# Supplementary material for: Programmable artificial RNA condensates in mammalian cells
Source: Nat Nanotechnol. 2026 Apr 29;21(6):821–30. doi: 10.1038/s41565-026-02164-7 (PMC13293865; doi:10.1038/s41565-026-02164-7)
Supplement: Supplementary file 2 — Oligonucleotide sequences and supplementary source data. [file 41565_2026_2164_MOESM2_ESM.xlsx]

## Sheet: RNA and DNA template sequence
Legend:	Kissing loop
	Stem
	Spacer
	Aptamer
	Hybridization domain
Structure Name		RNA Sequence
	15nt-KL A-Broccoli	GCGAGAGCGCUGCCCAAUCGCGAAGGGCAGCGCUCUCGCAAGGAUGGACGGUCGGGUCCGAGGGCAAUCGCGAAGCCCUCGUCGAGUAGAGUGUGGGCCAUCCAAGCGUUCACACUGACCAAUCGCGAAGGUCAGUGUGAACGC
Varying arm number (Fig. 3)	Circular Broccoli	GAGACGGUCGGGUCCAGAUAUUCGUAUCUGUCGAGUAGAGUGUGGGCUCGUGG
	15nt-KL A-Broccoli-2 arm	GCGAGAGCGCUGCCCAAUCGCGAAGGGCAGCGCUCUCGCAAGGAUGGACGGUCGGGUCCGAGGGCAAUCGCGAAGCCCUCGUCGAGUAGAGUGUGGGCCAUCC
	15nt-KL A-Broccoli-4 arm	GCGAGAGCGCUGCCCAAUCGCGAAGGGCAGCGCUCUCGCAAGGAUGGACGGUCGGGUCCGAGGGCAAUCGCGAAGCCCUCGUCGAGUAGAGUGUGGGCCAUCCAAGCGUUCACACUGACCAAUCGCGAAGGUCAGUGUGAACGCAAGAUGUAUUCAAGUCCAAUCGCGAAGGGCUUGAGUACGUC
	10nt-KL A-Broccoli-4 arm	GACGCUCAGCAAUCGCGAAGCUGAGCGUC AA GGAGACGGUCGGGUCCCUGCAAUCGCGAAGCAGGUCGAGUAGAGUGUGGGCUCC AA GCUCCACGUCAAUCGCGAAGAUGUGGAGC AA GCUUGCGUGCAAUCGCGAAGCACGCAAGC
	10nt-KL A-Broccoli-5 arm	GCUGGCAGCCAAUCGCGAAGGCUGCCAGC AA GACGCUCAGCAAUCGCGAAGCUGAGCGUC AA GGAGACGGUCGGGUCCCUGCAAUCGCGAAGCAGGUCGAGUAGAGUGUGGGCUCC AA GCUCCACGUCAAUCGCGAAGAUGUGGAGC AA GCUUGCGUGCAAUCGCGAAGCACGCAAGC
Varying arm length (Fig. 2, 3)	10nt-KL A-Broccoli	GACGCUCAGCAAUCGCGAAGCUGAGCGUCAAGGAGACGGUCGGGUCCCUGCAAUCGCGAAGCAGGUCGAGUAGAGUGUGGGCUCCAAGCUCCACGUCAAUCGCGAAGAUGUGGAGC
	10nt-KL WT-Broccoli	GACGCUCAGCAAGCGCGCAGCUGAGCGUCAAGGAGACGGUCGGGUCCCUGCAAGCGCGCAGCAGGUCGAGUAGAGUGUGGGCUCCAAGCUCCACGUCAAGCGCGCAGAUGUGGAGC
	20nt-KL A-Broccoli	GCGACGUGUUACGGCGAGGCAAUCGCGAAGCCUCGCCGUAACACGUCGCAAGGGCGAGGACGGUCGGGUCCGAGCGGUCAAUCGCGAAGACCGCUCGUCGAGUAGAGUGUGGGCCUCGCCCAAGCUCCGCUCCCAGUGGGCUCAAUCGCGAAGAGCCCACUGGGAGCGGAGC
	20nt-KL WT-Broccoli	GCGACGUGUUACGGCGAGGCAAGCGCGCAGCCUCGCCGUAACACGUCGCAAGGGCGAGGACGGUCGGGUCCGAGCGGUCAAGCGCGCAGACCGCUCGUCGAGUAGAGUGUGGGCCUCGCCCAAGCUCCGCUCCCAGUGGGCUCAAGCGCGCAGAGCCCACUGGGAGCGGAGC
	25nt-KL A-Broccoli	GCACAGUGUCUGUGCGACUGCACCCAAUCGCGAAGGGUGUAGUCGCAUAGACAUUGUGCAACCGUCGCGACGGUCGGGUCCGCAGCUCAAUCGCGAAGAGCUGCGUCGAGUAGAGUGUGGGCGCGACGGAACACUCGUAGCAUUGUGCCUGUCUCCAAUCGCGAAGGAGAUAGGCACAGUGCUAUGAGUG
	25nt-KL WT-Broccoli	GCACAGUGUCUGUGCGACUGCACCCAAGCGCGCAGGGUGUAGUCGCAUAGACAUUGUGCAACCGUCGCGACGGUCGGGUCCGCAGCUCAAGCGCGCAGAGCUGCGUCGAGUAGAGUGUGGGCGCGACGGAACACUCGUAGCAUUGUGCCUGUCUCCAAGCGCGCAGGAGAUAGGCACAGUGCUAUGAGUG
Varying kissing loop sequence (Fig. 2, 3)	15nt-KL WT-Broccoli	GCGAGAGCGCUGCCCAAGCGCGCAGGGCAGCGCUCUCGCAAGGAUGGACGGUCGGGUCCGAGGGCAAGCGCGCAGCCCUCGUCGAGUAGAGUGUGGGCCAUCCAAGCGUUCACACUGACCAAGCGCGCAGGUCAGUGUGAACGC
	15nt-KL E-Broccoli	GCGAGAGCGCUGCCCAAGAUAUCAGGGCAGCGCUCUCGCAAGGAUGGACGGUCGGGUCCGAGGGCAAGAUAUCAGCCCUCGUCGAGUAGAGUGUGGGCCAUCCAAGCGUUCACACUGACCAAGAUAUCAGGUCAGUGUGAACGC
	15nt-KL F-Broccoli	GCGAGAGCGCUGCCCAAUAUAUAAGGGCAGCGCUCUCGCAAGGAUGGACGGUCGGGUCCGAGGGCAAUAUAUAAGCCCUCGUCGAGUAGAGUGUGGGCCAUCCAAGCGUUCACACUGACCAAUAUAUAAGGUCAGUGUGAACGC
Varying aptamer fluorescent (Fig. 4)	15nt-KL A-Pepper	GCGAGAGCGCUGCCCAAUCGCGAAGGGCAGCGCUCUCGCAACCGGGACCAAUCGUGGCGUGUCGGCAGGGCAAUCGCGAAGCCCUGCACUGGCGCCGUCCCGGAAGCGUUCACACUGACCAAUCGCGAAGGUCAGUGUGAACGC
	15nt-KLA-Mango	GCGAGAGCGCUGCCCAAUCGCGAAGGGCAGCGCUCUCGCAAGCGAUGAACGUAGGGAAUCGCGAACCCUACGUUCAUCGCAAGCGUUCACACUGACCAAUCGCGAAGGUCAGUGUGAACGCAAGGCACGUACGAAGGAGAGGAGAGGAAGAGGAGAGUACGUGCC
	15nt-KL B-Pepper	GGGACGAGGGUCGGCAAGUCGACAGCUGACCCUCGUCCCAAGGCUGACCAAUCGUGGCGUGUCGGCAGAGCAAGUCGACAGCUCUGCACUGGCGCCGUCAGCCAAGCGCUCGCCCUCGCCAAGUCGACAGGUGAGGGCGAGUGC
	15nt-KL C-Mango	GCUCGAUUGACGGGCAAGGUACCAGCCCGUCAAUCGAGCAACCUAGCGGCUUACUCAAGGUACCAGGGUAGGCUGCUAGGAAGCGCCAUUCAUUGUAAAGGUACCAUACAAUGAGUGGCGCAAGGCACGUACGAAGGAGAGGAGAGGAAGAGGAGAGUACGUGCC
	15nt-KL WT-Pepper	GGGACGAGGGUCGGCAAGCGCGCAGCUGACCCUCGUCCCAAGGCUGACCAAUCGUGGCGUGUCGGCAGAGCAAGCGCGCAGCUCUGCACUGGCGCCGUCAGCCAAGCGCUCGCCCUCGCCAAGCGCGCAGGUGAGGGCGAGUGC
	15nt-KL E-Mango	GCUCGAUUGACGGGCAAGAUAUCAGCCCGUCAAUCGAGCAACCUAGCGGCUUACUCAAGAUAUCAGGGUAGGCUGCUAGGAAGCGCCAUUCAUUGUAAAGAUAUCAUACAAUGAGUGGCGCAAGGCACGUACGAAGGAGAGGAGAGGAAGAGGAGAGUACGUGCC
	15nt-KL F-Mango	GCUCGAUUGACGGGCAAUAUAUAAGCCCGUCAAUCGAGCAACCUAGCGGCUUACUCAAUAUAUAAGGGUAGGCUGCUAGGAAGCGCCAUUCAUUGUAAAUAUAUAAUACAAUGAGUGGCGCAAGGCACGUACGAAGGAGAGGAGAGGAAGAGGAGAGUACGUGCC
	20nt-KL B-Pepper	GCGACGUGUUACGGCGAGGCAAGUCGACAGCCUCGCCGUAACACGUCGCAAGACCCGGACCAAUCGUGGCGUGUCGGCCUCCGGCAAGUCGACAGCCGGAGGCACUGGCGCCGUCCGGGUCAAGCUCCGCUCCCAGUGGGCUCAAGUCGACAGAGCCCACUGGGAGCGGAGC
Non-palindromic Kissing loop (Fig. 4A, B)	15nt-KL β1-Broccoli	GCGAGAGCGCUGCCCAAGCUACGAGGGCAGCGCUCUCGCAAGGAUGGACGGUCGGGUCCGAGGGCAAGCUACGAGCCCUCGUCGAGUAGAGUGUGGGCCAUCCAAGCGUUCACACUGACCAAGCUACGAGGUCAGUGUGAACGC
	15nt-KL β2-Pepper	GCGAGAGCGCUGCCCAACGUAGCAGGGCAGCGCUCUCGCAACCGGGACCAAUCGUGGCGUGUCGGCAGGGCAACGUAGCAGCCCUGCACUGGCGCCGUCCCGGAAGCGUUCACACUGACCAACGUAGCAGGUCAGUGUGAACGC
Peptide recruitment (Fig. 1)	15nt-KL A-Broccoli-MS2	GCGAGAGCGCUGCCCAAUCGCGAAGGGCAGCGCUCUCGCAAGGAUGGACGGUCGGGUCCGAGGGCAAUCGCGAAGCCCUCGUCGAGUAGAGUGUGGGCCAUCCAAGCGUUCACACUGACCAAUCGCGAAGGUCAGUGUGAACGCAAACAUGAGGAUCACCCAUGU
	15nt-KL B-Broccoli-MS2	GCGAGAGCGCUGCCCAAGUCGACAGGGCAGCGCUCUCGCAAGGAUGGACGGUCGGGUCCGAGGGCAAGUCGACAGCCCUCGUCGAGUAGAGUGUGGGCCAUCCAAGCGUUCACACUGACCAAGUCGACAGGUCAGUGUGAACGCAAACAUGAGGAUCACCCAUGU
	15nt-KL WT-Broccoli-MS2	GCGAGAGCGCUGCCCAAGCGCGCAGGGCAGCGCUCUCGCAAGGAUGGACGGUCGGGUCCGAGGGCAAGCGCGCAGCCCUCGUCGAGUAGAGUGUGGGCCAUCCAAGCGUUCACACUGACCAAGCGCGCAGGUCAGUGUGAACGCAAACAUGAGGAUCACCCAUGU
Linker (Fig. 5)	15nt-KLAB-Linker-2arm	GCGAGAGCGCUGCCCAAUCGCGAAGGGCAGCGCUCUCGCAAGCGAUGAACGUAGGGAAGUCGACACCCUACGUUCAUCGC
	15nt-KLAB-Linker-4arm	GCGAGAGCGCUGCCCAAUCGCGAAGGGCAGCGCUCUCGCAAGCGAUGAACGUAGGGAAUCGCGAACCCUACGUUCAUCGCAAGCGUUCACACUGACCAAGUCGACAGGUCAGUGUGAACGCAAGAUGUAUUCAAGUCCAAGUCGACAGGGCUUGAGUACGUC
	15nt-KLAB-Linker-2arm-Broccoli	GCGAGAGCGCUGCCCAAUCGCGAAGGGCAGCGCUCUCGCAAGGAUGGACGGUCGGGUCCGAGGGCAAGUCGACAGCCCUCGUCGAGUAGAGUGUGGGCCAUCC
	15nt-KLAB-Linker-4arm-Broccoli	GCGAGAGCGCUGCCCAAUCGCGAAGGGCAGCGCUCUCGCAAGGAUGGACGGUCGGGUCCGAGGGCAAUCGCGAAGCCCUCGUCGAGUAGAGUGUGGGCCAUCCAAGCGUUCACACUGACCAAGUCGACAGGUCAGUGUGAACGCAAGAUGUAUUCAAGUCCAAGUCGACAGGGCUUGAGUACGUC
Sequence-specific RNA recuitment (Fig. 6)	Broccoli_1A	GCGGAGACGGUCGGGUCCAGAUAUUCGUAUCUGUCGAGUAGAGUGUGGGCUCCGC AA GCGAGAGCGCUGCCC AAUCGCGAA GGGCAGCGCUCUCGC
	Broccoli_GFPSc	GCGGAGACGGUCGGGUCCAGAUAUUCGUAUCUGUCGAGUAGAGUGUGGGCUCCGC AA GGUGUCCC AA AGAUUAGGUGAUUGGAGCGGA A GGGACGCC
	15nt-KL B-Pepper-GFPSc	GGGACGAGGGUCGGCAAGUCGACAGCUGACCCUCGUCCCAAGGCUGACCAAUCGUGGCGUGUCGGCAGAGCAAGUCGACAGCUCUGCACUGGCGCCGUCAGCCAAGCGCUCGCCCUCGCCAAGUCGACAGGUGAGGGCGAGUGCAAGGCACUA AA UCCGCUCCAAUCACCUAAUCU A UAGUGCC
Eliminating Kissing-loop (Supplementary Fig. 7)	20nt-KL A-1polyA-Broccoli	GCGACGUGUUACGGCGAGGCAAAAAAAAAGCCUCGCCGUAACACGUCGCAAGGGCGAGGACGGUCGGGUCCGAGCGGUCAAUCGCGAAGACCGCUCGUCGAGUAGAGUGUGGGCCUCGCCCAAGCUCCGCUCCCAGUGGGCUCAAUCGCGAAGAGCCCACUGGGAGCGGAGC
	20nt-KL A-2polyA-Broccoli	GCGACGUGUUACGGCGAGGCAAAAAAAAAGCCUCGCCGUAACACGUCGCAAGGGCGAGGACGGUCGGGUCCGAGCGGUCAAUCGCGAAGACCGCUCGUCGAGUAGAGUGUGGGCCUCGCCCAAGCUCCGCUCCCAGUGGGCUCAAAAAAAAAGAGCCCACUGGGAGCGGAGC
	20nt-KL A-3polyA-Broccoli	GCGACGUGUUACGGCGAGGCAAAAAAAAAGCCUCGCCGUAACACGUCGCAAGGGCGAGGACGGUCGGGUCCGAGCGGUCAAAAAAAAAGACCGCUCGUCGAGUAGAGUGUGGGCCUCGCCCAAGCUCCGCUCCCAGUGGGCUCAAAAAAAAAGAGCCCACUGGGAGCGGAGC
DNA template name		DNA Insert Sequence (Template strand/Coding strand)
	15nt-KL A-Broccoli	5'- GCGTTCACACTGACCTTCGCGATTGGTCAGTGTGAACGCTTGGATGGCCCACACTCTACTCGACGAGGGCTTCGCGATTGCCCTCGGACCCGACCGTCCATCCTTGCGAGAGCGCTGCCCTTCGCGATTGGGCAGCGCTCTCGC / 5'- GCGAGAGCGCTGCCCAATCGCGAAGGGCAGCGCTCTCGCAAGGATGGACGGTCGGGTCCGAGGGCAATCGCGAAGCCCTCGTCGAGTAGAGTGTGGGCCATCCAAGCGTTCACACTGACCAATCGCGAAGGTCAGTGTGAACGC
Varying arm number (Fig. 3)	Circular Broccoli	purchased plasmid from Addgene #261587
	15nt-KL A-Broccoli-2 arm	5'- GGATGGCCCACACTCTACTCGACGAGGGCTTCGCGATTGCCCTCGGACCCGACCGTCCATCCTTGCGAGAGCGCTGCCCTTCGCGATTGGGCAGCGCTCTCGC / 5'- GCGAGAGCGCTGCCCAATCGCGAAGGGCAGCGCTCTCGCAAGGATGGACGGTCGGGTCCGAGGGCAATCGCGAAGCCCTCGTCGAGTAGAGTGTGGGCCATCC
	15nt-KL A-Broccoli-4 arm	5'- GACGTACTCAAGCCCTTCGCGATTGGACTTGAATACATCTTGCGTTCACACTGACCTTCGCGATTGGTCAGTGTGAACGCTTGGATGGCCCACACTCTACTCGACGAGGGCTTCGCGATTGCCCTCGGACCCGACCGTCCATCCTTGCGAGAGCGCTGCCCTTCGCGATTGGGCAGCGCTCTCGC / 5'- GCGAGAGCGCTGCCCAATCGCGAAGGGCAGCGCTCTCGCAAGGATGGACGGTCGGGTCCGAGGGCAATCGCGAAGCCCTCGTCGAGTAGAGTGTGGGCCATCCAAGCGTTCACACTGACCAATCGCGAAGGTCAGTGTGAACGCAAGATGTATTCAAGTCCAATCGCGAAGGGCTTGAGTACGTC
	10nt-KL A-Broccoli-4 arm	5'- GCTTGCGTGCTTCGCGATTGCACGCAAGCTTGCTCCACATCTTCGCGATTGACGTGGAGCTTGGAGCCCACACTCTACTCGACCTGCTTCGCGATTGCAGGGACCCGACCGTCTCCTTGACGCTCAGCTTCGCGATTGCTGAGCGTC / 5'- GACGCTCAGCAATCGCGAAGCTGAGCGTCAAGGAGACGGTCGGGTCCCTGCAATCGCGAAGCAGGTCGAGTAGAGTGTGGGCTCCAAGCTCCACGTCAATCGCGAAGATGTGGAGCAAGCTTGCGTGCAATCGCGAAGCACGCAAGC
	10nt-KL A-Broccoli-5 arm	5' - GCTTGCGTGCTTCGCGATTGCACGCAAGCTTGCTCCACATCTTCGCGATTGACGTGGAGCTTGGAGCCCACACTCTACTCGACCTGCTTCGCGATTGCAGGGACCCGACCGTCTCCTTGACGCTCAGCTTCGCGATTGCTGAGCGTCTTGCTGGCAGCCTTCGCGATTGGCTGCCAGC / 5' - GCTGGCAGCCAATCGCGAAGGCTGCCAGCAAGACGCTCAGCAATCGCGAAGCTGAGCGTCAAGGAGACGGTCGGGTCCCTGCAATCGCGAAGCAGGTCGAGTAGAGTGTGGGCTCCAAGCTCCACGTCAATCGCGAAGATGTGGAGCAAGCTTGCGTGCAATCGCGAAGCACGCAAGC
Varying arm length (Fig. 2, 3)	10nt-KL A-Broccoli	5'- GCTCCACATCTTCGCGATTGACGTGGAGCTTGGAGCCCACACTCTACTCGACCTGCTTCGCGATTGCAGGGACCCGACCGTCTCCTTGACGCTCAGCTTCGCGATTGCTGAGCGTC/ 5'- GACGCTCAGCAATCGCGAAGCTGAGCGTCAAGGAGACGGTCGGGTCCCTGCAATCGCGAAGCAGGTCGAGTAGAGTGTGGGCTCCAAGCTCCACGTCAATCGCGAAGATGTGGAGC
	10nt-KL WT-Broccoli	5' - GCTCCACATCTGCGCGCTTGACGTGGAGCTTGGAGCCCACACTCTACTCGACCTGCTGCGCGCTTGCAGGGACCCGACCGTCTCCTTGACGCTCAGCTGCGCGCTTGCTGAGCGTC / 5' - GACGCTCAGCAAGCGCGCAGCTGAGCGTCAAGGAGACGGTCGGGTCCCTGCAAGCGCGCAGCAGGTCGAGTAGAGTGTGGGCTCCAAGCTCCACGTCAAGCGCGCAGATGTGGAGC
	20nt-KL A-Broccoli	5'- GCTCCGCTCCCAGTGGGCTCTTCGCGATTGAGCCCACTGGGAGCGGAGCTTGGGCGAGGCCCACACTCTACTCGACGAGCGGTCTTCGCGATTGACCGCTCGGACCCGACCGTCCTCGCCCTTGCGACGTGTTACGGCGAGGCTTCGCGATTGCCTCGCCGTAACACGTC 5'- GACGTGTTACGGCGAGGCAATCGCGAAGCCTCGCCGTAACACGTCGCAAGGGCGAGGACGGTCGGGTCCGAGCGGTCAATCGCGAAGACCGCTCGTCGAGTAGAGTGTGGGCCTCGCCCAAGCTCCGCTCCCAGTGGGCTCAATCGCGAAGAGCCCACTGGGAGCGGAGC
	20nt-KL WT-Broccoli	5'- GCTCCGCTCCCAGTGGGCTCTGCGCGCTTGAGCCCACTGGGAGCGGAGCTTGGGCGAGGCCCACACTCTACTCGACGAGCGGTCTGCGCGCTTGACCGCTCGGACCCGACCGTCCTCGCCCTTGCGACGTGTTACGGCGAGGCTGCGCGCTTGCCTCGCCGTAACACGTC/ 5'- GACGTGTTACGGCGAGGCAAGCGCGCAGCCTCGCCGTAACACGTCGCAAGGGCGAGGACGGTCGGGTCCGAGCGGTCAAGCGCGCAGACCGCTCGTCGAGTAGAGTGTGGGCCTCGCCCAAGCTCCGCTCCCAGTGGGCTCAAGCGCGCAGAGCCCACTGGGAGCGGAGC
	25nt-KL A-Broccoli	5'- CACTCATAGCACTGTGCCTATCTCCTTCGCGATTGGAGACAGGCACAATGCTACGAGTGTTCCGTCGCGCCCACACTCTACTCGACGCAGCTCTTCGCGATTGAGCTGCGGACCCGACCGTCGCGACGGTTGCACAATGTCTATGCGACTACACCCTTCGCGATTGGGTGCAGTCGCACAGACACTGTGC/ 5'- GCACAGTGTCTGTGCGACTGCACCCAATCGCGAAGGGTGTAGTCGCATAGACATTGTGCAACCGTCGCGACGGTCGGGTCCGCAGCTCAATCGCGAAGAGCTGCGTCGAGTAGAGTGTGGGCGCGACGGAACACTCGTAGCATTGTGCCTGTCTCCAATCGCGAAGGAGATAGGCACAGTGCTATGAGTG
	25nt-KL WT-Broccoli	5' - CACTCATAGCACTGTGCCTATCTCCTGCGCGCTTGGAGACAGGCACAATGCTACGAGTGTTCCGTCGCGCCCACACTCTACTCGACGCAGCTCTGCGCGCTTGAGCTGCGGACCCGACCGTCGCGACGGTTGCACAATGTCTATGCGACTACACCCTGCGCGCTTGGGTGCAGTCGCACAGACACTGTGC / 5' - GCACAGTGTCTGTGCGACTGCACCCAAGCGCGCAGGGTGTAGTCGCATAGACATTGTGCAACCGTCGCGACGGTCGGGTCCGCAGCTCAAGCGCGCAGAGCTGCGTCGAGTAGAGTGTGGGCGCGACGGAACACTCGTAGCATTGTGCCTGTCTCCAAGCGCGCAGGAGATAGGCACAGTGCTATGAGTG
Varying kissing loop sequence (Fig. 2, 3)	15nt-KL WT-Broccoli	5'- GCGTTCACACTGACCTGCGCGCTTGGTCAGTGTGAACGCTTGGATGGCCCACACTCTACTCGACGAGGGCTGCGCGCTTGCCCTCGGACCCGACCGTCCATCCTTGCGAGAGCGCTGCCCTGCGCGCTTGGGCAGCGCTCTCGC/ 5'- GCGAGAGCGCTGCCCAAGCGCGCAGGGCAGCGCTCTCGCAAGGATGGACGGTCGGGTCCGAGGGCAAGCGCGCAGCCCTCGTCGAGTAGAGTGTGGGCCATCCAAGCGTTCACACTGACCAAGCGCGCAGGTCAGTGTGAACGC
	15nt-KL E-Broccoli	5'- GCGTTCACACTGACCTGATATCTTGGTCAGTGTGAACGCTTGGATGGCCCACACTCTACTCGACGAGGGCTGATATCTTGCCCTCGGACCCGACCGTCCATCCTTGCGAGAGCGCTGCCCTGATATCTTGGGCAGCGCTCTCGC/ 5'- GCGAGAGCGCTGCCCAAGATATCAGGGCAGCGCTCTCGCAAGGATGGACGGTCGGGTCCGAGGGCAAGATATCAGCCCTCGTCGAGTAGAGTGTGGGCCATCCAAGCGTTCACACTGACCAAGATATCAGGTCAGTGTGAACGC
	15nt-KL F-Broccoli	5'- GCGTTCACACTGACCTTATATATTGGTCAGTGTGAACGCTTGGATGGCCCACACTCTACTCGACGAGGGCTTATATATTGCCCTCGGACCCGACCGTCCATCCTTGCGAGAGCGCTGCCCTTATATATTGGGCAGCGCTCTCGC/ 5'- GCGAGAGCGCTGCCCAATATATAAGGGCAGCGCTCTCGCAAGGATGGACGGTCGGGTCCGAGGGCAATATATAAGCCCTCGTCGAGTAGAGTGTGGGCCATCCAAGCGTTCACACTGACCAATATATAAGGTCAGTGTGAACGC
Varying aptamer fluorescent (Fig. 4)	15nt-KL A-Pepper	5' - GCGTTCACACTGACCTTCGCGATTGGTCAGTGTGAACGCTTCCGGGACGGCGCCAGTGCAGGGCTTCGCGATTGCCCTGCCGACACGCCACGATTGGTCCCGGTTGCGAGAGCGCTGCCCTTCGCGATTGGGCAGCGCTCTCGC / 5' - GCGAGAGCGCTGCCCAATCGCGAAGGGCAGCGCTCTCGCAACCGGGACCAATCGTGGCGTGTCGGCAGGGCAATCGCGAAGCCCTGCACTGGCGCCGTCCCGGAAGCGTTCACACTGACCAATCGCGAAGGTCAGTGTGAACGC
	15nt-KLA-Mango	5' - GGCACGTACTCTCCTCTTCCTCTCCTCTCCTTCGTACGTGCCTTGCGTTCACACTGACCTTCGCGATTGGTCAGTGTGAACGCTTGCGATGAACGTAGGGTTCGCGATTCCCTACGTTCATCGCTTGCGAGAGCGCTGCCCTTCGCGATTGGGCAGCGCTCTCGC / 5' - GCGAGAGCGCTGCCCAATCGCGAAGGGCAGCGCTCTCGCAAGCGATGAACGTAGGGAATCGCGAACCCTACGTTCATCGCAAGCGTTCACACTGACCAATCGCGAAGGTCAGTGTGAACGCAAGGCACGTACGAAGGAGAGGAGAGGAAGAGGAGAGTACGTGCC
	15nt-KL B-Pepper	5'- GCACTCGCCCTCACCTGTCGACTTGGCGAGGGCGAGCGCTTGGCTGACGGCGCCAGTGCAGAGCTGTCGACTTGCTCTGCCGACACGCCACGATTGGTCAGCCTTGGGACGAGGGTCAGCTGTCGACTTGCCGACCCTCGTCCC/ 5'- GGGACGAGGGTCGGCAAGTCGACAGCTGACCCTCGTCCCAAGGCTGACCAATCGTGGCGTGTCGGCAGAGCAAGTCGACAGCTCTGCACTGGCGCCGTCAGCCAAGCGCTCGCCCTCGCCAAGTCGACAGGTGAGGGCGAGTGC
	15nt-KL C-Mango	5'- GGCACGTACTCTCCTCTTCCTCTCCTCTCCTTCGTACGTGCCTTGCGCCACTCATTGTATGGTACCTTTACAATGAATGGCGCTTCCTAGCAGCCTACCCTGGTACCTTGAGTAAGCCGCTAGGTTGCTCGATTGACGGGCTGGTACCTTGCCCGTCAATCGAGC / 5'- GCTCGATTGACGGGCAAGGTACCAGCCCGTCAATCGAGCAACCTAGCGGCTTACTCAAGGTACCAGGGTAGGCTGCTAGGAAGCGCCATTCATTGTAAAGGTACCATACAATGAGTGGCGCAAGGCACGTACGAAGGAGAGGAGAGGAAGAGGAGAGTACGTGCC
	15nt-KL WT-Pepper	5'- GCACTCGCCCTCACCTGCGCGCTTGGCGAGGGCGAGCGCTTGGCTGACGGCGCCAGTGCAGAGCTGCGCGCTTGCTCTGCCGACACGCCACGATTGGTCAGCCTTGGGACGAGGGTCAGCTGCGCGCTTGCCGACCCTCGTCCC / 5'- GGGACGAGGGTCGGCAAGCGCGCAGCTGACCCTCGTCCCAAGGCTGACCAATCGTGGCGTGTCGGCAGAGCAAGCGCGCAGCTCTGCACTGGCGCCGTCAGCCAAGCGCTCGCCCTCGCCAAGCGCGCAGGTGAGGGCGAGTGC
	15nt-KL E-Mango	5'- GGCACGTACTCTCCTCTTCCTCTCCTCTCCTTCGTACGTGCCTTGCGCCACTCATTGTATGATATCTTTACAATGAATGGCGCTTCCTAGCAGCCTACCCTGATATCTTGAGTAAGCCGCTAGGTTGCTCGATTGACGGGCTGATATCTTGCCCGTCAATCGAGC / 5'- GCTCGATTGACGGGCAAGATATCAGCCCGTCAATCGAGCAACCTAGCGGCTTACTCAAGATATCAGGGTAGGCTGCTAGGAAGCGCCATTCATTGTAAAGATATCATACAATGAGTGGCGCAAGGCACGTACGAAGGAGAGGAGAGGAAGAGGAGAGTACGTGCC
	15nt-KL F-Mango	5'- GGCACGTACTCTCCTCTTCCTCTCCTCTCCTTCGTACGTGCCTTGCGCCACTCATTGTATTATATATTTACAATGAATGGCGCTTCCTAGCAGCCTACCCTTATATATTGAGTAAGCCGCTAGGTTGCTCGATTGACGGGCTTATATATTGCCCGTCAATCGAGC / 5'- GCTCGATTGACGGGCAATATATAAGCCCGTCAATCGAGCAACCTAGCGGCTTACTCAATATATAAGGGTAGGCTGCTAGGAAGCGCCATTCATTGTAAATATATAATACAATGAGTGGCGCAAGGCACGTACGAAGGAGAGGAGAGGAAGAGGAGAGTACGTGCC
	20nt-KL B-Pepper	5'- GCTCCGCTCCCAGTGGGCTCTGTCGACTTGAGCCCACTGGGAGCGGAGCTTGACCCGGACGGCGCCAGTGCCTCCGGCTGTCGACTTGCCGGAGGCCGACACGCCACGATTGGTCCGGGTCTTGCGACGTGTTACGGCGAGGCTGTCGACTTGCCTCGCCGTAACACGTCGC / 5'- GCGACGTGTTACGGCGAGGCAAGTCGACAGCCTCGCCGTAACACGTCGCAAGACCCGGACCAATCGTGGCGTGTCGGCCTCCGGCAAGTCGACAGCCGGAGGCACTGGCGCCGTCCGGGTCAAGCTCCGCTCCCAGTGGGCTCAAGTCGACAGAGCCCACTGGGAGCGGAGC
Non-palindromic Kissing loop (Fig. 4A, B)	15nt-KL β1-Broccoli	5'-GCGTTCACACTGACCTCGTAGCTTGGTCAGTGTGAACGCTTGGATGGCCCACACTCTACTCGACGAGGGCTCGTAGCTTGCCCTCGGACCCGACCGTCCATCCTTGCGAGAGCGCTGCCCTCGTAGCTTGGGCAGCGCTCTCGC / 5'- GCGAGAGCGCTGCCCAAGCTACGAGGGCAGCGCTCTCGCAAGGATGGACGGTCGGGTCCGAGGGCAAGCTACGAGCCCTCGTCGAGTAGAGTGTGGGCCATCCAAGCGTTCACACTGACCAAGCTACGAGGTCAGTGTGAACGC
	15nt-KL β2-Pepper	5'- GCGTTCACACTGACCTGCTACGTTGGTCAGTGTGAACGCTTCCGGGACGGCGCCAGTGCAGGGCTGCTACGTTGCCCTGCCGACACGCCACGATTGGTCCCGGTTGCGAGAGCGCTGCCCTGCTACGTTGGGCAGCGCTCTCGC / 5'- GCGAGAGCGCTGCCCAACGTAGCAGGGCAGCGCTCTCGCAACCGGGACCAATCGTGGCGTGTCGGCAGGGCAACGTAGCAGCCCTGCACTGGCGCCGTCCCGGAAGCGTTCACACTGACCAACGTAGCAGGTCAGTGTGAACGC
Peptide recruitment (Fig. 1)	15nt-KL A-Broccoli-MS2	5'- ACATGGGTGATCCTCATGTTTGCGTTCACACTGACCTTCGCGATTGGTCAGTGTGAACGCTTGGATGGCCCACACTCTACTCGACGAGGGCTTCGCGATTGCCCTCGGACCCGACCGTCCATCCTTGCGAGAGCGCTGCCCTTCGCGATTGGGCAGCGCTCTCGC / 5'- GCGAGAGCGCTGCCCAATCGCGAAGGGCAGCGCTCTCGCAAGGATGGACGGTCGGGTCCGAGGGCAATCGCGAAGCCCTCGTCGAGTAGAGTGTGGGCCATCCAAGCGTTCACACTGACCAATCGCGAAGGTCAGTGTGAACGCAAACATGAGGATCACCCATGT
	15nt-KL B-Broccoli-MS2	5'- ACATGGGTGATCCTCATGTTTGCGTTCACACTGACCTGTCGACTTGGTCAGTGTGAACGCTTGGATGGCCCACACTCTACTCGACGAGGGCTGTCGACTTGCCCTCGGACCCGACCGTCCATCCTTGCGAGAGCGCTGCCCTGTCGACTTGGGCAGCGCTCTCGC / 5'- GCGAGAGCGCTGCCCAAGTCGACAGGGCAGCGCTCTCGCAAGGATGGACGGTCGGGTCCGAGGGCAAGTCGACAGCCCTCGTCGAGTAGAGTGTGGGCCATCCAAGCGTTCACACTGACCAAGTCGACAGGTCAGTGTGAACGCAAACATGAGGATCACCCATGT
	15nt-KL WT-Broccoli-MS2	5'- ACATGGGTGATCCTCATGTTTGCGTTCACACTGACCTGCGCGCTTGGTCAGTGTGAACGCTTGGATGGCCCACACTCTACTCGACGAGGGCTGCGCGCTTGCCCTCGGACCCGACCGTCCATCCTTGCGAGAGCGCTGCCCTGCGCGCTTGGGCAGCGCTCTCGC / 5'- GCGAGAGCGCTGCCCAAGCGCGCAGGGCAGCGCTCTCGCAAGGATGGACGGTCGGGTCCGAGGGCAAGCGCGCAGCCCTCGTCGAGTAGAGTGTGGGCCATCCAAGCGTTCACACTGACCAAGCGCGCAGGTCAGTGTGAACGCAAACATGAGGATCACCCATGT
Linker (Fig. 5)	15nt-KLAB-Linker-2arm	5'- GCGATGAACGTAGGGTGTCGACTTCCCTACGTTCATCGCTTGCGAGAGCGCTGCCCTTCGCGATTGGGCAGCGCTCTCGC / 5'- GCGAGAGCGCTGCCCAATCGCGAAGGGCAGCGCTCTCGCAAGCGATGAACGTAGGGAAGTCGACACCCTACGTTCATCGC
	15nt-KLAB-Linker-4arm	5'- GACGTACTCAAGCCCTGTCGACTTGGACTTGAATACATCTTGCGTTCACACTGACCTGTCGACTTGGTCAGTGTGAACGCTTGCGATGAACGTAGGGTTCGCGATTCCCTACGTTCATCGCTTGCGAGAGCGCTGCCCTTCGCGATTGGGCAGCGCTCTCGC / 5'- GCGAGAGCGCTGCCCAATCGCGAAGGGCAGCGCTCTCGCAAGCGATGAACGTAGGGAATCGCGAACCCTACGTTCATCGCAAGCGTTCACACTGACCAAGTCGACAGGTCAGTGTGAACGCAAGATGTATTCAAGTCCAAGTCGACAGGGCTTGAGTACGTC
	15nt-KLAB-Linker-2arm-Broccoli	5'- GGATGGCCCACACTCTACTCGACGAGGGCTGTCGACTTGCCCTCGGACCCGACCGTCCATCCTTGCGAGAGCGCTGCCCTTCGCGATTGGGCAGCGCTCTCGC / 5'- GCGAGAGCGCTGCCCAATCGCGAAGGGCAGCGCTCTCGCAAGGATGGACGGTCGGGTCCGAGGGCAAGTCGACAGCCCTCGTCGAGTAGAGTGTGGGCCATCC
	15nt-KLAB-Linker-4arm-Broccoli	5'- GACGTACTCAAGCCCTGTCGACTTGGACTTGAATACATCTTGCGTTCACACTGACCTGTCGACTTGGTCAGTGTGAACGCTTGGATGGCCCACACTCTACTCGACGAGGGCTTCGCGATTGCCCTCGGACCCGACCGTCCATCCTTGCGAGAGCGCTGCCCTTCGCGATTGGGCAGCGCTCTCGC / 5'- GCGAGAGCGCTGCCCAATCGCGAAGGGCAGCGCTCTCGCAAGGATGGACGGTCGGGTCCGAGGGCAATCGCGAAGCCCTCGTCGAGTAGAGTGTGGGCCATCCAAGCGTTCACACTGACCAAGTCGACAGGTCAGTGTGAACGCAAGATGTATTCAAGTCCAAGTCGACAGGGCTTGAGTACGTC
Sequence-specific RNA recuitment (Fig. 6)	Broccoli_1 KL A	5' - GCGAGAGCGCTGCCCTTCGCGATTGGGCAGCGCTCTCGCTTGCGGAGCCCACACTCTACTCGACAGATACGAATATCTGGACCCGACCGTCTCCGC / 5' - GCGGAGACGGTCGGGTCCAGATATTCGTATCTGTCGAGTAGAGTGTGGGCTCCGCAAGCGAGAGCGCTGCCCAATCGCGAAGGGCAGCGCTCTCGC	RNA recuitment (Fig. 6)	Broccoli_1A		RNA recuitment (Fig. 6)	Broccoli_1A		RNA recuitment (Fig. 6)	Broccoli_1A		RNA recuitment (Fig. 6)	Broccoli_1A		RNA recuitment (Fig. 6)	Broccoli_1A		RNA recuitment (Fig. 6)	Broccoli_1A		RNA recuitment (Fig. 6)	Broccoli_1A
	Broccoli_GFPSc	5' - GGCGTCCCTTCCGCTCCAATCACCTAATCTTTGGGACACCTTGCGGAGCCCACACTCTACTCGACAGATACGAATATCTGGACCCGACCGTCTCCGC / 5' - GCGGAGACGGTCGGGTCCAGATATTCGTATCTGTCGAGTAGAGTGTGGGCTCCGCAAGGTGTCCCAAAGATTAGGTGATTGGAGCGGAAGGGACGCC		Broccoli_GFPSc			Broccoli_GFPSc			Broccoli_GFPSc			Broccoli_GFPSc			Broccoli_GFPSc			Broccoli_GFPSc			Broccoli_GFPSc
	15nt-KL B-Pepper-GFPSc	5' - GGCACTATAGATTAGGTGATTGGAGCGGATTTAGTGCCTTGCACTCGCCCTCACCTGTCGACTTGGCGAGGGCGAGCGCTTGGCTGACGGCGCCAGTGCAGAGCTGTCGACTTGCTCTGCCGACACGCCACGATTGGTCAGCCTTGGGACGAGGGTCAGCTGTCGACTTGCCGACCCTCGTCCC / 5' - GGGACGAGGGTCGGCAAGTCGACAGCTGACCCTCGTCCCAAGGCTGACCAATCGTGGCGTGTCGGCAGAGCAAGTCGACAGCTCTGCACTGGCGCCGTCAGCCAAGCGCTCGCCCTCGCCAAGTCGACAGGTGAGGGCGAGTGCAAGGCACTAAATCCGCTCCAATCACCTAATCTATAGTGCC		15nt-KL B-Pepper-GFPSc			15nt-KL B-Pepper-GFPSc			15nt-KL B-Pepper-GFPSc			15nt-KL B-Pepper-GFPSc			15nt-KL B-Pepper-GFPSc			15nt-KL B-Pepper-GFPSc			15nt-KL B-Pepper-GFPSc
Eliminating Kissing-loop (Supplementary Fig. 7)	20nt-KL A-1polyA-Broccoli	5'- GCTCCGCTCCCAGTGGGCTCTTCGCGATTGAGCCCACTGGGAGCGGAGCTTGGGCGAGGCCCACACTCTACTCGACGAGCGGTCTTCGCGATTGACCGCTCGGACCCGACCGTCCTCGCCCTTGCGACGTGTTACGGCGAGGCTTTTTTTTTGCCTCGCCGTAACACGTCGC / 5'- GCGACGTGTTACGGCGAGGCAAAAAAAAAGCCTCGCCGTAACACGTCGCAAGGGCGAGGACGGTCGGGTCCGAGCGGTCAATCGCGAAGACCGCTCGTCGAGTAGAGTGTGGGCCTCGCCCAAGCTCCGCTCCCAGTGGGCTCAATCGCGAAGAGCCCACTGGGAGCGGAGC
	20nt-KL A-2polyA-Broccoli	5'- GCTCCGCTCCCAGTGGGCTCTTTTTTTTTGAGCCCACTGGGAGCGGAGCTTGGGCGAGGCCCACACTCTACTCGACGAGCGGTCTTCGCGATTGACCGCTCGGACCCGACCGTCCTCGCCCTTGCGACGTGTTACGGCGAGGCTTTTTTTTTGCCTCGCCGTAACACGTCGC / 5'- GCGACGTGTTACGGCGAGGCAAAAAAAAAGCCTCGCCGTAACACGTCGCAAGGGCGAGGACGGTCGGGTCCGAGCGGTCAATCGCGAAGACCGCTCGTCGAGTAGAGTGTGGGCCTCGCCCAAGCTCCGCTCCCAGTGGGCTCAAAAAAAAAGAGCCCACTGGGAGCGGAGC
	20nt-KL A-3polyA-Broccoli	5'- GCTCCGCTCCCAGTGGGCTCTTTTTTTTTGAGCCCACTGGGAGCGGAGCTTGGGCGAGGCCCACACTCTACTCGACGAGCGGTCTTTTTTTTTGACCGCTCGGACCCGACCGTCCTCGCCCTTGCGACGTGTTACGGCGAGGCTTTTTTTTTGCCTCGCCGTAACACGTCGC / 5'- GCGACGTGTTACGGCGAGGCAAAAAAAAAGCCTCGCCGTAACACGTCGCAAGGGCGAGGACGGTCGGGTCCGAGCGGTCAAAAAAAAAGACCGCTCGTCGAGTAGAGTGTGGGCCTCGCCCAAGCTCCGCTCCCAGTGGGCTCAAAAAAAAAGAGCCCACTGGGAGCGGAGC

## Sheet: SI Fig. 9
	nuclear																		cytoplasmic
Broccoli	2.42699	5.00336	9.81834	14.6474	32.0166	23.8745	16.3251	7.51805	1.3895	1.88441	8.2447	2.3629	12.014	4.65805	10.8739	5.40145	17.7749	5.51565	5.7153	7.95579	5.11232	4.80063	7.24961	2.58956	4.66422	4.60505	12.0805	3.81603	5.89743	6.73714	8.66605	15.1702
mCherry	1.02552	0.901888	1.0208	0.799238	0.826286	0.789809	0.834502	0.995389	0.907533	0.94467	0.750456	0.801594	0.750712	0.876323	1.05119	0.916708	0.841396	0.930167	0.883056	0.877784	0.924766	0.892098	0.847629	0.947236	0.719094	0.776607	0.835049	0.84611	0.920863	1.28902	0.880267	0.945218

## Sheet: SI Fig. 10
Broccoli fluorescence intensities
	condensate							dilute
nuc only (sphere)	424.385	1488.65	357.542	695.37	902.317	904.87	779.197	186.553	484.779	275.939	401.077	415.606	387.709	142.776
nuc only (irregular)	842.515	1227.39	1007.76	835.883	564.356	604.043		365.74	447.26	390.417	371.782	315.976	295.251
nuc and cyto (nuc)	564.18	521.121	290.79	451.809	501.295	2945.26		241.57	223.677	153	297.679	230.781	394.189
nuc and cyto (cyto)	564.371	718.557	528.178	816.189	756.81	873.162		245.885	203.492	258.402	211.878	290.276	412.213
mCherry fluorescence intensities
	condensate							dilute
nuc only (sphere)	6058.16	11416.9	12136	10935.4	13870.4	17411.4	2056.57	3128.45	4168.27	6810.51	6425.73	6976.28	8791.05	781.072
nuc only (irregular)	20336.9	28052.9	28567.4	19192.9	9562.36	16789.8		11041.8	16255.1	15033.7	10139.7	5526.6	10194.1
nuc and cyto (nuc)	12916.6	9697.39	8521.08	7642.94	8537.08	2952.66		7383.22	4240.61	4022.04	4179.71	3493.38	1917.65
nuc and cyto (cyto)	14990.8	17144.7	11193.8	10296.8	9811.47	4531.79		10501.3	6152.19	8802.49	2914.15	4294.52	2105.35
Partition coefficient
	nuclear																			cytoplasmic
Broccoli	2.27488	5.45749	1.73376	2.17109	2.33389	1.29573	3.07078	2.30359	2.74425	2.58126	2.24831	1.78607	2.04586	2.33547	2.3298	1.90059	1.51777	2.17217	7.4717	2.29527	3.53113	2.04401	3.85217	2.60721	2.11823
mCherry	1.93647	2.73899	1.78196	1.70181	1.98822	1.98058	2.633	1.84181	1.72579	1.90022	1.89285	1.73024	1.64701	1.74946	2.28679	2.1186	1.82858	2.44379	1.53973	1.42752	2.78676	1.27166	3.53339	2.28465	2.15251

## Sheet: SI Fig. 34
Design	nuclear																																								cytoplasmic
Circular Broccoli	3.55216	2.87401	2.08024	3.25939	2.58463	2.70334	3.10045	1.93859	2.20621	4.68632	2.40965	2.72951	2.33951	2.1208	4.34532	2.33796	2.8441	3.55404
15nt_A_2 arms	4.4664	3.16581	2.16009	2.18062	1.69443	2.28496	1.90496	2.19971	2.39365	2.07128	8.69835	4.01299	2.52299	3.06755	1.97787	2.34641	2.84021	2.15819	3.0239	2.62429	2.48664	1.88498	2.33379	2.83752																	1.79273	2.41875	8.36012	10.9094	0.487624	2.11611	1.8933	2.70341	2.89942
15nt_F_3 arms	1.97776	2.00032	1.87244	2.53713	2.21283	2.18636	2.72413	2.24607	1.8525	1.61392	2.1729	1.71734	4.48721	3.44675	1.59614	1.63475																									2.81388	3.23384	9.87475	1.22441	1.29823	5.2132	1.28505	1.6296	3.43872
15nt_E_3 arms	2.48173	2.61952	2.33336	2.23417	2.56275	2.44845	3.16315	2.61205	1.73497	2.84099	3.48689	4.33158	3.54728	2.88451	2.43435	1.90475	2.3449	5.12436	2.05493	2.4161																					1.99988	3.36914	2.90231	2.46151	4.18146	3.77027	2.67394	2.18535	1.38161
10nt_A_3 arms																																									21.1829	6.51043	43.6357	4.439	32.2229	10.9836	11.0879	4.66171	7.78797
10nt_WT_3 arms	10.8961																																								7.55431	18.1914	6.79872	10.5987	7.86787	14.8692	11.19	5.81645	9.05862
15nt_A_3 arms	4.78046	9.03782	19.7743	10.5839	8.02311	4.59944	2.54505	6.1293	5.04912	13.9635	9.32164	6.32442	6.87321	4.55825	6.01958	6.72758	12.1509	8.18488	3.6097	16.9513	12.969	6.40922	9.04543	8.82474	6.59885	8.41311	12.6889	8.68134	8.2946	5.92043											7.6828	6.06447	3.50547	7.69804	4.92383	2.44166	1.75492	3.9422	3.2641
15nt_WT_3 arms	7.14468	6.64754	16.7475	24.625	8.60003	9.55315	29.8533	19.4977	9.40468	13.5694	1.58881	35.4022	51.5897	4.49379	23.9448	6.71478	14.0486	22.7881	10.9759	22.7663	9.94793	7.17129	19.3206	24.521	11.6101																2.58666	2.86468	6.46554	2.83717	3.12426	2.42795	4.82293	3.55758	10.6364
20nt_A_3 arms	19.1799	19.7505	13.8356	8.08979	9.53756	11.3864	16.9596	8.93219	13.7182	38.0036	19.1842	12.9473	14.1586	12.1672	9.63359	3.01641	20.55	2.75226	3.08514	9.12734	5.98628	23.8822	11.0232	12.1958	21.2313																8.96983	13.1053	6.70671	4.30432	20.9015	5.82952	3.95509	6.21266	6.05042
20nt_WT_3 arms	7.21827	32.3015	6.65233	17.0536	36.9577	4.03753	20.1874	30.8555	28.5993	20.2798	32.3685	24.9444	20.4171	35.8027	20.0362	23.0093	18.6983	25.4302	27.2763	11.7994	16.1264	19.3069	24.1193	12.9355	11.69	21.4911	13.4205	10.0255	5.5161	10.7344	16.7123	8.73751	16.6977								31.3285	22.8496	8.37872	7.74325	10.1018	10.5779	7.77582	10.9854	5.4975
25nt_A_3 arms	11.5873	11.3889	2.1822	2.03149	9.74439	6.21712	1.44203	12.2241	4.87886	9.60355	5.31364	8.13333	4.83034	17.3492	7.19376	7.76869	15.0903	5.13211	9.1731	9.28203	2.12734	1.66085	1.72718	5.30094	5.31624	13.4905	9.91931	10.1421	6.59763	6.10863											14.6062	4.48632	5.76552	5.06507	5.02114	3.98661	2.88647	17.052	15.8954
25nt_WT_3 arms	27.4997	18.0437	16.7698	36.5435	37.2405	8.90271	13.4873	24.2628	18.22	14.2843	34.5609	17.8602	1.89981	21.9115	16.2917	10.7396	5.39475	6.28025	1.64385	9.256	16.8618	6.99836	6.61098	13.8203	1.9042	12.0122	5.96384	8.9293	14.7451	7.13739	6.14018										5.20677	7.98951	3.96754	5.01638	6.05546	14.0143	3.13323	9.80683	9.95827
10nt_A_4 arms	28.359	12.4037	5.04778	6.39858	14.4757	17.9631	28.68	14.3642	4.90051	20.2048	8.46024	14.2364	4.51623	7.63946	12.1989	12.357	11.6442	11.7412																							8.05105	14.0909	9.80259	14.0744	9.87128	16.1279	7.27171	8.37496	4.98797
10nt_Br_5 arms	22.2083	20.8778	19.709	48.2589	27.9891	30.0715	11.5624	19.8372	15.6025	29.668	15.0948	23.9181	22.8361	36.263	19.767	26.0474	34.0159	21.0746	18.1517	7.18023	8.54729	10.5182	13.2742	9.67545	13.3981	10.49	8.18139														15.6006	11.0014	13.6149	14.9516	16.6274	7.48943	4.08673	5.07968	9.84629
15nt_A_4 arms	13.9788	9.75485	23.9594	15.3686	9.43631	6.14344	2.68815	12.9881	13.0256	28.3592	20.1449	16.0596	11.0379	8.47995	29.7901	17.5971	25.5438	12.9931	31.4655	9.03086	8.95456	48.971	10.5883	15.9826	34.4834	13.2303	14.7129	9.46047	15.6407	34.4114	44.6588	12.5109	7.82926	49.8635	10.09	43.5962	34.9601				3.56523	4.22758	5.99903	2.29729	5.82585	10.9384	4.59929	10.5257	3.78515
[truncated: 28 more columns]

## Sheet: SI Fig. 36-37
For Supplementary Figure 36-37
	25nt	20nt	15nt	10nt		no arm	2 arm	3 arm	4 arm		KL F	KL E	KL A	KL WT
	1.19689	1.14928	1.33976	1.2856		1.11929	1.14154	1.33976	1.24353		1.38508	1.26949	1.33976	0.752067
	1.03812	1.06283	0.632123	1.22222		0.616087	2.51217	0.632123	2.30455		1.59494	1.32459	0.632123	1.48839
	1.24534	1.18535	1.95302	1.84197		1.34624	1.08797	1.95302	1.1731		1.21784	1.64027	1.95302	1.70122
	1.10911	1.2649	1.22218	1.23404		0.742573	1.42216	1.22218	1.17124		1.13602	0.818648	1.22218	1.08208
	1.17816	0.821434	1.32004	1.165		1.59439	1.73834	1.32004	1.49415		1.28566	0.917203	1.32004	0.826935
	1.39254	2.10376	1.25143	1.88055		0.96597	0.759987	1.25143	0.799974		1.06804	0.615381	1.25143	0.909469
	2.10518	1.67772	1.71821	1.09907		1.70414	0.826368	1.71821	1.42776		0.83206	0.512313	1.71821	0.832601
	1.42826	2.48313	1.9016	0.824906		1.02111	1.46214	1.9016	0.645171		1.11593	0.710638	1.9016	0.721745
	1.3661	2.43477	1.1989	1.76221		1.29671	0.78358	1.1989	1.92101		1.53337	0.665654	1.1989	1.6615
	1.56024	0.995771	2.21883	1.99425		2.80993	1.02873	2.21883	0.80952		1.24647	0.779451	2.21883	0.936119
	0.663419	0.757556		1.93311		1.72222	0.733221		0.605683		1.73384	0.823956		0.647656
	1.68304	0.870943	1.2321	0.817832		1.36677	1.72041	1.2321	1.59015		1.1738	1.92336	1.2321	0.675601
	0.720916	0.895052	0.907905	2.1601		1.51646	2.00323	0.907905	1.88193		1.45976	0.810718	0.907905	1.26791
	1.21704	1.2548		1.36611		0.975271	0.750562		0.83096		1.24563	1.0811		1.19443
	0.993205	1.48384	1.59839	2.00965		1.73785	1.02249	1.59839	1.75257		0.831876	0.603542	1.59839	0.967428
	1.11291	1.19223	1.33505	1.40641		2.76883	0.521326	1.33505	1.93048		1.06222	0.952139	1.33505	0.747061
	1.69455	1.64016	2.24736	1.24576		0.878365	1.06017	2.24736	0.687741		0.744705	0.783668	2.24736	0.959071
	1.59438	0.783853	2.14125	2.02652		1.18259	0.881927	2.14125	1.54434		0.84544	0.677915	2.14125	0.340964
	1.50449	0.754207	0.736663	1.87771		0.376518	1.08289	0.736663	0.542876		0.747875	0.982703	0.736663	0.845278
	1.20843	1.10141	2.15737	1.1189		0.32373	0.7286	2.15737	1.36014		0.929823	1.89573	2.15737	1.45542
	1.00657	1.15723	2.09501	0.718985		1.37721	0.687801	2.09501	1.34109		1.02814	0.874529	2.09501	1.39663
	0.990947	0.964991	0.907346	0.534244		1.08647	1.12006	0.907346	0.486949		0.629725	1.19694	0.907346	1.31841
	2.30026	0.64837	0.858086	0.943693		1.17644	1.36408	0.858086	2.51918		0.897638	1.08263	0.858086	1.53437
	0.90634	0.750782	1.60026	0.927435		0.864914	2.81981	1.60026	1.49564		0.910338	1.38309	1.60026	2.02073
	0.762504	1.82701	1.02356	1.85764		1.73355	1.50744	1.02356	1.51238		0.861133	1.0625	1.02356	1.11546
	1.09341	1.04756	1.2847	1.96905		0.812225	1.01693	1.2847	0.644308		0.912472	1.07315	1.2847	1.76004
	1.34989	1.61515	1.56997	1.64219		0.771045	1.06887	1.56997	1.6115		1.09593	0.853806	1.56997	0.857767
	1.1983	0.676234	1.09349	1.60241		0.777489	0.832435	1.09349	1.11153		0.837073	0.829368	1.09349	1.20626
	1.2377	0.962107	1.08616	1.82908		0.977801	0.901511	1.08616	0.923886		0.985864	1.29021	1.08616	0.965076
	1.74891	1.132	2.09299	1.79453		1.16736	0.718601	2.09299	1.6847		1.20028	0.766815	2.09299	1.19502
	1.01042	0.997849	2.43419	0.654058		1.27231	0.737102	2.43419	1.13223		0.584656	2.23398	2.43419	1.09814
	0.777146	1.33188	1.79727	2.12996		0.777107	0.937914	1.79727	0.709359		1.51417	1.94312	1.79727	1.06131
	0.61764	1.12673	2.09238	0.81314		1.40076	1.44997	2.09238	1.59357		1.29301	1.06344	2.09238	1.0134
	2.10858	1.703	1.7034	0.861096		1.71654	0.667834	1.7034	1.57151		0.885592	1.03523	1.7034	1.81341
	1.18548	1.08641	1.37336	0.967364		1.32417	1.95316	1.37336	3.10106		0.378064	0.832852	1.37336	1.7229
	1.42742	1.45466	1.92181	0.751418		1.61017	1.25834	1.92181	1.0813		1.13845	2.10393	1.92181	1.70422
	1.73415	1.51004	1.34248	1.756		0.768243	0.392395	1.34248	0.932636		0.475505	0.91447	1.34248	1.63733
	1.21829	1.46923	1.22562	1.74951		0.768484	0.805433	1.22562	0.820899		0.742839	1.71755	1.22562	0.848113
	1.75973	0.789367	0.712145	1.13414		0.895714	0.441607	0.712145	1.62369		1.07623	0.777063	0.712145	0.870619
	0.876981	0.663257	1.17164	0.944073		1.00163	0.783293	1.17164	1.25643		0.693829	1.70405	1.17164	1.45741
	0.808422	1.8265	1.08604	0.831812		1.7199	1.13026	1.08604	2.11844		0.957858	1.17873	1.08604	2.05719
	1.75089	1.6309	2.16276	2.02174		1.52104	1.02081	2.16276	1.72334		1.25779	1.03952	2.16276	1.10225
	1.07769	1.7471	1.21736	1.19813		1.53724	0.771943	1.21736	0.791643		0.777611	1.3692	1.21736	0.716563
	1.37895	0.863075	1.06069	1.15486		0.905603	0.892494	1.06069	2.55192		0.974678	1.26085	1.06069	2.00858
	1.23365	0.609793	0.819421	1.15635		1.12379	1.35126	0.819421	1.60879		0.968975	1.06733	0.819421	1.9175
	2.11982	1.27331	1.2504	0.817604		0.849638	1.86359	1.2504	1.91388		1.05626	1.28735	1.2504	1.08885
	0.965032	1.14423	1.42268	1.21997		1.13069	2.28053	1.42268	1.09703		0.845126	0.571799	1.42268	2.43342
	0.890708	1.03662	1.08813	0.988175		2.16437	1.0695	1.08813	1.09533		1.23503	0.66221	1.08813	1.35226
	1.25857	0.878857	1.21562	1.18301		1.30045	1.41592	1.21562	1.20469		1.59172	1.08384	1.21562	1.72792
	1.10849	0.913394	2.21688	2.51047		0.924545	1.25978	2.21688	1.79951		1.09376	1.23058	2.21688	2.04096
	1.68853	1.87434	2.28246	1.91425		0.848509	0.88021	2.28246	1.24166		1.19057		2.28246	1.87527
	1.57986	1.22032	0.697324	1.03321		1.32823	0.640557	0.697324	1.33617		0.903527		0.697324	0.538918
			0.720581	1.1491		1.0858	1.06196	0.720581	0.982729		0.977602		0.720581	1.68978
			0.744095	1.06242		1.32567	0.789667	0.744095	1.0646		1.17975		0.744095	0.990346
			1.0574			1.1021	1.09882	1.0574	1.03585		1.37143		1.0574	0.922667
			1.25976			0.871687	1.04662	1.25976	0.830551		0.954974		1.25976	0.70698
			1.91987			0.866022	0.473063	1.91987	0.781722		1.99926		1.91987	0.676512
			1.73883			1.22549	0.826769	1.73883	1.42222		0.865173		1.73883	1.67701
			1.74887			1.07888	0.785492	1.74887			1.27913		1.74887	1.16741
			1.76909			1.86789	0.973818	1.76909			1.02807		1.76909	0.844873
			1.12143			1.77782	0.98892	1.12143			1.04906		1.12143	1.34774
			1.74282			1.20108	0.786818	1.74282			1.08987		1.74282	1.52436
			1.78726			0.797935	1.73989	1.78726			0.752955		1.78726	1.75039
			1.04797			1.43666	2.19428	1.04797			1.04516		1.04797	0.912136
			1.2654			1.11001	1.4519	1.2654			1.94307		1.2654	2.15914
			1.20486			1.20255	1.60692	1.20486			0.990863		1.20486	1.63669
			1.23586			0.665489	0.547755	1.23586			2.25694		1.23586	1.83097
			1.33906			0.776758	1.01106	1.33906			0.977581		1.33906	1.11101
			1.20841			2.53128	0.698357	1.20841			1.22165		1.20841	1.04932
			1.71266			1.02104	0.805836	1.71266			0.882496		1.71266	0.607846
			1.09847				1.87238	1.09847			1.33115		1.09847
			1.01065				1.27607	1.01065			1.51071		1.01065
			1.09136				0.943322	1.09136			1.29016		1.09136
			2.53691				1.3107	2.53691			0.868588		2.53691
			1.30712				1.1205	1.30712			0.8081		1.30712
			0.89788				0.721282	0.89788			0.738804		0.89788
			0.731803				0.784303	0.731803			1.44133		0.731803
			1.10374				0.683766	1.10374			0.818835		1.10374
			0.959798				0.602425	0.959798			1.10998		0.959798
			1.12581				1.21884	1.12581			0.912191		1.12581
			1.7323				0.712357	1.7323			1.19799		1.7323
			0.721471				1.44408	0.721471			1.24584		0.721471
											0.942918
											0.954118
											0.736394
											1.1564
											1.3472
											1.24743
											0.887613
											1.147
											1.4386
											1.31591
											1.36099
											2.10354
											2.18634
											1.09454
											0.274776
											0.744261

## Sheet: SI Fig. 39
Design	nuclear																																								cytoplasmic
15nt_A_Broccoli	4.78046	9.03782	19.7743	10.5839	8.02311	4.59944	2.54505	6.1293	5.04912	13.9635	9.32164	6.32442	6.87321	4.55825	6.01958	6.72758	12.1509	8.18488	3.6097	16.9513	12.969	6.40922	9.04543	8.82474	6.59885	8.41311	12.6889	8.68134	8.2946	5.92043											7.6828	6.06447	3.50547	7.69804	4.92383	2.44166	1.75492	3.9422	3.2641
15nt_A_Pepper	9.5471	8.41021	5.41391	7.4259	6.10498	2.52904	7.89344	5.20732	2.74147	4.29719	6.63258	5.65358	4.40305	2.43373	5.21528	5.75955	6.32348	3.59475	3.87412	5.39596	3.65021	4.30979	2.4143	2.46423	2.54988																12.8318	1.11965	4.06764	14.2476	1.74014	2.61959	24.1714	15.3876	14.3719
15nt_A_Mango	12.7432	7.20181	7.67839	12.6788	14.0416	17.3732	10.2071	40.9173	11.3231	17.7445	16.6278	19.793	18.1665	15.2365	18.0563	17.3045	29.0297	31.5227	6.82026	23.8991	28.8228	5.44277	11.6451	15.4669	10.2876	37.3825	19.4991	2.23768	20.7595	9.15544	38.8685	14.1649									42.1252	47.7861	45.4999	24.1172	15.5476	50.2036	31.4058	17.492	22.2557
[truncated: 22 more columns]

## Sheet: SI Fig. 46 D-G
panel D			panel E			panel F			panel G
green	red		green	red		green	red		green	red
247	1087		393	437		233	704		185	317
244	1105		384	362		242	647		172	342
247	1069		423	363		231	719		200	363
251	1069		389	404		233	728		189	344
229	1237		406	430		248	769		174	362
279	1199		383	426		227	625		189	339
241	1419		380	395		217	685		189	388
254	1337		377	448		256	727		190	359
238	1246		405	488		245	744		180	348
246	1307		407	397		226	895		187	359
239	1075		404	427		240	789		186	346
239	1084		404	446		246	721		178	329
249	1260		377	445		245	665		172	374
239	1440		357	478		228	805		179	404
264	1632		409	473		215	910		171	393
230	1710		411	438		214	919		186	357
240	1588		399	426		236	891		176	366
242	1697		384	442		236	689		195	377
248	1516		392	413		235	610		180	374
269	1622		401	451		235	809		189	370
243	1315		374	458		242	832		183	376
230	1141		389	410		227	898		199	367
234	1005		429	441		232	879		192	380
251	1154		427	403		224	705		206	349
230	1391		399	379		233	707		181	329
270	1627		395	395		217	775		185	372
240	1845		424	441		225	791		189	366
248	2043		396	481		234	719		219	365
260	1962		389	520		240	598		184	400
237	2115		415	545		248	616		190	382
229	1885		402	428		245	666		181	366
232	1639		441	426		227	611		183	376
242	1474		415	441		232	724		174	425
263	1404		406	490		222	606		186	401
268	1248		410	409		243	655		194	376
252	897		411	488		236	658		179	357
236	1033		433	448		252	626		184	433
262	1380		380	404		232	712		194	377
248	1561		394	396		242	781		185	372
236	1809		377	391		226	810		186	401
258	1994		425	436		236	868		207	367
265	2300		378	434		246	806		169	331
243	2140		402	462		207	900		194	376
254	2247		427	495		250	798		176	378
234	2121		420	600		231	735		203	420
252	2026		397	524		246	664		190	383
267	1729		428	480		231	847		195	392
272	1459		395	479		239	1021		199	413
241	1340		419	448		224	999		200	411
259	1143		393	449		243	1048		177	402
230	1144		402	450		257	1105		192	408
238	1432		392	468		236	1068		212	425
251	1722		362	442		240	1014		188	368
237	1823		371	447		243	947		194	420
253	1967		409	413		241	863		188	401
266	2067		428	379		231	796		188	427
239	2211		399	439		231	599		175	398
262	2099		401	442		230	628		181	383
241	2095		418	501		242	745		186	365
239	2045		442	458		249	915		181	331
242	1793		420	488		251	961		170	335
255	1709		437	484		229	1244		181	361
227	1235		397	516		272	1187		190	399
271	1167		377	463		235	1287		175	400
261	654		402	445		212	1241		181	400
239	697		416	436		231	1284		205	456
265	662		424	436		246	1338		200	414
242	618		363	454		234	1041		192	391
237	1075		418	432		246	971		194	396
242	1392		387	406		250	780		192	400
242	1510		458	455		241	645		179	432
237	1775		391	427		242	740		193	470
234	1942		410	451		230	884		193	452
235	2038		438	458		250	968		172	415
252	2089		372	524		260	1231		195	405
252	2095		442	494		246	1368		199	411
253	1983		423	443		252	1473		207	379
254	2027		408	563		236	1293		199	394
250	1881		397	516		240	1332		194	392
255	1676		390	470		223	1456		180	333
250	1442		388	491		240	1315		176	373
254	992		368	463		219	1289		191	376
259	680		380	444		270	1039		187	393
240	796		389	464		224	901		184	413
254	810		444	362		242	749		200	426
256	677		424	353		243	621		186	413
283	669		407	417		246	774		188	416
248	1062		404	447		224	979		183	465
247	1245		406	454		242	1141		183	431
254	1507		383	494		221	1323		168	385
242	1689		367	541		245	1482		193	417
241	1731		415	467		250	1384		188	432
246	1857		372	461		249	1565		182	411
247	1857		439	494		251	1356		201	389
257	1816		418	493		238	1558		197	405
241	1815		401	405		233	1394		197	390
250	1774		417	413		234	1295		205	421
232	1829		419	361		224	1195		193	377
247	1574		402	385		239	1043		213	413
242	1317		441	408		238	801		199	391
275	959		429	474		229	652		178	340
271	584		399	463		246	693		171	363
254	776		384	493		225	875		178	378
253	714		378	462		243	1096		193	390
274	680		418	465		255	1197		189	381
250	597		423	468		234	1312		190	424
252	1076		404	428		239	1583		177	407
239	1216		413	401		236	1582		163	382
232	1383		398	417		237	1655		185	418
252	1596		400	472		239	1613		193	405
265	1552		372	466		243	1539		188	450
243	1542		414	491		232	1555		197	436
250	1607		366	487		233	1378		174	395
249	1598		396	482		243	1389		174	409
242	1583		382	463		255	1061		203	409
248	1586		379	435		239	875		174	411
243	1398		396	411		225	691		195	414
246	1142		465	389		235	731		189	402
241	722		376	424		234	874		220	399
250	605		409	475		240	1246		188	401
257	636		387	465		231	1433		194	407
253	703		388	492		227	1444		197	386
244	1097		418	478		220	1727		187	416
244	1239		407	373		218	1840		184	389
261	1242		384	459		239	1560		179	351
240	1413		375	420		228	1698		205	366
246	1270		439	413		241	1599		187	387
246	1325		419	403		252	1568		172	412
259	1342		393	455		245	1351		172	413
280	1276		390	437		219	1282		177	413
259	1160		433	487		236	1217		186	405
249	1186		420	495		232	1019		195	423
242	1415		408	444		227	778		188	380
235	1271		384	409		230	618		185	451
239	1208		349	475		238	776		166	408
250	1061		327	494		232	1001		194	400
261	1137		418	364		232	1225		172	485
238	950		419	413		238	1366		180	398
234	1161		432	481		225	1481		187	389
254	1012		378	405		255	1633		181	425
245	935		396	431		228	1587		192	417
239	1050		386	400		234	1663		194	421
253	933		380	447		236	1716		189	399
256	898		350	416		232	1632		223	379
237	709		339	438		224	1599		195	384
251	849		350	450		239	1414		207	361
250	830		377	490		240	1322		176	367
241	920		348	495		230	1106		179	384
259	812		320	430		233	1085		177	415
259	688		346	451		228	825		185	405
246	692		391	389		230	739		184	406
268	703		407	426		227	628		193	438
262	729		375	386		243	709		201	465
267	904		380	402		227	694		173	400
262	984		383	494		242	627		173	401
250	1202		335	530		232	712		178	433
245	1251		350	506		229	687		178	439
251	1023		347	552		267	641		175	427
251	945		361	543		248	862		174	401
237	719		350	512		239	989		193	457
230	690		320	475		237	1257		180	411
240	738		331	492		244	1399		209	463
236	705		329	511		228	1504		181	413
265	703		349	418		257	1690		181	416
278	803		377	479		238	1633		190	393
289	1046		396	470		246	1597		178	431
259	1158		378	500		229	1572		200	427
294	1260		365	549		246	1562		191	352
250	1285		351	517		245	1481		184	386
244	1332		361	582		229	1448		208	378
244	1003		376	508		237	1284		171	321
256	923		320	543		234	1222		195	414
258	765		326	565		239	990		195	396
268	691		341	526		228	795		184	399
219	799		349	519		225	683		176	400
240	942		385	470		246	681		190	383
246	826		346	457		213	730		178	433
246	778		372	446		236	889		177	439
243	926		360	566		257	853		177	447
275	1096		371	533		246	920		206	442
232	1319		375	648		240	837		176	430
247	1367		379	583		253	932		188	435
230	1593		364	575		248	741		185	411
257	1395		360	595		241	729		180	427
250	1185		358	561		260	626		183	444
257	1043		347	556		225	723		197	422
249	727		324	526		241	1031		193	422
237	835		330	602		241	1141		195	417
239	963		360	574		256	1459		218	447
255	948		325	493		249	1433		200	401
246	803		314	454		240	1443		200	417
248	602		388	459		229	1598		194	412
263	664		405	479		258	1685		193	373
261	661		375	515		233	1557		173	456
235	762		367	561		218	1607		190	370
249	1000		372	662		263	1506		177	337
265	1212		353	587		239	1446		185	375
248	1417		348	642		239	1369		191	381
263	1550		329	596		251	1195		182	453
247	1478		341	579		231	938		189	397
238	1415		338	564		236	838		174	435
263	1192		331	674		239	609		190	441
246	958		342	557		235	715		188	430
279	658		324	539		223	744		194	428
276	762		326	521		228	897		190	448
237	791		334	488		232	949		187	454
235	840		367	568		222	1119		190	481
251	716		327	502		227	1023		191	422
239	712		368	510		230	964		183	432
255	695		355	606		238	974		194	390
264	635		383	644		286	1013		190	417
244	778		353	572		260	943		185	456
267	771		330	598		248	843		186	486
254	839		359	626		254	675		175	407
258	785		355	607		225	859		186	414
262	828		364	656		234	945		181	416
271	1071		309	570		245	1137		200	401
238	1338		349	708		261	1387		188	410
246	1366		328	613		244	1413		211	416
247	1351		337	527		249	1539		190	388
249	1354		355	493		232	1526		190	365
272	1282		365	488		226	1613		175	354
246	1061		362	520		214	1700		174	348
248	847		359	545		229	1554		180	384
237	661		376	611		237	1483		178	423
256	688		357	580		231	1383		193	419
269	761		361	612		236	1231		173	404
251	699		412	665		236	1095		183	410
251	708		376	646		230	983		177	420
274	783		390	570		223	842		179	433
264	900		368	628		231	673		176	441
249	867		347	638		243	559		178	441
254	665		365	596		239	802		195	446
262	876		359	570		233	1005		190	440
235	941		345	527		235	1017		173	449
244	990		369	501		240	1067		202	474
266	888		363	463		245	1185		186	479
229	659		372	526		221	1159		181	429
234	694		350	573		233	1140		205	424
247	906		336	556		250	1133		195	434
244	1121		350	645		235	1084		197	415
252	1180		328	592		244	1003		194	429
247	1088		334	641		254	780		202	412
252	1062		367	618		227	776		185	445
233	940		342	603		233	690		190	422
255	833		361	590		234	861		199	398
235	623		348	558		219	1086		183	348
273	626		341	612		245	1114		186	353
258	646		353	545		256	1280		187	356
270	594		340	555		239	1374		179	455
233	623		339	509		227	1448		181	388
253	717		316	445		257	1567		168	423
234	635		352	500		237	1574		186	424
247	617		349	523		227	1505		182	457
244	840		387	555		249	1458		187	431
253	943		364	598		223	1317		182	460
255	973		329	614		233	1286		190	435
273	883		356	604		266	1058		184	417
253	745		335	677		255	899		188	446
251	616		344	608		238	739		174	429
235	834		323	638		248	609		184	429
237	980		353	609		247	793		181	440
247	949		361	592		250	925		190	438
241	1044		322	608		239	1127		190	420
242	750		349	559		228	1094		192	416
230	618		340	578		239	1260		198	441
248	803		324	548		234	1205		179	396
247	982		368	484		253	1210		206	409
241	897		384	527		237	1150		181	417
258	920		347	513		258	1144		180	396
245	899		324	511		225	978		205	399
233	772		352	576		234	969		185	443
253	668		350	575		232	788		186	384
246	792		323	599		228	626		183	364
246	822		327	573		233	696		190	348
246	863		361	597		233	851		180	435
255	650		354	584		226	1055		169	395
246	678		348	634		259	1201		187	421
263	859		360	617		260	1336		174	392
258	751		359	601		246	1469		176	453
236	754		359	575		237	1496		177	442
232	754		341	552		224	1453		182	402
254	741		344	557		235	1321		189	425
281	781		383	450		244	1286		193	434
257	801		367	446		250	1172		183	428
256	702		363	484		246	1103		182	456
236	837		336	541		244	1025		174	422
265	1028		366	559		256	695		183	440
258	1011		383	594		247	680		183	407
258	850		356	566		223	678		204	427
257	763		350	579		232	857		189	416
240	771		351	619		255	924		198	415
233	856		346	629		248	1089		187	427
243	906		376	628		270	1173		187	385
246	907		336	625		227	1135		199	411
261	869		340	621		232	1202		197	425
232	950		337	628		252	1191		188	393
237	922		332	618		238	1187		199	429
247	641		320	542		237	1158		191	379
242	719		370	453		241	1085		191	347
264	743		384	467		236	935		183	390
236	693		345	550		236	754		190	379
232	673		391	574		262	693		171	393
237	830		376	641		238	686		181	405
248	1028		353	562		233	745		187	436
268	928		359	626		249	943		183	449
252	812		345	548		239	1134		189	423
261	767		341	608		236	1242		174	393
268	771		319	584		258	1187		175	449
250	900		337	611		246	1317		178	402
242	958		329	618		243	1390		177	450
240	807		321	533		245	1202		187	464
254	687		338	551		256	1081		173	432
265	686		342	502		245	1078		187	432
240	952		342	460		232	931		188	427
267	866		337	454		237	806		193	414
255	949		379	514		229	741		181	433
256	821		367	526		235	667		183	451
256	772		343	542		237	893		189	433
255	907		327	601		230	1016		191	449
247	1015		355	611		242	1096		182	442
240	823		352	640		243	1190		187	426
259	735		331	604		230	1263		203	414
253	690		308	654		234	1340		192	418
256	914		320	624		252	1145		192	403
237	1060		309	564		250	1178		179	387
232	1047		342	591		246	1122		184	346
241	1007		308	544		222	1019		175	385
243	998		350	485		235	942		188	401
231	965		378	520		232	786		180	378
232	877		367	568		228	640		188	416
241	680		370	587		250	714		194	397
235	605		360	553		253	794		190	417
250	837		338	557		233	889		189	427
231	1053		409	551		237	963		171	409
250	1183		378	539		237	1025		184	454
241	966		321	525		273	1224		187	443
274	783		332	556		241	1174		183	429
236	623		320	574		230	1105		188	458
224	723		359	543		242	1085		198	451
263	1016		311	462		239	920		205	420
232	877		322	474		238	893		177	435
254	762		525	517		240	756		185	455
270	668		537	519		242	644		197	434
230	717		532	586		232	800		190	445
286	893		521	568		237	980		176	417
255	1013		471	573		241	1053		189	449
241	947		501	663		262	1136		195	430
252	809		483	614		252	1119		198	407
253	718		501	500		246	1232		197	425
243	764		388	433		228	1157		190	392
257	698		363	512		260	1295		201	404
277	683		396	493		226	1178		174	350
243	684		328	551		242	1146		184	364
251	656		338	557		252	1054		189	365
270	666		334	560		228	961		184	407
223	852		329	548		237	767		205	460
223	1131		308	564		255	593		176	387
215	1034		306	535		235	664		182	426
226	928		297	492		238	730		197	443
228	901		302	507		253	789		183	436
226	945		505	512		223	852		199	395
245	893		487	549		227	876		188	422
218	703		503	558		238	923		173	432
240	719		457	606		238	822		187	456
244	839		518	607		235	879		186	440
234	1061		520	811		236	791		182	425
249	1011		515	674		230	651		200	409
234	871		508	654		236	712		176	462
259	715		465	665		239	878		175	418
250	842		503	541		247	1007		194	436
252	912		488	492		236	1036		180	435
273	830		350	428		229	1229		177	438
233	591		389	467		249	1246		179	385
266	740		344	462		275	1165		188	426
254	837		346	474		229	1175		200	400
240	776		323	472		237	1089		185	403
255	669		338	505		264	1027		198	360
268	737		321	490		242	1009		186	390
253	839		321	449		237	914		181	368
231	814		489	481		258	782		195	361
239	629		518	587		239	662		188	391
236	748		500	600		241	755		185	404
236	850		534	619		243	856		178	393
236	809		514	805		240	779		184	414
234	738		520	693		242	673		191	420
237	728		511	853		247	715		181	424
243	786		531	848		235	700		183	422
263	742		545	845		246	602		191	406
265	651		507	629		247	759		183	468
226	608		527	658		254	932		184	419
257	882		472	593		248	986		190	414
235	967		516	528		251	1047		179	448
230	995		518	609		275	1118		190	423
234	763		487	796		239	1151		195	437
247	630		538	797		228	1161		195	432
264	833		525	778		261	1115		208	410
246	670		514	847		238	891		183	408
248	575		504	872		236	960		174	433
254	632		515	863		237	866		193	424
246	585		513	923		247	712		174	423
235	720		527	825		241	640		186	426
238	809		488	765		248	871		196	397
244	704		576	638		240	957		179	359
235	692		509	524		232	943		178	360
236	641		488	496		258	1088		190	356
244	636		514	612		222	990		180	391
222	660		494	684		235	1097		183	379
225	726		533	703		251	998		189	418
275	763		494	894		219	868		187	407
239	723		507	894		245	815		185	458
250	636		543	877		236	763		176	418
243	625		525	983		248	620		185	438
248	622		517	1018		234	715		184	414
247	785		592	948		246	749		176	461
242	879		576	870		232	886		211	451
239	730		514	867		238	944		192	470
244	657		497	678		249	903		193	414
272	653		513	619		245	821		176	409
241	752		488	517		235	713		178	407
231	743		503	585		259	705		192	430
241	651		477	680		246	688		205	437
231	703		553	786		253	622		202	439
248	679		538	842		251	664		178	419
250	673		514	964		235	785		191	423
242	786		524	975		246	700		186	390
234	729		535	933		243	649		193	385
255	865		515	940		227	626		211	384
236	871		528	929		224	1467		180	345
254	958		558	906		228	1360		195	363
236	773		512	879		232	1556		193	330
259	717		531	849		228	1558		189	370
269	851		537	680		262	1670		174	394
248	1070		486	627		234	1541		186	384
276	1257		501	529		223	1578		178	400
243	1080		504	545		291	1498		182	441
280	1073		461	570		250	1474		180	418
234	953		493	646		233	1669		188	420
227	666		568	834		224	1651		178	440
234	737		532	886		240	1723		194	424
222	776		514	964		256	1924		192	418
234	718		551	957		226	2019		181	418
226	620		530	1075		264	1995		173	421
210	606		507	1006		244	1931		196	404
237	682		534	987		239	2079		192	425
258	802		503	982		245	1955		191	417
247	816		526	894		222	1893		197	442
248	901		573	892		248	1809		181	436
245	1017		517	789		241	1672		185	432
254	1302		516	636		234	1713		189	439
262	1379		522	546		259	1542		207	396
249	1437		439	491		245	1485		190	382
248	1178		519	630		248	1777		206	400
253	1019		486	705		261	1847		187	343
268	739		517	879		245	1898		180	329
221	718		531	849		260	1969		190	372
237	839		552	893		265	2113		173	425
241	780		503	971		244	2131		173	364
237	618		544	917		215	2094		184	412
223	769		521	967		234	2377		197	409
227	755		551	937		247	2311		175	441
212	835		549	910		236	2318		179	457
216	875		503	898		234	2213		194	402
215	683		531	889		252	2201		178	376
250	659		510	781		237	2135		192	422
255	753		483	673		242	2027		206	416
230	696		508	607		264	1997		189	408
250	800		227	357		235	1820		179	399
275	1020		265	405		233	1947		203	411
249	1085		207	401		241	1565		212	419
254	1060		470	560		295	1502		187	400
246	887		488	621		239	1797		190	407
230	1043		516	675		219	1979		180	412
239	1338		534	849		257	2232		191	413
264	1548		546	886		221	2163		198	347
253	1587		526	874		225	2251		196	362
233	1254		574	981		237	2539		171	340
231	1069		528	918		237	2540		176	386
232	782		554	962		217	2547		196	471
236	651		546	966		237	2388		196	391
218	696		554	871		237	2450		187	402
224	866		529	869		232	2472		198	397
222	968		566	856		248	2549		183	415
241	893		501	869		243	2511		186	481
214	755		492	805		247	2255		184	386
230	711		484	540		241	2407		183	400
238	733		244	407		241	2358		171	406
243	1091		275	386		245	2233		176	408
254	1032		266	438		262	2244		189	424
244	841		236	370		237	2059		189	456
235	655		264	369		236	2119		188	412
242	797		270	378		235	1669		186	435
269	1107		431	593		249	1519		190	410
250	1185		468	606		222	1549		183	426
240	1245		476	665		257	1902		199	395
255	1052		522	870		246	2064		212	455
250	881		525	827		233	2143		188	407
259	857		517	848		245	2294		197	365
238	1078		521	918		248	2414		176	347
237	1325		529	974		257	2306		186	355
244	1460		556	1005		241	2524		192	373
243	1411		532	943		233	2648		195	387
228	1238		564	880		233	2627		188	433
226	958		552	937		240	2683		192	409
227	692		543	869		234	2716		180	386
224	741		538	704		241	2713		178	418
218	794		492	620		224	2708		196	419
222	835		518	508		256	2614		183	456
237	701		260	397		247	2543		198	399
226	576		249	346		226	2549		190	430
293	842		276	380		244	2520		198	438
244	1245		281	361		233	2410		219	422
241	1227		272	370		231	2485		202	399
252	1165		250	364		235	2430		184	381
263	912		491	592		226	2280		191	407
254	615		471	648		226	2071		218	392
224	789		524	829		234	1937		188	442
245	1068		517	851		279	1781		204	370
267	1192		525	849		232	1504		183	367
240	1215		536	951		258	1739		179	331
233	1117		550	898		260	2053		185	350
266	898		571	936		252	2224		206	370
250	874		504	894		230	2274		204	403
252	851		542	909		232	2306		190	441
248	911		540	842		239	2540		186	410
280	1033		557	845		247	2593		175	440
251	1247		514	805		238	2604		190	395
260	1067		494	593		229	2792		182	423
249	974		508	512		255	2812		194	466
250	762		237	350		237	2738		180	398
222	649		289	359		239	2882		189	395
240	685		260	360		251	2755		193	398
223	686		265	380		258	3031		188	399
236	633		247	383		236	2761		174	371
253	795		236	391		247	2723		196	417
241	1061		475	522		236	2796		197	385
249	1422		535	630		231	2700		197	392
244	1309		503	696		242	2651		198	369
283	1103		512	829		237	2606		188	402
241	681		538	914		246	2595		184	374
251	757		526	949		242	2494		172	362
253	921		558	936		247	2384		178	390
249	1018		537	867		254	2282		196	383
247	1122		532	821		248	2059		180	388
252	917		521	827		231	1981		197	385
257	885		545	807		233	1790		183	445
249	863		547	694		242	1595		177	389
242	874		504	650		218	2009		173	398
248	779		493	527		237	2030		202	373
242	827		289	350		226	2188		191	366
240	785		312	348		223	2439		193	369
258	793		322	435		230	2507		217	367
265	697		267	373		226	2615		179	391
230	738		270	368		231	2672		194	345
238	764		273	358		234	2725		197	352
238	735		499	582		234	2761		176	352
227	678		485	606		225	2845		173	365
201	714		490	719		233	3063		184	358
220	708		525	822		230	2833		181	372
236	605		504	824		238	2971		188	364
257	946		511	892		240	2885		180	383
243	1320		523	845		228	2928		182	389
248	1243		518	823		226	2840		183	402
257	1064		513	814		235	2968		199	376
243	702		509	699		260	2923		200	405
232	797		579	638		237	2793		203	392
256	907		551	559		281	2844		206	386
287	878		476	497		260	2888		230	344
268	719		268	361		252	2626		204	404
238	865		318	353		243	2726		198	345
237	827		276	385		224	2488		180	340
243	736		272	360		231	2343		182	351
241	781		269	362		231	2311		177	339
239	751		263	383		240	2082		180	320
234	835		511	550		264	1979		189	370
223	705		476	610		229	1764		170	348
222	628		477	662		236	1555		193	384
223	766		491	792		238	1932		180	401
231	746		500	785		227	2313		183	384
223	630		527	706		264	2387		181	360
239	717		507	796		247	2598		186	349
263	938		518	662		236	2781		186	332
256	978		584	672		248	2575		194	355
231	914		505	632		219	2687		199	316
247	760		502	599		237	2793		172	358
248	720		506	487		228	2798		174	337
235	816		282	388		239	2889		178	346
242	689		294	379		236	3059		179	362
260	702		281	358		246	2953		174	398
234	725		322	365		226	3009		180	358
254	725		295	368		242	2998		193	365
241	728		252	364		236	3051		184	339
254	774		493	517		231	3121		175	351
232	741		548	620		226	3075		177	363
237	793		504	701		231	2931		199	338
242	690		512	657		237	2859		186	388
226	621		523	626		239	2843		185	343
208	668		490	666		239	2838		188	351
225	650		479	645		230	2793		167	322
234	593		494	578		226	2683		182	351
249	814		524	540		228	2581		174	353
237	672		543	557		236	2771		179	306
255	747		293	354		224	2608		194	372
248	774		283	364		253	2443		178	343
265	782		274	352		249	2201		188	321
239	950		256	390		238	2169		183	363
240	885		501	478		265	1873		171	403
244	786		472	549		244	1606		190	365
241	641		492	663		250	1368		185	345
229	674		529	612		235	1867		181	345
221	629		515	525		240	2001		171	353
263	803		484	505		244	2520		175	402
237	968		521	570		246	2544		171	394
233	1009		492	501		268	2766		188	333
233	1131		370	432		223	2615		183	340
240	902		384	447		257	2824		185	373
247	761		458	490		246	2801		184	367
271	983		471	577		238	2977		189	398
266	1169		527	467		239	3098		173	391
240	1044		450	444		247	3128		190	406
248	927		459	474		237	3199		194	399
250	768		482	436		252	3313		176	378
241	854		453	525		252	3287		173	403
233	761		321	458		238	3218		187	387
248	726		337	542		248	3108		174	362
245	991		302	523		226	3024		175	339
257	1051		288	491		224	3220		170	321
242	940		298	515		270	3098		185	344
252	757		328	498		238	3033		188	389
262	802		297	537		240	2897		178	352
255	844		307	465		244	2842		183	369
242	842		340	464		225	2750		188	423
232	793		315	513		230	2838		187	360
267	852		330	634		240	2685		160	380
248	768		300	547		255	2547		184	403
256	679		303	535		237	2452		195	380
295	612		295	575		241	2556		169	373
264	789		297	577		240	2457		186	346
226	825		322	588		252	2154		179	376
239	744		357	555		255	1862		175	368
239	749		301	489		259	1761		171	404
248	1084		305	503		236	1301		173	372
243	1162		324	517		221	791		181	328
247	1121		309	509		221	878		194	361
249	1041		346	585		230	880		168	350
241	787		340	566		247	914		174	375
258	705		340	626		224	1042		178	388
246	749		306	576		220	859		180	375
260	814		290	590		221	882		188	389
256	761		310	551		223	871		179	390
235	588		319	605		240	891		183	359
248	704		311	624		240	886		187	381
260	644		339	538		244	1603		176	423
252	1006		308	514		229	2065		198	379
252	1236		319	533		254	2456		169	367
262	1354		309	500		240	2715		185	402
235	1062		331	564		228	2812		175	394
255	909		303	610		223	2784		170	348
235	723		332	562		233	2869		180	366
223	703		323	638		233	2780		173	412
234	702		339	646		233	2942		187	370
246	738		312	596		239	3165		181	361
269	682		300	606		217	3183		177	388
236	673		289	602		217	3102		177	366
256	697		347	600		245	3366		183	354
258	760		321	650		239	3172		185	377
249	893		288	564		233	3184		181	373
252	876		328	577		230	3453		185	383
233	692		312	501		225	3084		191	367
236	773		306	463		232	3153		177	384
241	938		318	505		270	3333		187	394
245	737		301	547		236	3152		176	410
254	774		311	559		250	3195		203	342
245	984		302	558		248	3235		193	408
241	1173		306	571		226	2947		176	374
224	1387		328	617		239	2936		179	379
239	1186		318	682		240	2921		183	371
217	803		347	643		241	2846		179	369
253	625		298	634		247	2820		179	365
244	718		296	695		248	2570		173	327
213	690		352	599		246	2433		192	343
227	763		307	649		218	2351		184	346
231	699		293	588		270	2226		199	353
248	745		297	597		257	2003		192	372
215	721		300	512		241	1808		171	380
216	700		311	465		244	1477		188	336
260	692		324	514		232	861		190	360
244	716		304	606		254	892		185	355
222	638		299	532		223	889		184	391
213	655		322	597		251	865		188	373
230	647		290	676		223	997		178	411
254	914		331	648		216	997		172	369
230	1011		295	669		226	1046		187	391
250	1184		313	657		222	1127		178	366
278	1066		303	615		243	1058		167	415
243	917		302	625		236	1049		177	359
241	678		309	596		237	1078		182	387
242	710		297	653		241	1072		171	351
278	734		324	569		231	1096		188	347
246	876		321	613		247	1114		191	332
253	1077		310	547		243	1003		172	368
230	1110		298	524		241	954		179	378
241	1040		355	452		222	1852		186	405
228	811		299	523		227	2424		188	371
222	690		307	617		236	2524		187	360
264	839		315	588		272	2707		178	347
228	876		297	629		258	2839		174	355
241	717		311	599		229	2994		181	382
224	681		333	690		225	3007		186	360
233	729		324	669		241	2932		188	360
208	814		300	676		230	2943		164	415
224	771		332	695		263	3166		183	372
238	800		303	610		241	3170		176	359
240	798		298	623		224	3197		179	391
242	774		292	659		248	3178		196	402
237	820		301	593		223	3391		182	397
228	722		302	575		236	3164		185	353
271	681		290	598		256	3255		180	376
230	604		327	543		238	3262		182	370
249	619		299	440		235	3351		179	336
274	961		450	499		233	3264		184	351
243	1307		476	527		251	3110		199	369
252	1369		491	530		233	3173		199	345
252	1275		299	452		250	3253		199	344
245	933		334	536		250	2936		186	406
233	838		288	586		250	3063		173	383
256	1028		311	609		228	2947		172	379
229	1047		316	661		225	2893		177	384
273	881		321	675		259	2825		179	382
239	712		325	782		252	2823		176	353
225	736		331	629		248	2710		189	358
236	878		291	675		242	2541		174	398
256	900		312	771		250	2241		184	370
260	784		310	635		231	2075		197	399
233	718		305	641		229	1774		185	422
233	737		323	642		223	1614		191	387
231	886		307	581		229	799		186	383
235	902		293	633		224	921		170	376
219	830		286	540		250	915		175	403
241	835		298	537		215	1046		179	381
239	812		298	487		223	991		180	387
238	841		455	465		235	978		182	407
241	874		455	475		221	1132		175	320
230	848		454	529		236	1106		189	373
233	635		439	506		245	1180		195	350
248	878		486	560		217	1166		179	382
254	1095		489	547		229	1167		188	349
235	1358		463	451		242	1296		189	367
263	1239		306	512		250	1154		196	404
255	973		309	514		232	1210		172	387
236	775		293	607		224	1163		182	382
244	814		308	777		227	1188		178	370
237	705		317	682		244	1072		182	368
221	749		300	647		244	1093		167	364
257	767		321	666		232	1068		166	363
217	649		356	763		246	1000		181	374
229	661		299	629		223	1746		191	381
231	787		320	678		234	2040		182	373
218	793		317	674		237	2455		189	390
210	838		287	598		239	2683		184	393
219	937		309	629		219	2870		192	352
207	816		292	605		252	2893		175	362
221	899		288	589		232	3105		184	353
199	853		321	548		237	3025		175	380
223	828		340	499		241	3053		191	366
234	841		318	509		235	3344		185	381
241	857		488	480		243	3288		184	356
245	754		453	500		247	3428		183	381
251	792		459	479		262	3273		194	362
252	1014		477	500		235	3285		184	404
248	1003		476	500		226	3346		192	356
265	756		466	603		243	3335		195	374
276	959		461	577		230	3364		178	378
262	869		496	474		235	3335		188	376
232	739		320	494		240	3162		178	365
229	679		296	555		232	3342		195	366
233	777		321	609		232	3148		176	394
222	827		287	611		231	3377		179	360
227	899		322	610		238	3079		185	378
236	814		331	619		239	2988		169	396
243	878		303	713		237	3152		180	390
211	973		331	764		249	2947		186	400
252	1008		311	636		250	3054		195	362
227	914		305	790		238	2793		184	333
212	816		295	625		233	2780		176	354
215	892		312	652		256	2745		184	367
227	683		289	627		229	2577		186	369
245	640		355	603		240	2343		195	395
241	824		308	604		247	2283		183	397
234	933		310	587		233	1865		179	413
247	1068		288	526		239	1571		177	355
265	925		297	451		251	810		198	410
270	808		283	621		238	842		175	412
247	913		281	680		215	956		208	409
271	880		289	697		212	906		182	382
247	642		287	636		223	1218		190	383
231	784		280	661		231	1066		175	350
227	828		289	677		231	1114		183	393
214	843		325	691		231	1121		180	360
209	823		280	635		216	1224		192	397
228	849		260	688		228	1200		185	364
219	853		281	590		233	1275		188	384
220	901		283	645		228	1237		189	364
214	853		447	429		234	1280		179	360
212	832		484	461		257	1209		178	317
235	780		494	443		245	1190		182	368
240	711		479	522		229	1245		194	343
224	660		468	490		243	1174		200	354
244	881		488	501		241	1390		184	388
257	1125		449	478		263	1276		200	378
245	1332		467	503		228	1177		198	334
254	1298		460	515		231	1229		180	352
259	1125		464	509		240	1142		187	406
257	919		478	532		253	1123		182	394
247	902		509	431		220	1867		182	368
207	663		288	540		242	2327		207	388
214	762		314	555		242	2578		182	378
230	772		287	557		249	2750		188	408
225	839		295	592		240	2942		174	366
233	875		305	584		253	3114		186	352
212	833		296	612		241	3080		186	372
218	876		295	699		238	3174		195	345
223	918		310	746		238	3124		175	329
232	843		299	692		263	3332		180	370
215	820		322	627		251	3383		187	372
225	787		308	621		237	3400		174	345
227	761		306	634		228	3306		200	384
240	630		316	617		217	3251		196	402
235	546		305	609		249	3559		173	386
223	596		300	562		224	3202		186	388
249	961		288	549		248	3206		184	367
251	1348		327	504		231	3100		188	369
242	1603		295	583		260	3129		184	380
252	1723		279	605		229	3205		172	385
269	1524		299	787		226	3161		187	348
248	1079		273	910		229	3271		178	377
254	871		281	862		224	3074		175	403
205	714		283	786		222	3157		181	373
225	755		297	872		280	3093		188	348
248	835		293	835		256	2986		174	345
204	859		297	785		228	2877		185	354
219	865		292	796		239	2803		169	368
211	844		278	786		246	2671		182	306
215	863		277	685		265	2743		181	359
219	891		277	790		232	2513		195	379
223	758		287	671		250	2340		185	361
243	807		298	596		247	2044		191	357
212	634		476	490		241	1790		187	332
213	678		527	425		284	1517		195	378
218	818		486	489		253	757		175	384
238	771		451	490		258	688		178	352
210	651		479	462		263	692		177	341
252	893		464	491		260	763		185	361
279	1268		512	483		263	684		190	393
254	1653		479	483		247	716		177	354
260	1636		469	442		250	717		187	363
242	1493		466	494		233	750		187	369
256	1242		468	495		263	659		187	352
243	979		511	476		237	678		196	343
245	978		491	472		251	804		193	401
257	787		475	458		218	844		181	366
246	777		503	446		247	930		194	422
273	770		448	456		221	1060		195	344
236	660		292	462		236	1058		183	365
253	752		339	571		235	1037		184	346
208	741		306	593		232	1125		173	372
219	761		322	635		224	1177		189	331
218	790		293	617		229	1172		188	370
223	776		300	655		214	1308		200	357
200	757		295	699		245	1230		188	360
248	716		312	647		211	1265		177	365
234	733		303	674		205	1248		188	366
217	716		295	634		237	1318		191	394
214	648		297	647		246	1224		175	353
238	882		308	614		237	1247		180	379
216	906		290	578		237	1227		176	355
228	937		360	580		254	1344		175	342
217	774		289	507		219	1274		183	338
234	706		280	504		238	1216		186	415
281	837		271	692		238	1307		174	365
249	1142		301	789		254	1318		187	384
263	1455		303	709		244	1251		174	376
264	1740		288	825		223	1276		174	364
255	1608		282	901		237	1200		191	402
253	1364		278	858		236	1192		181	356
260	897		292	825		258	2090		170	378
266	885		274	860		252	2388		184	349
250	760		296	844		244	2824		174	341
273	889		309	837		240	2870		185	373
239	695		275	839		256	3025		185	414
244	657		286	695		235	3084		176	356
242	694		309	851		248	3195		184	328
236	588		289	689		245	3146		173	338
233	697		290	826		251	3311		184	367
231	707		291	676		255	3397		186	390
208	749		285	596		232	3480		190	329
254	714		470	557		235	3367		180	370
226	698		487	526		244	3464		186	370
223	712		465	590		233	3262		176	363
217	716		438	595		243	3366		205	339
205	583		452	516		224	3211		179	346
217	806		477	440		221	3075		177	333
259	983		450	451		242	3064		183	348
219	782		462	479		225	3315		190	348
229	780		444	439		255	3319		179	337
213	747		521	472		244	3090		186	338
228	614		466	461		225	3384		216	398
260	1103		473	504		232	3262		194	360
246	1362		489	543		267	3333		178	371
255	1761		465	518		268	3255		181	387
253	1543		535	531		255	3034		180	396
241	1297		501	499		240	3034		178	336
267	913		297	425		234	2931		187	363
237	915		304	568		228	2712		193	321
261	768		287	601		233	2516		184	331
245	797		291	556		236	2450		187	349
259	920		319	597		235	2264		167	359
275	744		310	574		245	2151		187	355
223	659		306	708		238	1861		171	370
220	773		343	648		242	1647		176	382
232	618		305	650		247	756		183	393
234	747		306	645		275	694		179	420
234	862		302	600		252	820		178	396
249	631		306	584		236	729		181	376
219	772		284	623		258	783		178	378
213	785		329	582		263	873		180	366
227	787		318	571		264	783		179	371
213	792		300	489		247	799		178	396
214	655		317	683		229	796		205	350
223	688		303	684		238	755		184	394
255	765		269	828		245	754		186	380
261	1125		293	864		235	813		196	329
258	1342		293	876		245	776		160	323
252	1592		302	870		240	719		176	396
270	1221		291	926		257	636		181	397
249	900		300	915		224	655		177	381
251	730		291	909		241	894		205	384
249	782		295	906		217	926		188	384
239	764		304	889		230	972		179	387
225	635		273	923		223	1019		181	339
231	670		290	894		222	1066		180	413
240	614		285	881		217	1155		181	414
247	689		271	908		221	1097		181	356
237	763		290	804		227	1171		177	390
246	729		275	794		217	1221		177	408
224	553		301	662		236	1204		184	406
205	659		282	621		221	1394		179	370
233	732		500	532		240	1286		199	327
221	658		525	536		231	1315		200	363
248	864		559	676		247	1257		200	357
252	989		476	641		246	1272		193	316
229	1013		466	460		242	1284		175	381
267	953		437	435		241	1225		189	349
257	747		524	508		238	1312		199	386
253	709		470	499		241	1364		204	383
233	651		503	629		254	1260		182	406
231	721		517	579		250	1292		162	368
226	662		500	516		229	1331		204	413
226	653		465	512		245	1252		192	433
235	683		325	510		229	1243		182	405
258	652		307	533		240	1321		191	399
223	610		309	595		229	1144		194	438
243	716		294	619		250	1095		182	416
248	634		285	656		246	1778		181	404
237	718		302	632		233	2284		166	370
256	678		302	598		252	2633		183	366
231	678		310	586		245	2871		191	352
264	651		322	583		250	2846		199	402
243	691		282	549		249	3014		187	401
228	727		306	573		241	3249		189	395
263	734		334	543		230	3128		209	364
240	742		332	555		247	3371		186	345
261	872		283	466		252	3310		186	353
242	758		301	620		257	3381		176	358
275	738		286	826		261	3502		192	365
270	779		281	911		241	3594		173	385
255	778		288	819		235	3550		180	417
255	705		256	824		232	3558		212	417
274	678		289	940		236	3334		187	403
251	746		287	952		249	3062		182	410
247	856		301	956		240	3116		169	414
244	865		282	914		246	3144		192	447
249	872		289	892		221	3250		179	396
240	681		301	898		223	3398		180	461
238	652		301	868		241	3215		190	438
213	752		303	895		242	3315		187	433
234	699		286	849		254	3408		187	408
219	741		280	852		244	3295		179	425
225	729		310	846		234	3056		178	370
237	666		305	811		227	3140		194	386
240	739		286	835		236	2983		190	387
252	754		290	824		235	2836		188	392
300	726		285	678		253	2670		192	400
248	667		303	622		237	2683		185	354
248	569		453	443		234	2394		184	305
242	795		505	527		241	2332		184	331
257	920		452	523		227	2121		176	373
244	992		448	522		248	1876		198	384
262	855		439	466		244	1699		216	410
254	648		529	507		260	715		194	409
223	666		544	620		264	760		196	423
232	702		492	536		262	728		190	417
234	684		525	508		253	853		203	405
224	786		506	499		238	826		187	421
234	825		505	546		242	849		174	397
239	814		466	504		239	851		181	409
236	769		282	483		233	828		194	391
231	802		299	515		246	920		224	463
240	746		291	547		263	859		178	413
264	724		293	573		246	930		184	425
248	682		294	566		271	848		175	390
226	638		310	623		240	805		187	435
242	835		327	590		230	774		182	356
257	937		291	600		236	783		188	386
262	827		311	568		228	777		183	380
265	648		302	528		218	705		178	384
240	735		307	573		231	733		196	418
252	779		301	490		259	663		194	378
271	792		318	489		231	802		176	318
262	768		289	703		209	986		179	342
238	683		302	690		227	964		180	352
262	669		277	848		214	1078		186	391
256	736		281	848		245	1077		194	367
242	765		294	894		229	1135		183	416
250	835		280	992		228	1283		182	472
244	769		296	997		245	1219		187	413
234	834		304	965		223	1259		191	435
231	836		289	957		224	1175		182	418
242	804		277	1007		227	1348		182	398
245	699		282	994		233	1407		187	451
236	635		299	897		230	1397		180	449
237	630		290	926		225	1333		190	421
225	715		282	905		218	1329		187	422
221	716		272	989		236	1301		178	477
259	866		282	919		248	1320		197	431
249	784		283	849		243	1262		191	411
255	760		296	859		250	1422		201	406
236	655		285	908		239	1442		191	427
247	812		306	786		279	1427		189	408
272	930		272	644		241	1432		179	373
230	987		270	831		226	1357		183	390
225	913		447	484		243	1427		194	368
258	789		488	451		242	1408		192	356
241	680		454	454		234	1399		194	341
229	679		470	488		232	1298		186	363
270	741		473	511		246	1225		189	390
261	810		481	517		243	1893		191	392
226	735		483	680		241	2323		180	397
237	858		493	573		222	2644		185	419
222	790		512	575		227	2859		187	420
249	937		475	538		246	3027		193	406
231	902		491	468		238	3102		179	434
258	843		301	483		231	3199		178	421
255	762		306	521		256	3180		176	424
262	718		289	522		279	3338		193	422
228	665		290	567		227	3400		177	445
232	846		300	559		244	3246		178	471
243	848		304	548		236	3353		182	410
228	879		328	500		242	3528		196	386
247	705		298	547		236	3552		190	449
223	686		277	521		242	3291		195	453
249	860		311	511		212	3114		178	411
244	977		302	698		258	3229		190	421
239	1104		294	876		226	3223		190	442
245	1003		281	805		230	3313		180	407
232	765		300	839		260	3278		177	403
238	711		290	876		276	3381		186	435
231	673		289	966		233	3160		177	381
226	748		289	876		233	3301		190	365
239	827		286	947		244	3545		185	308
226	705		293	967		265	3165		182	378
264	727		313	950		244	3210		187	329
270	809		298	957		232	3170		195	370
254	866		283	1002		249	2852		199	393
223	844		286	939		246	2781		179	387
246	845		291	953		246	2658		186	416
266	881		295	932		236	2504		181	414
240	904		283	993		239	2413		181	373
225	799		282	923		250	2317		196	425
250	790		279	886		260	2084		190	426
254	755		274	823		222	1840		183	403
239	665		292	903		292	1513		204	422
220	718		267	832		274	704		177	436
231	848		297	685		260	839		179	419
212	862		293	601		249	780		185	443
218	839		524	531		250	953		177	401
223	679		474	553		228	901		194	458
239	801		465	549		242	910		186	394
246	689		490	559		254	928		182	408
243	704		473	622		240	979		177	513
258	637		465	586		254	988		172	396
230	861		454	590		233	974		197	414
243	1068		504	493		255	914		178	402
255	1238		467	520		243	907		187	361
241	1013		284	465		228	886		198	357
244	859		288	534		261	917		214	380
231	659		334	563		233	917		200	357
232	730		300	515		246	952		184	374
246	808		322	535		239	867		183	373
219	909		308	491		266	880		183	375
243	826		299	514		247	791		175	401
239	630		284	466		235	764		186	385
223	673		308	645		252	757		189	400
264	807		293	852		230	664		191	416
248	817		305	860		205	892		193	392
243	835		321	897		222	948		177	421
237	889		319	913		231	1054		179	422
233	897		324	1000		226	1109		174	396
233	937		284	946		231	1299		184	419
257	854		283	947		243	1186		188	424
245	855		299	1005		246	1253		178	424
234	733		292	981		240	1334		194	510
219	713		275	1021		225	1241		172	410
208	541		322	977		220	1352		172	382
280	703		302	1068		209	1402		187	382
248	704		297	957		237	1479		196	386
236	640		299	955		234	1366		193	416
248	674		288	970		226	1396		190	456
268	892		307	954		240	1353		182	382
256	917		292	938		227	1384		196	390
261	881		300	903		219	1263		200	398
243	775		283	950		260	1342		187	363
248	727		313	814		224	1329		190	383
239	872		300	863		265	1476		197	351
249	935		331	860		229	1461		174	338
236	823		283	673		287	1452		185	369
240	692		280	634		216	1460		182	359
248	655		481	435		239	1539		181	415
247	761		488	538		268	1501		185	376
226	786		523	555		246	1406		187	415
241	758		546	643		244	1308		194	409
232	622		480	621		238	1274		184	418
236	743		469	575		252	1223		177	395
220	803		473	571		243	1912		182	426
236	928		515	517		244	2369		180	399
221	913		528	490		225	2495		197	478
271	845		311	478		240	2946		195	457
237	826		291	432		240	3006		205	435
284	826		320	827		240	3131		179	430
257	799		291	882		244	3360		181	445
209	858		286	901		249	3361		195	435
227	752		306	932		249	3294		189	434
239	654		306	1029		229	3366		191	455
232	624		291	1051		241	3492		197	437
272	761		276	1052		249	3451		201	406
259	766		332	1015		237	3555		173	415
257	568		314	1092		249	3556		184	440
234	937		293	990		253	3323		199	352
238	940		289	966		256	3276		181	392
253	922		270	1015		228	3197		187	370
274	952		338	1006		233	3142		185	394
253	776		300	1039		234	3186		182	392
239	728		322	979		259	3274		187	342
244	767		337	957		267	3206		172	367
248	706		302	931		237	3272		191	353
225	639		276	949		234	3159		197	376
226	633		320	918		252	3387		175	390
242	605		317	952		241	3159		182	401
205	672		309	853		246	3183		174	385
221	791		295	932		249	3023		187	443
243	837		322	874		253	2977		173	411
214	887		269	789		234	2713		181	391
210	814		310	699		244	2651		207	450
235	892		507	515		247	2488		185	438
237	859		525	614		255	2390		195	484
224	754		511	614		216	2180		185	433
211	785		467	642		269	2001		181	423
247	676		493	668		232	1696		194	415
206	657		500	646		233	706		181	436
242	628		474	638		232	817		190	411
259	781		512	586		269	812		185	405
251	900		516	573		256	827		175	430
279	664		462	507		248	901		196	423
250	727		298	699		248	924		218	440
256	800		283	854		239	897		187	436
250	820		284	870		238	972		188	452
264	714		294	902		256	1054		186	381
264	662		302	1007		252	993		230	392
234	769		306	968		231	957		191	379
204	741		296	1003		243	1018		189	361
196	832		310	1023		240	971		187	371
197	775		306	968		244	1036		188	373
223	796		300	1020		236	935		178	355
218	804		280	1092		242	962		177	373
218	774		331	994		235	891		185	370
212	773		291	982		232	969		205	407
210	719		311	985		234	941		189	374
206	643		275	965		228	854		188	415
255	740		339	978		240	853		180	402
265	881		305	978		234	782		182	399
249	662		279	951		241	674		177	438
256	594		293	931		238	743		193	417
255	736		306	904		205	756		207	398
252	614		290	954		227	919		180	401
203	664		297	837		228	1029		182	429
206	719		300	869		246	1026		181	434
245	691		318	820		236	1068		175	404
206	774		277	665		240	1259		200	425
206	714		295	614		213	1222		179	422
244	766		510	506		213	1312		180	438
223	711		485	521		225	1221		184	446
212	599		564	783		209	1368		193	443
230	568		502	665		210	1370		178	410
271	721		448	657		218	1388		183	440
298	657		472	672		229	1485		179	416
212	689		532	586		243	1451		192	383
214	680		495	642		238	1474		177	378
216	698		515	669		231	1497		206	392
217	755		504	560		237	1376		183	422
210	691		295	780		221	1366		192	398
215	631		292	690		226	1387		194	335
207	727		345	821		252	1455		175	341
207	653		290	916		236	1557		186	347
215	716		289	1009		238	1509		189	386
197	696		290	1024		251	1485		184	373
257	655		306	980		288	1540		183	399
219	632		280	965		243	1460		184	409
201	787		294	1001		229	1451		193	416
233	753		326	1044		241	1344		169	468
196	697		293	1040		250	1309		180	427
202	631		291	1084		239	1295		194	403
205	607		309	1013		245	1285		183	405
233	789		294	1031		251	2037		186	406
211	870		290	1014		239	2372		189	455
210	747		292	1064		242	2591		190	440
212	741		327	1033		270	2847		185	373
281	733		273	1016		244	3099		173	460
236	632		307	1030		231	3168		193	422
212	683		290	896		229	3209		184	428
206	725		276	987		250	3416		192	398
206	717		322	956		229	3259		196	420
255	739		277	932		245	3351		182	423
244	725		300	887		243	3506		181	395
237	646		314	845		247	3505		183	445
250	726		309	793		232	3539		200	395
279	666		302	640		240	3494		182	378
217	683		518	511		250	3473		185	368
224	662		481	551		236	3219		186	401
227	683		453	676		241	3201		184	416
268	692		472	637		245	3221		182	388
243	711		480	664		245	3203		193	344
241	850		469	774		236	3279		176	374
242	844		483	613		223	3368		199	421
258	781		508	642		239	3177		188	394
262	725		527	631		246	3237		185	440
270	816		464	542		239	3230		200	471
241	789		311	784		255	3257		200	426
252	691		327	818		253	3056		179	420
266	664		295	890		255	2806		177	408
259	763		295	1031		247	2657		180	423
263	781		318	969		261	2644		175	459
245	649		300	963		242	2493		208	441
245	734		294	978		243	2497		186	453
247	762		295	1010		244	2428		184	440
252	663		297	1007		243	2153		178	416
259	802		299	999		241	1982		195	420
250	884		300	1030		242	1545		202	457
271	893		336	1040		249	649		194	440
249	829		299	1015		254	777		190	456
234	658		337	975		248	869		201	419
225	727		298	964		249	929		190	417
241	644		329	1134		244	972		198	449
211	632		305	1069		243	984		191	436
201	676		290	980		279	1005		175	435
216	564		286	1011		259	1040		187	377
267	666		311	956		234	1034		190	397
234	823		286	901		254	1092		204	404
249	1019		302	940		243	1087		205	349
241	1086		292	865		252	997		182	342
247	1074		294	884		245	1050		188	331
234	855		282	874		236	985		197	375
257	744		299	789		235	1032		180	381
223	722		278	650		247	1067		185	381
251	746		309	658		250	1027		178	388
257	879		506	490		254	930		188	455
247	756		462	614		235	916		193	409
255	746		528	605		232	973		182	414
198	653		518	786		267	881		183	416
195	715		505	809		232	831		189	404
213	851		521	689		267	809		196	412
211	793		537	682		237	756		200	407
193	635		486	594		226	701		192	430
261	712		480	622		236	652		186	441
276	892		528	605		215	841		186	458
255	699		340	659		216	918		203	409
254	723		317	874		208	920		189	408
264	904		335	908		214	1031		199	416
260	1049		298	989		219	1090		186	434
243	1148		305	984		228	1242		200	378
250	1119		317	984		217	1295		198	424
247	930		298	990		230	1277		178	392
244	659		349	1066		223	1350		201	422
225	716		324	1029		258	1377		189	404
225	936		351	1034		228	1409		185	406
234	881		286	1047		229	1501		189	353
264	845		307	1038		220	1555		188	429
263	796		313	1048		225	1566		183	368
227	672		291	1027		228	1515		201	369
227	631		310	1018		232	1462		181	365
216	735		317	1025		231	1520		189	381
206	868		301	1107		229	1412		182	392
221	841		282	1018		243	1447		186	379
209	752		287	996		245	1534		203	403
201	607		314	977		246	1395		177	393
233	612		276	1034		257	1536		184	478
233	679		280	945		230	1596		189	389
256	712		283	983		233	1587		187	453
249	706		294	834		232	1565		185	418
258	671		284	866		227	1409		173	421
271	863		289	865		224	1452		193	401
256	878		290	869		235	1457		191	419
251	983		284	816		268	1350		181	440
274	749		489	387		239	1307		193	417
259	826		480	518		251	1957		190	445
237	1028		499	786		237	2355		183	404
252	1096		480	654		231	2633		204	413
236	968		460	644		245	3046		181	426
242	851		494	705		239	3176		181	376
238	741		483	691		231	2946		213	400
237	840		460	596		219	3214		194	422
238	913		468	635		230	3255		190	405
219	880		490	494		248	3258		194	424
222	779		299	687		247	3357		190	397
227	742		299	811		247	3392		182	389
211	631		315	908		226	3362		195	395
197	755		293	937		258	3384		199	384
216	909		303	1011		262	3433		200	374
201	831		303	988		239	3274		179	367
193	696		327	1023		235	3253		178	332
218	602		292	1031		227	3250		189	387
214	700		287	1030		233	3231		186	368
219	775		273	987		242	3280		181	457
212	619		287	980		232	3324		183	385
242	765		308	1016		239	3229		199	442
244	722		317	1038		225	3264		196	446
245	828		303	1013		245	3182		190	401
229	811		310	988		253	3016		184	452
250	754		340	1012		251	3250		185	453
277	687		287	990		253	2833		188	414
241	901		297	1030		252	2782		196	419
261	1015		280	1019		230	2609		187	452
249	974		301	1042		246	2524		199	438
278	831		311	927		234	2502		179	423
279	727		272	964		256	2233		176	404
237	702		277	1011		278	2182		195	441
263	880		295	913		228	2141		182	440
244	950		311	859		258	1785		186	421
251	801		286	890		243	744		202	428
249	713		301	709		245	818		191	432
245	639		287	708		252	892		204	407
227	797		294	655		266	926		185	439
236	846		471	565		280	979		197	373
235	875		511	554		241	1014		196	382
224	738		556	621		244	958		183	388
231	597		481	856		232	1040		196	357
192	608		462	786		257	1032		187	353
204	812		530	805		241	1029		201	341
202	714		454	571		243	1178		189	342
209	648		489	542		240	1046		191	339
215	675		467	466		236	1026		202	375
215	737		318	834		231	1065		203	385
213	786		286	934		247	1039		196	387
220	872		327	914		233	1004		189	404
224	676		300	988		250	993		191	433
248	729		297	998		250	1044		173	403
255	922		294	1057		238	1057		188	380
244	1085		287	1059		233	1033		182	415
246	875		312	1008		248	972		193	409
264	781		308	1000		218	918		196	428
266	800		302	1023		245	915		229	406
263	926		297	1140		232	809		191	478
250	918		309	1063		255	854		204	426
255	789		297	1111		230	823		181	423
259	659		311	1089		233	673		212	396
237	708		301	1048		223	739		191	391
251	685		293	1035		198	818		189	418
226	739		307	1025		223	909		212	406
243	813		305	1028		234	1024		187	420
257	671		286	939		216	1172		213	410
253	622		326	1009		217	1217		189	363
202	673		317	961		207	1217		206	394
201	650		304	1017		227	1194		198	411
219	681		322	943		204	1274		202	391
208	711		290	934		221	1340		186	325
218	779		324	809		225	1259		185	356
221	725		307	882		229	1386		179	405
219	710		301	807		239	1398		193	371
218	569		305	639		214	1501		189	443
233	813		310	626		223	1614		183	364
256	849		506	460		213	1536		205	425
244	832		496	565		232	1576		208	377
279	792		509	586		226	1489		192	396
286	971		505	659		236	1470		187	430
252	819		510	691		222	1464		192	419
278	720		479	611		226	1541		180	407
237	673		481	530		230	1583		185	410
224	638		482	515		237	1556		191	466
204	704		299	681		228	1522		189	422
214	820		301	790		240	1576		177	426
209	856		306	884		236	1475		190	410
204	830		289	896		232	1445		195	439
224	697		305	985		233	1493		196	455
202	656		290	1001		245	1313		198	407
217	605		305	970		239	1339		183	395
255	695		300	1087		246	1986		206	402
243	694		304	1024		250	2418		176	379
250	655		301	1051		259	2786		198	370
229	794		305	1077		234	2911		200	389
250	843		315	1031		241	3073		190	380
221	730		277	1103		235	3144		193	347
212	729		327	1072		231	3200		189	341
221	904		325	1102		238	3384		181	357
230	1057		310	1031		237	3365		188	403
202	1037		277	1030		243	3287		187	322
211	801		302	1026		210	3266		175	383
230	624		319	1052		241	3467		182	383
253	643		307	1020		246	3408		182	424
249	754		287	1047		247	3437		207	391
236	826		289	1002		236	3325		182	401
256	988		300	986		262	3232		173	386
229	1134		289	946		252	3332		191	430
227	903		302	990		238	3235		206	403
228	711		264	946		237	3287		198	435
204	753		302	866		224	3422		187	428
205	922		293	869		242	3320		193	446
204	991		275	707		230	3326		174	433
213	977		280	649		249	3319		207	460
207	878		511	472		241	3267		206	463
199	629		504	608		244	2971		181	398
263	881		515	525		244	2819		186	407
244	1024		486	600		233	2667		183	408
261	1170		507	616		254	2584		176	399
268	1067		473	492		235	2505		200	400
254	1206		286	635		242	2427		209	368
267	1033		286	782		233	2379		225	370
250	1076		292	898		255	2042		188	407
239	690		295	945		249	2024		182	374
268	827		286	946		246	1612		206	352
254	1043		289	1047		264	640		182	334
267	1033		288	1014		248	785		201	345
242	1134		287	983		248	825		193	340
240	938		330	1076		252	874		186	370
237	683		316	1073		246	1008		184	387
211	582		289	1107		252	1000		202	407
224	809		281	1010		248	1001		188	386
205	890		301	1029		239	1099		194	380
211	851		295	1093		240	1118		218	392
214	753		317	1064		249	1129		197	409
252	925		289	1079		255	1129		182	395
250	1267		300	1080		241	1277		185	440
262	1531		312	1033		258	1061		190	405
265	1515		344	1037		244	1090		190	438
266	1386		316	967		234	1123		205	427
273	1224		300	1044		253	1142		185	412
251	1060		305	943		256	1114		198	429
258	904		313	1026		221	1123		189	410
252	699		305	989		234	1067		208	410
262	723		313	950		232	1087		183	383
261	781		300	905		238	1099		193	376
246	811		277	916		218	1050		181	393
241	923		279	824		240	993		188	354
236	960		290	855		231	879		197	377
220	815		297	630		241	903		182	362
224	629		521	517		233	867		197	348
231	690		503	528		235	718		196	355
206	643		498	526		231	747		174	359
244	871		503	474		237	632		194	372
258	1137		284	700		253	781		203	413
254	1344		289	914		210	837		176	415
244	1583		333	890		215	974		180	391
250	1580		297	966		219	1078		183	378
281	1615		339	970		225	1121		172	413
301	1330		313	1063		219	1125		206	393
284	1131		316	1028		218	1250		193	422
263	981		305	1051		213	1496		183	413
251	711		291	1084		203	1242		199	397
252	729		318	1113		211	1214		194	427
241	711		287	1119		213	1360		197	419
270	746		293	999		219	1387		191	423
250	756		294	1078		227	1477		202	384
229	769		342	1050		228	1501		192	390
246	632		331	1039		212	1485		192	392
255	854		305	1086		211	1481		185	384
254	1065		302	1054		233	1489		186	371
277	1414		297	1044		232	1583		185	352
261	1730		299	1067		246	1560		189	340
269	1552		289	1026		244	1521		181	350
239	1546		314	1021		228	1573		187	387
255	1388		327	971		228	1485		188	379
236	1053		297	1073		222	1482		194	366
252	1059		310	961		229	1608		184	404
241	846		309	967		229	1671		190	406
263	752		330	904		248	1524		199	437
250	641		290	931		244	1539		200	423
270	668		311	677		235	1453		183	405
242	648		289	785		221	1430		206	435
252	1121		296	674		227	1433		204	399
243	1285		285	709		231	1371		186	405
247	1553		313	923		239	1950		174	368
263	1376		289	956		241	2346		189	436
251	1468		308	965		249	2638		207	393
243	1303		289	1023		238	3016		212	404
252	1119		306	1101		235	2992		206	414
257	878		290	1112		236	3141		199	355
251	973		297	1037		235	3307		183	383
233	1041		293	1142		232	3350		184	390
247	1247		313	1175		254	3419		213	345
232	1221		321	1135		236	3323		197	379
251	1114		296	1096		238	3347		178	398
280	1035		298	1101		248	3424		185	380
261	903		274	1125		261	3266		211	339
260	744		307	1128		237	3276		180	419
250	762		311	1072		278	3304		192	381
252	714		309	1085		255	3566		176	433
222	652		288	1066		261	3421		188	381
236	676		364	1088		242	3333		178	391
214	674		323	1041		255	3337		178	385
232	724		294	997		231	3268		177	384
240	623		331	1050		243	3412		186	375
255	1009		298	916		235	3383		194	378
262	936		334	998		239	3159		202	412
267	836		286	866		261	3165		203	386
226	756		322	873		241	3122		196	367
214	583		278	788		251	3036		194	364
200	604		284	626		221	2707		191	397
226	650		488	432		224	2715		198	369
227	986		542	448		248	2472		182	352
227	1122		478	457		223	2297		188	358
218	929		489	453		228	2156		178	377
237	959		294	817		241	2178		196	350
209	698		300	857		230	1854		184	384
229	835		287	896		245	751		190	370
207	664		343	949		262	835		195	347
234	728		320	1007		259	831		187	373
220	636		291	1035		245	945		187	390
223	648		299	1015		244	988		193	381
246	750		290	1121		256	1053		213	367
211	892		312	1085		242	1104		202	377
208	775		304	1018		231	1081		182	415
214	845		292	1065		258	1173		182	379
208	795		303	1113		237	1128		183	338
207	683		310	1062		241	1125		201	411
214	1016		298	994		253	1191		191	365
222	1228		314	1013		251	1207		199	355
250	1263		334	1066		224	1164		180	354
231	1308		335	1063		228	1076		191	365
229	1168		314	988		235	1071		187	390
218	1122		329	1020		236	1155		182	383
248	908		298	989		230	1087		203	405
217	668		321	972		221	1052		199	368
203	693		319	951		241	1157		199	392
231	661		304	1025		224	1055		205	356
217	624		293	980		221	1074		225	382
229	778		299	918		227	1072		183	350
242	803		289	951		235	940		189	346
244	691		300	789		234	882		198	348
197	662		292	666		223	922		188	386
206	896		523	464		232	808		182	350
203	1001		481	546		232	760		200	340
203	1020		507	576		229	642		183	341
203	1106		471	532		202	593		191	342
204	940		483	544		199	536		191	337
203	678		478	508		210	597		186	336
222	1035		500	507		203	601		185	365
238	1267		495	569		210	617		194	355
253	1526		482	540		196	651		192	383
239	1585		473	518		210	606
212	1747		320	668		188	554
238	1590		279	812		206	856
209	1579		287	943		206	951
218	1249		292	879		210	1009
242	955		294	970		215	1010
243	829		303	961		256	1171
248	957		305	1027		209	1136
239	992		306	971		223	1202
221	817		302	1034		209	1282
212	763		286	1019		208	1273
211	1061		289	1088		214	1260
218	1149		287	1154		212	1337
201	1155		346	1051		244	1519
216	1118		297	1052		229	1482
216	970		297	1062		227	1462
203	689		299	1015		234	1485
234	1162		297	1025		235	1505
232	1196		301	1024		224	1636
234	1544		297	1035		228	1534
222	1855		288	963		219	1660
217	1975		320	963		219	1495
207	2103		324	972		235	1594
219	2046		310	915		253	1565
223	1826		291	905		212	1620
236	1407		288	879		233	1583
245	1259		264	894		232	1587
258	892		279	818		229	1630
267	1095		290	663		236	1566
281	1237		537	469		228	1576
247	1112		528	626		236	1485
260	1046		457	589		237	1403
276	1057		499	776		237	1507
242	1204		501	602		231	1499
245	1212		475	494		237	2020
252	993		539	437		244	2316
244	978		482	504		229	2816
235	973		475	528		246	2935
229	981		471	595		266	2898
220	905		455	432		249	2997
199	646		330	629		244	3214
220	841		293	683		237	3334
221	1094		268	807		243	3200
204	1203		306	867		244	3316
216	1168		300	957		239	3340
209	1079		295	928		222	3290
205	902		299	955		232	3285
216	712		305	995		243	3371
234	1006		306	999		246	3296
225	1371		298	982		253	3275
234	1856		293	1043		239	3385
221	2267		287	1026		245	3349
218	2286		335	982		232	3366
225	2311		356	1070		273	3358
223	2299		337	1053		238	3262
222	2059		290	1010		235	3253
218	1560		288	1066		257	3234
216	1302		303	1039		235	2989
233	981		335	990		244	3075
267	1122		286	944		242	2901
263	1001		296	991		239	2910
251	1127		304	966		248	2639
256	1095		302	972		233	2441
276	1061		285	958		264	2394
274	1273		279	869		264	2074
247	1359		303	833		236	1928
246	1331		276	852		219	1818
251	1274		297	640		256	690
268	1242		518	554		245	751
262	1201		503	642		240	848
241	1314		508	644		247	896
238	1391		441	669		266	1123
249	1421		474	625		259	1052
242	1219		475	594		254	1085
228	972		507	466		223	1082
243	1030		511	509		235	1183
229	1120		460	525		261	1106
255	1100		482	558		266	1131
240	796		504	663		233	1222
200	769		490	485		246	1239
217	1011		291	677		239	1133
204	1091		291	804		232	1141
214	1238		289	904		226	1264
214	946		298	848		269	1127
207	976		294	957		230	1145
210	616		312	1008		245	1208
228	1178		291	946		251	1134
230	1466		308	920		234	1117
235	1926		324	1018		251	1174
217	2369		301	1120		233	967
243	2469		302	1064		229	978
239	2582		313	1027		245	982
236	2404		348	962		232	947
232	2066		312	1115		223	824
226	1720		293	1013		222	805
216	1323		283	1044		232	778
248	987		328	1101		223	630
255	1076		311	1016		204	572
283	1298		325	957		207	532
252	1286		312	999		200	602
267	1149		323	917		211	632
270	1175		292	980		204	662
303	1179		285	896		204	630
270	1390		312	941		208	630
246	1629		285	814		213	644
280	1451		290	812		217	670
227	1476		287	659		213	629
235	1258		495	446		212	611
245	1373		522	548		206	770
263	1472		536	630		203	852
260	1503		474	717		216	874
260	1562		501	849		246	1116
246	1612		508	622		221	1148
242	1532		468	547		220	1198
240	1137		461	464		233	1245
251	1096		453	541		251	1296
229	1400		470	608		240	1256
237	1206		468	605		225	1269
226	1203		506	626		198	1387
226	975		537	567		219	1485
187	645		503	523		215	1517
211	741		490	474		213	1617
200	982		277	796		214	1513
202	926		273	833		250	1465
213	885		287	903		213	1641
222	695		291	965		216	1560
211	1109		295	990		227	1569
212	1505		284	999		226	1546
247	2120		286	1028		219	1517
238	2565		285	1037		221	1508
248	2622		303	1052		221	1658
223	2644		297	1048		232	1611
241	2561		307	1019		260	1592
220	2072		316	1010		210	1557
235	1673		322	1024		245	1538
237	1186		324	1036		218	1552
250	1179		289	1088		230	1636
261	1378		293	970		240	1536
249	1496		289	1000		255	1475
240	1452		319	947		220	1364
293	1471		313	952		253	1508
247	1426		301	895		251	2207
274	1216		293	933		239	2450
285	877		302	848		231	2646
275	1206		307	784		243	2980
287	1452		298	696		250	2922
249	1576		305	661		240	3164
256	1488		310	574		262	3155
258	1489		510	435		249	3068
241	1284		521	524		243	3174
252	1560		529	603		250	3292
247	1678		466	658		248	3242
243	1904		459	649		236	3286
253	1912		514	663		242	3384
252	1744		469	568		232	3321
256	1738		471	553		269	3556
233	1289		522	611		251	3340
234	1183		482	694		254	3494
236	1287		477	789		257	3582
230	1474		474	688		225	3451
237	1306		478	611		233	3531
259	1073		515	558		229	3210
205	740		271	633		253	3344
219	698		295	877		255	3213
207	748		282	832		247	3102
215	627		284	911		233	3050
201	666		288	953		230	2803
213	1472		300	972		258	2664
229	1967		306	1018		227	2561
216	2324		289	1018		268	2428
210	2594		308	930		228	2191
237	2321		290	979		235	2184
231	2253		303	932		253	1749
226	1971		288	964		249	1475
225	1490		289	963		248	726
237	1060		301	1115		274	785
245	1053		298	1067		258	900
250	1277		303	1002		259	1021
243	1559		299	1049		263	1055
249	1763		295	910		242	1072
255	1710		305	946		257	1162
254	1801		283	911		236	1106
265	1635		275	889		238	1199
275	1334		280	696		242	1138
268	994		302	791		252	1214
253	1089		274	808		254	1266
237	1329		307	606		247	1221
272	1488		499	514		247	1109
253	1276		506	586		264	1168
249	1326		450	607		239	1186
255	1330		550	644		247	1201
245	1584		450	604		262	1164
252	1805		511	539		265	1016
240	2017		466	487		241	1092
241	2036		473	528		228	1133
263	2058		515	614		231	1052
249	2113		476	780		227	977
266	1503		499	809		230	964
227	1294		480	791		243	989
249	1195		463	635		224	979
219	1354		534	524		232	887
239	1445		312	614		226	836
221	1420		312	791		223	725
241	1139		291	695		232	688
221	1313		292	896		199	590
217	1674		280	896		203	569
274	2070		315	990		196	664
268	2268		286	916		210	637
228	2087		303	988		218	671
245	2016		295	945		210	720
225	1673		285	970		219	716
217	1243		288	990		213	745
231	654		287	1011		218	706
247	751		313	967		230	803
243	749		287	976		217	684
256	683		309	956		215	683
260	1054		288	939		215	617
246	1347		284	919		202	742
252	1782		317	897		225	978
267	1751		300	886		209	945
267	1903		283	881		219	1020
261	2001		284	885		218	1136
255	1871		273	882		209	1197
280	1465		278	825		216	1321
259	1039		266	679		261	1297
281	963		491	401		221	1334
282	1026		503	478		220	1321
229	1139		471	511		220	1457
256	1245		483	525		230	1402
238	1191		481	444		208	1383
250	1256		520	484		229	1543
251	1834		497	567		222	1470
244	1893		490	679		213	1545
244	2083		480	816		237	1527
255	2156		520	791		219	1511
240	2156		525	625		241	1608
240	1759		511	598		208	1546
249	1558		494	621		231	1596
245	1175		277	613		258	1674
244	1215		288	658		212	1573
223	1284		274	802		218	1572
236	1373		284	912		214	1577
248	1183		294	981		218	1604
233	1021		294	916		236	1677
232	1124		308	996		241	1685
211	1428		296	914		261	1543
223	1635		328	904		241	1507
229	1643		306	1024		240	1530
225	1788		319	989		234	1606
211	1714		292	940		250	1542
226	1336		288	991		243	2323
241	1065		311	901		242	2688
244	780		288	935		242	2885
220	904		309	900		216	2893
257	872		278	890		229	3016
237	757		336	909		233	3053
245	632		304	802		266	3100
241	654		307	714		237	3180
247	772		296	687		220	3221
249	693		289	610		260	3242
305	1021		464	396		234	3438
255	1334		516	466		247	3385
252	1462		508	432		237	3456
250	1498		546	422		230	3378
244	1965		484	459		227	3529
254	1993		502	460		229	3563
248	1697		523	503		260	3296
249	1522		490	639		243	3307
266	1021		453	673		259	3531
242	1473		474	799		228	3360
237	1928		485	817		244	3177
246	2146		483	612		223	3248
234	1870		518	545		227	3079
241	1904		544	497		235	3073
248	1608		290	643		228	2841
251	1324		287	826		268	2664
254	1303		278	799		239	2569
236	1255		339	919		254	2370
239	1198		269	928		244	2315
239	1161		289	890		246	1988
220	1518		287	961		237	1819
229	1412		277	938		257	673
236	1425		282	950		237	781
256	1283		300	938		240	851
226	1110		300	914		233	921
240	924		293	874		258	1040
237	1021		280	938		243	1055
265	899		293	996		247	1125
241	829		287	944		241	1147
247	607		302	859		261	1122
238	661		355	831		251	1159
238	782		296	673		259	1152
240	787		286	683		240	1153
235	770		291	677		258	1255
305	1113		499	470		238	1102
260	1295		503	425		225	1145
254	1490		472	486		245	1155
248	1710		532	512		228	1160
251	1746		503	447		257	1291
246	1508		508	426		236	1177
262	1273		519	584		230	1189
266	1043		487	674		226	1117
252	1351		509	700		244	1121
262	1580		527	793		269	1085
258	1657		492	817		232	1017
282	1703		528	622		217	973
249	1705		525	599		207	968
242	1566		499	441		218	871
211	661		299	603		224	960
215	668		308	678		228	862
224	605		289	809		240	770
206	1205		295	920		208	679
213	1293		275	853		206	571
236	1291		275	875		200	566
238	1255		278	885		208	659
231	1122		282	939		208	658
223	1237		285	867		197	737
224	920		301	921		218	755
245	891		305	908		232	710
300	880		284	913		216	737
241	703		291	904		194	665
247	632		273	855		215	738
245	667		289	772		211	721
236	713		286	763		209	740
256	790		283	680		206	724
254	1158		283	624		207	618
266	1409		481	443		210	858
241	1413		480	417		211	1024
237	1237		507	565		203	1012
267	1225		501	471		207	1071
269	1030		479	526		227	1348
249	1300		504	505		258	1249
251	1484		471	453		210	1349
255	1383		502	577		215	1417
256	1403		471	683		218	1390
207	728		494	773		221	1329
207	737		508	800		224	1428
205	646		460	813		241	1396
210	695		524	655		219	1489
208	833		529	531		212	1517
236	927		499	455		207	1580
204	750		270	612		226	1612
233	656		291	705		222	1530
221	979		294	786		239	1631
233	1265		288	833		234	1615
219	1379		291	929		228	1562
235	1310		283	871		231	1648
230	1270		269	802		233	1623
241	1267		296	772		239	1711
238	1227		295	825		263	1660
219	1106		288	885		239	1613
236	754		316	798		220	1673
242	868		281	692		246	1589
246	719		313	860		220	1608
254	612		280	861		228	1569
251	646		285	685		225	1544
252	1131		281	604		243	1533
290	1134		461	416		279	1441
260	1056		503	429		244	1464
237	1056		488	471		244	2276
213	1227		486	528		243	2612
225	1237		480	459		241	2832
223	1185		493	514		247	2971
216	900		536	435		248	3076
227	660		503	507		258	3076
211	791		497	627		262	3195
214	715		506	775		238	3177
215	685		507	775		250	3320
234	575		497	661		229	3342
209	676		513	667		243	3350
211	777		473	537		243	3374
200	890		288	783		247	3283
226	841		266	597		245	3423
248	703		284	766		247	3478
209	1053		296	849		243	3455
210	1267		274	841		250	3518
222	1209		277	802		223	3549
249	1257		280	788		233	3393
231	1400		305	772		232	3226
239	1475		281	795		239	3280
222	1563		277	796		241	3235
241	1328		293	874		244	3053
235	1081		285	875		242	2951
227	922		308	627		241	2905
209	879		282	623		249	2615
239	791		468	390		246	2442
258	1381		522	526		233	2563
231	1540		486	489		237	2110
239	1618		466	484		255	1929
224	1589		499	419		237	1642
239	1451		526	449		242	741
236	1320		484	521		237	770
232	1649		495	503		236	834
220	1637		580	675		244	982
214	1585		535	679		242	1030
218	1350		520	603		234	1011
211	1081		491	480		245	1104
220	790		436	499		262	1185
239	750		444	542		237	1101
204	862		278	601		251	1190
208	612		290	638		250	1115
229	606		281	677		239	1147
235	715		289	615		232	1163
203	807		270	646		241	1125
218	904		299	571		261	1200
213	830		273	780		237	1130
219	725		263	603		243	1129
236	1017		294	606		229	1191
245	1071		270	572		235	1255
223	1089		497	410		226	1117
226	1409		512	534		225	1166
246	1607		482	444		246	1083
234	1661		453	450		243	1032
230	1487		522	444		221	973
223	1286		490	507		241	1027
238	1073		527	514		223	939
238	1067		503	511		225	916
231	1041		506	537		236	866
231	869		458	471		256	773
249	1329		466	538		214	799
232	1645		458	491		226	607
228	1904		440	481		204	567
228	1983		462	390		200	714
241	2056		504	437		200	676
234	1777		499	450		227	685
239	1446		480	472		210	736
231	1284		453	533		203	716
276	1428		467	522		209	777
238	1779		442	536		207	757
232	1848		475	589		191	842
225	1834		446	586		219	743
225	1687		504	478		219	767
[truncated: 5,171 more rows]

## Sheet: SI Fig. 46 I and J
Panel I - KL
	nuclear																				cytoplasmic only
target RNA	2.73254	1.85898	1.67364	2.397	2.62497	1.39973	2.13658	2.99355	2.29167	1.86802	2.4347	1.82888	1.89578	2.55248	2.31863						3.12469	1.47778	1.38969	1.32882	1.19123	1.86417	1.28651	1.07521	0.910487	0.897005	0.887219	0.899853
nanostar	3.21364	2.68167	3.51155	2.63223	4.19451	2.76817	2.66026	4.20868	2.29219	2.42056	4.52841	2.09768	3.81494	4.47122	3.1018						1.68861	2.5429	1.75505	1.97575	2.75949	5.18763	1.39244	1.6167	1.17887	1.48765	1.39788	1.74416
Panel J - Recruitment loop
	nuclear																				cytoplasmic only
target RNA	1.30672	1.40808	2.6465	1.83638	3.46019	1.68301	3.51112	1.97683	1.31277	1.61744	1.45314	1.46153	2.44219	1.96179							1.50872	1.30259	1.62058	1.3495	1.65056	1.63061	1.78576	1.32971	1.38966	1.7484	1.25424	1.26266	2.0837	1.44025
nanostar	1.63646	2.0637	2.0641	1.83326	2.45894	1.71985	3.13554	3.56268	1.5871	2.2516	1.65428	1.37271	1.92088	2.15184							2.67475	1.8327	1.98353	1.68292	2.29663	1.87543	2.3857	2.04561	1.61963	4.22253	1.75583	1.44354	3.35568	2.13786
