# Supplementary material for: Programmable artificial RNA condensates in mammalian cells
Source: Nat Nanotechnol. 2026 Apr 29;21(6):821–30. doi: 10.1038/s41565-026-02164-7 (PMC13293865; doi:10.1038/s41565-026-02164-7)
Supplement: Supplementary file 3 — FRAP, fusion and qPCR data shown in Fig. 1. [file 41565_2026_2164_MOESM3_ESM.zip]

Archive with 30 entries (30 files):
- Source Data Fig. 1/Fusion (Figure 1 and SI Figure 15-17)/in vitro/ROI13.tif
- Source Data Fig. 1/Fusion (Figure 1 and SI Figure 15-17)/in vitro/ROI5.tif
- Source Data Fig. 1/FRAP (Figure 1 and SI Figure 11-14)/mCherry fluorescnet densities and percentage of recovery (SI Fig 12).xlsx
- Source Data Fig. 1/Fusion (Figure 1 and SI Figure 15-17)/in vitro/ROI2.tif
- Source Data Fig. 1/Fusion (Figure 1 and SI Figure 15-17)/in vivo/MAX_20250530_JABr_Nuc40uMDFHBI_sample1_1_Pos0_100x100.tif
- Source Data Fig. 1/FRAP (Figure 1 and SI Figure 11-14)/15nt-3B-Pepper.xlsx
- Source Data Fig. 1/Fusion (Figure 1 and SI Figure 15-17)/in vitro/ROI15.tif
- Source Data Fig. 1/Fusion (Figure 1 and SI Figure 15-17)/in vitro/ROI9.tif
- Source Data Fig. 1/Fusion (Figure 1 and SI Figure 15-17)/in vivo/MAX_20250530_JABr_Nuc40uMDFHBI_sample3_1_Pos2_87x87_cyto.tif
- Source Data Fig. 1/qPCR analysis of ISG expression (Figure 1 and SI Figure 25)/qPCR (Fig. 1I and SI Fig 25).xlsx
- Source Data Fig. 1/Fusion (Figure 1 and SI Figure 15-17)/in vivo/midplane_20250530_JABr_Nuc40uMDFHBI_sample1_1_Pos4_100x100.tif
- Source Data Fig. 1/Fusion (Figure 1 and SI Figure 15-17)/in vitro/ROI3.tif
- Source Data Fig. 1/FRAP (Figure 1 and SI Figure 11-14)/15nt-3A-Broccoli-MS2 and mCherry (SI Figure 12).xlsx
- Source Data Fig. 1/Fusion (Figure 1 and SI Figure 15-17)/in vitro/ROI6.tif
- Source Data Fig. 1/Fusion (Figure 1 and SI Figure 15-17)/in vivo/MAX_20250530_JABr_Nuc40uMDFHBI_sample2_1_Pos3_100x100.tif
- Source Data Fig. 1/Fusion (Figure 1 and SI Figure 15-17)/in vivo/20250530_JABr_Nuc40uMDFHBI_sample2_1_Pos3_cyto.tif
- Source Data Fig. 1/Fusion (Figure 1 and SI Figure 15-17)/in vivo/MAX_20250530_JABr_Nuc40uMDFHBI_sample1_1_Pos2_100x100.tif
- Source Data Fig. 1/Fusion (Figure 1 and SI Figure 15-17)/in vivo/MAX_20250530_JABr_Nuc40uMDFHBI_sample1_1_MMStack_Pos4_100x100_cyto.tif
- Source Data Fig. 1/Fusion (Figure 1 and SI Figure 15-17)/in vitro/ROI1.tif
- Source Data Fig. 1/Fusion (Figure 1 and SI Figure 15-17)/in vitro/ROI12.tif
- Source Data Fig. 1/FRAP (Figure 1 and SI Figure 11-14)/15nt-3A-Broccoli-MS2 and mCherry (Fig. 1 and SI Figure 11).xlsx
- Source Data Fig. 1/Fusion (Figure 1 and SI Figure 15-17)/in vitro/ROI8.tif
- Source Data Fig. 1/FRAP (Figure 1 and SI Figure 11-14)/15nt-3A-Broccoli.xlsx
- Source Data Fig. 1/Fusion (Figure 1 and SI Figure 15-17)/in vitro/ROI4.tif
- Source Data Fig. 1/Fusion (Figure 1 and SI Figure 15-17)/in vivo/MAX_20250530_JABr_Nuc40uMDFHBI_sample1_1_Pos2_100x100_cyto.tif
- Source Data Fig. 1/Fusion (Figure 1 and SI Figure 15-17)/in vitro/ROI11.tif
- Source Data Fig. 1/Fusion (Figure 1 and SI Figure 15-17)/in vitro/ROI7.tif
- Source Data Fig. 1/Fusion (Figure 1 and SI Figure 15-17)/in vitro/ROI10.tif
- Source Data Fig. 1/Fusion (Figure 1 and SI Figure 15-17)/in vitro/ROI14.tif
- Source Data Fig. 1/Fusion (Figure 1 and SI Figure 15-17)/in vitro/ROI16.tif
