# Supplementary material for: Programmable artificial RNA condensates in mammalian cells
Source: Nat Nanotechnol. 2026 Apr 29;21(6):821–30. doi: 10.1038/s41565-026-02164-7 (PMC13293865; doi:10.1038/s41565-026-02164-7)
Supplement: Supplementary file 3 — FRAP, fusion and qPCR data shown in Fig. 1. [file 41565_2026_2164_MOESM3_ESM.zip › Source Data Fig. 1/FRAP (Figure 1 and SI Figure 11-14)/mCherry fluorescnet densities and percentage of recovery (SI Fig 12).xlsx]

## Sheet: Sheet1
	nuclear mCherry fluorescent density			% recovery from fitted curve
sphere	56.2407	30.2216	29.1295	8.382	14.44	17.72
irregular	423.588	252.255	352.664	32.63	22	43.3
