# Supplementary material for: Programmable artificial RNA condensates in mammalian cells
Source: Nat Nanotechnol. 2026 Apr 29;21(6):821–30. doi: 10.1038/s41565-026-02164-7 (PMC13293865; doi:10.1038/s41565-026-02164-7)
Supplement: Supplementary file 3 — FRAP, fusion and qPCR data shown in Fig. 1. [file 41565_2026_2164_MOESM3_ESM.zip › Source Data Fig. 1/FRAP (Figure 1 and SI Figure 11-14)/15nt-3B-Pepper.xlsx]

## Sheet: Sheet1
Time (s)	Sample 1	Sample 2	Sample 3
0	1	1	1
0.516	0.490294	0.477667	0.427871
1.032	0.496215	0.481971	0.43935
1.548	0.496961	0.488536	0.444356
2.064	0.503483	0.490783	0.447112
2.58	0.503753	0.492742	0.446563
3.096	0.512377	0.494617	0.450782
3.612	0.514445	0.498546	0.451771
4.128	0.515361	0.499806	0.460617
4.644	0.520588	0.501493	0.459263
5.161	0.522247	0.505463	0.465441
5.677	0.524097	0.510027	0.462741
6.193	0.52743	0.50818	0.464269
6.709	0.532981	0.513338	0.468953
7.225	0.533651	0.515789	0.474475
7.741	0.535542	0.517274	0.473537
8.257	0.537579	0.517504	0.478326
8.773	0.540913	0.521915	0.481634
9.289	0.550794	0.520862	0.482647
9.805	0.552012	0.52514	0.48574
10.321	0.553057	0.523331	0.486678
10.837	0.554573	0.529994	0.487392
11.353	0.560563	0.531287	0.491348
11.869	0.562556	0.534281	0.492575
12.385	0.567327	0.535776	0.49369
12.901	0.5683	0.539192	0.500033
13.417	0.570679	0.53847	0.502879
13.933	0.574501	0.541494	0.503822
14.45	0.577385	0.541535	0.510257
14.966	0.581748	0.545554	0.503542
15.482	0.584545	0.546493	0.515342
15.998	0.583018	0.550681	0.515588
16.514	0.592275	0.548371	0.520301
17.03	0.591018	0.552895	0.518434
17.546	0.593038	0.553513	0.522191
18.062	0.601092	0.556467	0.520896
18.578	0.601662	0.557057	0.530136
19.094	0.600103	0.560179	0.530136
19.61	0.600099	0.562768	0.528261
20.126	0.606703	0.565721	0.536368
20.642	0.60893	0.567077	0.53721
21.158	0.617932	0.568363	0.535082
21.674	0.61494	0.570128	0.538686
22.19	0.621458	0.571336	0.544423
22.706	0.621681	0.570551	0.541302
23.222	0.62091	0.573945	0.545994
23.739	0.627317	0.577426	0.547065
24.255	0.634316	0.577899	0.55245
24.771	0.636228	0.578506	0.55433
25.287	0.637426	0.583778	0.554003
25.803	0.637639	0.583727	0.554902
26.319	0.637011	0.586627	0.562032
26.835	0.643785	0.58748	0.558625
27.351	0.643971	0.58767	0.557771
27.867	0.648094	0.589677	0.564733
28.383	0.649117	0.590534	0.564732
28.899	0.649616	0.591834	0.570834
29.415	0.656046	0.594458	0.571374
29.931	0.656492	0.592285	0.568067
30.447	0.654811	0.593956	0.572857
30.963	0.660158	0.598094	0.575961
31.479	0.660641	0.598911	0.577291
31.995	0.660583	0.599407	0.588776
32.511	0.661395	0.601375	0.583172
33.028	0.662841	0.60535	0.583818
33.544	0.672412	0.604289	0.588713
34.06	0.669512	0.608894	0.591557
34.576	0.674567	0.606878	0.591362
35.092	0.672799	0.609269	0.596447
35.608	0.676037	0.613216	0.597183
36.124	0.681134	0.614227	0.599926
36.64	0.683508	0.613016	0.601245
37.156	0.683758	0.615046	0.60614
37.672	0.684084	0.617757	0.606049
38.188	0.688969	0.616248	0.608855
38.704	0.686021	0.622795	0.610215
39.22	0.693591	0.618491	0.607965
39.736	0.690145	0.62409	0.609291
40.252	0.698547	0.625326	0.607251
40.768	0.69741	0.625036	0.613988
41.284	0.69801	0.628476	0.613695
41.8	0.7035	0.627958	0.616966
42.316	0.700987	0.628378	0.617612
42.833	0.699842	0.630523	0.62396
43.349	0.703176	0.631836	0.62112
43.865	0.705372	0.63527	0.618515
44.381	0.716027	0.632799	0.626306
44.897	0.711617	0.63561	0.626522
45.413	0.712015	0.637398	0.62497
45.929	0.715139	0.636554	0.627912
46.445	0.713803	0.642818	0.632559
46.961	0.718424	0.643615	0.63177
47.477	0.720014	0.644844	0.630661
47.993	0.722971	0.645517	0.639953
48.509	0.723058	0.646863	0.634884
49.025	0.729273	0.652334	0.640703
49.541	0.729962	0.651287	0.639181
50.057	0.728609	0.653945	0.643477
50.573	0.729814	0.654225	0.639461
51.089	0.73228	0.654538	0.639025
51.605	0.737742	0.654891	0.643973
52.122	0.732999	0.656665	0.640127
52.638	0.742668	0.66258	0.647011
53.154	0.739882	0.665195	0.6535
53.67	0.739586	0.663788	0.654706
54.186	0.742073	0.662425	0.650894
54.702	0.744679	0.662431	0.652805
55.218	0.746429	0.666729	0.654313
55.734	0.749488	0.670578	0.656436
56.25	0.746931	0.669481	0.661325
56.766	0.747838	0.671511	0.666254
57.282	0.750581	0.676878	0.670332
57.798	0.753855	0.677981	0.666846
58.314	0.75092	0.678658	0.665226
58.83	0.754958	0.67689	0.666762
59.346	0.754917	0.680346	0.669971
59.862	0.758478	0.683725	0.670798
60.378	0.757812	0.68457	0.669157
60.894	0.765002	0.680037	0.673781
61.411	0.7667	0.682313	0.671553
61.927	0.765347	0.685231	0.67303
62.443	0.764989	0.686217	0.678103
62.959	0.767088	0.688743	0.680417
63.475	0.764456	0.689691	0.680192
63.991	0.769486	0.687852	0.679851
64.507	0.770213	0.690751	0.682648
65.023	0.77127	0.692316	0.681441
65.539	0.771591	0.695311	0.687903
66.055	0.771426	0.694605	0.686267
66.571	0.772312	0.697074	0.686801
67.087	0.781087	0.69774	0.688965
67.603	0.778917	0.699262	0.686904
68.119	0.777154	0.6999	0.690419
68.635	0.773215	0.698689	0.690631
69.151	0.780273	0.698651	0.691424
69.667	0.781225	0.704394	0.693576
70.183	0.782315	0.706515	0.697223
70.7	0.782266	0.702345	0.697127
71.216	0.780513	0.704525	0.697822
71.732	0.790035	0.710699	0.695888
72.248	0.786142	0.71157	0.705492
72.764	0.787779	0.711768	0.697575
73.28	0.791249	0.710893	0.711
73.796	0.787872	0.713596	0.7098
74.312	0.792454	0.711125	0.710878
74.828	0.792536	0.709209	0.712059
75.344	0.793781	0.715465	0.710074
75.86	0.796462	0.716051	0.71971
76.376	0.788393	0.713976	0.712669
76.892	0.795145	0.716867	0.719179
77.408	0.795532	0.716961	0.71246
77.924	0.79655	0.721643	0.720267
78.44	0.800453	0.722318	0.720805
78.956	0.802452	0.724155	0.718385
79.472	0.804353	0.726053	0.722049
79.988	0.799208	0.725541	0.722643
80.505	0.79813	0.72502	0.724996
81.021	0.803462	0.723024	0.72219
81.537	0.80044	0.725221	0.727566
82.053	0.803275	0.727324	0.725815
82.569	0.80381	0.730397	0.73143
83.085	0.805595	0.732107	0.733897
83.601	0.809687	0.730049	0.730846
84.117	0.810193	0.733543	0.734678
84.633	0.810506	0.733769	0.735334
85.149	0.809887	0.73361	0.734712
85.665	0.810262	0.734648	0.730324
86.181	0.811573	0.732933	0.733808
86.697	0.806809	0.733693	0.733785
87.213	0.806427	0.737732	0.736473
87.729	0.810577	0.73942	0.740986
88.245	0.814948	0.742675	0.734495
88.761	0.812177	0.738435	0.740124
89.277	0.8164	0.739168	0.73829
89.794	0.812058	0.742117	0.742603
90.31	0.811496	0.745469	0.743418
90.826	0.812863	0.745821	0.741686
91.342	0.817169	0.744086	0.747222
91.858	0.814348	0.746564	0.748852
92.374	0.815779	0.746934	0.749218
92.89	0.819176	0.745715	0.748019
93.406	0.81556	0.752421	0.744865
93.922	0.81609	0.75046	0.752496
94.438	0.816682	0.749196	0.753291
94.954	0.815288	0.749585	0.752194
95.47	0.815998	0.750425	0.752377
95.986	0.819953	0.751917	0.753314
96.502	0.826518	0.750311	0.755514
97.018	0.826537	0.75666	0.759098
97.534	0.823549	0.756483	0.759272
98.05	0.826594	0.755724	0.758449
98.566	0.824532	0.759276	0.753456
99.083	0.828371	0.75749	0.758958
99.599	0.829536	0.757839	0.758929
100.115	0.825704	0.761671	0.766913
100.631	0.827077	0.759458	0.767149
101.147	0.83141	0.761611	0.76657
101.663	0.83197	0.760539	0.76788
102.179	0.829117	0.762975	0.769605
102.695	0.835366	0.763418	0.767219
103.211	0.831521	0.765146	0.763554
103.727	0.834138	0.76902	0.771709
104.243	0.836494	0.768695	0.770456
104.759	0.836075	0.771024	0.77531
105.275	0.837403	0.768351	0.769365
105.791	0.838238	0.768188	0.772607
106.307	0.839078	0.771511	0.772048
106.823	0.838607	0.773142	0.779052
107.339	0.839104	0.770759	0.777782
107.855	0.839674	0.773397	0.773915
108.371	0.8437	0.772832	0.778193
108.888	0.840989	0.77346	0.775459
109.404	0.838672	0.775724	0.778669
109.92	0.838687	0.774216	0.778047
110.436	0.836878	0.776701	0.778218
110.952	0.849824	0.774067	0.781261
111.468	0.842082	0.780554	0.782131
111.984	0.840176	0.7808	0.784445
112.5	0.848587	0.780399	0.785425
113.016	0.85046	0.77969	0.788977
113.532	0.848029	0.784713	0.782679
114.048	0.848206	0.779022	0.793298
114.564	0.851514	0.780211	0.782583
115.08	0.842826	0.786768	0.786991
115.596	0.843376	0.786784	0.784473
116.112	0.849661	0.787034	0.797397
116.628	0.847124	0.78775	0.789747
117.144	0.850698	0.788176	0.797711
117.66	0.846877	0.788071	0.793366
118.177	0.850084	0.788765	0.795111
118.693	0.849864	0.789233	0.796946
119.209	0.850967	0.791831	0.797366
119.725	0.852425	0.789591	0.798185
120.241	0.850702	0.791758	0.797619
120.757	0.852585	0.793872	0.794196
121.273	0.854051	0.795732	0.804321
121.789	0.854293	0.792555	0.799975
122.305	0.851453	0.795793	0.805894
122.821	0.849608	0.799856	0.801291
123.337	0.856268	0.798158	0.805011
123.853	0.853167	0.799151	0.803071
124.369	0.851721	0.799419	0.807155
