# Supplementary material for: Programmable artificial RNA condensates in mammalian cells
Source: Nat Nanotechnol. 2026 Apr 29;21(6):821–30. doi: 10.1038/s41565-026-02164-7 (PMC13293865; doi:10.1038/s41565-026-02164-7)
Supplement: Supplementary file 3 — FRAP, fusion and qPCR data shown in Fig. 1. [file 41565_2026_2164_MOESM3_ESM.zip › Source Data Fig. 1/qPCR analysis of ISG expression (Figure 1 and SI Figure 25)/qPCR (Fig. 1I and SI Fig 25).xlsx]

## Sheet: qPCR results 1
Raw Cq results							IFN beta			ISG 15			IFIT 1
Sample	RPS11 Cq	IFNbeta Cq	ISG15 Cq	IFIT1 Cq		HEK LIPO 3h	17.0911	16.6049	16.5666	20.1331	15.6076	15.6385	10.7918	10.9564	10.8121
HEK LIPO 3h 1	18.4436	35.5346	38.5766	29.2353		HEK LIPO 8h		17.2662	18.4425	14.6662	15.8006	16.7756	9.5427	11.3418	11.1892
HEK LIPO 3h 2	18.4804	35.0854	34.0881	29.4368		HEK LIPO 20h	17.6848	17.505	19.9933	16.9352	15.5697	15.1887	10.1948	10.196	10.2825
HEK LIPO 3h 3	17.6036	34.1702	33.2422	28.4158		HEK LIPO 44h	20.6599	18.1791	20.4597	15.7131	15.644	15.6116	10.611	10.6695	10.7782
HEK nanostar 3h 1	17.6824	36.011	34.1836	29.6898		HEK nanostars 3h	18.3286	17.4924	17.4904	16.5012	15.0827	15.7933	12.0074	11.5214	11.7426
HEK nanostar 3h 2	17.9591	35.4515	33.0418	29.4805		HEK nanostars 8h	17.5236	17.6364	17.4866	16.0005	14.7557	16.7381	11.1843	11.5779	11.3803
HEK nanostar 3h 3	18.0172	35.5075	33.8104	29.7598		HEK nanostars 20h	19.8553	18.7382	18.9524	15.7681	14.8906	14.4337	10.5141	10.2565	10.1824
HEK LIPO 8h 1	18.6915	UnD	33.3577	28.2342		HEK nanostars 44h	18.2735	17.348	16.956	15.8017	15.5986	15.0623	9.99523	9.96284	9.86335
HEK LIPO 8h 2	17.456	34.7222	33.2566	28.7978
HEK LIPO 8h 3	18.0962	36.5387	34.8717	29.2854
HEK nanostar 8h 1	17.609	35.1326	33.6095	28.7934
HEK nanostar 8h 2	17.8506	35.487	32.6063	29.4286		2^(deltadeltaCq)
HEK nanostar 8h 3	18.0293	35.5159	34.7674	29.4096			IFN beta			ISG 15			IFIT 1
HEK LIPO 20h 1	18.2172	35.902	35.1524	28.412		3h	2.35803	1.84989	1.89708	0.0806691	0.694974	1.11321	2.32247	1.47948	1.90594
HEK LIPO 20h 2	17.8901	35.3951	33.4599	28.0861		8h		1.29249	0.515523	2.52153	0.484679	0.974382	3.1202	1.17786	1.14161
HEK LIPO 20h 3	18.0972	38.0905	33.2859	28.3797		20h	4.50189	2.35085	0.486031	0.445306	0.624529	0.592555	1.24773	1.04283	0.933014
HEK nanostar 20h 1	17.8611	37.7164	33.6292	28.3752		44h	0.191252	0.562104	0.0881595	1.06337	0.969008	0.683352	0.652586	0.61272	0.530384
HEK nanostar 20h 2	17.7671	36.5052	32.6576	28.0236
HEK nanostar 20h 3	18.1603	37.1127	32.594	28.3427
HEK LIPO 44h 1	17.3809	38.0409	33.094	27.9919
HEK LIPO 44h 2	17.3726	35.5516	33.0166	28.0421
HEK LIPO 44h 3	17.2651	37.7248	32.8767	28.0433
HEK nanostar 44h 1	17.2852	35.5587	33.0869	27.2804
HEK nanostar 44h 2	17.4019	34.7499	33.0005	27.3648
HEK nanostar 44h 3	17.2682	34.2242	32.3305	27.1315
HEK nc 1	18.3468	UnD	34.3102	28.0308
HEK nc 2	18.0562	36.0094	35.0696	27.8516
HEK nc 3	18.0704	36.1918	33.9117	27.6508
Water control 1	UnD	UnD	UnD	UnD
Water control 2	UnD	UnD	UnD	UnD
Water control 3	UnD	UnD	UnD	UnD
	UnD: Undetectable

## Sheet: qPCR results 2
Raw Cq results
Sample	RPS11 Cq	IFNbeta Cq	ISG15 Cq	IFIT1 Cq
HEK LIPO 3h 1	17.2647	36.5744	UnD	27.4342			IFN beta			ISG 15			IFIT 1
HEK LIPO 3h 2	17.9334	35.2967	34.3689	28.3276		HEK LIPO 3h	19.3097	17.3633	18.2338	22.7353	16.4355	17.6208	10.1695	10.3943	11.3282
HEK LIPO 3h 3	17.5962	35.83	35.2169	28.9243		HEK LIPO 8h	19.9178	17.6773	16.9827	16.6494	17.0909	17.3647	9.86212	10.5559	10.4976
HEK nanostar 3h 1	17.2324	36.0217	33.2554	28.1815		HEK nanostar 3h	18.7893	19.9413	18.3755	16.023	17.9618	16.7501	10.9491	11.3173	11.0925
HEK nanostar 3h 2	17.8378	37.7791	35.7996	29.1551		HEK nanostar 8h	21.069	17.3939		15.8464	16.9316		10.4233	10.3926
HEK nanostar 3h 3	17.4769	35.8524	34.2271	28.5694
HEK LIPO 8h 1	17.127	37.0448	33.7764	26.9891
HEK LIPO 8h 2	17.0774	34.7546	34.1683	27.6333			IFNbeta			ISG15			IFIT1
HEK LIPO 8h 3	17.1967	34.1794	34.5613	27.6942		3h	0.697208	5.97128	1.10317	0.00953706	2.88036	0.546904	1.71667	1.89613	0.849279
HEK nanostar 8h 1	17.5972	38.6662	33.4435	28.0205		8h	2.22103	0.82163		0.573136	0.895416		1.47549	0.892943
HEK nanostar 8h 2	17.7209	35.1148	34.6525	28.1135
HEK nanostar 8h 3	UnD	34.24	33.9277	28.5528
	UnD: Undetectable
