# Supplementary material for: Programmable artificial RNA condensates in mammalian cells
Source: Nat Nanotechnol. 2026 Apr 29;21(6):821–30. doi: 10.1038/s41565-026-02164-7 (PMC13293865; doi:10.1038/s41565-026-02164-7)
Supplement: Supplementary file 3 — FRAP, fusion and qPCR data shown in Fig. 1. [file 41565_2026_2164_MOESM3_ESM.zip › Source Data Fig. 1/FRAP (Figure 1 and SI Figure 11-14)/15nt-3A-Broccoli-MS2 and mCherry (SI Figure 12).xlsx]

## Sheet: Sphere sample 1
Time (s)	Broccoli	mCherry
0	1	1
1.495	0.234202	0.160687
2.991	0.365377	0.180496
4.486	0.490266	0.194646
5.982	0.552343	0.204077
7.477	0.595574	0.206685
8.973	0.631485	0.211419
10.468	0.645038	0.217597
11.964	0.665975	0.219109
13.459	0.665918	0.220537
14.955	0.664394	0.22367
16.45	0.678671	0.226092
17.945	0.676463	0.226074
19.441	0.664463	0.228005
20.936	0.673155	0.229186
22.432	0.677339	0.231399
23.927	0.681389	0.231527
25.423	0.667623	0.22943
26.918	0.67848	0.233331
28.414	0.65874	0.230665
29.909	0.668947	0.234191
31.405	0.654381	0.234318
32.9	0.654618	0.235711
34.396	0.656323	0.234756
35.891	0.652562	0.238127
37.386	0.653147	0.240151
38.882	0.654951	0.240879
40.377	0.648328	0.239711
41.873	0.654513	0.237951
43.368	0.647093	0.242159
44.864	0.640164	0.241333
46.359	0.640123	0.242325
47.855	0.644553	0.24245
49.35	0.644956	0.244592
50.846	0.638143	0.242524
52.341	0.63761	0.243519
53.837	0.640544	0.246308
55.332	0.641379	0.246042
56.827	0.641906	0.245395
58.323	0.632805	0.244789
59.818	0.638543	0.245691
61.314	0.632332	0.245082
62.809	0.644756	0.248871
64.305	0.642419	0.246221
65.8	0.639686	0.248268
67.296	0.656026	0.252037
68.791	0.645657	0.248479
70.287	0.65253	0.254435
71.782	0.655062	0.252953
73.278	0.65261	0.250972
74.773	0.64599	0.252836
76.268	0.642244	0.253676
77.764	0.643833	0.257059
79.259	0.651392	0.257828
80.755	0.652916	0.256414
82.25	0.669473	0.25649
83.746	0.665815	0.260204
85.241	0.678481	0.261515
86.737	0.67124	0.259621
88.232	0.655329	0.256972
89.728	0.675895	0.260188
91.223	0.675295	0.260964
92.719	0.671864	0.258789
94.214	0.667624	0.262201
95.709	0.670517	0.26279
97.205	0.669325	0.263947
98.7	0.665089	0.26318
100.196	0.672175	0.261959
101.691	0.665019	0.26343
103.187	0.669591	0.263179
104.682	0.665028	0.261993
106.178	0.674306	0.264682
107.673	0.678194	0.261379
109.169	0.673259	0.266086
110.664	0.681465	0.26391
112.16	0.684098	0.266886
113.655	0.693339	0.263255
115.15	0.683041	0.263001
116.646	0.682448	0.263669
118.141	0.687708	0.264738
119.637	0.688335	0.264021
121.132	0.687849	0.261098
122.628	0.67397	0.264305
124.123	0.687654	0.263255
125.619	0.687949	0.266902
127.114	0.692463	0.267212
128.61	0.682084	0.266193
130.105	0.681152	0.265232
131.601	0.678974	0.263716
133.096	0.680602	0.265608
134.591	0.686236	0.263862
136.087	0.68025	0.265383
137.582	0.700364	0.265768
139.078	0.689072	0.263308
140.573	0.675733	0.264925
142.069	0.70689	0.264582
143.564	0.693802	0.262697
145.06	0.682256	0.265992
146.555	0.681741	0.266729
148.051	0.698784	0.269455
149.546	0.698376	0.270272
151.042	0.69323	0.271432
152.537	0.701173	0.269924
154.032	0.686199	0.271255
155.528	0.685928	0.271649
157.023	0.694525	0.272129
158.519	0.691403	0.273649
160.014	0.682074	0.271445
161.51	0.681818	0.272123
163.005	0.690404	0.27301
164.501	0.696274	0.276436
165.996	0.696694	0.276447
167.492	0.69524	0.276886
168.987	0.698999	0.273467
170.483	0.69969	0.27773
171.978	0.693007	0.275328
173.473	0.704061	0.274537
174.969	0.70573	0.27998
176.464	0.705004	0.278708
177.96	0.70402	0.279305
179.455	0.710568	0.279418
180.951	0.714867	0.281965
182.446	0.711362	0.281338
183.942	0.716539	0.28094
185.437	0.710345	0.282135
186.933	0.715479	0.283402
188.428	0.706947	0.284418
189.924	0.708136	0.285082
191.419	0.707438	0.285889
192.914	0.709063	0.284438
194.41	0.721075	0.284858
195.905	0.70624	0.281683
197.401	0.720659	0.283943
198.896	0.718747	0.284791
200.392	0.717506	0.285171
201.887	0.722183	0.284886
203.383	0.726503	0.282667
204.878	0.714586	0.284725
206.374	0.715275	0.281633
207.869	0.7122	0.285148
209.365	0.712421	0.285816
210.86	0.716978	0.284405
212.355	0.721131	0.287927
213.851	0.716179	0.286265
215.346	0.719684	0.286166
216.842	0.718309	0.286808
218.337	0.726656	0.286345
219.833	0.71673	0.287209
221.328	0.711912	0.286282
222.824	0.721478	0.28492
224.319	0.724101	0.286291
225.815	0.71379	0.287637
227.31	0.729124	0.287256
228.806	0.728311	0.285955
230.301	0.733468	0.287667
231.796	0.735777	0.286062
233.292	0.727955	0.286051
234.787	0.73396	0.285983
236.283	0.728437	0.289809
237.778	0.734371	0.290116
239.274	0.72552	0.29294
240.769	0.744272	0.291591
242.265	0.727455	0.290738
243.76	0.734013	0.286387
245.256	0.73912	0.288927
246.751	0.733569	0.29099
248.247	0.738138	0.290564
249.742	0.744172	0.289806
251.237	0.739714	0.287667
252.733	0.742729	0.286457
254.228	0.733902	0.291461
255.724	0.749736	0.290993
257.219	0.742159	0.2919
258.715	0.74155	0.289122
260.21	0.75622	0.288067
261.706	0.74601	0.290091
263.201	0.745431	0.290103
264.697	0.742005	0.289422
266.192	0.744428	0.290679
267.688	0.751779	0.293595
269.183	0.744194	0.293904
270.678	0.733411	0.293168
272.174	0.742939	0.292066
273.669	0.7539	0.293987
275.165	0.751865	0.291055
276.66	0.749612	0.291686
278.156	0.746163	0.292643
279.651	0.748247	0.293809
281.147	0.759246	0.295836
282.642	0.758245	0.295508
284.138	0.76316	0.296451
285.633	0.757899	0.295855
287.129	0.760654	0.294662
288.624	0.766808	0.298357
290.12	0.754379	0.299444
291.615	0.763947	0.300279
293.11	0.778407	0.301069
294.606	0.764703	0.29893
296.101	0.775402	0.302994
297.597	0.769262	0.300663
299.092	0.775536	0.303101
300.588	0.759303	0.30189

## Sheet: Sphere sample 2
Time (s)	Broccoli	mCherry
0	1	1
1.494	0.50822	0.278958
2.988	0.596749	0.300886
4.482	0.690171	0.320653
5.976	0.746184	0.332057
7.47	0.782175	0.341123
8.964	0.81825	0.352072
10.458	0.818456	0.355645
11.952	0.836047	0.36427
13.447	0.838587	0.368848
14.941	0.842825	0.372998
16.435	0.83765	0.379374
17.929	0.852507	0.384508
19.423	0.84357	0.388154
20.917	0.842688	0.388815
22.411	0.851738	0.390423
23.905	0.846491	0.392901
25.399	0.841322	0.396752
26.893	0.84001	0.397569
28.387	0.838152	0.400964
29.881	0.837868	0.398925
31.375	0.835753	0.402754
32.869	0.840933	0.40032
34.363	0.833808	0.40395
35.857	0.8312	0.404938
37.351	0.840094	0.405697
38.845	0.831118	0.406842
40.339	0.837649	0.406817
41.833	0.83406	0.408845
43.327	0.833092	0.406654
44.821	0.819787	0.41013
46.316	0.824654	0.411808
47.81	0.822867	0.413599
49.304	0.815668	0.415071
50.798	0.810182	0.414295
52.292	0.814008	0.417169
53.786	0.820593	0.418821
55.28	0.816577	0.420239
56.774	0.804258	0.417974
58.268	0.806644	0.416739
59.762	0.806531	0.416113
61.256	0.797464	0.416674
62.75	0.795759	0.419856
64.244	0.802597	0.419827
65.738	0.805082	0.420092
67.232	0.811311	0.424365
68.726	0.801908	0.425042
70.22	0.800321	0.423166
71.714	0.807631	0.425516
73.208	0.803812	0.426252
74.702	0.8029	0.423031
76.196	0.812258	0.428221
77.69	0.809109	0.429627
79.185	0.803414	0.426346
80.679	0.806012	0.428525
82.173	0.803978	0.4271
83.667	0.79824	0.428713
85.161	0.808482	0.432934
86.655	0.805099	0.430883
88.149	0.800712	0.434758
89.643	0.804774	0.437905
91.137	0.807044	0.437323
92.631	0.791735	0.429257
94.125	0.794567	0.434953
95.619	0.7995	0.438746
97.113	0.803868	0.440464
98.607	0.804761	0.439696
100.101	0.808367	0.444735
101.595	0.808603	0.444233
103.089	0.80957	0.439864
104.583	0.816729	0.442847
106.077	0.80702	0.44077
107.571	0.809594	0.439686
109.065	0.807149	0.445579
110.559	0.813253	0.447517
112.054	0.803695	0.447367
113.548	0.811879	0.444216
115.042	0.815515	0.445339
116.536	0.805412	0.449918
118.03	0.811499	0.449553
119.524	0.807464	0.452529
121.018	0.813413	0.452147
122.512	0.806796	0.451714
124.006	0.80505	0.455291
125.5	0.801416	0.449357
126.994	0.812632	0.454929
128.488	0.806425	0.455057
129.982	0.801716	0.450728
131.476	0.806897	0.453974
132.97	0.801237	0.451369
134.464	0.799916	0.452548
135.958	0.798106	0.453058
137.452	0.808338	0.447446
138.946	0.809374	0.45159
140.44	0.810308	0.451441
141.934	0.796116	0.450666
143.428	0.806941	0.456314
144.923	0.79997	0.450532
146.417	0.798888	0.450783
147.911	0.80165	0.450023
149.405	0.802917	0.452206
150.899	0.8026	0.44816
152.393	0.797754	0.45016
153.887	0.809258	0.450546
155.381	0.801736	0.448177
156.875	0.795182	0.451917
158.369	0.802217	0.450188
159.863	0.794552	0.450213
161.357	0.799453	0.450276
162.851	0.796548	0.449057
164.345	0.800177	0.451084
165.839	0.798231	0.451946
167.333	0.795348	0.454611
168.827	0.806672	0.456557
170.321	0.79236	0.454039
171.815	0.797604	0.457577
173.309	0.806819	0.453662
174.803	0.811626	0.454375
176.298	0.802254	0.455072
177.792	0.813742	0.458587
179.286	0.805354	0.457473
180.78	0.806358	0.458516
182.274	0.805006	0.462921
183.768	0.803014	0.459187
185.262	0.804663	0.461754
186.756	0.810047	0.456647
188.25	0.799896	0.456394
189.744	0.805369	0.456378
191.238	0.801396	0.45703
192.732	0.800553	0.456077
194.226	0.809704	0.458595
195.72	0.805569	0.459624
197.214	0.807208	0.457895
198.708	0.797605	0.453801
200.202	0.797819	0.459175
201.696	0.801177	0.454001
203.19	0.793918	0.455947
204.684	0.793822	0.453318
206.178	0.793919	0.456469
207.672	0.791647	0.458146
209.167	0.799878	0.455618
210.661	0.795694	0.450373
212.155	0.797296	0.449036
213.649	0.800019	0.455338
215.143	0.803554	0.453577
216.637	0.796962	0.451355
218.131	0.798004	0.452912
219.625	0.789909	0.450415
221.119	0.79484	0.449221
222.613	0.79128	0.452363
224.107	0.804255	0.452789
225.601	0.798537	0.454031
227.095	0.798965	0.455496
228.589	0.793404	0.454366
230.083	0.797344	0.451098
231.577	0.785774	0.453701
233.071	0.789504	0.452165
234.565	0.797382	0.453927
236.059	0.795931	0.454286
237.553	0.802445	0.456242
239.047	0.802551	0.45814
240.541	0.798567	0.456689
242.036	0.806708	0.460735
243.53	0.800294	0.458955
245.024	0.800087	0.456335
246.518	0.805095	0.458676
248.012	0.800121	0.459161
249.506	0.799722	0.463442
251	0.802339	0.465229
252.494	0.807181	0.463986
253.988	0.802459	0.466272
255.482	0.804966	0.46106
256.976	0.800442	0.462744
258.47	0.806612	0.46309
259.964	0.799226	0.46493
261.458	0.799276	0.460856
262.952	0.804113	0.460445
264.446	0.804625	0.464301
265.94	0.796923	0.465648
267.434	0.79645	0.463863
268.928	0.802463	0.460809
270.422	0.801139	0.460867
271.916	0.801019	0.464143
273.41	0.795935	0.46317
274.905	0.789636	0.467743
276.399	0.78969	0.456496
277.893	0.79168	0.461622
279.387	0.784685	0.464105
280.881	0.784922	0.46084
282.375	0.781295	0.463853
283.869	0.779624	0.463812
285.363	0.775913	0.462281
286.857	0.785737	0.466333
288.351	0.782077	0.46776
289.845	0.791089	0.467213
291.339	0.78473	0.472297
292.833	0.789223	0.475186
294.327	0.790694	0.469652
295.821	0.790675	0.474376
297.315	0.786022	0.474464
298.809	0.788567	0.473793
300.303	0.781655	0.475789

## Sheet: Sphere sample 3
Time (s)	Broccoli	mCherry
0	1	1
1.494	0.572688	0.223115
2.989	0.66323	0.265644
4.483	0.753197	0.295757
5.978	0.815732	0.315865
7.472	0.848412	0.326898
8.967	0.873313	0.335952
10.461	0.88387	0.345154
11.956	0.893571	0.351683
13.45	0.909051	0.350167
14.945	0.912627	0.354916
16.439	0.910452	0.356449
17.934	0.903991	0.358842
19.428	0.915723	0.358706
20.923	0.904163	0.361347
22.417	0.909125	0.364734
23.912	0.898544	0.362441
25.406	0.896652	0.365263
26.901	0.902967	0.370421
28.395	0.895753	0.370337
29.89	0.916646	0.371405
31.384	0.902016	0.370477
32.879	0.900165	0.377889
34.373	0.898465	0.379512
35.868	0.903957	0.380794
37.362	0.907841	0.380408
38.857	0.89093	0.382598
40.351	0.896609	0.384246
41.846	0.906367	0.386288
43.34	0.899604	0.386032
44.835	0.905223	0.382054
46.329	0.90094	0.387879
47.824	0.907577	0.389787
49.318	0.915508	0.385336
50.813	0.897116	0.38859
52.307	0.901068	0.391713
53.802	0.906544	0.395299
55.296	0.914141	0.389298
56.791	0.909705	0.391007
58.285	0.920139	0.394071
59.78	0.915221	0.391681
61.274	0.908637	0.391518
62.769	0.919649	0.393458
64.263	0.916011	0.392936
65.758	0.901269	0.387573
67.252	0.912679	0.391665
68.747	0.906058	0.392199
70.241	0.910935	0.398436
71.736	0.903714	0.396169
73.23	0.904278	0.39114
74.725	0.909117	0.397072
76.219	0.910777	0.395466
77.714	0.916842	0.395732
79.208	0.915307	0.390711
80.703	0.90959	0.399439
82.197	0.904267	0.395611
83.692	0.910492	0.397412
85.186	0.90936	0.394274
86.681	0.903096	0.397844
88.175	0.913091	0.395602
89.67	0.907761	0.397474
91.164	0.918234	0.392125
92.658	0.91522	0.398538
94.153	0.909691	0.39673
95.647	0.920995	0.395145
97.142	0.914939	0.403197
98.636	0.926097	0.397216
100.131	0.906079	0.397406
101.625	0.917791	0.395045
103.12	0.895186	0.395434
104.614	0.910536	0.398492
106.109	0.912911	0.400297
107.603	0.908335	0.398044
109.098	0.914306	0.396139
110.592	0.910933	0.397935
112.087	0.917831	0.393886
113.581	0.899227	0.397372
115.076	0.909849	0.396059
116.57	0.904744	0.39596
118.065	0.903742	0.394452
119.559	0.907907	0.396404
121.054	0.898129	0.388543
122.548	0.898081	0.3927
124.043	0.901154	0.393356
125.537	0.897534	0.394327
127.032	0.906785	0.396184
128.526	0.911133	0.39883
130.021	0.9293	0.397937
131.515	0.917159	0.392688
133.01	0.927686	0.400538
134.504	0.916816	0.397278
135.999	0.913422	0.398948
137.493	0.921577	0.398135
138.988	0.923536	0.40218
140.482	0.917719	0.403028
141.977	0.915629	0.400291
143.471	0.917597	0.398168
144.966	0.911654	0.399064
146.46	0.916011	0.395498
147.955	0.925436	0.401482
149.449	0.922917	0.397676
150.944	0.906731	0.39742
152.438	0.920934	0.402665
153.933	0.930174	0.402631
155.427	0.924141	0.40662
156.922	0.922201	0.403335
158.416	0.92969	0.405567
159.911	0.934542	0.407225
161.405	0.931638	0.404885
162.9	0.945415	0.40751
164.394	0.939927	0.404377
165.889	0.938707	0.407715
167.383	0.95302	0.412947
168.878	0.957608	0.415592
170.372	0.957624	0.417869
171.867	0.94999	0.412393
173.361	0.938661	0.416527
174.856	0.94856	0.414444
176.35	0.953972	0.422536
177.845	0.948094	0.414271
179.339	0.958689	0.421019
180.834	0.951298	0.417215
182.328	0.962498	0.41953
183.823	0.938094	0.425844
185.317	0.960113	0.422464
186.812	0.941663	0.424452
188.306	0.956618	0.42178
189.8	0.953198	0.421546
191.295	0.948006	0.422115
192.789	0.945734	0.426242
194.284	0.949021	0.42556
195.778	0.959886	0.425771
197.273	0.94569	0.429439
198.767	0.940206	0.425924
200.262	0.943099	0.426429
201.756	0.951115	0.428397
203.251	0.943752	0.425541
204.745	0.958626	0.429161
206.24	0.962167	0.428788
207.734	0.953636	0.432298
209.229	0.952538	0.431194
210.723	0.947862	0.433323
212.218	0.94866	0.436853
213.712	0.965927	0.432601
215.207	0.969482	0.434327
216.701	0.9521	0.432738
218.196	0.961846	0.43271
219.69	0.973028	0.43151
221.185	0.980709	0.434133
222.679	0.987428	0.427267
224.174	0.984726	0.430737
225.668	0.989086	0.430549
227.163	0.998926	0.432311
228.657	0.977812	0.434357
230.152	0.982984	0.427024
231.646	0.985398	0.425134
233.141	0.99463	0.426296
234.635	1.01103	0.432221
236.13	0.997941	0.429338
237.624	0.993819	0.43391
239.119	1.0197	0.437422
240.613	1.00534	0.436095
242.108	0.991048	0.437941
243.602	0.994828	0.439734
245.097	0.99851	0.435884
246.591	0.999421	0.437143
248.086	0.99933	0.445259
249.58	1.01505	0.447659
251.075	0.998578	0.446595
252.569	1.01475	0.447167
254.064	1.01661	0.444583
255.558	1.01953	0.452226
257.053	1.01845	0.441639
258.547	1.01859	0.448187
260.042	1.02427	0.447281
261.536	1.02173	0.444047
263.031	1.00497	0.442202
264.525	1.002	0.445294
266.02	0.997284	0.446414
267.514	1.00716	0.44218
269.009	0.985047	0.438978
270.503	0.99575	0.441918
271.998	0.982611	0.444491
273.492	0.980838	0.44141
274.987	0.987509	0.442116
276.481	0.977494	0.438441
277.976	0.984548	0.438436
279.47	0.96131	0.44652
280.965	0.97544	0.442765
282.459	0.962163	0.439467
283.954	0.967115	0.441573
285.448	0.961715	0.443464
286.942	0.952671	0.443807
288.437	0.955214	0.447367
289.931	0.931713	0.44107
291.426	0.930528	0.441094
292.92	0.931056	0.442579
294.415	0.948923	0.44077
295.909	0.943657	0.444962
297.404	0.954718	0.448881
298.898	0.962616	0.444213
300.393	0.939885	0.440526

## Sheet: Irregular sample 1
Time (s)	Broccoli	mCherry
0	1	1.00063
1.495	0.296471	0.999196
2.991	0.349675	1
4.486	0.404114	0.158542
5.982	0.439661	0.19754
7.477	0.457227	0.225277
8.973	0.469532	0.239438
10.468	0.477305	0.247367
11.964	0.486055	0.252992
13.459	0.488702	0.256079
14.955	0.492869	0.258223
16.45	0.494306	0.259933
17.945	0.493448	0.261861
19.441	0.496161	0.263201
20.936	0.491066	0.265232
22.432	0.495225	0.266112
23.927	0.494778	0.266727
25.423	0.494499	0.266962
26.918	0.497684	0.268645
28.414	0.493706	0.269876
29.909	0.494824	0.270522
31.405	0.495563	0.27086
32.9	0.493556	0.273479
34.396	0.493266	0.273392
35.891	0.492463	0.273656
37.386	0.490267	0.273463
38.882	0.489305	0.27331
40.377	0.490776	0.274146
41.873	0.489426	0.274012
43.368	0.487571	0.273483
44.864	0.488649	0.273503
46.359	0.488799	0.273643
47.855	0.484782	0.274039
49.35	0.487284	0.273873
50.846	0.486235	0.272844
52.341	0.487091	0.274585
53.837	0.484674	0.274051
55.332	0.485512	0.274158
56.827	0.483946	0.274461
58.323	0.483938	0.275275
59.818	0.48658	0.276189
61.314	0.481841	0.275306
62.809	0.483665	0.275215
64.305	0.482311	0.274784
65.8	0.483972	0.275056
67.296	0.478365	0.274025
68.791	0.481705	0.274421
70.287	0.48243	0.273809
71.782	0.482687	0.274747
73.278	0.481155	0.27531
74.773	0.479649	0.275447
76.268	0.481553	0.276046
77.764	0.481174	0.2767
79.259	0.479633	0.27507
80.755	0.478664	0.27574
82.25	0.478902	0.275741
83.746	0.481482	0.275694
85.241	0.478281	0.274337
86.737	0.479489	0.275308
88.232	0.48053	0.275609
89.728	0.478494	0.275297
91.223	0.482228	0.274182
92.719	0.482782	0.274311
94.214	0.483273	0.273842
95.709	0.480029	0.275303
97.205	0.479247	0.276324
98.7	0.479943	0.275144
100.196	0.480393	0.274808
101.691	0.481942	0.276229
103.187	0.480957	0.275446
104.682	0.479415	0.276375
106.178	0.480332	0.276807
107.673	0.480126	0.276253
109.169	0.478725	0.276109
110.664	0.483074	0.275169
112.16	0.480397	0.274576
113.655	0.480596	0.275276
115.15	0.481725	0.276104
116.646	0.48278	0.276571
118.141	0.482543	0.277843
119.637	0.483636	0.278806
121.132	0.481839	0.278812
122.628	0.482327	0.279572
124.123	0.484635	0.27935
125.619	0.484074	0.278154
127.114	0.480826	0.278971
128.61	0.480839	0.280516
130.105	0.481907	0.278722
131.601	0.480008	0.27866
133.096	0.480429	0.27787
134.591	0.480854	0.278134
136.087	0.482273	0.278265
137.582	0.485525	0.277927
139.078	0.482869	0.278262
140.573	0.484159	0.278576
142.069	0.481829	0.278114
143.564	0.482743	0.277944
145.06	0.482075	0.276536
146.555	0.481303	0.276529
148.051	0.481323	0.276808
149.546	0.478268	0.277385
151.042	0.477062	0.278068
152.537	0.483888	0.27737
154.032	0.479655	0.276287
155.528	0.482955	0.276766
157.023	0.48069	0.276925
158.519	0.482093	0.2768
160.014	0.481528	0.277669
161.51	0.482281	0.278142
163.005	0.483564	0.278928
164.501	0.48104	0.278954
165.996	0.4775	0.278653
167.492	0.478971	0.278119
168.987	0.482188	0.276516
170.483	0.480528	0.277442
171.978	0.480901	0.277434
173.473	0.479737	0.277427
174.969	0.48219	0.277286
176.464	0.481549	0.278424
177.96	0.481917	0.278811
179.455	0.480745	0.277301
180.951	0.479831	0.27818
182.446	0.481154	0.278402
183.942	0.48036	0.279241
185.437	0.47934	0.279003
186.933	0.477408	0.279897
188.428	0.477525	0.277941
189.924	0.480468	0.277662
191.419	0.478068	0.278063
192.914	0.478754	0.278621
194.41	0.479847	0.278107
195.905	0.479664	0.278434
197.401	0.479876	0.278252
198.896	0.480125	0.279007
200.392	0.479031	0.278649
201.887	0.47747	0.279317
203.383	0.478546	0.279748
204.878	0.477377	0.279313
206.374	0.47857	0.280064
207.869	0.476807	0.280117
209.365	0.476389	0.279261
210.86	0.474518	0.279985
212.355	0.477721	0.279807
213.851	0.482868	0.280339
215.346	0.480886	0.279723
216.842	0.479525	0.280937
218.337	0.48005	0.279605
219.833	0.476822	0.27939
221.328	0.475866	0.27929
222.824	0.479429	0.279247
224.319	0.47877	0.280271
225.815	0.477792	0.279894
227.31	0.479656	0.27966
228.806	0.47811	0.279236
230.301	0.479134	0.279884
231.796	0.479147	0.280903
233.292	0.476541	0.281182
234.787	0.473976	0.280414
236.283	0.47665	0.279682
237.778	0.473933	0.278846
239.274	0.473727	0.279495
240.769	0.471991	0.278863
242.265	0.47533	0.279056
243.76	0.472329	0.277604
245.256	0.47824	0.279381
246.751	0.472491	0.280386
248.247	0.473063	0.279449
249.742	0.475706	0.281029
251.237	0.474775	0.280443
252.733	0.475695	0.280496
254.228	0.478224	0.279631
255.724	0.475684	0.280266
257.219	0.477311	0.278789
258.715	0.477592	0.279491
260.21	0.481268	0.279948
261.706	0.47471	0.279655
263.201	0.477198	0.279953
264.697	0.474411	0.279781
266.192	0.477141	0.279357
267.688	0.477157	0.280543
269.183	0.475488	0.280076
270.678	0.475975	0.280008
272.174	0.479183	0.280565
273.669	0.473631	0.280034
275.165	0.481566	0.279975
276.66	0.478209	0.2788
278.156	0.480236	0.280319
279.651	0.479477	0.279286
281.147	0.479547	0.279054
282.642	0.479753	0.280363
284.138	0.481011	0.281039
285.633	0.477162	0.28111
287.129	0.475253	0.280397
288.624	0.479851	0.281113
290.12	0.477686	0.280717
291.615	0.477989	0.280395
293.11	0.480854	0.279547
294.606	0.479037	0.279443
296.101	0.480053	0.280688
297.597	0.478862	0.279977
299.092	0.477873	0.279458
300.588	0.476214	0.279202
		0.277938
		0.27778

## Sheet: Irregular sample 2
Time (s)	Broccoli	mCherry
0	1	1
1.495	0.359027	0.193977
2.991	0.483685	0.234137
4.486	0.604163	0.268464
5.982	0.667545	0.293354
7.477	0.705725	0.311342
8.973	0.726631	0.323178
10.468	0.744219	0.331098
11.964	0.756076	0.338369
13.459	0.762392	0.343708
14.955	0.763016	0.348272
16.45	0.769403	0.35143
17.945	0.76953	0.354484
19.441	0.771933	0.356974
20.936	0.773914	0.358727
22.432	0.77898	0.361944
23.927	0.782508	0.364056
25.423	0.770979	0.365184
26.918	0.771776	0.365775
28.414	0.776174	0.367153
29.909	0.778522	0.368869
31.405	0.779204	0.369978
32.9	0.777883	0.368325
34.396	0.782192	0.370158
35.891	0.780483	0.371902
37.386	0.779695	0.37203
38.882	0.780653	0.373004
40.377	0.778746	0.372224
41.873	0.780151	0.373392
43.368	0.785468	0.373717
44.864	0.778979	0.374372
46.359	0.783598	0.373639
47.855	0.785327	0.374489
49.35	0.781596	0.375669
50.846	0.779078	0.375362
52.341	0.780657	0.375733
53.837	0.774067	0.373158
55.332	0.78074	0.376631
56.827	0.78227	0.376964
58.323	0.777189	0.376764
59.818	0.775923	0.375413
61.314	0.77598	0.376624
62.809	0.783191	0.37727
64.305	0.785971	0.378641
65.8	0.782008	0.377127
67.296	0.780977	0.376979
68.791	0.776555	0.37721
70.287	0.773	0.376527
71.782	0.780685	0.377979
73.278	0.780715	0.377461
74.773	0.786308	0.377786
76.268	0.783384	0.378203
77.764	0.782277	0.378911
79.259	0.781029	0.378899
80.755	0.780821	0.379064
82.25	0.783634	0.378053
83.746	0.783316	0.378921
85.241	0.782729	0.375996
86.737	0.781566	0.377288
88.232	0.783488	0.37734
89.728	0.784477	0.377183
91.223	0.778134	0.376158
92.719	0.779967	0.376638
94.214	0.783708	0.377552
95.709	0.779388	0.377201
97.205	0.772332	0.374321
98.7	0.768887	0.373722
100.196	0.767593	0.373224
101.691	0.769803	0.374904
103.187	0.770012	0.375115
104.682	0.770129	0.375069
106.178	0.77064	0.374746
107.673	0.772019	0.377264
109.169	0.777158	0.376564
110.664	0.780218	0.377607
112.16	0.782212	0.377883
113.655	0.779984	0.375664
115.15	0.784477	0.375896
116.646	0.778645	0.375917
118.141	0.775643	0.37422
119.637	0.771825	0.375017
121.132	0.772856	0.373998
122.628	0.775114	0.37484
124.123	0.774683	0.374731
125.619	0.771299	0.373656
127.114	0.768971	0.375253
128.61	0.768226	0.374414
130.105	0.774859	0.374448
131.601	0.77242	0.374557
133.096	0.770763	0.374635
134.591	0.772895	0.375804
136.087	0.772051	0.376085
137.582	0.769413	0.375563
139.078	0.766387	0.374815
140.573	0.763649	0.375285
142.069	0.768931	0.375739
143.564	0.767072	0.374831
145.06	0.769491	0.374949
146.555	0.768256	0.374993
148.051	0.769827	0.374321
149.546	0.768501	0.374416
151.042	0.768873	0.374939
152.537	0.773148	0.375788
154.032	0.771104	0.37693
155.528	0.76897	0.375609
157.023	0.770383	0.3755
158.519	0.774443	0.375889
160.014	0.780269	0.376464
161.51	0.780019	0.376972
163.005	0.782207	0.377534
164.501	0.782229	0.377531
165.996	0.781872	0.377804
167.492	0.787342	0.378659
168.987	0.780018	0.378698
170.483	0.775873	0.379214
171.978	0.777946	0.378528
173.473	0.783232	0.378268
174.969	0.781228	0.378564
176.464	0.782106	0.378688
177.96	0.777769	0.3801
179.455	0.782802	0.380444
180.951	0.773595	0.379251
182.446	0.776162	0.379696
183.942	0.772757	0.379247
185.437	0.771204	0.378881
186.933	0.768551	0.378221
188.428	0.769934	0.379181
189.924	0.769435	0.379372
191.419	0.776664	0.379388
192.914	0.772929	0.380103
194.41	0.768921	0.380239
195.905	0.77281	0.380261
197.401	0.77534	0.380209
198.896	0.780935	0.381532
200.392	0.780003	0.382444
201.887	0.777799	0.381288
203.383	0.779025	0.380395
204.878	0.781335	0.381427
206.374	0.779342	0.380792
207.869	0.781898	0.381686
209.365	0.779035	0.381349
210.86	0.778395	0.382578
212.355	0.77957	0.382296
213.851	0.782438	0.383466
215.346	0.78153	0.382855
216.842	0.781908	0.383084
218.337	0.779894	0.383081
219.833	0.775831	0.384265
221.328	0.783422	0.383185
222.824	0.782343	0.383623
224.319	0.781109	0.382851
225.815	0.77695	0.38382
227.31	0.773112	0.382424
228.806	0.777777	0.382742
230.301	0.783533	0.382777
231.796	0.774352	0.381833
233.292	0.77784	0.382776
234.787	0.772361	0.380636
236.283	0.774585	0.38081
237.778	0.77464	0.380804
239.274	0.777252	0.382197
240.769	0.771196	0.381111
242.265	0.771941	0.381361
243.76	0.770156	0.380554
245.256	0.769236	0.380623
246.751	0.768204	0.380419
248.247	0.767651	0.381712
249.742	0.768304	0.381401
251.237	0.763556	0.380265
252.733	0.762693	0.379025
254.228	0.759079	0.378917
255.724	0.759872	0.380301
257.219	0.756936	0.37987
258.715	0.76009	0.379732
260.21	0.761443	0.37953
261.706	0.764168	0.382519
263.201	0.765433	0.383121
264.697	0.769877	0.383874
266.192	0.771095	0.383434
267.688	0.773452	0.385568
269.183	0.77437	0.384788
270.678	0.774556	0.384924
272.174	0.771438	0.38342
273.669	0.76959	0.383697
275.165	0.770793	0.382799
276.66	0.772348	0.38334
278.156	0.768481	0.381372
279.651	0.767338	0.380508
281.147	0.763768	0.380657
282.642	0.765146	0.381718
284.138	0.761957	0.381914
285.633	0.763487	0.381676
287.129	0.758322	0.381027
288.624	0.760765	0.381275
290.12	0.76052	0.382358
291.615	0.757588	0.381582
293.11	0.75887	0.38207
294.606	0.761302	0.382493
296.101	0.764174	0.381333
297.597	0.760591	0.382598
299.092	0.755068	0.381225
300.588	0.761539	0.38032

## Sheet: Irregular sample 3
Time (s)	Broccoli	mCherry
0
1.495
2.991	1	1
4.486	0.309748	0.183587
5.982	0.361947	0.241738
7.477	0.402771	0.282846
8.972	0.422966	0.304947
10.468	0.438433	0.31698
11.963	0.447093	0.323836
13.459	0.45376	0.33003
14.954	0.459104	0.333788
16.449	0.460473	0.338096
17.945	0.463061	0.339772
19.44	0.466592	0.341322
20.935	0.467674	0.344154
22.431	0.46987	0.345861
23.926	0.471445	0.348734
25.422	0.47365	0.349704
26.917	0.475369	0.351159
28.412	0.476405	0.351898
29.908	0.478103	0.353955
31.403	0.479595	0.355228
32.899	0.481107	0.356197
34.394	0.481637	0.357218
35.889	0.482702	0.358763
37.385	0.485504	0.359521
38.88	0.484689	0.361145
40.376	0.484825	0.362412
41.871	0.485028	0.362984
43.366	0.48376	0.363733
44.862	0.486725	0.364506
46.357	0.485564	0.365314
47.852	0.48945	0.366487
49.348	0.488369	0.367186
50.843	0.487786	0.367296
52.339	0.492387	0.368156
53.834	0.491612	0.369092
55.329	0.491347	0.369828
56.825	0.492323	0.369597
58.32	0.494172	0.37092
59.816	0.494682	0.370455
61.311	0.49469	0.37146
62.806	0.494025	0.371825
64.302	0.496553	0.372672
65.797	0.496734	0.373814
67.293	0.498417	0.373482
68.788	0.498774	0.374332
70.283	0.499562	0.374608
71.779	0.500153	0.375003
73.274	0.498643	0.375746
74.769	0.501633	0.376251
76.265	0.501342	0.376683
77.76	0.501195	0.37744
79.256	0.502237	0.378213
80.751	0.502746	0.376966
82.246	0.502262	0.377818
83.742	0.503327	0.377655
85.237	0.504698	0.377912
86.733	0.504221	0.379678
88.228	0.506112	0.379397
89.723	0.504	0.380091
91.219	0.502193	0.380243
92.714	0.50477	0.379618
94.21	0.505522	0.380531
95.705	0.50775	0.380799
97.2	0.507229	0.381754
98.696	0.507078	0.381511
100.191	0.506228	0.382032
101.687	0.50962	0.381776
103.182	0.508307	0.382616
104.677	0.508761	0.382912
106.173	0.510009	0.383733
107.668	0.511169	0.384456
109.163	0.51144	0.38392
110.659	0.510021	0.384638
112.154	0.511318	0.384464
113.65	0.511284	0.383574
115.145	0.512191	0.384554
116.64	0.512628	0.385265
118.136	0.511124	0.384744
119.631	0.513166	0.385804
121.127	0.513884	0.384528
122.622	0.512049	0.384432
124.117	0.513453	0.384823
125.613	0.512356	0.385371
127.108	0.514406	0.385442
128.604	0.513832	0.385257
130.099	0.51111	0.385428
131.594	0.511601	0.385509
133.09	0.51502	0.385371
134.585	0.51355	0.385807
136.08	0.514876	0.385522
137.576	0.512147	0.386134
139.071	0.514887	0.38622
140.567	0.51407	0.385284
142.062	0.515142	0.386422
143.557	0.51598	0.386953
145.053	0.513021	0.387131
146.548	0.515077	0.38704
148.044	0.516557	0.387399
149.539	0.518973	0.387741
151.034	0.519874	0.387321
152.53	0.518016	0.387395
154.025	0.516269	0.38752
155.521	0.518379	0.387851
157.016	0.519979	0.387812
158.511	0.519704	0.388134
160.007	0.517725	0.388237
161.502	0.516452	0.38737
162.997	0.519666	0.388185
164.493	0.519994	0.388292
165.988	0.521124	0.388478
167.484	0.518391	0.387994
168.979	0.520912	0.388182
170.474	0.516946	0.387717
171.97	0.519497	0.388562
173.465	0.520232	0.388374
174.961	0.520512	0.388713
176.456	0.518866	0.388335
177.951	0.517966	0.388325
179.447	0.518002	0.389007
180.942	0.517003	0.388709
182.438	0.517374	0.388134
183.933	0.519175	0.387828
185.428	0.518191	0.387602
186.924	0.517034	0.386682
188.419	0.517277	0.387652
189.915	0.516009	0.386587
191.41	0.517709	0.386427
192.905	0.517602	0.387354
194.401	0.518714	0.387206
195.896	0.518179	0.38781
197.391	0.518146	0.387638
198.887	0.518818	0.388275
200.382	0.520108	0.388737
201.878	0.518199	0.38744
203.373	0.521476	0.388437
204.868	0.52104	0.389155
206.364	0.519523	0.388388
207.859	0.521738	0.387907
209.355	0.520457	0.388352
210.85	0.519319	0.388768
212.345	0.518755	0.388844
213.841	0.519494	0.387872
215.336	0.51928	0.388642
216.832	0.520385	0.388101
218.327	0.52036	0.388031
219.822	0.519282	0.387853
221.318	0.520264	0.388579
222.813	0.519973	0.388189
224.308	0.518997	0.388125
225.804	0.519918	0.388358
227.299	0.521514	0.389057
228.795	0.520321	0.389231
230.29	0.522768	0.38944
231.785	0.52112	0.389591
233.281	0.519564	0.389578
234.776	0.523088	0.388826
236.272	0.52141	0.389464
237.767	0.5219	0.390178
239.262	0.522184	0.389824
240.758	0.522801	0.388907
242.253	0.524291	0.389344
243.749	0.521934	0.389858
245.244	0.523709	0.390068
246.739	0.522876	0.390306
248.235	0.522807	0.390414
249.73	0.524675	0.39063
251.225	0.522867	0.391252
252.721	0.527229	0.391672
254.216	0.526239	0.391405
255.712	0.523987	0.39158
257.207	0.523963	0.391345
258.702	0.525913	0.391758
260.198	0.524654	0.391325
261.693	0.52404	0.391571
263.189	0.525487	0.39058
264.684	0.52598	0.392261
266.179	0.525995	0.391832
267.675	0.526441	0.391461
269.17	0.525369	0.391669
270.666	0.525347	0.39216
272.161	0.525118	0.39256
273.656	0.530222	0.391875
275.152	0.527439	0.393197
276.647	0.529352	0.393823
278.143	0.527828	0.393267
279.638	0.530549	0.393133
281.133	0.529425	0.394191
282.629	0.530544	0.394038
284.124	0.529803	0.393834
285.619	0.530211	0.393757
287.115	0.527136	0.39336
288.61	0.528596	0.393497
290.106	0.527123	0.393458
291.601	0.526605	0.392916
293.096	0.528447	0.392748
294.592	0.530072	0.393704
296.087	0.531677	0.3941
297.583	0.531616	0.39492
299.078	0.531342	0.394839
300.573	0.529836	0.394381
302.069	0.529868	0.394073
303.564	0.530356	0.393746
