# Supplementary material for: Programmable artificial RNA condensates in mammalian cells
Source: Nat Nanotechnol. 2026 Apr 29;21(6):821–30. doi: 10.1038/s41565-026-02164-7 (PMC13293865; doi:10.1038/s41565-026-02164-7)
Supplement: Supplementary file 3 — FRAP, fusion and qPCR data shown in Fig. 1. [file 41565_2026_2164_MOESM3_ESM.zip › Source Data Fig. 1/FRAP (Figure 1 and SI Figure 11-14)/15nt-3A-Broccoli-MS2 and mCherry (Fig. 1 and SI Figure 11).xlsx]

## Sheet: Nuclear
Time [s]	Sample 1	Sample 2	Sample 3
0	1	1	1
0.839	0.404828	0.472362	0.42452
1.215	0.405771	0.480993	0.424453
1.709	0.406401	0.488348	0.428252
2.203	0.409826	0.493048	0.431248
2.696	0.41189	0.499824	0.431148
3.214	0.414023	0.509674	0.436569
3.707	0.418503	0.511658	0.436147
4.201	0.421785	0.521932	0.438594
4.694	0.422306	0.523246	0.442375
5.212	0.423593	0.525107	0.442729
5.705	0.424063	0.527942	0.444273
6.199	0.428961	0.528828	0.445244
6.716	0.429536	0.529508	0.444724
7.21	0.42964	0.531227	0.448181
7.703	0.431261	0.536377	0.450458
8.197	0.434721	0.538151	0.452284
8.714	0.435398	0.542164	0.45224
9.208	0.435706	0.540227	0.451065
9.701	0.438997	0.541029	0.450353
10.195	0.441399	0.542446	0.45507
10.712	0.439561	0.540986	0.455285
11.206	0.440066	0.541258	0.456924
11.699	0.441264	0.542153	0.457808
12.216	0.44467	0.543166	0.458229
12.71	0.444633	0.542649	0.458418
13.204	0.445183	0.543232	0.459681
13.697	0.445751	0.543251	0.462463
14.215	0.446277	0.545958	0.462102
14.708	0.446086	0.548476	0.462396
15.202	0.446481	0.549782	0.463286
15.696	0.44812	0.549781	0.464895
16.213	0.44834	0.550147	0.466106
16.706	0.450139	0.551818	0.46543
17.2	0.449819	0.555283	0.467703
17.694	0.449282	0.55409	0.467765
18.211	0.450292	0.552494	0.468674
18.704	0.452084	0.551038	0.469032
19.198	0.452295	0.55276	0.467156
19.715	0.453503	0.551376	0.467913
20.209	0.453352	0.549611	0.466944
20.702	0.454359	0.55339	0.465596
21.196	0.455281	0.553924	0.469354
21.713	0.456193	0.551963	0.46867
22.207	0.45743	0.550504	0.47035
22.7	0.456298	0.548808	0.468177
23.194	0.457913	0.548897	0.467393
23.711	0.457382	0.549147	0.468877
24.205	0.459464	0.547562	0.469973
24.699	0.458895	0.548378	0.469869
25.216	0.457495	0.550243	0.472645
25.709	0.460147	0.551633	0.471711
26.203	0.461593	0.553144	0.472909
26.697	0.461766	0.555246	0.472561
27.214	0.461538	0.558371	0.476175
27.707	0.462208	0.557148	0.477432
28.201	0.463558	0.555061	0.476401
28.695	0.464088	0.554076	0.477371
29.212	0.466064	0.55504	0.478937
29.706	0.468363	0.555134	0.478165
30.199	0.46918	0.555342	0.476001
30.693	0.470121	0.556014	0.475326
31.21	0.470502	0.557656	0.477813
31.703	0.468837	0.556869	0.47985
32.197	0.470811	0.55611	0.480473
32.714	0.472181	0.559267	0.481432
33.208	0.472441	0.563181	0.480703
33.702	0.472418	0.560734	0.481114
34.195	0.473918	0.557964	0.482102
34.712	0.472536	0.560832	0.481381
35.206	0.4737	0.557286	0.482442
35.7	0.473331	0.558398	0.483374
36.217	0.475608	0.557181	0.481406
36.71	0.473763	0.555789	0.480598
37.204	0.477073	0.558373	0.483218
37.698	0.476027	0.555887	0.480133
38.215	0.475646	0.557985	0.48234
38.709	0.476502	0.556018	0.481281
39.202	0.475437	0.554473	0.483466
39.696	0.475218	0.555316	0.4816
40.213	0.473524	0.55753	0.482409
40.707	0.476176	0.55683	0.480814
41.2	0.474159	0.555666	0.479645
41.694	0.47435	0.556391	0.483798
42.211	0.475762	0.557477	0.483565
42.705	0.475486	0.559683	0.4832
43.198	0.476058	0.562226	0.482155
43.715	0.477951	0.565033	0.481804
44.209	0.47835	0.566886	0.483212
44.703	0.476405	0.56747	0.484966
45.196	0.476864	0.567506	0.483343
45.713	0.476378	0.566023	0.484933
46.207	0.477033	0.568632	0.481232
46.701	0.47924	0.567184	0.48251
47.194	0.477163	0.563824	0.480446
47.711	0.476765	0.564867	0.483985
48.205	0.477782	0.565857	0.483279
48.699	0.478272	0.567674	0.484018
49.216	0.477183	0.564428	0.482348
49.709	0.47949	0.564988	0.483718
50.203	0.481093	0.565372	0.481445
50.697	0.479601	0.565393	0.486117
51.214	0.480401	0.568341	0.483989
51.708	0.481159	0.568962	0.482435
52.201	0.479711	0.570063	0.480961
52.695	0.480666	0.564945	0.487152
53.212	0.483037	0.567603	0.48382
53.706	0.48106	0.567054	0.486098
54.199	0.482044	0.568411	0.48479
54.693	0.479923	0.568369	0.482234
55.21	0.47986	0.566402	0.485058
55.704	0.47992	0.565743	0.483669
56.197	0.481091	0.56449	0.484192
56.714	0.481582	0.566939	0.484455
57.208	0.482137	0.570803	0.485597
57.702	0.48245	0.56739	0.484618
58.195	0.483978	0.566829	0.483727
58.712	0.483365	0.566996	0.483293
59.206	0.483413	0.565301	0.482449
59.7	0.484909	0.565503	0.484291
60.193	0.485022	0.564562	0.484865
60.71	0.483258	0.563586	0.483509
61.204	0.485842	0.563301	0.484923
61.698	0.484927	0.563156	0.484444
62.214	0.484845	0.565482	0.485452
62.709	0.486679	0.563584	0.484946
63.202	0.485922	0.563728	0.484886
63.696	0.487322	0.561103	0.485415
64.213	0.485071	0.562423	0.486374
64.707	0.486394	0.56264	0.489054
65.2	0.484705	0.562297	0.488378
65.694	0.486492	0.560749	0.488213
66.211	0.485308	0.561026	0.491279
66.705	0.484535	0.559835	0.489873
67.198	0.484147	0.560077	0.492117
67.715	0.484507	0.559317	0.491925
68.209	0.483946	0.56225	0.490706
68.703	0.484988	0.562276	0.489963
69.197	0.484751	0.562716	0.49284
69.714	0.484634	0.56357	0.494233
70.207	0.487274	0.56465	0.492845
70.701	0.487403	0.563834	0.493093
71.195	0.489104	0.566596	0.492756
71.712	0.488958	0.562102	0.494388
72.205	0.487792	0.564851	0.492957
72.699	0.487403	0.563054	0.493047
73.193	0.487904	0.561702	0.494893
73.71	0.487299	0.566779	0.494824
74.203	0.486656	0.565287	0.494426
74.697	0.488937	0.567468	0.494857
75.214	0.488738	0.563446	0.49275
75.708	0.489817	0.562625	0.493861
76.201	0.486719	0.559818	0.493879
76.695	0.490033	0.561625	0.493067
77.212	0.487943	0.561986	0.49392
77.706	0.489095	0.562202	0.490783
78.199	0.489101	0.565169	0.49213
78.693	0.488716	0.564286	0.494249
79.21	0.489106	0.565622	0.49412
79.704	0.488402	0.566533	0.494117
80.197	0.48814	0.569773	0.491681
80.715	0.488976	0.571176	0.495853
81.208	0.491343	0.57081	0.49787
81.702	0.491121	0.57242	0.495762
82.196	0.489626	0.570518	0.49499
82.713	0.491115	0.573966	0.497129
83.206	0.491897	0.572749	0.495916
83.7	0.490004	0.572892	0.49881
84.194	0.491647	0.57104	0.496969
84.711	0.491535	0.570803	0.498156
85.205	0.491634	0.568693	0.498324
85.698	0.493249	0.568332	0.495114
86.192	0.493346	0.567934	0.494321
86.709	0.493776	0.572376	0.49866
87.203	0.493823	0.575261	0.497961
87.696	0.494117	0.573809	0.499306
88.213	0.494049	0.576041	0.49962
88.707	0.495655	0.575916	0.497214
89.201	0.497959	0.576654	0.496272
89.694	0.497797	0.576836	0.498706
90.211	0.498296	0.57959	0.49842
90.705	0.498396	0.578736	0.495799
91.199	0.499318	0.58011	0.495562
91.692	0.497147	0.577138	0.494794
92.209	0.497604	0.577341	0.49669
92.703	0.495149	0.57755	0.497221
93.197	0.496671	0.577875	0.49562
93.714	0.494458	0.578814	0.498366
94.208	0.496106	0.576685	0.497132
94.701	0.497376	0.575422	0.498175
95.195	0.500359	0.573097	0.497519
95.712	0.498257	0.570934	0.496216
96.206	0.497799	0.571588	0.496725
96.699	0.497252	0.569156	0.498574
97.193	0.49642	0.569946	0.499271
97.71	0.494315	0.568677	0.501493
98.204	0.493704	0.569814	0.500005
98.697	0.492595	0.57187	0.497972
99.214	0.495257	0.573246	0.5002
99.708	0.496163	0.574592	0.49993
100.202	0.493567	0.573781	0.499269
100.695	0.493092	0.574721	0.500534
101.212	0.494928	0.574506	0.499544
101.706	0.495734	0.574996	0.49773
102.2	0.497089	0.573843	0.500705
102.693	0.496669	0.573246	0.501593
103.211	0.497476	0.575964	0.500676
103.704	0.495495	0.573737	0.502268
104.198	0.497304	0.573337	0.499444
104.691	0.494936	0.571954	0.50078
105.209	0.494758	0.571391	0.501424
105.702	0.496126	0.571701	0.501789
106.196	0.498594	0.570135	0.501502
106.713	0.498736	0.570786	0.501257
107.207	0.497627	0.569852	0.5015
107.7	0.497533	0.570776	0.499792
108.194	0.49857	0.569014	0.501098
108.711	0.497704	0.567829	0.500352
109.205	0.498436	0.570792	0.500189
109.698	0.498284	0.569959	0.501431
110.216	0.497634	0.570427	0.503676
110.709	0.500595	0.571644	0.499423
111.203	0.500756	0.571689	0.500968
111.696	0.498799	0.572411	0.502037
112.214	0.500081	0.574856	0.500942
112.707	0.500371	0.577547	0.500838
113.201	0.500811	0.575873	0.50226
113.695	0.50084	0.577531	0.502458
114.212	0.502024	0.575924	0.501239
114.706	0.499986	0.576661	0.502122
115.2	0.505009	0.578383	0.50272
115.693	0.50456	0.576945	0.504264
116.21	0.507488	0.578045	0.503911
116.704	0.506842	0.57686	0.503408
117.197	0.508154	0.577046	0.50206
117.715	0.508249	0.578219	0.503661
118.208	0.508486	0.579105	0.502425
118.702	0.50808	0.575821	0.502437
119.195	0.509242	0.577996	0.502242
119.713	0.508853	0.57504	0.503633
120.206	0.507008	0.574861	0.502728
120.7	0.506544	0.577573	0.500303
121.193	0.509777	0.575939	0.499316
121.711	0.508838	0.575849	0.499581
122.204	0.507491	0.574339	0.5001
122.698	0.5052	0.574978	0.500195
123.215	0.50765	0.576227	0.499997
123.709	0.50568	0.576787	0.502177
124.202	0.507893	0.57791	0.500924
124.696	0.504664	0.576466	0.502209
125.213	0.505847	0.577121	0.503329
125.707	0.506084	0.577359	0.500356
126.201	0.50329	0.579351	0.500146
126.694	0.503913	0.577532	0.501346
127.211	0.50292	0.576068	0.504932
127.705	0.502949	0.574151	0.504092
128.199	0.503693	0.574213	0.504851
128.716	0.501993	0.573974	0.504453
129.21	0.504729	0.573237	0.50314
129.703	0.502548	0.573643	0.502785
130.197	0.503821	0.573171	0.504206
130.714	0.501719	0.571463	0.503365
131.208	0.499943	0.572307	0.504768
131.701	0.500526	0.574746	0.502437
132.195	0.501371	0.574441	0.504576
132.712	0.503423	0.576276	0.503674
133.206	0.501966	0.575318	0.504674
133.699	0.505161	0.577721	0.505903
134.193	0.504459	0.577499	0.5044
134.71	0.504721	0.579285	0.507079
135.204	0.503707	0.578767	0.504043
135.697	0.503824	0.578609	0.506076
136.215	0.504659	0.578317	0.505298
136.708	0.505483	0.578941	0.503461
137.202	0.502888	0.581285	0.507013
137.696	0.503114	0.581946	0.508175
138.213	0.504368	0.578947	0.508447
138.706	0.502467	0.582035	0.505348
139.2	0.50242	0.581636	0.505011
139.694	0.502729	0.579829	0.502426
140.211	0.504123	0.57907	0.50283
140.704	0.504484	0.579452	0.503787
141.198	0.503776	0.581477	0.503519
141.692	0.503858	0.581182	0.501496
142.209	0.503557	0.582104	0.504482
142.703	0.506979	0.581563	0.505834
143.196	0.505605	0.582978	0.505774
143.713	0.50834	0.583798	0.505585
144.208	0.50857	0.58423	0.504008
144.701	0.508752	0.583164	0.504673
145.194	0.510036	0.584924	0.506347
145.711	0.512814	0.584822	0.503665
146.205	0.512846	0.58271	0.502706
146.699	0.513901	0.583425	0.504474
147.192	0.51232	0.582666	0.505406
147.709	0.511096	0.581415	0.50441
148.203	0.512411	0.582526	0.503671
148.697	0.511241	0.58191	0.502171
149.214	0.513421	0.582714	0.504689
149.708	0.51463	0.583485	0.503046
150.201	0.513126	0.582169	0.50273
150.695	0.513695	0.58139	0.502363
	0.513216		0.500582
	0.51427		0.499646
	0.513777		0.501464
	0.514981		0.501289
	0.515791		0.50268
	0.516625		0.501406
	0.515979		0.50245
	0.516905		0.503306
	0.514928		0.501508
	0.512818		0.498828
	0.513083		0.500561
	0.515497		0.499159
	0.515616		0.498376
	0.515183		0.501212
	0.517041		0.498476
	0.515408		0.499507
	0.515021		0.497843
	0.515442		0.49873
	0.515373		0.499314
	0.515993		0.500209
	0.517719		0.498615
	0.517573		0.500407
	0.515916		0.502436
	0.51884		0.500981
	0.516107		0.500675
	0.513838		0.49982
	0.511751		0.50075
	0.510248		0.499643
	0.510015		0.499466
	0.511115		0.50064
	0.50982		0.501665
	0.508702		0.500755
	0.508298		0.499061
	0.509144		0.501175
	0.510616		0.500664
	0.509559		0.500347
	0.507953		0.500014
	0.510016		0.502173
	0.511077		0.500133
	0.510184		0.502192
	0.509531		0.500821
	0.510269		0.502999
	0.509148		0.501277
	0.512003		0.5034
	0.508988		0.502818
	0.509679		0.501959
	0.510435		0.502412
	0.512432		0.5036
	0.51465		0.505218
	0.513698		0.504298
	0.512242		0.500654
	0.513324		0.502777
	0.514286		0.502767
	0.514679		0.501196
	0.513		0.501719
	0.512223		0.500735
	0.514482		0.500071
	0.51459		0.499955
	0.513703		0.498896
	0.515227		0.499167
	0.514925		0.501425
	0.513677		0.498435
	0.514838		0.499704
	0.514886		0.499115
	0.515993		0.500118
	0.515432		0.49863
	0.515587		0.499053
	0.514797		0.497215
	0.513605		0.496773
	0.515		0.498411
	0.513327		0.498902
	0.511042		0.497156
	0.51203		0.49679
	0.513187		0.499465
	0.512438		0.499105
	0.510073		0.498439
	0.513637		0.500763
	0.510485		0.502155
	0.510352		0.503463
	0.50986		0.500803
	0.508758		0.502802
	0.509033		0.502606
	0.510271		0.505529
	0.511143		0.504805
	0.510689		0.502883
	0.510694		0.505423
	0.511564		0.50547
	0.511149		0.505986
	0.511044		0.504497
	0.511704		0.503544
	0.512387		0.505507
	0.511214		0.503649
	0.512285		0.504267
	0.51049		0.503025
	0.510618		0.501973
	0.51174		0.50037
	0.510552		0.502108
	0.50959		0.49937
	0.510874		0.501395
	0.511602		0.499546
	0.51373		0.499251
	0.511685		0.499688
	0.511511		0.498632
	0.509473		0.49832
	0.507882		0.500261
	0.512485		0.49965
	0.511935		0.499244
	0.511788		0.49842
	0.513224		0.498527
	0.514032		0.499297
	0.511687		0.498979
	0.513038		0.498599
	0.511179		0.501074
	0.51172		0.500719
	0.508809		0.500143
	0.511284		0.500312
	0.510326		0.499596
	0.510033		0.499813
	0.511499		0.498513
	0.511444		0.502496
	0.512381		0.502564
	0.512159		0.502334
	0.510572		0.502434
	0.511771		0.501686
	0.512424		0.500537
	0.513175		0.501686
	0.513193		0.505031
	0.513684		0.505458
	0.512098		0.503791
	0.515913		0.506631
	0.515435		0.505661
	0.516328		0.505524
	0.516046		0.505893
	0.5166		0.502309
	0.517357		0.5019
	0.518967		0.505564
	0.51766		0.504532
	0.518058		0.500603
	0.517971		0.500969
	0.51685		0.501122
	0.516384		0.502716
	0.514982		0.502464
	0.515972		0.501706
	0.517604		0.499658
	0.519344		0.502478
	0.516106		0.503727
	0.517915		0.504391
	0.518315		0.506474
	0.519835		0.504292
	0.520671		0.504704
			0.503908
			0.503454
			0.503827
			0.50326
			0.500576
			0.502695
			0.502994
			0.503119
			0.501174
			0.503111
			0.501891
			0.500514
			0.50104
			0.500862
			0.499112
			0.50139
			0.501222
			0.502467
			0.504723
			0.502939
			0.504092
			0.502121
			0.504004
			0.500798
			0.502391
			0.505219
			0.500776
			0.501078
			0.504334
			0.500189
			0.502246
			0.501013
			0.503304
			0.501781
			0.5035
			0.505984
			0.504754
			0.505668
			0.506011
			0.508663
			0.508132
			0.507225
			0.506888
			0.507057
			0.509122
			0.508096
			0.509541
			0.505214
			0.506042
			0.50511
			0.505461
			0.507356
			0.504281
			0.507127
			0.503556
			0.502567
			0.504475
			0.505825
			0.505593
			0.505795
			0.504049
			0.502358
			0.50241
			0.502852
			0.502304
			0.50346
			0.503326
			0.502082
			0.501889
			0.501628
			0.502115
			0.500639
			0.499448
			0.500142
			0.500018
			0.501263
			0.503649
			0.504187
			0.503125
			0.504051
			0.505022
			0.503327
			0.503522
			0.504049
			0.501304
			0.505526
			0.504438
			0.506525
			0.503174
			0.503119
			0.506007
			0.505447
			0.50458
			0.504197
			0.505199
			0.509132
			0.508883
			0.508566
			0.508384
			0.508769
			0.50943
			0.508163
			0.506668
			0.507732
			0.505608
			0.508574
			0.504522
			0.509236
			0.506049
			0.506188
			0.50532
			0.508261
			0.50732
			0.507359
			0.506485
			0.505946
			0.508129
			0.507239
			0.507825
			0.506996
			0.507325
			0.508293
			0.50778
			0.509685
			0.506469
			0.508776
			0.509252
			0.508611
			0.51161
			0.510255
			0.509499
			0.510744
			0.509663
			0.508225
			0.508234
			0.507263
			0.507738
			0.51055
			0.510323
			0.509501
			0.508395
			0.510786
			0.511831
			0.511815
			0.512852
			0.510169
			0.512964
			0.511932
			0.514004
			0.512383

## Sheet: Cytoplasmic
Time [s]	Sample 1	Sample 2	Sample 3
0	1	1	1
0.8	0.220841	0.243359	0.232489
0.918	0.223287	0.245026	0.231449
1.083	0.225731	0.250377	0.230917
1.271	0.231448	0.255421	0.233581
1.483	0.237664	0.261632	0.237542
1.671	0.242191	0.266214	0.23953
1.884	0.245981	0.266698	0.241763
2.071	0.246768	0.274362	0.24367
2.283	0.244966	0.276404	0.246003
2.472	0.251685	0.277105	0.24695
2.683	0.252973	0.280758	0.248694
2.871	0.254368	0.27882	0.251378
3.084	0.257095	0.281847	0.251638
3.272	0.258908	0.288187	0.25495
3.484	0.261151	0.288144	0.256495
3.672	0.264151	0.288666	0.258385
3.884	0.267137	0.289983	0.25987
4.073	0.267025	0.293394	0.26121
4.284	0.271748	0.2949	0.261149
4.473	0.27355	0.295586	0.263529
4.684	0.273936	0.300044	0.265695
4.872	0.280976	0.299304	0.265701
5.084	0.2812	0.302636	0.268019
5.272	0.285806	0.303532	0.269088
5.485	0.287788	0.306735	0.271565
5.673	0.286479	0.308111	0.273058
5.885	0.289613	0.309808	0.273196
6.073	0.291809	0.312624	0.275487
6.285	0.293821	0.315622	0.279451
6.473	0.296542	0.320057	0.278597
6.685	0.29554	0.321776	0.279703
6.873	0.292723	0.324513	0.280517
7.085	0.296107	0.323605	0.283096
7.273	0.296007	0.326959	0.282964
7.486	0.298275	0.328482	0.284668
7.674	0.303184	0.326668	0.285327
7.885	0.303794	0.329949	0.285654
8.074	0.305062	0.333219	0.288478
8.286	0.308058	0.332577	0.288959
8.474	0.311287	0.335361	0.289989
8.686	0.311873	0.34059	0.291127
8.874	0.311369	0.340251	0.293526
9.086	0.313878	0.342889	0.294058
9.274	0.313071	0.34498	0.293627
9.486	0.314978	0.348291	0.296754
9.674	0.315438	0.349874	0.296867
9.886	0.317377	0.352936	0.297616
10.075	0.316759	0.355341	0.299338
10.286	0.317642	0.356954	0.299847
10.475	0.321511	0.360226	0.30149
10.686	0.320971	0.360226	0.30251
10.874	0.324173	0.363156	0.30371
11.087	0.325823	0.365318	0.305392
11.275	0.328617	0.36934	0.307471
11.487	0.329181	0.36951	0.307641
11.675	0.323115	0.368304	0.308809
11.887	0.323479	0.371844	0.310365
12.075	0.326693	0.368655	0.310114
12.287	0.327792	0.37805	0.311236
12.476	0.33201	0.377161	0.311447
12.687	0.33053	0.38087	0.312643
12.876	0.32785	0.381973	0.314726
13.088	0.329319	0.381965	0.314501
13.276	0.329894	0.384614	0.316185
13.464	0.329742	0.382293	0.318317
13.676	0.332115	0.386493	0.317271
13.888	0.332109	0.3881	0.318099
14.076	0.333586	0.390015	0.319464
14.264	0.331854	0.393226	0.322005
14.476	0.333862	0.397821	0.322037
14.665	0.336404	0.399984	0.323354
14.876	0.335921	0.403578	0.323737
15.088	0.337601	0.406144	0.32477
15.276	0.338861	0.405488	0.326572
15.465	0.341504	0.408103	0.326354
15.677	0.345352	0.410486	0.32781
15.889	0.347657	0.41036	0.328931
16.077	0.349532	0.412508	0.328473
16.265	0.351826	0.412487	0.331073
16.477	0.352187	0.416333	0.33237
16.665	0.354753	0.421253	0.333044
16.877	0.355976	0.422678	0.333604
17.066	0.358015	0.42105	0.335085
17.277	0.359055	0.423913	0.337569
17.466	0.358804	0.422136	0.337864
17.678	0.363554	0.426648	0.336533
17.866	0.361811	0.426778	0.337457
18.078	0.366198	0.429342	0.3394
18.266	0.367414	0.431342	0.341986
18.478	0.369761	0.437597	0.341666
18.666	0.371736	0.438126	0.342921
18.878	0.369493	0.440566	0.342524
19.066	0.37121	0.4347	0.344477
19.278	0.375137	0.440083	0.345176
19.466	0.372549	0.44078	0.345405
19.679	0.372073	0.445546	0.347808
19.866	0.376221	0.444851	0.349561
20.078	0.374858	0.443175	0.350883
20.266	0.380948	0.444517	0.349964
20.479	0.379498	0.445031	0.350733
20.667	0.379604	0.440495	0.351447
20.879	0.379342	0.445061	0.353114
21.067	0.38131	0.443125	0.352361
21.279	0.385499	0.450968	0.354861
21.467	0.386361	0.450786	0.355243
21.679	0.3881	0.455511	0.356832
21.867	0.387014	0.454483	0.357351
22.079	0.390421	0.453241	0.358865
22.267	0.391082	0.452971	0.358266
22.48	0.391824	0.455106	0.360038
22.668	0.391372	0.458262	0.360896
22.879	0.391347	0.458926	0.362475
23.068	0.393068	0.46114	0.362637
23.28	0.394258	0.461881	0.363511
23.468	0.398157	0.464019	0.367408
23.68	0.39982	0.466252	0.365677
23.868	0.40086	0.470232	0.367048
24.08	0.399976	0.471873	0.368959
24.268	0.400342	0.471092	0.368471
24.48	0.405239	0.471067	0.369434
24.669	0.402835	0.471787	0.369379
24.881	0.402594	0.471612	0.371543
25.069	0.404108	0.475437	0.371846
25.28	0.403535	0.478025	0.375201
25.469	0.40361	0.477274	0.375193
25.681	0.404773	0.476604	0.374322
25.869	0.405511	0.476815	0.374361
26.081	0.409451	0.474381	0.375389
26.269	0.409354	0.474456	0.377223
26.481	0.411345	0.477791	0.38083
26.669	0.409424	0.475311	0.379731
26.881	0.408281	0.479354	0.38258
27.069	0.409225	0.480963	0.380094
27.281	0.412279	0.483276	0.383375
27.47	0.415251	0.485386	0.384441
27.682	0.41615	0.482158	0.383703
27.869	0.41686	0.484067	0.385251
28.082	0.419635	0.48398	0.385156
28.27	0.416929	0.485286	0.385307
28.482	0.419836	0.482795	0.387596
28.67	0.4195	0.486645	0.387114
28.882	0.425746	0.484747	0.387099
29.07	0.424709	0.48563	0.386532
29.282	0.427192	0.487493	0.387265
29.471	0.42824	0.484275	0.39046
29.682	0.427512	0.485449	0.391368
29.87	0.429395	0.485348	0.39039
30.082	0.429679	0.484022	0.390658
30.271	0.434627	0.484786	0.39218
30.483	0.434551	0.483232	0.392807
30.671	0.434321	0.486671	0.392959
30.883	0.436208	0.490488	0.39383
31.071	0.437956	0.490523	0.39532
31.283	0.439524	0.497173	0.395075
31.471	0.442821	0.496028	0.394318
31.683	0.446098	0.497737	0.394767
31.871	0.448974	0.498536	0.397032
32.083	0.449335	0.498986	0.398379
32.272	0.447065	0.501797	0.39893
32.484	0.447842	0.501151	0.399749
32.672	0.450544	0.503085	0.400486
32.884	0.449721	0.505265	0.40132
33.072	0.451941	0.5029	0.402
33.284	0.455143	0.504572	0.403822
33.472	0.45621	0.50416	0.4031
33.684	0.455635	0.503941	0.403184
33.872	0.457871	0.508338	0.402182
34.084	0.460986	0.510161	0.404256
34.272	0.465171	0.512542	0.403569
34.485	0.465143	0.514212	0.406492
34.673	0.464988	0.512455	0.406239
34.884	0.465442	0.514331	0.405236
35.073	0.469853	0.513264	0.407196
35.285	0.465783	0.514678	0.409168
35.473	0.471439	0.516416	0.409208
35.685	0.468764	0.515113	0.409041
35.873	0.468159	0.51848	0.410619
36.085	0.472126	0.51936	0.411625
36.273	0.472188	0.521684	0.412681
36.485	0.470297	0.521136	0.412205
36.674	0.467891	0.520453	0.413094
36.885	0.468975	0.521369	0.410614
37.074	0.467897	0.519925	0.412234
37.285	0.470531	0.523908	0.413938
37.474	0.470109	0.524102	0.415699
37.686	0.469796	0.527532	0.415779
37.874	0.472478	0.524557	0.416589
38.086	0.47177	0.527646	0.418221
38.274	0.472425	0.52834	0.417563
38.486	0.472128	0.525291	0.417946
38.674	0.470742	0.528279	0.419218
38.886	0.46949	0.531	0.419048
39.074	0.474517	0.532058	0.420735
39.286	0.472292	0.532732	0.418932
39.475	0.47852	0.530751	0.419968
39.687	0.479968	0.535113	0.421965
39.875	0.481449	0.532206	0.421448
40.087	0.478566	0.534059	0.423887
40.275	0.48057	0.533904	0.423467
40.487	0.483593	0.535395	0.423462
40.676	0.487095	0.536882	0.422595
40.887	0.486457	0.536755	0.424883
41.075	0.487592	0.537025	0.425238
41.287	0.485325	0.53879	0.428093
41.476	0.483105	0.535452	0.426116
41.687	0.48173	0.537368	0.426139
41.875	0.484728	0.539144	0.425376
42.087	0.485386	0.540427	0.425375
42.276	0.486056	0.541168	0.42613
42.488	0.485975	0.541088	0.429921
42.676	0.491075	0.542382	0.428317
42.887	0.49001	0.542844	0.428142
43.076	0.493442	0.545957	0.428599
43.288	0.492471	0.549305	0.429728
43.476	0.494156	0.546467	0.431799
43.664	0.492541	0.547415	0.432864
43.876	0.495095	0.550817	0.433229
44.065	0.496403	0.54722	0.43506
44.276	0.500505	0.545375	0.43797
44.465	0.500575	0.55015	0.435262
44.676	0.499173	0.550918	0.438065
44.865	0.499123	0.55048	0.438027
45.077	0.498859	0.55254	0.439171
45.288	0.497846	0.553665	0.439632
45.477	0.497287	0.552148	0.438031
45.689	0.502256	0.553378	0.438091
45.877	0.502088	0.553297	0.438936
46.065	0.501224	0.553687	0.441548
46.277	0.505877	0.555621	0.441368
46.466	0.504553	0.556793	0.443358
46.677	0.505841	0.554717	0.443708
46.866	0.507628	0.55603	0.444417
47.078	0.507455	0.554877	0.445384
47.267	0.510541	0.555932	0.445276
47.478	0.50949	0.555449	0.44603
47.666	0.510093	0.556469	0.446879
47.878	0.507863	0.55643	0.446263
48.066	0.51494	0.555829	0.447762
48.278	0.51742	0.555575	0.446973
48.467	0.51293	0.555799	0.447967
48.678	0.515741	0.55652	0.449534
48.866	0.51852	0.557502	0.451175
49.079	0.518113	0.563181	0.451233
49.267	0.515896	0.557833	0.451922
49.479	0.518802	0.561901	0.450117
49.667	0.516927	0.561401	0.45184
49.879	0.518898	0.563403	0.452036
50.067	0.519749	0.558248	0.452892
50.279	0.51748	0.562444	0.451153
50.469	0.519085	0.565832	0.453044
50.679	0.522914	0.567195	0.453899
50.867	0.5237	0.566894	0.453984
51.079	0.528672	0.563655	0.454648
51.269	0.524399	0.564332	0.456053
51.479	0.524378	0.564267	0.455773
51.668	0.522806	0.563049	0.456562
51.879	0.526937	0.566892	0.459135
52.068	0.527405	0.566903	0.459611
52.279	0.527606	0.567753	0.458603
52.468	0.526362	0.56655	0.457977
52.68	0.528557	0.570534	0.457954
52.868	0.528138	0.568852	0.458412
53.08	0.531588	0.567422	0.459617
53.268	0.535853	0.569865	0.462806
53.48	0.536392	0.573497	0.460861
53.668	0.537425	0.569734	0.464857
53.88	0.53722	0.572578	0.463773
54.069	0.533554	0.574639	0.462658
54.281	0.534725	0.573207	0.463723
54.469	0.534527	0.575904	0.464094
54.681	0.53494	0.574128	0.464014
54.869	0.535949	0.577267	0.465512
55.081	0.532594	0.57808	0.462892
55.269	0.530933	0.581143	0.46507
55.481	0.532702	0.578947	0.464629
55.669	0.532034	0.581989	0.4642
55.881	0.534742	0.582177	0.466099
56.069	0.532306	0.583741	0.467958
56.281	0.535941	0.586478	0.468008
56.47	0.535217	0.58754	0.468037
56.681	0.535921	0.586174	0.468897
56.869	0.538023	0.582441	0.4707
57.082	0.540144	0.584358	0.47025
57.27	0.53849	0.583156	0.473059
57.482	0.542693	0.586066	0.474805
57.67	0.542435	0.585165	0.475671
57.882	0.543168	0.58611	0.474037
58.07	0.5445	0.587808	0.473081
58.282	0.541468	0.588364	0.475367
58.47	0.544016	0.590221	0.475167
58.682	0.545004	0.587783	0.476239
58.87	0.549193	0.5881	0.47658
59.082	0.55219	0.590638	0.476561
59.271	0.549229	0.59118	0.475837
59.482	0.55406	0.5908	0.476701
59.671	0.551681	0.591231	0.476912
59.883	0.553493	0.592959	0.477574
60.071	0.55406	0.592526	0.479413
60.283	0.551638	0.595048	0.480492
60.471	0.55105	0.592096	0.483323
60.683	0.552573	0.592667	0.484108
60.871	0.55052	0.592708	0.483321
61.084	0.552167	0.595156	0.482449
61.271	0.551924	0.594697	0.482948
61.483	0.550395	0.594157	0.482848
61.672	0.556077	0.598803	0.482522
61.884	0.555096	0.598957	0.485112
62.072	0.55799	0.596792	0.483983
62.283	0.560979	0.59883	0.484934
62.472	0.562009	0.598992	0.483981
62.684	0.565432	0.599633	0.482245
62.872	0.57	0.602979	0.484323
63.084	0.569106	0.603164	0.48603
63.272	0.570731	0.602375	0.482271
63.484	0.570034	0.604719	0.484365
63.672	0.577024	0.604226	0.486559
63.885	0.576852	0.604832	0.483968
64.073	0.573578	0.603198	0.485523
64.284	0.569763	0.602987	0.485533
64.473	0.56639	0.606273	0.486969
64.685	0.566806	0.606759	0.488042
64.873	0.567978	0.603387	0.486298
65.085	0.568886	0.604587	0.488126
65.273	0.570127	0.606718	0.48899
65.485	0.568043	0.60911	0.488618
65.673	0.569889	0.609073	0.49173
65.885	0.569347	0.608503	0.492349
66.073	0.571123	0.607284	0.492361
66.285	0.566335	0.609542	0.491171
66.474	0.568499	0.609487	0.492287
66.685	0.571668	0.607164	0.491222
66.874	0.568064	0.611101	0.491293
67.086	0.573478	0.611196	0.492191
67.274	0.571887	0.612656	0.491216
67.486	0.570593	0.613535	0.491673
67.674	0.574676	0.611551	0.494813
67.886	0.571747	0.615514	0.492499
68.074	0.573647	0.611079	0.494166
68.286	0.576365	0.616131	0.493708
68.475	0.576407	0.614851	0.494584
68.686	0.578561	0.617338	0.494191
68.875	0.574078	0.614774	0.496093
69.087	0.579137	0.620458	0.497303
69.275	0.577898	0.618236	0.496224
69.487	0.580307	0.620783	0.496984
69.675	0.580117	0.619395	0.497661
69.888	0.579662	0.620612	0.49652
70.075	0.580464	0.617012	0.495704
70.287	0.584129	0.62206	0.496397
70.476	0.581678	0.618689	0.498033
70.687	0.585523	0.622671	0.495626
70.876	0.583801	0.618024	0.497897
71.088	0.584734	0.620919	0.497118
71.276	0.581498	0.619223	0.498504
71.464	0.582257	0.622337	0.497355
71.676	0.587354	0.6238	0.499453
71.865	0.584612	0.623359	0.501451
72.076	0.587403	0.622999	0.500845
72.288	0.586832	0.622366	0.501894
72.476	0.59076	0.621693	0.500712
72.665	0.58976	0.624596	0.501954
72.877	0.591448	0.628623	0.502084
73.088	0.591251	0.628194	0.503448
73.277	0.588908	0.62856	0.503401
73.465	0.588767	0.628944	0.504718
73.677	0.589847	0.631647	0.502008
73.865	0.590629	0.632776	0.503582
74.077	0.591634	0.631102	0.503522
74.265	0.592753	0.630279	0.506162
74.477	0.592377	0.633887	0.504497
74.666	0.592431	0.635806	0.506427
74.878	0.594559	0.636384	0.505332
75.066	0.594053	0.633753	0.50587
75.277	0.596553	0.638916	0.507114
75.466	0.596	0.639723	0.510011
75.677	0.59572	0.639076	0.508787
75.866	0.598729	0.638518	0.509815
76.078	0.597343	0.634372	0.509662
76.266	0.600669	0.637187	0.51
76.478	0.599673	0.636878	0.510164
76.666	0.600874	0.637038	0.511627
76.878	0.600826	0.636094	0.512385
77.067	0.607555	0.634844	0.512867
77.278	0.607045	0.63512	0.51311
77.467	0.609085	0.637733	0.514362
77.679	0.608802	0.637052	0.515594
77.867	0.608394	0.63487	0.515628
78.078	0.605948	0.635485	0.51731
78.267	0.610865	0.638693	0.515846
78.479	0.610068	0.642446	0.514702
78.667	0.613355	0.636977	0.517358
78.879	0.611579	0.639837	0.51585
79.067	0.611312	0.645685	0.516034
79.279	0.615404	0.647419	0.517882
79.467	0.615557	0.646146	0.52025
79.68	0.616265	0.648532	0.516903
79.868	0.611574	0.650137	0.516563
80.079	0.616853	0.654466	0.517611
80.267	0.6176	0.650083	0.516576
80.48	0.619741	0.650663	0.515208
80.668	0.621163	0.650248	0.51696
80.88	0.619911	0.652001	0.518488
81.068	0.623536	0.653461	0.517718
81.28	0.624613	0.652742	0.518991
81.468	0.621059	0.6518	0.517701
81.68	0.62485	0.658236	0.519748
81.869	0.63028	0.65675	0.519846
82.08	0.624509	0.655182	0.521642
82.268	0.625392	0.65548	0.523771
82.481	0.627068	0.654683	0.522202
82.669	0.625896	0.654685	0.523129
82.881	0.627658	0.653344	0.522156
83.069	0.626299	0.650483	0.523623
83.28	0.630897	0.655934	0.524413
83.469	0.629698	0.655736	0.522098
83.681	0.629666	0.65567	0.523148
83.87	0.624598	0.651675	0.523994
84.081	0.631403	0.657453	0.523468
84.269	0.63079	0.655385	0.52283
84.481	0.63353	0.656394	0.523826
84.67	0.634447	0.652936	0.525695
84.882	0.634145	0.653194	0.525126
85.07	0.636695	0.655923	0.525292
85.281	0.638195	0.656115	0.526029
85.47	0.637888	0.654384	0.527315
85.682	0.64049	0.656196	0.526804
85.87	0.63968	0.655055	0.527154
86.082	0.641565	0.656489	0.529534
86.27	0.64289	0.655336	0.528054
86.482	0.645984	0.654687	0.529288
86.67	0.647118	0.653732	0.528396
86.883	0.646434	0.655014	0.527862
87.071	0.64576	0.653663	0.528583
87.282	0.64695	0.653953	0.527674
87.471	0.648319	0.654751	0.526841
87.683	0.643968	0.654719	0.529816
87.871	0.651052	0.654107	0.529048
88.083	0.647017	0.650692	0.529569
88.272	0.651147	0.653293	0.529887
88.483	0.652918	0.65355	0.531128
88.671	0.649528	0.654178	0.53026
88.883	0.65279	0.654244	0.533249
89.071	0.655309	0.651216	0.532266
89.284	0.657955	0.65582	0.532255
89.472	0.652492	0.652658	0.532229
89.683	0.650005	0.656978	0.531625
89.872	0.649943	0.653557	0.53686
90.084	0.652519	0.652623	0.534481
90.272	0.650514	0.652343	0.536103
90.484	0.655512	0.652833	0.534487
90.672	0.65703	0.65395	0.535014
