# Supplementary material for: Programmable artificial RNA condensates in mammalian cells
Source: Nat Nanotechnol. 2026 Apr 29;21(6):821–30. doi: 10.1038/s41565-026-02164-7 (PMC13293865; doi:10.1038/s41565-026-02164-7)
Supplement: Supplementary file 3 — FRAP, fusion and qPCR data shown in Fig. 1. [file 41565_2026_2164_MOESM3_ESM.zip › Source Data Fig. 1/FRAP (Figure 1 and SI Figure 11-14)/15nt-3A-Broccoli.xlsx]

## Sheet: cytoplasmic
Time (s)	Sample 1	Sample 2	Sample 3
0	1	1	1.00058
0.998	0.990458	1.00058	0.990458
1.996	0.982757	0.999078	0.984234
2.993	0.485574	0.70323	0.690891
3.991	0.528654	0.740236	0.714583
4.989	0.562428	0.762875	0.737675
5.987	0.590288	0.78879	0.74878
6.985	0.603176	0.815552	0.74002
7.982	0.622026	0.825897	0.753588
8.98	0.635662	0.833769	0.762837
9.978	0.652522	0.85013	0.768
10.976	0.666544	0.854275	0.780697
11.974	0.671136	0.859763	0.781058
12.971	0.67397	0.866194	0.778532
13.969	0.682519	0.877038	0.778661
14.967	0.68507	0.879288	0.77957
15.965	0.696066	0.888182	0.784151
16.963	0.709278	0.885034	0.801877
17.96	0.70848	0.884004	0.801908
18.958	0.718533	0.894451	0.803788
19.956	0.708005	0.893911	0.79249
20.954	0.720168	0.889717	0.809905
21.952	0.720306	0.900014	0.800791
22.95	0.724249	0.8896	0.8146
23.947	0.727082	0.906258	0.802755
24.945	0.727872	0.900222	0.809015
25.943	0.730982	0.894756	0.817435
26.941	0.72609	0.906535	0.801415
27.939	0.725672	0.898476	0.808138
28.936	0.729588	0.896712	0.814098
29.934	0.736883	0.905018	0.81469
30.932	0.737417	0.894529	0.824841
31.93	0.732043	0.89419	0.819141
32.928	0.735605	0.895937	0.821521
33.925	0.740457	0.899505	0.823659
34.923	0.739587	0.915027	0.808735
35.921	0.744392	0.903952	0.823963
36.919	0.741193	0.907649	0.81708
37.917	0.739093	0.901915	0.819946
38.914	0.748481	0.910369	0.822649
39.912	0.739424	0.908128	0.8147
40.91	0.739302	0.905584	0.816855
41.908	0.741431	0.906457	0.818418
42.906	0.753324	0.900685	0.836874
43.903	0.745737	0.90275	0.826551
44.901	0.748981	0.90503	0.828054
45.899	0.746509	0.907027	0.823505
46.897	0.747128	0.908467	0.822881
47.895	0.760544	0.909322	0.836871
48.892	0.753608	0.902564	0.835447
49.89	0.763287	0.903051	0.845721
50.888	0.758481	0.914914	0.829499
51.886	0.749903	0.897125	0.83638
52.884	0.76134	0.914219	0.833259
53.882	0.758117	0.909955	0.833619
54.879	0.755879	0.905701	0.835062
55.877	0.753732	0.906475	0.831979
56.875	0.762552	0.907085	0.841149
57.873	0.751932	0.902245	0.833884
58.871	0.76156	0.912575	0.835002
59.868	0.755402	0.914264	0.826719
60.866	0.751075	0.89775	0.837103
61.864	0.754336	0.906976	0.832186
62.862	0.756943	0.915898	0.826928
63.86	0.752527	0.91443	0.823423
64.857	0.762552	0.91127	0.837286
65.855	0.762948	0.90725	0.841432
66.853	0.756953	0.902617	0.839106
67.851	0.765381	0.911708	0.839988
68.849	0.767291	0.903156	0.850059
69.846	0.769017	0.916317	0.839733
70.844	0.761405	0.903676	0.843051
71.842	0.762403	0.910342	0.837976
72.84	0.772791	0.900818	0.858374
73.838	0.769228	0.917049	0.839294
74.835	0.769923	0.912337	0.844391
75.833	0.773363	0.913135	0.847423
76.831	0.766143	0.9094	0.842959
77.829	0.768795	0.911641	0.843798
78.827	0.76859	0.918729	0.837064
79.824	0.77247	0.910368	0.849017
80.822	0.760331	0.901446	0.843946
81.82	0.767337	0.915666	0.838495
82.818	0.76127	0.901648	0.844799
83.816	0.76946	0.909212	0.846783
84.813	0.760845	0.912401	0.834376
85.811	0.769939	0.908586	0.847895
86.809	0.763251	0.915705	0.833995
87.807	0.764092	0.919305	0.831644
88.805	0.758068	0.913985	0.829889
89.802	0.767537	0.913218	0.840961
90.8	0.762578	0.908238	0.84011
91.798	0.754358	0.90767	0.831574
92.796	0.766014	0.909793	0.842453
93.794	0.766277	0.91227	0.840454
94.792	0.761677	0.906177	0.841025
95.789	0.770257	0.907793	0.848985
96.787	0.761475	0.923661	0.824887
97.785	0.756982	0.911254	0.831184
98.783	0.76359	0.910568	0.839072
99.781	0.765759	0.919597	0.833194
100.778	0.773207	0.91646	0.844178
101.776	0.765889	0.90092	0.850611
102.774	0.768654	0.910772	0.844447
103.772	0.759933	0.906937	0.838396
104.77	0.765961	0.91092	0.841352
105.767	0.764161	0.909978	0.840245
106.765	0.772209	0.913004	0.846279
107.763	0.771766	0.91924	0.840055
108.761	0.762595	0.923324	0.826401
109.759	0.772454	0.918737	0.841265
110.756	0.76198	0.917593	0.830893
111.754	0.760706	0.914905	0.83194
112.752	0.762855	0.915911	0.833374
113.75	0.761282	0.924047	0.824334
114.748	0.755787	0.906164	0.834533
115.745	0.755908	0.917895	0.824001
116.743	0.77007	0.924619	0.833334
117.741	0.755774	0.914995	0.826465
118.739	0.76701	0.918861	0.835224
119.737	0.76313	0.917336	0.83238
120.734	0.762032	0.916422	0.832011
121.732	0.763911	0.91862	0.832067
122.73	0.759987	0.915473	0.830638
123.728	0.767512	0.915878	0.838493
124.726	0.764823	0.910567	0.840428
125.723	0.763921	0.912522	0.837638
126.721	0.760076	0.908759	0.836873
127.719	0.761597	0.926543	0.822452
128.717	0.762708	0.921788	0.827901
129.715	0.762954	0.925671	0.824694
130.713	0.756266	0.910191	0.831368
131.71	0.764896	0.922586	0.829558
132.708	0.761233	0.917866	0.829832
133.706	0.770172	0.922484	0.835373
134.704	0.759982	0.918616	0.827792
135.702	0.761648	0.91961	0.82871
136.699	0.770921	0.925579	0.833389
137.697	0.768571	0.910974	0.844169
138.695	0.763839	0.91481	0.835453
139.693	0.774889	0.922435	0.840533
140.691	0.754985	0.922125	0.819219
141.688	0.762748	0.91532	0.833796
142.686	0.765959	0.910866	0.8414
143.684	0.762911	0.906493	0.842094
144.682	0.761343	0.920544	0.827537
145.68	0.763031	0.922387	0.827715
146.677	0.758603	0.911976	0.832304
147.675	0.762817	0.908868	0.83979
148.673	0.772632	0.913461	0.846319
149.671	0.76977	0.918637	0.838433
150.669	0.771028	0.916493	0.841768
151.666	0.764813	0.915804	0.835611
152.664	0.765142	0.913571	0.838014
153.662	0.772589	0.922654	0.83784
154.66	0.766264	0.917027	0.83608
155.658	0.773604	0.917111	0.844011
156.655	0.767161	0.916296	0.837726
157.653	0.76987	0.924597	0.833137
158.651	0.767566	0.899626	0.8537
159.649	0.762614	0.924579	0.8253
160.647	0.766558	0.930401	0.824378
161.645	0.761493	0.92466	0.824016
162.642	0.768092	0.928758	0.827489
163.64	0.763174	0.923103	0.827227
164.638	0.773582	0.920396	0.840975
165.636	0.770354	0.921599	0.836372
166.634	0.774428	0.930545	0.832713
167.631	0.768667	0.927443	0.829282
168.629	0.754167	0.922259	0.818212
169.627	0.766661	0.927185	0.827348
170.625	0.767817	0.926252	0.82943
171.623	0.763371	0.92126	0.829096
172.62	0.766429	0.925291	0.828791
173.618	0.767633	0.919515	0.835307
174.616	0.777003	0.921409	0.843765
175.614	0.77043	0.919808	0.838084
176.612	0.776945	0.916454	0.848265
177.609	0.777922	0.922513	0.843752
178.607	0.77205	0.919811	0.839843
179.605	0.769465	0.920438	0.836461
180.603	0.777047	0.929697	0.83629
181.601	0.773536	0.932283	0.830203
182.598	0.781035	0.926669	0.843329

## Sheet: nuclear
Time (s)	Sample 1	Sample 2	Sample 3
0	1	1	1
0.998	0.98088	1.01416	0.993227
1.995	0.989155	1.00365	1.00348
2.993	0.475475	0.577577	0.724472
3.991	0.526669	0.624065	0.766884
4.988	0.56308	0.664326	0.799232
5.986	0.599819	0.696407	0.830154
6.983	0.626051	0.733134	0.843653
7.981	0.650671	0.755988	0.864976
8.979	0.672371	0.765291	0.876219
9.976	0.685748	0.783305	0.890548
10.974	0.705192	0.798223	0.898623
11.972	0.713626	0.804888	0.90135
12.969	0.727381	0.816883	0.929549
13.967	0.733251	0.819901	0.932606
14.965	0.736435	0.837676	0.924151
15.962	0.748948	0.833635	0.920528
16.96	0.752144	0.838422	0.920174
17.958	0.758846	0.848595	0.935088
18.955	0.763606	0.850519	0.94047
19.953	0.760381	0.855642	0.934078
20.95	0.770775	0.850863	0.933314
21.948	0.769648	0.857063	0.930845
22.946	0.769005	0.854524	0.931043
23.943	0.779385	0.853877	0.934519
24.941	0.779513	0.860657	0.943089
25.939	0.781367	0.855559	0.945128
26.936	0.78378	0.854651	0.943035
27.934	0.78093	0.878888	0.939206
28.932	0.78801	0.865965	0.941366
29.929	0.780817	0.869188	0.936001
30.927	0.789102	0.876985	0.946762
31.925	0.784918	0.866776	0.936875
32.922	0.783847	0.873349	0.950718
33.92	0.791025	0.868037	0.948876
34.917	0.789362	0.861068	0.955877
35.915	0.792391	0.858088	0.9608
36.913	0.796281	0.88198	0.946645
37.91	0.792899	0.876436	0.958726
38.908	0.790667	0.877511	0.941089
39.906	0.793093	0.875068	0.960271
40.903	0.785733	0.875683	0.939227
41.901	0.791991	0.887917	0.957329
42.899	0.788195	0.876291	0.961239
43.896	0.792735	0.873268	0.943999
44.894	0.78765	0.891539	0.942894
45.892	0.797897	0.879407	0.952206
46.889	0.801624	0.862557	0.941204
47.887	0.790284	0.875053	0.955388
48.884	0.790226	0.880382	0.941418
49.882	0.786597	0.890383	0.943259
50.88	0.798926	0.8758	0.945891
51.877	0.790041	0.889709	0.948061
52.875	0.786606	0.887542	0.962728
53.873	0.797479	0.885702	0.943649
54.87	0.794137	0.875537	0.959757
55.868	0.795005	0.887657	0.960509
56.866	0.795339	0.885923	0.962953
57.863	0.791315	0.876195	0.957959
58.861	0.798984	0.885415	0.966072
59.858	0.792573	0.882054	0.968845
60.856	0.797487	0.886153	0.952356
61.854	0.78947	0.887308	0.957229
62.851	0.786797	0.888607	0.969007
63.849	0.793512	0.894884	0.964586
64.847	0.798181	0.889599	0.950227
65.844	0.804267	0.887364	0.95841
66.842	0.789902	0.88808	0.959246
67.84	0.792462	0.889434	0.956982
68.837	0.78729	0.896634	0.939026
69.835	0.794005	0.891895	0.944284
70.833	0.786473	0.889706	0.965494
71.83	0.791039	0.867778	0.959132
72.828	0.794557	0.893337	0.954928
73.825	0.789009	0.881465	0.95084
74.823	0.799791	0.892236	0.947453
75.821	0.799176	0.885023	0.953068
76.818	0.796024	0.88631	0.959725
77.816	0.801874	0.889443	0.959851
78.814	0.793391	0.883911	0.955719
79.811	0.795527	0.893962	0.956457
80.809	0.80075	0.89465	0.953489
81.807	0.799433	0.889382	0.9538
82.804	0.796859	0.906318	0.955748
83.802	0.79721	0.895522	0.948641
84.8	0.795532	0.893064	0.966386
85.797	0.804112	0.904541	0.951946
86.795	0.802278	0.89534	0.958515
87.792	0.79432	0.892298	0.971541
88.79	0.800117	0.889372	0.955195
89.788	0.796611	0.890253	0.962464
90.785	0.798412	0.885932	0.960123
91.783	0.798283	0.88414	0.979497
92.781	0.801995	0.888378	0.960066
93.778	0.795076	0.896451	0.96188
94.776	0.797896	0.895984	0.965986
95.774	0.802027	0.900577	0.973411
96.771	0.807563	0.890283	0.955177
97.769	0.800941	0.884059	0.969541
98.766	0.802785	0.88764	0.961852
99.764	0.801505	0.897587	0.960617
100.762	0.802568	0.885527	0.969595
101.759	0.800305	0.895299	0.946364
102.757	0.806405	0.893417	0.960178
103.755	0.798508	0.890234	0.958644
104.752	0.800819	0.891447	0.954424
105.75	0.799613	0.896961	0.962466
106.748	0.795922	0.889786	0.960725
107.745	0.809108	0.901415	0.968925
108.743	0.803692	0.900003	0.954857
109.741	0.802177	0.901313	0.96339
110.738	0.809414	0.890247	0.967398
111.736	0.802936	0.883358	0.957122
112.733	0.808833	0.895771	0.961847
113.731	0.802067	0.901457	0.952741
114.729	0.807741	0.898661	0.968445
115.726	0.816268	0.89573	0.965137
116.724	0.808195	0.89184	0.969131
117.722	0.804719	0.899315	0.951307
118.719	0.802537	0.891748	0.955399
119.717	0.801067	0.89738	0.94642
120.715	0.810658	0.898881	0.973489
121.712	0.809672	0.898776	0.971677
122.71	0.809516	0.908123	0.959825
123.708	0.813961	0.897973	0.96212
124.705	0.808327	0.902897	0.958579
125.703	0.802338	0.907994	0.962785
126.7	0.807791	0.89414	0.960265
127.698	0.805918	0.902159	0.963443
128.696	0.806	0.894958	0.968324
129.693	0.807372	0.891295	0.964887
130.691	0.802292	0.898563	0.971125
131.689	0.816833	0.901356	0.961013
132.686	0.811845	0.898438	0.967558
133.684	0.809927	0.90647	0.957241
134.682	0.80243	0.915417	0.962378
135.679	0.803672	0.903613	0.974391
136.677	0.80419	0.903982	0.973592
137.675	0.808123	0.900981	0.959087
138.672	0.811741	0.908249	0.969349
139.67	0.805637	0.908151	0.95701
140.667	0.808547	0.908481	0.969265
141.665	0.814964	0.902869	0.950547
142.663	0.806049	0.906771	0.971299
143.66	0.807855	0.905006	0.97377
144.658	0.810222	0.899344	0.971873
145.656	0.813205	0.896994	0.966086
146.653	0.808878	0.898813	0.969251
147.651	0.807735	0.909755	0.974743
148.649	0.811763	0.904364	0.961249
149.646	0.81723	0.911765	0.97262
150.644	0.818036	0.895526	0.96479
151.641	0.81326	0.904531	0.971847
152.639	0.806604	0.911835	0.971365
153.637	0.817689	0.915422	0.971765
154.634	0.817309	0.908799	0.966817
155.632	0.811403	0.915469	0.975529
156.63	0.809009	0.906482	0.963765
157.627	0.818615	0.907733	0.955273
158.625	0.811325	0.904783	0.971582
159.623	0.814972	0.905185	0.965088
160.62	0.808496	0.901749	0.970587
161.618	0.809973	0.91328	0.960704
162.616	0.81481	0.920288	0.964238
163.613	0.820125	0.908947	0.961862
164.611	0.817703	0.909432	0.972209
165.608	0.81089	0.895814	0.971844
166.606	0.81444	0.915075	0.967165
167.604	0.811732	0.90015	0.966224
168.601	0.813823	0.911804	0.975459
169.599	0.818629	0.909071	0.966808
170.597	0.815282	0.914153	0.961313
171.594	0.811055	0.907617	0.962342
172.592	0.810533	0.915499	0.965999
173.59	0.814845	0.913438	0.96279
174.587	0.82063	0.912065	0.981358
175.585	0.811666	0.915356	0.967976
176.583	0.813346	0.90887	0.965676
177.58	0.819173	0.907737	0.973346
178.578	0.813271	0.913912	0.988629
179.575	0.818356	0.907262	0.962717
180.573	0.81298	0.919826	0.967356
181.571	0.810219	0.921342	0.963595
182.568	0.817997	0.931103	0.973272
