# Supplementary material for: Programmable artificial RNA condensates in mammalian cells
Source: Nat Nanotechnol. 2026 Apr 29;21(6):821–30. doi: 10.1038/s41565-026-02164-7 (PMC13293865; doi:10.1038/s41565-026-02164-7)
Supplement: Supplementary file 4 — Condensate volume and number quantification in Fig. 2. [file 41565_2026_2164_MOESM4_ESM.zip]

Archive with 328 entries (325 files):
- Source Data Fig. 2/Condensate volume and number (Figure 2)/10ntABr_48hr/inside/
- Source Data Fig. 2/Condensate volume and number (Figure 2)/15ntwtBr_12hr/outside.csv
- Source Data Fig. 2/Condensate volume and number (Figure 2)/10ntABr_24hr/inside/
- Source Data Fig. 2/Condensate volume and number (Figure 2)/15ntABr_12hr/outside.csv
- Source Data Fig. 2/Condensate volume and number (Figure 2)/15ntwtBr_24hr/outside.csv
- Source Data Fig. 2/Condensate volume and number (Figure 2)/15ntwtBr_48hr/inside.csv
- Source Data Fig. 2/Condensate volume and number (Figure 2)/15ntABr_24hr/inside.csv
- Source Data Fig. 2/Condensate volume and number (Figure 2)/15ntwtBr_12hr/inside.csv
- Source Data Fig. 2/Condensate volume and number (Figure 2)/20ntABr_48hr/outside.csv
- Source Data Fig. 2/Condensate volume and number (Figure 2)/20ntABr_48hr/inside.csv
- Source Data Fig. 2/Condensate volume and number (Figure 2)/10ntABr_12hr/inside.csv
- Source Data Fig. 2/Condensate volume and number (Figure 2)/10ntABr_48hr/inside.csv
- Source Data Fig. 2/Condensate volume and number (Figure 2)/10ntABr_24hr/inside.csv
- Source Data Fig. 2/Condensate volume and number (Figure 2)/20ntABr_6hr/outside.csv
- Source Data Fig. 2/Condensate volume and number (Figure 2)/15ntABr_12hr/inside.csv
- Source Data Fig. 2/Condensate volume and number (Figure 2)/20ntABr_6hr/inside.csv
- Source Data Fig. 2/Condensate volume and number (Figure 2)/15ntABr_48hr/inside.csv
- Source Data Fig. 2/Condensate volume and number (Figure 2)/20ntABr_12hr/outside.csv
- Source Data Fig. 2/Condensate volume and number (Figure 2)/15ntABr_48hr/outside.csv
- Source Data Fig. 2/Condensate volume and number (Figure 2)/10ntABr_12hr/inside/
- Source Data Fig. 2/Condensate volume and number (Figure 2)/15ntwtBr_24hr/inside.csv
- Source Data Fig. 2/Condensate volume and number (Figure 2)/10ntABr_24hr/outside.csv
- Source Data Fig. 2/Condensate volume and number (Figure 2)/20ntABr_12hr/inside.csv
- Source Data Fig. 2/Condensate volume and number (Figure 2)/Condensate number.xlsx
- Source Data Fig. 2/Condensate volume and number (Figure 2)/20ntABr_24hr/inside.csv
- Source Data Fig. 2/Condensate volume and number (Figure 2)/15ntwtBr_48hr/outside.csv
- Source Data Fig. 2/Condensate volume and number (Figure 2)/10ntABr_24hr/20241025_10ntABr_NucDFHBI_24hr_Sample2_4_2_outside.xls
- Source Data Fig. 2/Condensate volume and number (Figure 2)/10ntABr_12hr/outside.csv
- Source Data Fig. 2/Condensate volume and number (Figure 2)/15ntABr_24hr/outside.csv
- Source Data Fig. 2/Condensate volume and number (Figure 2)/20ntABr_24hr/outside.csv
- Source Data Fig. 2/Condensate volume and number (Figure 2)/20ntABr_24hr/inside/20240926_AABr_NucDFHBI_24hr_Sample3_1_1_inside.xls
- Source Data Fig. 2/Condensate volume and number (Figure 2)/20ntABr_24hr/inside/20240926_AABr_NucDFHBI_24hr_Sample2_4_1_inside.xls
- Source Data Fig. 2/Condensate volume and number (Figure 2)/20ntABr_24hr/inside/20240926_AABr_NucDFHBI_24hr_Sample3_2_1_inside.xls
- Source Data Fig. 2/Condensate volume and number (Figure 2)/15ntABr_48hr/inside/20240918_JABr_NucDFHBI_48hr_Sample3_1_1_inside.xls
- Source Data Fig. 2/Condensate volume and number (Figure 2)/15ntABr_48hr/inside/20240918_JABr_NucDFHBI_48hr_Sample3_1_3_inside.xls
- Source Data Fig. 2/Condensate volume and number (Figure 2)/15ntABr_48hr/inside/20240918_JABr_NucDFHBI_48hr_Sample2_1_2_inside.xls
- Source Data Fig. 2/Condensate volume and number (Figure 2)/20ntABr_24hr/inside/20240926_AABr_NucDFHBI_24hr_Sample1_2_1_inside.xls
- Source Data Fig. 2/Condensate volume and number (Figure 2)/15ntABr_48hr/inside/20240918_JABr_NucDFHBI_48hr_Sample1_4_1_inside.xls
- Source Data Fig. 2/Condensate volume and number (Figure 2)/15ntABr_48hr/inside/20240918_JABr_NucDFHBI_48hr_Sample3_1_2_inside.xls
- Source Data Fig. 2/Condensate volume and number (Figure 2)/20ntABr_24hr/inside/20240926_AABr_NucDFHBI_24hr_Sample2_3_1_inside.xls
- Source Data Fig. 2/Condensate volume and number (Figure 2)/20ntABr_24hr/inside/20240926_AABr_NucDFHBI_24hr_Sample2_3_2_inside.xls
- Source Data Fig. 2/Condensate volume and number (Figure 2)/20ntABr_24hr/inside/20240926_AABr_NucDFHBI_24hr_Sample2_1_1_inside.xls
- Source Data Fig. 2/Condensate volume and number (Figure 2)/20ntABr_24hr/inside/20240926_AABr_NucDFHBI_24hr_Sample1_1_2_inside.xls
- Source Data Fig. 2/Condensate volume and number (Figure 2)/15ntABr_48hr/inside/20240918_JABr_NucDFHBI_48hr_Sample2_1_3_inside.xls
- Source Data Fig. 2/Condensate volume and number (Figure 2)/15ntABr_48hr/inside/20240918_JABr_NucDFHBI_48hr_Sample2_1_1_inside.xls
- Source Data Fig. 2/Condensate volume and number (Figure 2)/20ntABr_24hr/inside/20240926_AABr_NucDFHBI_24hr_Sample1_3_1_inside.xls
- Source Data Fig. 2/Condensate volume and number (Figure 2)/20ntABr_24hr/inside/20240926_AABr_NucDFHBI_24hr_Sample1_1_1_inside.xls
- Source Data Fig. 2/Condensate volume and number (Figure 2)/10ntABr_48hr/outside/20241025_10ntabr_nucdfhbi_48hr_sample1_3_2_outside.xls
- Source Data Fig. 2/Condensate volume and number (Figure 2)/15ntABr_48hr/inside/20240918_JABr_NucDFHBI_48hr_Sample1_4_2_inside.xls
- Source Data Fig. 2/Condensate volume and number (Figure 2)/10ntABr_48hr/outside/20241025_10ntABr_NucDFHBI_48hr_Sample3_4_1_outside.xls
- Source Data Fig. 2/Condensate volume and number (Figure 2)/10ntABr_48hr/outside/20241025_10ntABr_NucDFHBI_48hr_Sample2_1_1_outside.xls
- Source Data Fig. 2/Condensate volume and number (Figure 2)/10ntABr_48hr/outside/20241025_10ntABr_NucDFHBI_48hr_Sample2_4_2_outside.xls
- Source Data Fig. 2/Condensate volume and number (Figure 2)/15ntABr_48hr/inside/20240918_JABr_NucDFHBI_48hr_Sample1_3_2_inside.xls
- Source Data Fig. 2/Condensate volume and number (Figure 2)/10ntABr_48hr/outside/20241025_10ntABr_NucDFHBI_48hr_Sample1_1_4_outside.xls
- Source Data Fig. 2/Condensate volume and number (Figure 2)/15ntABr_48hr/inside/20240918_JABr_NucDFHBI_48hr_Sample1_2_1_inside.xls
- Source Data Fig. 2/Condensate volume and number (Figure 2)/15ntABr_48hr/outside/20240918_JABr_NucDFHBI_48hr_Sample2_1_3_outside.xls
- Source Data Fig. 2/Condensate volume and number (Figure 2)/10ntABr_48hr/outside/20241025_10ntABr_NucDFHBI_48hr_Sample1_1_2_outside.xls
- Source Data Fig. 2/Condensate volume and number (Figure 2)/15ntABr_48hr/inside/20240918_JABr_NucDFHBI_48hr_Sample1_1_1_inside.xls
- Source Data Fig. 2/Condensate volume and number (Figure 2)/10ntABr_48hr/outside/20241025_10ntABr_NucDFHBI_48hr_Sample2_2_1_outside.xls
- Source Data Fig. 2/Condensate volume and number (Figure 2)/10ntABr_48hr/outside/20241025_10ntABr_NucDFHBI_48hr_Sample1_1_3_outside.xls
- Source Data Fig. 2/Condensate volume and number (Figure 2)/10ntABr_48hr/outside/20241025_10ntABr_NucDFHBI_48hr_Sample1_2_2_outside.xls
- Source Data Fig. 2/Condensate volume and number (Figure 2)/20ntABr_6hr/outside/20240926_AABr_NucDFHBI_6hr_Sample2_2_1_outside.xls
- Source Data Fig. 2/Condensate volume and number (Figure 2)/15ntABr_48hr/inside/20240918_JABr_NucDFHBI_48hr_Sample1_1_2_inside.xls
- Source Data Fig. 2/Condensate volume and number (Figure 2)/15ntABr_48hr/outside/20240918_JABr_NucDFHBI_48hr_Sample1_4_1_outside.xls
- Source Data Fig. 2/Condensate volume and number (Figure 2)/15ntABr_48hr/outside/20240918_JABr_NucDFHBI_48hr_Sample1_2_1_outside.xls
- Source Data Fig. 2/Condensate volume and number (Figure 2)/20ntABr_6hr/outside/20240926_AABr_NucDFHBI_6hr_Sample2_4_2_outside.xls
- Source Data Fig. 2/Condensate volume and number (Figure 2)/15ntABr_48hr/outside/20240918_JABr_NucDFHBI_48hr_Sample3_1_3_outside.xls
- Source Data Fig. 2/Condensate volume and number (Figure 2)/10ntABr_48hr/outside/20241025_10ntABr_NucDFHBI_48hr_Sample1_2_1_outside.xls
- Source Data Fig. 2/Condensate volume and number (Figure 2)/10ntABr_48hr/outside/20241025_10ntABr_NucDFHBI_48hr_Sample1_1_1_outside.xls
- Source Data Fig. 2/Condensate volume and number (Figure 2)/15ntABr_48hr/outside/20240918_JABr_NucDFHBI_48hr_Sample1_4_2_outside.xls
- Source Data Fig. 2/Condensate volume and number (Figure 2)/15ntABr_48hr/outside/20240918_JABr_NucDFHBI_48hr_Sample2_1_2_outside.xls
- Source Data Fig. 2/Condensate volume and number (Figure 2)/15ntABr_48hr/outside/20240918_JABr_NucDFHBI_48hr_Sample2_1_1_outside.xls
- Source Data Fig. 2/Condensate volume and number (Figure 2)/20ntABr_24hr/outside/20240926_AABr_NucDFHBI_24hr_Sample3_1_1_outside.xls
- Source Data Fig. 2/Condensate volume and number (Figure 2)/15ntABr_48hr/outside/20240918_JABr_NucDFHBI_48hr_Sample3_1_1_outside.xls
- Source Data Fig. 2/Condensate volume and number (Figure 2)/20ntABr_24hr/outside/20240926_AABr_NucDFHBI_24hr_Sample3_2_1_outside.xls
- Source Data Fig. 2/Condensate volume and number (Figure 2)/20ntABr_24hr/outside/20240926_AABr_NucDFHBI_24hr_Sample2_3_1_outside.xls
- Source Data Fig. 2/Condensate volume and number (Figure 2)/20ntABr_6hr/outside/20240926_AABr_NucDFHBI_6hr_Sample3_2_1_outside.xls
- Source Data Fig. 2/Condensate volume and number (Figure 2)/20ntABr_6hr/outside/20240926_AABr_NucDFHBI_6hr_Sample3_3_1_outside.xls
- Source Data Fig. 2/Condensate volume and number (Figure 2)/15ntABr_48hr/outside/20240918_JABr_NucDFHBI_48hr_Sample1_1_1_outside.xls
- Source Data Fig. 2/Condensate volume and number (Figure 2)/15ntABr_48hr/outside/20240918_JABr_NucDFHBI_48hr_Sample1_1_3_outside.xls
- Source Data Fig. 2/Condensate volume and number (Figure 2)/15ntABr_48hr/outside/20240918_JABr_NucDFHBI_48hr_Sample3_1_2_outside.xls
- Source Data Fig. 2/Condensate volume and number (Figure 2)/15ntABr_48hr/inside/20240918_JABr_NucDFHBI_48hr_Sample1_1_3_inside.xls
- Source Data Fig. 2/Condensate volume and number (Figure 2)/20ntABr_6hr/outside/20240926_AABr_NucDFHBI_6hr_Sample3_2_2_outside.xls
- Source Data Fig. 2/Condensate volume and number (Figure 2)/10ntABr_48hr/outside.csv
- Source Data Fig. 2/Condensate volume and number (Figure 2)/15ntwtBr_24hr/inside/20240926_JwtBr_NucDFHBI_24hr_Sample2_3_1_inside.xls
- Source Data Fig. 2/Condensate volume and number (Figure 2)/15ntwtBr_24hr/outside/20240926_JwtBr_NucDFHBI_24hr_Sample3_1_2_outside.xls
- Source Data Fig. 2/Condensate volume and number (Figure 2)/15ntABr_48hr/outside/20240918_JABr_NucDFHBI_48hr_Sample1_1_2_outside.xls
- Source Data Fig. 2/Condensate volume and number (Figure 2)/15ntwtBr_24hr/outside/20240926_JwtBr_NucDFHBI_24hr_Sample3_1_1_outside.xls
- Source Data Fig. 2/Condensate volume and number (Figure 2)/20ntABr_6hr/outside/20240926_AABr_NucDFHBI_6hr_Sample2_3_2_outside.xls
- Source Data Fig. 2/Condensate volume and number (Figure 2)/20ntABr_24hr/outside/20240926_AABr_NucDFHBI_24hr_Sample2_3_2_outside.xls
- Source Data Fig. 2/Condensate volume and number (Figure 2)/15ntwtBr_24hr/outside/20240926_JwtBr_NucDFHBI_24hr_Sample3_2_1_outside.xls
- Source Data Fig. 2/Condensate volume and number (Figure 2)/15ntwtBr_24hr/inside/20240926_JwtBr_NucDFHBI_24hr_Sample2_4_2_inside.xls
- Source Data Fig. 2/Condensate volume and number (Figure 2)/15ntwtBr_24hr/inside/20240926_JwtBr_NucDFHBI_24hr_Sample3_2_1_inside.xls
- Source Data Fig. 2/Condensate volume and number (Figure 2)/15ntwtBr_24hr/outside/20240926_JwtBr_NucDFHBI_24hr_Sample2_3_1_outside.xls
- Source Data Fig. 2/Condensate volume and number (Figure 2)/15ntwtBr_24hr/inside/20240926_JwtBr_NucDFHBI_24hr_Sample2_4_1_inside.xls
- Source Data Fig. 2/Condensate volume and number (Figure 2)/20ntABr_24hr/outside/20240926_AABr_NucDFHBI_24hr_Sample1_2_1_outside.xls
- Source Data Fig. 2/Condensate volume and number (Figure 2)/15ntwtBr_24hr/inside/20240926_JwtBr_NucDFHBI_24hr_Sample3_1_2_inside.xls
- Source Data Fig. 2/Condensate volume and number (Figure 2)/20ntABr_24hr/outside/20240926_AABr_NucDFHBI_24hr_Sample2_4_1_outside.xls
- Source Data Fig. 2/Condensate volume and number (Figure 2)/20ntABr_24hr/outside/20240926_AABr_NucDFHBI_24hr_Sample1_1_1_outside.xls
- Source Data Fig. 2/Condensate volume and number (Figure 2)/15ntwtBr_24hr/inside/20240926_JwtBr_NucDFHBI_24hr_Sample3_1_1_inside.xls
- Source Data Fig. 2/Condensate volume and number (Figure 2)/15ntABr_12hr/outside/20240918_JABr_NucDFHBI_12hr_Sample3_3_2_outside.xls
- Source Data Fig. 2/Condensate volume and number (Figure 2)/15ntwtBr_24hr/outside/20240926_JwtBr_NucDFHBI_24hr_Sample2_4_2_outside.xls
- Source Data Fig. 2/Condensate volume and number (Figure 2)/20ntABr_24hr/outside/20240926_AABr_NucDFHBI_24hr_Sample1_3_1_outside.xls
- Source Data Fig. 2/Condensate volume and number (Figure 2)/15ntABr_12hr/outside/20240918_JABr_NucDFHBI_12hr_Sample3_2_1_outside.xls
- Source Data Fig. 2/Condensate volume and number (Figure 2)/15ntABr_12hr/outside/20240918_JABr_NucDFHBI_12hr_Sample1_3_3_outside.xls
- Source Data Fig. 2/Condensate volume and number (Figure 2)/15ntwtBr_24hr/outside/20240926_JwtBr_NucDFHBI_24hr_Sample1_4_1_outside.xls
- Source Data Fig. 2/Condensate volume and number (Figure 2)/15ntwtBr_24hr/inside/20240926_JwtBr_NucDFHBI_24hr_Sample2_1_1_inside.xls
- Source Data Fig. 2/Condensate volume and number (Figure 2)/15ntwtBr_24hr/inside/20240926_JwtBr_NucDFHBI_24hr_Sample1_3_1_inside.xls
- Source Data Fig. 2/Condensate volume and number (Figure 2)/15ntwtBr_24hr/outside/20240926_JwtBr_NucDFHBI_24hr_Sample1_2_2_outside.xls
- Source Data Fig. 2/Condensate volume and number (Figure 2)/15ntwtBr_24hr/inside/20240926_JwtBr_NucDFHBI_24hr_Sample1_3_3_inside.xls
- Source Data Fig. 2/Condensate volume and number (Figure 2)/15ntABr_12hr/outside/20240918_JABr_NucDFHBI_12hr_Sample3_3_1_outside.xls
- Source Data Fig. 2/Condensate volume and number (Figure 2)/15ntABr_12hr/outside/20240918_JABr_NucDFHBI_12hr_Sample2_3_1_outside.xls
- Source Data Fig. 2/Condensate volume and number (Figure 2)/15ntwtBr_24hr/outside/20240926_JwtBr_NucDFHBI_24hr_Sample2_1_1_outside.xls
- Source Data Fig. 2/Condensate volume and number (Figure 2)/15ntwtBr_24hr/inside/20240926_JwtBr_NucDFHBI_24hr_Sample1_4_1_inside.xls
- Source Data Fig. 2/Condensate volume and number (Figure 2)/20ntABr_24hr/outside/20240926_AABr_NucDFHBI_24hr_Sample1_1_2_outside.xls
- Source Data Fig. 2/Condensate volume and number (Figure 2)/15ntwtBr_24hr/inside/20240926_JwtBr_NucDFHBI_24hr_Sample1_3_2_inside.xls
- Source Data Fig. 2/Condensate volume and number (Figure 2)/15ntABr_12hr/outside/20240918_JABr_NucDFHBI_12hr_Sample1_4_1_outside.xls
- Source Data Fig. 2/Condensate volume and number (Figure 2)/15ntwtBr_24hr/outside/20240926_JwtBr_NucDFHBI_24hr_Sample1_2_3_outside.xls
- Source Data Fig. 2/Condensate volume and number (Figure 2)/15ntwtBr_24hr/outside/20240926_JwtBr_NucDFHBI_24hr_Sample1_1_3_outside.xls
- Source Data Fig. 2/Condensate volume and number (Figure 2)/15ntwtBr_24hr/outside/20240926_JwtBr_NucDFHBI_24hr_Sample1_1_4_outside.xls
- Source Data Fig. 2/Condensate volume and number (Figure 2)/15ntwtBr_24hr/outside/20240926_JwtBr_NucDFHBI_24hr_Sample1_3_2_outside.xls
- Source Data Fig. 2/Condensate volume and number (Figure 2)/15ntABr_12hr/outside/20240918_JABr_NucDFHBI_12hr_Sample1_3_1_outside.xls
- Source Data Fig. 2/Condensate volume and number (Figure 2)/15ntwtBr_24hr/outside/20240926_JwtBr_NucDFHBI_24hr_Sample1_3_1_outside.xls
- Source Data Fig. 2/Condensate volume and number (Figure 2)/20ntABr_24hr/outside/20240926_AABr_NucDFHBI_24hr_Sample2_1_1_outside.xls
- Source Data Fig. 2/Condensate volume and number (Figure 2)/15ntwtBr_24hr/inside/20240926_JwtBr_NucDFHBI_24hr_Sample1_2_1_inside.xls
- Source Data Fig. 2/Condensate volume and number (Figure 2)/15ntwtBr_12hr/outside/20240926_JwtBr_NucDFHBI_12hr_Sample3_2_1_outside.xls
- Source Data Fig. 2/Condensate volume and number (Figure 2)/15ntwtBr_24hr/outside/20240926_JwtBr_NucDFHBI_24hr_Sample1_2_1_outside.xls
- Source Data Fig. 2/Condensate volume and number (Figure 2)/15ntwtBr_24hr/inside/20240926_JwtBr_NucDFHBI_24hr_Sample1_2_3_inside.xls
- Source Data Fig. 2/Condensate volume and number (Figure 2)/15ntwtBr_24hr/inside/20240926_JwtBr_NucDFHBI_24hr_Sample1_2_2_inside.xls
- Source Data Fig. 2/Condensate volume and number (Figure 2)/15ntwtBr_24hr/inside/20240926_JwtBr_NucDFHBI_24hr_Sample1_1_1_inside.xls
- Source Data Fig. 2/Condensate volume and number (Figure 2)/15ntwtBr_24hr/inside/20240926_JwtBr_NucDFHBI_24hr_Sample1_1_4_inside.xls
- Source Data Fig. 2/Condensate volume and number (Figure 2)/15ntABr_12hr/outside/20240918_JABr_NucDFHBI_12hr_Sample1_1_5_outside.xls
- Source Data Fig. 2/Condensate volume and number (Figure 2)/15ntwtBr_12hr/outside/20240926_JwtBr_NucDFHBI_12hr_Sample2_4_3_outside.xls
- Source Data Fig. 2/Condensate volume and number (Figure 2)/15ntwtBr_12hr/outside/20240926_JwtBr_NucDFHBI_12hr_Sample3_1_1_outside.xls
- Source Data Fig. 2/Condensate volume and number (Figure 2)/15ntwtBr_24hr/inside/20240926_JwtBr_NucDFHBI_24hr_Sample1_1_3_inside.xls
- Source Data Fig. 2/Condensate volume and number (Figure 2)/15ntwtBr_12hr/outside/20240926_JwtBr_NucDFHBI_12hr_Sample1_2_2_outside.xls
- Source Data Fig. 2/Condensate volume and number (Figure 2)/15ntwtBr_24hr/outside/20240926_JwtBr_NucDFHBI_24hr_Sample1_3_3_outside.xls
- Source Data Fig. 2/Condensate volume and number (Figure 2)/15ntwtBr_24hr/outside/20240926_JwtBr_NucDFHBI_24hr_Sample1_1_1_outside.xls
- Source Data Fig. 2/Condensate volume and number (Figure 2)/20ntABr_6hr/inside/20240926_AABr_NucDFHBI_6hr_Sample3_2_1_inside.xls
- Source Data Fig. 2/Condensate volume and number (Figure 2)/15ntABr_12hr/inside/20240918_JABr_NucDFHBI_12hr_Sample2_3_1_inside.xls
- Source Data Fig. 2/Condensate volume and number (Figure 2)/15ntwtBr_12hr/outside/20240926_JwtBr_NucDFHBI_12hr_Sample2_3_1_outside.xls
- Source Data Fig. 2/Condensate volume and number (Figure 2)/15ntABr_48hr/outside/20240918_JABr_NucDFHBI_48hr_Sample1_3_2_outside.xls
- Source Data Fig. 2/Condensate volume and number (Figure 2)/15ntwtBr_12hr/outside/20240926_JwtBr_NucDFHBI_12hr_Sample2_1_2_outside.xls
- Source Data Fig. 2/Condensate volume and number (Figure 2)/15ntwtBr_12hr/outside/20240926_JwtBr_NucDFHBI_12hr_Sample2_4_2_outside.xls
- Source Data Fig. 2/Condensate volume and number (Figure 2)/15ntwtBr_12hr/outside/20240926_JwtBr_NucDFHBI_12hr_Sample2_4_1_outside.xls
- Source Data Fig. 2/Condensate volume and number (Figure 2)/15ntwtBr_12hr/outside/20240926_JwtBr_NucDFHBI_12hr_Sample3_2_3_outside.xls
- Source Data Fig. 2/Condensate volume and number (Figure 2)/20ntABr_6hr/inside/20240926_AABr_NucDFHBI_6hr_Sample2_4_3_inside.xls
- Source Data Fig. 2/Condensate volume and number (Figure 2)/15ntABr_24hr/outside/20240918_JABr_NucDFHBI_24hr_Sample3_3_2_outside.xls
- Source Data Fig. 2/Condensate volume and number (Figure 2)/20ntABr_6hr/inside/20240926_AABr_NucDFHBI_6hr_Sample3_3_1_inside.xls
- Source Data Fig. 2/Condensate volume and number (Figure 2)/20ntABr_6hr/inside/20240926_AABr_NucDFHBI_6hr_Sample2_2_1_inside.xls
- Source Data Fig. 2/Condensate volume and number (Figure 2)/15ntwtBr_12hr/outside/20240926_JwtBr_NucDFHBI_12hr_Sample1_1_2_outside.xls
- Source Data Fig. 2/Condensate volume and number (Figure 2)/20ntABr_6hr/inside/20240926_AABr_NucDFHBI_6hr_Sample3_2_2_inside.xls
- Source Data Fig. 2/Condensate volume and number (Figure 2)/15ntABr_12hr/inside/20240918_JABr_NucDFHBI_12hr_Sample3_3_2_inside.xls
- Source Data Fig. 2/Condensate volume and number (Figure 2)/15ntwtBr_12hr/outside/20240926_JwtBr_NucDFHBI_12hr_Sample1_2_1_outside.xls
- Source Data Fig. 2/Condensate volume and number (Figure 2)/20ntABr_12hr/outside/20240926_AABr_NucDFHBI_12hr_Sample2_2_2_outside.xls
- Source Data Fig. 2/Condensate volume and number (Figure 2)/20ntABr_12hr/outside/20240926_AABr_NucDFHBI_12hr_Sample3_1_1_outside.xls
- Source Data Fig. 2/Condensate volume and number (Figure 2)/20ntABr_12hr/outside/20240926_AABr_NucDFHBI_12hr_Sample3_2_1_outside.xls
- Source Data Fig. 2/Condensate volume and number (Figure 2)/20ntABr_12hr/outside/20240926_AABr_NucDFHBI_12hr_Sample2_2_1_outside.xls
- Source Data Fig. 2/Condensate volume and number (Figure 2)/20ntABr_6hr/inside/20240926_AABr_NucDFHBI_6hr_Sample2_4_1_inside.xls
- Source Data Fig. 2/Condensate volume and number (Figure 2)/20ntABr_12hr/outside/20240926_AABr_NucDFHBI_12hr_Sample2_1_2_outside.xls
- Source Data Fig. 2/Condensate volume and number (Figure 2)/15ntABr_24hr/outside/20240918_JABr_NucDFHBI_24hr_Sample3_3_1_outside.xls
- Source Data Fig. 2/Condensate volume and number (Figure 2)/20ntABr_12hr/outside/20240926_AABr_NucDFHBI_12hr_Sample1_3_2_outside.xls
- Source Data Fig. 2/Condensate volume and number (Figure 2)/20ntABr_6hr/inside/20240926_AABr_NucDFHBI_6hr_Sample2_4_2_inside.xls
- Source Data Fig. 2/Condensate volume and number (Figure 2)/15ntABr_12hr/inside/20240918_JABr_NucDFHBI_12hr_Sample3_2_1_inside.xls
- Source Data Fig. 2/Condensate volume and number (Figure 2)/20ntABr_12hr/outside/20240926_AABr_NucDFHBI_12hr_Sample2_1_1_outside.xls
- Source Data Fig. 2/Condensate volume and number (Figure 2)/20ntABr_12hr/inside/20240926_AABr_NucDFHBI_12hr_Sample3_2_1_inside.xls
- Source Data Fig. 2/Condensate volume and number (Figure 2)/15ntABr_12hr/inside/20240918_JABr_NucDFHBI_12hr_Sample2_1_2_inside.xls
- Source Data Fig. 2/Condensate volume and number (Figure 2)/15ntABr_12hr/inside/20240918_JABr_NucDFHBI_12hr_Sample3_3_1_inside.xls
- Source Data Fig. 2/Condensate volume and number (Figure 2)/15ntABr_24hr/outside/20240918_JABr_NucDFHBI_24hr_Sample3_1_1_outside.xls
- Source Data Fig. 2/Condensate volume and number (Figure 2)/20ntABr_12hr/outside/20240926_AABr_NucDFHBI_12hr_Sample1_2_2_outside.xls
- Source Data Fig. 2/Condensate volume and number (Figure 2)/15ntABr_24hr/outside/20240918_JABr_NucDFHBI_24hr_Sample3_2_2_outside.xls
- Source Data Fig. 2/Condensate volume and number (Figure 2)/20ntABr_6hr/inside/20240926_AABr_NucDFHBI_6hr_Sample2_3_2_inside.xls
- Source Data Fig. 2/Condensate volume and number (Figure 2)/15ntABr_24hr/outside/20240918_JABr_NucDFHBI_24hr_Sample1_4_4_outside.xls
- Source Data Fig. 2/Condensate volume and number (Figure 2)/20ntABr_6hr/inside/20240926_AABr_NucDFHBI_6hr_Sample2_2_3_inside.xls
- Source Data Fig. 2/Condensate volume and number (Figure 2)/15ntABr_12hr/inside/20240918_JABr_NucDFHBI_12hr_Sample2_2_1_inside.xls
- Source Data Fig. 2/Condensate volume and number (Figure 2)/15ntABr_12hr/inside/20240918_JABr_NucDFHBI_12hr_Sample3_1_1_inside.xls
- Source Data Fig. 2/Condensate volume and number (Figure 2)/20ntABr_12hr/inside/20240926_AABr_NucDFHBI_12hr_Sample3_3_1_inside.xls
- Source Data Fig. 2/Condensate volume and number (Figure 2)/15ntABr_24hr/outside/20240918_JABr_NucDFHBI_24hr_Sample2_1_2_outside.xls
- Source Data Fig. 2/Condensate volume and number (Figure 2)/20ntABr_12hr/outside/20240926_AABr_NucDFHBI_12hr_Sample1_2_1_outside.xls
- Source Data Fig. 2/Condensate volume and number (Figure 2)/20ntABr_6hr/inside/20240926_AABr_NucDFHBI_6hr_Sample2_3_1_inside.xls
- Source Data Fig. 2/Condensate volume and number (Figure 2)/15ntABr_12hr/inside/20240918_JABr_NucDFHBI_12hr_Sample2_1_1_inside.xls
- Source Data Fig. 2/Condensate volume and number (Figure 2)/15ntABr_24hr/outside/20240918_JABr_NucDFHBI_24hr_Sample2_3_1_outside.xls
- Source Data Fig. 2/Condensate volume and number (Figure 2)/15ntABr_12hr/inside/20240918_JABr_NucDFHBI_12hr_Sample2_1_3_inside.xls
- Source Data Fig. 2/Condensate volume and number (Figure 2)/15ntABr_24hr/outside/20240918_JABr_NucDFHBI_24hr_Sample2_2_1_outside.xls
- Source Data Fig. 2/Condensate volume and number (Figure 2)/20ntABr_12hr/inside/20240926_AABr_NucDFHBI_12hr_Sample2_4_1_inside.xls
- Source Data Fig. 2/Condensate volume and number (Figure 2)/20ntABr_6hr/inside/20240926_AABr_NucDFHBI_6hr_Sample2_1_1_inside.xls
- Source Data Fig. 2/Condensate volume and number (Figure 2)/20ntABr_6hr/inside/20240926_AABr_NucDFHBI_6hr_Sample1_1_1_inside.xls
- Source Data Fig. 2/Condensate volume and number (Figure 2)/20ntABr_12hr/outside/20240926_AABr_NucDFHBI_12hr_Sample1_1_3_outside.xls
- Source Data Fig. 2/Condensate volume and number (Figure 2)/20ntABr_6hr/inside/20240926_AABr_NucDFHBI_6hr_Sample1_2_1_inside.xls
- Source Data Fig. 2/Condensate volume and number (Figure 2)/15ntABr_12hr/inside/20240918_JABr_NucDFHBI_12hr_Sample1_4_1_inside.xls
- Source Data Fig. 2/Condensate volume and number (Figure 2)/15ntABr_12hr/inside/20240918_JABr_NucDFHBI_12hr_Sample2_1_4_inside.xls
- Source Data Fig. 2/Condensate volume and number (Figure 2)/15ntABr_12hr/inside/20240918_JABr_NucDFHBI_12hr_Sample1_4_2_inside.xls
- Source Data Fig. 2/Condensate volume and number (Figure 2)/20ntABr_12hr/inside/20240926_AABr_NucDFHBI_12hr_Sample2_1_2_inside.xls
- Source Data Fig. 2/Condensate volume and number (Figure 2)/15ntABr_24hr/outside/20240918_JABr_NucDFHBI_24hr_Sample1_4_3_outside.xls
- Source Data Fig. 2/Condensate volume and number (Figure 2)/20ntABr_12hr/inside/20240926_AABr_NucDFHBI_12hr_Sample3_1_1_inside.xls
- Source Data Fig. 2/Condensate volume and number (Figure 2)/20ntABr_12hr/inside/20240926_AABr_NucDFHBI_12hr_Sample2_1_1_inside.xls
- Source Data Fig. 2/Condensate volume and number (Figure 2)/15ntABr_24hr/outside/20240918_JABr_NucDFHBI_24hr_Sample1_1_2_outside.xls
- Source Data Fig. 2/Condensate volume and number (Figure 2)/20ntABr_12hr/inside/20240926_AABr_NucDFHBI_12hr_Sample2_2_1_inside.xls
- Source Data Fig. 2/Condensate volume and number (Figure 2)/20ntABr_12hr/inside/20240926_AABr_NucDFHBI_12hr_Sample2_2_2_inside.xls
- Source Data Fig. 2/Condensate volume and number (Figure 2)/15ntABr_24hr/outside/20240918_JABr_NucDFHBI_24hr_Sample1_1_3_outside.xls
- Source Data Fig. 2/Condensate volume and number (Figure 2)/20ntABr_12hr/inside/20240926_AABr_NucDFHBI_12hr_Sample2_3_1_inside.xls
- Source Data Fig. 2/Condensate volume and number (Figure 2)/15ntABr_12hr/inside/20240918_JABr_NucDFHBI_12hr_Sample1_1_5_inside.xls
- Source Data Fig. 2/Condensate volume and number (Figure 2)/15ntABr_12hr/inside/20240918_JABr_NucDFHBI_12hr_Sample1_3_2_inside.xls
- Source Data Fig. 2/Condensate volume and number (Figure 2)/15ntABr_12hr/inside/20240918_JABr_NucDFHBI_12hr_Sample1_3_1_inside.xls
- Source Data Fig. 2/Condensate volume and number (Figure 2)/15ntwtBr_48hr/inside/20240926_JwtBr_NucDFHBI_48hr_Sample1_4_4_inside.xls
- Source Data Fig. 2/Condensate volume and number (Figure 2)/15ntABr_24hr/outside/20240918_JABr_NucDFHBI_24hr_Sample1_1_1_outside.xls
- Source Data Fig. 2/Condensate volume and number (Figure 2)/20ntABr_12hr/inside/20240926_AABr_NucDFHBI_12hr_Sample1_2_2_inside.xls
- Source Data Fig. 2/Condensate volume and number (Figure 2)/20ntABr_12hr/inside/20240926_AABr_NucDFHBI_12hr_Sample1_3_2_inside.xls
- Source Data Fig. 2/Condensate volume and number (Figure 2)/20ntABr_12hr/inside/20240926_AABr_NucDFHBI_12hr_Sample1_2_3_inside.xls
- Source Data Fig. 2/Condensate volume and number (Figure 2)/15ntABr_12hr/inside/20240918_JABr_NucDFHBI_12hr_Sample1_1_3_inside.xls
- Source Data Fig. 2/Condensate volume and number (Figure 2)/20ntABr_12hr/inside/20240926_AABr_NucDFHBI_12hr_Sample1_1_3_inside.xls
- Source Data Fig. 2/Condensate volume and number (Figure 2)/20ntABr_12hr/inside/20240926_AABr_NucDFHBI_12hr_Sample1_1_1_inside.xls
- Source Data Fig. 2/Condensate volume and number (Figure 2)/20ntABr_12hr/inside/20240926_AABr_NucDFHBI_12hr_Sample1_3_1_inside.xls
- Source Data Fig. 2/Condensate volume and number (Figure 2)/15ntwtBr_48hr/inside/20240926_JwtBr_NucDFHBI_48hr_Sample1_4_1_inside.xls
- Source Data Fig. 2/Condensate volume and number (Figure 2)/15ntwtBr_48hr/inside/20240926_JwtBr_NucDFHBI_48hr_Sample2_4_1_inside.xls
- Source Data Fig. 2/Condensate volume and number (Figure 2)/15ntABr_12hr/inside/20240918_JABr_NucDFHBI_12hr_Sample1_3_3_inside.xls
- Source Data Fig. 2/Condensate volume and number (Figure 2)/15ntwtBr_48hr/inside/20240926_JwtBr_NucDFHBI_48hr_Sample1_4_3_inside.xls
- Source Data Fig. 2/Condensate volume and number (Figure 2)/20ntABr_12hr/inside/20240926_AABr_NucDFHBI_12hr_Sample1_2_1_inside.xls
- Source Data Fig. 2/Condensate volume and number (Figure 2)/15ntABr_12hr/inside/20240918_JABr_NucDFHBI_12hr_Sample1_1_2_inside.xls
- Source Data Fig. 2/Condensate volume and number (Figure 2)/15ntwtBr_48hr/outside/20240926_JwtBr_NucDFHBI_48hr_Sample1_4_4_outside.xls
- Source Data Fig. 2/Condensate volume and number (Figure 2)/15ntwtBr_48hr/inside/20240926_JwtBr_NucDFHBI_48hr_Sample1_3_2_inside.xls
- Source Data Fig. 2/Condensate volume and number (Figure 2)/15ntwtBr_48hr/outside/20240926_JwtBr_NucDFHBI_48hr_Sample2_4_1_outside.xls
- Source Data Fig. 2/Condensate volume and number (Figure 2)/15ntwtBr_48hr/outside/20240926_JwtBr_NucDFHBI_48hr_Sample1_1_6_outside.xls
- Source Data Fig. 2/Condensate volume and number (Figure 2)/15ntwtBr_48hr/outside/20240926_JwtBr_NucDFHBI_48hr_Sample1_4_1_outside.xls
- Source Data Fig. 2/Condensate volume and number (Figure 2)/15ntwtBr_48hr/outside/20240926_JwtBr_NucDFHBI_48hr_Sample1_3_2_outside.xls
- Source Data Fig. 2/Condensate volume and number (Figure 2)/15ntwtBr_48hr/outside/20240926_JwtBr_NucDFHBI_48hr_Sample1_1_5_outside.xls
- Source Data Fig. 2/Condensate volume and number (Figure 2)/15ntwtBr_48hr/inside/20240926_JwtBr_NucDFHBI_48hr_Sample1_3_3_inside.xls
- Source Data Fig. 2/Condensate volume and number (Figure 2)/15ntwtBr_48hr/inside/20240926_JwtBr_NucDFHBI_48hr_Sample1_3_1_inside.xls
- Source Data Fig. 2/Condensate volume and number (Figure 2)/15ntABr_12hr/inside/20240918_JABr_NucDFHBI_12hr_Sample1_1_1_inside.xls
- Source Data Fig. 2/Condensate volume and number (Figure 2)/15ntABr_12hr/inside/20240918_JABr_NucDFHBI_12hr_Sample1_1_4_inside.xls
- Source Data Fig. 2/Condensate volume and number (Figure 2)/15ntwtBr_48hr/outside/20240926_JwtBr_NucDFHBI_48hr_Sample1_4_3_outside.xls
- Source Data Fig. 2/Condensate volume and number (Figure 2)/15ntwtBr_48hr/outside/20240926_JwtBr_NucDFHBI_48hr_Sample1_1_4_outside.xls
- Source Data Fig. 2/Condensate volume and number (Figure 2)/15ntwtBr_48hr/inside/20240926_JwtBr_NucDFHBI_48hr_Sample1_1_5_inside.xls
- Source Data Fig. 2/Condensate volume and number (Figure 2)/10ntABr_24hr/outside/20241025_10ntABr_NucDFHBI_24hr_Sample2_1_1_outside.xls
- Source Data Fig. 2/Condensate volume and number (Figure 2)/15ntwtBr_48hr/inside/20240926_JwtBr_NucDFHBI_48hr_Sample1_1_3_inside.xls
- Source Data Fig. 2/Condensate volume and number (Figure 2)/10ntABr_24hr/outside/20241025_10ntABr_NucDFHBI_24hr_Sample3_3_1_outside.xls
- Source Data Fig. 2/Condensate volume and number (Figure 2)/10ntABr_24hr/outside/20241025_10ntABr_NucDFHBI_24hr_Sample1_3_1_outside.xls
- Source Data Fig. 2/Condensate volume and number (Figure 2)/15ntwtBr_12hr/inside/20240926_JwtBr_NucDFHBI_12hr_Sample2_4_1_inside.xls
- Source Data Fig. 2/Condensate volume and number (Figure 2)/15ntwtBr_48hr/outside/20240926_JwtBr_NucDFHBI_48hr_Sample1_1_2_outside.xls
- Source Data Fig. 2/Condensate volume and number (Figure 2)/15ntwtBr_48hr/inside/20240926_JwtBr_NucDFHBI_48hr_Sample1_1_6_inside.xls
- Source Data Fig. 2/Condensate volume and number (Figure 2)/15ntwtBr_48hr/inside/20240926_JwtBr_NucDFHBI_48hr_Sample1_1_4_inside.xls
- Source Data Fig. 2/Condensate volume and number (Figure 2)/10ntABr_24hr/outside/20241025_10ntABr_NucDFHBI_24hr_Sample1_4_1_outside.xls
- Source Data Fig. 2/Condensate volume and number (Figure 2)/15ntwtBr_12hr/inside/20240926_JwtBr_NucDFHBI_12hr_Sample2_1_2_inside.xls
- Source Data Fig. 2/Condensate volume and number (Figure 2)/15ntwtBr_48hr/outside/20240926_JwtBr_NucDFHBI_48hr_Sample1_1_3_outside.xls
- Source Data Fig. 2/Condensate volume and number (Figure 2)/15ntwtBr_12hr/inside/20240926_JwtBr_NucDFHBI_12hr_Sample2_3_2_inside.xls
- Source Data Fig. 2/Condensate volume and number (Figure 2)/10ntABr_24hr/outside/20241025_10ntABr_NucDFHBI_24hr_Sample2_2_1_outside.xls
- Source Data Fig. 2/Condensate volume and number (Figure 2)/15ntwtBr_12hr/inside/20240926_JwtBr_NucDFHBI_12hr_Sample3_2_2_inside.xls
- Source Data Fig. 2/Condensate volume and number (Figure 2)/10ntABr_24hr/outside/20241025_10ntabr_nucdfhbi_24hr_sample1_2_2_outside.xls
- Source Data Fig. 2/Condensate volume and number (Figure 2)/15ntwtBr_48hr/outside/20240926_JwtBr_NucDFHBI_48hr_Sample1_1_1_outside.xls
- Source Data Fig. 2/Condensate volume and number (Figure 2)/10ntABr_24hr/outside/20241025_10ntabr_nucdfhbi_24hr_sample1_1_3_outside.xls
- Source Data Fig. 2/Condensate volume and number (Figure 2)/15ntwtBr_48hr/inside/20240926_JwtBr_NucDFHBI_48hr_Sample1_1_1_inside.xls
- Source Data Fig. 2/Condensate volume and number (Figure 2)/15ntwtBr_48hr/inside/20240926_JwtBr_NucDFHBI_48hr_Sample1_1_2_inside.xls
- Source Data Fig. 2/Condensate volume and number (Figure 2)/10ntABr_24hr/outside/20241025_10ntABr_NucDFHBI_24hr_Sample2_4_1_outside.xls
- Source Data Fig. 2/Condensate volume and number (Figure 2)/10ntABr_24hr/outside/20241025_10ntABr_NucDFHBI_24hr_Sample2_3_1_outside.xls
- Source Data Fig. 2/Condensate volume and number (Figure 2)/15ntwtBr_12hr/inside/20240926_JwtBr_NucDFHBI_12hr_Sample2_1_1_inside.xls
- Source Data Fig. 2/Condensate volume and number (Figure 2)/15ntwtBr_12hr/inside/20240926_JwtBr_NucDFHBI_12hr_Sample3_1_1_inside.xls
- Source Data Fig. 2/Condensate volume and number (Figure 2)/10ntABr_24hr/outside/20241025_10ntabr_nucdfhbi_24hr_sample1_1_2_outside.xls
- Source Data Fig. 2/Condensate volume and number (Figure 2)/15ntwtBr_12hr/inside/20240926_JwtBr_NucDFHBI_12hr_Sample2_4_2_inside.xls
- Source Data Fig. 2/Condensate volume and number (Figure 2)/15ntwtBr_12hr/inside/20240926_JwtBr_NucDFHBI_12hr_Sample1_3_1_inside.xls
- Source Data Fig. 2/Condensate volume and number (Figure 2)/15ntwtBr_12hr/inside/20240926_JwtBr_NucDFHBI_12hr_Sample2_4_3_inside.xls
- Source Data Fig. 2/Condensate volume and number (Figure 2)/10ntABr_24hr/outside/20241025_10ntabr_nucdfhbi_24hr_sample1_2_1_outside.xls
- Source Data Fig. 2/Condensate volume and number (Figure 2)/15ntwtBr_12hr/inside/20240926_JwtBr_NucDFHBI_12hr_Sample2_3_1_inside.xls
- Source Data Fig. 2/Condensate volume and number (Figure 2)/10ntABr_24hr/outside/20241025_10ntABr_NucDFHBI_24hr_Sample1_1_1_outside.xls
- Source Data Fig. 2/Condensate volume and number (Figure 2)/15ntwtBr_12hr/inside/20240926_JwtBr_NucDFHBI_12hr_Sample3_2_3_inside.xls
- Source Data Fig. 2/Condensate volume and number (Figure 2)/15ntwtBr_12hr/inside/20240926_JwtBr_NucDFHBI_12hr_Sample1_3_2_inside.xls
- Source Data Fig. 2/Condensate volume and number (Figure 2)/15ntwtBr_12hr/inside/20240926_JwtBr_NucDFHBI_12hr_Sample1_2_2_inside.xls
- Source Data Fig. 2/Condensate volume and number (Figure 2)/10ntABr_12hr/outside/20241025_10ntABr_NucDFHBI_12hr_Sample1_3_1_outside.xls
- Source Data Fig. 2/Condensate volume and number (Figure 2)/15ntwtBr_12hr/inside/20240926_JwtBr_NucDFHBI_12hr_Sample1_2_1_inside.xls
- Source Data Fig. 2/Condensate volume and number (Figure 2)/10ntABr_12hr/outside/20241025_10ntABr_NucDFHBI_12hr_Sample2_4_2_outside.xls
- Source Data Fig. 2/Condensate volume and number (Figure 2)/15ntwtBr_12hr/inside/20240926_JwtBr_NucDFHBI_12hr_Sample3_2_1_inside.xls
- Source Data Fig. 2/Condensate volume and number (Figure 2)/15ntwtBr_12hr/inside/20240926_JwtBr_NucDFHBI_12hr_Sample1_1_2_inside.xls
- Source Data Fig. 2/Condensate volume and number (Figure 2)/10ntABr_12hr/outside/20241025_10ntABr_NucDFHBI_12hr_Sample3_2_2_outside.xls
- Source Data Fig. 2/Condensate volume and number (Figure 2)/10ntABr_12hr/outside/20241025_10ntABr_NucDFHBI_12hr_Sample2_3_1_outside.xls
- Source Data Fig. 2/Condensate volume and number (Figure 2)/10ntABr_12hr/outside/20241025_10ntABr_NucDFHBI_12hr_Sample2_2_2_outside.xls
- Source Data Fig. 2/Condensate volume and number (Figure 2)/10ntABr_12hr/outside/20241025_10ntABr_NucDFHBI_12hr_Sample3_1_2_outside.xls
- Source Data Fig. 2/Condensate volume and number (Figure 2)/10ntABr_12hr/outside/20241025_10ntABr_NucDFHBI_12hr_Sample1_1_2_outside.xls
- Source Data Fig. 2/Condensate volume and number (Figure 2)/10ntABr_12hr/outside/20241025_10ntABr_NucDFHBI_12hr_Sample1_2_1_outside.xls
- Source Data Fig. 2/Condensate volume and number (Figure 2)/10ntABr_12hr/outside/20241025_10ntABr_NucDFHBI_12hr_Sample3_2_3_outside.xls
- Source Data Fig. 2/Condensate volume and number (Figure 2)/10ntABr_12hr/outside/20241025_10ntABr_NucDFHBI_12hr_Sample3_1_1_outside.xls
- Source Data Fig. 2/Condensate volume and number (Figure 2)/10ntABr_12hr/outside/20241025_10ntABr_NucDFHBI_12hr_Sample3_2_1_outside.xls
- Source Data Fig. 2/Condensate volume and number (Figure 2)/10ntABr_12hr/outside/20241025_10ntABr_NucDFHBI_12hr_Sample2_4_1_outside.xls
- Source Data Fig. 2/Condensate volume and number (Figure 2)/10ntABr_12hr/outside/20241025_10ntABr_NucDFHBI_12hr_Sample1_1_1_outside.xls
- Source Data Fig. 2/Condensate volume and number (Figure 2)/15ntABr_24hr/inside/20240918_JABr_NucDFHBI_24hr_Sample3_3_2_inside.xls
- Source Data Fig. 2/Condensate volume and number (Figure 2)/10ntABr_12hr/outside/20241025_10ntABr_NucDFHBI_12hr_Sample1_3_2_outside.xls
- Source Data Fig. 2/Condensate volume and number (Figure 2)/20ntABr_48hr/outside/20240926_AABr_NucDFHBI_48hr_Sample3_1_6_outside.xls
- Source Data Fig. 2/Condensate volume and number (Figure 2)/15ntABr_24hr/inside/20240918_JABr_NucDFHBI_24hr_Sample3_2_2_inside.xls
- Source Data Fig. 2/Condensate volume and number (Figure 2)/20ntABr_48hr/outside/20240926_AABr_NucDFHBI_48hr_Sample3_1_1_outside.xls
- Source Data Fig. 2/Condensate volume and number (Figure 2)/20ntABr_48hr/outside/20240926_AABr_NucDFHBI_48hr_Sample3_1_4_outside.xls
- Source Data Fig. 2/Condensate volume and number (Figure 2)/10ntABr_12hr/outside/20241025_10ntABr_NucDFHBI_12hr_Sample3_3_1_outside.xls
- Source Data Fig. 2/Condensate volume and number (Figure 2)/20ntABr_48hr/outside/20240926_AABr_NucDFHBI_48hr_Sample1_1_5_outside.xls
- Source Data Fig. 2/Condensate volume and number (Figure 2)/10ntABr_12hr/outside/20241025_10ntABr_NucDFHBI_12hr_Sample1_4_1_outside.xls
- Source Data Fig. 2/Condensate volume and number (Figure 2)/15ntABr_24hr/inside/20240918_JABr_NucDFHBI_24hr_Sample2_2_1_inside.xls
- Source Data Fig. 2/Condensate volume and number (Figure 2)/15ntABr_24hr/inside/20240918_JABr_NucDFHBI_24hr_Sample2_3_1_inside.xls
- Source Data Fig. 2/Condensate volume and number (Figure 2)/15ntABr_24hr/inside/20240918_JABr_NucDFHBI_24hr_Sample3_3_1_inside.xls
- Source Data Fig. 2/Condensate volume and number (Figure 2)/10ntABr_12hr/outside/20241025_10ntABr_NucDFHBI_12hr_Sample2_2_1_outside.xls
- Source Data Fig. 2/Condensate volume and number (Figure 2)/15ntABr_24hr/inside/20240918_JABr_NucDFHBI_24hr_Sample2_1_1_inside.xls
- Source Data Fig. 2/Condensate volume and number (Figure 2)/15ntABr_24hr/inside/20240918_JABr_NucDFHBI_24hr_Sample3_1_1_inside.xls
- Source Data Fig. 2/Condensate volume and number (Figure 2)/20ntABr_48hr/outside/20240926_AABr_NucDFHBI_48hr_Sample3_1_5_outside.xls
- Source Data Fig. 2/Condensate volume and number (Figure 2)/15ntABr_24hr/inside/20240918_JABr_NucDFHBI_24hr_Sample2_1_2_inside.xls
- Source Data Fig. 2/Condensate volume and number (Figure 2)/20ntABr_48hr/outside/20240926_AABr_NucDFHBI_48hr_Sample1_1_6_outside.xls
[truncated: 28 more entries]
