# Supplementary material for: Programmable artificial RNA condensates in mammalian cells
Source: Nat Nanotechnol. 2026 Apr 29;21(6):821–30. doi: 10.1038/s41565-026-02164-7 (PMC13293865; doi:10.1038/s41565-026-02164-7)
Supplement: Supplementary file 4 — Condensate volume and number quantification in Fig. 2. [file 41565_2026_2164_MOESM4_ESM.zip › Source Data Fig. 2/Condensate volume and number (Figure 2)/15ntwtBr_12hr/outside.csv]

Cell	Class	Average volume
Sample1_1_2_outside	Class A	0.13872597140393086
Sample1_2_1_outside	Class B	0.2361697911151818
Sample1_2_2_outside	Class B	0.42093020180861157
Sample2_1_2_outside	Class A	0.049733699609835945
Sample2_3_1_outside	Class B	0.17040142184123397
Sample2_4_1_outside	Class A	1.0268380989631016
Sample2_4_2_outside	Class A	0.3289009431997935
Sample2_4_3_outside	Class B	0.21997599303722382
Sample3_1_1_outside	Class B	1.3606599569320679
Sample3_2_1_outside	Class B	0.4588008411228657
Sample3_2_3_outside	Class B	0.4835213323434194
