# Supplementary material for: Programmable artificial RNA condensates in mammalian cells
Source: Nat Nanotechnol. 2026 Apr 29;21(6):821–30. doi: 10.1038/s41565-026-02164-7 (PMC13293865; doi:10.1038/s41565-026-02164-7)
Supplement: Supplementary file 4 — Condensate volume and number quantification in Fig. 2. [file 41565_2026_2164_MOESM4_ESM.zip › Source Data Fig. 2/Condensate volume and number (Figure 2)/15ntABr_12hr/outside.csv]

Cell	Class	Average volume
Sample1_1_5_outside	Class A	0.6462187319993973
Sample1_3_1_outside	Class B	0.1479258956387639
Sample1_3_3_outside	Class A	0.26251354281391415
Sample1_4_1_outside	Class A	0.3110291254706681
Sample2_3_1_outside	Class B	0.9655025154352188
Sample3_2_1_outside	Class B	2.942360043525696
Sample3_3_1_outside	Class B	0.9062059372663498
Sample3_3_2_outside	Class B	0.6322776207869704
