# Supplementary material for: Programmable artificial RNA condensates in mammalian cells
Source: Nat Nanotechnol. 2026 Apr 29;21(6):821–30. doi: 10.1038/s41565-026-02164-7 (PMC13293865; doi:10.1038/s41565-026-02164-7)
Supplement: Supplementary file 4 — Condensate volume and number quantification in Fig. 2. [file 41565_2026_2164_MOESM4_ESM.zip › Source Data Fig. 2/Condensate volume and number (Figure 2)/15ntwtBr_24hr/outside.csv]

Cell	Class	Average volume
Sample1_1_1_outside	Class B	0.1803527833627803
Sample1_1_3_outside	Class B	0.5262677760329098
Sample1_1_4_outside	Class B	0.7687993999570608
Sample1_2_1_outside	Class A	0.30434556119143963
Sample1_2_1_outside	Class B	0.2118300384340378
Sample1_2_1_outside	Class C	0.6078636907041073
Sample1_2_1_outside	Class D	0.17376660289508955
Sample1_2_2_outside	Class A	1.1549681842327117
Sample1_2_2_outside	Class B	0.8131360848035131
Sample1_2_3_outside	Class B	0.9469373643398284
Sample1_3_1_outside	Class B	0.5285800099372864
Sample1_3_2_outside	Class B	2.6770099401474
Sample1_3_3_outside	Class B	0.11779850162565708
Sample1_4_1_outside	Class B	1.112501209974289
Sample2_1_1_outside	Class B	4.838164036162198
Sample2_3_1_outside	Class A	2.766369938850403
Sample2_3_1_outside	Class B	0.5429278868985804
Sample2_4_2_outside	Class B	0.13069219491444528
Sample3_1_1_outside	Class B	0.38739380267049583
Sample3_1_2_outside	Class A	0.17056100070476532
Sample3_1_2_outside	Class B	1.0184491878265844
Sample3_1_2_outside	Class C	0.9361189644162854
Sample3_2_1_outside	Class B	2.0249239414930345
