# Supplementary material for: Programmable artificial RNA condensates in mammalian cells
Source: Nat Nanotechnol. 2026 Apr 29;21(6):821–30. doi: 10.1038/s41565-026-02164-7 (PMC13293865; doi:10.1038/s41565-026-02164-7)
Supplement: Supplementary file 4 — Condensate volume and number quantification in Fig. 2. [file 41565_2026_2164_MOESM4_ESM.zip › Source Data Fig. 2/Condensate volume and number (Figure 2)/15ntwtBr_48hr/inside.csv]

Cell	Class	Average volume
Sample1_1_1_inside	Class A	12.473998069763184
Sample1_1_2_inside	Class A	15.700163205464682
Sample1_1_2_inside	Class B	5.880036431200364
Sample1_1_3_inside	Class B	26.606923137392318
Sample1_1_4_inside	Class A	38.384777205330984
Sample1_1_5_inside	Class B	11.712831020355225
Sample1_1_6_inside	Class B	17.36066659291585
Sample1_3_1_inside	Class A	4.015748050296679
Sample1_3_2_inside	Class B	184.58999633789062
Sample1_3_3_inside	Class B	13.95277131597201
Sample1_4_1_inside	Class A	8.748563072511129
Sample1_4_1_inside	Class B	6.8982526659965515
Sample1_4_3_inside	Class A	10.908949170793806
Sample1_4_3_inside	Class B	11.188308318456015
Sample1_4_4_inside	Class A	33.7574999332428
Sample1_4_4_inside	Class B	59.99396578470866
Sample2_4_1_inside	Class A	21.012089610099792
Sample2_4_1_inside	Class B	18.390024730137416
Sample2_4_1_inside	Class C	30.62339973449707
Sample2_4_1_inside	Class D	15.475050210952759
