# Supplementary material for: Programmable artificial RNA condensates in mammalian cells
Source: Nat Nanotechnol. 2026 Apr 29;21(6):821–30. doi: 10.1038/s41565-026-02164-7 (PMC13293865; doi:10.1038/s41565-026-02164-7)
Supplement: Supplementary file 4 — Condensate volume and number quantification in Fig. 2. [file 41565_2026_2164_MOESM4_ESM.zip › Source Data Fig. 2/Condensate volume and number (Figure 2)/15ntABr_24hr/inside.csv]

Cell	Class	Average volume
Sample1_1_1_inside	Class A	9.05547046661377
Sample1_1_1_inside	Class B	2.50420401096344
Sample1_1_2_inside	Class A	2.014092625118792
Sample1_1_3_inside	Class A	1.186314735809962
Sample1_1_3_inside	Class B	1.3094801421869884
Sample1_1_3_inside	Class C	1.555186114328749
Sample1_1_4_inside	Class A	0.5359523249790072
Sample1_1_4_inside	Class B	9.820654052495957
Sample1_1_4_inside	Class C	0.7644175904545378
Sample1_2_1_inside	Class A	0.5878663284704089
Sample1_4_1_inside	Class A	1.8879794364883786
Sample1_4_2_inside	Class A	0.9687959633689994
Sample1_4_3_inside	Class A	1.5286820416267102
Sample1_4_4_inside	Class A	2.4441204518079758
Sample2_1_1_inside	Class A	1.3602452418870397
Sample2_1_2_inside	Class B	19.599646186828615
Sample2_2_1_inside	Class A	1.369193530678749
Sample2_3_1_inside	Class A	3.6688817184832363
Sample3_1_1_inside	Class A	2.8322224758565424
Sample3_2_1_inside	Class B	6.990143403410912
Sample3_2_2_inside	Class A	5.942667879164219
Sample3_3_1_inside	Class A	13.516594593014036
Sample3_3_2_inside	Class B	15.862841606140137
