# Supplementary material for: Programmable artificial RNA condensates in mammalian cells
Source: Nat Nanotechnol. 2026 Apr 29;21(6):821–30. doi: 10.1038/s41565-026-02164-7 (PMC13293865; doi:10.1038/s41565-026-02164-7)
Supplement: Supplementary file 4 — Condensate volume and number quantification in Fig. 2. [file 41565_2026_2164_MOESM4_ESM.zip › Source Data Fig. 2/Condensate volume and number (Figure 2)/15ntwtBr_12hr/inside.csv]

Cell	Class	Average volume
Sample1_1_2_inside	Class A	0.4950403976771567
Sample1_2_1_inside	Class A	0.984478497877717
Sample1_2_2_inside	Class B	3.1768254554271698
Sample1_3_1_inside	Class A	1.2003382711034072
Sample1_3_2_inside	Class A	0.28012204237959604
Sample2_1_1_inside	Class A	0.40622105579823253
Sample2_1_2_inside	Class A	0.6618673611336794
Sample2_3_1_inside	Class A	0.5428862220845944
Sample2_3_2_inside	Class A	0.5431710746553209
Sample2_4_1_inside	Class A	3.596475159161185
Sample2_4_2_inside	Class A	0.5400796679028294
Sample2_4_3_inside	Class A	0.4293847149465142
Sample3_1_1_inside	Class B	0.50348057382955
Sample3_2_1_inside	Class A	0.4192873771217736
Sample3_2_2_inside	Class B	0.9499734789133072
Sample3_2_3_inside	Class A	0.3346478616197904
