# Supplementary material for: Programmable artificial RNA condensates in mammalian cells
Source: Nat Nanotechnol. 2026 Apr 29;21(6):821–30. doi: 10.1038/s41565-026-02164-7 (PMC13293865; doi:10.1038/s41565-026-02164-7)
Supplement: Supplementary file 4 — Condensate volume and number quantification in Fig. 2. [file 41565_2026_2164_MOESM4_ESM.zip › Source Data Fig. 2/Condensate volume and number (Figure 2)/20ntABr_48hr/outside.csv]

Cell	Class	Average volume
Sample1_1_1_outside	Class B	0.46872563211416657
Sample1_1_2_outside	Class A	1.4614167691227824
Sample1_1_2_outside	Class B	1.5028821705611208
Sample1_1_2_outside	Class C	0.7545742453370667
Sample1_1_3_outside	Class B	0.47456384922067324
Sample1_1_4_outside	Class A	1.5872278389417462
Sample1_1_4_outside	Class B	1.4534442900783486
Sample1_1_5_outside	Class B	0.3806540071964264
Sample1_1_6_outside	Class B	0.16241918103053019
Sample3_1_1_outside	Class B	0.8401909311457226
Sample3_1_2_outside	Class B	0.4371894309935096
Sample3_1_3_outside	Class B	0.5943677816197185
Sample3_1_4_outside	Class B	2.0530762837734073
Sample3_1_5_outside	Class A	0.42155903276915735
Sample3_1_5_outside	Class B	0.3167854493483901
Sample3_1_6_outside	Class A	1.288879082837236
Sample3_1_6_outside	Class B	0.737576816757103
Sample3_1_6_outside	Class C	0.8364294713810664
