# Supplementary material for: Programmable artificial RNA condensates in mammalian cells
Source: Nat Nanotechnol. 2026 Apr 29;21(6):821–30. doi: 10.1038/s41565-026-02164-7 (PMC13293865; doi:10.1038/s41565-026-02164-7)
Supplement: Supplementary file 4 — Condensate volume and number quantification in Fig. 2. [file 41565_2026_2164_MOESM4_ESM.zip › Source Data Fig. 2/Condensate volume and number (Figure 2)/20ntABr_48hr/inside.csv]

Cell	Class	Average volume
Sample1_1_1_inside	Class A	10.70550863345464
Sample1_1_2_inside	Class A	6.8103908598423
Sample1_1_2_inside	Class B	1.014499709631006
Sample1_1_2_inside	Class C	0.42744065169245005
Sample1_1_2_inside	Class D	12.17721785902977
Sample1_1_2_inside	Class E	2.480915469676256
Sample1_1_3_inside	Class A	11.389495662280492
Sample1_1_4_inside	Class A	0.6371592953801155
Sample1_1_4_inside	Class B	0.9301198832690716
Sample1_1_5_inside	Class A	2.9632377301653228
Sample1_1_5_inside	Class B	2.0489228315651418
Sample1_1_6_inside	Class A	16.354948043823242
Sample3_1_1_inside	Class A	33.13044246534506
Sample3_1_2_inside	Class A	156.88600158691406
Sample3_1_3_inside	Class A	185.4199981689453
Sample3_1_4_inside	Class A	9.14936820098332
Sample3_1_5_inside	Class A	1.8908318621771676
Sample3_1_5_inside	Class B	1.6441441199609212
Sample3_1_6_inside	Class A	210.40499877929688
Sample3_1_6_inside	Class B	208.90772342681885
Sample3_1_6_inside	Class C	86.97629690170288
