# Supplementary material for: Programmable artificial RNA condensates in mammalian cells
Source: Nat Nanotechnol. 2026 Apr 29;21(6):821–30. doi: 10.1038/s41565-026-02164-7 (PMC13293865; doi:10.1038/s41565-026-02164-7)
Supplement: Supplementary file 4 — Condensate volume and number quantification in Fig. 2. [file 41565_2026_2164_MOESM4_ESM.zip › Source Data Fig. 2/Condensate volume and number (Figure 2)/20ntABr_6hr/outside.csv]

Cell	Class	Average volume
Sample2_2_1_outside	Class A	0.02353560086339712
Sample2_2_1_outside	Class B	0.16413165799652538
Sample2_3_2_outside	Class A	0.11721406690776348
Sample2_4_2_outside	Class B	0.8029247727245092
Sample3_2_1_outside	Class B	0.2801530063152313
Sample3_2_2_outside	Class B	0.900304488837719
Sample3_3_1_outside	Class B	1.128553371503949
