# Supplementary material for: Programmable artificial RNA condensates in mammalian cells
Source: Nat Nanotechnol. 2026 Apr 29;21(6):821–30. doi: 10.1038/s41565-026-02164-7 (PMC13293865; doi:10.1038/s41565-026-02164-7)
Supplement: Supplementary file 4 — Condensate volume and number quantification in Fig. 2. [file 41565_2026_2164_MOESM4_ESM.zip › Source Data Fig. 2/Condensate volume and number (Figure 2)/15ntABr_12hr/inside.csv]

Cell	Class	Average volume
Sample1_1_1_inside	Class A	0.7099463130746569
Sample1_1_2_inside	Class A	0.04839089885354042
Sample1_1_2_inside	Class B	0.7163569508120418
Sample1_1_3_inside	Class A	0.8212776548332639
Sample1_1_4_inside	Class A	0.4459956658205816
Sample1_1_5_inside	Class A	0.6682901782424826
Sample1_3_1_inside	Class A	1.4417983808300712
Sample1_3_2_inside	Class A	1.0752243157476187
Sample1_3_3_inside	Class A	0.5555338706407282
Sample1_4_1_inside	Class A	0.24873623567362946
Sample1_4_2_inside	Class A	0.5310051257411639
Sample2_1_1_inside	Class A	0.9967712360258038
Sample2_1_2_inside	Class A	0.5611105060302898
Sample2_1_3_inside	Class A	0.6350067829092344
Sample2_1_4_inside	Class A	1.325457557597581
Sample2_2_1_inside	Class A	0.5075971197722287
Sample2_3_1_inside	Class A	0.2651655318836371
Sample3_1_1_inside	Class A	1.6834376960992814
Sample3_2_1_inside	Class A	0.43504324555397034
Sample3_3_1_inside	Class A	0.80687135103203
Sample3_3_2_inside	Class B	2.6044878996908665
