# Supplementary material for: Programmable artificial RNA condensates in mammalian cells
Source: Nat Nanotechnol. 2026 Apr 29;21(6):821–30. doi: 10.1038/s41565-026-02164-7 (PMC13293865; doi:10.1038/s41565-026-02164-7)
Supplement: Supplementary file 4 — Condensate volume and number quantification in Fig. 2. [file 41565_2026_2164_MOESM4_ESM.zip › Source Data Fig. 2/Condensate volume and number (Figure 2)/20ntABr_6hr/inside.csv]

Cell	Class	Average volume
Sample1_1_1_inside	Class A	0.5082938969135284
Sample1_1_1_inside	Class B	0.7124272737097233
Sample1_2_1_inside	Class A	0.475002758204937
Sample1_2_1_inside	Class B	0.4771499985998327
Sample2_1_1_inside	Class A	0.7200879552509896
Sample2_2_1_inside	Class B	0.7602379967768987
Sample2_2_3_inside	Class B	1.4873420029878617
Sample2_3_1_inside	Class A	0.31369253899902105
Sample2_3_1_inside	Class B	0.22399624213576316
Sample2_3_2_inside	Class A	0.04329704865813255
Sample2_3_2_inside	Class B	0.34344157789434704
Sample2_4_1_inside	Class A	1.6401750962985189
Sample2_4_2_inside	Class A	0.8511849939823151
Sample2_4_3_inside	Class A	1.0955105724141878
Sample3_2_1_inside	Class A	1.1395231783390045
Sample3_2_1_inside	Class B	0.893339420740421
Sample3_2_2_inside	Class A	0.4721544605990251
Sample3_3_1_inside	Class A	0.5655383481865838
Sample3_3_1_inside	Class B	1.1637817120010203
