# Supplementary material for: Programmable artificial RNA condensates in mammalian cells
Source: Nat Nanotechnol. 2026 Apr 29;21(6):821–30. doi: 10.1038/s41565-026-02164-7 (PMC13293865; doi:10.1038/s41565-026-02164-7)
Supplement: Supplementary file 4 — Condensate volume and number quantification in Fig. 2. [file 41565_2026_2164_MOESM4_ESM.zip › Source Data Fig. 2/Condensate volume and number (Figure 2)/15ntABr_48hr/inside.csv]

Cell	Class	Average volume
Sample1_1_1_inside	Class A	9.109543211319867
Sample1_1_1_inside	Class B	7.191968612372875
Sample1_1_2_inside	Class A	13.850972837209701
Sample1_1_2_inside	Class B	13.969324823220571
Sample1_1_2_inside	Class C	2.4633743941783903
Sample1_1_3_inside	Class A	11.47574544698
Sample1_1_3_inside	Class B	3.9459660998545587
Sample1_2_1_inside	Class A	2.5412460546940565
Sample1_2_1_inside	Class B	10.222509187459945
Sample1_2_1_inside	Class C	10.480553250171637
Sample1_3_2_inside	Class A	7.664941334724427
Sample1_4_1_inside	Class B	3.7537041703859964
Sample1_4_2_inside	Class A	28.011929273605347
Sample2_1_1_inside	Class A	13.105299323797226
Sample2_1_2_inside	Class A	81.5506517291069
Sample2_1_3_inside	Class A	16.942255593836308
Sample3_1_1_inside	Class A	6.988483933040074
Sample3_1_2_inside	Class A	6.614554874922918
Sample3_1_2_inside	Class B	3.1855028016226634
Sample3_1_3_inside	Class A	4.846454232931137
