# Supplementary material for: Programmable artificial RNA condensates in mammalian cells
Source: Nat Nanotechnol. 2026 Apr 29;21(6):821–30. doi: 10.1038/s41565-026-02164-7 (PMC13293865; doi:10.1038/s41565-026-02164-7)
Supplement: Supplementary file 4 — Condensate volume and number quantification in Fig. 2. [file 41565_2026_2164_MOESM4_ESM.zip › Source Data Fig. 2/Condensate volume and number (Figure 2)/20ntABr_12hr/outside.csv]

Cell	Class	Average volume
Sample1_1_3_outside	Class A	0.5607039953271548
Sample1_1_3_outside	Class B	0.03315579891204834
Sample1_2_1_outside	Class B	0.22040066619714102
Sample1_2_2_outside	Class A	0.2211543577723205
Sample1_3_2_outside	Class B	4.165899142622948
Sample2_1_1_outside	Class B	0.9358261661604047
Sample2_1_2_outside	Class B	0.7829678971320391
Sample2_2_1_outside	Class A	0.2509100679308176
Sample2_2_2_outside	Class B	1.5586854815483093
Sample3_1_1_outside	Class B	0.7661346793174744
Sample3_2_1_outside	Class A	0.11604499816894531
Sample3_2_1_outside	Class B	0.5024581924080849
