# Supplementary material for: Programmable artificial RNA condensates in mammalian cells
Source: Nat Nanotechnol. 2026 Apr 29;21(6):821–30. doi: 10.1038/s41565-026-02164-7 (PMC13293865; doi:10.1038/s41565-026-02164-7)
Supplement: Supplementary file 4 — Condensate volume and number quantification in Fig. 2. [file 41565_2026_2164_MOESM4_ESM.zip › Source Data Fig. 2/Condensate volume and number (Figure 2)/15ntABr_48hr/outside.csv]

Cell	Class	Average volume
Sample1_1_1_outside	Class A	1.2901714959492285
Sample1_1_1_outside	Class B	0.7332005167291278
Sample1_1_2_outside	Class A	1.689395275253516
Sample1_1_2_outside	Class B	0.2261120568708343
Sample1_1_2_outside	Class C	0.15143249928951263
Sample1_1_3_outside	Class A	3.635139010846615
Sample1_1_3_outside	Class B	2.919245042403539
Sample1_2_1_outside	Class A	1.5719129525125026
Sample1_2_1_outside	Class B	5.948272525691069
Sample1_2_1_outside	Class C	1.2337320074439049
Sample1_3_2_outside	Class B	1.5588532856450632
Sample1_4_1_outside	Class B	0.3460629992187023
Sample1_4_2_outside	Class B	3.3006550490856172
Sample2_1_1_outside	Class B	0.141237033470199
Sample2_1_2_outside	Class B	0.865530528522834
Sample2_1_3_outside	Class B	0.8373743576268035
Sample3_1_1_outside	Class B	0.7196893421933055
Sample3_1_2_outside	Class A	11.09124555811286
Sample3_1_2_outside	Class B	1.4737786769612946
Sample3_1_3_outside	Class B	0.36377328463306985
