# Supplementary material for: Programmable artificial RNA condensates in mammalian cells
Source: Nat Nanotechnol. 2026 Apr 29;21(6):821–30. doi: 10.1038/s41565-026-02164-7 (PMC13293865; doi:10.1038/s41565-026-02164-7)
Supplement: Supplementary file 4 — Condensate volume and number quantification in Fig. 2. [file 41565_2026_2164_MOESM4_ESM.zip › Source Data Fig. 2/Condensate volume and number (Figure 2)/15ntwtBr_24hr/inside.csv]

Cell	Class	Average volume
Sample1_1_1_inside	Class B	3.7876273971050978
Sample1_1_3_inside	Class A	2.5100380533271367
Sample1_1_4_inside	Class A	3.4580202648710263
Sample1_2_1_inside	Class A	0.5944457500217817
Sample1_2_1_inside	Class B	0.508711202442646
Sample1_2_1_inside	Class C	0.4793981729035682
Sample1_2_1_inside	Class D	0.28797629992995
Sample1_2_2_inside	Class A	0.7255896894192254
Sample1_2_2_inside	Class B	0.3378540980319182
Sample1_2_3_inside	Class A	1.676694405078888
Sample1_2_3_inside	Class B	2.1479955792667402
Sample1_3_1_inside	Class A	1.1785732835531235
Sample1_3_2_inside	Class A	1.8952616285532713
Sample1_3_3_inside	Class A	1.0900958465412258
Sample1_4_1_inside	Class B	2.089386918182884
Sample2_1_1_inside	Class A	3.707587161596785
Sample2_3_1_inside	Class A	1.8286709114909172
Sample2_3_1_inside	Class B	2.766942335938921
Sample2_4_1_inside	Class B	2.1287546050548554
Sample2_4_2_inside	Class A	6.778062269091606
Sample3_1_1_inside	Class A	1.1037724558264017
Sample3_1_2_inside	Class A	0.47610547371901746
Sample3_1_2_inside	Class B	2.1147489456399793
Sample3_1_2_inside	Class C	1.77342077344656
Sample3_2_1_inside	Class A	0.947490818939119
