# Supplementary material for: Programmable artificial RNA condensates in mammalian cells
Source: Nat Nanotechnol. 2026 Apr 29;21(6):821–30. doi: 10.1038/s41565-026-02164-7 (PMC13293865; doi:10.1038/s41565-026-02164-7)
Supplement: Supplementary file 4 — Condensate volume and number quantification in Fig. 2. [file 41565_2026_2164_MOESM4_ESM.zip › Source Data Fig. 2/Condensate volume and number (Figure 2)/10ntABr_24hr/outside.csv]

Cell	Class	Average volume
Sample1_1_1_outside	Class A	0.2855290741167605
Sample1_1_1_outside	Class B	0.6620246576110147
Sample1_1_1_outside	Class C	6.9292449951171875
Sample1_1_1_outside	Class D	0.6498800428064705
sample_outside	Class A	0.4818734081578441
sample_outside	Class B	0.5965914608289798
sample_outside	Class A	0.7560237960731105
sample_outside	Class A	0.2842722374405111
sample_outside	Class B	0.5622989514556068
sample_outside	Class C	0.9120463034247651
sample_outside	Class A	0.5135624539107084
sample_outside	Class B	0.661093268689001
sample_outside	Class C	1.2438874505460262
Sample1_3_1_outside	Class B	1.6787794016731472
Sample1_4_1_outside	Class A	0.8007303308005687
Sample1_4_1_outside	Class B	0.621659464831464
Sample2_1_1_outside	Class B	0.2394213413056132
Sample2_2_1_outside	Class B	0.8238660884089768
Sample2_3_1_outside	Class B	0.29497166901099975
Sample2_4_1_outside	Class B	0.7787474864644224
Sample3_3_1_outside	Class A	0.7625822283859763
Sample3_3_1_outside	Class B	0.4666287708546846
