# Supplementary material for: Programmable artificial RNA condensates in mammalian cells
Source: Nat Nanotechnol. 2026 Apr 29;21(6):821–30. doi: 10.1038/s41565-026-02164-7 (PMC13293865; doi:10.1038/s41565-026-02164-7)
Supplement: Supplementary file 4 — Condensate volume and number quantification in Fig. 2. [file 41565_2026_2164_MOESM4_ESM.zip › Source Data Fig. 2/Condensate volume and number (Figure 2)/20ntABr_12hr/inside.csv]

Cell	Class	Average volume
Sample1_1_1_inside	Class A	3.1303834248991573
Sample1_1_3_inside	Class A	1.679846547898792
Sample1_1_3_inside	Class B	1.4230258443525858
Sample1_2_1_inside	Class A	0.5671487881802022
Sample1_2_1_inside	Class B	0.7396764439344407
Sample1_2_1_inside	Class C	1.007033736946491
Sample1_2_2_inside	Class A	2.357672329653393
Sample1_2_3_inside	Class A	0.624532629083842
Sample1_2_3_inside	Class B	1.108447392947144
Sample1_3_1_inside	Class A	1.872801035642624
Sample1_3_2_inside	Class A	3.372231185436249
Sample2_1_1_inside	Class A	0.46345698833465576
Sample2_1_1_inside	Class B	1.4131352047125498
Sample2_1_2_inside	Class A	1.5307066336555302
Sample2_2_1_inside	Class A	1.1693155746190593
Sample2_2_2_inside	Class A	1.4255820232732543
Sample2_3_1_inside	Class A	0.855165246129036
Sample2_3_1_inside	Class B	0.4724679980682184
Sample2_4_1_inside	Class A	0.8564644113469583
Sample2_4_1_inside	Class B	0.8074453339764947
Sample3_1_1_inside	Class A	1.0855869279666381
Sample3_2_1_inside	Class A	1.5942492477950596
Sample3_2_1_inside	Class B	1.5550723729595062
Sample3_3_1_inside	Class A	1.4631233148276805
