# Supplementary material for: Programmable artificial RNA condensates in mammalian cells
Source: Nat Nanotechnol. 2026 Apr 29;21(6):821–30. doi: 10.1038/s41565-026-02164-7 (PMC13293865; doi:10.1038/s41565-026-02164-7)
Supplement: Supplementary file 4 — Condensate volume and number quantification in Fig. 2. [file 41565_2026_2164_MOESM4_ESM.zip › Source Data Fig. 2/Condensate volume and number (Figure 2)/Condensate number.xlsx]

## Sheet: Sheet1
Design	Nuclear																									Cytoplasmic
10nt 3A Br_12h	0	0	0	0	0	0	0	0	0	0	0	0	0	0	0	0	0	0								8	7	8	3	5	6	9	14	23	15	10	29	41	8	15	7	4	13
10nt 3A Br_24h	0	0	0	0	0	0	0	0	0	0	0	0	0	0	0	0	0	0	0	0	0					229	53	2	147	160	6	129	62	26	17	29	64	14	26	27	80	383	72	205	58	14	31
10nt 3A Br_48h	0	0	0	0	0	0	0	0	0	0	0	0	0	0	0	0	0	0	0	0						155	239	97	73	218	300	336	719	376	199	273	263	124	61	244	131	174	48	156	211
15nt 3A Br_12h	42	1	16	18	14	19	11	16	27	31	15	37	38	33	34	29	15	10	26	21	12					0	0	0	0	0	4	2	0	7	16	0	0	0	0	0	0	4	0	3	4	11
15nt 3A Br_24h	1	5	24	15	11	17	12	10	47	40	21	48	13	4	36	5	25	18	10	4	22	7	7			4	0	8	37	0	0	0	0	0	0	0	0	9	11	0	13	3	1	1	0	4	20	14
15nt 3A Br_48h	17	20	5	15	10	10	24	16	35	38	15	18	8	12	6	8	35	23	7	14						21	21	52	118	2	12	15	30	13	2	65	4	5	153	269	62	26	2	44	73
20nt 3A Br_6h	3	47	2	11	86	0	3		10	32	20	2	21	19	13	17	5	13	15	21	11					0	0	0	0	0	2	12		0	0	0	6	0	0	6	0	0	1	2	5	0
20nt 3A Br_12h	34	21	35	20	25	39	33	40	45	31	12	1	15	53	52	29	15	73	26	19	55	21	31	30		0	3	1	3	0	0	8	0	0	0	4	10	0	8	12	4	0	0	0	0	7	1	3	0
20nt 3A Br_24h	21	20	18	33	23	11	16	27	30	13	18	28	25	8	21	12	30	38	36	52						13	1	7	13	0	4	0	118	0	18	2	11	7	0	1	0	2	3	1	62
20nt 3A Br_48h	15	10	12	8	10	10	7	14	8	12	15	5	6	2	1	14	7	7	3	2	1					66	96	0	0	199	79	60	27	27	0	1	26	72	73	163	24	13	30	109	129	131
15nt 3WT Br_12h	27	60	25	19	33	20	39	43	36	19	57	41	26	66	8	9										7	7	6	0	0	0	3	4	0	9	6	1	1	14	0	3
15nt 3WT Br_24h	16	45	38	39	50	47	18	27	15	5	31	25	12	40	28	47	33	49	25	10	28	86	31	40	53	7	16	8	8	13	4	7	5	7	5	0	1	2	4	5	4	2	19	0	32	7	2	17	6
15nt 3WT Br_48h	16	6	17	7	7	8	6	32	1	9	14	14	14	12	4	3	4	7	2	2						4	2	0	2	5	1	2	0	3	0	7	0	0	4	3	3	21	19	3	6
[truncated: 1 more columns]
