# Supplementary material for: Programmable artificial RNA condensates in mammalian cells
Source: Nat Nanotechnol. 2026 Apr 29;21(6):821–30. doi: 10.1038/s41565-026-02164-7 (PMC13293865; doi:10.1038/s41565-026-02164-7)
Supplement: Supplementary file 4 — Condensate volume and number quantification in Fig. 2. [file 41565_2026_2164_MOESM4_ESM.zip › Source Data Fig. 2/Condensate volume and number (Figure 2)/20ntABr_24hr/inside.csv]

Cell	Class	Average volume
Sample1_1_1_inside	Class A	10.343370559669676
Sample1_1_1_inside	Class B	1.4384807551279664
Sample1_1_2_inside	Class B	3.9352403945393033
Sample1_2_1_inside	Class A	3.738603380141836
Sample1_2_1_inside	Class B	3.1088113454372985
Sample1_2_1_inside	Class C	2.8914055914025414
Sample1_2_1_inside	Class D	1.870138244703412
Sample1_3_1_inside	Class A	5.868811514228582
Sample1_3_1_inside	Class B	0.47311250468095145
Sample2_1_1_inside	Class A	0.9401004416151688
Sample2_3_1_inside	Class A	1.3671148371779256
Sample2_3_2_inside	Class A	1.442464147827455
Sample2_3_2_inside	Class B	1.2059683227539062
Sample2_4_1_inside	Class A	2.324554853141308
Sample2_4_1_inside	Class B	3.965752593108586
Sample2_4_1_inside	Class C	1.9687596807877223
Sample3_1_1_inside	Class A	3.7995188594485323
Sample3_1_1_inside	Class B	3.159845692252642
Sample3_2_1_inside	Class A	2.620237039660828
Sample3_2_1_inside	Class B	1.2354314910749404
