# Supplementary material for: Programmable artificial RNA condensates in mammalian cells
Source: Nat Nanotechnol. 2026 Apr 29;21(6):821–30. doi: 10.1038/s41565-026-02164-7 (PMC13293865; doi:10.1038/s41565-026-02164-7)
Supplement: Supplementary file 4 — Condensate volume and number quantification in Fig. 2. [file 41565_2026_2164_MOESM4_ESM.zip › Source Data Fig. 2/Condensate volume and number (Figure 2)/15ntwtBr_48hr/outside.csv]

Cell	Class	Average volume
Sample1_1_1_outside	Class A	0.18299449980258942
Sample1_1_2_outside	Class B	0.7778845280408859
Sample1_1_3_outside	Class B	0.4523855000734329
Sample1_1_4_outside	Class B	0.10316539891064166
Sample1_1_5_outside	Class B	0.13389800488948822
Sample1_1_6_outside	Class B	0.6975469887256622
Sample1_3_2_outside	Class B	1.2839346925417583
Sample1_4_1_outside	Class B	2.391587563923427
Sample1_4_3_outside	Class B	0.7115740086883307
Sample1_4_4_outside	Class A	0.35812469323476154
Sample1_4_4_outside	Class B	0.36450090631842613
Sample2_4_1_outside	Class A	0.6075983834231183
Sample2_4_1_outside	Class B	0.9694064606569315
Sample2_4_1_outside	Class C	0.32305633028348285
Sample2_4_1_outside	Class D	1.334095290551583
