# Supplementary material for: Programmable artificial RNA condensates in mammalian cells
Source: Nat Nanotechnol. 2026 Apr 29;21(6):821–30. doi: 10.1038/s41565-026-02164-7 (PMC13293865; doi:10.1038/s41565-026-02164-7)
Supplement: Supplementary file 4 — Condensate volume and number quantification in Fig. 2. [file 41565_2026_2164_MOESM4_ESM.zip › Source Data Fig. 2/Condensate volume and number (Figure 2)/10ntABr_24hr/20241025_10ntABr_NucDFHBI_24hr_Sample2_4_2_outside.xls]

## Sheet: Detailed
Detailed
Volume	Unit	Category	Time	Set 1	ID
0.0452703	µm^3	Surface	1	Class A	0			25.5664
0.0567475	µm^3	Surface	1	Class A	1
0.0216788	µm^3	Surface	1	Class A	2
0.0216787	µm^3	Surface	1	Class A	5
0.272898	µm^3	Surface	1	Class A	6
0.0102018	µm^3	Surface	1	Class A	10
0.0102017	µm^3	Surface	1	Class A	11
0.0331558	µm^3	Surface	1	Class A	12
0.0452703	µm^3	Surface	1	Class A	14
0.106481	µm^3	Surface	1	Class A	15
0.0102017	µm^3	Surface	1	Class A	16
0.0554722	µm^3	Surface	1	Class A	17
0.0318805	µm^3	Surface	1	Class A	18
0.0867149	µm^3	Surface	1	Class A	19
0.0452704	µm^3	Surface	1	Class A	20
0.162591	µm^3	Surface	1	Class A	23
0.0484584	µm^3	Surface	1	Class A	26
0.0216789	µm^3	Surface	1	Class A	30
0.0988295	µm^3	Surface	1	Class A	31
0.0216787	µm^3	Surface	1	Class A	32
0.0975545	µm^3	Surface	1	Class A	33
0.0561098	µm^3	Surface	1	Class A	35
0.0178532	µm^3	Surface	1	Class A	36
0.125609	µm^3	Surface	1	Class A	37
0.0331558	µm^3	Surface	1	Class A	38
0.108394	µm^3	Surface	1	Class A	39
0.0216788	µm^3	Surface	1	Class A	40
0.0102018	µm^3	Surface	1	Class A	44
0.0599356	µm^3	Surface	1	Class A	45
0.0216788	µm^3	Surface	1	Class A	46
0.0331558	µm^3	Surface	1	Class A	48
0.0580225	µm^3	Surface	1	Class A	49
0.0102018	µm^3	Surface	1	Class A	51
0.0102018	µm^3	Surface	1	Class A	53
0.0216789	µm^3	Surface	1	Class A	54
0.0102018	µm^3	Surface	1	Class A	55
0.0216789	µm^3	Surface	1	Class A	56
0.0102018	µm^3	Surface	1	Class A	57
0.0452703	µm^3	Surface	1	Class A	60
0.0216788	µm^3	Surface	1	Class A	61
0.0216788	µm^3	Surface	1	Class A	62
0.0848025	µm^3	Surface	1	Class A	63
0.0797013	µm^3	Surface	1	Class A	64
0.0331559	µm^3	Surface	1	Class A	65
0.0102017	µm^3	Surface	1	Class A	66
0.504989	µm^3	Surface	1	Class A	69
0.0216788	µm^3	Surface	1	Class A	72
0.0994671	µm^3	Surface	1	Class A	73
0.0102018	µm^3	Surface	1	Class A	74
0.0701372	µm^3	Surface	1	Class A	79
0.0675867	µm^3	Surface	1	Class A	81
0.0331557	µm^3	Surface	1	Class A	82
0.124334	µm^3	Surface	1	Class A	83
0.221251	µm^3	Surface	1	Class A	84
0.066949	µm^3	Surface	1	Class A	88
0.130711	µm^3	Surface	1	Class A	92
0.0331558	µm^3	Surface	1	Class A	93
0.0102018	µm^3	Surface	1	Class A	94
0.0930913	µm^3	Surface	1	Class A	96
0.0930912	µm^3	Surface	1	Class A	97
0.0988296	µm^3	Surface	1	Class A	98
0.0102018	µm^3	Surface	1	Class A	99
0.113495	µm^3	Surface	1	Class A	100
0.0414447	µm^3	Surface	1	Class A	102
0.113495	µm^3	Surface	1	Class A	103
0.0446328	µm^3	Surface	1	Class A	104
0.0408071	µm^3	Surface	1	Class A	105
0.0178531	µm^3	Surface	1	Class A	106
0.0331558	µm^3	Surface	1	Class A	111
0.0102018	µm^3	Surface	1	Class A	112
0.0102018	µm^3	Surface	1	Class A	114
7.25474	µm^3	Surface	1	Class A	115
0.0102018	µm^3	Surface	1	Class A	116
0.0561097	µm^3	Surface	1	Class A	117
0.0331557	µm^3	Surface	1	Class A	118
0.138362	µm^3	Surface	1	Class A	119
0.0102018	µm^3	Surface	1	Class A	120
0.0102017	µm^3	Surface	1	Class A	121
0.151751	µm^3	Surface	1	Class A	123
0.0331557	µm^3	Surface	1	Class A	126
0.0102017	µm^3	Surface	1	Class A	127
0.182357	µm^3	Surface	1	Class A	128
0.10138	µm^3	Surface	1	Class A	130
0.0554721	µm^3	Surface	1	Class A	131
0.0452704	µm^3	Surface	1	Class A	134
0.0102018	µm^3	Surface	1	Class A	135
0.107756	µm^3	Surface	1	Class A	136
0.0841647	µm^3	Surface	1	Class A	137
0.0962791	µm^3	Surface	1	Class A	139
0.906046	µm^3	Surface	1	Class A	140
0.044633	µm^3	Surface	1	Class A	141
3.15554	µm^3	Surface	1	Class A	142
0.0102018	µm^3	Surface	1	Class A	143
0.223163	µm^3	Surface	1	Class A	144
0.112857	µm^3	Surface	1	Class A	147
0.0656739	µm^3	Surface	1	Class A	148
0.0561096	µm^3	Surface	1	Class A	149
0.0714127	µm^3	Surface	1	Class A	150
0.0331558	µm^3	Surface	1	Class A	151
0.0102018	µm^3	Surface	1	Class A	152
0.0561097	µm^3	Surface	1	Class A	154
0.277998	µm^3	Surface	1	Class A	155
0.0216788	µm^3	Surface	1	Class A	156
0.0216788	µm^3	Surface	1	Class A	157
0.217425	µm^3	Surface	1	Class A	158
0.17343	µm^3	Surface	1	Class A	159
0.111582	µm^3	Surface	1	Class A	160
0.18682	µm^3	Surface	1	Class A	161
0.0816141	µm^3	Surface	1	Class A	162
0.154302	µm^3	Surface	1	Class A	163
0.0937289	µm^3	Surface	1	Class A	164
0.170242	µm^3	Surface	1	Class A	167
0.114133	µm^3	Surface	1	Class A	168
0.0337934	µm^3	Surface	1	Class A	171
0.0452704	µm^3	Surface	1	Class A	172
0.185545	µm^3	Surface	1	Class A	173
0.0102018	µm^3	Surface	1	Class A	174
0.409347	µm^3	Surface	1	Class A	175
0.0816144	µm^3	Surface	1	Class A	176
0.0102018	µm^3	Surface	1	Class A	178
0.0102018	µm^3	Surface	1	Class A	179
0.0675868	µm^3	Surface	1	Class A	180
0.0102018	µm^3	Surface	1	Class A	181
0.0688619	µm^3	Surface	1	Class A	182
0.0216788	µm^3	Surface	1	Class A	184
0.0541969	µm^3	Surface	1	Class A	185
0.1441	µm^3	Surface	1	Class A	186
0.0216788	µm^3	Surface	1	Class A	187
0.0216787	µm^3	Surface	1	Class A	189
0.0331559	µm^3	Surface	1	Class A	191
0.0102018	µm^3	Surface	1	Class A	192
0.0216787	µm^3	Surface	1	Class A	194
0.18682	µm^3	Surface	1	Class A	195
0.0433574	µm^3	Surface	1	Class A	197
0.0216789	µm^3	Surface	1	Class A	198
0.0337934	µm^3	Surface	1	Class A	201
0.0216788	µm^3	Surface	1	Class A	203
0.0478209	µm^3	Surface	1	Class A	204
0.452704	µm^3	Surface	1	Class A	205
0.0484584	µm^3	Surface	1	Class A	206
0.0331558	µm^3	Surface	1	Class A	207
0.0867152	µm^3	Surface	1	Class A	208
0.147288	µm^3	Surface	1	Class A	209
0.0726876	µm^3	Surface	1	Class A	210
0.0446327	µm^3	Surface	1	Class A	211
0.0905409	µm^3	Surface	1	Class A	212
0.0446328	µm^3	Surface	1	Class A	213
0.0331557	µm^3	Surface	1	Class A	214
0.0216788	µm^3	Surface	1	Class A	215
0.0216788	µm^3	Surface	1	Class A	216
0.151752	µm^3	Surface	1	Class A	217
0.0102018	µm^3	Surface	1	Class A	218
0.0561097	µm^3	Surface	1	Class A	221
0.0790639	µm^3	Surface	1	Class A	222
0.0102018	µm^3	Surface	1	Class A	223
0.267159	µm^3	Surface	1	Class A	224
0.0408071	µm^3	Surface	1	Class A	226
0.15749	µm^3	Surface	1	Class A	228
0.0102018	µm^3	Surface	1	Class A	229
0.109032	µm^3	Surface	1	Class A	230
0.0446328	µm^3	Surface	1	Class A	231
0.0408072	µm^3	Surface	1	Class A	232
0.0216788	µm^3	Surface	1	Class A	233
0.07205	µm^3	Surface	1	Class A	236
0.193834	µm^3	Surface	1	Class A	237
0.0331558	µm^3	Surface	1	Class A	238
0.0867151	µm^3	Surface	1	Class A	239
0.0216788	µm^3	Surface	1	Class A	240
0.1441	µm^3	Surface	1	Class A	241
0.119871	µm^3	Surface	1	Class A	242
0.102018	µm^3	Surface	1	Class A	243
0.0216788	µm^3	Surface	1	Class A	244
0.0216788	µm^3	Surface	1	Class A	246
0.132128	µm^3	Surface	1	Class A	254
0.0195483	µm^3	Surface	1	Class A	255
0.0571955	µm^3	Surface	1	Class A	256
-0.0260772	µm^3	Surface	1	Class A	257
0.215057	µm^3	Surface	1	Class A	260
0.228959	µm^3	Surface	1	Class A	261
0.163723	µm^3	Surface	1	Class A	262
0.0502371	µm^3	Surface	1	Class A	267
0.958837	µm^3	Surface	1	Class A	271
0.131859	µm^3	Surface	1	Class A	272
