# Supplementary material for: Programmable artificial RNA condensates in mammalian cells
Source: Nat Nanotechnol. 2026 Apr 29;21(6):821–30. doi: 10.1038/s41565-026-02164-7 (PMC13293865; doi:10.1038/s41565-026-02164-7)
Supplement: Supplementary file 4 — Condensate volume and number quantification in Fig. 2. [file 41565_2026_2164_MOESM4_ESM.zip › Source Data Fig. 2/Condensate volume and number (Figure 2)/10ntABr_12hr/outside.csv]

Cell	Class	Average volume
Sample1_1_1_outside	Class B	1.3851300701498985
Sample1_1_2_outside	Class B	1.271577736362815
Sample1_2_1_outside	Class B	2.7053824812173843
Sample1_3_1_outside	Class A	0.5415429969628652
Sample1_3_1_outside	Class B	1.1973067373037338
Sample1_3_2_outside	Class A	1.34631649342676
Sample1_4_1_outside	Class B	2.5170742658277354
Sample2_2_1_outside	Class A	1.0587055600647415
Sample2_2_2_outside	Class A	0.740598442842779
Sample2_3_1_outside	Class A	0.5273885009810328
Sample2_4_1_outside	Class B	0.7001608204096555
Sample2_4_2_outside	Class B	0.5413531976398723
Sample3_1_1_outside	Class B	0.9370547817429391
Sample3_1_2_outside	Class B	2.0343733318150043
Sample3_2_1_outside	Class A	0.8300403622289498
Sample3_2_2_outside	Class B	1.8465219736099243
Sample3_2_3_outside	Class B	1.9088475033640862
Sample3_3_1_outside	Class B	1.4225598470522807
