# Supplementary material for: Programmable artificial RNA condensates in mammalian cells
Source: Nat Nanotechnol. 2026 Apr 29;21(6):821–30. doi: 10.1038/s41565-026-02164-7 (PMC13293865; doi:10.1038/s41565-026-02164-7)
Supplement: Supplementary file 4 — Condensate volume and number quantification in Fig. 2. [file 41565_2026_2164_MOESM4_ESM.zip › Source Data Fig. 2/Condensate volume and number (Figure 2)/15ntABr_24hr/outside.csv]

Cell	Class	Average volume
Sample1_1_1_outside	Class B	2.729135036468506
Sample1_1_2_outside	Class A	0.41556284693069756
Sample1_1_3_outside	Class A	0.5180651178533161
Sample1_4_3_outside	Class A	3.0557189103629856
Sample1_4_4_outside	Class B	0.17458950254050168
Sample2_1_2_outside	Class A	0.18544664047658443
Sample2_2_1_outside	Class A	0.13729893416166306
Sample2_3_1_outside	Class B	0.9984989762306213
Sample3_1_1_outside	Class B	0.1364479959011078
Sample3_2_2_outside	Class B	2.3086310029029846
Sample3_3_1_outside	Class A	0.4228634647093713
Sample3_3_2_outside	Class B	4.663191026874951
