# Supplementary material for: Programmable artificial RNA condensates in mammalian cells
Source: Nat Nanotechnol. 2026 Apr 29;21(6):821–30. doi: 10.1038/s41565-026-02164-7 (PMC13293865; doi:10.1038/s41565-026-02164-7)
Supplement: Supplementary file 4 — Condensate volume and number quantification in Fig. 2. [file 41565_2026_2164_MOESM4_ESM.zip › Source Data Fig. 2/Condensate volume and number (Figure 2)/20ntABr_24hr/outside.csv]

Cell	Class	Average volume
Sample1_1_1_outside	Class A	0.8702238010863463
Sample1_1_1_outside	Class B	7.761519908905029
Sample1_1_2_outside	Class B	1.2208424348916327
Sample1_2_1_outside	Class A	1.5906158645565693
Sample1_2_1_outside	Class B	0.3299658284522593
Sample1_3_1_outside	Class A	0.34744014747251395
Sample2_1_1_outside	Class B	2.260370494590865
Sample2_3_1_outside	Class B	0.15536479279398918
Sample2_3_2_outside	Class A	0.30576331253078853
Sample2_3_2_outside	Class B	0.9654326784823622
Sample2_4_1_outside	Class B	10.36050033569336
Sample3_1_1_outside	Class A	0.18522600084543228
Sample3_1_1_outside	Class B	1.8860533237457275
Sample3_2_1_outside	Class A	19.96299934387207
Sample3_2_1_outside	Class B	0.6525049884052526
