# Supplementary material for: Programmable artificial RNA condensates in mammalian cells
Source: Nat Nanotechnol. 2026 Apr 29;21(6):821–30. doi: 10.1038/s41565-026-02164-7 (PMC13293865; doi:10.1038/s41565-026-02164-7)
Supplement: Supplementary file 4 — Condensate volume and number quantification in Fig. 2. [file 41565_2026_2164_MOESM4_ESM.zip › Source Data Fig. 2/Condensate volume and number (Figure 2)/20ntABr_24hr/inside/20240926_AABr_NucDFHBI_24hr_Sample3_1_1_inside.xls]

## Sheet: Detailed
Detailed
Volume	Unit	Category	Time	Inside	ID
1.26068	µm^3	Surface	1	Class B	0
0.99266	µm^3	Surface	1	Class B	1
7.13962	µm^3	Surface	1	Class B	2
3.09676	µm^3	Surface	1	Class B	4
2.08373	µm^3	Surface	1	Class B	5
1.78565	µm^3	Surface	1	Class B	6
2.15537	µm^3	Surface	1	Class B	7
2.62026	µm^3	Surface	1	Class B	8
2.09829	µm^3	Surface	1	Class B	9
3.94392	µm^3	Surface	1	Class B	10
3.03109	µm^3	Surface	1	Class B	11
6.72485	µm^3	Surface	1	Class B	12
3.22136	µm^3	Surface	1	Class B	13
1.10287	µm^3	Surface	1	Class B	14
6.209	µm^3	Surface	1	Class B	15
2.06093	µm^3	Surface	1	Class B	16
1.49282	µm^3	Surface	1	Class B	17
1.11426	µm^3	Surface	1	Class B	18
3.78149	µm^3	Surface	1	Class A	19
2.22005	µm^3	Surface	1	Class A	20
0.69497	µm^3	Surface	1	Class B	21
0.576839	µm^3	Surface	1	Class A	22
3.09371	µm^3	Surface	1	Class A	23
2.14154	µm^3	Surface	1	Class A	26
2.15824	µm^3	Surface	1	Class B	29
4.02825	µm^3	Surface	1	Class B	30
1.6311	µm^3	Surface	1	Class A	31
4.71135	µm^3	Surface	1	Class A	32
3.49971	µm^3	Surface	1	Class B	33
0.0191017	µm^3	Surface	1	Class A	34
1.79079	µm^3	Surface	1	Class A	35
0.551176	µm^3	Surface	1	Class A	36
1.23179	µm^3	Surface	1	Class A	38
1.82384	µm^3	Surface	1	Class A	39
10.0975	µm^3	Surface	1	Class A	40
0.975628	µm^3	Surface	1	Class A	41
4.45497	µm^3	Surface	1	Class A	42
2.30656	µm^3	Surface	1	Class A	43
7.47667	µm^3	Surface	1	Class A	44
1.34385	µm^3	Surface	1	Class A	45
14.9098	µm^3	Surface	1	Class A	46
1.17175	µm^3	Surface	1	Class A	47
2.96837	µm^3	Surface	1	Class A	48
2.28256	µm^3	Surface	1	Class A	49
5.2411	µm^3	Surface	1	Class A	50
3.38579	µm^3	Surface	1	Class A	52
3.31288	µm^3	Surface	1	Class A	53
18.6683	µm^3	Surface	1	Class A	54
2.05508	µm^3	Surface	1	Class A	55
0.0352513	µm^3	Surface	1	Class A	57
4.60941	µm^3	Surface	1	Class A	58
5.11732	µm^3	Surface	1	Class A	59
4.49783	µm^3	Surface	1	Class B	62
6.44794	µm^3	Surface	1	Class B	63
5.51968	µm^3	Surface	1	Class B	65
3.94888	µm^3	Surface	1	Class B	67
3.74294	µm^3	Surface	1	Class B	68
0.0356776	µm^3	Surface	1	Class B	69
5.84623	µm^3	Surface	1	Class B	70
0.862819	µm^3	Surface	1	Class B	74
6.87624	µm^3	Surface	1	Class B	75
4.82343	µm^3	Surface	1	Class B	77
3.14006	µm^3	Surface	1	Class B	80
2.2179	µm^3	Surface	1	Class B	84
2.31812	µm^3	Surface	1	Class B	88
2.83542	µm^3	Surface	1	Class B	89
2.12516	µm^3	Surface	1	Class B	91
2.32052	µm^3	Surface	1	Class B	92
