# Supplementary material for: Programmable artificial RNA condensates in mammalian cells
Source: Nat Nanotechnol. 2026 Apr 29;21(6):821–30. doi: 10.1038/s41565-026-02164-7 (PMC13293865; doi:10.1038/s41565-026-02164-7)
Supplement: Supplementary file 4 — Condensate volume and number quantification in Fig. 2. [file 41565_2026_2164_MOESM4_ESM.zip › Source Data Fig. 2/Condensate volume and number (Figure 2)/20ntABr_24hr/inside/20240926_AABr_NucDFHBI_24hr_Sample2_4_1_inside.xls]

## Sheet: Detailed
Detailed
Volume	Unit	Category	Time	Inside	ID
0.578566	µm^3	Surface	1	Class C	0
2.25288	µm^3	Surface	1	Class C	2
2.47251	µm^3	Surface	1	Class C	3
1.86449	µm^3	Surface	1	Class B	4
0.942242	µm^3	Surface	1	Class B	5
2.0569	µm^3	Surface	1	Class B	6
2.96585	µm^3	Surface	1	Class C	8
1.9471	µm^3	Surface	1	Class C	9
6.42321	µm^3	Surface	1	Class B	10
12.7529	µm^3	Surface	1	Class B	11
3.47202	µm^3	Surface	1	Class C	12
6.28538	µm^3	Surface	1	Class B	13
0.693407	µm^3	Surface	1	Class C	14
4.47701	µm^3	Surface	1	Class C	15
3.96385	µm^3	Surface	1	Class B	16
0.581613	µm^3	Surface	1	Class C	18
1.46133	µm^3	Surface	1	Class C	19
1.07198	µm^3	Surface	1	Class B	20
1.49588	µm^3	Surface	1	Class B	22
1.39214	µm^3	Surface	1	Class B	23
1.67636	µm^3	Surface	1	Class C	24
1.04647	µm^3	Surface	1	Class C	25
1.62923	µm^3	Surface	1	Class B	26
17.5094	µm^3	Surface	1	Class B	27
0.927773	µm^3	Surface	1	Class B	28
2.33224	µm^3	Surface	1	Class B	29
1.04992	µm^3	Surface	1	Class B	30
0.55183	µm^3	Surface	1	Class B	31
5.49785	µm^3	Surface	1	Class B	32
1.1377	µm^3	Surface	1	Class B	33
1.58044	µm^3	Surface	1	Class B	34
8.72779	µm^3	Surface	1	Class A	35
0.637056	µm^3	Surface	1	Class A	36
3.31778	µm^3	Surface	1	Class A	37
0.514735	µm^3	Surface	1	Class A	38
1.52687	µm^3	Surface	1	Class A	39
1.04104	µm^3	Surface	1	Class A	40
1.95103	µm^3	Surface	1	Class A	41
0.880138	µm^3	Surface	1	Class A	42
4.17523	µm^3	Surface	1	Class B	43
8.64022	µm^3	Surface	1	Class B	44
