# Supplementary material for: Programmable artificial RNA condensates in mammalian cells
Source: Nat Nanotechnol. 2026 Apr 29;21(6):821–30. doi: 10.1038/s41565-026-02164-7 (PMC13293865; doi:10.1038/s41565-026-02164-7)
Supplement: Supplementary file 4 — Condensate volume and number quantification in Fig. 2. [file 41565_2026_2164_MOESM4_ESM.zip › Source Data Fig. 2/Condensate volume and number (Figure 2)/20ntABr_24hr/inside/20240926_AABr_NucDFHBI_24hr_Sample3_2_1_inside.xls]

## Sheet: Detailed
Detailed
Volume	Unit	Category	Time	Inside	ID
0.423324	µm^3	Surface	1	Class B	0
0.196536	µm^3	Surface	1	Class B	2
0.843093	µm^3	Surface	1	Class B	3
0.671767	µm^3	Surface	1	Class B	4
5.47799	µm^3	Surface	1	Class A	5
1.97688	µm^3	Surface	1	Class A	6
0.0483907	µm^3	Surface	1	Class B	7
0.255693	µm^3	Surface	1	Class A	8
1.11845	µm^3	Surface	1	Class A	9
2.31267	µm^3	Surface	1	Class A	10
0.375684	µm^3	Surface	1	Class B	11
0.259487	µm^3	Surface	1	Class B	12
2.90439	µm^3	Surface	1	Class B	13
3.48878	µm^3	Surface	1	Class B	14
1.6226	µm^3	Surface	1	Class B	16
4.22639	µm^3	Surface	1	Class A	17
0.336635	µm^3	Surface	1	Class B	18
0.390767	µm^3	Surface	1	Class B	19
2.62021	µm^3	Surface	1	Class B	20
0.0191017	µm^3	Surface	1	Class B	21
0.604227	µm^3	Surface	1	Class A	22
2.59026	µm^3	Surface	1	Class B	23
0.476646	µm^3	Surface	1	Class B	24
0.0483908	µm^3	Surface	1	Class B	25
2.39204	µm^3	Surface	1	Class A	27
0.212092	µm^3	Surface	1	Class B	28
1.21832	µm^3	Surface	1	Class B	30
5.59966	µm^3	Surface	1	Class A	31
4.24227	µm^3	Surface	1	Class A	32
0.167392	µm^3	Surface	1	Class B	33
1.70729	µm^3	Surface	1	Class A	34
1.376	µm^3	Surface	1	Class B	35
2.15578	µm^3	Surface	1	Class B	36
3.66072	µm^3	Surface	1	Class A	37
0.0191017	µm^3	Surface	1	Class A	38
1.23622	µm^3	Surface	1	Class A	41
0.656464	µm^3	Surface	1	Class B	42
5.22463	µm^3	Surface	1	Class B	43
2.83337	µm^3	Surface	1	Class A	44
0.48734	µm^3	Surface	1	Class B	45
3.82624	µm^3	Surface	1	Class A	46
0.994936	µm^3	Surface	1	Class B	47
2.68148	µm^3	Surface	1	Class B	48
2.36645	µm^3	Surface	1	Class B	49
0.529142	µm^3	Surface	1	Class B	50
0.845497	µm^3	Surface	1	Class B	51
1.95276	µm^3	Surface	1	Class A	52
3.31145	µm^3	Surface	1	Class B	54
0.0485099	µm^3	Surface	1	Class B	55
4.37586	µm^3	Surface	1	Class A	56
4.31247	µm^3	Surface	1	Class B	57
1.65209	µm^3	Surface	1	Class B	58
0.669386	µm^3	Surface	1	Class B	59
3.38405	µm^3	Surface	1	Class A	60
0.816548	µm^3	Surface	1	Class B	61
4.46399	µm^3	Surface	1	Class A	62
0.289171	µm^3	Surface	1	Class B	63
0.24615	µm^3	Surface	1	Class B	64
0.606448	µm^3	Surface	1	Class B	66
3.18436	µm^3	Surface	1	Class B	67
1.60734	µm^3	Surface	1	Class A	68
0.798857	µm^3	Surface	1	Class B	69
0.842077	µm^3	Surface	1	Class B	70
0.509431	µm^3	Surface	1	Class A	72
3.02802	µm^3	Surface	1	Class B	73
0.508809	µm^3	Surface	1	Class B	74
0.364357	µm^3	Surface	1	Class B	75
0.806012	µm^3	Surface	1	Class A	76
2.70026	µm^3	Surface	1	Class A	77
1.75443	µm^3	Surface	1	Class A	79
1.33159	µm^3	Surface	1	Class B	80
0.717888	µm^3	Surface	1	Class B	82
4.11001	µm^3	Surface	1	Class B	83
0.395362	µm^3	Surface	1	Class B	85
0.0677524	µm^3	Surface	1	Class B	87
4.71232	µm^3	Surface	1	Class A	89
0.31813	µm^3	Surface	1	Class B	91
2.37633	µm^3	Surface	1	Class A	92
3.63433	µm^3	Surface	1	Class A	96
6.1317	µm^3	Surface	1	Class A	98
0.125966	µm^3	Surface	1	Class A	100
3.12233	µm^3	Surface	1	Class A	101
3.94086	µm^3	Surface	1	Class A	104
1.86263	µm^3	Surface	1	Class A	107
0.0484824	µm^3	Surface	1	Class A	108
3.63893	µm^3	Surface	1	Class A	110
1.69131	µm^3	Surface	1	Class A	111
0.391417	µm^3	Surface	1	Class B	113
