# Supplementary material for: Programmable artificial RNA condensates in mammalian cells
Source: Nat Nanotechnol. 2026 Apr 29;21(6):821–30. doi: 10.1038/s41565-026-02164-7 (PMC13293865; doi:10.1038/s41565-026-02164-7)
Supplement: Supplementary file 4 — Condensate volume and number quantification in Fig. 2. [file 41565_2026_2164_MOESM4_ESM.zip › Source Data Fig. 2/Condensate volume and number (Figure 2)/15ntABr_48hr/inside/20240918_JABr_NucDFHBI_48hr_Sample3_1_1_inside.xls]

## Sheet: Detailed
Detailed
Volume	Unit	Category	Time	Inside	ID
1.2663	µm^3	Surface	1	Class A	0
2.73815	µm^3	Surface	1	Class A	2
1.09179	µm^3	Surface	1	Class A	3
1.11368	µm^3	Surface	1	Class A	4
9.94119	µm^3	Surface	1	Class A	5
4.99662	µm^3	Surface	1	Class A	6
5.34607	µm^3	Surface	1	Class A	7
2.50559	µm^3	Surface	1	Class A	8
3.14924	µm^3	Surface	1	Class A	9
17.8713	µm^3	Surface	1	Class A	11
9.71293	µm^3	Surface	1	Class A	15
4.74868	µm^3	Surface	1	Class A	17
1.15694	µm^3	Surface	1	Class A	18
1.6279	µm^3	Surface	1	Class A	21
4.23946	µm^3	Surface	1	Class A	22
25.7433	µm^3	Surface	1	Class A	23
6.36521	µm^3	Surface	1	Class A	24
7.11343	µm^3	Surface	1	Class A	25
1.35898	µm^3	Surface	1	Class A	26
2.20465	µm^3	Surface	1	Class A	28
1.30561	µm^3	Surface	1	Class A	29
21.4569	µm^3	Surface	1	Class A	34
4.85242	µm^3	Surface	1	Class A	35
2.10939	µm^3	Surface	1	Class A	36
8.37865	µm^3	Surface	1	Class A	37
6.44884	µm^3	Surface	1	Class A	39
5.247	µm^3	Surface	1	Class A	40
1.47136	µm^3	Surface	1	Class A	41
11.1173	µm^3	Surface	1	Class A	43
13.0117	µm^3	Surface	1	Class A	44
3.59702	µm^3	Surface	1	Class A	45
13.3891	µm^3	Surface	1	Class A	47
5.07413	µm^3	Surface	1	Class A	51
26.92	µm^3	Surface	1	Class A	52
5.92611	µm^3	Surface	1	Class A	53
