# Supplementary material for: Programmable artificial RNA condensates in mammalian cells
Source: Nat Nanotechnol. 2026 Apr 29;21(6):821–30. doi: 10.1038/s41565-026-02164-7 (PMC13293865; doi:10.1038/s41565-026-02164-7)
Supplement: Supplementary file 4 — Condensate volume and number quantification in Fig. 2. [file 41565_2026_2164_MOESM4_ESM.zip › Source Data Fig. 2/Condensate volume and number (Figure 2)/15ntABr_48hr/inside/20240918_JABr_NucDFHBI_48hr_Sample3_1_3_inside.xls]

## Sheet: Detailed
Detailed
Volume	Unit	Category	Time	Inside	ID
5.3582	µm^3	Surface	1	Class A	0
3.28819	µm^3	Surface	1	Class A	1
3.9858	µm^3	Surface	1	Class A	3
1.49568	µm^3	Surface	1	Class A	4
0.18947	µm^3	Surface	1	Class A	5
1.23914	µm^3	Surface	1	Class A	6
3.00271	µm^3	Surface	1	Class A	8
3.43868	µm^3	Surface	1	Class A	9
31.3716	µm^3	Surface	1	Class A	10
3.28912	µm^3	Surface	1	Class A	11
5.07801	µm^3	Surface	1	Class A	12
3.02717	µm^3	Surface	1	Class A	13
1.89172	µm^3	Surface	1	Class A	16
1.19487	µm^3	Surface	1	Class A	17
