# Supplementary material for: Programmable artificial RNA condensates in mammalian cells
Source: Nat Nanotechnol. 2026 Apr 29;21(6):821–30. doi: 10.1038/s41565-026-02164-7 (PMC13293865; doi:10.1038/s41565-026-02164-7)
Supplement: Supplementary file 4 — Condensate volume and number quantification in Fig. 2. [file 41565_2026_2164_MOESM4_ESM.zip › Source Data Fig. 2/Condensate volume and number (Figure 2)/15ntABr_48hr/inside/20240918_JABr_NucDFHBI_48hr_Sample2_1_2_inside.xls]

## Sheet: Detailed
Detailed
Volume	Unit	Category	Time	Inside	ID
269.29	µm^3	Surface	1	Class A	9
38.9143	µm^3	Surface	1	Class A	17
24.5604	µm^3	Surface	1	Class A	30
138.065	µm^3	Surface	1	Class A	42
16.7355	µm^3	Surface	1	Class A	43
1.7387	µm^3	Surface	1	Class A	47
