# Supplementary material for: Programmable artificial RNA condensates in mammalian cells
Source: Nat Nanotechnol. 2026 Apr 29;21(6):821–30. doi: 10.1038/s41565-026-02164-7 (PMC13293865; doi:10.1038/s41565-026-02164-7)
Supplement: Supplementary file 4 — Condensate volume and number quantification in Fig. 2. [file 41565_2026_2164_MOESM4_ESM.zip › Source Data Fig. 2/Condensate volume and number (Figure 2)/20ntABr_24hr/inside/20240926_AABr_NucDFHBI_24hr_Sample1_2_1_inside.xls]

## Sheet: Detailed
Detailed
Volume	Unit	Category	Time	Set 1	ID
3.12138	µm^3	Surface	1	Class A	7
4.16201	µm^3	Surface	1	Class A	8
0.408778	µm^3	Surface	1	Class A	9
2.67094	µm^3	Surface	1	Class A	10
0.346503	µm^3	Surface	1	Class A	11
7.24853	µm^3	Surface	1	Class A	12
4.4244	µm^3	Surface	1	Class A	13
4.33431	µm^3	Surface	1	Class A	14
0.746461	µm^3	Surface	1	Class A	15
5.44573	µm^3	Surface	1	Class A	18
4.26265	µm^3	Surface	1	Class A	19
4.64504	µm^3	Surface	1	Class A	20
3.14723	µm^3	Surface	1	Class A	21
3.1891	µm^3	Surface	1	Class A	22
2.25311	µm^3	Surface	1	Class A	23
0.0483907	µm^3	Surface	1	Class A	24
1.41763	µm^3	Surface	1	Class D	25
4.59627	µm^3	Surface	1	Class A	26
1.46032	µm^3	Surface	1	Class A	29
0.916736	µm^3	Surface	1	Class D	31
0.750497	µm^3	Surface	1	Class D	33
3.09062	µm^3	Surface	1	Class A	34
0.598372	µm^3	Surface	1	Class A	35
0.761927	µm^3	Surface	1	Class A	38
2.07723	µm^3	Surface	1	Class D	44
2.4978	µm^3	Surface	1	Class D	45
2.74133	µm^3	Surface	1	Class D	46
0.436663	µm^3	Surface	1	Class D	47
1.91622	µm^3	Surface	1	Class D	48
1.5862	µm^3	Surface	1	Class B	50
3.06399	µm^3	Surface	1	Class D	51
2.26066	µm^3	Surface	1	Class D	53
2.45999	µm^3	Surface	1	Class D	54
2.87584	µm^3	Surface	1	Class D	55
0.259556	µm^3	Surface	1	Class D	56
1.35166	µm^3	Surface	1	Class B	57
1.92808	µm^3	Surface	1	Class D	58
0.249025	µm^3	Surface	1	Class B	59
4.78176	µm^3	Surface	1	Class B	60
3.22631	µm^3	Surface	1	Class D	61
8.70518	µm^3	Surface	1	Class B	63
1.86771	µm^3	Surface	1	Class B	64
5.11772	µm^3	Surface	1	Class B	65
2.82121	µm^3	Surface	1	Class B	66
1.09368	µm^3	Surface	1	Class D	67
3.71171	µm^3	Surface	1	Class B	68
2.34548	µm^3	Surface	1	Class B	69
3.11212	µm^3	Surface	1	Class B	70
2.29226	µm^3	Surface	1	Class B	72
0.872822	µm^3	Surface	1	Class B	73
3.4441	µm^3	Surface	1	Class B	74
1.63399	µm^3	Surface	1	Class B	75
5.47252	µm^3	Surface	1	Class C	76
1.79474	µm^3	Surface	1	Class B	77
4.38821	µm^3	Surface	1	Class C	78
0.0191016	µm^3	Surface	1	Class C	79
2.32419	µm^3	Surface	1	Class C	80
3.85274	µm^3	Surface	1	Class C	81
0.975564	µm^3	Surface	1	Class B	82
0.46646	µm^3	Surface	1	Class C	83
3.96196	µm^3	Surface	1	Class B	84
2.01479	µm^3	Surface	1	Class C	86
3.85283	µm^3	Surface	1	Class B	87
3.13266	µm^3	Surface	1	Class B	90
1.99717	µm^3	Surface	1	Class C	93
3.24527	µm^3	Surface	1	Class C	94
6.40255	µm^3	Surface	1	Class C	95
3.3779	µm^3	Surface	1	Class B	96
1.62246	µm^3	Surface	1	Class C	97
3.44381	µm^3	Surface	1	Class B	98
7.07025	µm^3	Surface	1	Class B	99
7.10931	µm^3	Surface	1	Class A	100
6.6866	µm^3	Surface	1	Class A	101
10.9126	µm^3	Surface	1	Class A	102
3.08735	µm^3	Surface	1	Class A	103
1.78467	µm^3	Surface	1	Class A	106
1.26283	µm^3	Surface	1	Class A	107
3.47034	µm^3	Surface	1	Class A	110
7.96572	µm^3	Surface	1	Class A	112
5.52984	µm^3	Surface	1	Class A	113
2.47113	µm^3	Surface	1	Class A	117
5.64637	µm^3	Surface	1	Class A	118
6.48508	µm^3	Surface	1	Class A	119
