# Supplementary material for: Programmable artificial RNA condensates in mammalian cells
Source: Nat Nanotechnol. 2026 Apr 29;21(6):821–30. doi: 10.1038/s41565-026-02164-7 (PMC13293865; doi:10.1038/s41565-026-02164-7)
Supplement: Supplementary file 4 — Condensate volume and number quantification in Fig. 2. [file 41565_2026_2164_MOESM4_ESM.zip › Source Data Fig. 2/Condensate volume and number (Figure 2)/15ntABr_48hr/inside/20240918_JABr_NucDFHBI_48hr_Sample1_4_1_inside.xls]

## Sheet: Detailed
Detailed
Volume	Unit	Category	Time	Inside	ID
0.739306	µm^3	Surface	1	Class B	0
1.37905	µm^3	Surface	1	Class B	1
0.63113	µm^3	Surface	1	Class B	2
0.707139	µm^3	Surface	1	Class B	3
2.29869	µm^3	Surface	1	Class B	4
2.65521	µm^3	Surface	1	Class B	6
2.24069	µm^3	Surface	1	Class B	7
1.57461	µm^3	Surface	1	Class B	8
8.33609	µm^3	Surface	1	Class B	9
6.96414	µm^3	Surface	1	Class B	10
9.64182	µm^3	Surface	1	Class B	11
3.96846	µm^3	Surface	1	Class B	12
7.68828	µm^3	Surface	1	Class B	15
5.91462	µm^3	Surface	1	Class B	16
3.61893	µm^3	Surface	1	Class B	17
1.32049	µm^3	Surface	1	Class B	18
3.64335	µm^3	Surface	1	Class B	19
4.24467	µm^3	Surface	1	Class B	20
