# Supplementary material for: Programmable artificial RNA condensates in mammalian cells
Source: Nat Nanotechnol. 2026 Apr 29;21(6):821–30. doi: 10.1038/s41565-026-02164-7 (PMC13293865; doi:10.1038/s41565-026-02164-7)
Supplement: Supplementary file 4 — Condensate volume and number quantification in Fig. 2. [file 41565_2026_2164_MOESM4_ESM.zip › Source Data Fig. 2/Condensate volume and number (Figure 2)/15ntABr_48hr/inside/20240918_JABr_NucDFHBI_48hr_Sample3_1_2_inside.xls]

## Sheet: Detailed
Detailed
Volume	Unit	Category	Time	Inside	ID
2.84872	µm^3	Surface	1	Class B	1
3.53819	µm^3	Surface	1	Class B	2
1.89352	µm^3	Surface	1	Class B	3
9.27651	µm^3	Surface	1	Class A	5
6.77905	µm^3	Surface	1	Class A	6
6.40965	µm^3	Surface	1	Class A	8
4.3438	µm^3	Surface	1	Class A	9
2.62484	µm^3	Surface	1	Class A	14
2	µm^3	Surface	1	Class B	15
1.374	µm^3	Surface	1	Class B	17
11.2719	µm^3	Surface	1	Class A	18
18.8223	µm^3	Surface	1	Class A	19
6.63014	µm^3	Surface	1	Class B	20
0.794751	µm^3	Surface	1	Class A	23
2.843	µm^3	Surface	1	Class A	25
4.01395	µm^3	Surface	1	Class B	27
4.82109	µm^3	Surface	1	Class A	30
0.553884	µm^3	Surface	1	Class A	31
7.24854	µm^3	Surface	1	Class A	32
15.443	µm^3	Surface	1	Class A	33
0.437534	µm^3	Surface	1	Class A	35
6.5811	µm^3	Surface	1	Class A	37
5.74971	µm^3	Surface	1	Class A	38
0.181823	µm^3	Surface	1	Class A	40
9.21437	µm^3	Surface	1	Class A	44
1.67777	µm^3	Surface	1	Class A	45
11.0376	µm^3	Surface	1	Class A	46
8.4053	µm^3	Surface	1	Class A	47
10.5488	µm^3	Surface	1	Class A	50
7.06844	µm^3	Surface	1	Class A	51
