# Supplementary material for: Programmable artificial RNA condensates in mammalian cells
Source: Nat Nanotechnol. 2026 Apr 29;21(6):821–30. doi: 10.1038/s41565-026-02164-7 (PMC13293865; doi:10.1038/s41565-026-02164-7)
Supplement: Supplementary file 4 — Condensate volume and number quantification in Fig. 2. [file 41565_2026_2164_MOESM4_ESM.zip › Source Data Fig. 2/Condensate volume and number (Figure 2)/20ntABr_24hr/inside/20240926_AABr_NucDFHBI_24hr_Sample2_3_1_inside.xls]

## Sheet: Detailed
Detailed
Volume	Unit	Category	Time	Set 1	ID
1.28701	µm^3	Surface	1	Class A	0
4.06153	µm^3	Surface	1	Class A	1
2.02068	µm^3	Surface	1	Class A	2
0.958373	µm^3	Surface	1	Class A	4
0.669216	µm^3	Surface	1	Class A	6
1.06489	µm^3	Surface	1	Class A	7
1.28092	µm^3	Surface	1	Class A	8
0.441765	µm^3	Surface	1	Class A	9
1.42109	µm^3	Surface	1	Class A	10
0.744074	µm^3	Surface	1	Class A	11
1.27359	µm^3	Surface	1	Class A	12
1.33719	µm^3	Surface	1	Class A	13
1.57434	µm^3	Surface	1	Class A	15
0.81844	µm^3	Surface	1	Class A	16
1.79301	µm^3	Surface	1	Class A	17
3.24725	µm^3	Surface	1	Class A	18
0.566308	µm^3	Surface	1	Class A	19
0.0483909	µm^3	Surface	1	Class A	20
