# Supplementary material for: Programmable artificial RNA condensates in mammalian cells
Source: Nat Nanotechnol. 2026 Apr 29;21(6):821–30. doi: 10.1038/s41565-026-02164-7 (PMC13293865; doi:10.1038/s41565-026-02164-7)
Supplement: Supplementary file 4 — Condensate volume and number quantification in Fig. 2. [file 41565_2026_2164_MOESM4_ESM.zip › Source Data Fig. 2/Condensate volume and number (Figure 2)/20ntABr_24hr/inside/20240926_AABr_NucDFHBI_24hr_Sample2_3_2_inside.xls]

## Sheet: Detailed
Detailed
Volume	Unit	Category	Time	Set 1	ID
1.81858	µm^3	Surface	1	Class A	0
2.45793	µm^3	Surface	1	Class A	4
1.0598	µm^3	Surface	1	Class A	5
1.69051	µm^3	Surface	1	Class A	7
1.24477	µm^3	Surface	1	Class A	8
0.540969	µm^3	Surface	1	Class A	10
1.92185	µm^3	Surface	1	Class A	11
1.09772	µm^3	Surface	1	Class A	12
0.696272	µm^3	Surface	1	Class A	15
1.49983	µm^3	Surface	1	Class A	17
0.389201	µm^3	Surface	1	Class A	18
1.99874	µm^3	Surface	1	Class A	20
0.10762	µm^3	Surface	1	Class A	21
3.63933	µm^3	Surface	1	Class A	23
0.659675	µm^3	Surface	1	Class A	24
0.304273	µm^3	Surface	1	Class A	27
2.03527	µm^3	Surface	1	Class A	28
1.64963	µm^3	Surface	1	Class A	31
0.136801	µm^3	Surface	1	Class A	32
2.19121	µm^3	Surface	1	Class A	33
1.1484	µm^3	Surface	1	Class A	37
1.14856	µm^3	Surface	1	Class A	38
0.137235	µm^3	Surface	1	Class A	39
0.10762	µm^3	Surface	1	Class A	40
0.946689	µm^3	Surface	1	Class B	44
1.37696	µm^3	Surface	1	Class A	45
1.28413	µm^3	Surface	1	Class B	46
2.05239	µm^3	Surface	1	Class B	47
0.855296	µm^3	Surface	1	Class B	48
0.137235	µm^3	Surface	1	Class B	49
0.801976	µm^3	Surface	1	Class B	50
1.60819	µm^3	Surface	1	Class B	51
0.941913	µm^3	Surface	1	Class B	52
1.33027	µm^3	Surface	1	Class B	54
0.729765	µm^3	Surface	1	Class B	55
3.74253	µm^3	Surface	1	Class B	56
1.43063	µm^3	Surface	1	Class B	57
0.780454	µm^3	Surface	1	Class B	58
0.226404	µm^3	Surface	1	Class B	59
1.46379	µm^3	Surface	1	Class B	60
1.2827	µm^3	Surface	1	Class B	61
1.2736	µm^3	Surface	1	Class B	63
0.726224	µm^3	Surface	1	Class B	64
0.854197	µm^3	Surface	1	Class B	65
1.39247	µm^3	Surface	1	Class B	67
0.621915	µm^3	Surface	1	Class B	68
1.08818	µm^3	Surface	1	Class B	69
1.7017	µm^3	Surface	1	Class B	70
1.64354	µm^3	Surface	1	Class B	71
1.23302	µm^3	Surface	1	Class B	72
2.00659	µm^3	Surface	1	Class A	74
2.72633	µm^3	Surface	1	Class A	75
4.59732	µm^3	Surface	1	Class A	77
