# Supplementary material for: Programmable artificial RNA condensates in mammalian cells
Source: Nat Nanotechnol. 2026 Apr 29;21(6):821–30. doi: 10.1038/s41565-026-02164-7 (PMC13293865; doi:10.1038/s41565-026-02164-7)
Supplement: Supplementary file 4 — Condensate volume and number quantification in Fig. 2. [file 41565_2026_2164_MOESM4_ESM.zip › Source Data Fig. 2/Condensate volume and number (Figure 2)/20ntABr_24hr/inside/20240926_AABr_NucDFHBI_24hr_Sample2_1_1_inside.xls]

## Sheet: Detailed
Detailed
Volume	Unit	Category	Time	Set 1	ID
1.13581	µm^3	Surface	1	Class A	1
0.724331	µm^3	Surface	1	Class A	2
0.0191017	µm^3	Surface	1	Class A	4
0.0483908	µm^3	Surface	1	Class A	5
0.737084	µm^3	Surface	1	Class A	6
0.529045	µm^3	Surface	1	Class A	7
5.71646	µm^3	Surface	1	Class A	8
1.17678	µm^3	Surface	1	Class A	9
0.519505	µm^3	Surface	1	Class A	10
0.553888	µm^3	Surface	1	Class A	11
0.293943	µm^3	Surface	1	Class A	12
0.659347	µm^3	Surface	1	Class A	13
0.10762	µm^3	Surface	1	Class A	14
