# Supplementary material for: Programmable artificial RNA condensates in mammalian cells
Source: Nat Nanotechnol. 2026 Apr 29;21(6):821–30. doi: 10.1038/s41565-026-02164-7 (PMC13293865; doi:10.1038/s41565-026-02164-7)
Supplement: Supplementary file 4 — Condensate volume and number quantification in Fig. 2. [file 41565_2026_2164_MOESM4_ESM.zip › Source Data Fig. 2/Condensate volume and number (Figure 2)/20ntABr_24hr/inside/20240926_AABr_NucDFHBI_24hr_Sample1_1_2_inside.xls]

## Sheet: Detailed
Detailed
Volume	Unit	Category	Time	Inside	ID
0.666337	µm^3	Surface	1	Class B	0
1.83193	µm^3	Surface	1	Class B	2
1.98864	µm^3	Surface	1	Class B	3
3.93629	µm^3	Surface	1	Class B	4
2.34819	µm^3	Surface	1	Class B	5
4.40524	µm^3	Surface	1	Class B	6
5.22879	µm^3	Surface	1	Class B	7
0.92949	µm^3	Surface	1	Class B	8
1.78403	µm^3	Surface	1	Class B	9
3.72408	µm^3	Surface	1	Class B	10
2.3466	µm^3	Surface	1	Class B	11
1.84919	µm^3	Surface	1	Class B	12
4.11631	µm^3	Surface	1	Class B	13
15.3997	µm^3	Surface	1	Class B	15
7.5778	µm^3	Surface	1	Class B	16
2.51165	µm^3	Surface	1	Class B	17
6.82182	µm^3	Surface	1	Class B	18
3.36824	µm^3	Surface	1	Class B	19
