# Supplementary material for: Programmable artificial RNA condensates in mammalian cells
Source: Nat Nanotechnol. 2026 Apr 29;21(6):821–30. doi: 10.1038/s41565-026-02164-7 (PMC13293865; doi:10.1038/s41565-026-02164-7)
Supplement: Supplementary file 4 — Condensate volume and number quantification in Fig. 2. [file 41565_2026_2164_MOESM4_ESM.zip › Source Data Fig. 2/Condensate volume and number (Figure 2)/15ntABr_48hr/inside/20240918_JABr_NucDFHBI_48hr_Sample2_1_1_inside.xls]

## Sheet: Detailed
Detailed
Volume	Unit	Category	Time	Inside	ID
2.39054	µm^3	Surface	1	Class A	0
10.2988	µm^3	Surface	1	Class A	3
1.39883	µm^3	Surface	1	Class A	4
2.70242	µm^3	Surface	1	Class A	5
101.831	µm^3	Surface	1	Class A	9
2.37755	µm^3	Surface	1	Class A	14
1.69928	µm^3	Surface	1	Class A	16
1.04737	µm^3	Surface	1	Class A	18
10.5115	µm^3	Surface	1	Class A	20
8.54208	µm^3	Surface	1	Class A	22
5.99174	µm^3	Surface	1	Class A	23
8.47248	µm^3	Surface	1	Class A	24
