# Supplementary material for: Programmable artificial RNA condensates in mammalian cells
Source: Nat Nanotechnol. 2026 Apr 29;21(6):821–30. doi: 10.1038/s41565-026-02164-7 (PMC13293865; doi:10.1038/s41565-026-02164-7)
Supplement: Supplementary file 4 — Condensate volume and number quantification in Fig. 2. [file 41565_2026_2164_MOESM4_ESM.zip › Source Data Fig. 2/Condensate volume and number (Figure 2)/20ntABr_24hr/inside/20240926_AABr_NucDFHBI_24hr_Sample1_3_1_inside.xls]

## Sheet: Detailed
Detailed
Volume	Unit	Category	Time	Set 1	ID
0.261615	µm^3	Surface	1	Class B	0
0.364028	µm^3	Surface	1	Class B	1
2.0309	µm^3	Surface	1	Class A	2
0.88236	µm^3	Surface	1	Class B	3
1.1808	µm^3	Surface	1	Class A	4
0.50897	µm^3	Surface	1	Class B	5
0.464058	µm^3	Surface	1	Class B	6
1.05231	µm^3	Surface	1	Class B	7
0.962537	µm^3	Surface	1	Class A	8
0.945458	µm^3	Surface	1	Class B	9
2.9733	µm^3	Surface	1	Class A	10
0.468826	µm^3	Surface	1	Class B	11
7.28569	µm^3	Surface	1	Class A	12
0.137235	µm^3	Surface	1	Class B	14
0.971859	µm^3	Surface	1	Class B	15
0.581282	µm^3	Surface	1	Class B	16
1.298	µm^3	Surface	1	Class A	17
1.19109	µm^3	Surface	1	Class B	19
1.35259	µm^3	Surface	1	Class A	20
0.512916	µm^3	Surface	1	Class B	24
27.9648	µm^3	Surface	1	Class A	26
0.266712	µm^3	Surface	1	Class B	27
1.4297	µm^3	Surface	1	Class A	28
0.749778	µm^3	Surface	1	Class A	29
0.0484504	µm^3	Surface	1	Class A	30
7.92933	µm^3	Surface	1	Class A	31
2.20021	µm^3	Surface	1	Class A	32
1.12034	µm^3	Surface	1	Class A	33
0.538586	µm^3	Surface	1	Class B	34
0.236934	µm^3	Surface	1	Class B	35
0.915181	µm^3	Surface	1	Class A	36
5.77541	µm^3	Surface	1	Class A	37
1.25553	µm^3	Surface	1	Class B	38
1.60043	µm^3	Surface	1	Class A	39
0.947344	µm^3	Surface	1	Class B	42
0.216534	µm^3	Surface	1	Class B	43
0.556435	µm^3	Surface	1	Class A	44
0.760205	µm^3	Surface	1	Class B	45
1.92759	µm^3	Surface	1	Class A	47
0.246474	µm^3	Surface	1	Class B	49
21.2111	µm^3	Surface	1	Class A	50
28.3602	µm^3	Surface	1	Class A	51
5.85505	µm^3	Surface	1	Class A	52
5.2938	µm^3	Surface	1	Class A	53
14.1234	µm^3	Surface	1	Class A	54
11.3213	µm^3	Surface	1	Class A	55
1.21408	µm^3	Surface	1	Class A	56
1.77751	µm^3	Surface	1	Class A	57
0.20979	µm^3	Surface	1	Class B	58
0.186993	µm^3	Surface	1	Class B	59
0.212179	µm^3	Surface	1	Class B	60
0.127264	µm^3	Surface	1	Class B	61
0.028143	µm^3	Surface	1	Class B	62
0.208527	µm^3	Surface	1	Class B	63
0.216773	µm^3	Surface	1	Class B	64
0.153462	µm^3	Surface	1	Class B	65
0.0399181	µm^3	Surface	1	Class B	66
