# Supplementary material for: Programmable artificial RNA condensates in mammalian cells
Source: Nat Nanotechnol. 2026 Apr 29;21(6):821–30. doi: 10.1038/s41565-026-02164-7 (PMC13293865; doi:10.1038/s41565-026-02164-7)
Supplement: Supplementary file 4 — Condensate volume and number quantification in Fig. 2. [file 41565_2026_2164_MOESM4_ESM.zip › Source Data Fig. 2/Condensate volume and number (Figure 2)/20ntABr_24hr/inside/20240926_AABr_NucDFHBI_24hr_Sample1_1_1_inside.xls]

## Sheet: Detailed
Detailed
Volume	Unit	Category	Time	Inside	ID
0.488901	µm^3	Surface	1	Class B	0
1.44964	µm^3	Surface	1	Class B	1
2.6467	µm^3	Surface	1	Class B	2
0.10762	µm^3	Surface	1	Class B	3
2.55426	µm^3	Surface	1	Class B	4
0.383936	µm^3	Surface	1	Class B	5
0.0483909	µm^3	Surface	1	Class B	6
0.779121	µm^3	Surface	1	Class B	7
3.35867	µm^3	Surface	1	Class B	8
0.661074	µm^3	Surface	1	Class B	9
0.285959	µm^3	Surface	1	Class B	10
3.55483	µm^3	Surface	1	Class B	11
1.2577	µm^3	Surface	1	Class B	12
2.40604	µm^3	Surface	1	Class B	13
2.88878	µm^3	Surface	1	Class B	16
0.314014	µm^3	Surface	1	Class B	17
4.26699	µm^3	Surface	1	Class B	18
0.166849	µm^3	Surface	1	Class B	19
0.863519	µm^3	Surface	1	Class B	21
0.286621	µm^3	Surface	1	Class B	23
7.81204	µm^3	Surface	1	Class A	24
12.8882	µm^3	Surface	1	Class A	25
2.5072	µm^3	Surface	1	Class A	27
3.34752	µm^3	Surface	1	Class A	28
2.3969	µm^3	Surface	1	Class A	29
2.50374	µm^3	Surface	1	Class A	30
14.8754	µm^3	Surface	1	Class A	31
16.5278	µm^3	Surface	1	Class A	32
20.0217	µm^3	Surface	1	Class A	33
12.5978	µm^3	Surface	1	Class A	34
19.4086	µm^3	Surface	1	Class A	35
0.724003	µm^3	Surface	1	Class A	36
7.25168	µm^3	Surface	1	Class A	37
2.89253	µm^3	Surface	1	Class A	38
22.044	µm^3	Surface	1	Class A	41
3.78309	µm^3	Surface	1	Class A	43
11.6991	µm^3	Surface	1	Class A	44
11.612	µm^3	Surface	1	Class A	46
25.3807	µm^3	Surface	1	Class A	47
8.81227	µm^3	Surface	1	Class A	48
8.12451	µm^3	Surface	1	Class A	49
