# Supplementary material for: Programmable artificial RNA condensates in mammalian cells
Source: Nat Nanotechnol. 2026 Apr 29;21(6):821–30. doi: 10.1038/s41565-026-02164-7 (PMC13293865; doi:10.1038/s41565-026-02164-7)
Supplement: Supplementary file 4 — Condensate volume and number quantification in Fig. 2. [file 41565_2026_2164_MOESM4_ESM.zip › Source Data Fig. 2/Condensate volume and number (Figure 2)/10ntABr_48hr/outside/20241025_10ntabr_nucdfhbi_48hr_sample1_3_2_outside.xls]

## Sheet: Detailed
Detailed
Volume	Unit	Category	Time	Outside	ID
1.3307	µm^3	Surface	1	Class B	0
0.093091	µm^3	Surface	1	Class B	1
0.923899	µm^3	Surface	1	Class B	2
0.708386	µm^3	Surface	1	Class B	3
8.87299	µm^3	Surface	1	Class B	4
0.426562	µm^3	Surface	1	Class B	6
0.765774	µm^3	Surface	1	Class B	7
0.0446328	µm^3	Surface	1	Class B	9
14.5057	µm^3	Surface	1	Class B	10
2.1124	µm^3	Surface	1	Class B	11
0.0720499	µm^3	Surface	1	Class B	13
0.0573847	µm^3	Surface	1	Class B	14
0.0420824	µm^3	Surface	1	Class B	15
0.419549	µm^3	Surface	1	Class B	16
0.899669	µm^3	Surface	1	Class B	17
0.0293301	µm^3	Surface	1	Class B	18
1.14515	µm^3	Surface	1	Class B	19
0.621671	µm^3	Surface	1	Class B	20
0.0331557	µm^3	Surface	1	Class B	27
0.785539	µm^3	Surface	1	Class B	29
0.067587	µm^3	Surface	1	Class B	30
0.164504	µm^3	Surface	1	Class B	31
1.67756	µm^3	Surface	1	Class B	32
0.330283	µm^3	Surface	1	Class B	34
1.16428	µm^3	Surface	1	Class B	35
0.237191	µm^3	Surface	1	Class B	36
0.941115	µm^3	Surface	1	Class B	39
0.757482	µm^3	Surface	1	Class B	40
0.149201	µm^3	Surface	1	Class B	41
0.666302	µm^3	Surface	1	Class B	43
0.251219	µm^3	Surface	1	Class B	44
0.215513	µm^3	Surface	1	Class B	45
0.0828895	µm^3	Surface	1	Class B	46
0.700735	µm^3	Surface	1	Class B	47
0.234003	µm^3	Surface	1	Class B	48
0.453341	µm^3	Surface	1	Class B	50
1.69605	µm^3	Surface	1	Class B	52
0.316257	µm^3	Surface	1	Class B	54
0.0293299	µm^3	Surface	1	Class B	55
0.0452703	µm^3	Surface	1	Class B	57
0.278637	µm^3	Surface	1	Class B	58
0.0216788	µm^3	Surface	1	Class B	59
0.161953	µm^3	Surface	1	Class B	61
0.0293302	µm^3	Surface	1	Class B	62
0.178531	µm^3	Surface	1	Class B	63
0.73963	µm^3	Surface	1	Class B	66
0.0446329	µm^3	Surface	1	Class B	67
0.199573	µm^3	Surface	1	Class B	68
0.149839	µm^3	Surface	1	Class B	69
2.28201	µm^3	Surface	1	Class B	70
0.0943667	µm^3	Surface	1	Class B	71
0.379379	µm^3	Surface	1	Class B	72
0.0733252	µm^3	Surface	1	Class B	73
0.772149	µm^3	Surface	1	Class B	74
0.285649	µm^3	Surface	1	Class B	75
0.0331557	µm^3	Surface	1	Class B	76
0.362164	µm^3	Surface	1	Class B	77
6.41755	µm^3	Surface	1	Class B	80
1.02337	µm^3	Surface	1	Class B	82
3.17594	µm^3	Surface	1	Class B	83
0.128797	µm^3	Surface	1	Class B	84
0.615294	µm^3	Surface	1	Class B	85
0.116045	µm^3	Surface	1	Class B	86
0.291388	µm^3	Surface	1	Class B	87
0.901581	µm^3	Surface	1	Class A	88
0.401057	µm^3	Surface	1	Class B	89
0.237192	µm^3	Surface	1	Class A	90
0.212324	µm^3	Surface	1	Class B	91
1.53856	µm^3	Surface	1	Class B	92
0.0446329	µm^3	Surface	1	Class B	93
4.5653	µm^3	Surface	1	Class B	94
0.316892	µm^3	Surface	1	Class B	95
0.0331558	µm^3	Surface	1	Class B	96
1.15854	µm^3	Surface	1	Class B	98
0.754932	µm^3	Surface	1	Class B	99
0.105843	µm^3	Surface	1	Class B	100
0.178531	µm^3	Surface	1	Class A	101
0.195747	µm^3	Surface	1	Class B	103
0.281824	µm^3	Surface	1	Class B	104
0.0216788	µm^3	Surface	1	Class B	105
0.0216787	µm^3	Surface	1	Class B	106
0.601907	µm^3	Surface	1	Class B	107
0.286288	µm^3	Surface	1	Class B	108
0.0331558	µm^3	Surface	1	Class B	109
0.899032	µm^3	Surface	1	Class B	110
0.0216788	µm^3	Surface	1	Class B	111
0.0216787	µm^3	Surface	1	Class B	113
0.212325	µm^3	Surface	1	Class B	114
0.207224	µm^3	Surface	1	Class B	115
0.596805	µm^3	Surface	1	Class B	117
0.0216787	µm^3	Surface	1	Class B	118
0.218701	µm^3	Surface	1	Class A	119
1.28096	µm^3	Surface	1	Class B	122
0.140275	µm^3	Surface	1	Class A	123
0.0331558	µm^3	Surface	1	Class B	124
0.401057	µm^3	Surface	1	Class B	126
1.08713	µm^3	Surface	1	Class A	127
0.938564	µm^3	Surface	1	Class B	129
0.170242	µm^3	Surface	1	Class B	130
0.45653	µm^3	Surface	1	Class B	131
0.828894	µm^3	Surface	1	Class B	134
0.137086	µm^3	Surface	1	Class B	135
0.116045	µm^3	Surface	1	Class A	137
1.13941	µm^3	Surface	1	Class A	138
0.207861	µm^3	Surface	1	Class B	139
0.0216788	µm^3	Surface	1	Class B	140
0.476295	µm^3	Surface	1	Class B	141
0.311154	µm^3	Surface	1	Class B	145
0.110944	µm^3	Surface	1	Class A	146
0.0561096	µm^3	Surface	1	Class A	147
0.126247	µm^3	Surface	1	Class A	148
0.118596	µm^3	Surface	1	Class B	150
1.72537	µm^3	Surface	1	Class B	151
0.0675868	µm^3	Surface	1	Class B	152
0.0216788	µm^3	Surface	1	Class B	155
0.188096	µm^3	Surface	1	Class B	156
0.209775	µm^3	Surface	1	Class A	157
0.146651	µm^3	Surface	1	Class B	158
0.202123	µm^3	Surface	1	Class B	160
0.835271	µm^3	Surface	1	Class B	161
1.79232	µm^3	Surface	1	Class B	162
0.281825	µm^3	Surface	1	Class B	165
2.03143	µm^3	Surface	1	Class B	166
0.121146	µm^3	Surface	1	Class B	167
0.390218	µm^3	Surface	1	Class A	168
0.296489	µm^3	Surface	1	Class B	170
0.700097	µm^3	Surface	1	Class B	171
0.0216788	µm^3	Surface	1	Class B	172
0.0331558	µm^3	Surface	1	Class B	173
0.136449	µm^3	Surface	1	Class A	174
1.83441	µm^3	Surface	1	Class B	175
0.171517	µm^3	Surface	1	Class B	176
0.306054	µm^3	Surface	1	Class B	177
0.220613	µm^3	Surface	1	Class B	178
0.936651	µm^3	Surface	1	Class A	179
0.806577	µm^3	Surface	1	Class B	180
0.834634	µm^3	Surface	1	Class B	181
0.079064	µm^3	Surface	1	Class B	182
0.857586	µm^3	Surface	1	Class B	183
0.159403	µm^3	Surface	1	Class B	186
0.066949	µm^3	Surface	1	Class A	187
1.39063	µm^3	Surface	1	Class B	188
0.158765	µm^3	Surface	1	Class B	189
0.10393	µm^3	Surface	1	Class B	190
0.113495	µm^3	Surface	1	Class B	191
0.615295	µm^3	Surface	1	Class B	193
0.0835271	µm^3	Surface	1	Class B	194
0.249305	µm^3	Surface	1	Class B	195
0.0331557	µm^3	Surface	1	Class B	196
0.113495	µm^3	Surface	1	Class B	198
0.0331557	µm^3	Surface	1	Class B	200
0.18937	µm^3	Surface	1	Class A	202
0.275449	µm^3	Surface	1	Class A	206
0.403607	µm^3	Surface	1	Class A	208
0.153665	µm^3	Surface	1	Class B	209
0.286287	µm^3	Surface	1	Class A	210
0.0682244	µm^3	Surface	1	Class A	211
0.109031	µm^3	Surface	1	Class B	212
1.41932	µm^3	Surface	1	Class A	214
0.0867151	µm^3	Surface	1	Class B	217
0.527305	µm^3	Surface	1	Class A	218
0.501162	µm^3	Surface	1	Class B	219
0.148563	µm^3	Surface	1	Class B	220
0.368539	µm^3	Surface	1	Class A	221
0.307328	µm^3	Surface	1	Class B	222
0.303503	µm^3	Surface	1	Class A	224
4.4569	µm^3	Surface	1	Class B	225
0.0331558	µm^3	Surface	1	Class B	226
0.266521	µm^3	Surface	1	Class B	227
0.0561097	µm^3	Surface	1	Class B	229
0.0216788	µm^3	Surface	1	Class B	231
2.07734	µm^3	Surface	1	Class B	232
0.208498	µm^3	Surface	1	Class B	233
0.497975	µm^3	Surface	1	Class B	234
0.059298	µm^3	Surface	1	Class B	235
0.6459	µm^3	Surface	1	Class A	236
1.2274	µm^3	Surface	1	Class B	237
0.13326	µm^3	Surface	1	Class A	238
1.58637	µm^3	Surface	1	Class B	239
0.11222	µm^3	Surface	1	Class A	241
0.424012	µm^3	Surface	1	Class B	242
0.0331558	µm^3	Surface	1	Class B	243
0.828894	µm^3	Surface	1	Class B	244
0.0331557	µm^3	Surface	1	Class B	245
0.160678	µm^3	Surface	1	Class A	246
0.73899	µm^3	Surface	1	Class B	247
0.154939	µm^3	Surface	1	Class B	248
0.484585	µm^3	Surface	1	Class A	249
0.580863	µm^3	Surface	1	Class B	250
0.0746004	µm^3	Surface	1	Class B	251
0.0331557	µm^3	Surface	1	Class B	252
0.347497	µm^3	Surface	1	Class A	254
0.0216788	µm^3	Surface	1	Class B	255
0.331557	µm^3	Surface	1	Class B	257
0.0561096	µm^3	Surface	1	Class B	258
0.64845	µm^3	Surface	1	Class B	259
0.177893	µm^3	Surface	1	Class A	260
0.0599354	µm^3	Surface	1	Class B	261
0.361525	µm^3	Surface	1	Class B	262
0.223164	µm^3	Surface	1	Class B	263
1.23123	µm^3	Surface	1	Class B	264
0.0216788	µm^3	Surface	1	Class B	265
1.00998	µm^3	Surface	1	Class B	266
0.267159	µm^3	Surface	1	Class B	268
0.746004	µm^3	Surface	1	Class B	269
0.0828895	µm^3	Surface	1	Class B	271
0.167054	µm^3	Surface	1	Class B	272
0.280549	µm^3	Surface	1	Class A	274
0.431026	µm^3	Surface	1	Class B	278
0.489048	µm^3	Surface	1	Class B	280
0.247393	µm^3	Surface	1	Class A	281
0.044633	µm^3	Surface	1	Class A	282
0.02933	µm^3	Surface	1	Class B	283
1.10881	µm^3	Surface	1	Class B	284
3.58847	µm^3	Surface	1	Class B	285
0.0216787	µm^3	Surface	1	Class B	286
0.0573849	µm^3	Surface	1	Class B	287
1.54812	µm^3	Surface	1	Class B	289
0.163866	µm^3	Surface	1	Class A	290
0.0331558	µm^3	Surface	1	Class A	291
0.017853	µm^3	Surface	1	Class B	292
0.165779	µm^3	Surface	1	Class B	295
0.158765	µm^3	Surface	1	Class A	296
0.0216788	µm^3	Surface	1	Class A	297
0.161316	µm^3	Surface	1	Class B	298
0.0930913	µm^3	Surface	1	Class A	299
0.27991	µm^3	Surface	1	Class B	300
0.0331558	µm^3	Surface	1	Class A	301
0.0446328	µm^3	Surface	1	Class B	302
0.262058	µm^3	Surface	1	Class A	303
2.16915	µm^3	Surface	1	Class B	304
0.857587	µm^3	Surface	1	Class B	306
0.0446327	µm^3	Surface	1	Class B	308
0.409346	µm^3	Surface	1	Class B	309
0.206586	µm^3	Surface	1	Class A	310
0.0216789	µm^3	Surface	1	Class A	311
0.0216788	µm^3	Surface	1	Class A	313
2.18382	µm^3	Surface	1	Class B	314
3.04013	µm^3	Surface	1	Class B	315
0.350049	µm^3	Surface	1	Class B	316
1.2019	µm^3	Surface	1	Class B	317
0.0828895	µm^3	Surface	1	Class A	318
0.0446328	µm^3	Surface	1	Class A	319
0.150476	µm^3	Surface	1	Class B	320
0.0554721	µm^3	Surface	1	Class B	322
0.0331558	µm^3	Surface	1	Class A	323
0.0484585	µm^3	Surface	1	Class A	325
0.0331557	µm^3	Surface	1	Class A	327
0.128798	µm^3	Surface	1	Class A	328
1.19998	µm^3	Surface	1	Class B	329
1.08968	µm^3	Surface	1	Class B	330
0.168967	µm^3	Surface	1	Class A	331
0.824431	µm^3	Surface	1	Class B	332
0.668216	µm^3	Surface	1	Class A	334
0.137086	µm^3	Surface	1	Class A	335
0.0216787	µm^3	Surface	1	Class A	339
0.309879	µm^3	Surface	1	Class B	340
0.27226	µm^3	Surface	1	Class A	344
0.0331558	µm^3	Surface	1	Class A	345
0.109669	µm^3	Surface	1	Class A	346
0.210411	µm^3	Surface	1	Class A	347
1.29307	µm^3	Surface	1	Class B	348
0.0216788	µm^3	Surface	1	Class B	349
0.0828894	µm^3	Surface	1	Class A	350
3.0108	µm^3	Surface	1	Class A	351
2.69199	µm^3	Surface	1	Class B	352
1.5003	µm^3	Surface	1	Class B	353
0.977458	µm^3	Surface	1	Class B	354
0.491597	µm^3	Surface	1	Class B	356
1.57108	µm^3	Surface	1	Class B	357
0.263334	µm^3	Surface	1	Class A	358
0.84292	µm^3	Surface	1	Class B	359
13.3019	µm^3	Surface	1	Class B	361
0.0930912	µm^3	Surface	1	Class A	362
0.899032	µm^3	Surface	1	Class B	363
2.11559	µm^3	Surface	1	Class B	365
3.62546	µm^3	Surface	1	Class B	367
0.369814	µm^3	Surface	1	Class A	368
0.0599353	µm^3	Surface	1	Class A	369
1.61443	µm^3	Surface	1	Class B	370
1.55832	µm^3	Surface	1	Class B	371
0.538143	µm^3	Surface	1	Class A	372
0.0930912	µm^3	Surface	1	Class A	373
0.0216788	µm^3	Surface	1	Class A	374
1.22103	µm^3	Surface	1	Class A	375
0.0216788	µm^3	Surface	1	Class A	378
0.0331559	µm^3	Surface	1	Class B	379
0.0331558	µm^3	Surface	1	Class A	380
1.50731	µm^3	Surface	1	Class B	385
2.81378	µm^3	Surface	1	Class A	387
0.231452	µm^3	Surface	1	Class A	390
0.0216788	µm^3	Surface	1	Class A	391
0.578313	µm^3	Surface	1	Class A	392
0.412534	µm^3	Surface	1	Class A	393
0.0331558	µm^3	Surface	1	Class A	394
0.0331558	µm^3	Surface	1	Class A	395
0.0599354	µm^3	Surface	1	Class A	396
0.419549	µm^3	Surface	1	Class A	397
0.318806	µm^3	Surface	1	Class A	398
0.547069	µm^3	Surface	1	Class A	399
0.0216787	µm^3	Surface	1	Class A	400
0.272897	µm^3	Surface	1	Class A	401
0.257594	µm^3	Surface	1	Class A	402
0.525391	µm^3	Surface	1	Class A	403
0.374915	µm^3	Surface	1	Class A	404
0.947489	µm^3	Surface	1	Class A	408
0.591703	µm^3	Surface	1	Class A	409
0.672042	µm^3	Surface	1	Class A	410
3.98826	µm^3	Surface	1	Class A	411
0.0331558	µm^3	Surface	1	Class A	414
0.452704	µm^3	Surface	1	Class A	415
0.169604	µm^3	Surface	1	Class A	416
0.950041	µm^3	Surface	1	Class A	418
0.0452702	µm^3	Surface	1	Class A	420
0.161316	µm^3	Surface	1	Class A	422
1.96193	µm^3	Surface	1	Class A	423
0.201485	µm^3	Surface	1	Class A	424
1.18532	µm^3	Surface	1	Class A	425
0.230177	µm^3	Surface	1	Class A	426
0.0318805	µm^3	Surface	1	Class A	427
0.0746005	µm^3	Surface	1	Class A	429
0.487135	µm^3	Surface	1	Class A	430
0.116682	µm^3	Surface	1	Class A	432
0.117958	µm^3	Surface	1	Class A	433
0.0331559	µm^3	Surface	1	Class A	435
0.237191	µm^3	Surface	1	Class A	436
0.44314	µm^3	Surface	1	Class A	437
0.598079	µm^3	Surface	1	Class A	441
0.0599356	µm^3	Surface	1	Class A	442
4.48495	µm^3	Surface	1	Class A	443
0.29904	µm^3	Surface	1	Class A	444
0.0331559	µm^3	Surface	1	Class A	445
0.806579	µm^3	Surface	1	Class A	447
0.0809767	µm^3	Surface	1	Class A	448
0.0331558	µm^3	Surface	1	Class A	449
0.0969167	µm^3	Surface	1	Class A	451
0.735165	µm^3	Surface	1	Class A	452
1.15726	µm^3	Surface	1	Class A	453
0.0446328	µm^3	Surface	1	Class A	456
0.355787	µm^3	Surface	1	Class A	457
0.0216787	µm^3	Surface	1	Class A	458
2.87754	µm^3	Surface	1	Class A	459
0.860138	µm^3	Surface	1	Class A	460
0.123059	µm^3	Surface	1	Class A	461
0.675867	µm^3	Surface	1	Class A	462
0.083527	µm^3	Surface	1	Class A	463
0.0331558	µm^3	Surface	1	Class A	465
0.109031	µm^3	Surface	1	Class A	466
1.09095	µm^3	Surface	1	Class A	467
1.09988	µm^3	Surface	1	Class A	468
0.0216787	µm^3	Surface	1	Class A	469
0.666304	µm^3	Surface	1	Class A	470
0.169605	µm^3	Surface	1	Class A	471
0.42975	µm^3	Surface	1	Class A	472
0.0331558	µm^3	Surface	1	Class A	475
0.0331557	µm^3	Surface	1	Class A	476
0.184907	µm^3	Surface	1	Class A	477
0.267797	µm^3	Surface	1	Class A	478
0.0599354	µm^3	Surface	1	Class A	479
0.0446326	µm^3	Surface	1	Class A	480
0.460355	µm^3	Surface	1	Class A	482
0.0822518	µm^3	Surface	1	Class A	484
0.263971	µm^3	Surface	1	Class A	485
0.207861	µm^3	Surface	1	Class A	487
0.41126	µm^3	Surface	1	Class A	488
0.716675	µm^3	Surface	1	Class A	489
0.495423	µm^3	Surface	1	Class A	491
0.0216788	µm^3	Surface	1	Class A	494
0.341759	µm^3	Surface	1	Class A	495
0.0714126	µm^3	Surface	1	Class A	497
0.464819	µm^3	Surface	1	Class A	498
0.154302	µm^3	Surface	1	Class A	499
0.0828892	µm^3	Surface	1	Class A	500
0.0714126	µm^3	Surface	1	Class A	501
0.0293302	µm^3	Surface	1	Class A	502
0.17343	µm^3	Surface	1	Class A	503
0.222526	µm^3	Surface	1	Class A	506
0.139	µm^3	Surface	1	Class A	507
0.316255	µm^3	Surface	1	Class A	508
1.88223	µm^3	Surface	1	Class A	509
0.451429	µm^3	Surface	1	Class A	510
0.15494	µm^3	Surface	1	Class A	511
1.50094	µm^3	Surface	1	Class A	513
0.0446327	µm^3	Surface	1	Class A	514
0.555997	µm^3	Surface	1	Class A	516
0.556634	µm^3	Surface	1	Class A	517
0.350049	µm^3	Surface	1	Class A	519
0.0599351	µm^3	Surface	1	Class A	520
0.423374	µm^3	Surface	1	Class A	522
0.0446328	µm^3	Surface	1	Class A	523
0.24293	µm^3	Surface	1	Class A	524
2.63588	µm^3	Surface	1	Class A	525
0.366626	µm^3	Surface	1	Class A	527
0.0688621	µm^3	Surface	1	Class A	528
0.367902	µm^3	Surface	1	Class A	529
0.07205	µm^3	Surface	1	Class A	530
0.0561099	µm^3	Surface	1	Class A	531
0.132623	µm^3	Surface	1	Class A	533
0.096917	µm^3	Surface	1	Class A	534
0.0714125	µm^3	Surface	1	Class A	535
0.0216788	µm^3	Surface	1	Class A	537
2.76316	µm^3	Surface	1	Class B	538
2.94735	µm^3	Surface	1	Class B	540
1.42574	µm^3	Surface	1	Class B	542
0.623402	µm^3	Surface	1	Class B	543
3.10304	µm^3	Surface	1	Class B	544
0.576368	µm^3	Surface	1	Class B	548
0.432665	µm^3	Surface	1	Class B	552
0.0353353	µm^3	Surface	1	Class B	555
2.51328	µm^3	Surface	1	Class B	556
1.36979	µm^3	Surface	1	Class B	558
0.0361083	µm^3	Surface	1	Class B	559
0.788579	µm^3	Surface	1	Class B	566
0.411498	µm^3	Surface	1	Class B	568
1.95017	µm^3	Surface	1	Class B	572
0.908303	µm^3	Surface	1	Class B	573
20.294	µm^3	Surface	1	Class B	580
2.32935	µm^3	Surface	1	Class B	581
0.0848543	µm^3	Surface	1	Class B	582
4.45182	µm^3	Surface	1	Class B	587
0.791276	µm^3	Surface	1	Class B	590
1.52067	µm^3	Surface	1	Class B	591
0.810385	µm^3	Surface	1	Class B	593
1.88313	µm^3	Surface	1	Class B	594
0.221319	µm^3	Surface	1	Class B	595
1.79274	µm^3	Surface	1	Class B	596
1.83573	µm^3	Surface	1	Class B	600
0.0307618	µm^3	Surface	1	Class B	602
5.77689	µm^3	Surface	1	Class B	603
1.2403	µm^3	Surface	1	Class B	606
0.76846	µm^3	Surface	1	Class B	608
0.902451	µm^3	Surface	1	Class B	609
3.25117	µm^3	Surface	1	Class B	611
0.599119	µm^3	Surface	1	Class B	612
1.01817	µm^3	Surface	1	Class B	616
0.581349	µm^3	Surface	1	Class B	617
0.322903	µm^3	Surface	1	Class B	618
0.772429	µm^3	Surface	1	Class B	620
0.17638	µm^3	Surface	1	Class B	621
0.177268	µm^3	Surface	1	Class B	624
1.09503	µm^3	Surface	1	Class B	628
2.82158	µm^3	Surface	1	Class B	629
2.29302	µm^3	Surface	1	Class B	630
2.31146	µm^3	Surface	1	Class B	639
0.0987431	µm^3	Surface	1	Class B	640
2.35578	µm^3	Surface	1	Class B	642
0.0262896	µm^3	Surface	1	Class B	643
3.73499	µm^3	Surface	1	Class B	645
2.36335	µm^3	Surface	1	Class B	648
2.61896	µm^3	Surface	1	Class B	654
1.17215	µm^3	Surface	1	Class B	656
1.17038	µm^3	Surface	1	Class A	657
3.14284	µm^3	Surface	1	Class A	658
5.85366	µm^3	Surface	1	Class A	659
2.52744	µm^3	Surface	1	Class A	662
2.49313	µm^3	Surface	1	Class A	663
4.94889	µm^3	Surface	1	Class A	665
0.772777	µm^3	Surface	1	Class A	666
3.8601	µm^3	Surface	1	Class A	667
0.991569	µm^3	Surface	1	Class A	669
1.30789	µm^3	Surface	1	Class A	670
0.542763	µm^3	Surface	1	Class A	671
2.02714	µm^3	Surface	1	Class A	672
2.9781	µm^3	Surface	1	Class A	673
1.47678	µm^3	Surface	1	Class A	674
0.861875	µm^3	Surface	1	Class A	675
1.74797	µm^3	Surface	1	Class A	676
0.983491	µm^3	Surface	1	Class B	677
1.32508	µm^3	Surface	1	Class B	680
0.307241	µm^3	Surface	1	Class B	681
2.12511	µm^3	Surface	1	Class B	682
3.56008	µm^3	Surface	1	Class B	683
0.0180597	µm^3	Surface	1		684
