# Supplementary material for: Programmable artificial RNA condensates in mammalian cells
Source: Nat Nanotechnol. 2026 Apr 29;21(6):821–30. doi: 10.1038/s41565-026-02164-7 (PMC13293865; doi:10.1038/s41565-026-02164-7)
Supplement: Supplementary file 4 — Condensate volume and number quantification in Fig. 2. [file 41565_2026_2164_MOESM4_ESM.zip › Source Data Fig. 2/Condensate volume and number (Figure 2)/15ntABr_48hr/inside/20240918_JABr_NucDFHBI_48hr_Sample1_4_2_inside.xls]

## Sheet: Detailed
Detailed
Volume	Unit	Category	Time	Inside	ID
34.013	µm^3	Surface	1	Class A	0
48.8261	µm^3	Surface	1	Class A	1
21.8672	µm^3	Surface	1	Class A	2
6.27345	µm^3	Surface	1	Class A	5
71.7478	µm^3	Surface	1	Class A	7
33.012	µm^3	Surface	1	Class A	12
4.51985	µm^3	Surface	1	Class A	14
3.83603	µm^3	Surface	1	Class A	17
