# Supplementary material for: Programmable artificial RNA condensates in mammalian cells
Source: Nat Nanotechnol. 2026 Apr 29;21(6):821–30. doi: 10.1038/s41565-026-02164-7 (PMC13293865; doi:10.1038/s41565-026-02164-7)
Supplement: Supplementary file 4 — Condensate volume and number quantification in Fig. 2. [file 41565_2026_2164_MOESM4_ESM.zip › Source Data Fig. 2/Condensate volume and number (Figure 2)/10ntABr_48hr/outside/20241025_10ntABr_NucDFHBI_48hr_Sample3_4_1_outside.xls]

## Sheet: Detailed
Detailed
Volume	Unit	Category	Time	Set 1	ID
0.0835271	µm^3	Surface	1	Class B	0
0.0216787	µm^3	Surface	1	Class B	1
0.113495	µm^3	Surface	1	Class B	2
0.0452704	µm^3	Surface	1	Class B	3
0.526667	µm^3	Surface	1	Class B	4
0.100105	µm^3	Surface	1	Class B	5
0.915608	µm^3	Surface	1	Class B	6
0.0720501	µm^3	Surface	1	Class B	7
0.219338	µm^3	Surface	1	Class B	9
1.28096	µm^3	Surface	1	Class B	10
0.0541971	µm^3	Surface	1	Class B	11
0.675869	µm^3	Surface	1	Class B	12
0.200211	µm^3	Surface	1	Class B	13
0.526667	µm^3	Surface	1	Class B	14
0.151114	µm^3	Surface	1	Class B	15
1.87458	µm^3	Surface	1	Class B	16
0.321993	µm^3	Surface	1	Class B	21
0.204036	µm^3	Surface	1	Class A	22
0.0318807	µm^3	Surface	1	Class B	23
0.180444	µm^3	Surface	1	Class B	24
1.84014	µm^3	Surface	1	Class B	27
0.107119	µm^3	Surface	1	Class B	29
0.206586	µm^3	Surface	1	Class B	30
0.167692	µm^3	Surface	1	Class B	31
0.894569	µm^3	Surface	1	Class B	33
0.904769	µm^3	Surface	1	Class B	34
0.0663111	µm^3	Surface	1	Class B	36
0.0318805	µm^3	Surface	1	Class A	37
0.108394	µm^3	Surface	1	Class A	39
0.383841	µm^3	Surface	1	Class A	41
0.0216788	µm^3	Surface	1	Class A	42
0.265884	µm^3	Surface	1	Class B	43
0.0216788	µm^3	Surface	1	Class B	44
0.137087	µm^3	Surface	1	Class B	45
0.0331557	µm^3	Surface	1	Class B	48
0.737716	µm^3	Surface	1	Class B	49
0.161315	µm^3	Surface	1	Class B	50
0.120509	µm^3	Surface	1	Class B	51
0.0746005	µm^3	Surface	1	Class B	52
0.0561098	µm^3	Surface	1	Class B	53
0.0446329	µm^3	Surface	1	Class B	55
0.161953	µm^3	Surface	1	Class B	57
0.273535	µm^3	Surface	1	Class B	58
0.137724	µm^3	Surface	1	Class B	59
0.177256	µm^3	Surface	1	Class B	60
0.109669	µm^3	Surface	1	Class B	61
0.747918	µm^3	Surface	1	Class B	63
0.0331558	µm^3	Surface	1	Class B	64
0.0331557	µm^3	Surface	1	Class B	65
0.416359	µm^3	Surface	1	Class B	66
0.0746004	µm^3	Surface	1	Class B	67
0.0446328	µm^3	Surface	1	Class B	68
0.0561099	µm^3	Surface	1	Class B	70
0.20531	µm^3	Surface	1	Class B	71
0.0216787	µm^3	Surface	1	Class B	73
0.221251	µm^3	Surface	1	Class B	74
0.0216787	µm^3	Surface	1	Class B	77
0.155577	µm^3	Surface	1	Class B	79
0.0962793	µm^3	Surface	1	Class B	81
0.0318808	µm^3	Surface	1	Class B	83
0.198297	µm^3	Surface	1	Class B	84
0.237191	µm^3	Surface	1	Class B	86
0.109032	µm^3	Surface	1	Class B	87
0.10138	µm^3	Surface	1	Class B	88
0.0994677	µm^3	Surface	1	Class B	89
0.901582	µm^3	Surface	1	Class B	90
0.402333	µm^3	Surface	1	Class B	92
0.350687	µm^3	Surface	1	Class B	93
0.168967	µm^3	Surface	1	Class B	94
0.0809767	µm^3	Surface	1	Class B	95
0.360251	µm^3	Surface	1	Class B	96
0.253132	µm^3	Surface	1	Class B	97
0.383203	µm^3	Surface	1	Class B	99
0.529855	µm^3	Surface	1	Class B	100
0.230815	µm^3	Surface	1	Class B	102
0.32008	µm^3	Surface	1	Class B	103
0.153664	µm^3	Surface	1	Class B	104
0.0860775	µm^3	Surface	1	Class B	105
0.374915	µm^3	Surface	1	Class B	108
0.226352	µm^3	Surface	1	Class B	109
0.607642	µm^3	Surface	1	Class B	110
0.0720501	µm^3	Surface	1	Class B	113
0.100105	µm^3	Surface	1	Class B	114
0.0797016	µm^3	Surface	1	Class A	115
0.210412	µm^3	Surface	1	Class B	116
0.55026	µm^3	Surface	1	Class B	118
0.0446328	µm^3	Surface	1	Class A	119
0.0828892	µm^3	Surface	1	Class B	120
0.0216787	µm^3	Surface	1	Class B	122
0.0216788	µm^3	Surface	1	Class B	124
0.195746	µm^3	Surface	1	Class B	125
0.140912	µm^3	Surface	1	Class B	127
0.0216788	µm^3	Surface	1	Class B	128
0.0548346	µm^3	Surface	1	Class B	129
0.514553	µm^3	Surface	1	Class B	131
13.2489	µm^3	Surface	1	Class B	134
0.682879	µm^3	Surface	1	Class B	136
0.0331558	µm^3	Surface	1	Class B	138
0.0701371	µm^3	Surface	1	Class B	141
0.126247	µm^3	Surface	1	Class B	142
0.0216788	µm^3	Surface	1	Class B	143
0.0331557	µm^3	Surface	1	Class B	145
0.0682244	µm^3	Surface	1	Class A	147
0.109669	µm^3	Surface	1	Class B	150
0.12561	µm^3	Surface	1	Class B	151
0.608279	µm^3	Surface	1	Class B	152
0.309242	µm^3	Surface	1	Class B	153
1.21784	µm^3	Surface	1	Class B	154
0.0867147	µm^3	Surface	1	Class B	156
0.0331557	µm^3	Surface	1	Class A	157
0.198297	µm^3	Surface	1	Class B	158
0.0216788	µm^3	Surface	1	Class A	160
0.280548	µm^3	Surface	1	Class A	163
0.0331558	µm^3	Surface	1	Class A	164
0.0484585	µm^3	Surface	1	Class A	166
0.153664	µm^3	Surface	1	Class B	167
2.39423	µm^3	Surface	1	Class A	168
0.128798	µm^3	Surface	1	Class B	169
0.0924537	µm^3	Surface	1	Class B	170
0.404882	µm^3	Surface	1	Class B	171
0.0561097	µm^3	Surface	1	Class A	172
0.0867151	µm^3	Surface	1	Class A	174
0.0746004	µm^3	Surface	1	Class A	175
0.381292	µm^3	Surface	1	Class B	176
0.0216788	µm^3	Surface	1	Class A	177
0.195746	µm^3	Surface	1	Class B	178
0.0331558	µm^3	Surface	1	Class A	180
0.290113	µm^3	Surface	1	Class B	181
0.0216788	µm^3	Surface	1	Class A	182
0.0746004	µm^3	Surface	1	Class A	184
0.198297	µm^3	Surface	1	Class B	185
0.305416	µm^3	Surface	1	Class B	186
0.143463	µm^3	Surface	1	Class B	187
0.0331557	µm^3	Surface	1	Class A	188
0.0331557	µm^3	Surface	1	Class A	189
0.0331558	µm^3	Surface	1	Class A	194
0.337934	µm^3	Surface	1	Class B	196
0.609555	µm^3	Surface	1	Class C	197
0.227627	µm^3	Surface	1	Class C	198
0.0216788	µm^3	Surface	1	Class A	199
0.0720499	µm^3	Surface	1	Class B	200
3.81419	µm^3	Surface	1	Class B	202
0.195109	µm^3	Surface	1	Class B	203
0.0720503	µm^3	Surface	1	Class C	204
0.233366	µm^3	Surface	1	Class A	206
0.0216787	µm^3	Surface	1	Class C	207
0.670767	µm^3	Surface	1	Class A	209
0.185545	µm^3	Surface	1	Class B	211
0.451428	µm^3	Surface	1	Class B	212
0.6459	µm^3	Surface	1	Class B	214
0.259507	µm^3	Surface	1	Class C	216
0.781074	µm^3	Surface	1	Class B	217
0.167692	µm^3	Surface	1	Class B	218
0.108394	µm^3	Surface	1	Class A	219
0.69627	µm^3	Surface	1	Class B	220
0.0746005	µm^3	Surface	1	Class B	222
0.0318805	µm^3	Surface	1	Class A	225
0.0714122	µm^3	Surface	1	Class B	226
0.554084	µm^3	Surface	1	Class C	228
0.0981922	µm^3	Surface	1	Class A	229
0.555996	µm^3	Surface	1	Class C	231
0.0331558	µm^3	Surface	1	Class B	232
0.0216788	µm^3	Surface	1	Class C	233
0.407433	µm^3	Surface	1	Class C	234
0.338572	µm^3	Surface	1	Class B	239
0.0216787	µm^3	Surface	1	Class B	241
0.0216788	µm^3	Surface	1	Class B	244
0.969807	µm^3	Surface	1	Class C	245
0.302865	µm^3	Surface	1	Class C	247
0.0178531	µm^3	Surface	1	Class B	248
1.12602	µm^3	Surface	1	Class B	249
0.0573851	µm^3	Surface	1	Class C	250
0.178531	µm^3	Surface	1	Class C	251
0.086715	µm^3	Surface	1	Class A	253
0.0828895	µm^3	Surface	1	Class A	255
3.48199	µm^3	Surface	1	Class B	257
0.0452704	µm^3	Surface	1	Class B	259
1.16874	µm^3	Surface	1	Class C	260
0.182994	µm^3	Surface	1	Class B	262
0.0720499	µm^3	Surface	1	Class B	263
0.152389	µm^3	Surface	1	Class B	264
0.0216788	µm^3	Surface	1	Class B	265
0.633786	µm^3	Surface	1	Class C	266
0.0828895	µm^3	Surface	1	Class B	267
0.137724	µm^3	Surface	1	Class C	270
0.0331559	µm^3	Surface	1	Class B	271
0.327732	µm^3	Surface	1	Class B	272
2.15767	µm^3	Surface	1	Class A	273
0.967894	µm^3	Surface	1	Class B	276
0.0331559	µm^3	Surface	1	Class C	277
0.0216788	µm^3	Surface	1	Class A	279
0.0331558	µm^3	Surface	1	Class B	280
0.256319	µm^3	Surface	1	Class B	281
46.0891	µm^3	Surface	1	Class C	283
0.161953	µm^3	Surface	1	Class B	284
0.0331558	µm^3	Surface	1	Class B	285
0.237829	µm^3	Surface	1	Class B	287
0.533043	µm^3	Surface	1	Class C	290
0.922623	µm^3	Surface	1	Class C	291
0.262696	µm^3	Surface	1	Class B	293
0.486497	µm^3	Surface	1	Class C	295
0.0216788	µm^3	Surface	1	Class A	297
0.0331558	µm^3	Surface	1	Class C	298
1.77957	µm^3	Surface	1	Class C	299
0.140912	µm^3	Surface	1	Class C	300
0.293939	µm^3	Surface	1	Class C	301
0.136449	µm^3	Surface	1	Class A	303
0.271622	µm^3	Surface	1	Class B	304
0.264609	µm^3	Surface	1	Class B	306
0.0331558	µm^3	Surface	1	Class A	307
1.01189	µm^3	Surface	1	Class C	311
0.0216789	µm^3	Surface	1	Class A	312
0.31498	µm^3	Surface	1	Class B	313
0.0446328	µm^3	Surface	1	Class B	315
0.986384	µm^3	Surface	1	Class C	316
1.88605	µm^3	Surface	1	Class B	319
0.441227	µm^3	Surface	1	Class B	320
0.683518	µm^3	Surface	1	Class C	321
0.126247	µm^3	Surface	1	Class B	322
0.524116	µm^3	Surface	1	Class C	324
0.0867153	µm^3	Surface	1	Class C	325
0.0561097	µm^3	Surface	1	Class A	326
0.378741	µm^3	Surface	1	Class C	327
0.31243	µm^3	Surface	1	Class C	329
0.265884	µm^3	Surface	1	Class C	330
0.865239	µm^3	Surface	1	Class C	331
0.0331558	µm^3	Surface	1	Class C	332
0.0331557	µm^3	Surface	1	Class C	333
0.310516	µm^3	Surface	1	Class C	339
0.277361	µm^3	Surface	1	Class B	340
1.56597	µm^3	Surface	1	Class C	341
0.298402	µm^3	Surface	1	Class C	342
0.109031	µm^3	Surface	1	Class C	344
0.0331558	µm^3	Surface	1	Class C	345
0.499249	µm^3	Surface	1	Class C	348
1.49137	µm^3	Surface	1	Class C	349
0.425924	µm^3	Surface	1	Class C	351
0.245479	µm^3	Surface	1	Class C	354
0.0331558	µm^3	Surface	1	Class C	356
0.0216788	µm^3	Surface	1	Class A	357
0.0331558	µm^3	Surface	1	Class C	360
0.0216788	µm^3	Surface	1	Class C	361
0.0688621	µm^3	Surface	1	Class A	363
0.0216788	µm^3	Surface	1	Class A	364
0.153027	µm^3	Surface	1	Class C	366
0.29075	µm^3	Surface	1	Class C	370
0.163866	µm^3	Surface	1	Class C	371
0.330282	µm^3	Surface	1	Class C	373
1.17703	µm^3	Surface	1	Class C	376
0.196384	µm^3	Surface	1	Class C	378
0.182994	µm^3	Surface	1	Class C	379
0.0331557	µm^3	Surface	1	Class C	380
0.421461	µm^3	Surface	1	Class C	381
0.126247	µm^3	Surface	1	Class C	382
0.865237	µm^3	Surface	1	Class A	384
6.75485	µm^3	Surface	1	Class C	385
0.0216787	µm^3	Surface	1	Class C	388
0.713486	µm^3	Surface	1	Class C	389
0.171518	µm^3	Surface	1	Class C	390
0.0446329	µm^3	Surface	1	Class C	392
0.468643	µm^3	Surface	1	Class C	393
0.0599357	µm^3	Surface	1	Class C	394
0.0714123	µm^3	Surface	1	Class C	395
0.341759	µm^3	Surface	1	Class C	397
0.430387	µm^3	Surface	1	Class C	399
0.0478208	µm^3	Surface	1	Class C	403
0.307966	µm^3	Surface	1	Class C	404
1.23187	µm^3	Surface	1	Class C	405
0.0828893	µm^3	Surface	1	Class A	406
0.126885	µm^3	Surface	1	Class C	408
0.0746005	µm^3	Surface	1	Class C	410
0.519016	µm^3	Surface	1	Class C	411
0.083527	µm^3	Surface	1	Class C	413
0.0331557	µm^3	Surface	1	Class C	416
0.0318806	µm^3	Surface	1	Class C	418
0.403608	µm^3	Surface	1	Class C	419
1.01316	µm^3	Surface	1	Class C	421
0.629959	µm^3	Surface	1	Class A	423
0.162591	µm^3	Surface	1	Class C	424
0.0994671	µm^3	Surface	1	Class C	425
1.32942	µm^3	Surface	1	Class C	427
0.120509	µm^3	Surface	1	Class C	429
0.219976	µm^3	Surface	1	Class C	430
0.0624858	µm^3	Surface	1	Class C	431
0.07205	µm^3	Surface	1	Class C	433
0.255682	µm^3	Surface	1	Class C	435
0.294576	µm^3	Surface	1	Class C	436
0.0331558	µm^3	Surface	1	Class C	437
0.0216787	µm^3	Surface	1	Class C	439
0.0216788	µm^3	Surface	1	Class C	440
0.0867153	µm^3	Surface	1	Class C	442
0.0452705	µm^3	Surface	1	Class C	443
0.116683	µm^3	Surface	1	Class C	444
0.332833	µm^3	Surface	1	Class C	445
0.56556	µm^3	Surface	1	Class C	447
0.0216788	µm^3	Surface	1	Class C	448
0.620395	µm^3	Surface	1	Class C	449
0.342397	µm^3	Surface	1	Class C	451
0.0216788	µm^3	Surface	1	Class C	453
0.172155	µm^3	Surface	1	Class C	455
0.135174	µm^3	Surface	1	Class C	456
0.387668	µm^3	Surface	1	Class C	457
0.045908	µm^3	Surface	1	Class C	461
0.310517	µm^3	Surface	1	Class C	463
0.0720501	µm^3	Surface	1	Class C	464
1.41103	µm^3	Surface	1	Class C	465
0.932825	µm^3	Surface	1	Class C	466
0.0561098	µm^3	Surface	1	Class C	468
0.218063	µm^3	Surface	1	Class C	469
0.198297	µm^3	Surface	1	Class C	472
0.121146	µm^3	Surface	1	Class A	475
0.0924537	µm^3	Surface	1	Class C	476
0.0216788	µm^3	Surface	1	Class C	477
0.946851	µm^3	Surface	1	Class A	479
0.346222	µm^3	Surface	1	Class C	482
0.367264	µm^3	Surface	1	Class C	485
0.604455	µm^3	Surface	1	Class C	486
1.56789	µm^3	Surface	1	Class C	487
0.143462	µm^3	Surface	1	Class C	491
0.768958	µm^3	Surface	1	Class C	492
0.49925	µm^3	Surface	1	Class C	494
0.0452703	µm^3	Surface	1	Class C	496
0.313705	µm^3	Surface	1	Class C	499
0.659928	µm^3	Surface	1	Class C	500
0.162591	µm^3	Surface	1	Class C	501
0.0216788	µm^3	Surface	1	Class C	504
0.724964	µm^3	Surface	1	Class C	505
0.818692	µm^3	Surface	1	Class C	506
0.0216788	µm^3	Surface	1	Class C	508
0.0586603	µm^3	Surface	1	Class C	509
1.47607	µm^3	Surface	1	Class C	511
1.24717	µm^3	Surface	1	Class C	512
0.55791	µm^3	Surface	1	Class C	517
1.38489	µm^3	Surface	1	Class A	519
0.54707	µm^3	Surface	1	Class C	521
0.0331557	µm^3	Surface	1	Class C	522
0.135173	µm^3	Surface	1	Class C	525
0.086715	µm^3	Surface	1	Class C	528
0.41891	µm^3	Surface	1	Class C	529
0.0950041	µm^3	Surface	1	Class C	530
1.23505	µm^3	Surface	1	Class C	531
0.309241	µm^3	Surface	1	Class C	533
0.11222	µm^3	Surface	1	Class C	536
1.01061	µm^3	Surface	1	Class C	538
0.656739	µm^3	Surface	1	Class C	539
1.50476	µm^3	Surface	1	Class C	540
1.07629	µm^3	Surface	1	Class C	541
1.47352	µm^3	Surface	1	Class C	546
1.8988	µm^3	Surface	1	Class C	550
0.210412	µm^3	Surface	1	Class C	552
0.0331558	µm^3	Surface	1	Class C	553
0.126247	µm^3	Surface	1	Class C	554
0.0331558	µm^3	Surface	1	Class C	555
0.113495	µm^3	Surface	1	Class C	557
0.936013	µm^3	Surface	1	Class C	559
0.0216788	µm^3	Surface	1	Class C	560
0.143462	µm^3	Surface	1	Class C	561
0.146013	µm^3	Surface	1	Class C	562
5.6231	µm^3	Surface	1	Class C	563
0.464818	µm^3	Surface	1	Class C	564
0.165779	µm^3	Surface	1	Class C	565
0.286287	µm^3	Surface	1	Class C	568
0.179169	µm^3	Surface	1	Class C	569
0.113495	µm^3	Surface	1	Class C	570
0.0216788	µm^3	Surface	1	Class C	571
0.0446327	µm^3	Surface	1	Class C	572
3.70638	µm^3	Surface	1	Class B	573
0.819764	µm^3	Surface	1	Class B	574
2.52351	µm^3	Surface	1	Class C	575
0.81593	µm^3	Surface	1	Class C	576
1.69645	µm^3	Surface	1	Class C	579
4.06081	µm^3	Surface	1	Class C	580
1.88013	µm^3	Surface	1	Class C	581
1.02614	µm^3	Surface	1	Class C	583
1.97246	µm^3	Surface	1	Class C	584
0.691376	µm^3	Surface	1	Class C	587
0.788594	µm^3	Surface	1	Class C	588
3.08256	µm^3	Surface	1	Class C	589
0.592776	µm^3	Surface	1	Class C	590
0.128481	µm^3	Surface	1	Class C	597
0.128644	µm^3	Surface	1	Class C	599
1.59985	µm^3	Surface	1	Class C	601
0.863912	µm^3	Surface	1	Class C	605
6.60015	µm^3	Surface	1	Class C	609
1.9613	µm^3	Surface	1	Class C	611
1.97616	µm^3	Surface	1	Class C	613
3.824	µm^3	Surface	1	Class C	614
0.980779	µm^3	Surface	1	Class C	615
1.02245	µm^3	Surface	1	Class C	616
0.701824	µm^3	Surface	1	Class C	617
1.57289	µm^3	Surface	1	Class C	620
0.66807	µm^3	Surface	1	Class C	621
0.486226	µm^3	Surface	1	Class C	622
0.724761	µm^3	Surface	1	Class C	623
3.37374	µm^3	Surface	1	Class C	626
0.480267	µm^3	Surface	1	Class C	628
2.0939	µm^3	Surface	1	Class C	632
1.27574	µm^3	Surface	1	Class C	633
2.00947	µm^3	Surface	1	Class C	634
0.0287772	µm^3	Surface	1	Class C	635
5.28087	µm^3	Surface	1	Class C	641
0.940766	µm^3	Surface	1	Class C	643
1.94155	µm^3	Surface	1	Class C	645
2.62846	µm^3	Surface	1	Class C	646
2.09445	µm^3	Surface	1	Class C	647
2.22333	µm^3	Surface	1	Class C	649
1.9879	µm^3	Surface	1	Class C	650
0.735755	µm^3	Surface	1	Class C	653
0.827302	µm^3	Surface	1	Class C	654
1.31861	µm^3	Surface	1	Class C	656
1.92298	µm^3	Surface	1	Class C	658
9.13569	µm^3	Surface	1	Class C	660
1.53877	µm^3	Surface	1	Class C	661
0.430676	µm^3	Surface	1	Class C	662
1.64729	µm^3	Surface	1	Class C	663
