# Supplementary material for: Programmable artificial RNA condensates in mammalian cells
Source: Nat Nanotechnol. 2026 Apr 29;21(6):821–30. doi: 10.1038/s41565-026-02164-7 (PMC13293865; doi:10.1038/s41565-026-02164-7)
Supplement: Supplementary file 4 — Condensate volume and number quantification in Fig. 2. [file 41565_2026_2164_MOESM4_ESM.zip › Source Data Fig. 2/Condensate volume and number (Figure 2)/10ntABr_48hr/outside/20241025_10ntABr_NucDFHBI_48hr_Sample2_1_1_outside.xls]

## Sheet: Detailed
Detailed
Volume	Unit	Category	Time	Outside	ID
1.36066	µm^3	Surface	1	Class B	0
0.828895	µm^3	Surface	1	Class B	1
0.114132	µm^3	Surface	1	Class B	2
0.652914	µm^3	Surface	1	Class B	3
0.284375	µm^3	Surface	1	Class B	5
0.356425	µm^3	Surface	1	Class B	7
0.0216788	µm^3	Surface	1	Class B	8
0.248031	µm^3	Surface	1	Class B	9
0.325819	µm^3	Surface	1	Class B	10
0.0369814	µm^3	Surface	1	Class B	11
0.0714125	µm^3	Surface	1	Class B	12
0.69436	µm^3	Surface	1	Class B	14
0.0331559	µm^3	Surface	1	Class B	15
0.281186	µm^3	Surface	1	Class B	17
0.0943667	µm^3	Surface	1	Class B	18
0.0331559	µm^3	Surface	1	Class B	19
0.0548345	µm^3	Surface	1	Class B	21
0.345585	µm^3	Surface	1	Class B	22
0.107119	µm^3	Surface	1	Class B	24
0.153027	µm^3	Surface	1	Class B	25
0.135174	µm^3	Surface	1	Class B	26
0.0216788	µm^3	Surface	1	Class B	27
0.0439952	µm^3	Surface	1	Class B	29
0.165779	µm^3	Surface	1	Class B	30
0.0714127	µm^3	Surface	1	Class B	31
0.206586	µm^3	Surface	1	Class B	32
0.158765	µm^3	Surface	1	Class B	34
0.601268	µm^3	Surface	1	Class B	35
0.0994671	µm^3	Surface	1	Class B	36
0.253769	µm^3	Surface	1	Class B	37
0.92326	µm^3	Surface	1	Class B	38
0.113495	µm^3	Surface	1	Class B	39
0.0331557	µm^3	Surface	1	Class B	40
0.124972	µm^3	Surface	1	Class B	41
0.320718	µm^3	Surface	1	Class B	42
0.893293	µm^3	Surface	1	Class B	43
0.353874	µm^3	Surface	1	Class B	48
0.140274	µm^3	Surface	1	Class B	50
0.0943665	µm^3	Surface	1	Class B	52
0.0701373	µm^3	Surface	1	Class B	53
1.83887	µm^3	Surface	1	Class B	54
0.0452703	µm^3	Surface	1	Class B	55
0.225715	µm^3	Surface	1	Class B	56
0.22699	µm^3	Surface	1	Class B	57
0.510726	µm^3	Surface	1	Class B	58
0.420824	µm^3	Surface	1	Class B	59
0.568111	µm^3	Surface	1	Class B	60
0.0828894	µm^3	Surface	1	Class B	61
0.0216787	µm^3	Surface	1	Class B	63
1.4206	µm^3	Surface	1	Class B	65
0.192558	µm^3	Surface	1	Class B	66
0.0663113	µm^3	Surface	1	Class B	67
0.222527	µm^3	Surface	1	Class B	68
0.0216788	µm^3	Surface	1	Class B	69
0.276724	µm^3	Surface	1	Class B	70
0.122421	µm^3	Surface	1	Class B	71
0.582139	µm^3	Surface	1	Class B	72
0.256957	µm^3	Surface	1	Class B	73
0.0599356	µm^3	Surface	1	Class B	74
0.514551	µm^3	Surface	1	Class B	75
6.69045	µm^3	Surface	1	Class B	77
0.29075	µm^3	Surface	1	Class B	79
0.0828898	µm^3	Surface	1	Class B	80
0.0216787	µm^3	Surface	1	Class B	82
1.84142	µm^3	Surface	1	Class B	84
0.568749	µm^3	Surface	1	Class B	85
0.909234	µm^3	Surface	1	Class B	86
2.27563	µm^3	Surface	1	Class B	88
0.21615	µm^3	Surface	1	Class B	89
0.12816	µm^3	Surface	1	Class B	91
0.047821	µm^3	Surface	1	Class B	92
0.432301	µm^3	Surface	1	Class B	93
0.24038	µm^3	Surface	1	Class B	94
0.307329	µm^3	Surface	1	Class B	95
0.0988302	µm^3	Surface	1	Class B	97
0.153027	µm^3	Surface	1	Class B	99
0.0216788	µm^3	Surface	1	Class B	100
1.86501	µm^3	Surface	1	Class B	101
0.0331557	µm^3	Surface	1	Class B	102
0.409346	µm^3	Surface	1	Class B	103
0.306054	µm^3	Surface	1	Class B	104
1.23314	µm^3	Surface	1	Class B	105
0.0828892	µm^3	Surface	1	Class B	106
0.161315	µm^3	Surface	1	Class B	107
0.152389	µm^3	Surface	1	Class B	108
0.603817	µm^3	Surface	1	Class B	110
0.0216788	µm^3	Surface	1	Class B	111
0.510089	µm^3	Surface	1	Class B	112
1.38489	µm^3	Surface	1	Class B	113
0.22699	µm^3	Surface	1	Class B	115
0.469282	µm^3	Surface	1	Class B	117
0.0771511	µm^3	Surface	1	Class B	118
0.716675	µm^3	Surface	1	Class B	119
1.34217	µm^3	Surface	1	Class B	122
0.0867151	µm^3	Surface	1	Class B	123
0.387668	µm^3	Surface	1	Class B	124
0.531767	µm^3	Surface	1	Class B	125
0.224439	µm^3	Surface	1	Class B	126
0.197659	µm^3	Surface	1	Class B	128
0.0331558	µm^3	Surface	1	Class B	129
0.0446327	µm^3	Surface	1	Class B	130
0.0331558	µm^3	Surface	1	Class B	131
1.2867	µm^3	Surface	1	Class B	132
0.192559	µm^3	Surface	1	Class B	134
0.131348	µm^3	Surface	1	Class B	135
0.209136	µm^3	Surface	1	Class B	136
0.789361	µm^3	Surface	1	Class B	137
0.244205	µm^3	Surface	1	Class B	138
0.34431	µm^3	Surface	1	Class B	139
0.0950041	µm^3	Surface	1	Class B	140
0.0969172	µm^3	Surface	1	Class B	141
0.290751	µm^3	Surface	1	Class B	142
0.147926	µm^3	Surface	1	Class B	143
0.0452703	µm^3	Surface	1	Class B	144
0.523479	µm^3	Surface	1	Class B	145
0.708386	µm^3	Surface	1	Class B	146
1.01699	µm^3	Surface	1	Class B	148
0.195746	µm^3	Surface	1	Class B	149
0.0331558	µm^3	Surface	1	Class B	150
0.0446327	µm^3	Surface	1	Class B	151
0.0554724	µm^3	Surface	1	Class B	152
1.13367	µm^3	Surface	1	Class B	153
0.350686	µm^3	Surface	1	Class B	155
1.50094	µm^3	Surface	1	Class B	156
0.0962795	µm^3	Surface	1	Class B	157
0.419548	µm^3	Surface	1	Class B	158
0.45908	µm^3	Surface	1	Class B	159
0.0726879	µm^3	Surface	1	Class B	160
0.167692	µm^3	Surface	1	Class B	162
0.227627	µm^3	Surface	1	Class B	163
0.0599356	µm^3	Surface	1	Class B	164
0.0867151	µm^3	Surface	1	Class B	165
0.210411	µm^3	Surface	1	Class B	166
0.143462	µm^3	Surface	1	Class B	167
0.510089	µm^3	Surface	1	Class B	168
0.196385	µm^3	Surface	1	Class B	169
0.0331558	µm^3	Surface	1	Class B	171
0.0484585	µm^3	Surface	1	Class B	172
0.265884	µm^3	Surface	1	Class B	173
0.700095	µm^3	Surface	1	Class B	174
0.0452703	µm^3	Surface	1	Class B	175
1.35492	µm^3	Surface	1	Class B	176
0.435488	µm^3	Surface	1	Class B	177
0.0331558	µm^3	Surface	1	Class B	178
0.411259	µm^3	Surface	1	Class B	179
0.351323	µm^3	Surface	1	Class B	180
0.197659	µm^3	Surface	1	Class B	183
0.0216788	µm^3	Surface	1	Class B	184
0.0599356	µm^3	Surface	1	Class B	185
0.0554721	µm^3	Surface	1	Class B	186
0.111582	µm^3	Surface	1	Class B	187
0.214237	µm^3	Surface	1	Class B	188
0.376191	µm^3	Surface	1	Class B	189
0.107119	µm^3	Surface	1	Class B	190
1.8988	µm^3	Surface	1	Class B	193
0.0803392	µm^3	Surface	1	Class B	194
0.180444	µm^3	Surface	1	Class B	195
0.147288	µm^3	Surface	1	Class B	196
0.112857	µm^3	Surface	1	Class B	197
0.259508	µm^3	Surface	1	Class B	198
0.137724	µm^3	Surface	1	Class B	199
0.0720499	µm^3	Surface	1	Class B	201
0.246756	µm^3	Surface	1	Class B	203
0.0216788	µm^3	Surface	1	Class B	205
0.131348	µm^3	Surface	1	Class B	206
0.0484585	µm^3	Surface	1	Class B	207
0.0331558	µm^3	Surface	1	Class B	208
3.5126	µm^3	Surface	1	Class B	210
0.0720501	µm^3	Surface	1	Class B	211
0.109031	µm^3	Surface	1	Class B	212
0.17343	µm^3	Surface	1	Class B	213
0.118596	µm^3	Surface	1	Class B	214
1.2274	µm^3	Surface	1	Class B	216
1.02209	µm^3	Surface	1	Class B	217
0.274811	µm^3	Surface	1	Class B	218
1.31667	µm^3	Surface	1	Class B	219
0.0216789	µm^3	Surface	1	Class B	220
0.0331558	µm^3	Surface	1	Class B	221
0.232728	µm^3	Surface	1	Class B	222
0.0828893	µm^3	Surface	1	Class B	223
0.670129	µm^3	Surface	1	Class B	224
0.543243	µm^3	Surface	1	Class B	225
0.143463	µm^3	Surface	1	Class B	226
0.182995	µm^3	Surface	1	Class B	227
0.434213	µm^3	Surface	1	Class B	229
1.49711	µm^3	Surface	1	Class B	230
0.0714125	µm^3	Surface	1	Class B	231
0.403608	µm^3	Surface	1	Class B	232
0.367265	µm^3	Surface	1	Class B	233
0.367264	µm^3	Surface	1	Class B	234
0.31753	µm^3	Surface	1	Class B	235
0.378104	µm^3	Surface	1	Class B	236
0.489684	µm^3	Surface	1	Class B	240
0.452704	µm^3	Surface	1	Class B	241
0.198297	µm^3	Surface	1	Class B	244
0.137724	µm^3	Surface	1	Class B	245
0.0828896	µm^3	Surface	1	Class B	246
0.195109	µm^3	Surface	1	Class B	248
0.817419	µm^3	Surface	1	Class B	249
0.0216788	µm^3	Surface	1	Class B	250
0.716675	µm^3	Surface	1	Class B	251
0.234641	µm^3	Surface	1	Class B	252
0.34176	µm^3	Surface	1	Class B	253
0.726239	µm^3	Surface	1	Class B	256
1.1222	µm^3	Surface	1	Class B	257
0.249306	µm^3	Surface	1	Class B	258
0.0331557	µm^3	Surface	1	Class B	260
25.5115	µm^3	Surface	1	Class B	261
0.151751	µm^3	Surface	1	Class B	262
0.350048	µm^3	Surface	1	Class B	263
0.462268	µm^3	Surface	1	Class B	264
1.04249	µm^3	Surface	1	Class B	265
1.2765	µm^3	Surface	1	Class B	266
0.629322	µm^3	Surface	1	Class B	267
0.684792	µm^3	Surface	1	Class B	268
0.17088	µm^3	Surface	1	Class B	270
1.31157	µm^3	Surface	1	Class B	271
14.9673	µm^3	Surface	1	Class B	272
0.206586	µm^3	Surface	1	Class B	274
2.47074	µm^3	Surface	1	Class B	275
6.97419	µm^3	Surface	1	Class B	279
0.0331557	µm^3	Surface	1	Class B	280
0.0446326	µm^3	Surface	1	Class B	281
1.47734	µm^3	Surface	1	Class B	283
12.5328	µm^3	Surface	1	Class B	284
3.37544	µm^3	Surface	1	Class B	285
0.725158	µm^3	Surface	1	Class B	286
1.49699	µm^3	Surface	1	Class B	287
3.66733	µm^3	Surface	1	Class B	291
0.046266	µm^3	Surface	1	Class B	292
7.51057	µm^3	Surface	1	Class B	293
0.526081	µm^3	Surface	1	Class B	297
0.0198374	µm^3	Surface	1	Class B	299
1.68136	µm^3	Surface	1	Class B	301
1.28172	µm^3	Surface	1	Class B	302
1.77948	µm^3	Surface	1	Class B	303
2.18577	µm^3	Surface	1	Class B	304
0.65497	µm^3	Surface	1	Class B	305
24.024	µm^3	Surface	1	Class B	306
0.677559	µm^3	Surface	1	Class B	308
3.56666	µm^3	Surface	1	Class B	309
2.47316	µm^3	Surface	1	Class B	310
2.53773	µm^3	Surface	1	Class B	312
0.369745	µm^3	Surface	1	Class B	313
0.68519	µm^3	Surface	1	Class B	314
3.6861	µm^3	Surface	1	Class B	315
1.92607	µm^3	Surface	1	Class B	316
0.727969	µm^3	Surface	1	Class B	317
1.48997	µm^3	Surface	1	Class B	318
0.0166599	µm^3	Surface	1	Class B	319
0.844254	µm^3	Surface	1	Class B	321
0.632714	µm^3	Surface	1	Class B	322
1.4605	µm^3	Surface	1	Class B	323
0.69367	µm^3	Surface	1	Class B	326
0.13447	µm^3	Surface	1	Class B	327
0.761829	µm^3	Surface	1	Class B	328
1.29182	µm^3	Surface	1	Class B	330
0.220512	µm^3	Surface	1	Class B	331
0.281392	µm^3	Surface	1	Class B	332
0.913037	µm^3	Surface	1	Class B	333
1.05307	µm^3	Surface	1	Class B	334
6.20025	µm^3	Surface	1	Class B	335
1.04441	µm^3	Surface	1	Class B	336
