# Supplementary material for: Programmable artificial RNA condensates in mammalian cells
Source: Nat Nanotechnol. 2026 Apr 29;21(6):821–30. doi: 10.1038/s41565-026-02164-7 (PMC13293865; doi:10.1038/s41565-026-02164-7)
Supplement: Supplementary file 4 — Condensate volume and number quantification in Fig. 2. [file 41565_2026_2164_MOESM4_ESM.zip › Source Data Fig. 2/Condensate volume and number (Figure 2)/10ntABr_48hr/outside/20241025_10ntABr_NucDFHBI_48hr_Sample2_4_2_outside.xls]

## Sheet: Detailed
Detailed
Volume	Unit	Category	Time	Outside	ID
0.0446328	µm^3	Surface	1	Class B	1			167.062
0.251857	µm^3	Surface	1	Class B	2
0.0216788	µm^3	Surface	1	Class B	3
0.267159	µm^3	Surface	1	Class B	4
0.0561096	µm^3	Surface	1	Class B	9
0.204036	µm^3	Surface	1	Class B	10
0.0318805	µm^3	Surface	1	Class B	12
0.972994	µm^3	Surface	1	Class B	13
0.439952	µm^3	Surface	1	Class B	16
0.621671	µm^3	Surface	1	Class B	17
0.0943668	µm^3	Surface	1	Class B	18
0.134536	µm^3	Surface	1	Class B	19
1.05206	µm^3	Surface	1	Class B	20
0.977457	µm^3	Surface	1	Class B	22
0.127522	µm^3	Surface	1	Class B	24
0.0446327	µm^3	Surface	1	Class B	26
0.0994674	µm^3	Surface	1	Class B	27
0.0599354	µm^3	Surface	1	Class B	28
0.332196	µm^3	Surface	1	Class B	29
0.114132	µm^3	Surface	1	Class B	31
0.283099	µm^3	Surface	1	Class B	32
0.836545	µm^3	Surface	1	Class B	33
0.112219	µm^3	Surface	1	Class B	34
0.0867149	µm^3	Surface	1	Class B	37
0.10138	µm^3	Surface	1	Class B	38
1.03739	µm^3	Surface	1	Class B	39
0.497974	µm^3	Surface	1	Class B	42
0.155577	µm^3	Surface	1	Class B	43
0.36535	µm^3	Surface	1	Class B	44
0.43804	µm^3	Surface	1	Class B	45
0.0688621	µm^3	Surface	1	Class B	46
0.183632	µm^3	Surface	1	Class B	47
0.28565	µm^3	Surface	1	Class B	49
0.0867153	µm^3	Surface	1	Class B	50
0.914972	µm^3	Surface	1	Class B	51
0.110945	µm^3	Surface	1	Class B	52
0.0216788	µm^3	Surface	1	Class B	54
0.155577	µm^3	Surface	1	Class B	55
0.0446327	µm^3	Surface	1	Class B	57
0.0446327	µm^3	Surface	1	Class B	58
0.0446327	µm^3	Surface	1	Class B	60
0.248031	µm^3	Surface	1	Class B	61
0.209774	µm^3	Surface	1	Class B	64
0.108394	µm^3	Surface	1	Class B	66
0.0331558	µm^3	Surface	1	Class B	67
0.164504	µm^3	Surface	1	Class B	68
0.504988	µm^3	Surface	1	Class B	69
0.197659	µm^3	Surface	1	Class B	70
0.801479	µm^3	Surface	1	Class B	71
0.771509	µm^3	Surface	1	Class B	73
0.8697	µm^3	Surface	1	Class B	75
0.122421	µm^3	Surface	1	Class B	76
1.18851	µm^3	Surface	1	Class B	77
0.63251	µm^3	Surface	1	Class B	78
0.143462	µm^3	Surface	1	Class B	79
0.572574	µm^3	Surface	1	Class B	80
1.4053	µm^3	Surface	1	Class B	81
1.03229	µm^3	Surface	1	Class B	82
0.47247	µm^3	Surface	1	Class B	83
0.147926	µm^3	Surface	1	Class B	84
0.0599354	µm^3	Surface	1	Class B	85
1.36449	µm^3	Surface	1	Class B	86
0.879265	µm^3	Surface	1	Class B	87
0.315617	µm^3	Surface	1	Class B	88
0.114132	µm^3	Surface	1	Class B	89
0.0599354	µm^3	Surface	1	Class B	90
0.131986	µm^3	Surface	1	Class B	92
0.0828895	µm^3	Surface	1	Class B	93
0.165779	µm^3	Surface	1	Class B	95
0.427199	µm^3	Surface	1	Class B	96
0.0682244	µm^3	Surface	1	Class B	97
0.0867151	µm^3	Surface	1	Class B	98
0.112857	µm^3	Surface	1	Class B	99
0.521566	µm^3	Surface	1	Class B	100
0.683519	µm^3	Surface	1	Class B	102
0.163228	µm^3	Surface	1	Class B	103
0.226352	µm^3	Surface	1	Class B	104
0.642074	µm^3	Surface	1	Class B	105
0.548346	µm^3	Surface	1	Class B	106
2.80166	µm^3	Surface	1	Class B	107
0.0554722	µm^3	Surface	1	Class B	108
0.0714125	µm^3	Surface	1	Class B	109
0.109031	µm^3	Surface	1	Class B	110
0.0548346	µm^3	Surface	1	Class B	112
0.239742	µm^3	Surface	1	Class B	114
0.969805	µm^3	Surface	1	Class B	115
0.148564	µm^3	Surface	1	Class B	116
0.612746	µm^3	Surface	1	Class B	117
0.0561097	µm^3	Surface	1	Class B	118
0.862051	µm^3	Surface	1	Class B	119
0.0216788	µm^3	Surface	1	Class B	120
0.66439	µm^3	Surface	1	Class B	123
0.32837	µm^3	Surface	1	Class B	124
1.10498	µm^3	Surface	1	Class B	127
2.52366	µm^3	Surface	1	Class B	128
1.23633	µm^3	Surface	1	Class B	129
0.422098	µm^3	Surface	1	Class B	131
0.137086	µm^3	Surface	1	Class B	132
0.353236	µm^3	Surface	1	Class B	135
0.0331557	µm^3	Surface	1	Class B	137
0.304778	µm^3	Surface	1	Class B	138
0.0452703	µm^3	Surface	1	Class B	141
0.0675869	µm^3	Surface	1	Class B	142
0.599354	µm^3	Surface	1	Class B	143
0.0803389	µm^3	Surface	1	Class B	146
0.0216788	µm^3	Surface	1	Class B	147
0.0561098	µm^3	Surface	1	Class B	148
0.0216788	µm^3	Surface	1	Class B	150
0.178531	µm^3	Surface	1	Class B	151
0.190646	µm^3	Surface	1	Class B	152
0.0446327	µm^3	Surface	1	Class B	153
2.68307	µm^3	Surface	1	Class B	154
0.0599356	µm^3	Surface	1	Class B	155
0.162591	µm^3	Surface	1	Class B	157
0.0848022	µm^3	Surface	1	Class B	158
0.0828894	µm^3	Surface	1	Class B	159
0.83272	µm^3	Surface	1	Class B	160
0.0816141	µm^3	Surface	1	Class B	161
0.788088	µm^3	Surface	1	Class B	162
0.0216787	µm^3	Surface	1	Class B	163
0.0714125	µm^3	Surface	1	Class B	164
0.292025	µm^3	Surface	1	Class B	165
2.55937	µm^3	Surface	1	Class B	166
0.466094	µm^3	Surface	1	Class B	167
0.154302	µm^3	Surface	1	Class B	168
1.2376	µm^3	Surface	1	Class B	169
0.276085	µm^3	Surface	1	Class B	171
0.372365	µm^3	Surface	1	Class B	172
0.0446327	µm^3	Surface	1	Class B	173
0.0216789	µm^3	Surface	1	Class B	175
0.0216788	µm^3	Surface	1	Class B	176
0.0331558	µm^3	Surface	1	Class B	177
0.0828895	µm^3	Surface	1	Class B	178
0.395956	µm^3	Surface	1	Class B	179
0.0452704	µm^3	Surface	1	Class B	180
0.113495	µm^3	Surface	1	Class B	181
0.207224	µm^3	Surface	1	Class B	182
0.348773	µm^3	Surface	1	Class B	184
0.724327	µm^3	Surface	1	Class B	185
0.606369	µm^3	Surface	1	Class B	188
0.377465	µm^3	Surface	1	Class B	189
0.21615	µm^3	Surface	1	Class B	190
0.239104	µm^3	Surface	1	Class B	194
0.494786	µm^3	Surface	1	Class B	195
0.0828897	µm^3	Surface	1	Class B	196
0.0452703	µm^3	Surface	1	Class B	197
0.086715	µm^3	Surface	1	Class B	198
0.2882	µm^3	Surface	1	Class B	199
0.0446327	µm^3	Surface	1	Class B	200
0.518377	µm^3	Surface	1	Class B	201
0.0452703	µm^3	Surface	1	Class B	203
0.153027	µm^3	Surface	1	Class B	205
2.0767	µm^3	Surface	1	Class B	206
0.707111	µm^3	Surface	1	Class B	208
0.944303	µm^3	Surface	1	Class B	209
0.204673	µm^3	Surface	1	Class B	211
0.0331559	µm^3	Surface	1	Class B	213
0.334108	µm^3	Surface	1	Class B	214
0.0962793	µm^3	Surface	1	Class B	215
0.129435	µm^3	Surface	1	Class B	216
1.25354	µm^3	Surface	1	Class B	217
0.222526	µm^3	Surface	1	Class B	218
0.114133	µm^3	Surface	1	Class B	220
0.249943	µm^3	Surface	1	Class B	222
0.0994673	µm^3	Surface	1	Class B	223
0.462906	µm^3	Surface	1	Class B	224
4.99185	µm^3	Surface	1	Class B	225
0.350048	µm^3	Surface	1	Class B	226
0.0720501	µm^3	Surface	1	Class B	227
3.36467	µm^3	Surface	1	Class B	228
0.159403	µm^3	Surface	1	Class B	229
0.329645	µm^3	Surface	1	Class B	230
0.0331557	µm^3	Surface	1	Class B	231
0.0701372	µm^3	Surface	1	Class B	233
0.188095	µm^3	Surface	1	Class B	235
0.921986	µm^3	Surface	1	Class B	236
0.0216788	µm^3	Surface	1	Class B	239
0.438677	µm^3	Surface	1	Class B	242
0.0554722	µm^3	Surface	1	Class B	243
0.198934	µm^3	Surface	1	Class B	244
0.310517	µm^3	Surface	1	Class B	246
0.0216788	µm^3	Surface	1	Class B	247
0.738355	µm^3	Surface	1	Class B	251
0.881179	µm^3	Surface	1	Class B	252
1.27076	µm^3	Surface	1	Class B	253
0.10138	µm^3	Surface	1	Class B	255
0.148563	µm^3	Surface	1	Class B	256
0.0599354	µm^3	Surface	1	Class B	257
1.61188	µm^3	Surface	1	Class B	258
0.383204	µm^3	Surface	1	Class B	259
0.394682	µm^3	Surface	1	Class B	260
0.184907	µm^3	Surface	1	Class B	261
1.09542	µm^3	Surface	1	Class B	262
0.0675869	µm^3	Surface	1	Class B	263
0.802115	µm^3	Surface	1	Class B	264
0.392769	µm^3	Surface	1	Class B	266
0.0446325	µm^3	Surface	1	Class B	267
0.357062	µm^3	Surface	1	Class B	268
0.0216788	µm^3	Surface	1	Class B	269
0.186182	µm^3	Surface	1	Class B	270
0.017853	µm^3	Surface	1	Class B	271
0.256957	µm^3	Surface	1	Class B	273
0.0452703	µm^3	Surface	1	Class B	280
0.0216788	µm^3	Surface	1	Class B	281
0.151751	µm^3	Surface	1	Class B	282
0.0216788	µm^3	Surface	1	Class B	283
0.358338	µm^3	Surface	1	Class B	284
0.249306	µm^3	Surface	1	Class B	285
0.607005	µm^3	Surface	1	Class B	287
0.205948	µm^3	Surface	1	Class B	292
0.0663116	µm^3	Surface	1	Class B	294
0.0331558	µm^3	Surface	1	Class B	295
0.10138	µm^3	Surface	1	Class B	296
0.0599355	µm^3	Surface	1	Class B	297
0.0216788	µm^3	Surface	1	Class B	300
0.623584	µm^3	Surface	1	Class B	301
0.0331558	µm^3	Surface	1	Class B	303
0.0599354	µm^3	Surface	1	Class B	304
11.2879	µm^3	Surface	1	Class B	307
1.04013	µm^3	Surface	1	Class B	310
1.68942	µm^3	Surface	1	Class B	311
0.485257	µm^3	Surface	1	Class B	312
3.03864	µm^3	Surface	1	Class B	313
0.263892	µm^3	Surface	1	Class B	315
0.14442	µm^3	Surface	1	Class B	318
1.70127	µm^3	Surface	1	Class B	319
0.211262	µm^3	Surface	1	Class B	320
0.483816	µm^3	Surface	1	Class B	321
0.222142	µm^3	Surface	1	Class B	322
0.690791	µm^3	Surface	1	Class B	323
0.612547	µm^3	Surface	1	Class B	324
26.5629	µm^3	Surface	1	Class B	325
9.70652	µm^3	Surface	1	Class B	327
4.35938	µm^3	Surface	1	Class B	328
1.34747	µm^3	Surface	1	Class B	329
2.47897	µm^3	Surface	1	Class B	331
0.657828	µm^3	Surface	1	Class B	332
0.838732	µm^3	Surface	1	Class B	333
0.745334	µm^3	Surface	1	Class B	334
2.63595	µm^3	Surface	1	Class B	335
0.338922	µm^3	Surface	1	Class B	338
1.49488	µm^3	Surface	1	Class B	339
5.57191	µm^3	Surface	1	Class B	343
0.332065	µm^3	Surface	1	Class B	345
