# Supplementary material for: Programmable artificial RNA condensates in mammalian cells
Source: Nat Nanotechnol. 2026 Apr 29;21(6):821–30. doi: 10.1038/s41565-026-02164-7 (PMC13293865; doi:10.1038/s41565-026-02164-7)
Supplement: Supplementary file 4 — Condensate volume and number quantification in Fig. 2. [file 41565_2026_2164_MOESM4_ESM.zip › Source Data Fig. 2/Condensate volume and number (Figure 2)/15ntABr_48hr/inside/20240918_JABr_NucDFHBI_48hr_Sample1_3_2_inside.xls]

## Sheet: Detailed
Detailed
Volume	Unit	Category	Time	Inside	ID
3.1078	µm^3	Surface	1	Class A	0
11.6742	µm^3	Surface	1	Class A	3
1.38637	µm^3	Surface	1	Class A	4
6.30995	µm^3	Surface	1	Class A	8
17.6019	µm^3	Surface	1	Class A	15
1.57916	µm^3	Surface	1	Class A	17
13.0016	µm^3	Surface	1	Class A	27
7.61562	µm^3	Surface	1	Class A	31
8.35449	µm^3	Surface	1	Class A	32
14.4182	µm^3	Surface	1	Class A	36
9.03465	µm^3	Surface	1	Class A	39
6.1655	µm^3	Surface	1	Class A	52
9.36185	µm^3	Surface	1	Class A	54
1.75239	µm^3	Surface	1	Class A	57
3.61044	µm^3	Surface	1	Class A	60
