# Supplementary material for: Programmable artificial RNA condensates in mammalian cells
Source: Nat Nanotechnol. 2026 Apr 29;21(6):821–30. doi: 10.1038/s41565-026-02164-7 (PMC13293865; doi:10.1038/s41565-026-02164-7)
Supplement: Supplementary file 4 — Condensate volume and number quantification in Fig. 2. [file 41565_2026_2164_MOESM4_ESM.zip › Source Data Fig. 2/Condensate volume and number (Figure 2)/10ntABr_48hr/outside/20241025_10ntABr_NucDFHBI_48hr_Sample1_1_4_outside.xls]

## Sheet: Detailed
Detailed
Volume	Unit	Category	Time	Outside	ID
0.0331559	µm^3	Surface	1	Class B	0
1.7783	µm^3	Surface	1	Class B	1
4.84266	µm^3	Surface	1	Class B	2
0.358975	µm^3	Surface	1	Class B	5
6.64964	µm^3	Surface	1	Class B	6
2.8667	µm^3	Surface	1	Class B	7
3.5228	µm^3	Surface	1	Class B	8
0.595527	µm^3	Surface	1	Class B	10
0.961517	µm^3	Surface	1	Class B	12
1.20445	µm^3	Surface	1	Class B	14
0.686707	µm^3	Surface	1	Class B	15
0.0446327	µm^3	Surface	1	Class B	18
0.598079	µm^3	Surface	1	Class B	19
0.577038	µm^3	Surface	1	Class B	21
2.82908	µm^3	Surface	1	Class B	22
0.177256	µm^3	Surface	1	Class B	23
0.623583	µm^3	Surface	1	Class B	24
0.556635	µm^3	Surface	1	Class B	25
1.024	µm^3	Surface	1	Class B	26
0.0975544	µm^3	Surface	1	Class B	27
1.03676	µm^3	Surface	1	Class B	28
1.75024	µm^3	Surface	1	Class B	29
3.66754	µm^3	Surface	1	Class B	30
0.514553	µm^3	Surface	1	Class B	31
2.12261	µm^3	Surface	1	Class B	32
1.08968	µm^3	Surface	1	Class B	33
6.04519	µm^3	Surface	1	Class B	34
3.6127	µm^3	Surface	1	Class B	36
3.98252	µm^3	Surface	1	Class B	39
3.394	µm^3	Surface	1	Class B	41
2.75129	µm^3	Surface	1	Class B	43
0.0204035	µm^3	Surface	1	Class B	44
7.07185	µm^3	Surface	1	Class B	50
0.815227	µm^3	Surface	1	Class B	51
2.09342	µm^3	Surface	1	Class B	52
1.84138	µm^3	Surface	1	Class B	53
2.61863	µm^3	Surface	1	Class B	57
14.3338	µm^3	Surface	1	Class B	62
3.82477	µm^3	Surface	1	Class B	63
1.08394	µm^3	Surface	1	Class B	69
1.88181	µm^3	Surface	1	Class B	70
1.68918	µm^3	Surface	1	Class B	75
6.85167	µm^3	Surface	1	Class B	76
0.986875	µm^3	Surface	1	Class B	78
3.19589	µm^3	Surface	1	Class B	81
2.25048	µm^3	Surface	1	Class B	82
0.554048	µm^3	Surface	1	Class B	83
2.46764	µm^3	Surface	1	Class B	84
6.10332	µm^3	Surface	1	Class B	85
0.376821	µm^3	Surface	1	Class B	86
2.84086	µm^3	Surface	1	Class B	92
0.164849	µm^3	Surface	1	Class B	93
0.865591	µm^3	Surface	1	Class B	95
2.55456	µm^3	Surface	1	Class B	103
4.30719	µm^3	Surface	1	Class B	104
1.88587	µm^3	Surface	1	Class B	105
6.88484	µm^3	Surface	1	Class B	110
2.7316	µm^3	Surface	1	Class B	112
4.43684	µm^3	Surface	1	Class B	113
1.01484	µm^3	Surface	1	Class B	114
3.80968	µm^3	Surface	1	Class B	116
0.599199	µm^3	Surface	1	Class B	118
2.94925	µm^3	Surface	1	Class B	119
1.6853	µm^3	Surface	1	Class B	120
3.62093	µm^3	Surface	1	Class B	121
0.841183	µm^3	Surface	1	Class B	122
1.93312	µm^3	Surface	1	Class B	123
2.17826	µm^3	Surface	1	Class B	124
3.79675	µm^3	Surface	1	Class B	125
6.07371	µm^3	Surface	1	Class B	126
3.48719	µm^3	Surface	1	Class B	127
3.00934	µm^3	Surface	1	Class B	129
0.398007	µm^3	Surface	1	Class B	130
