# Supplementary material for: Programmable artificial RNA condensates in mammalian cells
Source: Nat Nanotechnol. 2026 Apr 29;21(6):821–30. doi: 10.1038/s41565-026-02164-7 (PMC13293865; doi:10.1038/s41565-026-02164-7)
Supplement: Supplementary file 4 — Condensate volume and number quantification in Fig. 2. [file 41565_2026_2164_MOESM4_ESM.zip › Source Data Fig. 2/Condensate volume and number (Figure 2)/15ntABr_48hr/inside/20240918_JABr_NucDFHBI_48hr_Sample1_2_1_inside.xls]

## Sheet: Detailed
Detailed
Volume	Unit	Category	Time	Set 1	ID
11.6568	µm^3	Surface	1	Class B	0
7.42924	µm^3	Surface	1	Class B	1
22.1478	µm^3	Surface	1	Class B	2
8.59325	µm^3	Surface	1	Class B	3
7.71169	µm^3	Surface	1	Class B	5
25.1747	µm^3	Surface	1	Class B	7
6.68679	µm^3	Surface	1	Class B	8
2.5512	µm^3	Surface	1	Class B	9
27.1845	µm^3	Surface	1	Class B	11
0.461508	µm^3	Surface	1	Class B	12
3.24983	µm^3	Surface	1	Class B	13
8.16773	µm^3	Surface	1	Class B	16
27.9504	µm^3	Surface	1	Class B	18
0.771797	µm^3	Surface	1	Class C	20
7.7649	µm^3	Surface	1	Class B	21
4.57203	µm^3	Surface	1	Class B	22
18.4795	µm^3	Surface	1	Class B	24
0.646452	µm^3	Surface	1	Class C	25
0.261778	µm^3	Surface	1	Class C	26
2.54678	µm^3	Surface	1	Class B	28
24.3636	µm^3	Surface	1	Class B	29
10.9254	µm^3	Surface	1	Class C	30
12.2465	µm^3	Surface	1	Class B	31
32.6925	µm^3	Surface	1	Class C	32
5.25466	µm^3	Surface	1	Class C	36
26.5638	µm^3	Surface	1	Class B	42
2.11423	µm^3	Surface	1	Class B	45
4.42351	µm^3	Surface	1	Class B	47
0.508478	µm^3	Surface	1	Class C	48
5.0788	µm^3	Surface	1	Class C	50
9.68422	µm^3	Surface	1	Class C	51
2.87155	µm^3	Surface	1	Class C	53
1.22896	µm^3	Surface	1	Class C	55
0.640835	µm^3	Surface	1	Class C	56
7.81974	µm^3	Surface	1	Class C	57
7.28556	µm^3	Surface	1	Class B	58
8.44156	µm^3	Surface	1	Class B	59
23.1126	µm^3	Surface	1	Class C	60
3.96228	µm^3	Surface	1	Class C	61
2.15695	µm^3	Surface	1	Class B	62
0.13691	µm^3	Surface	1	Class C	63
6.66956	µm^3	Surface	1	Class B	64
1.68926	µm^3	Surface	1	Class C	65
1.1841	µm^3	Surface	1	Class B	67
5.14378	µm^3	Surface	1	Class C	68
36.8337	µm^3	Surface	1	Class C	69
3.88355	µm^3	Surface	1	Class C	70
0.474261	µm^3	Surface	1	Class C	73
0.894443	µm^3	Surface	1	Class B	74
4.39537	µm^3	Surface	1	Class C	75
10.753	µm^3	Surface	1	Class B	77
14.375	µm^3	Surface	1	Class B	80
53.7677	µm^3	Surface	1	Class C	81
3.99282	µm^3	Surface	1	Class C	82
7.26963	µm^3	Surface	1	Class B	83
17.4989	µm^3	Surface	1	Class B	84
3.45646	µm^3	Surface	1	Class C	85
1.63284	µm^3	Surface	1	Class A	86
16.4494	µm^3	Surface	1	Class C	88
0.10762	µm^3	Surface	1	Class B	90
11.2273	µm^3	Surface	1	Class C	91
27.0432	µm^3	Surface	1	Class C	92
2.15175	µm^3	Surface	1	Class A	96
13.548	µm^3	Surface	1	Class C	101
3.77251	µm^3	Surface	1	Class C	105
4.42329	µm^3	Surface	1	Class A	106
0.49433	µm^3	Surface	1	Class A	107
12.1251	µm^3	Surface	1	Class C	108
5.68115	µm^3	Surface	1	Class A	109
2.58464	µm^3	Surface	1	Class C	110
3.17701	µm^3	Surface	1	Class C	111
1.84297	µm^3	Surface	1	Class A	112
4.82647	µm^3	Surface	1	Class A	113
0.736257	µm^3	Surface	1	Class A	116
5.91426	µm^3	Surface	1	Class A	117
3.46935	µm^3	Surface	1	Class A	118
1.49627	µm^3	Surface	1	Class A	120
0.27893	µm^3	Surface	1	Class A	121
3.07837	µm^3	Surface	1	Class A	123
2.65175	µm^3	Surface	1	Class A	127
1.61005	µm^3	Surface	1	Class A	128
0.3719	µm^3	Surface	1	Class A	130
8.56651	µm^3	Surface	1	Class B	135
10.5447	µm^3	Surface	1	Class B	136
3.55581	µm^3	Surface	1	Class C	137
3.62433	µm^3	Surface	1	Class C	138
26.8311	µm^3	Surface	1	Class C	140
47.3258	µm^3	Surface	1	Class C	141
7.76296	µm^3	Surface	1	Class C	142
