# Supplementary material for: Programmable artificial RNA condensates in mammalian cells
Source: Nat Nanotechnol. 2026 Apr 29;21(6):821–30. doi: 10.1038/s41565-026-02164-7 (PMC13293865; doi:10.1038/s41565-026-02164-7)
Supplement: Supplementary file 4 — Condensate volume and number quantification in Fig. 2. [file 41565_2026_2164_MOESM4_ESM.zip › Source Data Fig. 2/Condensate volume and number (Figure 2)/15ntABr_48hr/outside/20240918_JABr_NucDFHBI_48hr_Sample2_1_3_outside.xls]

## Sheet: Detailed
Detailed
Volume	Unit	Category	Time	Outside	ID
0.11222	µm^3	Surface	1	Class B	0
0.355786	µm^3	Surface	1	Class B	1
0.407434	µm^3	Surface	1	Class B	2
0.437401	µm^3	Surface	1	Class B	3
0.0962794	µm^3	Surface	1	Class B	4
0.734528	µm^3	Surface	1	Class B	5
0.519016	µm^3	Surface	1	Class B	6
0.158765	µm^3	Surface	1	Class B	7
0.3577	µm^3	Surface	1	Class B	8
0.282461	µm^3	Surface	1	Class B	9
0.334108	µm^3	Surface	1	Class B	11
0.681605	µm^3	Surface	1	Class B	12
0.726239	µm^3	Surface	1	Class B	13
1.93579	µm^3	Surface	1	Class B	14
0.510726	µm^3	Surface	1	Class B	15
0.231453	µm^3	Surface	1	Class B	16
0.324544	µm^3	Surface	1	Class B	17
0.271623	µm^3	Surface	1	Class B	18
0.557909	µm^3	Surface	1	Class B	20
0.0216788	µm^3	Surface	1	Class B	21
0.27226	µm^3	Surface	1	Class B	22
0.589152	µm^3	Surface	1	Class B	24
1.16938	µm^3	Surface	1	Class B	25
2.51283	µm^3	Surface	1	Class B	26
0.409984	µm^3	Surface	1	Class B	27
0.246118	µm^3	Surface	1	Class B	28
0.787449	µm^3	Surface	1	Class B	30
0.555997	µm^3	Surface	1	Class B	31
0.435488	µm^3	Surface	1	Class B	32
0.0216788	µm^3	Surface	1	Class B	33
0.767046	µm^3	Surface	1	Class B	34
0.265246	µm^3	Surface	1	Class B	35
0.205948	µm^3	Surface	1	Class B	36
0.47757	µm^3	Surface	1	Class B	38
0.647175	µm^3	Surface	1	Class B	40
0.557272	µm^3	Surface	1	Class B	42
0.424649	µm^3	Surface	1	Class B	43
0.330282	µm^3	Surface	1	Class B	46
0.958329	µm^3	Surface	1	Class B	47
0.643349	µm^3	Surface	1	Class B	49
0.267797	µm^3	Surface	1	Class B	50
0.458442	µm^3	Surface	1	Class B	51
0.750389	µm^3	Surface	1	Class B	52
2.34947	µm^3	Surface	1	Class B	53
0.401264	µm^3	Surface	1	Class B	54
0.187461	µm^3	Surface	1	Class B	55
0.0905274	µm^3	Surface	1	Class B	61
0.401243	µm^3	Surface	1	Class B	62
0.762637	µm^3	Surface	1	Class B	65
2.85617	µm^3	Surface	1	Class B	67
4.3546	µm^3	Surface	1	Class B	68
2.95549	µm^3	Surface	1	Class B	69
3.93983	µm^3	Surface	1	Class B	71
0.593021	µm^3	Surface	1	Class B	73
1.81325	µm^3	Surface	1	Class B	74
2.45889	µm^3	Surface	1	Class B	75
0.356095	µm^3	Surface	1	Class B	77
0.55606	µm^3	Surface	1	Class B	78
0.446577	µm^3	Surface	1	Class B	80
0.444478	µm^3	Surface	1	Class B	81
2.7114	µm^3	Surface	1	Class B	82
1.42765	µm^3	Surface	1	Class B	83
