# Supplementary material for: Programmable artificial RNA condensates in mammalian cells
Source: Nat Nanotechnol. 2026 Apr 29;21(6):821–30. doi: 10.1038/s41565-026-02164-7 (PMC13293865; doi:10.1038/s41565-026-02164-7)
Supplement: Supplementary file 4 — Condensate volume and number quantification in Fig. 2. [file 41565_2026_2164_MOESM4_ESM.zip › Source Data Fig. 2/Condensate volume and number (Figure 2)/10ntABr_48hr/outside/20241025_10ntABr_NucDFHBI_48hr_Sample1_1_2_outside.xls]

## Sheet: Detailed
Detailed
Volume	Unit	Category	Time	Outside	ID
0.25887	µm^3	Surface	1	Class B	0
1.79679	µm^3	Surface	1	Class B	1
0.0331558	µm^3	Surface	1	Class B	3
0.146651	µm^3	Surface	1	Class B	4
0.0561097	µm^3	Surface	1	Class B	5
0.181719	µm^3	Surface	1	Class B	7
0.0216788	µm^3	Surface	1	Class B	8
0.246118	µm^3	Surface	1	Class B	9
0.0331558	µm^3	Surface	1	Class B	11
0.257594	µm^3	Surface	1	Class B	12
0.694359	µm^3	Surface	1	Class B	13
0.0331556	µm^3	Surface	1	Class B	15
0.231453	µm^3	Surface	1	Class B	16
0.0395319	µm^3	Surface	1	Class B	19
0.832719	µm^3	Surface	1	Class B	20
0.0446328	µm^3	Surface	1	Class B	21
0.365989	µm^3	Surface	1	Class B	22
0.371727	µm^3	Surface	1	Class B	24
0.291388	µm^3	Surface	1	Class B	25
0.190645	µm^3	Surface	1	Class B	27
0.495424	µm^3	Surface	1	Class B	29
0.0331558	µm^3	Surface	1	Class B	32
0.5018	µm^3	Surface	1	Class B	34
0.178531	µm^3	Surface	1	Class B	35
0.0216787	µm^3	Surface	1	Class B	36
0.450791	µm^3	Surface	1	Class B	37
1.31858	µm^3	Surface	1	Class B	38
0.0452703	µm^3	Surface	1	Class B	39
0.0331558	µm^3	Surface	1	Class B	41
0.125609	µm^3	Surface	1	Class B	42
0.290751	µm^3	Surface	1	Class B	43
0.136449	µm^3	Surface	1	Class B	44
0.15749	µm^3	Surface	1	Class B	45
0.144738	µm^3	Surface	1	Class B	46
0.0650364	µm^3	Surface	1	Class B	47
0.0216788	µm^3	Surface	1	Class B	49
0.270348	µm^3	Surface	1	Class B	51
0.0675869	µm^3	Surface	1	Class B	52
0.829532	µm^3	Surface	1	Class B	54
0.210412	µm^3	Surface	1	Class B	55
0.0331557	µm^3	Surface	1	Class B	56
0.99786	µm^3	Surface	1	Class B	58
0.124334	µm^3	Surface	1	Class B	60
0.137086	µm^3	Surface	1	Class B	61
0.167692	µm^3	Surface	1	Class B	62
0.0216788	µm^3	Surface	1	Class B	63
0.419548	µm^3	Surface	1	Class B	65
0.0452704	µm^3	Surface	1	Class B	66
0.248031	µm^3	Surface	1	Class B	67
0.174705	µm^3	Surface	1	Class B	68
0.0452703	µm^3	Surface	1	Class B	70
0.0828895	µm^3	Surface	1	Class B	72
0.121146	µm^3	Surface	1	Class B	73
1.44482	µm^3	Surface	1	Class B	74
0.158765	µm^3	Surface	1	Class B	75
0.0331559	µm^3	Surface	1	Class B	76
0.140912	µm^3	Surface	1	Class B	77
0.109669	µm^3	Surface	1	Class B	81
0.0331557	µm^3	Surface	1	Class B	82
0.446327	µm^3	Surface	1	Class B	84
0.123059	µm^3	Surface	1	Class B	86
0.260145	µm^3	Surface	1	Class B	87
0.571937	µm^3	Surface	1	Class B	88
0.53942	µm^3	Surface	1	Class B	89
0.479483	µm^3	Surface	1	Class B	91
0.124334	µm^3	Surface	1	Class B	92
0.45653	µm^3	Surface	1	Class B	93
0.288838	µm^3	Surface	1	Class B	94
0.149838	µm^3	Surface	1	Class B	98
0.0216787	µm^3	Surface	1	Class B	99
0.0331558	µm^3	Surface	1	Class B	101
0.0331557	µm^3	Surface	1	Class B	104
0.0331557	µm^3	Surface	1	Class B	105
0.262058	µm^3	Surface	1	Class B	106
0.300952	µm^3	Surface	1	Class B	108
0.0216787	µm^3	Surface	1	Class B	109
0.0331557	µm^3	Surface	1	Class B	110
1.30455	µm^3	Surface	1	Class B	111
1.21847	µm^3	Surface	1	Class B	112
0.0988299	µm^3	Surface	1	Class B	114
0.116683	µm^3	Surface	1	Class B	116
0.325181	µm^3	Surface	1	Class B	117
0.0216788	µm^3	Surface	1	Class B	118
0.150476	µm^3	Surface	1	Class B	120
0.0446327	µm^3	Surface	1	Class B	121
0.221252	µm^3	Surface	1	Class B	122
0.215513	µm^3	Surface	1	Class B	123
0.177893	µm^3	Surface	1	Class B	124
0.0561096	µm^3	Surface	1	Class B	125
1.31539	µm^3	Surface	1	Class B	126
0.464818	µm^3	Surface	1	Class B	128
0.526667	µm^3	Surface	1	Class B	129
0.541969	µm^3	Surface	1	Class B	130
0.225077	µm^3	Surface	1	Class B	131
0.303503	µm^3	Surface	1	Class B	132
0.180443	µm^3	Surface	1	Class B	134
0.248668	µm^3	Surface	1	Class B	138
0.0331558	µm^3	Surface	1	Class B	139
0.0452703	µm^3	Surface	1	Class B	140
0.136449	µm^3	Surface	1	Class B	141
0.418273	µm^3	Surface	1	Class B	142
0.0216788	µm^3	Surface	1	Class B	143
0.165779	µm^3	Surface	1	Class B	144
0.0446329	µm^3	Surface	1	Class B	146
25.9177	µm^3	Surface	1	Class B	147
0.0446328	µm^3	Surface	1	Class B	148
0.0446328	µm^3	Surface	1	Class B	149
0.119233	µm^3	Surface	1	Class B	150
0.0331558	µm^3	Surface	1	Class B	151
0.0216788	µm^3	Surface	1	Class B	154
0.0216788	µm^3	Surface	1	Class B	155
0.0573851	µm^3	Surface	1	Class B	156
0.87799	µm^3	Surface	1	Class B	157
0.476295	µm^3	Surface	1	Class B	158
0.0216788	µm^3	Surface	1	Class B	159
0.0943665	µm^3	Surface	1	Class B	160
0.329646	µm^3	Surface	1	Class B	161
0.24548	µm^3	Surface	1	Class B	162
0.209774	µm^3	Surface	1	Class B	163
5.39993	µm^3	Surface	1	Class B	164
0.0216787	µm^3	Surface	1	Class B	165
0.124334	µm^3	Surface	1	Class B	166
1.79742	µm^3	Surface	1	Class B	167
0.0446327	µm^3	Surface	1	Class B	168
0.068862	µm^3	Surface	1	Class B	169
0.572574	µm^3	Surface	1	Class B	172
0.599992	µm^3	Surface	1	Class B	173
0.098192	µm^3	Surface	1	Class B	174
0.136449	µm^3	Surface	1	Class B	175
1.11327	µm^3	Surface	1	Class B	176
0.347497	µm^3	Surface	1	Class B	179
0.0930911	µm^3	Surface	1	Class B	181
0.0216788	µm^3	Surface	1	Class B	183
0.065674	µm^3	Surface	1	Class B	184
0.0178531	µm^3	Surface	1	Class B	185
0.134536	µm^3	Surface	1	Class B	187
0.636973	µm^3	Surface	1	Class B	190
0.507538	µm^3	Surface	1	Class B	191
0.0828895	µm^3	Surface	1	Class B	192
0.235916	µm^3	Surface	1	Class B	194
0.24548	µm^3	Surface	1	Class B	195
0.262695	µm^3	Surface	1	Class B	196
0.0331558	µm^3	Surface	1	Class B	197
1.45248	µm^3	Surface	1	Class B	198
0.204673	µm^3	Surface	1	Class B	200
0.0981922	µm^3	Surface	1	Class B	201
1.40721	µm^3	Surface	1	Class B	202
0.267159	µm^3	Surface	1	Class B	203
0.333471	µm^3	Surface	1	Class B	204
0.0331558	µm^3	Surface	1	Class B	205
0.179168	µm^3	Surface	1	Class B	206
0.313067	µm^3	Surface	1	Class B	207
0.561735	µm^3	Surface	1	Class B	208
0.350048	µm^3	Surface	1	Class B	209
0.409346	µm^3	Surface	1	Class B	210
0.0216788	µm^3	Surface	1	Class B	211
0.235278	µm^3	Surface	1	Class B	212
0.0561099	µm^3	Surface	1	Class B	213
0.44569	µm^3	Surface	1	Class B	214
0.588515	µm^3	Surface	1	Class B	216
0.0561097	µm^3	Surface	1	Class B	217
0.0854397	µm^3	Surface	1	Class B	220
0.0331557	µm^3	Surface	1	Class B	221
0.113495	µm^3	Surface	1	Class B	222
0.166416	µm^3	Surface	1	Class B	223
0.0573851	µm^3	Surface	1	Class B	226
0.0669492	µm^3	Surface	1	Class B	227
0.108394	µm^3	Surface	1	Class B	228
0.104568	µm^3	Surface	1	Class B	231
0.263971	µm^3	Surface	1	Class B	232
0.204673	µm^3	Surface	1	Class B	234
0.143463	µm^3	Surface	1	Class B	237
0.0331558	µm^3	Surface	1	Class B	238
0.0408071	µm^3	Surface	1	Class B	239
0.124972	µm^3	Surface	1	Class B	240
0.985748	µm^3	Surface	1	Class B	243
0.0682244	µm^3	Surface	1	Class B	245
0.140275	µm^3	Surface	1	Class B	246
0.336658	µm^3	Surface	1	Class B	247
0.277361	µm^3	Surface	1	Class B	249
0.274173	µm^3	Surface	1	Class B	251
0.126247	µm^3	Surface	1	Class B	252
2.30241	µm^3	Surface	1	Class B	255
0.232728	µm^3	Surface	1	Class B	256
0.0331558	µm^3	Surface	1	Class B	258
0.172793	µm^3	Surface	1	Class B	259
0.0561098	µm^3	Surface	1	Class B	260
0.110944	µm^3	Surface	1	Class B	261
0.0484584	µm^3	Surface	1	Class B	262
0.0937288	µm^3	Surface	1	Class B	263
0.0331558	µm^3	Surface	1	Class B	264
0.104568	µm^3	Surface	1	Class B	269
0.478208	µm^3	Surface	1	Class B	270
0.0293301	µm^3	Surface	1	Class B	272
0.11732	µm^3	Surface	1	Class B	277
0.262058	µm^3	Surface	1	Class B	278
0.11222	µm^3	Surface	1	Class B	281
0.0216788	µm^3	Surface	1	Class B	282
0.311792	µm^3	Surface	1	Class B	283
0.318168	µm^3	Surface	1	Class B	284
0.282462	µm^3	Surface	1	Class B	285
21.0883	µm^3	Surface	1	Class B	286
0.0216788	µm^3	Surface	1	Class B	287
0.188733	µm^3	Surface	1	Class B	291
0.0943665	µm^3	Surface	1	Class B	292
0.736441	µm^3	Surface	1	Class B	293
0.162591	µm^3	Surface	1	Class B	294
1.01125	µm^3	Surface	1	Class B	295
0.299678	µm^3	Surface	1	Class B	296
0.0599354	µm^3	Surface	1	Class B	299
2.96999	µm^3	Surface	1	Class B	300
0.567474	µm^3	Surface	1	Class B	301
0.16004	µm^3	Surface	1	Class B	303
0.0841647	µm^3	Surface	1	Class B	305
0.62996	µm^3	Surface	1	Class B	306
0.377466	µm^3	Surface	1	Class B	307
0.509451	µm^3	Surface	1	Class B	308
0.106481	µm^3	Surface	1	Class B	309
2.87435	µm^3	Surface	1	Class B	312
0.0822519	µm^3	Surface	1	Class B	313
0.570024	µm^3	Surface	1	Class B	314
0.194471	µm^3	Surface	1	Class B	315
0.871614	µm^3	Surface	1	Class B	317
0.457167	µm^3	Surface	1	Class B	318
1.32049	µm^3	Surface	1	Class B	319
0.197659	µm^3	Surface	1	Class B	320
0.24293	µm^3	Surface	1	Class B	321
2.04992	µm^3	Surface	1	Class B	323
0.687982	µm^3	Surface	1	Class B	324
0.121784	µm^3	Surface	1	Class B	325
1.98488	µm^3	Surface	1	Class B	326
0.172155	µm^3	Surface	1	Class B	327
0.225715	µm^3	Surface	1	Class B	328
0.608919	µm^3	Surface	1	Class B	329
6.62988	µm^3	Surface	1	Class B	330
0.399782	µm^3	Surface	1	Class B	332
0.0216788	µm^3	Surface	1	Class B	333
0.0331558	µm^3	Surface	1	Class B	334
0.247393	µm^3	Surface	1	Class B	335
