# Supplementary material for: Programmable artificial RNA condensates in mammalian cells
Source: Nat Nanotechnol. 2026 Apr 29;21(6):821–30. doi: 10.1038/s41565-026-02164-7 (PMC13293865; doi:10.1038/s41565-026-02164-7)
Supplement: Supplementary file 4 — Condensate volume and number quantification in Fig. 2. [file 41565_2026_2164_MOESM4_ESM.zip › Source Data Fig. 2/Condensate volume and number (Figure 2)/15ntABr_48hr/inside/20240918_JABr_NucDFHBI_48hr_Sample1_1_1_inside.xls]

## Sheet: Detailed
Detailed
Volume	Unit	Category	Time	Inside	ID
1.70439	µm^3	Surface	1	Class B	0
3.36721	µm^3	Surface	1	Class B	1
5.52356	µm^3	Surface	1	Class B	2
3.24917	µm^3	Surface	1	Class B	3
6.06996	µm^3	Surface	1	Class B	5
0.731657	µm^3	Surface	1	Class B	6
3.91911	µm^3	Surface	1	Class B	7
65.6234	µm^3	Surface	1	Class B	8
3.05108	µm^3	Surface	1	Class B	9
2.68594	µm^3	Surface	1	Class B	10
5.27592	µm^3	Surface	1	Class B	11
0.0778968	µm^3	Surface	1	Class B	13
1.08685	µm^3	Surface	1	Class B	15
4.16403	µm^3	Surface	1	Class B	17
2.87381	µm^3	Surface	1	Class B	18
6.65114	µm^3	Surface	1	Class B	19
1.83182	µm^3	Surface	1	Class B	20
10.5493	µm^3	Surface	1	Class B	21
2.15123	µm^3	Surface	1	Class B	22
4.66503	µm^3	Surface	1	Class A	23
0.936646	µm^3	Surface	1	Class A	28
1.13342	µm^3	Surface	1	Class A	29
60.5019	µm^3	Surface	1	Class A	31
4.05297	µm^3	Surface	1	Class A	32
1.68927	µm^3	Surface	1	Class A	33
3.32419	µm^3	Surface	1	Class A	35
14.7911	µm^3	Surface	1	Class A	36
2.21872	µm^3	Surface	1	Class A	37
5.56156	µm^3	Surface	1	Class A	38
8.14876	µm^3	Surface	1	Class A	39
29.4142	µm^3	Surface	1	Class A	41
3.64306	µm^3	Surface	1	Class A	42
2.91148	µm^3	Surface	1	Class A	43
2.4484	µm^3	Surface	1	Class A	44
4.1717	µm^3	Surface	1	Class A	48
5.24983	µm^3	Surface	1	Class A	49
13.2519	µm^3	Surface	1	Class B	50
