# Supplementary material for: Programmable artificial RNA condensates in mammalian cells
Source: Nat Nanotechnol. 2026 Apr 29;21(6):821–30. doi: 10.1038/s41565-026-02164-7 (PMC13293865; doi:10.1038/s41565-026-02164-7)
Supplement: Supplementary file 4 — Condensate volume and number quantification in Fig. 2. [file 41565_2026_2164_MOESM4_ESM.zip › Source Data Fig. 2/Condensate volume and number (Figure 2)/10ntABr_48hr/outside/20241025_10ntABr_NucDFHBI_48hr_Sample2_2_1_outside.xls]

## Sheet: Detailed
Detailed
Volume	Unit	Category	Time	Set 1	ID
0.0446328	µm^3	Surface	1	Class B	0
0.111582	µm^3	Surface	1	Class B	1
0.21041	µm^3	Surface	1	Class B	2
0.5713	µm^3	Surface	1	Class B	3
0.201485	µm^3	Surface	1	Class B	4
0.0216788	µm^3	Surface	1	Class B	5
0.0439951	µm^3	Surface	1	Class B	12
0.0988297	µm^3	Surface	1	Class B	13
0.033156	µm^3	Surface	1	Class B	15
0.550259	µm^3	Surface	1	Class B	16
0.214875	µm^3	Surface	1	Class B	17
0.0446328	µm^3	Surface	1	Class B	18
0.0216788	µm^3	Surface	1	Class B	19
0.0446328	µm^3	Surface	1	Class B	20
0.0293301	µm^3	Surface	1	Class B	21
0.126885	µm^3	Surface	1	Class B	22
0.0216788	µm^3	Surface	1	Class B	23
0.252493	µm^3	Surface	1	Class B	25
0.12816	µm^3	Surface	1	Class B	27
0.354512	µm^3	Surface	1	Class B	29
0.495424	µm^3	Surface	1	Class B	32
0.434853	µm^3	Surface	1	Class B	35
0.543881	µm^3	Surface	1	Class B	36
0.540694	µm^3	Surface	1	Class B	39
0.328369	µm^3	Surface	1	Class B	41
0.0331557	µm^3	Surface	1	Class B	45
0.426562	µm^3	Surface	1	Class B	47
0.49096	µm^3	Surface	1	Class B	50
1.10115	µm^3	Surface	1	Class B	51
0.759394	µm^3	Surface	1	Class B	52
0.0331557	µm^3	Surface	1	Class B	55
0.0420823	µm^3	Surface	1	Class B	57
0.206586	µm^3	Surface	1	Class B	58
0.329645	µm^3	Surface	1	Class B	60
0.704559	µm^3	Surface	1	Class B	61
0.0331557	µm^3	Surface	1	Class B	62
0.212325	µm^3	Surface	1	Class B	63
0.249944	µm^3	Surface	1	Class B	66
0.259507	µm^3	Surface	1	Class B	67
0.665028	µm^3	Surface	1	Class B	68
0.126247	µm^3	Surface	1	Class B	71
0.282462	µm^3	Surface	1	Class B	72
0.285013	µm^3	Surface	1	Class B	74
0.0216787	µm^3	Surface	1	Class B	75
0.647811	µm^3	Surface	1	Class B	77
0.314342	µm^3	Surface	1	Class A	78
0.0484584	µm^3	Surface	1	Class B	79
0.478209	µm^3	Surface	1	Class B	81
0.191284	µm^3	Surface	1	Class B	82
0.637611	µm^3	Surface	1	Class B	84
0.564288	µm^3	Surface	1	Class B	86
0.213599	µm^3	Surface	1	Class A	87
0.625496	µm^3	Surface	1	Class A	92
0.297126	µm^3	Surface	1	Class A	93
0.409984	µm^3	Surface	1	Class B	94
0.216151	µm^3	Surface	1	Class B	96
0.0656739	µm^3	Surface	1	Class A	97
2.22462	µm^3	Surface	1	Class A	99
0.120509	µm^3	Surface	1	Class A	100
0.112857	µm^3	Surface	1	Class B	101
0.221252	µm^3	Surface	1	Class B	102
0.276724	µm^3	Surface	1	Class B	103
0.23209	µm^3	Surface	1	Class A	104
0.255682	µm^3	Surface	1	Class A	105
0.0216788	µm^3	Surface	1	Class B	106
0.0216788	µm^3	Surface	1	Class B	110
1.53091	µm^3	Surface	1	Class B	111
0.164503	µm^3	Surface	1	Class A	112
0.0981919	µm^3	Surface	1	Class A	113
0.129435	µm^3	Surface	1	Class A	114
0.255045	µm^3	Surface	1	Class A	115
0.0331557	µm^3	Surface	1	Class A	116
0.886281	µm^3	Surface	1	Class A	117
0.0554723	µm^3	Surface	1	Class A	121
9.29764	µm^3	Surface	1	Class A	122
1.18468	µm^3	Surface	1	Class A	125
0.108394	µm^3	Surface	1	Class A	127
2.11814	µm^3	Surface	1	Class A	128
0.182994	µm^3	Surface	1	Class A	129
0.0216788	µm^3	Surface	1	Class A	130
0.193196	µm^3	Surface	1	Class A	131
1.26374	µm^3	Surface	1	Class A	132
0.0446327	µm^3	Surface	1	Class A	133
0.801478	µm^3	Surface	1	Class A	134
1.46714	µm^3	Surface	1	Class A	137
1.95875	µm^3	Surface	1	Class A	139
0.0599353	µm^3	Surface	1	Class A	140
0.0331557	µm^3	Surface	1	Class A	143
0.540056	µm^3	Surface	1	Class A	145
0.503714	µm^3	Surface	1	Class A	146
0.0337934	µm^3	Surface	1	Class A	148
0.189371	µm^3	Surface	1	Class A	149
1.38298	µm^3	Surface	1	Class A	151
0.321994	µm^3	Surface	1	Class A	153
0.256957	µm^3	Surface	1	Class A	155
0.483309	µm^3	Surface	1	Class A	158
0.0216787	µm^3	Surface	1	Class A	159
15.1777	µm^3	Surface	1	Class A	160
0.0573849	µm^3	Surface	1	Class A	162
0.198935	µm^3	Surface	1	Class A	163
1.04377	µm^3	Surface	1	Class A	165
0.346861	µm^3	Surface	1	Class A	166
0.0216788	µm^3	Surface	1	Class A	168
0.0331558	µm^3	Surface	1	Class A	169
0.128798	µm^3	Surface	1	Class A	175
0.0216788	µm^3	Surface	1	Class A	177
1.07948	µm^3	Surface	1	Class A	178
0.0554722	µm^3	Surface	1	Class A	180
0.0446327	µm^3	Surface	1	Class A	182
0.190008	µm^3	Surface	1	Class A	183
0.134536	µm^3	Surface	1	Class A	184
0.188732	µm^3	Surface	1	Class A	185
0.0988296	µm^3	Surface	1	Class A	186
0.265884	µm^3	Surface	1	Class A	187
0.0656741	µm^3	Surface	1	Class A	188
0.267797	µm^3	Surface	1	Class A	189
0.11222	µm^3	Surface	1	Class A	190
0.0331557	µm^3	Surface	1	Class A	191
0.152389	µm^3	Surface	1	Class A	192
0.0561098	µm^3	Surface	1	Class A	193
0.208499	µm^3	Surface	1	Class A	194
0.343034	µm^3	Surface	1	Class A	195
0.0216788	µm^3	Surface	1	Class A	197
0.619759	µm^3	Surface	1	Class A	199
0.0216788	µm^3	Surface	1	Class A	203
0.0714125	µm^3	Surface	1	Class A	204
0.879903	µm^3	Surface	1	Class A	206
0.216151	µm^3	Surface	1	Class A	207
0.316255	µm^3	Surface	1	Class A	208
0.100743	µm^3	Surface	1	Class A	209
3.4074	µm^3	Surface	1	Class A	210
0.116683	µm^3	Surface	1	Class A	211
0.190008	µm^3	Surface	1	Class A	212
0.0216788	µm^3	Surface	1	Class A	214
0.0714124	µm^3	Surface	1	Class A	215
1.12092	µm^3	Surface	1	Class A	217
1.05206	µm^3	Surface	1	Class A	218
0.109669	µm^3	Surface	1	Class A	221
0.123697	µm^3	Surface	1	Class A	222
0.511364	µm^3	Surface	1	Class A	223
0.0331557	µm^3	Surface	1	Class A	224
0.367902	µm^3	Surface	1	Class A	226
0.0484585	µm^3	Surface	1	Class A	227
0.76577	µm^3	Surface	1	Class A	228
0.766408	µm^3	Surface	1	Class A	230
1.14515	µm^3	Surface	1	Class A	231
0.0178531	µm^3	Surface	1	Class A	232
0.086715	µm^3	Surface	1	Class A	233
0.460355	µm^3	Surface	1	Class A	235
0.0216788	µm^3	Surface	1	Class A	239
0.965981	µm^3	Surface	1	Class A	240
0.244843	µm^3	Surface	1	Class A	241
0.0178531	µm^3	Surface	1	Class A	242
0.0446329	µm^3	Surface	1	Class A	243
2.60655	µm^3	Surface	1	Class A	244
0.286287	µm^3	Surface	1	Class A	245
0.0746006	µm^3	Surface	1	Class A	246
1.15726	µm^3	Surface	1	Class A	247
0.227627	µm^3	Surface	1	Class A	249
0.638248	µm^3	Surface	1	Class A	250
0.968532	µm^3	Surface	1	Class A	251
0.263971	µm^3	Surface	1	Class A	252
2.92855	µm^3	Surface	1	Class A	254
0.268434	µm^3	Surface	1	Class A	257
1.45439	µm^3	Surface	1	Class A	258
0.224439	µm^3	Surface	1	Class A	259
0.490322	µm^3	Surface	1	Class A	260
0.293301	µm^3	Surface	1	Class A	261
1.74769	µm^3	Surface	1	Class A	263
0.212962	µm^3	Surface	1	Class A	265
3.28435	µm^3	Surface	1	Class A	266
1.97379	µm^3	Surface	1	Class A	267
2.24452	µm^3	Surface	1	Class A	268
1.98243	µm^3	Surface	1	Class A	269
5.04694	µm^3	Surface	1	Class A	272
0.656125	µm^3	Surface	1	Class A	274
5.91481	µm^3	Surface	1	Class A	276
5.27436	µm^3	Surface	1	Class A	277
1.18439	µm^3	Surface	1	Class A	278
2.4796	µm^3	Surface	1	Class A	281
1.00094	µm^3	Surface	1	Class A	282
2.52983	µm^3	Surface	1	Class A	284
0.66607	µm^3	Surface	1	Class A	286
5.53772	µm^3	Surface	1	Class A	287
0.732628	µm^3	Surface	1	Class A	288
1.72214	µm^3	Surface	1	Class A	289
0.974247	µm^3	Surface	1	Class A	291
0.529272	µm^3	Surface	1	Class A	294
1.428	µm^3	Surface	1	Class A	295
1.05252	µm^3	Surface	1	Class A	296
1.25162	µm^3	Surface	1	Class A	297
0.701458	µm^3	Surface	1	Class A	298
0.316077	µm^3	Surface	1	Class B	299
0.33234	µm^3	Surface	1	Class B	301
10.0371	µm^3	Surface	1	Class B	302
