# Supplementary material for: Programmable artificial RNA condensates in mammalian cells
Source: Nat Nanotechnol. 2026 Apr 29;21(6):821–30. doi: 10.1038/s41565-026-02164-7 (PMC13293865; doi:10.1038/s41565-026-02164-7)
Supplement: Supplementary file 4 — Condensate volume and number quantification in Fig. 2. [file 41565_2026_2164_MOESM4_ESM.zip › Source Data Fig. 2/Condensate volume and number (Figure 2)/10ntABr_48hr/outside/20241025_10ntABr_NucDFHBI_48hr_Sample1_1_3_outside.xls]

## Sheet: Detailed
Detailed
Volume	Unit	Category	Time	Outside	ID
0.0790637	µm^3	Surface	1	Class B	0
0.0599354	µm^3	Surface	1	Class B	1
0.177256	µm^3	Surface	1	Class B	2
0.209774	µm^3	Surface	1	Class B	3
0.0446327	µm^3	Surface	1	Class B	4
0.0950041	µm^3	Surface	1	Class B	5
0.153027	µm^3	Surface	1	Class B	6
0.0733254	µm^3	Surface	1	Class B	7
0.122421	µm^3	Surface	1	Class B	8
0.0331557	µm^3	Surface	1	Class B	11
0.140912	µm^3	Surface	1	Class B	12
0.0452705	µm^3	Surface	1	Class B	13
0.0720502	µm^3	Surface	1	Class B	14
0.252494	µm^3	Surface	1	Class B	15
0.522204	µm^3	Surface	1	Class B	17
0.349411	µm^3	Surface	1	Class B	18
0.0331558	µm^3	Surface	1	Class B	21
0.37619	µm^3	Surface	1	Class B	22
1.43335	µm^3	Surface	1	Class B	23
0.163228	µm^3	Surface	1	Class B	25
0.222526	µm^3	Surface	1	Class B	26
0.150476	µm^3	Surface	1	Class B	27
0.581502	µm^3	Surface	1	Class B	28
0.287562	µm^3	Surface	1	Class B	29
0.0331558	µm^3	Surface	1	Class B	30
1.65588	µm^3	Surface	1	Class B	31
0.774058	µm^3	Surface	1	Class B	32
0.211686	µm^3	Surface	1	Class B	33
0.306053	µm^3	Surface	1	Class B	36
2.87499	µm^3	Surface	1	Class B	38
0.0216788	µm^3	Surface	1	Class B	39
0.0452704	µm^3	Surface	1	Class B	41
0.138362	µm^3	Surface	1	Class B	42
0.351323	µm^3	Surface	1	Class B	44
0.0216788	µm^3	Surface	1	Class B	45
0.0216788	µm^3	Surface	1	Class B	46
1.3715	µm^3	Surface	1	Class B	47
1.51433	µm^3	Surface	1	Class B	48
0.151114	µm^3	Surface	1	Class B	49
0.179169	µm^3	Surface	1	Class B	50
0.522203	µm^3	Surface	1	Class B	51
2.44269	µm^3	Surface	1	Class B	52
0.772147	µm^3	Surface	1	Class B	53
0.733891	µm^3	Surface	1	Class B	54
1.88095	µm^3	Surface	1	Class B	55
0.537506	µm^3	Surface	1	Class B	56
1.71262	µm^3	Surface	1	Class B	57
0.177256	µm^3	Surface	1	Class B	58
0.0637611	µm^3	Surface	1	Class B	60
0.275448	µm^3	Surface	1	Class B	61
2.83163	µm^3	Surface	1	Class B	62
0.81678	µm^3	Surface	1	Class B	63
3.35638	µm^3	Surface	1	Class B	68
0.0331558	µm^3	Surface	1	Class B	69
0.174705	µm^3	Surface	1	Class B	71
1.65588	µm^3	Surface	1	Class B	72
0.0216788	µm^3	Surface	1	Class B	73
1.33771	µm^3	Surface	1	Class B	75
0.929637	µm^3	Surface	1	Class B	76
4.70939	µm^3	Surface	1	Class B	77
0.0446328	µm^3	Surface	1	Class B	79
0.566198	µm^3	Surface	1	Class B	80
0.0178531	µm^3	Surface	1	Class B	83
0.212325	µm^3	Surface	1	Class B	84
0.713487	µm^3	Surface	1	Class B	86
0.0867153	µm^3	Surface	1	Class B	87
1.13686	µm^3	Surface	1	Class B	90
0.557272	µm^3	Surface	1	Class B	92
0.932188	µm^3	Surface	1	Class B	93
0.0216788	µm^3	Surface	1	Class B	96
0.893293	µm^3	Surface	1	Class B	98
2.28084	µm^3	Surface	1	Class B	100
1.52988	µm^3	Surface	1	Class B	102
1.44793	µm^3	Surface	1	Class B	103
0.857906	µm^3	Surface	1	Class B	104
1.24586	µm^3	Surface	1	Class B	106
7.73598	µm^3	Surface	1	Class B	109
2.46701	µm^3	Surface	1	Class B	110
1.67895	µm^3	Surface	1	Class B	112
3.13619	µm^3	Surface	1	Class B	115
3.57081	µm^3	Surface	1	Class B	117
2.78927	µm^3	Surface	1	Class B	120
7.59367	µm^3	Surface	1	Class B	122
2.02185	µm^3	Surface	1	Class B	125
0.857568	µm^3	Surface	1	Class B	127
1.2288	µm^3	Surface	1	Class B	128
5.22253	µm^3	Surface	1	Class B	129
2.26852	µm^3	Surface	1	Class B	130
0.485035	µm^3	Surface	1	Class B	131
1.44334	µm^3	Surface	1	Class B	132
1.25091	µm^3	Surface	1	Class B	133
1.31432	µm^3	Surface	1	Class B	135
1.28416	µm^3	Surface	1	Class B	136
1.63721	µm^3	Surface	1	Class B	137
3.80117	µm^3	Surface	1	Class B	138
0.409418	µm^3	Surface	1	Class B	140
1.55867	µm^3	Surface	1	Class B	141
