# Supplementary material for: Programmable artificial RNA condensates in mammalian cells
Source: Nat Nanotechnol. 2026 Apr 29;21(6):821–30. doi: 10.1038/s41565-026-02164-7 (PMC13293865; doi:10.1038/s41565-026-02164-7)
Supplement: Supplementary file 4 — Condensate volume and number quantification in Fig. 2. [file 41565_2026_2164_MOESM4_ESM.zip › Source Data Fig. 2/Condensate volume and number (Figure 2)/10ntABr_48hr/outside/20241025_10ntABr_NucDFHBI_48hr_Sample1_2_2_outside.xls]

## Sheet: Detailed
Detailed
Volume	Unit	Category	Time	Set 1	ID
0.234004	µm^3	Surface	1	Class A	1
0.304142	µm^3	Surface	1	Class A	2
0.937291	µm^3	Surface	1	Class A	3
0.642074	µm^3	Surface	1	Class A	4
0.126247	µm^3	Surface	1	Class A	6
0.0446328	µm^3	Surface	1	Class A	7
4.9587	µm^3	Surface	1	Class A	8
0.222526	µm^3	Surface	1	Class A	9
0.0216787	µm^3	Surface	1	Class A	10
0.214237	µm^3	Surface	1	Class A	11
0.142187	µm^3	Surface	1	Class A	12
0.573211	µm^3	Surface	1	Class A	15
0.0478208	µm^3	Surface	1	Class A	17
0.0331558	µm^3	Surface	1	Class A	18
0.0216788	µm^3	Surface	1	Class A	21
0.0835271	µm^3	Surface	1	Class A	22
0.0216788	µm^3	Surface	1	Class A	23
0.304778	µm^3	Surface	1	Class A	25
0.0216788	µm^3	Surface	1	Class A	26
0.0216788	µm^3	Surface	1	Class A	27
0.0599354	µm^3	Surface	1	Class A	28
0.0599355	µm^3	Surface	1	Class A	29
0.679054	µm^3	Surface	1	Class A	30
0.389581	µm^3	Surface	1	Class A	32
0.0867152	µm^3	Surface	1	Class A	33
0.0867152	µm^3	Surface	1	Class A	34
0.372365	µm^3	Surface	1	Class A	36
0.153027	µm^3	Surface	1	Class A	37
0.0331558	µm^3	Surface	1	Class A	40
0.132623	µm^3	Surface	1	Class A	41
0.0331558	µm^3	Surface	1	Class A	42
0.173431	µm^3	Surface	1	Class A	43
0.0714127	µm^3	Surface	1	Class A	44
0.140275	µm^3	Surface	1	Class A	45
0.325182	µm^3	Surface	1	Class A	46
0.0828898	µm^3	Surface	1	Class A	48
0.378741	µm^3	Surface	1	Class A	49
0.135811	µm^3	Surface	1	Class A	50
0.116683	µm^3	Surface	1	Class A	51
0.14155	µm^3	Surface	1	Class A	53
0.114133	µm^3	Surface	1	Class A	54
0.332195	µm^3	Surface	1	Class A	55
0.102018	µm^3	Surface	1	Class A	56
0.0599354	µm^3	Surface	1	Class A	57
0.311791	µm^3	Surface	1	Class A	59
0.0331557	µm^3	Surface	1	Class A	61
0.160041	µm^3	Surface	1	Class A	62
0.0420824	µm^3	Surface	1	Class A	63
0.0216788	µm^3	Surface	1	Class A	64
0.215513	µm^3	Surface	1	Class A	65
0.132623	µm^3	Surface	1	Class A	67
0.194472	µm^3	Surface	1	Class A	68
0.572574	µm^3	Surface	1	Class A	69
0.121146	µm^3	Surface	1	Class A	71
0.0561096	µm^3	Surface	1	Class A	72
0.400421	µm^3	Surface	1	Class A	74
0.28055	µm^3	Surface	1	Class A	76
0.131348	µm^3	Surface	1	Class A	77
0.149201	µm^3	Surface	1	Class A	79
0.0663116	µm^3	Surface	1	Class A	80
0.251857	µm^3	Surface	1	Class A	82
0.869064	µm^3	Surface	1	Class A	83
0.0331557	µm^3	Surface	1	Class A	84
0.376829	µm^3	Surface	1	Class A	85
0.0956419	µm^3	Surface	1	Class A	86
0.0714123	µm^3	Surface	1	Class A	87
0.0714121	µm^3	Surface	1	Class A	88
0.228902	µm^3	Surface	1	Class A	89
0.2187	µm^3	Surface	1	Class A	91
0.424011	µm^3	Surface	1	Class A	93
0.417637	µm^3	Surface	1	Class A	95
0.185546	µm^3	Surface	1	Class A	98
0.198297	µm^3	Surface	1	Class A	99
0.235917	µm^3	Surface	1	Class A	100
1.29307	µm^3	Surface	1	Class A	101
0.0714125	µm^3	Surface	1	Class A	102
0.0484585	µm^3	Surface	1	Class A	103
0.0216789	µm^3	Surface	1	Class A	104
0.059935	µm^3	Surface	1	Class A	105
0.0216787	µm^3	Surface	1	Class A	106
0.0561098	µm^3	Surface	1	Class A	107
0.153665	µm^3	Surface	1	Class A	108
0.163228	µm^3	Surface	1	Class A	111
0.0828894	µm^3	Surface	1	Class A	113
0.111581	µm^3	Surface	1	Class A	114
0.218701	µm^3	Surface	1	Class A	115
0.0216788	µm^3	Surface	1	Class A	116
0.0331557	µm^3	Surface	1	Class A	117
0.0331557	µm^3	Surface	1	Class A	118
0.0331558	µm^3	Surface	1	Class A	119
0.221888	µm^3	Surface	1	Class A	120
0.156215	µm^3	Surface	1	Class A	121
0.0216788	µm^3	Surface	1	Class A	122
0.0216788	µm^3	Surface	1	Class A	123
0.0599357	µm^3	Surface	1	Class A	124
0.932187	µm^3	Surface	1	Class A	125
0.0216788	µm^3	Surface	1	Class A	126
0.033156	µm^3	Surface	1	Class A	128
1.56788	µm^3	Surface	1	Class A	129
0.255682	µm^3	Surface	1	Class A	131
0.379379	µm^3	Surface	1	Class A	132
0.158765	µm^3	Surface	1	Class A	133
0.0714124	µm^3	Surface	1	Class A	134
0.0478208	µm^3	Surface	1	Class A	135
0.373002	µm^3	Surface	1	Class A	136
0.0216788	µm^3	Surface	1	Class A	137
0.580862	µm^3	Surface	1	Class A	138
2.2106	µm^3	Surface	1	Class A	142
0.0682244	µm^3	Surface	1	Class A	143
0.132622	µm^3	Surface	1	Class A	144
0.0720501	µm^3	Surface	1	Class A	145
0.172793	µm^3	Surface	1	Class A	146
0.0599354	µm^3	Surface	1	Class A	147
2.08116	µm^3	Surface	1	Class A	149
0.267796	µm^3	Surface	1	Class A	150
0.057385	µm^3	Surface	1	Class A	151
0.0452703	µm^3	Surface	1	Class A	152
0.0599354	µm^3	Surface	1	Class A	153
0.128797	µm^3	Surface	1	Class A	154
0.0981926	µm^3	Surface	1	Class A	155
2.38785	µm^3	Surface	1	Class A	156
0.0816142	µm^3	Surface	1	Class A	158
0.0828898	µm^3	Surface	1	Class A	160
0.0216787	µm^3	Surface	1	Class A	161
0.0446327	µm^3	Surface	1	Class A	162
0.0331557	µm^3	Surface	1	Class A	163
0.566198	µm^3	Surface	1	Class A	164
2.33047	µm^3	Surface	1	Class A	165
0.0216788	µm^3	Surface	1	Class A	166
0.334107	µm^3	Surface	1	Class A	167
0.330283	µm^3	Surface	1	Class A	168
0.0714123	µm^3	Surface	1	Class A	170
0.0452703	µm^3	Surface	1	Class A	171
0.299677	µm^3	Surface	1	Class A	172
0.151113	µm^3	Surface	1	Class A	174
0.153026	µm^3	Surface	1	Class A	175
0.0752383	µm^3	Surface	1	Class A	176
0.209775	µm^3	Surface	1	Class A	177
0.339846	µm^3	Surface	1	Class A	178
0.0216787	µm^3	Surface	1	Class A	180
0.665029	µm^3	Surface	1	Class A	181
0.0216788	µm^3	Surface	1	Class A	182
0.366627	µm^3	Surface	1	Class A	183
0.0446327	µm^3	Surface	1	Class A	184
0.151751	µm^3	Surface	1	Class A	185
0.057385	µm^3	Surface	1	Class A	187
0.255681	µm^3	Surface	1	Class A	188
0.267158	µm^3	Surface	1	Class A	189
0.399784	µm^3	Surface	1	Class A	190
0.286924	µm^3	Surface	1	Class A	191
0.0561096	µm^3	Surface	1	Class A	192
0.279912	µm^3	Surface	1	Class A	193
0.385117	µm^3	Surface	1	Class A	194
0.32263	µm^3	Surface	1	Class A	195
1.44546	µm^3	Surface	1	Class A	196
0.109669	µm^3	Surface	1	Class A	197
0.312429	µm^3	Surface	1	Class A	198
0.0714121	µm^3	Surface	1	Class A	199
0.967255	µm^3	Surface	1	Class A	202
3.40165	µm^3	Surface	1	Class A	203
0.114133	µm^3	Surface	1	Class A	204
0.0178531	µm^3	Surface	1	Class A	206
7.11063	µm^3	Surface	1	Class A	208
0.630598	µm^3	Surface	1	Class A	209
0.0216788	µm^3	Surface	1	Class A	210
0.0331558	µm^3	Surface	1	Class A	212
0.265247	µm^3	Surface	1	Class A	213
0.150475	µm^3	Surface	1	Class A	214
0.40297	µm^3	Surface	1	Class A	216
0.195746	µm^3	Surface	1	Class A	217
1.86756	µm^3	Surface	1	Class A	218
0.0682243	µm^3	Surface	1	Class A	219
0.186182	µm^3	Surface	1	Class A	222
0.170242	µm^3	Surface	1	Class A	223
0.88118	µm^3	Surface	1	Class A	225
0.0828894	µm^3	Surface	1	Class A	226
0.450791	µm^3	Surface	1	Class A	227
0.193833	µm^3	Surface	1	Class A	228
0.04527	µm^3	Surface	1	Class A	230
0.0446326	µm^3	Surface	1	Class A	231
0.124334	µm^3	Surface	1	Class A	234
3.63374	µm^3	Surface	1	Class A	235
0.830805	µm^3	Surface	1	Class A	236
0.126247	µm^3	Surface	1	Class A	237
0.212962	µm^3	Surface	1	Class A	238
0.764495	µm^3	Surface	1	Class A	239
0.252494	µm^3	Surface	1	Class A	242
0.164503	µm^3	Surface	1	Class A	243
1.0527	µm^3	Surface	1	Class A	244
0.140275	µm^3	Surface	1	Class A	247
0.206586	µm^3	Surface	1	Class A	250
0.90987	µm^3	Surface	1	Class A	251
0.212962	µm^3	Surface	1	Class A	252
0.515828	µm^3	Surface	1	Class A	253
0.936012	µm^3	Surface	1	Class A	254
0.0675866	µm^3	Surface	1	Class A	255
0.0828896	µm^3	Surface	1	Class A	256
0.754932	µm^3	Surface	1	Class A	257
0.362163	µm^3	Surface	1	Class A	258
0.33092	µm^3	Surface	1	Class A	259
0.835907	µm^3	Surface	1	Class A	260
0.705197	µm^3	Surface	1	Class A	261
0.239741	µm^3	Surface	1	Class A	262
0.0178532	µm^3	Surface	1	Class A	263
0.0981918	µm^3	Surface	1	Class A	266
0.200209	µm^3	Surface	1	Class A	267
0.682879	µm^3	Surface	1	Class A	268
0.122421	µm^3	Surface	1	Class A	269
0.19766	µm^3	Surface	1	Class A	270
0.352599	µm^3	Surface	1	Class A	271
0.440589	µm^3	Surface	1	Class A	272
0.153027	µm^3	Surface	1	Class A	273
0.0599356	µm^3	Surface	1	Class A	274
0.139	µm^3	Surface	1	Class A	275
0.414446	µm^3	Surface	1	Class A	276
0.137724	µm^3	Surface	1	Class A	277
0.0714122	µm^3	Surface	1	Class A	278
0.0599356	µm^3	Surface	1	Class A	281
0.431024	µm^3	Surface	1	Class A	282
0.583414	µm^3	Surface	1	Class A	283
0.0573851	µm^3	Surface	1	Class A	287
0.897119	µm^3	Surface	1	Class A	288
0.179169	µm^3	Surface	1	Class A	290
0.436762	µm^3	Surface	1	Class A	291
0.0216788	µm^3	Surface	1	Class A	293
0.386393	µm^3	Surface	1	Class A	294
0.331558	µm^3	Surface	1	Class A	296
0.0828898	µm^3	Surface	1	Class A	297
0.0561094	µm^3	Surface	1	Class A	298
0.457166	µm^3	Surface	1	Class A	299
0.282461	µm^3	Surface	1	Class A	300
0.200848	µm^3	Surface	1	Class A	301
0.0816144	µm^3	Surface	1	Class A	302
0.119233	µm^3	Surface	1	Class A	303
0.257595	µm^3	Surface	1	Class A	304
1.49839	µm^3	Surface	1	Class A	305
0.0216788	µm^3	Surface	1	Class A	306
0.268434	µm^3	Surface	1	Class A	307
0.0331558	µm^3	Surface	1	Class A	308
0.234641	µm^3	Surface	1	Class A	310
0.0554719	µm^3	Surface	1	Class A	311
0.0216788	µm^3	Surface	1	Class A	312
0.119871	µm^3	Surface	1	Class A	313
0.137724	µm^3	Surface	1	Class A	314
0.362162	µm^3	Surface	1	Class A	315
0.428476	µm^3	Surface	1	Class A	316
0.113495	µm^3	Surface	1	Class A	317
1.21656	µm^3	Surface	1	Class A	318
0.321993	µm^3	Surface	1	Class A	319
0.0452703	µm^3	Surface	1	Class A	320
0.0331559	µm^3	Surface	1	Class A	321
0.272259	µm^3	Surface	1	Class A	322
0.247394	µm^3	Surface	1	Class A	323
0.169605	µm^3	Surface	1	Class A	324
0.140275	µm^3	Surface	1	Class A	326
0.295214	µm^3	Surface	1	Class A	327
0.231453	µm^3	Surface	1	Class A	328
0.0216788	µm^3	Surface	1	Class A	329
0.486497	µm^3	Surface	1	Class A	330
0.219339	µm^3	Surface	1	Class A	331
0.302865	µm^3	Surface	1	Class A	332
0.125609	µm^3	Surface	1	Class A	335
0.168967	µm^3	Surface	1	Class A	336
0.12816	µm^3	Surface	1	Class A	337
2.3056	µm^3	Surface	1	Class A	339
0.10138	µm^3	Surface	1	Class A	340
0.0994674	µm^3	Surface	1	Class A	341
0.136448	µm^3	Surface	1	Class A	342
0.123059	µm^3	Surface	1	Class A	343
0.80339	µm^3	Surface	1	Class A	344
0.161316	µm^3	Surface	1	Class A	345
0.232091	µm^3	Surface	1	Class A	346
0.325181	µm^3	Surface	1	Class A	347
0.0452703	µm^3	Surface	1	Class A	348
0.0573851	µm^3	Surface	1	Class A	350
0.170881	µm^3	Surface	1	Class A	352
0.230815	µm^3	Surface	1	Class A	353
0.131348	µm^3	Surface	1	Class A	354
0.0216787	µm^3	Surface	1	Class A	355
0.211048	µm^3	Surface	1	Class A	356
0.24038	µm^3	Surface	1	Class A	358
2.84566	µm^3	Surface	1	Class A	359
0.38448	µm^3	Surface	1	Class A	361
1.57299	µm^3	Surface	1	Class A	362
0.24803	µm^3	Surface	1	Class A	363
0.0828895	µm^3	Surface	1	Class A	364
0.0561098	µm^3	Surface	1	Class A	365
0.250581	µm^3	Surface	1	Class A	366
0.0962794	µm^3	Surface	1	Class A	368
0.121146	µm^3	Surface	1	Class A	369
0.182357	µm^3	Surface	1	Class A	370
0.0994676	µm^3	Surface	1	Class A	371
0.153026	µm^3	Surface	1	Class A	372
0.195746	µm^3	Surface	1	Class A	373
0.0867148	µm^3	Surface	1	Class A	374
0.694995	µm^3	Surface	1	Class A	375
0.787449	µm^3	Surface	1	Class A	376
0.182995	µm^3	Surface	1	Class A	378
0.300952	µm^3	Surface	1	Class A	379
5.09706	µm^3	Surface	1	Class A	380
1.11263	µm^3	Surface	1	Class A	381
0.277998	µm^3	Surface	1	Class A	382
0.122421	µm^3	Surface	1	Class A	383
0.689256	µm^3	Surface	1	Class A	384
0.0943661	µm^3	Surface	1	Class A	385
0.158766	µm^3	Surface	1	Class A	386
0.103931	µm^3	Surface	1	Class A	387
0.220614	µm^3	Surface	1	Class A	388
0.789998	µm^3	Surface	1	Class A	390
0.242293	µm^3	Surface	1	Class A	391
1.19935	µm^3	Surface	1	Class A	392
0.109669	µm^3	Surface	1	Class A	393
0.126247	µm^3	Surface	1	Class A	394
0.318168	µm^3	Surface	1	Class A	395
0.688619	µm^3	Surface	1	Class A	396
0.209775	µm^3	Surface	1	Class A	397
0.786812	µm^3	Surface	1	Class A	399
0.464819	µm^3	Surface	1	Class A	400
0.212962	µm^3	Surface	1	Class A	401
0.261421	µm^3	Surface	1	Class A	402
0.0446328	µm^3	Surface	1	Class A	403
0.179168	µm^3	Surface	1	Class A	404
0.400421	µm^3	Surface	1	Class A	405
1.39127	µm^3	Surface	1	Class A	406
0.403608	µm^3	Surface	1	Class A	407
0.0216788	µm^3	Surface	1	Class A	408
0.152389	µm^3	Surface	1	Class A	409
0.0822519	µm^3	Surface	1	Class A	410
0.375553	µm^3	Surface	1	Class A	411
0.566197	µm^3	Surface	1	Class A	412
0.349411	µm^3	Surface	1	Class A	413
0.582776	µm^3	Surface	1	Class A	414
22.7321	µm^3	Surface	1	Class A	415
0.179169	µm^3	Surface	1	Class A	416
0.463544	µm^3	Surface	1	Class A	418
0.135811	µm^3	Surface	1	Class A	419
0.351324	µm^3	Surface	1	Class A	420
0.516463	µm^3	Surface	1	Class A	421
0.109669	µm^3	Surface	1	Class A	422
0.217425	µm^3	Surface	1	Class A	423
0.174705	µm^3	Surface	1	Class A	424
0.207224	µm^3	Surface	1	Class A	425
0.51774	µm^3	Surface	1	Class A	426
0.658014	µm^3	Surface	1	Class A	427
0.0331558	µm^3	Surface	1	Class A	428
0.280548	µm^3	Surface	1	Class A	429
0.657376	µm^3	Surface	1	Class A	430
0.663116	µm^3	Surface	1	Class A	431
0.195747	µm^3	Surface	1	Class A	433
0.247393	µm^3	Surface	1	Class A	434
0.246755	µm^3	Surface	1	Class A	435
0.27481	µm^3	Surface	1	Class A	436
0.207223	µm^3	Surface	1	Class A	438
0.721136	µm^3	Surface	1	Class A	439
0.351325	µm^3	Surface	1	Class A	440
0.0452704	µm^3	Surface	1	Class A	441
0.137723	µm^3	Surface	1	Class A	442
0.107118	µm^3	Surface	1	Class A	443
0.295851	µm^3	Surface	1	Class A	445
0.651636	µm^3	Surface	1	Class A	446
0.163228	µm^3	Surface	1	Class A	449
0.235916	µm^3	Surface	1	Class A	451
0.316892	µm^3	Surface	1	Class A	452
0.0599354	µm^3	Surface	1	Class A	454
1.1222	µm^3	Surface	1	Class A	455
0.30988	µm^3	Surface	1	Class A	456
0.332834	µm^3	Surface	1	Class A	457
0.289477	µm^3	Surface	1	Class A	458
0.842922	µm^3	Surface	1	Class A	459
0.0216788	µm^3	Surface	1	Class A	460
0.0216788	µm^3	Surface	1	Class A	461
0.167692	µm^3	Surface	1	Class A	462
0.119871	µm^3	Surface	1	Class A	464
0.0714121	µm^3	Surface	1	Class A	465
0.0331558	µm^3	Surface	1	Class A	466
0.0663113	µm^3	Surface	1	Class A	468
0.0331557	µm^3	Surface	1	Class A	469
0.165141	µm^3	Surface	1	Class A	470
3.12366	µm^3	Surface	1	Class A	471
0.297764	µm^3	Surface	1	Class A	472
0.471196	µm^3	Surface	1	Class A	473
0.249306	µm^3	Surface	1	Class A	474
0.267797	µm^3	Surface	1	Class A	475
0.207222	µm^3	Surface	1	Class A	476
0.161315	µm^3	Surface	1	Class A	477
10.8521	µm^3	Surface	1	Class A	478
0.0714121	µm^3	Surface	1	Class A	479
0.2831	µm^3	Surface	1	Class A	480
0.09883	µm^3	Surface	1	Class A	481
0.17598	µm^3	Surface	1	Class A	483
0.330283	µm^3	Surface	1	Class A	484
0.152389	µm^3	Surface	1	Class A	485
0.124334	µm^3	Surface	1	Class A	486
0.0797016	µm^3	Surface	1	Class A	487
1.1528	µm^3	Surface	1	Class A	488
1.26693	µm^3	Surface	1	Class A	489
0.0694999	µm^3	Surface	1	Class A	490
0.569386	µm^3	Surface	1	Class A	492
0.260145	µm^3	Surface	1	Class A	493
0.0835274	µm^3	Surface	1	Class A	495
0.212326	µm^3	Surface	1	Class A	496
0.454615	µm^3	Surface	1	Class A	497
0.0867151	µm^3	Surface	1	Class A	498
0.0331556	µm^3	Surface	1	Class A	500
0.17853	µm^3	Surface	1	Class A	504
0.427837	µm^3	Surface	1	Class A	505
0.20021	µm^3	Surface	1	Class A	506
0.0452703	µm^3	Surface	1	Class A	507
0.0216788	µm^3	Surface	1	Class A	508
0.821881	µm^3	Surface	1	Class A	509
0.033156	µm^3	Surface	1	Class A	510
0.151114	µm^3	Surface	1	Class A	511
0.231453	µm^3	Surface	1	Class A	513
0.0216788	µm^3	Surface	1	Class A	515
0.328369	µm^3	Surface	1	Class A	516
0.0331557	µm^3	Surface	1	Class A	517
0.286924	µm^3	Surface	1	Class A	518
0.207224	µm^3	Surface	1	Class A	519
0.373003	µm^3	Surface	1	Class A	520
0.0714128	µm^3	Surface	1	Class A	521
0.0599357	µm^3	Surface	1	Class A	522
0.0216788	µm^3	Surface	1	Class A	523
0.20021	µm^3	Surface	1	Class A	524
0.242292	µm^3	Surface	1	Class A	525
0.270985	µm^3	Surface	1	Class A	526
0.40552	µm^3	Surface	1	Class A	527
0.251857	µm^3	Surface	1	Class A	528
0.533679	µm^3	Surface	1	Class A	529
0.431664	µm^3	Surface	1	Class A	531
0.0216788	µm^3	Surface	1	Class A	532
0.0484583	µm^3	Surface	1	Class A	534
0.033156	µm^3	Surface	1	Class A	535
0.534956	µm^3	Surface	1	Class A	536
0.0701374	µm^3	Surface	1	Class A	537
2.06267	µm^3	Surface	1	Class A	538
0.106481	µm^3	Surface	1	Class A	539
0.45398	µm^3	Surface	1	Class A	540
0.811677	µm^3	Surface	1	Class A	541
0.0216788	µm^3	Surface	1	Class A	542
0.155577	µm^3	Surface	1	Class A	543
0.0484582	µm^3	Surface	1	Class A	544
0.0669491	µm^3	Surface	1	Class A	546
0.262694	µm^3	Surface	1	Class A	547
0.464819	µm^3	Surface	1	Class A	548
0.715399	µm^3	Surface	1	Class A	549
0.0599352	µm^3	Surface	1	Class A	550
0.260146	µm^3	Surface	1	Class A	553
2.60464	µm^3	Surface	1	Class A	555
0.0331558	µm^3	Surface	1	Class A	556
0.491598	µm^3	Surface	1	Class A	557
0.16833	µm^3	Surface	1	Class A	559
0.177894	µm^3	Surface	1	Class A	560
0.194472	µm^3	Surface	1	Class A	563
0.0599356	µm^3	Surface	1	Class A	565
0.109669	µm^3	Surface	1	Class A	567
0.200847	µm^3	Surface	1	Class A	570
1.21465	µm^3	Surface	1	Class A	572
0.0956419	µm^3	Surface	1	Class A	573
0.0561098	µm^3	Surface	1	Class A	574
0.394043	µm^3	Surface	1	Class A	575
0.0981921	µm^3	Surface	1	Class A	577
0.0714126	µm^3	Surface	1	Class A	579
0.26142	µm^3	Surface	1	Class A	580
0.87544	µm^3	Surface	1	Class A	581
0.0682243	µm^3	Surface	1	Class A	582
0.0446329	µm^3	Surface	1	Class A	583
0.783625	µm^3	Surface	1	Class A	584
0.0446329	µm^3	Surface	1	Class A	585
0.369176	µm^3	Surface	1	Class A	586
0.138361	µm^3	Surface	1	Class A	587
1.86501	µm^3	Surface	1	Class A	588
0.1441	µm^3	Surface	1	Class A	589
0.467369	µm^3	Surface	1	Class A	590
0.64845	µm^3	Surface	1	Class A	591
0.135174	µm^3	Surface	1	Class A	592
0.094366	µm^3	Surface	1	Class A	593
0.0599354	µm^3	Surface	1	Class A	594
0.0446327	µm^3	Surface	1	Class A	595
0.0446326	µm^3	Surface	1	Class A	596
0.225076	µm^3	Surface	1	Class A	597
0.425925	µm^3	Surface	1	Class A	600
0.0178531	µm^3	Surface	1	Class A	601
0.0216788	µm^3	Surface	1	Class A	602
0.270347	µm^3	Surface	1	Class A	603
0.180445	µm^3	Surface	1	Class A	604
0.356425	µm^3	Surface	1	Class A	605
1.50604	µm^3	Surface	1	Class A	606
0.0446328	µm^3	Surface	1	Class A	607
1.94025	µm^3	Surface	1	Class A	608
0.0981921	µm^3	Surface	1	Class A	610
0.706472	µm^3	Surface	1	Class A	612
0.107757	µm^3	Surface	1	Class A	614
0.138361	µm^3	Surface	1	Class A	615
0.203398	µm^3	Surface	1	Class A	616
0.134536	µm^3	Surface	1	Class A	617
0.0911782	µm^3	Surface	1	Class A	618
0.167692	µm^3	Surface	1	Class A	620
0.178532	µm^3	Surface	1	Class A	621
0.89839	µm^3	Surface	1	Class A	623
0.0624858	µm^3	Surface	1	Class A	624
0.0714127	µm^3	Surface	1	Class A	625
0.0867151	µm^3	Surface	1	Class A	626
0.109669	µm^3	Surface	1	Class A	627
0.581501	µm^3	Surface	1	Class A	628
0.341122	µm^3	Surface	1	Class A	629
0.147926	µm^3	Surface	1	Class A	632
0.158129	µm^3	Surface	1	Class A	633
0.105843	µm^3	Surface	1	Class A	635
0.225077	µm^3	Surface	1	Class A	637
0.308603	µm^3	Surface	1	Class A	638
0.0216788	µm^3	Surface	1	Class A	639
0.166416	µm^3	Surface	1	Class A	640
0.0216788	µm^3	Surface	1	Class A	641
0.486497	µm^3	Surface	1	Class A	642
0.107119	µm^3	Surface	1	Class A	643
0.182356	µm^3	Surface	1	Class A	644
0.178531	µm^3	Surface	1	Class A	645
0.257595	µm^3	Surface	1	Class A	646
0.0561097	µm^3	Surface	1	Class A	647
0.0331557	µm^3	Surface	1	Class A	648
0.350048	µm^3	Surface	1	Class A	649
0.133898	µm^3	Surface	1	Class A	650
0.086715	µm^3	Surface	1	Class A	651
0.0561097	µm^3	Surface	1	Class A	652
0.0452708	µm^3	Surface	1	Class A	653
0.0331558	µm^3	Surface	1	Class A	656
0.155578	µm^3	Surface	1	Class A	657
0.0809768	µm^3	Surface	1	Class A	658
0.0950041	µm^3	Surface	1	Class A	660
0.464819	µm^3	Surface	1	Class A	661
0.168967	µm^3	Surface	1	Class A	662
0.044633	µm^3	Surface	1	Class A	664
0.406795	µm^3	Surface	1	Class A	665
0.747919	µm^3	Surface	1	Class A	666
0.0669491	µm^3	Surface	1	Class A	667
0.0178532	µm^3	Surface	1	Class A	668
0.0784262	µm^3	Surface	1	Class A	670
0.180444	µm^3	Surface	1	Class A	671
0.195109	µm^3	Surface	1	Class A	672
0.431025	µm^3	Surface	1	Class A	673
0.281824	µm^3	Surface	1	Class A	674
0.514551	µm^3	Surface	1	Class A	676
0.399145	µm^3	Surface	1	Class A	678
0.237829	µm^3	Surface	1	Class A	679
0.142824	µm^3	Surface	1	Class A	680
0.0599352	µm^3	Surface	1	Class A	681
0.109031	µm^3	Surface	1	Class A	682
0.215512	µm^3	Surface	1	Class A	683
0.212962	µm^3	Surface	1	Class A	685
0.0446328	µm^3	Surface	1	Class A	686
0.253769	µm^3	Surface	1	Class A	687
0.0446328	µm^3	Surface	1	Class A	689
0.409984	µm^3	Surface	1	Class A	691
0.274172	µm^3	Surface	1	Class A	692
0.121146	µm^3	Surface	1	Class A	693
0.0446327	µm^3	Surface	1	Class A	694
0.0216788	µm^3	Surface	1	Class A	695
0.0433576	µm^3	Surface	1	Class A	697
0.296489	µm^3	Surface	1	Class A	698
0.0554721	µm^3	Surface	1	Class A	699
0.0216787	µm^3	Surface	1	Class A	700
0.124334	µm^3	Surface	1	Class A	701
0.972355	µm^3	Surface	1	Class A	702
0.302227	µm^3	Surface	1	Class A	703
0.0720502	µm^3	Surface	1	Class A	704
0.214238	µm^3	Surface	1	Class A	706
0.0446328	µm^3	Surface	1	Class A	709
0.460993	µm^3	Surface	1	Class A	710
0.429112	µm^3	Surface	1	Class A	712
0.480757	µm^3	Surface	1	Class A	713
0.0828894	µm^3	Surface	1	Class A	714
0.87034	µm^3	Surface	1	Class A	719
0.0337934	µm^3	Surface	1	Class A	720
0.191282	µm^3	Surface	1	Class A	721
0.161953	µm^3	Surface	1	Class A	722
0.155577	µm^3	Surface	1	Class A	723
0.0675868	µm^3	Surface	1	Class A	724
0.0433576	µm^3	Surface	1	Class A	725
1.35428	µm^3	Surface	1	Class A	727
4.74956	µm^3	Surface	1	Class A	728
0.0867151	µm^3	Surface	1	Class A	730
0.021679	µm^3	Surface	1	Class A	732
0.0331557	µm^3	Surface	1	Class A	733
0.0216787	µm^3	Surface	1	Class A	734
0.71285	µm^3	Surface	1	Class A	735
0.383841	µm^3	Surface	1	Class A	736
0.0331558	µm^3	Surface	1	Class A	737
0.0707749	µm^3	Surface	1	Class A	738
0.264609	µm^3	Surface	1	Class A	740
0.313704	µm^3	Surface	1	Class A	741
0.0331558	µm^3	Surface	1	Class A	743
0.0446327	µm^3	Surface	1	Class A	744
0.459717	µm^3	Surface	1	Class A	745
0.114133	µm^3	Surface	1	Class A	746
0.407435	µm^3	Surface	1	Class A	748
0.822517	µm^3	Surface	1	Class A	750
0.137086	µm^3	Surface	1	Class A	751
0.0216788	µm^3	Surface	1	Class A	752
0.348136	µm^3	Surface	1	Class A	753
0.217425	µm^3	Surface	1	Class A	755
0.0331558	µm^3	Surface	1	Class A	756
0.0848025	µm^3	Surface	1	Class A	757
0.0216788	µm^3	Surface	1	Class A	758
0.0950045	µm^3	Surface	1	Class A	759
0.221889	µm^3	Surface	1	Class A	760
0.0561097	µm^3	Surface	1	Class B	761
0.0216787	µm^3	Surface	1	Class A	762
0.327732	µm^3	Surface	1	Class A	763
1.58255	µm^3	Surface	1	Class A	764
4.96826	µm^3	Surface	1	Class A	765
0.0331558	µm^3	Surface	1	Class A	767
0.0446328	µm^3	Surface	1	Class B	771
0.0216787	µm^3	Surface	1	Class A	772
0.117958	µm^3	Surface	1	Class A	775
0.0950039	µm^3	Surface	1	Class A	776
0.204673	µm^3	Surface	1	Class A	777
0.0720504	µm^3	Surface	1	Class A	778
0.37364	µm^3	Surface	1	Class A	779
1.81656	µm^3	Surface	1	Class A	782
0.220613	µm^3	Surface	1	Class B	783
0.0714126	µm^3	Surface	1	Class A	784
1.01444	µm^3	Surface	1	Class A	785
1.24589	µm^3	Surface	1	Class A	786
0.463543	µm^3	Surface	1	Class A	787
0.435488	µm^3	Surface	1	Class B	788
0.459081	µm^3	Surface	1	Class A	789
0.0216788	µm^3	Surface	1	Class A	790
0.0554719	µm^3	Surface	1	Class A	791
0.175343	µm^3	Surface	1	Class A	792
0.0452708	µm^3	Surface	1	Class A	794
0.0554722	µm^3	Surface	1	Class A	797
0.0216788	µm^3	Surface	1	Class A	798
0.860773	µm^3	Surface	1	Class A	799
0.105843	µm^3	Surface	1	Class A	801
0.123696	µm^3	Surface	1	Class A	802
0.32837	µm^3	Surface	1	Class B	803
0.0714122	µm^3	Surface	1	Class A	807
0.464817	µm^3	Surface	1	Class A	808
0.0216788	µm^3	Surface	1	Class A	810
0.553445	µm^3	Surface	1	Class A	811
0.0828891	µm^3	Surface	1	Class A	812
0.601903	µm^3	Surface	1	Class A	813
0.0216788	µm^3	Surface	1	Class A	816
0.0331558	µm^3	Surface	1	Class A	818
0.0331558	µm^3	Surface	1	Class A	819
0.0561099	µm^3	Surface	1	Class A	820
0.0561094	µm^3	Surface	1	Class A	821
0.504987	µm^3	Surface	1	Class A	822
0.0777885	µm^3	Surface	1	Class B	823
0.0216787	µm^3	Surface	1	Class A	824
0.68862	µm^3	Surface	1	Class B	825
0.595528	µm^3	Surface	1	Class A	826
0.166416	µm^3	Surface	1	Class A	827
0.0714126	µm^3	Surface	1	Class B	830
0.0765132	µm^3	Surface	1	Class B	831
0.529217	µm^3	Surface	1	Class A	833
0.0439952	µm^3	Surface	1	Class A	835
0.0675867	µm^3	Surface	1	Class A	836
0.227628	µm^3	Surface	1	Class A	838
1.34855	µm^3	Surface	1	Class A	839
0.205949	µm^3	Surface	1	Class B	840
0.194472	µm^3	Surface	1	Class A	842
0.456529	µm^3	Surface	1	Class B	845
0.385117	µm^3	Surface	1	Class B	848
2.40443	µm^3	Surface	1	Class A	849
0.237191	µm^3	Surface	1	Class B	850
0.136449	µm^3	Surface	1	Class B	852
0.25887	µm^3	Surface	1	Class A	853
0.140912	µm^3	Surface	1	Class A	854
0.151751	µm^3	Surface	1	Class A	855
0.0777883	µm^3	Surface	1	Class B	859
1.32113	µm^3	Surface	1	Class A	860
0.0561098	µm^3	Surface	1	Class B	861
0.131985	µm^3	Surface	1	Class B	862
0.182994	µm^3	Surface	1	Class A	863
0.300952	µm^3	Surface	1	Class B	864
0.343672	µm^3	Surface	1	Class B	865
0.383842	µm^3	Surface	1	Class B	867
0.839097	µm^3	Surface	1	Class B	868
0.153664	µm^3	Surface	1	Class B	869
0.0331557	µm^3	Surface	1	Class B	870
0.0331558	µm^3	Surface	1	Class B	871
0.222526	µm^3	Surface	1	Class B	872
0.0331557	µm^3	Surface	1	Class B	873
1.37533	µm^3	Surface	1	Class B	874
0.0822518	µm^3	Surface	1	Class B	877
0.614019	µm^3	Surface	1	Class B	878
0.0331558	µm^3	Surface	1	Class B	879
0.282461	µm^3	Surface	1	Class B	880
0.265884	µm^3	Surface	1	Class B	881
0.110307	µm^3	Surface	1	Class B	882
0.124334	µm^3	Surface	1	Class B	883
0.21615	µm^3	Surface	1	Class B	884
0.559184	µm^3	Surface	1	Class B	885
0.0331557	µm^3	Surface	1	Class B	886
0.182357	µm^3	Surface	1	Class B	887
0.17088	µm^3	Surface	1	Class B	888
0.109031	µm^3	Surface	1	Class B	889
0.179806	µm^3	Surface	1	Class B	890
0.0599356	µm^3	Surface	1	Class B	891
0.282462	µm^3	Surface	1	Class B	892
0.110307	µm^3	Surface	1	Class B	893
0.608281	µm^3	Surface	1	Class B	894
0.0599355	µm^3	Surface	1	Class B	895
0.095004	µm^3	Surface	1	Class B	896
0.0216788	µm^3	Surface	1	Class B	898
0.461631	µm^3	Surface	1	Class B	899
0.0714124	µm^3	Surface	1	Class B	900
0.206586	µm^3	Surface	1	Class B	901
0.226351	µm^3	Surface	1	Class B	902
0.254407	µm^3	Surface	1	Class B	903
0.442502	µm^3	Surface	1	Class B	904
0.407434	µm^3	Surface	1	Class B	905
0.0331558	µm^3	Surface	1	Class B	906
0.121146	µm^3	Surface	1	Class B	907
0.0216788	µm^3	Surface	1	Class B	908
0.125609	µm^3	Surface	1	Class B	909
0.0216788	µm^3	Surface	1	Class B	911
0.0216788	µm^3	Surface	1	Class B	912
0.174068	µm^3	Surface	1	Class B	913
0.0828894	µm^3	Surface	1	Class B	914
0.167692	µm^3	Surface	1	Class B	915
0.154939	µm^3	Surface	1	Class B	917
0.577676	µm^3	Surface	1	Class B	918
0.251856	µm^3	Surface	1	Class B	919
0.137087	µm^3	Surface	1	Class B	920
1.03612	µm^3	Surface	1	Class B	921
0.0337933	µm^3	Surface	1	Class B	922
0.113495	µm^3	Surface	1	Class B	923
0.38703	µm^3	Surface	1	Class B	924
0.508176	µm^3	Surface	1	Class B	925
0.0331558	µm^3	Surface	1	Class B	927
0.17088	µm^3	Surface	1	Class B	929
0.183632	µm^3	Surface	1	Class B	931
0.873528	µm^3	Surface	1	Class B	932
0.416997	µm^3	Surface	1	Class B	933
0.224439	µm^3	Surface	1	Class B	934
0.0331558	µm^3	Surface	1	Class B	935
0.57895	µm^3	Surface	1	Class B	936
0.293301	µm^3	Surface	1	Class B	939
0.0331557	µm^3	Surface	1	Class B	940
0.529218	µm^3	Surface	1	Class B	941
0.164504	µm^3	Surface	1	Class B	942
0.195109	µm^3	Surface	1	Class B	943
0.0337935	µm^3	Surface	1	Class B	945
0.0867151	µm^3	Surface	1	Class B	946
0.322631	µm^3	Surface	1	Class B	947
0.174068	µm^3	Surface	1	Class B	948
0.165141	µm^3	Surface	1	Class B	949
0.0746004	µm^3	Surface	1	Class B	950
0.0216789	µm^3	Surface	1	Class B	951
2.092	µm^3	Surface	1	Class B	952
0.109031	µm^3	Surface	1	Class B	954
0.138362	µm^3	Surface	1	Class B	955
0.211049	µm^3	Surface	1	Class B	956
0.0216788	µm^3	Surface	1	Class B	957
0.320081	µm^3	Surface	1	Class B	958
0.298402	µm^3	Surface	1	Class B	959
0.321356	µm^3	Surface	1	Class B	960
0.595528	µm^3	Surface	1	Class B	961
0.212325	µm^3	Surface	1	Class B	962
0.249944	µm^3	Surface	1	Class B	965
0.0331559	µm^3	Surface	1	Class B	966
0.0720501	µm^3	Surface	1	Class B	967
0.147288	µm^3	Surface	1	Class B	968
0.114132	µm^3	Surface	1	Class B	969
0.0867154	µm^3	Surface	1	Class B	970
0.463543	µm^3	Surface	1	Class B	971
0.394681	µm^3	Surface	1	Class B	972
0.253132	µm^3	Surface	1	Class B	974
0.342397	µm^3	Surface	1	Class B	975
0.109031	µm^3	Surface	1	Class B	976
0.180444	µm^3	Surface	1	Class B	977
0.098192	µm^3	Surface	1	Class B	978
0.188095	µm^3	Surface	1	Class B	979
0.477571	µm^3	Surface	1	Class B	980
0.0573852	µm^3	Surface	1	Class B	981
0.142187	µm^3	Surface	1	Class B	982
0.149201	µm^3	Surface	1	Class B	983
0.163866	µm^3	Surface	1	Class B	984
0.0331557	µm^3	Surface	1	Class B	985
0.0216788	µm^3	Surface	1	Class B	986
0.350686	µm^3	Surface	1	Class B	987
0.140274	µm^3	Surface	1	Class B	988
0.642712	µm^3	Surface	1	Class B	989
0.227627	µm^3	Surface	1	Class B	990
0.247393	µm^3	Surface	1	Class B	992
0.107756	µm^3	Surface	1	Class B	993
0.930273	µm^3	Surface	1	Class B	994
0.0994674	µm^3	Surface	1	Class B	995
0.68862	µm^3	Surface	1	Class B	996
0.0867151	µm^3	Surface	1	Class B	997
0.7256	µm^3	Surface	1	Class B	998
0.0675868	µm^3	Surface	1	Class B	999
0.395319	µm^3	Surface	1	Class B	1000
0.0962794	µm^3	Surface	1	Class B	1001
0.5764	µm^3	Surface	1	Class B	1002
0.17088	µm^3	Surface	1	Class B	1003
0.0216788	µm^3	Surface	1	Class B	1004
0.279273	µm^3	Surface	1	Class B	1005
0.30159	µm^3	Surface	1	Class B	1007
0.0650362	µm^3	Surface	1	Class B	1008
0.188095	µm^3	Surface	1	Class B	1009
0.260145	µm^3	Surface	1	Class B	1010
0.136449	µm^3	Surface	1	Class B	1011
0.30669	µm^3	Surface	1	Class B	1012
0.449515	µm^3	Surface	1	Class B	1013
0.0930911	µm^3	Surface	1	Class B	1014
0.0178531	µm^3	Surface	1	Class B	1015
0.0452703	µm^3	Surface	1	Class B	1016
0.0714124	µm^3	Surface	1	Class B	1017
0.0452703	µm^3	Surface	1	Class B	1018
4.78591	µm^3	Surface	1	Class B	1019
0.182994	µm^3	Surface	1	Class B	1020
0.0446327	µm^3	Surface	1	Class B	1021
0.334746	µm^3	Surface	1	Class B	1023
0.179169	µm^3	Surface	1	Class B	1024
0.156852	µm^3	Surface	1	Class B	1025
0.368539	µm^3	Surface	1	Class B	1026
0.128798	µm^3	Surface	1	Class B	1027
0.383204	µm^3	Surface	1	Class B	1028
0.0331558	µm^3	Surface	1	Class B	1029
0.0331557	µm^3	Surface	1	Class B	1030
0.106481	µm^3	Surface	1	Class B	1031
0.195747	µm^3	Surface	1	Class B	1032
0.0446327	µm^3	Surface	1	Class B	1033
0.307329	µm^3	Surface	1	Class B	1034
0.119871	µm^3	Surface	1	Class B	1035
0.177894	µm^3	Surface	1	Class B	1036
1.1324	µm^3	Surface	1	Class B	1037
0.0599353	µm^3	Surface	1	Class B	1038
0.0714124	µm^3	Surface	1	Class B	1039
0.542607	µm^3	Surface	1	Class B	1040
0.948129	µm^3	Surface	1	Class B	1041
0.267796	µm^3	Surface	1	Class B	1042
0.0446327	µm^3	Surface	1	Class B	1043
0.127522	µm^3	Surface	1	Class B	1045
0.235278	µm^3	Surface	1	Class B	1046
0.0331557	µm^3	Surface	1	Class B	1048
0.098192	µm^3	Surface	1	Class B	1049
0.189371	µm^3	Surface	1	Class B	1050
0.0318805	µm^3	Surface	1	Class B	1051
0.225714	µm^3	Surface	1	Class B	1052
0.466731	µm^3	Surface	1	Class B	1053
0.346223	µm^3	Surface	1	Class B	1054
0.0599354	µm^3	Surface	1	Class B	1055
0.340484	µm^3	Surface	1	Class B	1056
0.0828894	µm^3	Surface	1	Class B	1057
0.167054	µm^3	Surface	1	Class B	1058
1.82548	µm^3	Surface	1	Class B	1060
0.0216788	µm^3	Surface	1	Class B	1061
0.105843	µm^3	Surface	1	Class B	1062
0.140912	µm^3	Surface	1	Class B	1063
0.0446328	µm^3	Surface	1	Class B	1064
0.270985	µm^3	Surface	1	Class B	1066
0.125609	µm^3	Surface	1	Class B	1067
0.414447	µm^3	Surface	1	Class B	1068
0.550258	µm^3	Surface	1	Class B	1069
0.140912	µm^3	Surface	1	Class B	1070
0.153664	µm^3	Surface	1	Class B	1071
0.219338	µm^3	Surface	1	Class B	1072
0.247394	µm^3	Surface	1	Class B	1073
0.109669	µm^3	Surface	1	Class B	1075
0.206586	µm^3	Surface	1	Class B	1076
0.0675867	µm^3	Surface	1	Class B	1077
0.278636	µm^3	Surface	1	Class B	1079
0.309241	µm^3	Surface	1	Class B	1080
0.0828894	µm^3	Surface	1	Class B	1082
6.042	µm^3	Surface	1	Class B	1083
0.0930912	µm^3	Surface	1	Class B	1084
0.0828893	µm^3	Surface	1	Class B	1085
0.181719	µm^3	Surface	1	Class B	1086
0.110944	µm^3	Surface	1	Class B	1087
0.175981	µm^3	Surface	1	Class B	1088
0.321356	µm^3	Surface	1	Class B	1089
0.446965	µm^3	Surface	1	Class B	1090
0.161953	µm^3	Surface	1	Class B	1091
0.0981923	µm^3	Surface	1	Class B	1092
0.0867153	µm^3	Surface	1	Class B	1093
0.355149	µm^3	Surface	1	Class B	1094
0.855673	µm^3	Surface	1	Class B	1095
0.242929	µm^3	Surface	1	Class B	1096
0.0478208	µm^3	Surface	1	Class B	1097
0.0446327	µm^3	Surface	1	Class B	1098
0.347498	µm^3	Surface	1	Class B	1099
0.0714124	µm^3	Surface	1	Class B	1100
0.0216788	µm^3	Surface	1	Class B	1101
0.0331558	µm^3	Surface	1	Class B	1102
0.0331558	µm^3	Surface	1	Class B	1104
0.0452703	µm^3	Surface	1	Class B	1105
0.0216788	µm^3	Surface	1	Class B	1106
0.318805	µm^3	Surface	1	Class B	1107
0.198297	µm^3	Surface	1	Class B	1108
0.175981	µm^3	Surface	1	Class B	1109
0.266522	µm^3	Surface	1	Class B	1110
0.185545	µm^3	Surface	1	Class B	1111
0.163229	µm^3	Surface	1	Class B	1112
0.614019	µm^3	Surface	1	Class B	1113
0.10138	µm^3	Surface	1	Class B	1115
0.126247	µm^3	Surface	1	Class B	1116
0.237191	µm^3	Surface	1	Class B	1117
0.772147	µm^3	Surface	1	Class B	1118
0.0216787	µm^3	Surface	1	Class B	1119
0.135173	µm^3	Surface	1	Class B	1120
0.1441	µm^3	Surface	1	Class B	1121
0.318806	µm^3	Surface	1	Class B	1122
6.58716	µm^3	Surface	1	Class B	1123
0.0446328	µm^3	Surface	1	Class B	1126
0.777248	µm^3	Surface	1	Class B	1127
0.188095	µm^3	Surface	1	Class B	1129
0.306053	µm^3	Surface	1	Class B	1130
3.51451	µm^3	Surface	1	Class B	1131
0.114132	µm^3	Surface	1	Class B	1132
0.306691	µm^3	Surface	1	Class B	1133
0.381929	µm^3	Surface	1	Class B	1134
0.0548344	µm^3	Surface	1	Class B	1135
0.404245	µm^3	Surface	1	Class B	1136
0.0714124	µm^3	Surface	1	Class B	1137
0.302228	µm^3	Surface	1	Class B	1138
0.569387	µm^3	Surface	1	Class B	1139
0.311792	µm^3	Surface	1	Class B	1140
0.374278	µm^3	Surface	1	Class B	1141
0.0599356	µm^3	Surface	1	Class B	1142
0.182994	µm^3	Surface	1	Class B	1143
0.112219	µm^3	Surface	1	Class B	1144
0.0688621	µm^3	Surface	1	Class B	1145
2.98338	µm^3	Surface	1	Class B	1147
0.140275	µm^3	Surface	1	Class B	1148
0.0828896	µm^3	Surface	1	Class B	1149
0.981283	µm^3	Surface	1	Class B	1150
0.0331559	µm^3	Surface	1	Class B	1151
1.00679	µm^3	Surface	1	Class B	1152
0.469281	µm^3	Surface	1	Class B	1153
0.0828892	µm^3	Surface	1	Class B	1154
0.0937288	µm^3	Surface	1	Class B	1155
0.292026	µm^3	Surface	1	Class B	1156
0.086715	µm^3	Surface	1	Class B	1157
0.584051	µm^3	Surface	1	Class B	1158
0.128797	µm^3	Surface	1	Class B	1159
0.432301	µm^3	Surface	1	Class B	1160
0.182357	µm^3	Surface	1	Class B	1161
0.357062	µm^3	Surface	1	Class B	1163
0.375553	µm^3	Surface	1	Class B	1164
0.255682	µm^3	Surface	1	Class B	1165
0.0446327	µm^3	Surface	1	Class B	1166
0.33092	µm^3	Surface	1	Class B	1168
0.258871	µm^3	Surface	1	Class B	1169
0.110944	µm^3	Surface	1	Class B	1170
0.191921	µm^3	Surface	1	Class B	1171
0.0599355	µm^3	Surface	1	Class B	1173
0.224439	µm^3	Surface	1	Class B	1174
0.541331	µm^3	Surface	1	Class B	1175
0.0950041	µm^3	Surface	1	Class B	1176
0.200848	µm^3	Surface	1	Class B	1177
0.10138	µm^3	Surface	1	Class B	1178
0.407433	µm^3	Surface	1	Class B	1179
0.0867152	µm^3	Surface	1	Class B	1180
0.293938	µm^3	Surface	1	Class B	1182
0.162591	µm^3	Surface	1	Class B	1183
0.0994674	µm^3	Surface	1	Class B	1184
0.110945	µm^3	Surface	1	Class B	1185
0.0178531	µm^3	Surface	1	Class B	1186
0.068862	µm^3	Surface	1	Class B	1188
0.0828893	µm^3	Surface	1	Class B	1189
0.126247	µm^3	Surface	1	Class B	1190
0.305416	µm^3	Surface	1	Class B	1192
0.0599355	µm^3	Surface	1	Class B	1193
0.0656739	µm^3	Surface	1	Class B	1194
0.0828894	µm^3	Surface	1	Class B	1195
0.0599355	µm^3	Surface	1	Class B	1196
0.135811	µm^3	Surface	1	Class B	1197
4.21844	µm^3	Surface	1	Class B	1198
0.388943	µm^3	Surface	1	Class B	1199
0.0822519	µm^3	Surface	1	Class B	1200
0.123059	µm^3	Surface	1	Class B	1201
0.0216788	µm^3	Surface	1	Class B	1202
0.0561097	µm^3	Surface	1	Class B	1203
0.10138	µm^3	Surface	1	Class B	1204
0.397232	µm^3	Surface	1	Class B	1205
0.128797	µm^3	Surface	1	Class B	1206
1.08904	µm^3	Surface	1	Class B	1207
0.262058	µm^3	Surface	1	Class B	1208
0.217425	µm^3	Surface	1	Class B	1209
0.126247	µm^3	Surface	1	Class B	1210
0.414447	µm^3	Surface	1	Class B	1211
0.99021	µm^3	Surface	1	Class B	1212
0.334746	µm^3	Surface	1	Class B	1213
0.455892	µm^3	Surface	1	Class B	1214
0.0331557	µm^3	Surface	1	Class B	1216
5.38526	µm^3	Surface	1	Class B	1217
0.0331557	µm^3	Surface	1	Class B	1218
0.0216788	µm^3	Surface	1	Class B	1221
0.135811	µm^3	Surface	1	Class B	1222
0.0331557	µm^3	Surface	1	Class B	1223
0.0561098	µm^3	Surface	1	Class B	1224
0.0707749	µm^3	Surface	1	Class B	1225
0.772785	µm^3	Surface	1	Class B	1227
0.190008	µm^3	Surface	1	Class B	1228
0.36025	µm^3	Surface	1	Class B	1229
0.597441	µm^3	Surface	1	Class B	1230
0.109669	µm^3	Surface	1	Class B	1231
0.0561098	µm^3	Surface	1	Class B	1232
0.156215	µm^3	Surface	1	Class B	1233
0.26142	µm^3	Surface	1	Class B	1234
0.182357	µm^3	Surface	1	Class B	1235
0.137086	µm^3	Surface	1	Class B	1236
0.432938	µm^3	Surface	1	Class B	1237
0.0446327	µm^3	Surface	1	Class B	1239
0.0331558	µm^3	Surface	1	Class B	1240
19.7284	µm^3	Surface	1	Class B	1241
0.147288	µm^3	Surface	1	Class B	1242
0.207861	µm^3	Surface	1	Class B	1243
0.138999	µm^3	Surface	1	Class B	1244
0.0777885	µm^3	Surface	1	Class B	1245
0.313067	µm^3	Surface	1	Class B	1246
0.0216787	µm^3	Surface	1	Class B	1247
0.0816142	µm^3	Surface	1	Class B	1248
0.481396	µm^3	Surface	1	Class B	1249
0.260783	µm^3	Surface	1	Class B	1250
0.0950041	µm^3	Surface	1	Class B	1252
0.300953	µm^3	Surface	1	Class B	1253
0.450791	µm^3	Surface	1	Class B	1254
0.0599355	µm^3	Surface	1	Class B	1255
0.353236	µm^3	Surface	1	Class B	1256
0.775335	µm^3	Surface	1	Class B	1257
0.123697	µm^3	Surface	1	Class B	1258
0.811042	µm^3	Surface	1	Class B	1259
0.174705	µm^3	Surface	1	Class B	1260
0.0956415	µm^3	Surface	1	Class B	1261
0.362801	µm^3	Surface	1	Class B	1262
0.217425	µm^3	Surface	1	Class B	1263
0.165779	µm^3	Surface	1	Class B	1264
0.446965	µm^3	Surface	1	Class B	1265
0.0714125	µm^3	Surface	1	Class B	1266
10.5941	µm^3	Surface	1	Class A	1267
3.06918	µm^3	Surface	1	Class A	1268
0.499315	µm^3	Surface	1	Class A	1269
0.208247	µm^3	Surface	1	Class A	1270
1.16253	µm^3	Surface	1	Class A	1271
1.3074	µm^3	Surface	1	Class A	1272
0.239608	µm^3	Surface	1	Class A	1274
0.233329	µm^3	Surface	1	Class A	1275
0.258658	µm^3	Surface	1	Class A	1276
0.464481	µm^3	Surface	1	Class A	1278
0.0988991	µm^3	Surface	1	Class A	1279
0.961901	µm^3	Surface	1	Class A	1280
0.336512	µm^3	Surface	1	Class A	1281
0.288503	µm^3	Surface	1	Class A	1282
0.823685	µm^3	Surface	1	Class A	1283
2.22251	µm^3	Surface	1	Class A	1285
0.522337	µm^3	Surface	1	Class A	1286
0.627195	µm^3	Surface	1	Class A	1289
0.674523	µm^3	Surface	1	Class A	1290
0.168749	µm^3	Surface	1	Class A	1294
0.32815	µm^3	Surface	1	Class A	1296
0.202713	µm^3	Surface	1	Class A	1297
0.796681	µm^3	Surface	1	Class A	1299
0.0977583	µm^3	Surface	1	Class A	1300
0.268126	µm^3	Surface	1	Class A	1301
0.44357	µm^3	Surface	1	Class A	1303
0.480572	µm^3	Surface	1	Class A	1304
0.220274	µm^3	Surface	1	Class A	1306
0.327242	µm^3	Surface	1	Class A	1308
0.162956	µm^3	Surface	1	Class A	1309
0.150263	µm^3	Surface	1	Class A	1310
0.272755	µm^3	Surface	1	Class A	1311
0.551884	µm^3	Surface	1	Class A	1312
0.259557	µm^3	Surface	1	Class A	1313
0.459197	µm^3	Surface	1	Class A	1314
2.02933	µm^3	Surface	1	Class A	1315
1.32423	µm^3	Surface	1	Class A	1316
0.453201	µm^3	Surface	1	Class A	1317
2.7984	µm^3	Surface	1	Class A	1318
0.57374	µm^3	Surface	1	Class A	1319
1.09865	µm^3	Surface	1	Class A	1320
0.790059	µm^3	Surface	1	Class A	1321
0.331401	µm^3	Surface	1	Class A	1322
0.388061	µm^3	Surface	1	Class A	1323
0.352369	µm^3	Surface	1	Class A	1324
0.266806	µm^3	Surface	1	Class A	1325
0.237478	µm^3	Surface	1	Class A	1326
0.335841	µm^3	Surface	1	Class A	1327
0.250455	µm^3	Surface	1	Class A	1329
0.251296	µm^3	Surface	1	Class A	1330
0.464871	µm^3	Surface	1	Class A	1333
2.00058	µm^3	Surface	1	Class A	1338
0.395396	µm^3	Surface	1	Class A	1340
0.474742	µm^3	Surface	1	Class A	1341
2.97361	µm^3	Surface	1	Class A	1343
2.24017	µm^3	Surface	1	Class A	1344
1.64372	µm^3	Surface	1	Class A	1348
0.439285	µm^3	Surface	1	Class A	1351
16.0623	µm^3	Surface	1	Class A	1353
0.299089	µm^3	Surface	1	Class A	1354
0.789291	µm^3	Surface	1	Class A	1355
