# Supplementary material for: Programmable artificial RNA condensates in mammalian cells
Source: Nat Nanotechnol. 2026 Apr 29;21(6):821–30. doi: 10.1038/s41565-026-02164-7 (PMC13293865; doi:10.1038/s41565-026-02164-7)
Supplement: Supplementary file 4 — Condensate volume and number quantification in Fig. 2. [file 41565_2026_2164_MOESM4_ESM.zip › Source Data Fig. 2/Condensate volume and number (Figure 2)/20ntABr_6hr/outside/20240926_AABr_NucDFHBI_6hr_Sample2_2_1_outside.xls]

## Sheet: Detailed
Detailed
Volume	Unit	Category	Time	Outside	ID
0.0204035	µm^3	Surface	1	Class B	0
0.0216788	µm^3	Surface	1	Class B	2
0.116045	µm^3	Surface	1	Class B	3
0.0624859	µm^3	Surface	1	Class B	5
0.18937	µm^3	Surface	1	Class B	6
0.165141	µm^3	Surface	1	Class B	7
0.0318805	µm^3	Surface	1	Class A	8
0.0151907	µm^3	Surface	1	Class A	10
0.0561098	µm^3	Surface	1	Class B	11
0.0714124	µm^3	Surface	1	Class B	12
0.0599355	µm^3	Surface	1	Class B	13
0.493511	µm^3	Surface	1	Class B	14
0.362801	µm^3	Surface	1	Class B	15
0.350686	µm^3	Surface	1	Class B	16
