# Supplementary material for: Programmable artificial RNA condensates in mammalian cells
Source: Nat Nanotechnol. 2026 Apr 29;21(6):821–30. doi: 10.1038/s41565-026-02164-7 (PMC13293865; doi:10.1038/s41565-026-02164-7)
Supplement: Supplementary file 4 — Condensate volume and number quantification in Fig. 2. [file 41565_2026_2164_MOESM4_ESM.zip › Source Data Fig. 2/Condensate volume and number (Figure 2)/15ntABr_48hr/inside/20240918_JABr_NucDFHBI_48hr_Sample1_1_2_inside.xls]

## Sheet: Detailed
Detailed
Volume	Unit	Category	Time	Set 1	ID
0.400634	µm^3	Surface	1	Class C	0
1.42685	µm^3	Surface	1	Class C	1
2.62881	µm^3	Surface	1	Class C	2
1.89929	µm^3	Surface	1	Class C	3
3.11534	µm^3	Surface	1	Class C	4
1.91621	µm^3	Surface	1	Class C	11
5.17514	µm^3	Surface	1	Class C	12
3.4748	µm^3	Surface	1	Class C	13
0.399644	µm^3	Surface	1	Class A	24
30.3122	µm^3	Surface	1	Class A	30
6.86237	µm^3	Surface	1	Class A	31
2.00343	µm^3	Surface	1	Class B	34
3.11344	µm^3	Surface	1	Class B	35
0.895441	µm^3	Surface	1	Class B	41
5.55256	µm^3	Surface	1	Class B	43
3.14151	µm^3	Surface	1	Class B	45
25.9962	µm^3	Surface	1	Class B	46
4.36614	µm^3	Surface	1	Class B	48
25.9045	µm^3	Surface	1	Class B	49
8.47108	µm^3	Surface	1	Class B	50
10.0992	µm^3	Surface	1	Class B	51
6.59807	µm^3	Surface	1	Class B	52
8.24076	µm^3	Surface	1	Class B	53
55.8148	µm^3	Surface	1	Class B	56
30.3354	µm^3	Surface	1	Class A	61
1.34525	µm^3	Surface	1	Class A	62
1.83152	µm^3	Surface	1	Class C	63
2.76515	µm^3	Surface	1	Class C	64
46.5026	µm^3	Surface	1	Class B	65
2.84014	µm^3	Surface	1	Class B	66
