# Supplementary material for: Programmable artificial RNA condensates in mammalian cells
Source: Nat Nanotechnol. 2026 Apr 29;21(6):821–30. doi: 10.1038/s41565-026-02164-7 (PMC13293865; doi:10.1038/s41565-026-02164-7)
Supplement: Supplementary file 4 — Condensate volume and number quantification in Fig. 2. [file 41565_2026_2164_MOESM4_ESM.zip › Source Data Fig. 2/Condensate volume and number (Figure 2)/15ntABr_48hr/outside/20240918_JABr_NucDFHBI_48hr_Sample1_2_1_outside.xls]

## Sheet: Detailed
Detailed
Volume	Unit	Category	Time	Set 1	ID
0.1582	µm^3	Surface	1	Class B	2
17.3404	µm^3	Surface	1	Class B	3
0.0216788	µm^3	Surface	1	Class A	4
0.303503	µm^3	Surface	1	Class B	5
0.429113	µm^3	Surface	1	Class A	6
0.0331557	µm^3	Surface	1	Class A	7
0.124334	µm^3	Surface	1	Class A	8
0.0714126	µm^3	Surface	1	Class A	9
0.174706	µm^3	Surface	1	Class A	12
0.145376	µm^3	Surface	1	Class A	13
0.0446329	µm^3	Surface	1	Class B	14
0.386391	µm^3	Surface	1	Class A	16
0.349411	µm^3	Surface	1	Class A	18
0.194471	µm^3	Surface	1	Class A	19
0.119232	µm^3	Surface	1	Class A	20
0.0962796	µm^3	Surface	1	Class A	21
0.0484583	µm^3	Surface	1	Class A	22
0.118595	µm^3	Surface	1	Class A	23
0.53878	µm^3	Surface	1	Class A	24
0.241016	µm^3	Surface	1	Class A	25
0.267159	µm^3	Surface	1	Class A	26
0.135811	µm^3	Surface	1	Class A	28
0.0216788	µm^3	Surface	1	Class A	29
0.21615	µm^3	Surface	1	Class A	30
0.133261	µm^3	Surface	1	Class A	31
0.494786	µm^3	Surface	1	Class A	32
0.0331558	µm^3	Surface	1	Class A	33
0.649088	µm^3	Surface	1	Class A	34
0.247393	µm^3	Surface	1	Class A	35
0.0828894	µm^3	Surface	1	Class A	36
0.110944	µm^3	Surface	1	Class A	39
0.192559	µm^3	Surface	1	Class B	41
0.282993	µm^3	Surface	1	Class A	43
0.0599355	µm^3	Surface	1	Class B	44
0.0331557	µm^3	Surface	1	Class B	46
0.260784	µm^3	Surface	1	Class B	48
2.07542	µm^3	Surface	1	Class B	49
0.0446327	µm^3	Surface	1	Class B	51
0.0331558	µm^3	Surface	1	Class B	52
0.0700621	µm^3	Surface	1	Class B	56
0.446768	µm^3	Surface	1	Class A	58
0.198844	µm^3	Surface	1	Class C	59
56.7111	µm^3	Surface	1	Class B	60
2.26862	µm^3	Surface	1	Class C	61
40.9429	µm^3	Surface	1	Class A	62
