# Supplementary material for: Programmable artificial RNA condensates in mammalian cells
Source: Nat Nanotechnol. 2026 Apr 29;21(6):821–30. doi: 10.1038/s41565-026-02164-7 (PMC13293865; doi:10.1038/s41565-026-02164-7)
Supplement: Supplementary file 4 — Condensate volume and number quantification in Fig. 2. [file 41565_2026_2164_MOESM4_ESM.zip › Source Data Fig. 2/Condensate volume and number (Figure 2)/15ntABr_48hr/outside/20240918_JABr_NucDFHBI_48hr_Sample3_1_3_outside.xls]

## Sheet: Detailed
Detailed
Volume	Unit	Category	Time	Outside	ID
0.30414	µm^3	Surface	1	Class B	0
0.0178531	µm^3	Surface	1	Class B	3
0.123697	µm^3	Surface	1	Class B	4
0.473107	µm^3	Surface	1	Class B	5
1.01826	µm^3	Surface	1	Class B	6
0.308604	µm^3	Surface	1	Class B	7
0.0446327	µm^3	Surface	1	Class B	8
0.0484585	µm^3	Surface	1	Class B	9
0.114132	µm^3	Surface	1	Class B	10
0.352599	µm^3	Surface	1	Class B	11
0.153027	µm^3	Surface	1	Class B	12
0.989571	µm^3	Surface	1	Class B	15
0.538144	µm^3	Surface	1	Class B	16
0.24548	µm^3	Surface	1	Class B	17
0.124972	µm^3	Surface	1	Class B	18
0.172155	µm^3	Surface	1	Class B	19
0.131348	µm^3	Surface	1	Class B	20
0.103931	µm^3	Surface	1	Class B	21
0.270347	µm^3	Surface	1	Class B	22
0.0216788	µm^3	Surface	1	Class B	25
0.19511	µm^3	Surface	1	Class B	26
0.411896	µm^3	Surface	1	Class B	27
0.110944	µm^3	Surface	1	Class B	28
0.526029	µm^3	Surface	1	Class B	29
0.306052	µm^3	Surface	1	Class B	32
0.327732	µm^3	Surface	1	Class B	34
0.177256	µm^3	Surface	1	Class B	35
0.10138	µm^3	Surface	1	Class B	36
0.0170477	µm^3	Surface	1	Class B	37
0.341121	µm^3	Surface	1	Class B	38
0.0446329	µm^3	Surface	1	Class B	39
0.278636	µm^3	Surface	1	Class B	40
0.0331557	µm^3	Surface	1	Class B	43
0.05611	µm^3	Surface	1	Class B	44
0.151114	µm^3	Surface	1	Class B	46
0.0599354	µm^3	Surface	1	Class B	47
0.177256	µm^3	Surface	1	Class B	48
0.0216787	µm^3	Surface	1	Class B	51
0.99021	µm^3	Surface	1	Class B	52
0.231453	µm^3	Surface	1	Class B	53
0.280549	µm^3	Surface	1	Class B	54
0.0573848	µm^3	Surface	1	Class B	55
0.0561098	µm^3	Surface	1	Class B	56
0.369814	µm^3	Surface	1	Class B	57
0.10063	µm^3	Surface	1	Class B	58
0.0988299	µm^3	Surface	1	Class B	59
0.135173	µm^3	Surface	1	Class B	60
0.0892656	µm^3	Surface	1	Class B	61
0.21615	µm^3	Surface	1	Class B	62
0.265884	µm^3	Surface	1	Class B	63
0.251857	µm^3	Surface	1	Class B	68
0.312429	µm^3	Surface	1	Class B	69
0.0216788	µm^3	Surface	1	Class B	70
0.0599354	µm^3	Surface	1	Class B	71
0.359613	µm^3	Surface	1	Class B	73
0.218063	µm^3	Surface	1	Class B	74
0.0828895	µm^3	Surface	1	Class B	75
0.785537	µm^3	Surface	1	Class B	76
0.0331558	µm^3	Surface	1	Class B	77
0.138362	µm^3	Surface	1	Class B	78
0.13441	µm^3	Surface	1	Class B	79
0.109669	µm^3	Surface	1	Class B	80
0.0446327	µm^3	Surface	1	Class B	81
0.0714122	µm^3	Surface	1	Class B	83
0.401694	µm^3	Surface	1	Class B	84
0.179806	µm^3	Surface	1	Class B	85
0.0911784	µm^3	Surface	1	Class B	88
4.88474	µm^3	Surface	1	Class B	89
0.231453	µm^3	Surface	1	Class B	91
5.39674	µm^3	Surface	1	Class B	94
0.0554722	µm^3	Surface	1	Class B	95
0.857587	µm^3	Surface	1	Class B	96
0.0484584	µm^3	Surface	1	Class B	97
