# Supplementary material for: Programmable artificial RNA condensates in mammalian cells
Source: Nat Nanotechnol. 2026 Apr 29;21(6):821–30. doi: 10.1038/s41565-026-02164-7 (PMC13293865; doi:10.1038/s41565-026-02164-7)
Supplement: Supplementary file 4 — Condensate volume and number quantification in Fig. 2. [file 41565_2026_2164_MOESM4_ESM.zip › Source Data Fig. 2/Condensate volume and number (Figure 2)/10ntABr_48hr/outside/20241025_10ntABr_NucDFHBI_48hr_Sample1_2_1_outside.xls]

## Sheet: Detailed
Detailed
Volume	Unit	Category	Time	Set 1	ID
0.318168	µm^3	Surface	1	Class B	0
0.777247	µm^3	Surface	1	Class B	2
0.0446329	µm^3	Surface	1	Class B	3
0.12561	µm^3	Surface	1	Class B	4
0.397231	µm^3	Surface	1	Class B	5
0.988934	µm^3	Surface	1	Class B	7
0.0331558	µm^3	Surface	1	Class B	8
0.0988298	µm^3	Surface	1	Class B	9
0.217427	µm^3	Surface	1	Class B	10
0.570661	µm^3	Surface	1	Class B	11
0.10138	µm^3	Surface	1	Class B	12
1.4748	µm^3	Surface	1	Class B	13
0.0624858	µm^3	Surface	1	Class B	14
0.0331557	µm^3	Surface	1	Class B	15
0.140912	µm^3	Surface	1	Class C	16
0.224439	µm^3	Surface	1	Class C	17
0.151751	µm^3	Surface	1	Class C	19
0.91306	µm^3	Surface	1	Class B	20
0.473746	µm^3	Surface	1	Class B	21
0.138361	µm^3	Surface	1	Class B	22
1.14578	µm^3	Surface	1	Class B	23
0.153026	µm^3	Surface	1	Class C	24
0.0216788	µm^3	Surface	1	Class B	25
0.342398	µm^3	Surface	1	Class C	27
0.125609	µm^3	Surface	1	Class B	28
0.400419	µm^3	Surface	1	Class C	30
0.0216788	µm^3	Surface	1	Class B	33
1.39318	µm^3	Surface	1	Class C	34
0.225077	µm^3	Surface	1	Class C	35
0.510726	µm^3	Surface	1	Class C	36
0.189371	µm^3	Surface	1	Class C	37
0.0867152	µm^3	Surface	1	Class B	38
0.270983	µm^3	Surface	1	Class C	39
0.0975547	µm^3	Surface	1	Class C	40
0.211049	µm^3	Surface	1	Class C	43
0.0822518	µm^3	Surface	1	Class B	46
0.538145	µm^3	Surface	1	Class C	47
1.39063	µm^3	Surface	1	Class B	48
0.251218	µm^3	Surface	1	Class C	49
0.140274	µm^3	Surface	1	Class C	50
0.135812	µm^3	Surface	1	Class C	51
0.430388	µm^3	Surface	1	Class B	52
0.113495	µm^3	Surface	1	Class B	53
0.232728	µm^3	Surface	1	Class B	55
0.200848	µm^3	Surface	1	Class C	57
0.377465	µm^3	Surface	1	Class C	58
0.109032	µm^3	Surface	1	Class C	59
0.0331558	µm^3	Surface	1	Class C	60
0.878627	µm^3	Surface	1	Class B	61
1.09733	µm^3	Surface	1	Class B	62
0.709023	µm^3	Surface	1	Class B	63
2.326	µm^3	Surface	1	Class B	64
0.52029	µm^3	Surface	1	Class B	65
0.0599354	µm^3	Surface	1	Class C	66
0.0484586	µm^3	Surface	1	Class C	67
0.273536	µm^3	Surface	1	Class B	68
0.0439949	µm^3	Surface	1	Class B	69
0.34431	µm^3	Surface	1	Class C	70
0.32008	µm^3	Surface	1	Class C	71
0.257594	µm^3	Surface	1	Class C	73
0.0809768	µm^3	Surface	1	Class C	74
0.0994674	µm^3	Surface	1	Class C	75
0.0446326	µm^3	Surface	1	Class C	76
0.385118	µm^3	Surface	1	Class C	77
0.334745	µm^3	Surface	1	Class C	79
0.129436	µm^3	Surface	1	Class B	80
0.18682	µm^3	Surface	1	Class B	81
0.0216787	µm^3	Surface	1	Class B	82
0.626771	µm^3	Surface	1	Class B	83
0.492873	µm^3	Surface	1	Class B	85
0.12561	µm^3	Surface	1	Class B	86
0.205949	µm^3	Surface	1	Class B	87
0.214875	µm^3	Surface	1	Class B	88
0.0331558	µm^3	Surface	1	Class C	89
0.0599353	µm^3	Surface	1	Class B	90
0.642711	µm^3	Surface	1	Class B	91
0.057385	µm^3	Surface	1	Class C	93
0.0599354	µm^3	Surface	1	Class C	94
0.0841642	µm^3	Surface	1	Class C	95
0.452703	µm^3	Surface	1	Class B	96
0.143463	µm^3	Surface	1	Class C	97
0.225077	µm^3	Surface	1	Class B	98
0.420185	µm^3	Surface	1	Class C	100
0.139636	µm^3	Surface	1	Class B	101
0.0981919	µm^3	Surface	1	Class B	102
0.137085	µm^3	Surface	1	Class C	104
0.0822519	µm^3	Surface	1	Class C	105
1.23059	µm^3	Surface	1	Class B	106
0.0835272	µm^3	Surface	1	Class C	107
0.0452705	µm^3	Surface	1	Class C	108
0.0216788	µm^3	Surface	1	Class B	110
1.65333	µm^3	Surface	1	Class B	111
0.0331557	µm^3	Surface	1	Class C	112
0.3526	µm^3	Surface	1	Class B	113
0.366626	µm^3	Surface	1	Class C	114
0.521565	µm^3	Surface	1	Class B	117
0.0446327	µm^3	Surface	1	Class C	118
0.103292	µm^3	Surface	1	Class B	119
0.649088	µm^3	Surface	1	Class B	120
0.11987	µm^3	Surface	1	Class C	121
0.244843	µm^3	Surface	1	Class C	122
1.54621	µm^3	Surface	1	Class B	123
1.00679	µm^3	Surface	1	Class B	124
0.212961	µm^3	Surface	1	Class B	125
0.379378	µm^3	Surface	1	Class B	126
0.128797	µm^3	Surface	1	Class B	127
0.454616	µm^3	Surface	1	Class C	128
0.0771506	µm^3	Surface	1	Class B	129
0.4323	µm^3	Surface	1	Class C	130
0.0178532	µm^3	Surface	1	Class B	131
0.255682	µm^3	Surface	1	Class C	133
0.180443	µm^3	Surface	1	Class B	134
0.214874	µm^3	Surface	1	Class C	135
0.533681	µm^3	Surface	1	Class B	136
0.0216789	µm^3	Surface	1	Class C	137
0.311155	µm^3	Surface	1	Class B	140
0.178531	µm^3	Surface	1	Class C	141
0.955142	µm^3	Surface	1	Class B	143
0.0981921	µm^3	Surface	1	Class C	144
0.132624	µm^3	Surface	1	Class C	145
0.273535	µm^3	Surface	1	Class C	146
0.77151	µm^3	Surface	1	Class B	147
0.140913	µm^3	Surface	1	Class C	148
0.209136	µm^3	Surface	1	Class B	149
0.334108	µm^3	Surface	1	Class C	151
0.432937	µm^3	Surface	1	Class B	152
5.9081	µm^3	Surface	1	Class B	153
0.153027	µm^3	Surface	1	Class C	154
1.27713	µm^3	Surface	1	Class B	155
0.419549	µm^3	Surface	1	Class C	156
0.286287	µm^3	Surface	1	Class B	157
0.39532	µm^3	Surface	1	Class C	158
1.43398	µm^3	Surface	1	Class B	160
0.149838	µm^3	Surface	1	Class C	161
0.0408071	µm^3	Surface	1	Class C	163
0.0331558	µm^3	Surface	1	Class C	164
0.177893	µm^3	Surface	1	Class C	165
0.0714126	µm^3	Surface	1	Class C	166
1.53791	µm^3	Surface	1	Class B	167
0.0822519	µm^3	Surface	1	Class C	168
0.066949	µm^3	Surface	1	Class C	170
0.0331558	µm^3	Surface	1	Class C	171
0.842924	µm^3	Surface	1	Class C	172
0.123059	µm^3	Surface	1	Class C	173
0.0439952	µm^3	Surface	1	Class C	175
0.24293	µm^3	Surface	1	Class C	176
0.380654	µm^3	Surface	1	Class B	178
0.557272	µm^3	Surface	1	Class B	179
0.0331557	µm^3	Surface	1	Class B	180
0.185545	µm^3	Surface	1	Class C	183
0.0318805	µm^3	Surface	1	Class C	184
0.0446327	µm^3	Surface	1	Class C	185
0.886281	µm^3	Surface	1	Class B	186
0.500524	µm^3	Surface	1	Class C	187
1.55195	µm^3	Surface	1	Class B	188
0.26716	µm^3	Surface	1	Class C	189
0.0950041	µm^3	Surface	1	Class C	190
0.230816	µm^3	Surface	1	Class B	191
0.0331558	µm^3	Surface	1	Class C	192
0.195109	µm^3	Surface	1	Class B	193
0.901582	µm^3	Surface	1	Class B	194
0.147926	µm^3	Surface	1	Class C	195
0.123697	µm^3	Surface	1	Class C	196
0.393407	µm^3	Surface	1	Class B	197
0.153665	µm^3	Surface	1	Class C	198
0.126247	µm^3	Surface	1	Class C	200
0.728789	µm^3	Surface	1	Class B	201
0.168329	µm^3	Surface	1	Class C	202
0.410622	µm^3	Surface	1	Class B	203
1.24079	µm^3	Surface	1	Class C	204
0.142824	µm^3	Surface	1	Class C	205
0.704558	µm^3	Surface	1	Class B	206
0.082252	µm^3	Surface	1	Class C	208
0.0714123	µm^3	Surface	1	Class C	212
0.151752	µm^3	Surface	1	Class C	213
0.0331559	µm^3	Surface	1	Class C	215
0.0822513	µm^3	Surface	1	Class C	216
0.19766	µm^3	Surface	1	Class C	217
0.140911	µm^3	Surface	1	Class B	218
0.0216788	µm^3	Surface	1	Class C	219
0.31498	µm^3	Surface	1	Class B	220
0.175343	µm^3	Surface	1	Class B	221
0.0822518	µm^3	Surface	1	Class C	222
0.0216788	µm^3	Surface	1	Class B	224
0.172155	µm^3	Surface	1	Class C	228
0.0216788	µm^3	Surface	1	Class C	229
0.364077	µm^3	Surface	1	Class B	230
0.193834	µm^3	Surface	1	Class C	231
0.0331558	µm^3	Surface	1	Class C	232
0.239104	µm^3	Surface	1	Class C	233
0.0459082	µm^3	Surface	1	Class C	235
0.0216788	µm^3	Surface	1	Class B	236
0.0216788	µm^3	Surface	1	Class B	238
0.232729	µm^3	Surface	1	Class B	239
0.111582	µm^3	Surface	1	Class C	241
0.0726877	µm^3	Surface	1	Class C	242
0.0216788	µm^3	Surface	1	Class C	243
0.234641	µm^3	Surface	1	Class B	244
0.265884	µm^3	Surface	1	Class C	245
0.133261	µm^3	Surface	1	Class C	247
1.31029	µm^3	Surface	1	Class C	248
0.110307	µm^3	Surface	1	Class C	249
0.0701372	µm^3	Surface	1	Class C	250
0.0599351	µm^3	Surface	1	Class B	251
0.206585	µm^3	Surface	1	Class C	252
0.578313	µm^3	Surface	1	Class B	253
0.304778	µm^3	Surface	1	Class C	254
0.0216787	µm^3	Surface	1	Class C	255
3.60314	µm^3	Surface	1	Class B	256
5.52299	µm^3	Surface	1	Class C	258
0.33602	µm^3	Surface	1	Class B	259
0.0624858	µm^3	Surface	1	Class C	261
0.0943667	µm^3	Surface	1	Class C	262
0.0331559	µm^3	Surface	1	Class C	263
0.181082	µm^3	Surface	1	Class C	264
0.0962792	µm^3	Surface	1	Class C	266
0.253133	µm^3	Surface	1	Class C	267
0.0746006	µm^3	Surface	1	Class B	268
0.662477	µm^3	Surface	1	Class C	271
0.782986	µm^3	Surface	1	Class B	272
0.0331559	µm^3	Surface	1	Class B	275
0.412533	µm^3	Surface	1	Class C	276
0.0930908	µm^3	Surface	1	Class A	277
0.123059	µm^3	Surface	1	Class C	278
0.267795	µm^3	Surface	1	Class C	280
0.337934	µm^3	Surface	1	Class C	282
1.25992	µm^3	Surface	1	Class B	283
0.0937283	µm^3	Surface	1	Class B	284
0.73325	µm^3	Surface	1	Class B	285
0.0816145	µm^3	Surface	1	Class C	286
2.01867	µm^3	Surface	1	Class B	287
0.525392	µm^3	Surface	1	Class B	288
0.34686	µm^3	Surface	1	Class B	289
0.237191	µm^3	Surface	1	Class C	290
0.0331558	µm^3	Surface	1	Class C	291
0.320718	µm^3	Surface	1	Class A	292
0.0216788	µm^3	Surface	1	Class B	293
0.276085	µm^3	Surface	1	Class B	294
0.486497	µm^3	Surface	1	Class B	295
0.369814	µm^3	Surface	1	Class B	296
0.242929	µm^3	Surface	1	Class C	297
0.151114	µm^3	Surface	1	Class B	298
0.591703	µm^3	Surface	1	Class B	299
0.204036	µm^3	Surface	1	Class C	300
0.221252	µm^3	Surface	1	Class C	301
0.121146	µm^3	Surface	1	Class B	303
0.234003	µm^3	Surface	1	Class C	304
0.21615	µm^3	Surface	1	Class C	305
0.057385	µm^3	Surface	1	Class C	306
0.303503	µm^3	Surface	1	Class B	307
0.175981	µm^3	Surface	1	Class B	308
0.295851	µm^3	Surface	1	Class C	309
0.126247	µm^3	Surface	1	Class C	310
0.578951	µm^3	Surface	1	Class A	311
0.182357	µm^3	Surface	1	Class B	312
0.121146	µm^3	Surface	1	Class C	313
0.163228	µm^3	Surface	1	Class C	314
0.113495	µm^3	Surface	1	Class C	315
0.0599354	µm^3	Surface	1	Class C	317
0.230815	µm^3	Surface	1	Class C	318
0.055472	µm^3	Surface	1	Class C	319
0.0777884	µm^3	Surface	1	Class C	320
0.0994674	µm^3	Surface	1	Class A	321
0.534317	µm^3	Surface	1	Class B	322
0.162591	µm^3	Surface	1	Class C	323
0.211049	µm^3	Surface	1	Class C	324
0.0216787	µm^3	Surface	1	Class B	325
0.83017	µm^3	Surface	1	Class B	327
0.0701371	µm^3	Surface	1	Class C	329
0.37364	µm^3	Surface	1	Class B	330
0.382566	µm^3	Surface	1	Class B	331
0.454619	µm^3	Surface	1	Class C	332
0.385118	µm^3	Surface	1	Class C	333
0.230816	µm^3	Surface	1	Class C	334
0.222527	µm^3	Surface	1	Class B	335
0.433574	µm^3	Surface	1	Class C	336
1.47734	µm^3	Surface	1	Class B	337
0.209136	µm^3	Surface	1	Class B	338
0.177256	µm^3	Surface	1	Class C	340
0.155577	µm^3	Surface	1	Class A	341
0.677143	µm^3	Surface	1	Class C	342
0.30733	µm^3	Surface	1	Class C	344
0.23464	µm^3	Surface	1	Class C	346
0.895844	µm^3	Surface	1	Class B	347
0.438039	µm^3	Surface	1	Class B	348
0.198934	µm^3	Surface	1	Class C	349
0.127522	µm^3	Surface	1	Class B	350
0.170242	µm^3	Surface	1	Class A	351
0.267159	µm^3	Surface	1	Class C	352
1.46268	µm^3	Surface	1	Class C	353
0.223164	µm^3	Surface	1	Class C	354
0.0867149	µm^3	Surface	1	Class C	355
0.109669	µm^3	Surface	1	Class B	357
0.2882	µm^3	Surface	1	Class B	358
0.0331557	µm^3	Surface	1	Class C	359
0.354513	µm^3	Surface	1	Class B	360
0.241017	µm^3	Surface	1	Class A	361
0.181081	µm^3	Surface	1	Class C	362
0.44314	µm^3	Surface	1	Class C	363
0.318807	µm^3	Surface	1	Class C	364
0.409982	µm^3	Surface	1	Class B	366
0.0439952	µm^3	Surface	1	Class A	367
0.431025	µm^3	Surface	1	Class C	369
0.126885	µm^3	Surface	1	Class A	370
0.251856	µm^3	Surface	1	Class A	372
0.0216787	µm^3	Surface	1	Class C	373
1.81082	µm^3	Surface	1	Class A	374
0.0828898	µm^3	Surface	1	Class C	375
0.222526	µm^3	Surface	1	Class C	376
1.06163	µm^3	Surface	1	Class B	377
0.25122	µm^3	Surface	1	Class B	378
4.84648	µm^3	Surface	1	Class B	379
0.535593	µm^3	Surface	1	Class A	380
0.329008	µm^3	Surface	1	Class B	381
0.109669	µm^3	Surface	1	Class B	382
1.18149	µm^3	Surface	1	Class C	383
0.756841	µm^3	Surface	1	Class B	384
0.246755	µm^3	Surface	1	Class C	386
0.710299	µm^3	Surface	1	Class B	387
0.203398	µm^3	Surface	1	Class A	388
0.275449	µm^3	Surface	1	Class C	389
0.173431	µm^3	Surface	1	Class C	390
0.100742	µm^3	Surface	1	Class A	391
0.357701	µm^3	Surface	1	Class C	392
0.429112	µm^3	Surface	1	Class B	394
0.0969169	µm^3	Surface	1	Class C	395
0.355787	µm^3	Surface	1	Class C	397
0.495425	µm^3	Surface	1	Class A	398
0.162591	µm^3	Surface	1	Class A	399
0.0561099	µm^3	Surface	1	Class C	400
0.126247	µm^3	Surface	1	Class B	401
0.113495	µm^3	Surface	1	Class A	403
0.533042	µm^3	Surface	1	Class C	404
0.0828893	µm^3	Surface	1	Class A	405
0.0561096	µm^3	Surface	1	Class B	407
0.183632	µm^3	Surface	1	Class C	408
0.34686	µm^3	Surface	1	Class C	409
0.195109	µm^3	Surface	1	Class C	410
0.209136	µm^3	Surface	1	Class A	411
0.237192	µm^3	Surface	1	Class A	412
0.182356	µm^3	Surface	1	Class B	414
0.0216787	µm^3	Surface	1	Class A	415
0.510728	µm^3	Surface	1	Class C	417
0.337298	µm^3	Surface	1	Class B	418
0.126247	µm^3	Surface	1	Class A	419
0.930274	µm^3	Surface	1	Class A	420
0.770236	µm^3	Surface	1	Class B	421
0.406796	µm^3	Surface	1	Class B	422
0.75621	µm^3	Surface	1	Class C	423
0.241655	µm^3	Surface	1	Class C	425
0.0216788	µm^3	Surface	1	Class B	426
0.0561096	µm^3	Surface	1	Class C	427
0.163229	µm^3	Surface	1	Class C	428
0.055472	µm^3	Surface	1	Class C	429
0.913697	µm^3	Surface	1	Class B	430
0.109669	µm^3	Surface	1	Class A	431
0.321994	µm^3	Surface	1	Class B	432
0.246755	µm^3	Surface	1	Class B	433
0.592341	µm^3	Surface	1	Class C	434
0.0561097	µm^3	Surface	1	Class C	435
0.237828	µm^3	Surface	1	Class C	436
0.405522	µm^3	Surface	1	Class C	437
0.137086	µm^3	Surface	1	Class C	438
0.165779	µm^3	Surface	1	Class C	439
0.168329	µm^3	Surface	1	Class C	440
0.0867152	µm^3	Surface	1	Class C	442
2.10284	µm^3	Surface	1	Class A	443
0.0854396	µm^3	Surface	1	Class C	444
0.220613	µm^3	Surface	1	Class C	445
0.179168	µm^3	Surface	1	Class C	446
0.10393	µm^3	Surface	1	Class A	447
0.0331557	µm^3	Surface	1	Class C	448
0.0216788	µm^3	Surface	1	Class A	449
0.255045	µm^3	Surface	1	Class B	450
0.320718	µm^3	Surface	1	Class C	451
0.0318805	µm^3	Surface	1	Class B	452
0.818054	µm^3	Surface	1	Class B	453
0.241018	µm^3	Surface	1	Class B	454
0.0216787	µm^3	Surface	1	Class A	455
1.5105	µm^3	Surface	1	Class A	456
0.505625	µm^3	Surface	1	Class B	458
1.28543	µm^3	Surface	1	Class B	462
0.167692	µm^3	Surface	1	Class C	463
0.0867152	µm^3	Surface	1	Class C	464
1.2918	µm^3	Surface	1	Class B	465
0.504989	µm^3	Surface	1	Class B	466
0.64335	µm^3	Surface	1	Class A	467
0.0331557	µm^3	Surface	1	Class C	469
0.0828895	µm^3	Surface	1	Class C	470
0.0216788	µm^3	Surface	1	Class C	471
0.0561098	µm^3	Surface	1	Class A	472
0.80594	µm^3	Surface	1	Class A	473
0.376829	µm^3	Surface	1	Class C	474
1.7343	µm^3	Surface	1	Class C	475
0.0746004	µm^3	Surface	1	Class C	476
0.394043	µm^3	Surface	1	Class C	477
0.260783	µm^3	Surface	1	Class B	478
1.59148	µm^3	Surface	1	Class C	479
0.343036	µm^3	Surface	1	Class C	480
0.103931	µm^3	Surface	1	Class C	481
0.372365	µm^3	Surface	1	Class C	482
0.0446328	µm^3	Surface	1	Class A	483
0.243567	µm^3	Surface	1	Class C	484
0.492237	µm^3	Surface	1	Class B	485
0.200847	µm^3	Surface	1	Class C	487
0.0216788	µm^3	Surface	1	Class C	488
0.0446328	µm^3	Surface	1	Class C	489
0.0452705	µm^3	Surface	1	Class C	490
0.234003	µm^3	Surface	1	Class C	491
0.13326	µm^3	Surface	1	Class A	492
0.0714123	µm^3	Surface	1	Class C	496
0.114132	µm^3	Surface	1	Class C	500
0.155577	µm^3	Surface	1	Class B	501
0.0599353	µm^3	Surface	1	Class C	502
0.434214	µm^3	Surface	1	Class A	503
0.638249	µm^3	Surface	1	Class C	504
0.275447	µm^3	Surface	1	Class A	505
0.492875	µm^3	Surface	1	Class B	506
0.0331558	µm^3	Surface	1	Class C	507
0.550895	µm^3	Surface	1	Class C	508
0.337934	µm^3	Surface	1	Class C	509
0.0216788	µm^3	Surface	1	Class A	510
0.343034	µm^3	Surface	1	Class B	511
0.227627	µm^3	Surface	1	Class A	512
0.407433	µm^3	Surface	1	Class A	513
0.852488	µm^3	Surface	1	Class C	514
0.601905	µm^3	Surface	1	Class B	517
0.0446327	µm^3	Surface	1	Class C	518
0.681606	µm^3	Surface	1	Class A	519
0.126884	µm^3	Surface	1	Class C	520
0.508178	µm^3	Surface	1	Class A	521
1.43335	µm^3	Surface	1	Class B	522
0.2136	µm^3	Surface	1	Class B	524
0.744091	µm^3	Surface	1	Class B	525
0.364075	µm^3	Surface	1	Class B	526
7.37015	µm^3	Surface	1	Class B	527
1.86182	µm^3	Surface	1	Class C	528
1.04504	µm^3	Surface	1	Class C	530
0.196385	µm^3	Surface	1	Class A	531
0.635061	µm^3	Surface	1	Class B	532
0.0478208	µm^3	Surface	1	Class C	533
0.082889	µm^3	Surface	1	Class A	534
0.485221	µm^3	Surface	1	Class A	535
0.0714123	µm^3	Surface	1	Class B	536
0.0446328	µm^3	Surface	1	Class C	537
0.0720501	µm^3	Surface	1	Class A	539
0.113495	µm^3	Surface	1	Class C	540
0.181719	µm^3	Surface	1	Class A	541
0.332196	µm^3	Surface	1	Class B	542
0.876077	µm^3	Surface	1	Class C	543
0.177256	µm^3	Surface	1	Class A	544
0.0994674	µm^3	Surface	1	Class A	545
0.649726	µm^3	Surface	1	Class B	547
0.370453	µm^3	Surface	1	Class B	548
0.365352	µm^3	Surface	1	Class A	549
1.26311	µm^3	Surface	1	Class B	550
0.437401	µm^3	Surface	1	Class B	552
0.0828895	µm^3	Surface	1	Class B	553
0.491598	µm^3	Surface	1	Class B	554
0.264609	µm^3	Surface	1	Class B	555
0.167692	µm^3	Surface	1	Class C	556
0.0835269	µm^3	Surface	1	Class B	557
0.190008	µm^3	Surface	1	Class C	558
0.304779	µm^3	Surface	1	Class C	559
0.194471	µm^3	Surface	1	Class B	560
0.113495	µm^3	Surface	1	Class A	562
0.441864	µm^3	Surface	1	Class C	563
0.218063	µm^3	Surface	1	Class A	564
0.294577	µm^3	Surface	1	Class C	566
0.291388	µm^3	Surface	1	Class C	567
0.555996	µm^3	Surface	1	Class B	570
0.51774	µm^3	Surface	1	Class A	571
0.0331558	µm^3	Surface	1	Class A	572
0.176618	µm^3	Surface	1	Class C	573
0.178531	µm^3	Surface	1	Class B	574
0.0216788	µm^3	Surface	1	Class A	575
1.30455	µm^3	Surface	1	Class B	576
0.08544	µm^3	Surface	1	Class C	580
0.0452703	µm^3	Surface	1	Class C	581
0.221888	µm^3	Surface	1	Class C	582
0.35515	µm^3	Surface	1	Class B	583
0.226352	µm^3	Surface	1	Class B	585
0.0216788	µm^3	Surface	1	Class A	586
0.251219	µm^3	Surface	1	Class B	588
0.0331558	µm^3	Surface	1	Class C	589
1.65779	µm^3	Surface	1	Class A	590
0.313067	µm^3	Surface	1	Class B	591
0.726876	µm^3	Surface	1	Class B	592
0.128798	µm^3	Surface	1	Class A	593
1.37724	µm^3	Surface	1	Class B	594
1.36449	µm^3	Surface	1	Class A	595
0.574488	µm^3	Surface	1	Class C	596
0.138999	µm^3	Surface	1	Class C	597
0.485222	µm^3	Surface	1	Class B	601
0.856311	µm^3	Surface	1	Class C	602
0.204673	µm^3	Surface	1	Class C	603
0.83527	µm^3	Surface	1	Class A	604
0.177894	µm^3	Surface	1	Class A	605
0.057385	µm^3	Surface	1	Class C	607
0.0216787	µm^3	Surface	1	Class A	608
0.596165	µm^3	Surface	1	Class A	609
0.0331559	µm^3	Surface	1	Class A	610
0.0561098	µm^3	Surface	1	Class A	611
1.41868	µm^3	Surface	1	Class C	612
0.0331557	µm^3	Surface	1	Class C	614
0.799563	µm^3	Surface	1	Class A	615
1.39318	µm^3	Surface	1	Class B	616
1.9071	µm^3	Surface	1	Class B	617
0.253769	µm^3	Surface	1	Class B	618
0.178531	µm^3	Surface	1	Class B	619
11.2105	µm^3	Surface	1	Class A	620
0.6255	µm^3	Surface	1	Class B	621
0.170242	µm^3	Surface	1	Class C	623
0.181082	µm^3	Surface	1	Class A	624
0.380015	µm^3	Surface	1	Class A	625
0.232091	µm^3	Surface	1	Class C	627
0.0561099	µm^3	Surface	1	Class A	629
0.818692	µm^3	Surface	1	Class A	630
0.312429	µm^3	Surface	1	Class A	631
0.403607	µm^3	Surface	1	Class A	634
0.099467	µm^3	Surface	1	Class B	636
0.463545	µm^3	Surface	1	Class A	637
0.276086	µm^3	Surface	1	Class A	638
1.82357	µm^3	Surface	1	Class B	639
0.350686	µm^3	Surface	1	Class C	640
0.635698	µm^3	Surface	1	Class A	641
0.311154	µm^3	Surface	1	Class B	642
0.243567	µm^3	Surface	1	Class A	643
1.22549	µm^3	Surface	1	Class B	644
0.320718	µm^3	Surface	1	Class A	645
0.138999	µm^3	Surface	1	Class A	646
1.16428	µm^3	Surface	1	Class B	647
1.16236	µm^3	Surface	1	Class B	648
0.182357	µm^3	Surface	1	Class A	649
0.379378	µm^3	Surface	1	Class B	650
0.178531	µm^3	Surface	1	Class A	651
0.391494	µm^3	Surface	1	Class A	652
0.193195	µm^3	Surface	1	Class A	653
0.290113	µm^3	Surface	1	Class A	654
0.520928	µm^3	Surface	1	Class A	655
0.216788	µm^3	Surface	1	Class B	656
0.691808	µm^3	Surface	1	Class B	657
0.0331557	µm^3	Surface	1	Class A	658
0.349412	µm^3	Surface	1	Class A	659
0.0714127	µm^3	Surface	1	Class A	662
0.373003	µm^3	Surface	1	Class B	663
1.40785	µm^3	Surface	1	Class B	664
0.200848	µm^3	Surface	1	Class A	665
0.719227	µm^3	Surface	1	Class A	666
0.170243	µm^3	Surface	1	Class A	667
0.174067	µm^3	Surface	1	Class C	668
0.0446328	µm^3	Surface	1	Class B	669
1.12475	µm^3	Surface	1	Class B	670
0.616571	µm^3	Surface	1	Class A	672
0.230815	µm^3	Surface	1	Class B	673
0.2187	µm^3	Surface	1	Class A	674
0.585964	µm^3	Surface	1	Class A	675
0.0797014	µm^3	Surface	1	Class B	676
0.70201	µm^3	Surface	1	Class A	678
0.299676	µm^3	Surface	1	Class A	679
0.109669	µm^3	Surface	1	Class B	680
0.571938	µm^3	Surface	1	Class B	681
0.0714125	µm^3	Surface	1	Class B	682
0.0216787	µm^3	Surface	1	Class A	683
1.66416	µm^3	Surface	1	Class B	684
0.304778	µm^3	Surface	1	Class B	685
1.03102	µm^3	Surface	1	Class B	687
0.89903	µm^3	Surface	1	Class B	688
0.48586	µm^3	Surface	1	Class A	689
2.84247	µm^3	Surface	1	Class A	690
0.364714	µm^3	Surface	1	Class A	693
0.332833	µm^3	Surface	1	Class B	694
0.0943662	µm^3	Surface	1	Class C	695
0.0216788	µm^3	Surface	1	Class B	696
0.236554	µm^3	Surface	1	Class B	697
0.628046	µm^3	Surface	1	Class A	698
1.01635	µm^3	Surface	1	Class B	700
0.607006	µm^3	Surface	1	Class A	701
0.680969	µm^3	Surface	1	Class B	702
0.578313	µm^3	Surface	1	Class A	703
0.252493	µm^3	Surface	1	Class A	704
0.0446326	µm^3	Surface	1	Class A	705
0.458442	µm^3	Surface	1	Class A	706
0.42465	µm^3	Surface	1	Class A	707
0.551533	µm^3	Surface	1	Class A	709
0.575763	µm^3	Surface	1	Class A	710
0.207861	µm^3	Surface	1	Class A	712
0.298401	µm^3	Surface	1	Class B	713
0.0216788	µm^3	Surface	1	Class A	714
0.0975544	µm^3	Surface	1	Class A	715
0.383204	µm^3	Surface	1	Class A	716
0.206587	µm^3	Surface	1	Class A	719
0.550897	µm^3	Surface	1	Class A	720
5.98717	µm^3	Surface	1	Class B	721
1.29435	µm^3	Surface	1	Class A	722
1.00679	µm^3	Surface	1	Class A	723
0.362163	µm^3	Surface	1	Class B	725
2.60719	µm^3	Surface	1	Class B	726
2.74364	µm^3	Surface	1	Class B	727
0.875442	µm^3	Surface	1	Class A	728
0.418911	µm^3	Surface	1	Class C	730
0.61657	µm^3	Surface	1	Class B	731
0.585327	µm^3	Surface	1	Class A	732
0.162591	µm^3	Surface	1	Class C	733
0.406158	µm^3	Surface	1	Class A	734
0.131985	µm^3	Surface	1	Class B	735
0.569386	µm^3	Surface	1	Class A	736
0.125609	µm^3	Surface	1	Class A	737
0.140274	µm^3	Surface	1	Class B	738
0.153664	µm^3	Surface	1	Class B	739
0.239104	µm^3	Surface	1	Class B	741
0.241655	µm^3	Surface	1	Class B	742
0.0714122	µm^3	Surface	1	Class A	743
0.251856	µm^3	Surface	1	Class A	744
7.20181	µm^3	Surface	1	Class B	746
0.161953	µm^3	Surface	1	Class B	747
0.835907	µm^3	Surface	1	Class A	748
0.524117	µm^3	Surface	1	Class A	749
0.183632	µm^3	Surface	1	Class A	750
2.07033	µm^3	Surface	1	Class A	751
0.649089	µm^3	Surface	1	Class A	752
0.191283	µm^3	Surface	1	Class B	753
1.13431	µm^3	Surface	1	Class B	754
0.345585	µm^3	Surface	1	Class C	755
0.703922	µm^3	Surface	1	Class B	756
0.848022	µm^3	Surface	1	Class B	757
0.210412	µm^3	Surface	1	Class B	758
0.793828	µm^3	Surface	1	Class A	759
0.295852	µm^3	Surface	1	Class A	760
0.23719	µm^3	Surface	1	Class A	761
0.297128	µm^3	Surface	1	Class A	762
0.109031	µm^3	Surface	1	Class C	763
0.0828893	µm^3	Surface	1	Class B	764
0.234003	µm^3	Surface	1	Class C	766
0.642072	µm^3	Surface	1	Class A	767
0.0790638	µm^3	Surface	1	Class B	768
0.174068	µm^3	Surface	1	Class B	770
0.07205	µm^3	Surface	1	Class A	771
2.23674	µm^3	Surface	1	Class B	772
0.172793	µm^3	Surface	1	Class C	773
37.649	µm^3	Surface	1	Class B	774
0.811038	µm^3	Surface	1	Class A	775
1.50221	µm^3	Surface	1	Class B	776
0.186182	µm^3	Surface	1	Class A	777
0.531766	µm^3	Surface	1	Class A	778
0.642711	µm^3	Surface	1	Class A	779
0.403608	µm^3	Surface	1	Class B	780
0.0216788	µm^3	Surface	1	Class A	781
0.865238	µm^3	Surface	1	Class B	782
0.408709	µm^3	Surface	1	Class C	783
0.166417	µm^3	Surface	1	Class B	784
0.426563	µm^3	Surface	1	Class A	785
0.264609	µm^3	Surface	1	Class A	786
8.41137	µm^3	Surface	1	Class B	787
0.848022	µm^3	Surface	1	Class C	788
0.545156	µm^3	Surface	1	Class A	789
0.0994672	µm^3	Surface	1	Class A	790
0.0841644	µm^3	Surface	1	Class A	791
0.635698	µm^3	Surface	1	Class B	792
0.0446328	µm^3	Surface	1	Class C	793
0.0446327	µm^3	Surface	1	Class B	795
1.3664	µm^3	Surface	1	Class A	796
0.177256	µm^3	Surface	1	Class C	797
0.0331559	µm^3	Surface	1	Class A	799
0.464181	µm^3	Surface	1	Class B	800
0.316894	µm^3	Surface	1	Class A	801
0.906045	µm^3	Surface	1	Class B	802
0.850573	µm^3	Surface	1	Class B	803
0.207224	µm^3	Surface	1	Class B	804
0.539418	µm^3	Surface	1	Class A	805
0.0439952	µm^3	Surface	1	Class C	806
0.320718	µm^3	Surface	1	Class A	807
0.506901	µm^3	Surface	1	Class A	808
0.591703	µm^3	Surface	1	Class B	809
0.532405	µm^3	Surface	1	Class C	810
0.304778	µm^3	Surface	1	Class A	812
0.307328	µm^3	Surface	1	Class B	813
0.0331559	µm^3	Surface	1	Class C	814
0.137724	µm^3	Surface	1	Class A	815
0.810404	µm^3	Surface	1	Class C	816
0.548347	µm^3	Surface	1	Class A	818
0.458442	µm^3	Surface	1	Class A	819
0.364714	µm^3	Surface	1	Class A	820
0.360888	µm^3	Surface	1	Class A	822
0.508814	µm^3	Surface	1	Class B	823
0.362801	µm^3	Surface	1	Class A	824
0.418912	µm^3	Surface	1	Class A	825
0.0714124	µm^3	Surface	1	Class C	826
0.0178531	µm^3	Surface	1	Class A	827
1.97723	µm^3	Surface	1	Class B	828
1.34855	µm^3	Surface	1	Class B	829
0.28565	µm^3	Surface	1	Class B	830
0.218701	µm^3	Surface	1	Class C	831
0.523479	µm^3	Surface	1	Class A	833
0.207861	µm^3	Surface	1	Class A	834
0.086715	µm^3	Surface	1	Class A	835
0.422099	µm^3	Surface	1	Class A	836
0.138999	µm^3	Surface	1	Class A	838
0.0561096	µm^3	Surface	1	Class C	839
0.232091	µm^3	Surface	1	Class A	840
0.246756	µm^3	Surface	1	Class B	841
1.63292	µm^3	Surface	1	Class A	842
0.0746005	µm^3	Surface	1	Class C	843
0.0331558	µm^3	Surface	1	Class C	844
0.267797	µm^3	Surface	1	Class B	845
0.377466	µm^3	Surface	1	Class C	847
0.0331557	µm^3	Surface	1	Class A	848
0.406796	µm^3	Surface	1	Class C	849
0.30669	µm^3	Surface	1	Class C	853
0.357698	µm^3	Surface	1	Class C	855
0.16259	µm^3	Surface	1	Class C	857
0.0216789	µm^3	Surface	1	Class A	858
0.656102	µm^3	Surface	1	Class B	860
0.364714	µm^3	Surface	1	Class A	861
0.610192	µm^3	Surface	1	Class B	862
0.0331558	µm^3	Surface	1	Class A	863
1.2121	µm^3	Surface	1	Class A	864
0.228264	µm^3	Surface	1	Class A	869
0.126247	µm^3	Surface	1	Class A	870
0.0446327	µm^3	Surface	1	Class A	871
0.0331558	µm^3	Surface	1	Class A	872
0.10138	µm^3	Surface	1	Class C	873
0.305416	µm^3	Surface	1	Class A	874
0.086715	µm^3	Surface	1	Class A	875
1.00487	µm^3	Surface	1	Class A	876
0.355786	µm^3	Surface	1	Class C	877
0.464819	µm^3	Surface	1	Class B	878
0.263971	µm^3	Surface	1	Class A	879
0.398507	µm^3	Surface	1	Class A	880
1.2969	µm^3	Surface	1	Class C	881
1.40912	µm^3	Surface	1	Class C	882
0.0599355	µm^3	Surface	1	Class A	883
0.0446329	µm^3	Surface	1	Class C	884
0.313067	µm^3	Surface	1	Class A	885
0.163229	µm^3	Surface	1	Class C	886
0.300953	µm^3	Surface	1	Class C	887
0.0714124	µm^3	Surface	1	Class C	888
0.510727	µm^3	Surface	1	Class A	889
0.147288	µm^3	Surface	1	Class C	890
0.17343	µm^3	Surface	1	Class A	891
1.29499	µm^3	Surface	1	Class A	894
0.316255	µm^3	Surface	1	Class A	895
0.664391	µm^3	Surface	1	Class C	896
0.448879	µm^3	Surface	1	Class A	897
0.244205	µm^3	Surface	1	Class A	898
1.14961	µm^3	Surface	1	Class B	900
0.0784262	µm^3	Surface	1	Class C	901
0.0599352	µm^3	Surface	1	Class A	902
0.277998	µm^3	Surface	1	Class A	903
0.120509	µm^3	Surface	1	Class C	904
0.179806	µm^3	Surface	1	Class A	905
0.564285	µm^3	Surface	1	Class A	908
0.78745	µm^3	Surface	1	Class C	909
0.230815	µm^3	Surface	1	Class A	910
0.192558	µm^3	Surface	1	Class C	912
0.174705	µm^3	Surface	1	Class C	913
0.0216788	µm^3	Surface	1	Class C	914
0.0337936	µm^3	Surface	1	Class A	915
0.0675868	µm^3	Surface	1	Class C	916
0.748556	µm^3	Surface	1	Class A	917
0.350686	µm^3	Surface	1	Class C	918
0.394044	µm^3	Surface	1	Class C	920
2.15513	µm^3	Surface	1	Class A	922
0.251218	µm^3	Surface	1	Class A	923
1.84525	µm^3	Surface	1	Class A	925
0.178531	µm^3	Surface	1	Class A	926
0.3526	µm^3	Surface	1	Class A	927
0.438676	µm^3	Surface	1	Class B	928
1.20827	µm^3	Surface	1	Class B	930
0.0714126	µm^3	Surface	1	Class B	931
0.0446327	µm^3	Surface	1	Class C	932
0.0331558	µm^3	Surface	1	Class C	933
0.12816	µm^3	Surface	1	Class C	934
0.179168	µm^3	Surface	1	Class C	936
0.0981919	µm^3	Surface	1	Class C	937
0.390856	µm^3	Surface	1	Class B	938
3.48072	µm^3	Surface	1	Class B	940
0.0446327	µm^3	Surface	1	Class C	941
0.244206	µm^3	Surface	1	Class C	942
0.663754	µm^3	Surface	1	Class C	943
0.749193	µm^3	Surface	1	Class C	944
0.0331557	µm^3	Surface	1	Class C	945
0.836548	µm^3	Surface	1	Class C	946
0.0867151	µm^3	Surface	1	Class B	948
0.230815	µm^3	Surface	1	Class C	950
1.01954	µm^3	Surface	1	Class C	952
0.263333	µm^3	Surface	1	Class C	953
0.0178531	µm^3	Surface	1	Class C	955
0.497337	µm^3	Surface	1	Class C	957
0.263333	µm^3	Surface	1	Class C	958
3.05798	µm^3	Surface	1	Class C	959
0.309879	µm^3	Surface	1	Class C	960
0.439314	µm^3	Surface	1	Class C	961
0.607006	µm^3	Surface	1	Class C	962
0.308604	µm^3	Surface	1	Class C	963
0.123696	µm^3	Surface	1	Class C	964
0.263971	µm^3	Surface	1	Class C	965
0.0752382	µm^3	Surface	1	Class C	966
11.7709	µm^3	Surface	1	Class C	967
0.550006	µm^3	Surface	1	Class C	968
0.502823	µm^3	Surface	1	Class B	970
0.645514	µm^3	Surface	1	Class B	972
0.524164	µm^3	Surface	1	Class B	974
0.408061	µm^3	Surface	1	Class B	975
0.519548	µm^3	Surface	1	Class A	976
0.850616	µm^3	Surface	1	Class A	977
4.59547	µm^3	Surface	1	Class B	979
24.9622	µm^3	Surface	1	Class B	980
37.7629	µm^3	Surface	1	Class B	981
4.81684	µm^3	Surface	1	Class B	983
0.0115567	µm^3	Surface	1	Class B	984
0.0185839	µm^3	Surface	1	Class B	985
-0.00809382	µm^3	Surface	1	Class B	986
32.8778	µm^3	Surface	1	Class B	987
0.0299516	µm^3	Surface	1	Class B	988
0.00711557	µm^3	Surface	1	Class B	989
0.00449111	µm^3	Surface	1	Class B	990
0.0106418	µm^3	Surface	1		991
0.0243073	µm^3	Surface	1	Class B	992
0.00713843	µm^3	Surface	1		993
49.7869	µm^3	Surface	1	Class B	994
2.66598	µm^3	Surface	1	Class B	997
4.08259	µm^3	Surface	1	Class B	999
0.946418	µm^3	Surface	1	Class B	1000
0.917959	µm^3	Surface	1	Class B	1001
1.9175	µm^3	Surface	1	Class B	1002
0.64367	µm^3	Surface	1	Class C	1003
0.617843	µm^3	Surface	1	Class C	1005
0.431644	µm^3	Surface	1	Class C	1006
2.12778	µm^3	Surface	1	Class B	1007
4.85066	µm^3	Surface	1	Class B	1008
0.381337	µm^3	Surface	1	Class C	1011
0.599291	µm^3	Surface	1	Class C	1012
0.36274	µm^3	Surface	1	Class C	1013
1.68433	µm^3	Surface	1	Class C	1014
1.14537	µm^3	Surface	1	Class C	1015
0.897981	µm^3	Surface	1	Class C	1016
0.00132216	µm^3	Surface	1	Class C	1017
0.230492	µm^3	Surface	1	Class C	1018
0.447064	µm^3	Surface	1	Class C	1019
0.611125	µm^3	Surface	1	Class A	1023
0.483734	µm^3	Surface	1	Class A	1024
0.192119	µm^3	Surface	1	Class A	1025
0.00329847	µm^3	Surface	1	Class A	1026
0.158722	µm^3	Surface	1	Class A	1027
0.770038	µm^3	Surface	1	Class A	1028
-0.00322652	µm^3	Surface	1	Class A	1030
0.766984	µm^3	Surface	1	Class A	1031
-0.0251562	µm^3	Surface	1	Class A	1032
1.12291	µm^3	Surface	1	Class A	1033
-0.00335232	µm^3	Surface	1	Class A	1034
0.771657	µm^3	Surface	1	Class A	1035
1.07793e-05	µm^3	Surface	1	Class A	1036
9.08338e-05	µm^3	Surface	1	Class A	1037
1.72067	µm^3	Surface	1	Class A	1038
1.00932	µm^3	Surface	1	Class A	1039
