# Supplementary material for: Programmable artificial RNA condensates in mammalian cells
Source: Nat Nanotechnol. 2026 Apr 29;21(6):821–30. doi: 10.1038/s41565-026-02164-7 (PMC13293865; doi:10.1038/s41565-026-02164-7)
Supplement: Supplementary file 4 — Condensate volume and number quantification in Fig. 2. [file 41565_2026_2164_MOESM4_ESM.zip › Source Data Fig. 2/Condensate volume and number (Figure 2)/10ntABr_48hr/outside/20241025_10ntABr_NucDFHBI_48hr_Sample1_1_1_outside.xls]

## Sheet: Detailed
Detailed
Volume	Unit	Category	Time	Outside	ID
0.178531	µm^3	Surface	1	Class B	1
0.366626	µm^3	Surface	1	Class B	3
0.0216787	µm^3	Surface	1	Class B	4
0.48586	µm^3	Surface	1	Class B	5
0.207862	µm^3	Surface	1	Class B	7
0.0331557	µm^3	Surface	1	Class B	8
0.203398	µm^3	Surface	1	Class B	9
0.082252	µm^3	Surface	1	Class B	11
0.389581	µm^3	Surface	1	Class B	12
0.155577	µm^3	Surface	1	Class B	13
0.319443	µm^3	Surface	1	Class B	14
0.420823	µm^3	Surface	1	Class B	15
0.0554721	µm^3	Surface	1	Class B	16
0.0452705	µm^3	Surface	1	Class B	17
0.0535595	µm^3	Surface	1	Class B	18
2.34896	µm^3	Surface	1	Class B	20
0.0216787	µm^3	Surface	1	Class B	21
0.0216788	µm^3	Surface	1	Class B	23
0.0178531	µm^3	Surface	1	Class B	24
0.0663117	µm^3	Surface	1	Class B	25
1.10179	µm^3	Surface	1	Class B	26
0.057385	µm^3	Surface	1	Class B	27
0.0452703	µm^3	Surface	1	Class B	28
0.0318805	µm^3	Surface	1	Class B	29
0.0720502	µm^3	Surface	1	Class B	31
0.0484585	µm^3	Surface	1	Class B	34
0.0714127	µm^3	Surface	1	Class B	35
0.615933	µm^3	Surface	1	Class B	36
0.543883	µm^3	Surface	1	Class B	37
0.193196	µm^3	Surface	1	Class B	38
0.185544	µm^3	Surface	1	Class B	40
0.0331558	µm^3	Surface	1	Class B	42
0.0331559	µm^3	Surface	1	Class B	43
0.550896	µm^3	Surface	1	Class B	44
0.138999	µm^3	Surface	1	Class B	45
0.0331558	µm^3	Surface	1	Class B	46
0.0924536	µm^3	Surface	1	Class B	47
0.0714124	µm^3	Surface	1	Class B	53
0.0867151	µm^3	Surface	1	Class B	55
0.319443	µm^3	Surface	1	Class B	56
0.0331557	µm^3	Surface	1	Class B	57
0.167054	µm^3	Surface	1	Class B	58
0.0522841	µm^3	Surface	1	Class B	59
0.0714123	µm^3	Surface	1	Class B	60
0.279273	µm^3	Surface	1	Class B	61
0.273535	µm^3	Surface	1	Class B	62
0.0331556	µm^3	Surface	1	Class B	65
0.0701372	µm^3	Surface	1	Class B	66
0.0758757	µm^3	Surface	1	Class B	67
5.00142	µm^3	Surface	1	Class B	68
0.605731	µm^3	Surface	1	Class B	69
0.107756	µm^3	Surface	1	Class B	70
0.0216788	µm^3	Surface	1	Class B	72
0.111582	µm^3	Surface	1	Class B	73
0.193196	µm^3	Surface	1	Class B	75
0.419549	µm^3	Surface	1	Class B	77
0.0414447	µm^3	Surface	1	Class B	78
0.0331559	µm^3	Surface	1	Class B	79
0.182357	µm^3	Surface	1	Class B	80
0.0420824	µm^3	Surface	1	Class B	83
0.195747	µm^3	Surface	1	Class B	84
0.086715	µm^3	Surface	1	Class B	85
0.265884	µm^3	Surface	1	Class B	87
0.047821	µm^3	Surface	1	Class B	88
2.06331	µm^3	Surface	1	Class B	89
0.0988295	µm^3	Surface	1	Class B	90
0.126247	µm^3	Surface	1	Class B	91
0.0720499	µm^3	Surface	1	Class B	93
0.29904	µm^3	Surface	1	Class B	94
0.490323	µm^3	Surface	1	Class B	95
0.0867152	µm^3	Surface	1	Class B	97
0.0216788	µm^3	Surface	1	Class B	99
0.631873	µm^3	Surface	1	Class B	108
0.0918156	µm^3	Surface	1	Class B	110
0.0216787	µm^3	Surface	1	Class B	112
0.0216788	µm^3	Surface	1	Class B	114
0.0726876	µm^3	Surface	1	Class B	115
0.0331558	µm^3	Surface	1	Class B	118
0.0331558	µm^3	Surface	1	Class B	119
0.123697	µm^3	Surface	1	Class B	121
0.296489	µm^3	Surface	1	Class B	122
4.80759	µm^3	Surface	1	Class B	125
7.93953	µm^3	Surface	1	Class B	128
0.137724	µm^3	Surface	1	Class B	129
0.0216788	µm^3	Surface	1	Class B	130
0.0216787	µm^3	Surface	1	Class B	131
0.08544	µm^3	Surface	1	Class B	133
0.0216788	µm^3	Surface	1	Class B	134
6.10003	µm^3	Surface	1	Class B	138
0.441864	µm^3	Surface	1	Class B	139
0.0318805	µm^3	Surface	1	Class B	140
0.331557	µm^3	Surface	1	Class B	141
0.0318807	µm^3	Surface	1	Class B	142
0.530492	µm^3	Surface	1	Class B	143
0.17088	µm^3	Surface	1	Class B	146
0.0318805	µm^3	Surface	1	Class B	147
0.0216788	µm^3	Surface	1	Class B	148
2.24439	µm^3	Surface	1	Class B	149
0.0216789	µm^3	Surface	1	Class B	150
2.54088	µm^3	Surface	1	Class B	151
0.0216788	µm^3	Surface	1	Class B	153
0.0554722	µm^3	Surface	1	Class B	155
0.0216788	µm^3	Surface	1	Class B	156
0.222526	µm^3	Surface	1	Class B	157
0.0337934	µm^3	Surface	1	Class B	158
0.372365	µm^3	Surface	1	Class B	160
0.140912	µm^3	Surface	1	Class B	161
0.0331559	µm^3	Surface	1	Class B	165
3.47817	µm^3	Surface	1	Class B	167
0.114132	µm^3	Surface	1	Class B	168
3.13641	µm^3	Surface	1	Class B	170
0.0331558	µm^3	Surface	1	Class B	175
0.251219	µm^3	Surface	1	Class B	176
0.0331558	µm^3	Surface	1	Class B	179
0.225714	µm^3	Surface	1	Class B	180
0.0484584	µm^3	Surface	1	Class B	181
0.235916	µm^3	Surface	1	Class B	182
0.0522841	µm^3	Surface	1	Class B	183
0.276086	µm^3	Surface	1	Class B	184
0.07205	µm^3	Surface	1	Class B	186
0.0337934	µm^3	Surface	1	Class B	187
4.23565	µm^3	Surface	1	Class B	188
0.0331558	µm^3	Surface	1	Class B	189
0.152389	µm^3	Surface	1	Class B	190
0.306691	µm^3	Surface	1	Class B	191
0.67268	µm^3	Surface	1	Class B	193
0.652913	µm^3	Surface	1	Class B	195
0.521566	µm^3	Surface	1	Class B	197
0.226352	µm^3	Surface	1	Class B	198
0.0522841	µm^3	Surface	1	Class B	199
0.0822517	µm^3	Surface	1	Class B	200
0.47247	µm^3	Surface	1	Class B	201
2.23929	µm^3	Surface	1	Class B	202
0.276723	µm^3	Surface	1	Class B	204
0.0841644	µm^3	Surface	1	Class B	205
0.0331558	µm^3	Surface	1	Class B	206
0.0599356	µm^3	Surface	1	Class B	207
0.473107	µm^3	Surface	1	Class B	210
0.306691	µm^3	Surface	1	Class B	212
0.165141	µm^3	Surface	1	Class B	214
0.0930913	µm^3	Surface	1	Class B	215
0.131985	µm^3	Surface	1	Class B	216
0.0331558	µm^3	Surface	1	Class B	218
0.128798	µm^3	Surface	1	Class B	219
0.0216788	µm^3	Surface	1	Class B	221
0.0561098	µm^3	Surface	1	Class B	224
6.94231	µm^3	Surface	1	Class B	226
2.21296	µm^3	Surface	1	Class B	227
3.68832	µm^3	Surface	1	Class B	229
5.36139	µm^3	Surface	1	Class B	231
1.94103	µm^3	Surface	1	Class B	232
6.44866	µm^3	Surface	1	Class B	233
1.9147	µm^3	Surface	1	Class B	234
7.5236	µm^3	Surface	1	Class B	235
3.75894	µm^3	Surface	1	Class B	236
