# Supplementary material for: Programmable artificial RNA condensates in mammalian cells
Source: Nat Nanotechnol. 2026 Apr 29;21(6):821–30. doi: 10.1038/s41565-026-02164-7 (PMC13293865; doi:10.1038/s41565-026-02164-7)
Supplement: Supplementary file 4 — Condensate volume and number quantification in Fig. 2. [file 41565_2026_2164_MOESM4_ESM.zip › Source Data Fig. 2/Condensate volume and number (Figure 2)/15ntABr_48hr/outside/20240918_JABr_NucDFHBI_48hr_Sample2_1_2_outside.xls]

## Sheet: Detailed
Detailed
Volume	Unit	Category	Time	Outside	ID
0.125609	µm^3	Surface	1	Class B	0
0.570663	µm^3	Surface	1	Class B	1
0.452704	µm^3	Surface	1	Class B	3
0.109032	µm^3	Surface	1	Class B	4
0.102656	µm^3	Surface	1	Class B	5
0.151751	µm^3	Surface	1	Class B	6
0.707111	µm^3	Surface	1	Class B	7
0.390218	µm^3	Surface	1	Class B	8
0.163867	µm^3	Surface	1	Class B	9
0.383841	µm^3	Surface	1	Class B	10
0.360888	µm^3	Surface	1	Class B	11
0.0554719	µm^3	Surface	1	Class B	12
0.086715	µm^3	Surface	1	Class B	13
0.436764	µm^3	Surface	1	Class B	14
0.211687	µm^3	Surface	1	Class B	15
1.15663	µm^3	Surface	1	Class B	16
0.156215	µm^3	Surface	1	Class B	18
1.39637	µm^3	Surface	1	Class B	19
0.571937	µm^3	Surface	1	Class B	20
0.218063	µm^3	Surface	1	Class B	21
2.21889	µm^3	Surface	1	Class B	25
0.205949	µm^3	Surface	1	Class B	26
0.252493	µm^3	Surface	1	Class B	27
0.220614	µm^3	Surface	1	Class B	28
0.107119	µm^3	Surface	1	Class B	29
0.27991	µm^3	Surface	1	Class B	31
0.491599	µm^3	Surface	1	Class B	32
0.234002	µm^3	Surface	1	Class B	34
0.634421	µm^3	Surface	1	Class B	35
0.246118	µm^3	Surface	1	Class B	37
0.0216788	µm^3	Surface	1	Class B	38
0.195746	µm^3	Surface	1	Class B	39
1.1324	µm^3	Surface	1	Class B	40
1.11008	µm^3	Surface	1	Class B	41
0.775334	µm^3	Surface	1	Class B	42
0.209775	µm^3	Surface	1	Class B	43
0.339209	µm^3	Surface	1	Class B	44
0.0216788	µm^3	Surface	1	Class B	45
0.0216789	µm^3	Surface	1	Class B	48
0.321995	µm^3	Surface	1	Class B	49
0.0446329	µm^3	Surface	1	Class B	50
0.0452703	µm^3	Surface	1	Class B	52
0.667579	µm^3	Surface	1	Class B	53
1.1426	µm^3	Surface	1	Class B	54
0.288201	µm^3	Surface	1	Class B	55
0.0331558	µm^3	Surface	1	Class B	56
0.12816	µm^3	Surface	1	Class B	57
0.721776	µm^3	Surface	1	Class B	58
0.557271	µm^3	Surface	1	Class B	59
0.147926	µm^3	Surface	1	Class B	60
0.569387	µm^3	Surface	1	Class B	61
0.0599354	µm^3	Surface	1	Class B	62
0.0484586	µm^3	Surface	1	Class B	63
0.0714125	µm^3	Surface	1	Class B	64
0.0331557	µm^3	Surface	1	Class B	65
0.6255	µm^3	Surface	1	Class B	66
0.161953	µm^3	Surface	1	Class B	67
0.279912	µm^3	Surface	1	Class B	68
0.205311	µm^3	Surface	1	Class B	69
0.113495	µm^3	Surface	1	Class B	70
0.176619	µm^3	Surface	1	Class B	72
0.096917	µm^3	Surface	1	Class B	73
0.321994	µm^3	Surface	1	Class B	74
0.0446329	µm^3	Surface	1	Class B	75
0.0216788	µm^3	Surface	1	Class B	77
0.0216788	µm^3	Surface	1	Class B	78
0.0216788	µm^3	Surface	1	Class B	79
0.0331558	µm^3	Surface	1	Class B	80
0.20021	µm^3	Surface	1	Class B	81
0.0331557	µm^3	Surface	1	Class B	82
0.351961	µm^3	Surface	1	Class B	83
0.310517	µm^3	Surface	1	Class B	86
0.0848024	µm^3	Surface	1	Class B	87
0.306052	µm^3	Surface	1	Class B	88
0.162591	µm^3	Surface	1	Class B	89
0.457167	µm^3	Surface	1	Class B	92
0.259507	µm^3	Surface	1	Class B	93
0.208499	µm^3	Surface	1	Class B	95
0.361525	µm^3	Surface	1	Class B	97
1.08203	µm^3	Surface	1	Class B	98
0.152389	µm^3	Surface	1	Class B	99
1.42315	µm^3	Surface	1	Class B	100
0.532405	µm^3	Surface	1	Class B	103
0.0331558	µm^3	Surface	1	Class B	104
2.50645	µm^3	Surface	1	Class B	105
0.0714124	µm^3	Surface	1	Class B	106
0.0216787	µm^3	Surface	1	Class B	107
0.204035	µm^3	Surface	1	Class B	108
0.0446328	µm^3	Surface	1	Class B	109
1.83759	µm^3	Surface	1	Class B	111
0.451428	µm^3	Surface	1	Class B	113
1.10562	µm^3	Surface	1	Class B	114
0.323269	µm^3	Surface	1	Class B	115
1.31029	µm^3	Surface	1	Class B	116
0.19192	µm^3	Surface	1	Class B	118
0.0478208	µm^3	Surface	1	Class B	119
0.140274	µm^3	Surface	1	Class B	120
0.576401	µm^3	Surface	1	Class B	121
0.925814	µm^3	Surface	1	Class B	122
1.0986	µm^3	Surface	1	Class B	123
0.161316	µm^3	Surface	1	Class B	125
0.0331559	µm^3	Surface	1	Class B	126
0.410623	µm^3	Surface	1	Class B	127
0.0720499	µm^3	Surface	1	Class B	128
0.309242	µm^3	Surface	1	Class B	129
0.0720502	µm^3	Surface	1	Class B	130
0.105206	µm^3	Surface	1	Class B	131
0.0216788	µm^3	Surface	1	Class B	132
0.0331558	µm^3	Surface	1	Class B	133
0.235278	µm^3	Surface	1	Class B	134
1.32687	µm^3	Surface	1	Class B	135
0.466733	µm^3	Surface	1	Class B	137
4.32619	µm^3	Surface	1	Class B	138
0.116683	µm^3	Surface	1	Class B	139
1.67501	µm^3	Surface	1	Class B	140
0.0337935	µm^3	Surface	1	Class B	142
0.574489	µm^3	Surface	1	Class B	143
0.594891	µm^3	Surface	1	Class B	144
0.0331558	µm^3	Surface	1	Class B	146
1.2918	µm^3	Surface	1	Class B	148
0.0969171	µm^3	Surface	1	Class B	151
0.0554719	µm^3	Surface	1	Class B	152
0.177893	µm^3	Surface	1	Class B	154
1.14196	µm^3	Surface	1	Class B	155
0.839097	µm^3	Surface	1	Class B	157
0.0216788	µm^3	Surface	1	Class B	158
0.640161	µm^3	Surface	1	Class B	159
0.356424	µm^3	Surface	1	Class B	161
0.126247	µm^3	Surface	1	Class B	164
0.800202	µm^3	Surface	1	Class B	166
2.47585	µm^3	Surface	1	Class B	167
0.0994676	µm^3	Surface	1	Class B	168
0.131986	µm^3	Surface	1	Class B	169
0.0331557	µm^3	Surface	1	Class B	171
0.124334	µm^3	Surface	1	Class B	172
0.247393	µm^3	Surface	1	Class B	173
0.19766	µm^3	Surface	1	Class B	174
0.0216788	µm^3	Surface	1	Class B	176
0.477573	µm^3	Surface	1	Class B	178
0.0567473	µm^3	Surface	1	Class B	179
0.332834	µm^3	Surface	1	Class B	181
0.0395835	µm^3	Surface	1	Class B	182
0.243568	µm^3	Surface	1	Class B	183
0.24038	µm^3	Surface	1	Class B	184
0.147926	µm^3	Surface	1	Class B	186
0.122421	µm^3	Surface	1	Class B	187
9.72804	µm^3	Surface	1	Class B	188
0.77151	µm^3	Surface	1	Class B	189
0.109031	µm^3	Surface	1	Class B	193
0.179806	µm^3	Surface	1	Class B	194
0.289476	µm^3	Surface	1	Class B	195
0.113495	µm^3	Surface	1	Class B	196
0.142187	µm^3	Surface	1	Class B	198
0.812954	µm^3	Surface	1	Class B	201
2.16469	µm^3	Surface	1	Class B	202
0.193834	µm^3	Surface	1	Class B	203
0.0950039	µm^3	Surface	1	Class B	204
0.376191	µm^3	Surface	1	Class B	205
0.416998	µm^3	Surface	1	Class B	206
5.40621	µm^3	Surface	1	Class B	208
0.0682244	µm^3	Surface	1	Class B	209
0.418273	µm^3	Surface	1	Class B	210
1.28224	µm^3	Surface	1	Class B	211
0.214875	µm^3	Surface	1	Class B	214
0.374277	µm^3	Surface	1	Class B	218
0.0331557	µm^3	Surface	1	Class B	219
0.0720499	µm^3	Surface	1	Class B	220
0.0216788	µm^3	Surface	1	Class B	222
1.52134	µm^3	Surface	1	Class B	225
0.0433575	µm^3	Surface	1	Class B	226
0.107756	µm^3	Surface	1	Class B	227
0.410621	µm^3	Surface	1	Class B	228
0.37619	µm^3	Surface	1	Class B	230
0.0675867	µm^3	Surface	1	Class B	231
0.844197	µm^3	Surface	1	Class B	232
0.247393	µm^3	Surface	1	Class B	233
0.0733254	µm^3	Surface	1	Class B	237
0.0599355	µm^3	Surface	1	Class B	239
0.194471	µm^3	Surface	1	Class B	241
0.104568	µm^3	Surface	1	Class B	242
0.504988	µm^3	Surface	1	Class B	243
0.373641	µm^3	Surface	1	Class B	244
0.707749	µm^3	Surface	1	Class B	245
0.621034	µm^3	Surface	1	Class B	247
0.51519	µm^3	Surface	1	Class B	248
0.489685	µm^3	Surface	1	Class B	249
0.173431	µm^3	Surface	1	Class B	251
0.189371	µm^3	Surface	1	Class B	253
0.123059	µm^3	Surface	1	Class B	254
0.381929	µm^3	Surface	1	Class B	255
0.541331	µm^3	Surface	1	Class B	256
0.307966	µm^3	Surface	1	Class B	257
0.408708	µm^3	Surface	1	Class B	258
0.113495	µm^3	Surface	1	Class B	259
0.0331558	µm^3	Surface	1	Class B	260
0.0688621	µm^3	Surface	1	Class B	261
0.0816143	µm^3	Surface	1	Class B	263
0.152389	µm^3	Surface	1	Class B	266
4.33002	µm^3	Surface	1	Class B	267
5.46815	µm^3	Surface	1	Class B	268
0.265884	µm^3	Surface	1	Class B	269
0.209137	µm^3	Surface	1	Class B	270
0.520928	µm^3	Surface	1	Class B	272
0.0433576	µm^3	Surface	1	Class B	273
2.44906	µm^3	Surface	1	Class B	274
0.831445	µm^3	Surface	1	Class B	275
0.107756	µm^3	Surface	1	Class B	276
0.192558	µm^3	Surface	1	Class B	277
0.336021	µm^3	Surface	1	Class B	278
0.0816143	µm^3	Surface	1	Class B	279
0.0331558	µm^3	Surface	1	Class B	280
0.520291	µm^3	Surface	1	Class B	282
0.105206	µm^3	Surface	1	Class B	284
16.3381	µm^3	Surface	1	Class B	285
0.0867151	µm^3	Surface	1	Class B	286
0.926448	µm^3	Surface	1	Class B	287
0.548983	µm^3	Surface	1	Class B	288
0.237191	µm^3	Surface	1	Class B	289
0.449515	µm^3	Surface	1	Class B	290
0.217425	µm^3	Surface	1	Class B	291
0.828257	µm^3	Surface	1	Class B	292
0.222526	µm^3	Surface	1	Class B	293
0.263971	µm^3	Surface	1	Class B	295
1.68712	µm^3	Surface	1	Class B	298
0.555997	µm^3	Surface	1	Class B	300
0.297765	µm^3	Surface	1	Class B	302
0.779799	µm^3	Surface	1	Class B	303
1.68265	µm^3	Surface	1	Class B	304
0.172155	µm^3	Surface	1	Class B	305
0.0688619	µm^3	Surface	1	Class B	306
0.846748	µm^3	Surface	1	Class B	308
0.410622	µm^3	Surface	1	Class B	309
0.545795	µm^3	Surface	1	Class B	311
1.26948	µm^3	Surface	1	Class B	312
0.155577	µm^3	Surface	1	Class B	313
2.57276	µm^3	Surface	1	Class B	315
1.49775	µm^3	Surface	1	Class B	317
6.69214	µm^3	Surface	1	Class B	318
2.2607	µm^3	Surface	1	Class B	319
0.239104	µm^3	Surface	1	Class B	320
0.502394	µm^3	Surface	1	Class B	321
0.429047	µm^3	Surface	1	Class B	323
0.34743	µm^3	Surface	1	Class B	324
1.27962	µm^3	Surface	1	Class B	326
0.495795	µm^3	Surface	1	Class B	327
2.29681	µm^3	Surface	1	Class B	328
2.30014	µm^3	Surface	1	Class B	330
1.58624	µm^3	Surface	1	Class B	331
1.49149	µm^3	Surface	1	Class B	332
0.793449	µm^3	Surface	1	Class B	333
36.0273	µm^3	Surface	1	Class B	334
13.3336	µm^3	Surface	1	Class B	335
0.985323	µm^3	Surface	1	Class B	336
2.13167	µm^3	Surface	1	Class B	338
2.66642	µm^3	Surface	1	Class B	339
0.617003	µm^3	Surface	1	Class B	340
1.33419	µm^3	Surface	1	Class B	341
2.26498	µm^3	Surface	1	Class B	342
0.679235	µm^3	Surface	1	Class B	343
1.70487	µm^3	Surface	1	Class B	344
0.788952	µm^3	Surface	1	Class B	345
0.60601	µm^3	Surface	1	Class B	346
0.762688	µm^3	Surface	1	Class B	347
1.09526	µm^3	Surface	1	Class B	348
1.06464	µm^3	Surface	1	Class B	349
1.80397	µm^3	Surface	1	Class B	350
0.212091	µm^3	Surface	1	Class B	351
0.598737	µm^3	Surface	1	Class B	352
0.666414	µm^3	Surface	1	Class B	353
