# Supplementary material for: Programmable artificial RNA condensates in mammalian cells
Source: Nat Nanotechnol. 2026 Apr 29;21(6):821–30. doi: 10.1038/s41565-026-02164-7 (PMC13293865; doi:10.1038/s41565-026-02164-7)
Supplement: Supplementary file 4 — Condensate volume and number quantification in Fig. 2. [file 41565_2026_2164_MOESM4_ESM.zip › Source Data Fig. 2/Condensate volume and number (Figure 2)/15ntABr_48hr/outside/20240918_JABr_NucDFHBI_48hr_Sample2_1_1_outside.xls]

## Sheet: Detailed
Detailed
Volume	Unit	Category	Time	Outside	ID
0.0331557	µm^3	Surface	1	Class B	1
0.0446328	µm^3	Surface	1	Class B	2
0.0331557	µm^3	Surface	1	Class B	3
0.0331557	µm^3	Surface	1	Class B	6
0.068862	µm^3	Surface	1	Class B	7
0.0943663	µm^3	Surface	1	Class B	9
0.0420823	µm^3	Surface	1	Class B	11
0.0822517	µm^3	Surface	1	Class B	13
0.0331557	µm^3	Surface	1	Class B	18
0.0216788	µm^3	Surface	1	Class B	22
0.088628	µm^3	Surface	1	Class B	29
0.158127	µm^3	Surface	1	Class B	30
0.174705	µm^3	Surface	1	Class B	31
0.0331557	µm^3	Surface	1	Class B	32
0.110307	µm^3	Surface	1	Class B	36
0.0331557	µm^3	Surface	1	Class B	40
0.0331558	µm^3	Surface	1	Class B	43
0.0446327	µm^3	Surface	1	Class B	44
0.0331558	µm^3	Surface	1	Class B	45
0.492236	µm^3	Surface	1	Class B	46
0.0178531	µm^3	Surface	1	Class B	50
0.121146	µm^3	Surface	1	Class B	53
0.0331558	µm^3	Surface	1	Class B	56
0.85376	µm^3	Surface	1	Class B	58
0.055472	µm^3	Surface	1	Class B	59
0.0484584	µm^3	Surface	1	Class B	62
0.0962791	µm^3	Surface	1	Class B	66
0.192559	µm^3	Surface	1	Class B	67
0.0707748	µm^3	Surface	1	Class B	68
0.0484585	µm^3	Surface	1	Class B	69
0.0216788	µm^3	Surface	1	Class B	74
0.0943663	µm^3	Surface	1	Class B	76
0.0216788	µm^3	Surface	1	Class B	80
0.0439951	µm^3	Surface	1	Class B	81
0.0446328	µm^3	Surface	1	Class B	83
0.07205	µm^3	Surface	1	Class B	84
0.181719	µm^3	Surface	1	Class B	86
0.0216788	µm^3	Surface	1	Class B	87
0.0216788	µm^3	Surface	1	Class B	91
0.533681	µm^3	Surface	1	Class B	92
0.110307	µm^3	Surface	1	Class B	93
0.0452704	µm^3	Surface	1	Class B	94
0.0331558	µm^3	Surface	1	Class B	95
0.0592978	µm^3	Surface	1	Class B	97
0.652914	µm^3	Surface	1	Class B	98
0.0969169	µm^3	Surface	1	Class B	100
0.169604	µm^3	Surface	1	Class B	101
0.0452703	µm^3	Surface	1	Class B	103
0.294576	µm^3	Surface	1	Class B	104
0.0216788	µm^3	Surface	1	Class B	105
0.199572	µm^3	Surface	1	Class B	108
0.0720501	µm^3	Surface	1	Class B	109
0.0535592	µm^3	Surface	1	Class B	110
0.11222	µm^3	Surface	1	Class B	111
0.129435	µm^3	Surface	1	Class B	113
0.0216788	µm^3	Surface	1	Class B	115
0.124334	µm^3	Surface	1	Class B	116
0.0318805	µm^3	Surface	1	Class B	117
0.0337934	µm^3	Surface	1	Class B	118
0.0599355	µm^3	Surface	1	Class B	119
0.201485	µm^3	Surface	1	Class B	121
0.0554722	µm^3	Surface	1	Class B	122
0.0446328	µm^3	Surface	1	Class B	124
0.0216788	µm^3	Surface	1	Class B	128
0.0988296	µm^3	Surface	1	Class B	129
0.163866	µm^3	Surface	1	Class B	130
0.0216788	µm^3	Surface	1	Class B	135
0.282461	µm^3	Surface	1	Class B	137
0.0828894	µm^3	Surface	1	Class B	143
0.121146	µm^3	Surface	1	Class B	144
0.130072	µm^3	Surface	1	Class B	149
0.0446327	µm^3	Surface	1	Class B	152
2.73981	µm^3	Surface	1	Class B	153
0.0981923	µm^3	Surface	1	Class B	154
0.0561098	µm^3	Surface	1	Class B	156
0.0981921	µm^3	Surface	1	Class B	157
0.0969171	µm^3	Surface	1	Class B	158
0.0599355	µm^3	Surface	1	Class B	160
0.313705	µm^3	Surface	1	Class B	163
0.0561097	µm^3	Surface	1	Class B	164
0.123697	µm^3	Surface	1	Class B	166
0.11222	µm^3	Surface	1	Class B	167
0.0216789	µm^3	Surface	1	Class B	169
0.0446328	µm^3	Surface	1	Class B	173
0.0331558	µm^3	Surface	1	Class B	174
0.0484584	µm^3	Surface	1	Class B	176
0.0790638	µm^3	Surface	1	Class B	177
0.0446328	µm^3	Surface	1	Class B	178
0.666941	µm^3	Surface	1	Class B	179
0.0446328	µm^3	Surface	1	Class B	180
0.0554722	µm^3	Surface	1	Class B	182
0.0216788	µm^3	Surface	1	Class B	184
0.142825	µm^3	Surface	1	Class B	185
0.168329	µm^3	Surface	1	Class B	188
0.0981923	µm^3	Surface	1	Class B	189
0.242292	µm^3	Surface	1	Class B	191
0.0848023	µm^3	Surface	1	Class B	194
0.0892655	µm^3	Surface	1	Class B	195
0.0452704	µm^3	Surface	1	Class B	197
0.149839	µm^3	Surface	1	Class B	199
0.121784	µm^3	Surface	1	Class B	201
0.175343	µm^3	Surface	1	Class B	202
0.4323	µm^3	Surface	1	Class B	203
0.0446328	µm^3	Surface	1	Class B	204
0.0216788	µm^3	Surface	1	Class B	205
0.0599353	µm^3	Surface	1	Class B	209
0.0216787	µm^3	Surface	1	Class B	210
0.0535593	µm^3	Surface	1	Class B	212
0.256319	µm^3	Surface	1	Class B	213
0.154302	µm^3	Surface	1	Class B	214
0.0675868	µm^3	Surface	1	Class B	215
0.0216788	µm^3	Surface	1	Class B	216
0.0988296	µm^3	Surface	1	Class B	222
0.0561099	µm^3	Surface	1	Class B	223
0.355787	µm^3	Surface	1	Class B	225
0.407434	µm^3	Surface	1	Class B	227
0.0216788	µm^3	Surface	1	Class B	228
0.0337934	µm^3	Surface	1	Class B	231
0.292026	µm^3	Surface	1	Class B	232
0.0331558	µm^3	Surface	1	Class B	233
0.0956417	µm^3	Surface	1	Class B	235
0.349411	µm^3	Surface	1	Class B	236
0.0216788	µm^3	Surface	1	Class B	237
0.0446328	µm^3	Surface	1	Class B	238
0.60063	µm^3	Surface	1	Class B	240
0.0561097	µm^3	Surface	1	Class B	243
0.333471	µm^3	Surface	1	Class B	245
0.0331558	µm^3	Surface	1	Class B	247
0.246755	µm^3	Surface	1	Class B	248
0.0216788	µm^3	Surface	1	Class B	249
0.380654	µm^3	Surface	1	Class B	251
0.0216788	µm^3	Surface	1	Class B	257
0.0446327	µm^3	Surface	1	Class B	258
0.180444	µm^3	Surface	1	Class B	259
0.0331557	µm^3	Surface	1	Class B	260
0.0816142	µm^3	Surface	1	Class B	262
1.22931	µm^3	Surface	1	Class B	263
0.0408071	µm^3	Surface	1	Class B	264
0.080339	µm^3	Surface	1	Class B	266
0.297764	µm^3	Surface	1	Class B	267
0.113495	µm^3	Surface	1	Class B	268
0.148563	µm^3	Surface	1	Class B	269
0.110307	µm^3	Surface	1	Class B	271
0.177256	µm^3	Surface	1	Class B	272
0.0178531	µm^3	Surface	1	Class B	273
0.0599354	µm^3	Surface	1	Class B	274
0.0331558	µm^3	Surface	1	Class B	276
0.0216788	µm^3	Surface	1	Class B	277
0.0599355	µm^3	Surface	1	Class B	278
0.0599354	µm^3	Surface	1	Class B	282
0.0624859	µm^3	Surface	1	Class B	283
0.0446328	µm^3	Surface	1	Class B	284
0.0216788	µm^3	Surface	1	Class B	285
