# Supplementary material for: Programmable artificial RNA condensates in mammalian cells
Source: Nat Nanotechnol. 2026 Apr 29;21(6):821–30. doi: 10.1038/s41565-026-02164-7 (PMC13293865; doi:10.1038/s41565-026-02164-7)
Supplement: Supplementary file 4 — Condensate volume and number quantification in Fig. 2. [file 41565_2026_2164_MOESM4_ESM.zip › Source Data Fig. 2/Condensate volume and number (Figure 2)/15ntABr_48hr/outside/20240918_JABr_NucDFHBI_48hr_Sample3_1_1_outside.xls]

## Sheet: Detailed
Detailed
Volume	Unit	Category	Time	Outside	ID
0.107119	µm^3	Surface	1	Class B	2
3.61589	µm^3	Surface	1	Class B	5
0.0216787	µm^3	Surface	1	Class B	6
0.0331558	µm^3	Surface	1	Class B	8
0.113495	µm^3	Surface	1	Class B	9
0.0554722	µm^3	Surface	1	Class B	10
11.359	µm^3	Surface	1	Class B	11
0.10138	µm^3	Surface	1	Class B	12
0.068862	µm^3	Surface	1	Class B	13
1.6801	µm^3	Surface	1	Class B	14
0.107756	µm^3	Surface	1	Class B	15
0.20531	µm^3	Surface	1	Class B	16
0.0331556	µm^3	Surface	1	Class B	18
0.109669	µm^3	Surface	1	Class B	19
0.0216788	µm^3	Surface	1	Class B	20
0.373003	µm^3	Surface	1	Class B	21
0.209774	µm^3	Surface	1	Class B	22
0.0331556	µm^3	Surface	1	Class B	24
0.0561098	µm^3	Surface	1	Class B	25
0.0420824	µm^3	Surface	1	Class B	27
0.121783	µm^3	Surface	1	Class B	28
0.0216788	µm^3	Surface	1	Class B	32
0.0452705	µm^3	Surface	1	Class B	33
0.0331557	µm^3	Surface	1	Class B	35
0.0331558	µm^3	Surface	1	Class B	36
0.109032	µm^3	Surface	1	Class B	37
