# Supplementary material for: Programmable artificial RNA condensates in mammalian cells
Source: Nat Nanotechnol. 2026 Apr 29;21(6):821–30. doi: 10.1038/s41565-026-02164-7 (PMC13293865; doi:10.1038/s41565-026-02164-7)
Supplement: Supplementary file 4 — Condensate volume and number quantification in Fig. 2. [file 41565_2026_2164_MOESM4_ESM.zip › Source Data Fig. 2/Condensate volume and number (Figure 2)/20ntABr_24hr/outside/20240926_AABr_NucDFHBI_24hr_Sample3_2_1_outside.xls]

## Sheet: Detailed
Detailed
Volume	Unit	Category	Time	Set 1	ID
0.235279	µm^3	Surface	1	Class B	0
0.454617	µm^3	Surface	1	Class B	1
0.2187	µm^3	Surface	1	Class B	2
0.0969167	µm^3	Surface	1	Class B	3
0.17088	µm^3	Surface	1	Class B	4
0.138999	µm^3	Surface	1	Class B	6
0.127522	µm^3	Surface	1	Class B	7
0.10138	µm^3	Surface	1	Class B	8
0.0714123	µm^3	Surface	1	Class B	9
0.119233	µm^3	Surface	1	Class B	10
0.193834	µm^3	Surface	1	Class B	11
0.0828897	µm^3	Surface	1	Class B	13
0.0994674	µm^3	Surface	1	Class B	15
0.343672	µm^3	Surface	1	Class B	16
0.177256	µm^3	Surface	1	Class B	17
0.0985717	µm^3	Surface	1	Class B	18
0.0714126	µm^3	Surface	1	Class B	20
0.107119	µm^3	Surface	1	Class B	21
19.963	µm^3	Surface	1	Class A	23
0.0848023	µm^3	Surface	1	Class B	24
7.58311	µm^3	Surface	1	Class B	25
0.174068	µm^3	Surface	1	Class B	28
0.209774	µm^3	Surface	1	Class B	29
0.0962794	µm^3	Surface	1	Class B	31
0.213599	µm^3	Surface	1	Class B	32
17.4399	µm^3	Surface	1	Class B	33
0.126795	µm^3	Surface	1	Class B	35
0.104568	µm^3	Surface	1	Class B	36
0.357061	µm^3	Surface	1	Class B	37
0.408708	µm^3	Surface	1	Class B	38
0.05611	µm^3	Surface	1	Class B	39
0.0216788	µm^3	Surface	1	Class B	40
0.148255	µm^3	Surface	1	Class B	41
0.245481	µm^3	Surface	1	Class B	42
0.0561097	µm^3	Surface	1	Class B	43
0.0331558	µm^3	Surface	1	Class B	44
0.394044	µm^3	Surface	1	Class B	47
0.019739	µm^3	Surface	1	Class B	48
0.0216788	µm^3	Surface	1	Class B	49
0.0331559	µm^3	Surface	1	Class B	50
0.039392	µm^3	Surface	1	Class B	51
0.0956418	µm^3	Surface	1	Class B	52
0.0943664	µm^3	Surface	1	Class B	53
0.0599354	µm^3	Surface	1	Class B	55
4.79802	µm^3	Surface	1	Class B	57
0.107119	µm^3	Surface	1	Class B	59
0.348136	µm^3	Surface	1	Class B	60
0.429112	µm^3	Surface	1	Class B	62
0.048998	µm^3	Surface	1	Class B	63
0.441865	µm^3	Surface	1	Class B	66
0.0790638	µm^3	Surface	1	Class B	67
0.946215	µm^3	Surface	1	Class B	68
0.0714123	µm^3	Surface	1	Class B	69
0.175484	µm^3	Surface	1	Class B	71
0.220613	µm^3	Surface	1	Class B	73
0.212325	µm^3	Surface	1	Class B	74
0.137086	µm^3	Surface	1	Class B	75
0.306691	µm^3	Surface	1	Class B	76
0.393113	µm^3	Surface	1	Class B	77
0.149839	µm^3	Surface	1	Class B	78
0.228902	µm^3	Surface	1	Class B	79
0.0867153	µm^3	Surface	1	Class B	81
0.248031	µm^3	Surface	1	Class B	82
