# Supplementary material for: Programmable artificial RNA condensates in mammalian cells
Source: Nat Nanotechnol. 2026 Apr 29;21(6):821–30. doi: 10.1038/s41565-026-02164-7 (PMC13293865; doi:10.1038/s41565-026-02164-7)
Supplement: Supplementary file 4 — Condensate volume and number quantification in Fig. 2. [file 41565_2026_2164_MOESM4_ESM.zip › Source Data Fig. 2/Condensate volume and number (Figure 2)/15ntABr_48hr/outside/20240918_JABr_NucDFHBI_48hr_Sample1_1_1_outside.xls]

## Sheet: Detailed
Detailed
Volume	Unit	Category	Time	Set 1	ID
0.804028	µm^3	Surface	1	Class B	0
0.193196	µm^3	Surface	1	Class B	1
0.362801	µm^3	Surface	1	Class B	2
0.528579	µm^3	Surface	1	Class B	3
5.01418	µm^3	Surface	1	Class B	4
0.251856	µm^3	Surface	1	Class B	6
0.454616	µm^3	Surface	1	Class B	7
0.162591	µm^3	Surface	1	Class B	8
1.63165	µm^3	Surface	1	Class B	10
1.42825	µm^3	Surface	1	Class B	12
0.387031	µm^3	Surface	1	Class B	13
0.214237	µm^3	Surface	1	Class B	15
0.146651	µm^3	Surface	1	Class B	16
0.367901	µm^3	Surface	1	Class B	19
0.293301	µm^3	Surface	1	Class B	20
0.486497	µm^3	Surface	1	Class B	21
7.03157	µm^3	Surface	1	Class A	22
1.15981	µm^3	Surface	1	Class A	23
3.05156	µm^3	Surface	1	Class A	24
0.0599356	µm^3	Surface	1	Class A	25
0.596167	µm^3	Surface	1	Class A	26
0.303504	µm^3	Surface	1	Class B	28
0.0433576	µm^3	Surface	1	Class A	29
0.0331558	µm^3	Surface	1	Class B	30
0.432938	µm^3	Surface	1	Class B	35
0.207861	µm^3	Surface	1	Class A	36
0.0433575	µm^3	Surface	1	Class A	37
0.93665	µm^3	Surface	1	Class A	39
0.228265	µm^3	Surface	1	Class A	40
1.29626	µm^3	Surface	1	Class A	41
0.0892652	µm^3	Surface	1	Class A	42
0.137086	µm^3	Surface	1	Class A	47
0.39787	µm^3	Surface	1	Class A	48
0.0216787	µm^3	Surface	1	Class A	49
0.133261	µm^3	Surface	1	Class A	51
0.131985	µm^3	Surface	1	Class A	52
0.397232	µm^3	Surface	1	Class A	53
3.72747	µm^3	Surface	1	Class A	54
0.850028	µm^3	Surface	1	Class B	55
1.05022	µm^3	Surface	1	Class B	56
4.3386	µm^3	Surface	1	Class A	57
3.06436	µm^3	Surface	1	Class A	58
