# Supplementary material for: Programmable artificial RNA condensates in mammalian cells
Source: Nat Nanotechnol. 2026 Apr 29;21(6):821–30. doi: 10.1038/s41565-026-02164-7 (PMC13293865; doi:10.1038/s41565-026-02164-7)
Supplement: Supplementary file 4 — Condensate volume and number quantification in Fig. 2. [file 41565_2026_2164_MOESM4_ESM.zip › Source Data Fig. 2/Condensate volume and number (Figure 2)/15ntABr_48hr/outside/20240918_JABr_NucDFHBI_48hr_Sample1_1_3_outside.xls]

## Sheet: Detailed
Detailed
Volume	Unit	Category	Time	Outside	ID
8.99224	µm^3	Surface	1	Class B	0
0.0561097	µm^3	Surface	1	Class B	1
0.0599357	µm^3	Surface	1	Class B	3
0.156214	µm^3	Surface	1	Class B	4
0.153026	µm^3	Surface	1	Class B	5
0.15749	µm^3	Surface	1	Class B	6
2.32664	µm^3	Surface	1	Class B	7
0.25887	µm^3	Surface	1	Class B	8
0.479964	µm^3	Surface	1	Class B	10
0.231452	µm^3	Surface	1	Class B	11
0.935376	µm^3	Surface	1	Class B	12
0.435488	µm^3	Surface	1	Class B	13
28.7805	µm^3	Surface	1	Class B	15
7.73103	µm^3	Surface	1	Class A	17
0.469282	µm^3	Surface	1	Class A	18
1.2121	µm^3	Surface	1	Class A	19
0.908595	µm^3	Surface	1	Class A	20
3.44756	µm^3	Surface	1	Class A	21
25.8048	µm^3	Surface	1	Class A	22
0.278636	µm^3	Surface	1	Class A	23
0.51774	µm^3	Surface	1	Class A	26
0.369176	µm^3	Surface	1	Class A	27
1.21401	µm^3	Surface	1	Class A	28
0.39658	µm^3	Surface	1	Class B	30
0.36879	µm^3	Surface	1	Class B	31
1.01393	µm^3	Surface	1	Class A	32
0.654809	µm^3	Surface	1	Class A	33
