# Supplementary material for: Programmable artificial RNA condensates in mammalian cells
Source: Nat Nanotechnol. 2026 Apr 29;21(6):821–30. doi: 10.1038/s41565-026-02164-7 (PMC13293865; doi:10.1038/s41565-026-02164-7)
Supplement: Supplementary file 4 — Condensate volume and number quantification in Fig. 2. [file 41565_2026_2164_MOESM4_ESM.zip › Source Data Fig. 2/Condensate volume and number (Figure 2)/15ntABr_48hr/outside/20240918_JABr_NucDFHBI_48hr_Sample3_1_2_outside.xls]

## Sheet: Detailed
Detailed
Volume	Unit	Category	Time	Outside	ID
0.0216788	µm^3	Surface	1	Class B	1
0.033156	µm^3	Surface	1	Class B	3
0.23464	µm^3	Surface	1	Class B	4
0.257595	µm^3	Surface	1	Class B	5
0.0714126	µm^3	Surface	1	Class B	6
0.033156	µm^3	Surface	1	Class B	7
1.10626	µm^3	Surface	1	Class B	9
0.209137	µm^3	Surface	1	Class B	10
0.0331558	µm^3	Surface	1	Class B	11
1.98935	µm^3	Surface	1	Class B	12
0.0828892	µm^3	Surface	1	Class B	13
0.188096	µm^3	Surface	1	Class B	14
0.0216788	µm^3	Surface	1	Class B	15
0.295214	µm^3	Surface	1	Class B	16
0.0446328	µm^3	Surface	1	Class B	17
0.0828892	µm^3	Surface	1	Class B	18
0.553446	µm^3	Surface	1	Class B	20
0.21615	µm^3	Surface	1	Class B	21
0.0216788	µm^3	Surface	1	Class B	22
0.149201	µm^3	Surface	1	Class B	23
1.1375	µm^3	Surface	1	Class B	25
0.0446329	µm^3	Surface	1	Class B	26
0.0331557	µm^3	Surface	1	Class B	27
2.74045	µm^3	Surface	1	Class B	29
0.0331559	µm^3	Surface	1	Class B	30
0.0484586	µm^3	Surface	1	Class B	31
0.151751	µm^3	Surface	1	Class B	33
0.147288	µm^3	Surface	1	Class B	35
0.468006	µm^3	Surface	1	Class B	36
0.0216788	µm^3	Surface	1	Class B	37
0.0331558	µm^3	Surface	1	Class B	43
0.0554724	µm^3	Surface	1	Class B	44
0.0216789	µm^3	Surface	1	Class B	46
0.0337934	µm^3	Surface	1	Class B	48
0.0397087	µm^3	Surface	1	Class B	50
0.079334	µm^3	Surface	1	Class B	52
0.135812	µm^3	Surface	1	Class B	53
0.187457	µm^3	Surface	1	Class B	54
0.0216788	µm^3	Surface	1	Class B	57
17.5706	µm^3	Surface	1	Class B	58
0.0331558	µm^3	Surface	1	Class B	59
0.042692	µm^3	Surface	1	Class A	60
0.124442	µm^3	Surface	1	Class B	61
0.0216788	µm^3	Surface	1	Class B	63
36.0168	µm^3	Surface	1	Class B	64
22.1398	µm^3	Surface	1	Class A	65
