# Supplementary material for: Programmable artificial RNA condensates in mammalian cells
Source: Nat Nanotechnol. 2026 Apr 29;21(6):821–30. doi: 10.1038/s41565-026-02164-7 (PMC13293865; doi:10.1038/s41565-026-02164-7)
Supplement: Supplementary file 4 — Condensate volume and number quantification in Fig. 2. [file 41565_2026_2164_MOESM4_ESM.zip › Source Data Fig. 2/Condensate volume and number (Figure 2)/15ntABr_48hr/inside/20240918_JABr_NucDFHBI_48hr_Sample1_1_3_inside.xls]

## Sheet: Detailed
Detailed
Volume	Unit	Category	Time	Inside	ID
8.09136	µm^3	Surface	1	Class A	1
0.10762	µm^3	Surface	1	Class A	5
24.4396	µm^3	Surface	1	Class A	8
3.26544	µm^3	Surface	1	Class A	9
6.4589	µm^3	Surface	1	Class A	11
19.5425	µm^3	Surface	1	Class A	12
11.4032	µm^3	Surface	1	Class A	14
20.9326	µm^3	Surface	1	Class A	17
0.137235	µm^3	Surface	1	Class A	20
20.379	µm^3	Surface	1	Class A	24
4.47984	µm^3	Surface	1	Class B	27
5.08035	µm^3	Surface	1	Class B	33
21.5545	µm^3	Surface	1	Class B	34
5.06322	µm^3	Surface	1	Class B	36
0.938476	µm^3	Surface	1	Class B	39
1.05568	µm^3	Surface	1	Class B	44
2.21197	µm^3	Surface	1	Class B	46
6.79918	µm^3	Surface	1	Class B	48
0.0483909	µm^3	Surface	1	Class B	49
1.4039	µm^3	Surface	1	Class B	50
7.01415	µm^3	Surface	1	Class B	51
5.75454	µm^3	Surface	1	Class B	52
1.55394	µm^3	Surface	1	Class B	53
13.4225	µm^3	Surface	1	Class B	55
5.9927	µm^3	Surface	1	Class B	56
1.21008	µm^3	Surface	1	Class B	57
0.314379	µm^3	Surface	1	Class B	58
2.18614	µm^3	Surface	1	Class B	60
3.43264	µm^3	Surface	1	Class B	63
0.196464	µm^3	Surface	1	Class B	64
1.28569	µm^3	Surface	1	Class B	66
0.861623	µm^3	Surface	1	Class B	68
0.554443	µm^3	Surface	1	Class B	69
2.28839	µm^3	Surface	1	Class B	70
