# Supplementary material for: Programmable artificial RNA condensates in mammalian cells
Source: Nat Nanotechnol. 2026 Apr 29;21(6):821–30. doi: 10.1038/s41565-026-02164-7 (PMC13293865; doi:10.1038/s41565-026-02164-7)
Supplement: Supplementary file 4 — Condensate volume and number quantification in Fig. 2. [file 41565_2026_2164_MOESM4_ESM.zip › Source Data Fig. 2/Condensate volume and number (Figure 2)/10ntABr_48hr/outside.csv]

Cell	Class	Average volume
Sample1_1_1_outside	Class B	0.7003101073565983
Sample1_1_2_outside	Class B	0.5648380592075726
Sample1_1_3_outside	Class B	1.0993358038327437
Sample1_1_4_outside	Class B	2.494869679467727
Sample1_2_1_outside	Class A	0.46786447102516865
Sample1_2_1_outside	Class B	1.32907595905941
Sample1_2_1_outside	Class C	0.33442115117490867
Sample1_2_2_outside	Class A	0.46345109763776726
Sample1_2_2_outside	Class B	0.37861904295339704
sample_outside	Class A	0.5560730446841399
sample_outside	Class B	1.000010619854261
Sample2_1_1_outside	Class B	0.8999890486635409
Sample2_2_1_outside	Class A	0.9308746092355074
Sample2_2_1_outside	Class B	0.455679535560432
Sample2_4_2_outside	Class B	0.6846807386237578
Sample3_4_1_outside	Class A	0.2530649578354011
Sample3_4_1_outside	Class B	0.43039788426353764
Sample3_4_1_outside	Class C	0.9839542853906398
