# Supplementary material for: Programmable artificial RNA condensates in mammalian cells
Source: Nat Nanotechnol. 2026 Apr 29;21(6):821–30. doi: 10.1038/s41565-026-02164-7 (PMC13293865; doi:10.1038/s41565-026-02164-7)
Supplement: Supplementary file 4 — Condensate volume and number quantification in Fig. 2. [file 41565_2026_2164_MOESM4_ESM.zip › Source Data Fig. 2/Condensate volume and number (Figure 2)/15ntwtBr_24hr/inside/20240926_JwtBr_NucDFHBI_24hr_Sample2_3_1_inside.xls]

## Sheet: Selection
Selection
Volume	Unit	Category	Time	Inside	ID
0.265895	µm^3	Surface	1	Class B	0
2.8974	µm^3	Surface	1	Class B	1
1.68401	µm^3	Surface	1	Class B	2
0.388207	µm^3	Surface	1	Class B	3
0.0483908	µm^3	Surface	1	Class B	4
0.214643	µm^3	Surface	1	Class B	5
3.47149	µm^3	Surface	1	Class B	6
0.631953	µm^3	Surface	1	Class B	7
0.506422	µm^3	Surface	1	Class B	8
8.98291	µm^3	Surface	1	Class B	9
2.65226	µm^3	Surface	1	Class B	10
0.393152	µm^3	Surface	1	Class B	11
1.73674	µm^3	Surface	1	Class B	14
3.36827	µm^3	Surface	1	Class B	16
2.94131	µm^3	Surface	1	Class B	17
1.1804	µm^3	Surface	1	Class B	18
1.15661	µm^3	Surface	1	Class B	19
1.3653	µm^3	Surface	1	Class B	20
1.0792	µm^3	Surface	1	Class B	21
4.29385	µm^3	Surface	1	Class B	22
4.45351	µm^3	Surface	1	Class B	23
0.0483907	µm^3	Surface	1	Class B	24
22.6151	µm^3	Surface	1	Class B	25
5.43934	µm^3	Surface	1	Class B	26
0.65639	µm^3	Surface	1	Class B	27
3.41872	µm^3	Surface	1	Class B	28
4.56621	µm^3	Surface	1	Class B	30
0.15698	µm^3	Surface	1	Class B	31
0.157143	µm^3	Surface	1	Class B	33
5.35308	µm^3	Surface	1	Class B	35
0.0780055	µm^3	Surface	1	Class B	37
0.137234	µm^3	Surface	1	Class B	39
3.15099	µm^3	Surface	1	Class B	40
0.316204	µm^3	Surface	1	Class B	41
0.66206	µm^3	Surface	1	Class B	42
1.35017	µm^3	Surface	1	Class B	43
1.72398	µm^3	Surface	1	Class B	44
17.9759	µm^3	Surface	1	Class B	45
4.43488	µm^3	Surface	1	Class B	46
0.88746	µm^3	Surface	1	Class B	47
0.0780056	µm^3	Surface	1	Class B	49
0.80684	µm^3	Surface	1	Class B	50
7.4653	µm^3	Surface	1	Class B	51
1.86853	µm^3	Surface	1	Class B	52
0.606619	µm^3	Surface	1	Class B	53
2.56016	µm^3	Surface	1	Class B	54
0.442999	µm^3	Surface	1	Class B	55
1.95136	µm^3	Surface	1	Class B	56
2.9602	µm^3	Surface	1	Class B	57
0.434113	µm^3	Surface	1	Class A	58
0.10762	µm^3	Surface	1	Class A	59
1.82007	µm^3	Surface	1	Class A	60
0.334413	µm^3	Surface	1	Class A	61
0.902426	µm^3	Surface	1	Class A	62
1.64132	µm^3	Surface	1	Class A	63
1.58378	µm^3	Surface	1	Class A	64
1.0686	µm^3	Surface	1	Class A	65
0.246475	µm^3	Surface	1	Class A	66
2.73573	µm^3	Surface	1	Class A	67
0.364028	µm^3	Surface	1	Class A	68
1.96428	µm^3	Surface	1	Class A	69
1.79838	µm^3	Surface	1	Class A	70
1.61483	µm^3	Surface	1	Class A	71
1.32798	µm^3	Surface	1	Class A	73
0.391917	µm^3	Surface	1	Class A	74
0.551666	µm^3	Surface	1	Class A	75
0.137235	µm^3	Surface	1	Class A	76
0.0780055	µm^3	Surface	1	Class A	77
0.259557	µm^3	Surface	1	Class A	78
1.39214	µm^3	Surface	1	Class A	79
10.6882	µm^3	Surface	1	Class A	81
2.97745	µm^3	Surface	1	Class A	82
0.396851	µm^3	Surface	1	Class A	84
0.226404	µm^3	Surface	1	Class A	85
10.3048	µm^3	Surface	1	Class A	86
0.893123	µm^3	Surface	1	Class A	87
3.11572	µm^3	Surface	1	Class A	89
1.34212	µm^3	Surface	1	Class A	90
4.25417	µm^3	Surface	1	Class A	91
0.0780054	µm^3	Surface	1	Class A	92
0.525341	µm^3	Surface	1	Class A	94
4.78939	µm^3	Surface	1	Class A	95
