# Supplementary material for: Programmable artificial RNA condensates in mammalian cells
Source: Nat Nanotechnol. 2026 Apr 29;21(6):821–30. doi: 10.1038/s41565-026-02164-7 (PMC13293865; doi:10.1038/s41565-026-02164-7)
Supplement: Supplementary file 4 — Condensate volume and number quantification in Fig. 2. [file 41565_2026_2164_MOESM4_ESM.zip › Source Data Fig. 2/Condensate volume and number (Figure 2)/15ntwtBr_24hr/outside/20240926_JwtBr_NucDFHBI_24hr_Sample3_1_2_outside.xls]

## Sheet: Detailed
Detailed
Volume	Unit	Category	Time	Outside	ID
0.0988293	µm^3	Surface	1	Class C	0
0.0331557	µm^3	Surface	1	Class B	3
0.0337933	µm^3	Surface	1	Class B	6
0.0446327	µm^3	Surface	1	Class B	9
0.194472	µm^3	Surface	1	Class B	11
9.31932	µm^3	Surface	1	Class B	12
1.02974	µm^3	Surface	1	Class B	13
0.354511	µm^3	Surface	1	Class B	14
2.32027	µm^3	Surface	1	Class B	15
0.0828896	µm^3	Surface	1	Class B	16
1.78781	µm^3	Surface	1	Class B	17
0.0331557	µm^3	Surface	1	Class B	18
0.0446327	µm^3	Surface	1	Class B	22
0.522204	µm^3	Surface	1	Class B	23
0.652276	µm^3	Surface	1	Class B	25
0.738353	µm^3	Surface	1	Class B	26
0.0216788	µm^3	Surface	1	Class B	29
0.100742	µm^3	Surface	1	Class B	30
3.40038	µm^3	Surface	1	Class C	31
0.0216788	µm^3	Surface	1	Class C	32
0.0331558	µm^3	Surface	1	Class C	33
1.31794	µm^3	Surface	1	Class C	34
0.74473	µm^3	Surface	1	Class C	37
0.151751	µm^3	Surface	1	Class A	40
0.189371	µm^3	Surface	1	Class A	41
