# Supplementary material for: Programmable artificial RNA condensates in mammalian cells
Source: Nat Nanotechnol. 2026 Apr 29;21(6):821–30. doi: 10.1038/s41565-026-02164-7 (PMC13293865; doi:10.1038/s41565-026-02164-7)
Supplement: Supplementary file 4 — Condensate volume and number quantification in Fig. 2. [file 41565_2026_2164_MOESM4_ESM.zip › Source Data Fig. 2/Condensate volume and number (Figure 2)/15ntABr_48hr/outside/20240918_JABr_NucDFHBI_48hr_Sample1_1_2_outside.xls]

## Sheet: Detailed
Detailed
Volume	Unit	Category	Time	Outside	ID
0.198297	µm^3	Surface	1	Class B	0
0.182995	µm^3	Surface	1	Class B	1
0.0867158	µm^3	Surface	1	Class B	2
0.221251	µm^3	Surface	1	Class B	3
0.0720503	µm^3	Surface	1	Class B	4
0.74473	µm^3	Surface	1	Class A	5
0.0331559	µm^3	Surface	1	Class B	6
0.438039	µm^3	Surface	1	Class B	7
0.626772	µm^3	Surface	1	Class B	8
0.167054	µm^3	Surface	1	Class B	9
0.0675868	µm^3	Surface	1	Class B	10
0.0886278	µm^3	Surface	1	Class B	11
0.571936	µm^3	Surface	1	Class B	12
0.0688621	µm^3	Surface	1	Class B	13
0.220613	µm^3	Surface	1	Class B	14
0.191284	µm^3	Surface	1	Class B	15
0.0943664	µm^3	Surface	1	Class B	17
0.0331557	µm^3	Surface	1	Class B	18
0.114132	µm^3	Surface	1	Class B	19
0.169605	µm^3	Surface	1	Class B	20
0.450792	µm^3	Surface	1	Class B	21
0.431026	µm^3	Surface	1	Class B	22
0.263333	µm^3	Surface	1	Class B	23
0.109031	µm^3	Surface	1	Class B	24
0.225077	µm^3	Surface	1	Class B	25
0.0694997	µm^3	Surface	1	Class B	26
0.179169	µm^3	Surface	1	Class B	28
0.152389	µm^3	Surface	1	Class B	29
0.19766	µm^3	Surface	1	Class B	30
0.146651	µm^3	Surface	1	Class B	32
0.0216788	µm^3	Surface	1	Class B	33
0.284375	µm^3	Surface	1	Class B	34
0.135174	µm^3	Surface	1	Class B	35
0.369176	µm^3	Surface	1	Class B	36
0.209774	µm^3	Surface	1	Class B	38
0.314293	µm^3	Surface	1	Class B	39
0.0801427	µm^3	Surface	1	Class B	40
0.0253846	µm^3	Surface	1	Class B	41
0.366626	µm^3	Surface	1	Class B	43
0.160679	µm^3	Surface	1	Class B	44
0.223801	µm^3	Surface	1	Class B	45
0.20531	µm^3	Surface	1	Class B	49
0.0216788	µm^3	Surface	1	Class B	50
0.151114	µm^3	Surface	1	Class C	51
0.151751	µm^3	Surface	1	Class C	52
0.153026	µm^3	Surface	1	Class B	53
1.20855	µm^3	Surface	1	Class A	54
0.127522	µm^3	Surface	1	Class B	55
0.123059	µm^3	Surface	1	Class B	56
0.197659	µm^3	Surface	1	Class B	57
0.107757	µm^3	Surface	1	Class B	58
1.10179	µm^3	Surface	1	Class A	59
0.055472	µm^3	Surface	1	Class B	60
0.385754	µm^3	Surface	1	Class B	61
1.27905	µm^3	Surface	1	Class A	62
0.858862	µm^3	Surface	1	Class A	63
0.209774	µm^3	Surface	1	Class B	64
1.5698	µm^3	Surface	1	Class B	65
1.04558	µm^3	Surface	1	Class A	66
0.259508	µm^3	Surface	1	Class B	67
0.0446328	µm^3	Surface	1	Class B	68
0.065674	µm^3	Surface	1	Class B	70
0.0331558	µm^3	Surface	1	Class B	71
29.1363	µm^3	Surface	1	Class A	72
0.279911	µm^3	Surface	1	Class B	73
1.02503	µm^3	Surface	1	Class A	74
0.259508	µm^3	Surface	1	Class B	75
1.24237	µm^3	Surface	1	Class A	76
0.294576	µm^3	Surface	1	Class B	77
0.350686	µm^3	Surface	1	Class B	79
0.140275	µm^3	Surface	1	Class B	80
0.167691	µm^3	Surface	1	Class B	81
0.171517	µm^3	Surface	1	Class B	82
0.298402	µm^3	Surface	1	Class B	83
0.0937289	µm^3	Surface	1	Class B	84
0.150476	µm^3	Surface	1	Class B	85
0.192559	µm^3	Surface	1	Class B	86
1.14451	µm^3	Surface	1	Class A	88
0.126247	µm^3	Surface	1	Class B	89
2.68753	µm^3	Surface	1	Class A	90
0.606368	µm^3	Surface	1	Class B	92
0.188095	µm^3	Surface	1	Class B	93
0.904131	µm^3	Surface	1	Class A	94
0.537506	µm^3	Surface	1	Class B	95
0.0337934	µm^3	Surface	1	Class B	96
0.083527	µm^3	Surface	1	Class B	97
0.0937287	µm^3	Surface	1	Class B	99
0.533681	µm^3	Surface	1	Class B	100
0.0331558	µm^3	Surface	1	Class B	101
0.884369	µm^3	Surface	1	Class A	102
0.209774	µm^3	Surface	1	Class B	103
0.109669	µm^3	Surface	1	Class B	107
0.17343	µm^3	Surface	1	Class B	108
0.151114	µm^3	Surface	1	Class B	109
0.563648	µm^3	Surface	1	Class B	110
0.195747	µm^3	Surface	1	Class B	111
1.41847	µm^3	Surface	1	Class A	113
0.84866	µm^3	Surface	1	Class B	114
0.11222	µm^3	Surface	1	Class B	115
0.184907	µm^3	Surface	1	Class B	116
0.165779	µm^3	Surface	1	Class B	117
0.18937	µm^3	Surface	1	Class B	118
0.147925	µm^3	Surface	1	Class B	119
0.124972	µm^3	Surface	1	Class B	120
0.655464	µm^3	Surface	1	Class A	121
0.0216788	µm^3	Surface	1	Class B	123
0.182994	µm^3	Surface	1	Class B	125
0.17088	µm^3	Surface	1	Class B	127
0.0784261	µm^3	Surface	1	Class B	130
0.453828	µm^3	Surface	1	Class A	131
0.201485	µm^3	Surface	1	Class B	132
0.152389	µm^3	Surface	1	Class B	133
0.149838	µm^3	Surface	1	Class B	134
0.415723	µm^3	Surface	1	Class B	135
0.17088	µm^3	Surface	1	Class B	136
0.188733	µm^3	Surface	1	Class B	137
0.129435	µm^3	Surface	1	Class B	138
0.247393	µm^3	Surface	1	Class B	139
0.616769	µm^3	Surface	1	Class B	140
0.331558	µm^3	Surface	1	Class B	141
2.59571	µm^3	Surface	1	Class A	142
0.07205	µm^3	Surface	1	Class B	143
0.165779	µm^3	Surface	1	Class B	144
0.582139	µm^3	Surface	1	Class B	145
0.0452704	µm^3	Surface	1	Class B	146
0.140912	µm^3	Surface	1	Class B	147
0.10138	µm^3	Surface	1	Class B	148
0.709024	µm^3	Surface	1	Class B	149
0.186182	µm^3	Surface	1	Class B	150
0.167054	µm^3	Surface	1	Class B	152
2.10794	µm^3	Surface	1	Class A	153
1.51305	µm^3	Surface	1	Class A	154
0.283099	µm^3	Surface	1	Class A	155
0.601905	µm^3	Surface	1	Class A	156
0.680968	µm^3	Surface	1	Class A	157
0.798926	µm^3	Surface	1	Class A	158
0.10138	µm^3	Surface	1	Class B	159
0.727514	µm^3	Surface	1	Class A	162
1.00169	µm^3	Surface	1	Class A	164
0.728932	µm^3	Surface	1	Class A	166
0.529217	µm^3	Surface	1	Class A	167
0.333684	µm^3	Surface	1	Class A	168
0.233365	µm^3	Surface	1	Class A	169
1.15216	µm^3	Surface	1	Class A	170
1.11901	µm^3	Surface	1	Class A	171
0.801079	µm^3	Surface	1	Class A	174
1.10807	µm^3	Surface	1	Class A	177
0.62044	µm^3	Surface	1	Class A	178
3.60043	µm^3	Surface	1	Class A	179
0.957817	µm^3	Surface	1	Class A	180
2.15341	µm^3	Surface	1	Class A	181
3.13948	µm^3	Surface	1	Class A	184
1.16658	µm^3	Surface	1	Class A	186
0.820955	µm^3	Surface	1	Class A	187
1.8145	µm^3	Surface	1	Class A	189
2.01418	µm^3	Surface	1	Class A	190
1.22681	µm^3	Surface	1	Class A	191
0.608152	µm^3	Surface	1	Class A	194
0.701426	µm^3	Surface	1	Class A	195
2.64966	µm^3	Surface	1	Class A	196
0.737652	µm^3	Surface	1	Class A	198
0.659851	µm^3	Surface	1	Class A	200
0.679778	µm^3	Surface	1	Class A	201
0.977154	µm^3	Surface	1	Class A	203
0.641272	µm^3	Surface	1	Class A	204
0.572125	µm^3	Surface	1	Class A	205
0.223195	µm^3	Surface	1	Class B	206
0.401766	µm^3	Surface	1	Class B	207
0.0910295	µm^3	Surface	1	Class B	209
0.259833	µm^3	Surface	1	Class B	211
0.300731	µm^3	Surface	1	Class B	212
0.640656	µm^3	Surface	1	Class B	213
