# Supplementary material for: Programmable artificial RNA condensates in mammalian cells
Source: Nat Nanotechnol. 2026 Apr 29;21(6):821–30. doi: 10.1038/s41565-026-02164-7 (PMC13293865; doi:10.1038/s41565-026-02164-7)
Supplement: Supplementary file 4 — Condensate volume and number quantification in Fig. 2. [file 41565_2026_2164_MOESM4_ESM.zip › Source Data Fig. 2/Condensate volume and number (Figure 2)/20ntABr_24hr/outside/20240926_AABr_NucDFHBI_24hr_Sample2_3_2_outside.xls]

## Sheet: Detailed
Detailed
Volume	Unit	Category	Time	Outside	ID
0.0331557	µm^3	Surface	1	Class B	0
0.174705	µm^3	Surface	1	Class B	1
4.80695	µm^3	Surface	1	Class B	2
0.222527	µm^3	Surface	1	Class B	4
0.397869	µm^3	Surface	1	Class B	6
0.131348	µm^3	Surface	1	Class B	7
0.991474	µm^3	Surface	1	Class B	8
0.625496	µm^3	Surface	1	Class A	13
0.0216788	µm^3	Surface	1	Class A	15
0.0446328	µm^3	Surface	1	Class A	16
0.0828896	µm^3	Surface	1	Class A	17
0.0828895	µm^3	Surface	1	Class A	18
0.0331558	µm^3	Surface	1	Class A	19
0.158765	µm^3	Surface	1	Class A	20
0.967255	µm^3	Surface	1	Class A	21
0.362801	µm^3	Surface	1	Class A	24
0.552171	µm^3	Surface	1	Class A	26
0.431662	µm^3	Surface	1	Class A	27
