# Supplementary material for: Programmable artificial RNA condensates in mammalian cells
Source: Nat Nanotechnol. 2026 Apr 29;21(6):821–30. doi: 10.1038/s41565-026-02164-7 (PMC13293865; doi:10.1038/s41565-026-02164-7)
Supplement: Supplementary file 4 — Condensate volume and number quantification in Fig. 2. [file 41565_2026_2164_MOESM4_ESM.zip › Source Data Fig. 2/Condensate volume and number (Figure 2)/15ntwtBr_24hr/inside/20240926_JwtBr_NucDFHBI_24hr_Sample2_4_2_inside.xls]

## Sheet: Detailed
Detailed
Volume	Unit	Category	Time	Inside	ID
0.0780054	µm^3	Surface	1	Class A	0
0.899736	µm^3	Surface	1	Class A	1
0.69373	µm^3	Surface	1	Class A	2
0.343465	µm^3	Surface	1	Class A	4
12.4859	µm^3	Surface	1	Class A	8
5.09237	µm^3	Surface	1	Class A	9
23.3419	µm^3	Surface	1	Class A	10
13.1494	µm^3	Surface	1	Class A	11
0.444217	µm^3	Surface	1	Class A	12
11.2519	µm^3	Surface	1	Class A	13
