# Supplementary material for: Programmable artificial RNA condensates in mammalian cells
Source: Nat Nanotechnol. 2026 Apr 29;21(6):821–30. doi: 10.1038/s41565-026-02164-7 (PMC13293865; doi:10.1038/s41565-026-02164-7)
Supplement: Supplementary file 4 — Condensate volume and number quantification in Fig. 2. [file 41565_2026_2164_MOESM4_ESM.zip › Source Data Fig. 2/Condensate volume and number (Figure 2)/15ntwtBr_24hr/inside/20240926_JwtBr_NucDFHBI_24hr_Sample3_2_1_inside.xls]

## Sheet: Detailed
Detailed
Volume	Unit	Category	Time	Inside	ID
1.06877	µm^3	Surface	1	Class A	0
0.16685	µm^3	Surface	1	Class A	1
0.658524	µm^3	Surface	1	Class A	2
0.739967	µm^3	Surface	1	Class A	4
0.686075	µm^3	Surface	1	Class A	5
0.132463	µm^3	Surface	1	Class A	6
0.866721	µm^3	Surface	1	Class A	7
0.364028	µm^3	Surface	1	Class A	8
0.256345	µm^3	Surface	1	Class A	9
0.586379	µm^3	Surface	1	Class A	10
0.899547	µm^3	Surface	1	Class A	11
3.73229	µm^3	Surface	1	Class A	12
1.53297	µm^3	Surface	1	Class A	13
0.529042	µm^3	Surface	1	Class A	14
0.548455	µm^3	Surface	1	Class A	15
0.617876	µm^3	Surface	1	Class A	16
0.703762	µm^3	Surface	1	Class A	17
1.00756	µm^3	Surface	1	Class A	18
0.926117	µm^3	Surface	1	Class A	19
2.70233	µm^3	Surface	1	Class A	20
1.13686	µm^3	Surface	1	Class A	22
0.457966	µm^3	Surface	1	Class A	23
5.30793	µm^3	Surface	1	Class A	24
1.09295	µm^3	Surface	1	Class A	25
0.761595	µm^3	Surface	1	Class A	26
0.611218	µm^3	Surface	1	Class A	27
0.137234	µm^3	Surface	1	Class A	28
0.137235	µm^3	Surface	1	Class A	29
0.314176	µm^3	Surface	1	Class A	30
0.7398	µm^3	Surface	1	Class A	31
1.87141	µm^3	Surface	1	Class A	32
1.24875	µm^3	Surface	1	Class A	33
0.896665	µm^3	Surface	1	Class A	34
0.491117	µm^3	Surface	1	Class A	35
0.803628	µm^3	Surface	1	Class A	37
2.7539	µm^3	Surface	1	Class A	38
0.629072	µm^3	Surface	1	Class A	39
0.801737	µm^3	Surface	1	Class A	40
0.645604	µm^3	Surface	1	Class A	41
0.261778	µm^3	Surface	1	Class A	43
0.739864	µm^3	Surface	1	Class A	44
1.46732	µm^3	Surface	1	Class A	46
0.474425	µm^3	Surface	1	Class A	47
0.285969	µm^3	Surface	1	Class A	48
0.0780055	µm^3	Surface	1	Class A	49
3.62473	µm^3	Surface	1	Class A	50
0.461508	µm^3	Surface	1	Class A	51
0.561536	µm^3	Surface	1	Class A	52
0.0483908	µm^3	Surface	1	Class A	54
0.226404	µm^3	Surface	1	Class A	55
0.389034	µm^3	Surface	1	Class A	56
0.493831	µm^3	Surface	1	Class A	57
1.5393	µm^3	Surface	1	Class A	58
