# Supplementary material for: Programmable artificial RNA condensates in mammalian cells
Source: Nat Nanotechnol. 2026 Apr 29;21(6):821–30. doi: 10.1038/s41565-026-02164-7 (PMC13293865; doi:10.1038/s41565-026-02164-7)
Supplement: Supplementary file 4 — Condensate volume and number quantification in Fig. 2. [file 41565_2026_2164_MOESM4_ESM.zip › Source Data Fig. 2/Condensate volume and number (Figure 2)/15ntwtBr_24hr/outside/20240926_JwtBr_NucDFHBI_24hr_Sample2_3_1_outside.xls]

## Sheet: Detailed
Detailed
Volume	Unit	Category	Time	Outside	ID
0.277999	µm^3	Surface	1	Class B	0
0.0331557	µm^3	Surface	1	Class B	1
0.323268	µm^3	Surface	1	Class B	2
0.812954	µm^3	Surface	1	Class B	3
0.194472	µm^3	Surface	1	Class B	4
0.74728	µm^3	Surface	1	Class B	5
0.183632	µm^3	Surface	1	Class B	6
0.201485	µm^3	Surface	1	Class B	7
0.772514	µm^3	Surface	1	Class B	8
0.0331558	µm^3	Surface	1	Class B	9
0.395318	µm^3	Surface	1	Class B	10
0.856948	µm^3	Surface	1	Class B	11
1.25546	µm^3	Surface	1	Class B	12
2.70347	µm^3	Surface	1	Class A	13
0.298402	µm^3	Surface	1	Class B	14
1.02336	µm^3	Surface	1	Class B	15
0.0714123	µm^3	Surface	1	Class B	16
0.453342	µm^3	Surface	1	Class B	17
0.415722	µm^3	Surface	1	Class B	18
1.96575	µm^3	Surface	1	Class B	19
2.82927	µm^3	Surface	1	Class A	21
