# Supplementary material for: Programmable artificial RNA condensates in mammalian cells
Source: Nat Nanotechnol. 2026 Apr 29;21(6):821–30. doi: 10.1038/s41565-026-02164-7 (PMC13293865; doi:10.1038/s41565-026-02164-7)
Supplement: Supplementary file 4 — Condensate volume and number quantification in Fig. 2. [file 41565_2026_2164_MOESM4_ESM.zip › Source Data Fig. 2/Condensate volume and number (Figure 2)/15ntwtBr_24hr/inside/20240926_JwtBr_NucDFHBI_24hr_Sample2_4_1_inside.xls]

## Sheet: Detailed
Detailed
Volume	Unit	Category	Time	Inside	ID
1.21626	µm^3	Surface	1	Class B	0
1.65874	µm^3	Surface	1	Class B	1
3.00136	µm^3	Surface	1	Class B	2
0.821814	µm^3	Surface	1	Class B	3
0.275333	µm^3	Surface	1	Class B	4
0.54547	µm^3	Surface	1	Class B	6
0.529042	µm^3	Surface	1	Class B	7
2.57762	µm^3	Surface	1	Class B	8
0.826991	µm^3	Surface	1	Class B	9
1.91689	µm^3	Surface	1	Class B	10
2.44496	µm^3	Surface	1	Class B	11
1.18196	µm^3	Surface	1	Class B	13
6.00639	µm^3	Surface	1	Class B	14
0.318782	µm^3	Surface	1	Class B	15
3.96395	µm^3	Surface	1	Class B	16
1.15654	µm^3	Surface	1	Class B	18
3.22629	µm^3	Surface	1	Class B	19
2.40769	µm^3	Surface	1	Class B	20
0.693568	µm^3	Surface	1	Class B	21
0.934758	µm^3	Surface	1	Class B	22
3.88093	µm^3	Surface	1	Class B	24
0.66466	µm^3	Surface	1	Class B	25
6.58781	µm^3	Surface	1	Class B	26
0.542937	µm^3	Surface	1	Class B	27
5.83812	µm^3	Surface	1	Class B	28
