# Supplementary material for: Programmable artificial RNA condensates in mammalian cells
Source: Nat Nanotechnol. 2026 Apr 29;21(6):821–30. doi: 10.1038/s41565-026-02164-7 (PMC13293865; doi:10.1038/s41565-026-02164-7)
Supplement: Supplementary file 4 — Condensate volume and number quantification in Fig. 2. [file 41565_2026_2164_MOESM4_ESM.zip › Source Data Fig. 2/Condensate volume and number (Figure 2)/20ntABr_24hr/outside/20240926_AABr_NucDFHBI_24hr_Sample1_2_1_outside.xls]

## Sheet: Detailed
Detailed
Volume	Unit	Category	Time	Set 1	ID
0.917818	µm^3	Surface	1	Class A	0
1.92303	µm^3	Surface	1	Class A	1
0.612108	µm^3	Surface	1	Class A	2
0.328369	µm^3	Surface	1	Class A	5
1.34388	µm^3	Surface	1	Class A	6
0.295215	µm^3	Surface	1	Class A	7
4.61282	µm^3	Surface	1	Class A	10
1.33579	µm^3	Surface	1	Class A	11
1.90272	µm^3	Surface	1	Class A	12
4.04606	µm^3	Surface	1	Class A	13
1.8274	µm^3	Surface	1	Class A	14
0.121146	µm^3	Surface	1	Class A	15
1.41165	µm^3	Surface	1	Class A	16
0.0714125	µm^3	Surface	1	Class B	17
0.856957	µm^3	Surface	1	Class B	19
0.369815	µm^3	Surface	1	Class B	20
0.0216788	µm^3	Surface	1	Class B	21
