# Supplementary material for: Programmable artificial RNA condensates in mammalian cells
Source: Nat Nanotechnol. 2026 Apr 29;21(6):821–30. doi: 10.1038/s41565-026-02164-7 (PMC13293865; doi:10.1038/s41565-026-02164-7)
Supplement: Supplementary file 4 — Condensate volume and number quantification in Fig. 2. [file 41565_2026_2164_MOESM4_ESM.zip › Source Data Fig. 2/Condensate volume and number (Figure 2)/15ntwtBr_24hr/inside/20240926_JwtBr_NucDFHBI_24hr_Sample3_1_2_inside.xls]

## Sheet: Detailed
Detailed
Volume	Unit	Category	Time	Inside	ID
0.319111	µm^3	Surface	1	Class C	1
2.62954	µm^3	Surface	1	Class B	2
0.1323	µm^3	Surface	1	Class B	3
0.60728	µm^3	Surface	1	Class C	4
0.212092	µm^3	Surface	1	Class C	5
1.73147	µm^3	Surface	1	Class C	6
11.1892	µm^3	Surface	1	Class B	7
0.683526	µm^3	Surface	1	Class B	8
1.58776	µm^3	Surface	1	Class C	10
0.316234	µm^3	Surface	1	Class C	11
5.46682	µm^3	Surface	1	Class C	12
0.42918	µm^3	Surface	1	Class B	13
6.99546	µm^3	Surface	1	Class B	15
0.561207	µm^3	Surface	1	Class B	16
3.75348	µm^3	Surface	1	Class B	17
5.28418	µm^3	Surface	1	Class C	18
0.902097	µm^3	Surface	1	Class C	19
4.05553	µm^3	Surface	1	Class C	20
0.311794	µm^3	Surface	1	Class C	21
0.601155	µm^3	Surface	1	Class B	22
0.590155	µm^3	Surface	1	Class C	23
4.31381	µm^3	Surface	1	Class C	24
4.07954	µm^3	Surface	1	Class B	25
0.488901	µm^3	Surface	1	Class B	26
0.682702	µm^3	Surface	1	Class C	27
0.698008	µm^3	Surface	1	Class C	28
1.57378	µm^3	Surface	1	Class C	29
0.0780054	µm^3	Surface	1	Class C	30
0.534143	µm^3	Surface	1	Class B	32
0.662631	µm^3	Surface	1	Class B	33
0.96808	µm^3	Surface	1	Class C	34
0.707139	µm^3	Surface	1	Class C	35
0.636059	µm^3	Surface	1	Class B	36
0.706478	µm^3	Surface	1	Class C	37
0.10762	µm^3	Surface	1	Class C	38
1.41542	µm^3	Surface	1	Class B	39
1.32033	µm^3	Surface	1	Class C	40
0.206991	µm^3	Surface	1	Class C	41
0.778459	µm^3	Surface	1	Class C	42
2.19033	µm^3	Surface	1	Class C	43
3.52533	µm^3	Surface	1	Class B	44
0.414042	µm^3	Surface	1	Class C	45
0.10762	µm^3	Surface	1	Class B	46
7.03056	µm^3	Surface	1	Class C	47
1.67758	µm^3	Surface	1	Class B	48
0.561206	µm^3	Surface	1	Class B	49
0.0483907	µm^3	Surface	1	Class B	50
1.08036	µm^3	Surface	1	Class B	51
1.91878	µm^3	Surface	1	Class B	52
0.941908	µm^3	Surface	1	Class C	53
0.196789	µm^3	Surface	1	Class B	54
0.048391	µm^3	Surface	1	Class B	55
0.0780055	µm^3	Surface	1	Class C	56
0.391418	µm^3	Surface	1	Class B	57
2.54753	µm^3	Surface	1	Class C	58
2.08849	µm^3	Surface	1	Class C	59
0.626521	µm^3	Surface	1	Class B	60
0.817212	µm^3	Surface	1	Class C	61
0.0483913	µm^3	Surface	1	Class C	62
2.30898	µm^3	Surface	1	Class B	63
0.556439	µm^3	Surface	1	Class C	64
4.81185	µm^3	Surface	1	Class B	66
0.127528	µm^3	Surface	1	Class C	67
0.486349	µm^3	Surface	1	Class B	68
9.94056	µm^3	Surface	1	Class B	69
3.03535	µm^3	Surface	1	Class B	70
13.4194	µm^3	Surface	1	Class C	71
0.0483906	µm^3	Surface	1	Class C	72
6.3112	µm^3	Surface	1	Class C	73
0.654244	µm^3	Surface	1	Class C	74
0.137235	µm^3	Surface	1	Class C	75
0.264328	µm^3	Surface	1	Class A	76
0.481248	µm^3	Surface	1	Class A	77
0.454187	µm^3	Surface	1	Class A	78
0.38665	µm^3	Surface	1	Class A	79
0.0483908	µm^3	Surface	1	Class A	81
0.10762	µm^3	Surface	1	Class A	83
0.0483909	µm^3	Surface	1	Class A	84
0.436335	µm^3	Surface	1	Class A	85
0.226404	µm^3	Surface	1	Class A	86
0.10762	µm^3	Surface	1	Class A	88
0.177377	µm^3	Surface	1	Class A	89
0.234222	µm^3	Surface	1	Class A	90
0.316563	µm^3	Surface	1	Class A	91
0.0780057	µm^3	Surface	1	Class A	93
0.540966	µm^3	Surface	1	Class A	94
0.251246	µm^3	Surface	1	Class A	95
0.52041	µm^3	Surface	1	Class A	96
0.0483908	µm^3	Surface	1	Class A	98
1.13589	µm^3	Surface	1	Class A	99
0.234385	µm^3	Surface	1	Class A	101
0.246313	µm^3	Surface	1	Class A	103
0.0483908	µm^3	Surface	1	Class A	104
0.361314	µm^3	Surface	1	Class A	105
0.491121	µm^3	Surface	1	Class A	106
0.157306	µm^3	Surface	1	Class A	108
1.95423	µm^3	Surface	1	Class A	109
0.0780055	µm^3	Surface	1	Class A	110
0.41182	µm^3	Surface	1	Class A	111
0.501489	µm^3	Surface	1	Class A	112
0.57873	µm^3	Surface	1	Class A	113
0.0483909	µm^3	Surface	1	Class A	114
0.513578	µm^3	Surface	1	Class A	115
0.10762	µm^3	Surface	1	Class A	116
0.340091	µm^3	Surface	1	Class A	117
0.464058	µm^3	Surface	1	Class A	118
0.212092	µm^3	Surface	1	Class A	120
0.339515	µm^3	Surface	1	Class A	121
1.0741	µm^3	Surface	1	Class A	123
0.885235	µm^3	Surface	1	Class A	125
0.239485	µm^3	Surface	1	Class A	126
0.384099	µm^3	Surface	1	Class A	128
0.0483909	µm^3	Surface	1	Class A	130
0.196789	µm^3	Surface	1	Class A	131
0.880636	µm^3	Surface	1	Class A	132
0.562198	µm^3	Surface	1	Class A	133
0.880141	µm^3	Surface	1	Class A	134
0.2685	µm^3	Surface	1	Class A	135
0.888684	µm^3	Surface	1	Class A	136
0.646924	µm^3	Surface	1	Class A	137
0.10762	µm^3	Surface	1	Class A	138
0.232	µm^3	Surface	1	Class A	139
0.0483908	µm^3	Surface	1	Class A	140
0.315898	µm^3	Surface	1	Class A	141
0.879924	µm^3	Surface	1	Class A	142
0.86739	µm^3	Surface	1	Class A	143
0.346837	µm^3	Surface	1	Class A	144
0.0483908	µm^3	Surface	1	Class A	145
0.333423	µm^3	Surface	1	Class A	146
1.3904	µm^3	Surface	1	Class A	148
0.662029	µm^3	Surface	1	Class A	149
2.26617	µm^3	Surface	1	Class A	150
0.931555	µm^3	Surface	1	Class A	151
0.166849	µm^3	Surface	1	Class A	152
0.167175	µm^3	Surface	1	Class A	153
0.0780057	µm^3	Surface	1	Class A	154
0.536364	µm^3	Surface	1	Class A	155
0.137235	µm^3	Surface	1	Class A	156
0.0483908	µm^3	Surface	1	Class A	157
0.461507	µm^3	Surface	1	Class A	158
0.341243	µm^3	Surface	1	Class A	159
0.414042	µm^3	Surface	1	Class A	160
3.10387	µm^3	Surface	1	Class A	161
0.453359	µm^3	Surface	1	Class A	162
0.648239	µm^3	Surface	1	Class A	163
0.523945	µm^3	Surface	1	Class A	164
0.508646	µm^3	Surface	1	Class A	166
0.321169	µm^3	Surface	1	Class A	167
0.285959	µm^3	Surface	1	Class A	168
0.686076	µm^3	Surface	1	Class A	169
0.686075	µm^3	Surface	1	Class A	170
0.533485	µm^3	Surface	1	Class A	171
0.0780055	µm^3	Surface	1	Class A	172
0.38665	µm^3	Surface	1	Class A	173
0.826249	µm^3	Surface	1	Class A	174
0.328325	µm^3	Surface	1	Class A	175
0.886304	µm^3	Surface	1	Class A	176
