# Supplementary material for: Programmable artificial RNA condensates in mammalian cells
Source: Nat Nanotechnol. 2026 Apr 29;21(6):821–30. doi: 10.1038/s41565-026-02164-7 (PMC13293865; doi:10.1038/s41565-026-02164-7)
Supplement: Supplementary file 4 — Condensate volume and number quantification in Fig. 2. [file 41565_2026_2164_MOESM4_ESM.zip › Source Data Fig. 2/Condensate volume and number (Figure 2)/20ntABr_24hr/outside/20240926_AABr_NucDFHBI_24hr_Sample1_1_1_outside.xls]

## Sheet: Detailed
Detailed
Volume	Unit	Category	Time	Set 1	ID
0.0331556	µm^3	Surface	1	Class A	0
0.0930913	µm^3	Surface	1	Class A	1
0.738353	µm^3	Surface	1	Class A	3
4.17669	µm^3	Surface	1	Class A	4
7.76152	µm^3	Surface	1	Class B	5
0.139	µm^3	Surface	1	Class A	10
0.881817	µm^3	Surface	1	Class A	12
2.47648	µm^3	Surface	1	Class A	13
1.54429	µm^3	Surface	1	Class A	15
0.10138	µm^3	Surface	1	Class A	18
0.59411	µm^3	Surface	1	Class A	19
0.140274	µm^3	Surface	1	Class A	20
0.0848021	µm^3	Surface	1	Class A	21
0.100743	µm^3	Surface	1	Class A	22
1.19424	µm^3	Surface	1	Class A	23
0.754931	µm^3	Surface	1	Class A	25
