# Supplementary material for: Programmable artificial RNA condensates in mammalian cells
Source: Nat Nanotechnol. 2026 Apr 29;21(6):821–30. doi: 10.1038/s41565-026-02164-7 (PMC13293865; doi:10.1038/s41565-026-02164-7)
Supplement: Supplementary file 4 — Condensate volume and number quantification in Fig. 2. [file 41565_2026_2164_MOESM4_ESM.zip › Source Data Fig. 2/Condensate volume and number (Figure 2)/15ntwtBr_24hr/inside/20240926_JwtBr_NucDFHBI_24hr_Sample3_1_1_inside.xls]

## Sheet: Detailed
Detailed
Volume	Unit	Category	Time	Inside	ID
0.10762	µm^3	Surface	1	Class A	0
0.0483909	µm^3	Surface	1	Class A	1
1.77607	µm^3	Surface	1	Class A	2
0.157143	µm^3	Surface	1	Class A	4
0.189633	µm^3	Surface	1	Class A	5
0.0483909	µm^3	Surface	1	Class A	6
0.526165	µm^3	Surface	1	Class A	7
1.14173	µm^3	Surface	1	Class A	9
0.504532	µm^3	Surface	1	Class A	11
0.392327	µm^3	Surface	1	Class A	12
2.50507	µm^3	Surface	1	Class A	13
0.256344	µm^3	Surface	1	Class A	14
0.481086	µm^3	Surface	1	Class A	15
0.152046	µm^3	Surface	1	Class A	16
2.64394	µm^3	Surface	1	Class A	20
1.90965	µm^3	Surface	1	Class A	21
0.376287	µm^3	Surface	1	Class A	23
0.167175	µm^3	Surface	1	Class A	28
0.214151	µm^3	Surface	1	Class A	29
4.77602	µm^3	Surface	1	Class A	30
2.22791	µm^3	Surface	1	Class A	31
1.04193	µm^3	Surface	1	Class A	33
0.874955	µm^3	Surface	1	Class A	34
2.17195	µm^3	Surface	1	Class A	35
3.3722	µm^3	Surface	1	Class A	36
0.805729	µm^3	Surface	1	Class A	37
0.901654	µm^3	Surface	1	Class A	38
1.13553	µm^3	Surface	1	Class A	39
