# Supplementary material for: Programmable artificial RNA condensates in mammalian cells
Source: Nat Nanotechnol. 2026 Apr 29;21(6):821–30. doi: 10.1038/s41565-026-02164-7 (PMC13293865; doi:10.1038/s41565-026-02164-7)
Supplement: Supplementary file 4 — Condensate volume and number quantification in Fig. 2. [file 41565_2026_2164_MOESM4_ESM.zip › Source Data Fig. 2/Condensate volume and number (Figure 2)/15ntABr_12hr/outside/20240918_JABr_NucDFHBI_12hr_Sample3_3_2_outside.xls]

## Sheet: Detailed
Detailed
Volume	Unit	Category	Time	Outside	ID
0.307329	µm^3	Surface	1	Class B	0
0.334746	µm^3	Surface	1	Class B	1
0.0216787	µm^3	Surface	1	Class B	2
2.88264	µm^3	Surface	1	Class B	3
1.99444	µm^3	Surface	1	Class B	4
0.0446328	µm^3	Surface	1	Class B	5
0.531767	µm^3	Surface	1	Class B	7
0.651638	µm^3	Surface	1	Class B	8
0.0714125	µm^3	Surface	1	Class B	9
0.0216788	µm^3	Surface	1	Class B	10
0.0930912	µm^3	Surface	1	Class B	11
