# Supplementary material for: Programmable artificial RNA condensates in mammalian cells
Source: Nat Nanotechnol. 2026 Apr 29;21(6):821–30. doi: 10.1038/s41565-026-02164-7 (PMC13293865; doi:10.1038/s41565-026-02164-7)
Supplement: Supplementary file 4 — Condensate volume and number quantification in Fig. 2. [file 41565_2026_2164_MOESM4_ESM.zip › Source Data Fig. 2/Condensate volume and number (Figure 2)/15ntwtBr_24hr/outside/20240926_JwtBr_NucDFHBI_24hr_Sample2_4_2_outside.xls]

## Sheet: Detailed
Detailed
Volume	Unit	Category	Time	Outside	ID
0.0599354	µm^3	Surface	1	Class B	2
0.56301	µm^3	Surface	1	Class B	3
0.0452704	µm^3	Surface	1	Class B	4
0.0554721	µm^3	Surface	1	Class B	5
0.195109	µm^3	Surface	1	Class B	7
0.283099	µm^3	Surface	1	Class B	8
0.161315	µm^3	Surface	1	Class B	10
0.167692	µm^3	Surface	1	Class B	12
0.172793	µm^3	Surface	1	Class B	13
0.134536	µm^3	Surface	1	Class B	14
0.0331557	µm^3	Surface	1	Class B	16
0.121784	µm^3	Surface	1	Class B	17
0.178531	µm^3	Surface	1	Class B	18
0.0446328	µm^3	Surface	1	Class B	19
0.220614	µm^3	Surface	1	Class B	20
0.0561098	µm^3	Surface	1	Class B	21
0.0216788	µm^3	Surface	1	Class B	23
0.114132	µm^3	Surface	1	Class B	24
0.105843	µm^3	Surface	1	Class B	25
0.159403	µm^3	Surface	1	Class B	28
0.0446328	µm^3	Surface	1	Class B	29
0.0988296	µm^3	Surface	1	Class B	30
0.0893459	µm^3	Surface	1	Class B	31
0.0216788	µm^3	Surface	1	Class B	32
0.0478208	µm^3	Surface	1	Class B	33
0.0331558	µm^3	Surface	1	Class B	34
0.138999	µm^3	Surface	1	Class B	36
0.0331558	µm^3	Surface	1	Class B	37
0.0331558	µm^3	Surface	1	Class B	39
0.165779	µm^3	Surface	1	Class B	40
0.389127	µm^3	Surface	1	Class B	42
0.192354	µm^3	Surface	1	Class B	43
