# Supplementary material for: Programmable artificial RNA condensates in mammalian cells
Source: Nat Nanotechnol. 2026 Apr 29;21(6):821–30. doi: 10.1038/s41565-026-02164-7 (PMC13293865; doi:10.1038/s41565-026-02164-7)
Supplement: Supplementary file 4 — Condensate volume and number quantification in Fig. 2. [file 41565_2026_2164_MOESM4_ESM.zip › Source Data Fig. 2/Condensate volume and number (Figure 2)/20ntABr_24hr/outside/20240926_AABr_NucDFHBI_24hr_Sample1_3_1_outside.xls]

## Sheet: Detailed
Detailed
Volume	Unit	Category	Time	Outside	ID
0.181082	µm^3	Surface	1	Class A	1
0.182357	µm^3	Surface	1	Class A	2
0.0216787	µm^3	Surface	1	Class A	4
0.687344	µm^3	Surface	1	Class A	5
0.0331558	µm^3	Surface	1	Class A	6
0.0714125	µm^3	Surface	1	Class A	7
0.553446	µm^3	Surface	1	Class A	8
0.0962792	µm^3	Surface	1	Class A	10
0.287562	µm^3	Surface	1	Class A	11
0.531129	µm^3	Surface	1	Class A	12
0.38958	µm^3	Surface	1	Class A	15
0.215513	µm^3	Surface	1	Class A	16
0.0369434	µm^3	Surface	1	Class A	17
0.137724	µm^3	Surface	1	Class A	18
0.0331558	µm^3	Surface	1	Class A	19
0.414447	µm^3	Surface	1	Class A	20
0.225715	µm^3	Surface	1	Class A	21
0.583414	µm^3	Surface	1	Class A	22
0.138362	µm^3	Surface	1	Class A	24
0.149201	µm^3	Surface	1	Class A	27
0.680968	µm^3	Surface	1	Class A	28
0.0216787	µm^3	Surface	1	Class A	29
0.583414	µm^3	Surface	1	Class A	30
0.137724	µm^3	Surface	1	Class A	32
0.137086	µm^3	Surface	1	Class A	34
0.256793	µm^3	Surface	1	Class A	36
0.385754	µm^3	Surface	1	Class A	38
0.125609	µm^3	Surface	1	Class A	39
0.0561097	µm^3	Surface	1	Class A	41
2.22144	µm^3	Surface	1	Class A	43
0.38703	µm^3	Surface	1	Class A	44
0.489048	µm^3	Surface	1	Class A	47
0.0331558	µm^3	Surface	1	Class A	50
0.327732	µm^3	Surface	1	Class A	51
0.232728	µm^3	Surface	1	Class A	53
0.357062	µm^3	Surface	1	Class A	54
0.800202	µm^3	Surface	1	Class A	55
0.0994673	µm^3	Surface	1	Class A	56
0.168329	µm^3	Surface	1	Class A	58
1.26247	µm^3	Surface	1	Class A	59
0.394681	µm^3	Surface	1	Class A	60
0.0669492	µm^3	Surface	1	Class A	61
0.0331558	µm^3	Surface	1	Class A	62
0.0688619	µm^3	Surface	1	Class A	63
0.543243	µm^3	Surface	1	Class A	65
0.128798	µm^3	Surface	1	Class A	66
0.535594	µm^3	Surface	1	Class A	67
0.148563	µm^3	Surface	1	Class A	68
0.510726	µm^3	Surface	1	Class A	70
0.483947	µm^3	Surface	1	Class A	71
0.168967	µm^3	Surface	1	Class A	72
0.20276	µm^3	Surface	1	Class A	73
0.254902	µm^3	Surface	1	Class A	74
0.306691	µm^3	Surface	1	Class A	75
0.0561097	µm^3	Surface	1	Class A	76
0.07205	µm^3	Surface	1	Class A	77
0.108394	µm^3	Surface	1	Class A	78
0.771509	µm^3	Surface	1	Class A	79
0.487135	µm^3	Surface	1	Class A	80
0.0548345	µm^3	Surface	1	Class A	81
0.0331558	µm^3	Surface	1	Class A	84
0.0599353	µm^3	Surface	1	Class A	85
0.0561098	µm^3	Surface	1	Class A	87
0.128798	µm^3	Surface	1	Class A	88
0.0714124	µm^3	Surface	1	Class A	89
0.148563	µm^3	Surface	1	Class A	90
0.191921	µm^3	Surface	1	Class A	91
0.0599352	µm^3	Surface	1	Class A	92
0.421461	µm^3	Surface	1	Class A	93
0.14335	µm^3	Surface	1	Class A	94
0.760032	µm^3	Surface	1	Class A	95
0.243568	µm^3	Surface	1	Class A	96
0.477571	µm^3	Surface	1	Class A	97
0.206586	µm^3	Surface	1	Class A	100
0.0216788	µm^3	Surface	1	Class A	101
0.194471	µm^3	Surface	1	Class A	102
2.38977	µm^3	Surface	1	Class A	103
0.158128	µm^3	Surface	1	Class A	104
0.336021	µm^3	Surface	1	Class A	106
0.484584	µm^3	Surface	1	Class A	107
0.179169	µm^3	Surface	1	Class A	108
0.0331558	µm^3	Surface	1	Class A	109
0.279274	µm^3	Surface	1	Class A	110
0.0669491	µm^3	Surface	1	Class A	113
0.0331558	µm^3	Surface	1	Class A	114
0.265246	µm^3	Surface	1	Class A	115
0.25887	µm^3	Surface	1	Class A	116
0.0446328	µm^3	Surface	1	Class A	117
0.0835273	µm^3	Surface	1	Class A	118
0.0478209	µm^3	Surface	1	Class A	119
0.542607	µm^3	Surface	1	Class A	120
0.135811	µm^3	Surface	1	Class A	123
0.563649	µm^3	Surface	1	Class A	124
0.297765	µm^3	Surface	1	Class A	125
0.665666	µm^3	Surface	1	Class A	126
0.36025	µm^3	Surface	1	Class A	127
0.904133	µm^3	Surface	1	Class A	128
1.14961	µm^3	Surface	1	Class A	129
0.32837	µm^3	Surface	1	Class A	130
0.207862	µm^3	Surface	1	Class A	131
0.412535	µm^3	Surface	1	Class A	132
0.283099	µm^3	Surface	1	Class A	133
0.352599	µm^3	Surface	1	Class A	134
0.282462	µm^3	Surface	1	Class A	135
0.623583	µm^3	Surface	1	Class A	136
0.698822	µm^3	Surface	1	Class A	137
1.59977	µm^3	Surface	1	Class A	138
0.830808	µm^3	Surface	1	Class A	139
0.140912	µm^3	Surface	1	Class A	140
0.782349	µm^3	Surface	1	Class A	141
0.665665	µm^3	Surface	1	Class A	142
0.0216788	µm^3	Surface	1	Class A	143
0.274173	µm^3	Surface	1	Class A	144
0.0216788	µm^3	Surface	1	Class A	145
0.0331557	µm^3	Surface	1	Class A	146
0.327094	µm^3	Surface	1	Class A	147
0.412535	µm^3	Surface	1	Class A	149
1.06927	µm^3	Surface	1	Class A	150
