# Supplementary material for: Programmable artificial RNA condensates in mammalian cells
Source: Nat Nanotechnol. 2026 Apr 29;21(6):821–30. doi: 10.1038/s41565-026-02164-7 (PMC13293865; doi:10.1038/s41565-026-02164-7)
Supplement: Supplementary file 4 — Condensate volume and number quantification in Fig. 2. [file 41565_2026_2164_MOESM4_ESM.zip › Source Data Fig. 2/Condensate volume and number (Figure 2)/15ntwtBr_24hr/inside/20240926_JwtBr_NucDFHBI_24hr_Sample2_1_1_inside.xls]

## Sheet: Detailed
Detailed
Volume	Unit	Category	Time	Inside	ID
4.87413	µm^3	Surface	1	Class A	1
2.21008	µm^3	Surface	1	Class A	2
4.13081	µm^3	Surface	1	Class A	3
1.60594	µm^3	Surface	1	Class A	4
1.99817	µm^3	Surface	1	Class A	5
1.38004	µm^3	Surface	1	Class A	6
0.316564	µm^3	Surface	1	Class A	8
3.88588	µm^3	Surface	1	Class A	9
3.10249	µm^3	Surface	1	Class A	11
1.19431	µm^3	Surface	1	Class A	12
5.10301	µm^3	Surface	1	Class A	13
2.09088	µm^3	Surface	1	Class A	14
3.7425	µm^3	Surface	1	Class A	16
0.942243	µm^3	Surface	1	Class A	17
11.3256	µm^3	Surface	1	Class A	19
2.09087	µm^3	Surface	1	Class A	20
1.65218	µm^3	Surface	1	Class A	21
2.67726	µm^3	Surface	1	Class A	22
2.12913	µm^3	Surface	1	Class A	23
1.90933	µm^3	Surface	1	Class A	27
2.00344	µm^3	Surface	1	Class A	28
4.53136	µm^3	Surface	1	Class A	29
1.1994	µm^3	Surface	1	Class A	30
6.88133	µm^3	Surface	1	Class A	31
4.80173	µm^3	Surface	1	Class A	34
4.41651	µm^3	Surface	1	Class A	35
3.3466	µm^3	Surface	1	Class A	36
2.09783	µm^3	Surface	1	Class A	37
6.10138	µm^3	Surface	1	Class A	38
6.82621	µm^3	Surface	1	Class A	39
4.60406	µm^3	Surface	1	Class A	40
6.00495	µm^3	Surface	1	Class A	41
3.22405	µm^3	Surface	1	Class A	43
6.06008	µm^3	Surface	1	Class A	44
15.097	µm^3	Surface	1	Class A	45
1.74472	µm^3	Surface	1	Class A	48
6.93941	µm^3	Surface	1	Class A	49
4.89384	µm^3	Surface	1	Class A	50
1.30205	µm^3	Surface	1	Class A	51
1.81674	µm^3	Surface	1	Class A	52
3.71637	µm^3	Surface	1	Class A	54
1.91724	µm^3	Surface	1	Class A	55
4.92126	µm^3	Surface	1	Class A	57
2.76462	µm^3	Surface	1	Class A	58
4.49956	µm^3	Surface	1	Class A	59
2.05745	µm^3	Surface	1	Class A	60
2.12599	µm^3	Surface	1	Class A	61
