# Supplementary material for: Programmable artificial RNA condensates in mammalian cells
Source: Nat Nanotechnol. 2026 Apr 29;21(6):821–30. doi: 10.1038/s41565-026-02164-7 (PMC13293865; doi:10.1038/s41565-026-02164-7)
Supplement: Supplementary file 4 — Condensate volume and number quantification in Fig. 2. [file 41565_2026_2164_MOESM4_ESM.zip › Source Data Fig. 2/Condensate volume and number (Figure 2)/15ntwtBr_24hr/inside/20240926_JwtBr_NucDFHBI_24hr_Sample1_3_1_inside.xls]

## Sheet: Detailed
Detailed
Volume	Unit	Category	Time	Inside	ID
1.34245	µm^3	Surface	1	Class A	0
0.313688	µm^3	Surface	1	Class A	1
0.312917	µm^3	Surface	1	Class A	3
0.583828	µm^3	Surface	1	Class A	6
0.137018	µm^3	Surface	1	Class A	7
0.646824	µm^3	Surface	1	Class A	9
0.16609	µm^3	Surface	1	Class A	10
2.32785	µm^3	Surface	1	Class A	13
0.0780056	µm^3	Surface	1	Class A	15
1.41106	µm^3	Surface	1	Class A	16
0.381549	µm^3	Surface	1	Class A	17
0.584161	µm^3	Surface	1	Class A	18
2.99074	µm^3	Surface	1	Class A	19
3.18317	µm^3	Surface	1	Class A	20
0.21686	µm^3	Surface	1	Class A	22
0.137126	µm^3	Surface	1	Class A	23
0.346175	µm^3	Surface	1	Class A	24
0.87931	µm^3	Surface	1	Class A	26
0.167175	µm^3	Surface	1	Class A	27
0.102686	µm^3	Surface	1	Class A	28
2.73619	µm^3	Surface	1	Class A	30
0.927199	µm^3	Surface	1	Class A	31
1.90662	µm^3	Surface	1	Class A	32
4.49664	µm^3	Surface	1	Class A	33
3.089	µm^3	Surface	1	Class A	34
