# Supplementary material for: Programmable artificial RNA condensates in mammalian cells
Source: Nat Nanotechnol. 2026 Apr 29;21(6):821–30. doi: 10.1038/s41565-026-02164-7 (PMC13293865; doi:10.1038/s41565-026-02164-7)
Supplement: Supplementary file 4 — Condensate volume and number quantification in Fig. 2. [file 41565_2026_2164_MOESM4_ESM.zip › Source Data Fig. 2/Condensate volume and number (Figure 2)/15ntwtBr_24hr/outside/20240926_JwtBr_NucDFHBI_24hr_Sample1_2_2_outside.xls]

## Sheet: Detailed
Detailed
Volume	Unit	Category	Time	Outside	ID
0.885636	µm^3	Surface	1	Class A	0
0.147925	µm^3	Surface	1	Class A	2
4.22609	µm^3	Surface	1	Class A	3
0.190008	µm^3	Surface	1	Class A	4
0.325182	µm^3	Surface	1	Class A	5
2.17617	µm^3	Surface	1	Class B	6
2.42738	µm^3	Surface	1	Class B	7
0.165141	µm^3	Surface	1	Class B	8
0.615295	µm^3	Surface	1	Class B	9
0.0714125	µm^3	Surface	1	Class B	10
0.182357	µm^3	Surface	1	Class B	11
0.0541969	µm^3	Surface	1	Class B	12
