# Supplementary material for: Programmable artificial RNA condensates in mammalian cells
Source: Nat Nanotechnol. 2026 Apr 29;21(6):821–30. doi: 10.1038/s41565-026-02164-7 (PMC13293865; doi:10.1038/s41565-026-02164-7)
Supplement: Supplementary file 4 — Condensate volume and number quantification in Fig. 2. [file 41565_2026_2164_MOESM4_ESM.zip › Source Data Fig. 2/Condensate volume and number (Figure 2)/15ntwtBr_24hr/inside/20240926_JwtBr_NucDFHBI_24hr_Sample1_3_3_inside.xls]

## Sheet: Detailed
Detailed
Volume	Unit	Category	Time	Inside	ID
0.541794	µm^3	Surface	1	Class A	0
0.0483909	µm^3	Surface	1	Class A	1
0.348344	µm^3	Surface	1	Class A	3
1.38843	µm^3	Surface	1	Class A	5
0.0483909	µm^3	Surface	1	Class A	6
1.50052	µm^3	Surface	1	Class A	7
2.2718	µm^3	Surface	1	Class A	8
1.64731	µm^3	Surface	1	Class A	10
0.508645	µm^3	Surface	1	Class A	12
1.37956	µm^3	Surface	1	Class A	13
0.624136	µm^3	Surface	1	Class A	16
1.47974	µm^3	Surface	1	Class A	17
0.615664	µm^3	Surface	1	Class A	18
1.108	µm^3	Surface	1	Class A	19
0.544019	µm^3	Surface	1	Class A	20
0.533651	µm^3	Surface	1	Class A	21
0.285849	µm^3	Surface	1	Class A	22
0.73881	µm^3	Surface	1	Class A	24
1.1159	µm^3	Surface	1	Class A	25
1.56736	µm^3	Surface	1	Class A	27
1.09362	µm^3	Surface	1	Class A	28
0.666668	µm^3	Surface	1	Class A	29
2.30436	µm^3	Surface	1	Class A	30
1.21262	µm^3	Surface	1	Class A	32
0.757984	µm^3	Surface	1	Class A	35
0.756829	µm^3	Surface	1	Class A	36
0.661795	µm^3	Surface	1	Class A	37
3.17576	µm^3	Surface	1	Class A	38
0.720136	µm^3	Surface	1	Class A	39
1.8124	µm^3	Surface	1	Class A	40
1.50657	µm^3	Surface	1	Class A	41
0.259556	µm^3	Surface	1	Class A	42
1.24323	µm^3	Surface	1	Class A	44
1.17057	µm^3	Surface	1	Class A	45
3.64173	µm^3	Surface	1	Class A	46
1.07864	µm^3	Surface	1	Class A	47
0.636067	µm^3	Surface	1	Class A	48
0.653754	µm^3	Surface	1	Class A	50
1.34113	µm^3	Surface	1	Class A	51
0.614101	µm^3	Surface	1	Class A	52
