# Supplementary material for: Programmable artificial RNA condensates in mammalian cells
Source: Nat Nanotechnol. 2026 Apr 29;21(6):821–30. doi: 10.1038/s41565-026-02164-7 (PMC13293865; doi:10.1038/s41565-026-02164-7)
Supplement: Supplementary file 4 — Condensate volume and number quantification in Fig. 2. [file 41565_2026_2164_MOESM4_ESM.zip › Source Data Fig. 2/Condensate volume and number (Figure 2)/15ntwtBr_24hr/inside/20240926_JwtBr_NucDFHBI_24hr_Sample1_4_1_inside.xls]

## Sheet: Detailed
Detailed
Volume	Unit	Category	Time	Inside	ID
4.45553	µm^3	Surface	1	Class B	0
2.03664	µm^3	Surface	1	Class B	3
0.314342	µm^3	Surface	1	Class B	4
0.196789	µm^3	Surface	1	Class B	5
5.87142	µm^3	Surface	1	Class B	6
2.40415	µm^3	Surface	1	Class B	7
1.9202	µm^3	Surface	1	Class B	8
0.236935	µm^3	Surface	1	Class B	9
1.19274	µm^3	Surface	1	Class B	10
1.60899	µm^3	Surface	1	Class B	11
3.35267	µm^3	Surface	1	Class B	12
2.01841	µm^3	Surface	1	Class B	13
3.78972	µm^3	Surface	1	Class B	15
1.99274	µm^3	Surface	1	Class B	16
5.37834	µm^3	Surface	1	Class B	17
2.79789	µm^3	Surface	1	Class B	18
1.86376	µm^3	Surface	1	Class B	19
1.40489	µm^3	Surface	1	Class B	20
1.79367	µm^3	Surface	1	Class B	21
0.391421	µm^3	Surface	1	Class B	22
1.49637	µm^3	Surface	1	Class B	23
2.9953	µm^3	Surface	1	Class B	24
2.99035	µm^3	Surface	1	Class B	25
0.75872	µm^3	Surface	1	Class B	26
2.66876	µm^3	Surface	1	Class B	27
0.458634	µm^3	Surface	1	Class B	28
0.696993	µm^3	Surface	1	Class B	29
1.41646	µm^3	Surface	1	Class B	30
