# Supplementary material for: Programmable artificial RNA condensates in mammalian cells
Source: Nat Nanotechnol. 2026 Apr 29;21(6):821–30. doi: 10.1038/s41565-026-02164-7 (PMC13293865; doi:10.1038/s41565-026-02164-7)
Supplement: Supplementary file 4 — Condensate volume and number quantification in Fig. 2. [file 41565_2026_2164_MOESM4_ESM.zip › Source Data Fig. 2/Condensate volume and number (Figure 2)/15ntwtBr_24hr/inside/20240926_JwtBr_NucDFHBI_24hr_Sample1_3_2_inside.xls]

## Sheet: Detailed
Detailed
Volume	Unit	Category	Time	Inside	ID
3.04079	µm^3	Surface	1	Class A	2
1.83915	µm^3	Surface	1	Class A	3
5.52271	µm^3	Surface	1	Class A	4
0.609662	µm^3	Surface	1	Class A	5
0.738074	µm^3	Surface	1	Class A	6
1.79276	µm^3	Surface	1	Class A	7
5.11812	µm^3	Surface	1	Class A	8
0.0780055	µm^3	Surface	1	Class A	9
0.604561	µm^3	Surface	1	Class A	10
0.261777	µm^3	Surface	1	Class A	11
1.75542	µm^3	Surface	1	Class A	12
1.38211	µm^3	Surface	1	Class A	13
