# Supplementary material for: Programmable artificial RNA condensates in mammalian cells
Source: Nat Nanotechnol. 2026 Apr 29;21(6):821–30. doi: 10.1038/s41565-026-02164-7 (PMC13293865; doi:10.1038/s41565-026-02164-7)
Supplement: Supplementary file 4 — Condensate volume and number quantification in Fig. 2. [file 41565_2026_2164_MOESM4_ESM.zip › Source Data Fig. 2/Condensate volume and number (Figure 2)/15ntwtBr_24hr/outside/20240926_JwtBr_NucDFHBI_24hr_Sample1_2_3_outside.xls]

## Sheet: Detailed
Detailed
Volume	Unit	Category	Time	Outside	ID
0.0561098	µm^3	Surface	1	Class B	0
0.161743	µm^3	Surface	1	Class B	2
0.180444	µm^3	Surface	1	Class B	3
1.39063	µm^3	Surface	1	Class B	5
2.94576	µm^3	Surface	1	Class B	7
