# Supplementary material for: Programmable artificial RNA condensates in mammalian cells
Source: Nat Nanotechnol. 2026 Apr 29;21(6):821–30. doi: 10.1038/s41565-026-02164-7 (PMC13293865; doi:10.1038/s41565-026-02164-7)
Supplement: Supplementary file 4 — Condensate volume and number quantification in Fig. 2. [file 41565_2026_2164_MOESM4_ESM.zip › Source Data Fig. 2/Condensate volume and number (Figure 2)/15ntwtBr_24hr/outside/20240926_JwtBr_NucDFHBI_24hr_Sample1_1_3_outside.xls]

## Sheet: Detailed
Detailed
Volume	Unit	Category	Time	Outside	ID
0.0216788	µm^3	Surface	1	Class B	1
0.0216789	µm^3	Surface	1	Class B	2
0.361525	µm^3	Surface	1	Class B	3
0.0331558	µm^3	Surface	1	Class B	6
0.163228	µm^3	Surface	1	Class B	7
0.0331557	µm^3	Surface	1	Class B	8
0.290751	µm^3	Surface	1	Class B	9
0.0331558	µm^3	Surface	1	Class B	10
0.0331558	µm^3	Surface	1	Class B	13
0.0828894	µm^3	Surface	1	Class B	14
0.0816142	µm^3	Surface	1	Class B	15
0.0867149	µm^3	Surface	1	Class B	16
0.086715	µm^3	Surface	1	Class B	17
0.109032	µm^3	Surface	1	Class B	19
6.42775	µm^3	Surface	1	Class B	22
0.554084	µm^3	Surface	1	Class B	23
