# Supplementary material for: Programmable artificial RNA condensates in mammalian cells
Source: Nat Nanotechnol. 2026 Apr 29;21(6):821–30. doi: 10.1038/s41565-026-02164-7 (PMC13293865; doi:10.1038/s41565-026-02164-7)
Supplement: Supplementary file 4 — Condensate volume and number quantification in Fig. 2. [file 41565_2026_2164_MOESM4_ESM.zip › Source Data Fig. 2/Condensate volume and number (Figure 2)/20ntABr_24hr/outside/20240926_AABr_NucDFHBI_24hr_Sample2_1_1_outside.xls]

## Sheet: Detailed
Detailed
Volume	Unit	Category	Time	Outside	ID
0.476296	µm^3	Surface	1	Class B	0
0.438676	µm^3	Surface	1	Class B	1
1.04823	µm^3	Surface	1	Class B	2
0.75557	µm^3	Surface	1	Class B	3
0.764496	µm^3	Surface	1	Class B	4
2.26734	µm^3	Surface	1	Class B	5
0.109669	µm^3	Surface	1	Class B	6
1.42379	µm^3	Surface	1	Class B	7
0.182356	µm^3	Surface	1	Class B	9
1.25291	µm^3	Surface	1	Class B	10
0.924536	µm^3	Surface	1	Class B	11
0.483947	µm^3	Surface	1	Class B	12
0.151752	µm^3	Surface	1	Class B	13
0.237829	µm^3	Surface	1	Class B	14
14.5841	µm^3	Surface	1	Class B	15
0.143462	µm^3	Surface	1	Class B	16
14.6651	µm^3	Surface	1	Class B	17
0.77661	µm^3	Surface	1	Class B	18
