# Supplementary material for: Programmable artificial RNA condensates in mammalian cells
Source: Nat Nanotechnol. 2026 Apr 29;21(6):821–30. doi: 10.1038/s41565-026-02164-7 (PMC13293865; doi:10.1038/s41565-026-02164-7)
Supplement: Supplementary file 4 — Condensate volume and number quantification in Fig. 2. [file 41565_2026_2164_MOESM4_ESM.zip › Source Data Fig. 2/Condensate volume and number (Figure 2)/15ntwtBr_24hr/inside/20240926_JwtBr_NucDFHBI_24hr_Sample1_2_1_inside.xls]

## Sheet: Detailed
Detailed
Volume	Unit	Category	Time	Inside	ID
0.336635	µm^3	Surface	1	Class A	1
0.212092	µm^3	Surface	1	Class B	3
0.137235	µm^3	Surface	1	Class A	4
0.369458	µm^3	Surface	1	Class B	5
2.28717	µm^3	Surface	1	Class A	8
1.17562	µm^3	Surface	1	Class A	9
0.216697	µm^3	Surface	1	Class A	10
0.596418	µm^3	Surface	1	Class A	11
1.23213	µm^3	Surface	1	Class B	12
3.65163	µm^3	Surface	1	Class B	13
0.349386	µm^3	Surface	1	Class A	14
0.236934	µm^3	Surface	1	Class B	15
0.135013	µm^3	Surface	1	Class A	16
0.263895	µm^3	Surface	1	Class A	17
0.048391	µm^3	Surface	1	Class B	19
0.166656	µm^3	Surface	1	Class B	20
0.679748	µm^3	Surface	1	Class B	21
0.264165	µm^3	Surface	1	Class B	22
0.159856	µm^3	Surface	1	Class B	23
0.933198	µm^3	Surface	1	Class B	24
0.977124	µm^3	Surface	1	Class A	25
0.361807	µm^3	Surface	1	Class A	26
1.12677	µm^3	Surface	1	Class A	27
0.494167	µm^3	Surface	1	Class B	29
0.566803	µm^3	Surface	1	Class B	30
1.87913	µm^3	Surface	1	Class B	31
0.772457	µm^3	Surface	1	Class B	32
0.286787	µm^3	Surface	1	Class A	33
0.311628	µm^3	Surface	1	Class B	34
0.395046	µm^3	Surface	1	Class A	35
0.326766	µm^3	Surface	1	Class B	36
1.44635	µm^3	Surface	1	Class A	37
0.177377	µm^3	Surface	1	Class B	39
0.742518	µm^3	Surface	1	Class A	40
0.407957	µm^3	Surface	1	Class B	41
0.424572	µm^3	Surface	1	Class B	42
0.316403	µm^3	Surface	1	Class B	43
0.394301	µm^3	Surface	1	Class B	44
0.470938	µm^3	Surface	1	Class B	45
1.58643	µm^3	Surface	1	Class A	46
0.361807	µm^3	Surface	1	Class B	47
0.596418	µm^3	Surface	1	Class A	48
0.949189	µm^3	Surface	1	Class B	49
0.137235	µm^3	Surface	1	Class B	50
0.864591	µm^3	Surface	1	Class B	53
0.360986	µm^3	Surface	1	Class B	54
0.590493	µm^3	Surface	1	Class B	55
0.366578	µm^3	Surface	1	Class B	56
0.972189	µm^3	Surface	1	Class B	57
0.157143	µm^3	Surface	1	Class A	58
0.0781972	µm^3	Surface	1	Class B	59
0.664448	µm^3	Surface	1	Class B	60
0.363865	µm^3	Surface	1	Class B	61
1.07576	µm^3	Surface	1	Class B	62
0.51103	µm^3	Surface	1	Class B	64
1.45523	µm^3	Surface	1	Class B	65
0.0780058	µm^3	Surface	1	Class B	66
0.319116	µm^3	Surface	1	Class B	67
0.187249	µm^3	Surface	1	Class B	68
0.0483913	µm^3	Surface	1	Class B	69
0.187249	µm^3	Surface	1	Class B	70
0.212092	µm^3	Surface	1	Class B	71
0.68929	µm^3	Surface	1	Class B	72
0.0483915	µm^3	Surface	1	Class B	74
0.0483906	µm^3	Surface	1	Class B	75
0.0780055	µm^3	Surface	1	Class B	76
0.164628	µm^3	Surface	1	Class B	77
0.0780055	µm^3	Surface	1	Class B	79
0.0483907	µm^3	Surface	1	Class B	82
0.0483913	µm^3	Surface	1	Class A	86
0.438395	µm^3	Surface	1	Class A	87
0.460851	µm^3	Surface	1	Class A	88
0.0483908	µm^3	Surface	1	Class A	89
0.0780055	µm^3	Surface	1	Class A	90
0.619999	µm^3	Surface	1	Class A	91
0.0483909	µm^3	Surface	1	Class A	92
0.0485095	µm^3	Surface	1	Class A	96
5.06366	µm^3	Surface	1	Class A	99
0.10762	µm^3	Surface	1	Class A	100
0.0780056	µm^3	Surface	1	Class A	101
0.0780055	µm^3	Surface	1	Class A	102
0.137235	µm^3	Surface	1	Class A	103
0.502888	µm^3	Surface	1	Class A	104
0.315906	µm^3	Surface	1	Class A	109
1.52311	µm^3	Surface	1	Class A	110
0.102685	µm^3	Surface	1	Class A	111
0.0483913	µm^3	Surface	1	Class A	112
0.212092	µm^3	Surface	1	Class A	113
0.0483908	µm^3	Surface	1	Class A	114
0.0484504	µm^3	Surface	1	Class C	117
0.301923	µm^3	Surface	1	Class C	120
0.566969	µm^3	Surface	1	Class C	122
0.289171	µm^3	Surface	1	Class C	123
0.703932	µm^3	Surface	1	Class C	125
0.567466	µm^3	Surface	1	Class C	126
0.791541	µm^3	Surface	1	Class C	127
0.406721	µm^3	Surface	1	Class C	128
0.389037	µm^3	Surface	1	Class C	129
0.196789	µm^3	Surface	1	Class C	130
0.992919	µm^3	Surface	1	Class C	132
0.0483909	µm^3	Surface	1	Class C	133
0.513418	µm^3	Surface	1	Class C	134
0.391422	µm^3	Surface	1	Class C	135
0.842381	µm^3	Surface	1	Class C	136
0.132463	µm^3	Surface	1	Class C	137
0.543686	µm^3	Surface	1	Class C	138
0.316398	µm^3	Surface	1	Class C	139
0.0483908	µm^3	Surface	1	Class C	140
0.550347	µm^3	Surface	1	Class C	141
0.866721	µm^3	Surface	1	Class C	142
0.0776803	µm^3	Surface	1	Class C	143
0.606285	µm^3	Surface	1	Class C	144
0.0483909	µm^3	Surface	1	Class D	145
1.22332	µm^3	Surface	1	Class C	146
0.727215	µm^3	Surface	1	Class C	147
1.37042	µm^3	Surface	1	Class C	150
0.786444	µm^3	Surface	1	Class C	151
0.355068	µm^3	Surface	1	Class C	152
0.0483908	µm^3	Surface	1	Class D	153
0.673334	µm^3	Surface	1	Class C	154
0.348726	µm^3	Surface	1	Class C	156
0.316402	µm^3	Surface	1	Class C	158
0.511358	µm^3	Surface	1	Class C	159
0.264324	µm^3	Surface	1	Class D	160
0.579632	µm^3	Surface	1	Class C	161
0.316399	µm^3	Surface	1	Class C	162
0.678431	µm^3	Surface	1	Class C	163
0.137235	µm^3	Surface	1	Class C	164
0.564496	µm^3	Surface	1	Class C	165
0.566802	µm^3	Surface	1	Class C	166
0.102686	µm^3	Surface	1	Class D	167
0.551501	µm^3	Surface	1	Class D	168
0.722113	µm^3	Surface	1	Class C	169
0.0483908	µm^3	Surface	1	Class C	171
0.107621	µm^3	Surface	1	Class D	172
0.10762	µm^3	Surface	1	Class C	173
0.82897	µm^3	Surface	1	Class C	174
0.411329	µm^3	Surface	1	Class C	175
0.132463	µm^3	Surface	1	Class D	176
0.6359	µm^3	Surface	1	Class C	178
0.189525	µm^3	Surface	1	Class C	179
0.0778971	µm^3	Surface	1	Class D	180
0.0780056	µm^3	Surface	1	Class D	181
0.137235	µm^3	Surface	1	Class D	182
0.132463	µm^3	Surface	1	Class C	184
0.10762	µm^3	Surface	1	Class C	185
0.102685	µm^3	Surface	1	Class D	190
0.822553	µm^3	Surface	1	Class D	193
0.724003	µm^3	Surface	1	Class D	195
0.463565	µm^3	Surface	1	Class D	196
0.209379	µm^3	Surface	1	Class D	197
0.635739	µm^3	Surface	1	Class D	199
0.628744	µm^3	Surface	1	Class D	201
0.048391	µm^3	Surface	1	Class D	203
