# Supplementary material for: Programmable artificial RNA condensates in mammalian cells
Source: Nat Nanotechnol. 2026 Apr 29;21(6):821–30. doi: 10.1038/s41565-026-02164-7 (PMC13293865; doi:10.1038/s41565-026-02164-7)
Supplement: Supplementary file 4 — Condensate volume and number quantification in Fig. 2. [file 41565_2026_2164_MOESM4_ESM.zip › Source Data Fig. 2/Condensate volume and number (Figure 2)/15ntwtBr_24hr/outside/20240926_JwtBr_NucDFHBI_24hr_Sample1_2_1_outside.xls]

## Sheet: Detailed
Detailed
Volume	Unit	Category	Time	Outside	ID
0.0599357	µm^3	Surface	1	Class B	0
0.0561094	µm^3	Surface	1	Class B	1
0.0216787	µm^3	Surface	1	Class B	2
0.134535	µm^3	Surface	1	Class B	3
0.172341	µm^3	Surface	1	Class B	5
0.126247	µm^3	Surface	1	Class B	7
0.0318805	µm^3	Surface	1	Class B	8
0.0216787	µm^3	Surface	1	Class B	9
0.0459398	µm^3	Surface	1	Class B	10
0.112701	µm^3	Surface	1	Class B	12
1.41167	µm^3	Surface	1	Class B	16
0.413172	µm^3	Surface	1	Class A	18
0.0151907	µm^3	Surface	1	Class B	19
0.417635	µm^3	Surface	1	Class A	20
0.543883	µm^3	Surface	1	Class B	21
0.507539	µm^3	Surface	1	Class A	22
0.0623457	µm^3	Surface	1	Class A	24
0.295081	µm^3	Surface	1	Class A	25
0.0446328	µm^3	Surface	1	Class A	26
0.661203	µm^3	Surface	1	Class A	27
0.033156	µm^3	Surface	1	Class A	28
1.45336	µm^3	Surface	1	Class C	29
0.0331558	µm^3	Surface	1	Class D	31
0.0331557	µm^3	Surface	1	Class D	32
0.0266677	µm^3	Surface	1	Class D	33
0.0331558	µm^3	Surface	1	Class C	35
0.244843	µm^3	Surface	1	Class D	36
0.507538	µm^3	Surface	1	Class D	37
0.696271	µm^3	Surface	1	Class C	38
0.17781	µm^3	Surface	1	Class D	39
0.193196	µm^3	Surface	1	Class D	41
0.248668	µm^3	Surface	1	Class C	43
