# Supplementary material for: Programmable artificial RNA condensates in mammalian cells
Source: Nat Nanotechnol. 2026 Apr 29;21(6):821–30. doi: 10.1038/s41565-026-02164-7 (PMC13293865; doi:10.1038/s41565-026-02164-7)
Supplement: Supplementary file 4 — Condensate volume and number quantification in Fig. 2. [file 41565_2026_2164_MOESM4_ESM.zip › Source Data Fig. 2/Condensate volume and number (Figure 2)/15ntwtBr_24hr/inside/20240926_JwtBr_NucDFHBI_24hr_Sample1_2_3_inside.xls]

## Sheet: Detailed
Detailed
Volume	Unit	Category	Time	Inside	ID
0.371018	µm^3	Surface	1	Class B	0
0.323882	µm^3	Surface	1	Class B	1
0.291721	µm^3	Surface	1	Class B	2
0.572066	µm^3	Surface	1	Class B	3
0.648487	µm^3	Surface	1	Class B	5
9.03786	µm^3	Surface	1	Class B	6
0.167175	µm^3	Surface	1	Class B	7
1.37272	µm^3	Surface	1	Class B	8
2.13192	µm^3	Surface	1	Class B	10
1.29128	µm^3	Surface	1	Class B	11
0.10762	µm^3	Surface	1	Class B	12
1.20129	µm^3	Surface	1	Class B	13
7.42984	µm^3	Surface	1	Class B	14
0.436335	µm^3	Surface	1	Class B	16
0.558985	µm^3	Surface	1	Class B	21
0.584489	µm^3	Surface	1	Class B	22
7.06124	µm^3	Surface	1	Class B	24
0.898321	µm^3	Surface	1	Class B	25
2.95504	µm^3	Surface	1	Class B	27
3.70245	µm^3	Surface	1	Class B	28
0.184536	µm^3	Surface	1	Class B	29
0.339185	µm^3	Surface	1	Class B	30
0.466275	µm^3	Surface	1	Class B	32
0.538915	µm^3	Surface	1	Class B	33
0.0483908	µm^3	Surface	1	Class A	34
7.68424	µm^3	Surface	1	Class B	36
3.95432	µm^3	Surface	1	Class B	37
0.0483909	µm^3	Surface	1	Class B	38
6.21525	µm^3	Surface	1	Class B	42
0.656963	µm^3	Surface	1	Class B	43
3.18191	µm^3	Surface	1	Class A	44
0.048391	µm^3	Surface	1	Class A	45
5.0271	µm^3	Surface	1	Class A	47
0.366249	µm^3	Surface	1	Class B	51
0.0776801	µm^3	Surface	1	Class A	52
4.9898	µm^3	Surface	1	Class B	57
