# Supplementary material for: Programmable artificial RNA condensates in mammalian cells
Source: Nat Nanotechnol. 2026 Apr 29;21(6):821–30. doi: 10.1038/s41565-026-02164-7 (PMC13293865; doi:10.1038/s41565-026-02164-7)
Supplement: Supplementary file 4 — Condensate volume and number quantification in Fig. 2. [file 41565_2026_2164_MOESM4_ESM.zip › Source Data Fig. 2/Condensate volume and number (Figure 2)/15ntwtBr_24hr/inside/20240926_JwtBr_NucDFHBI_24hr_Sample1_2_2_inside.xls]

## Sheet: Detailed
Detailed
Volume	Unit	Category	Time	Inside	ID
0.0191015	µm^3	Surface	1	Class B	0
0.346018	µm^3	Surface	1	Class B	1
0.0967808	µm^3	Surface	1	Class B	2
1.35364	µm^3	Surface	1	Class B	5
0.156871	µm^3	Surface	1	Class B	6
0.10762	µm^3	Surface	1	Class B	8
0.0483909	µm^3	Surface	1	Class B	9
0.219085	µm^3	Surface	1	Class B	10
0.604563	µm^3	Surface	1	Class B	13
0.334251	µm^3	Surface	1	Class B	14
0.0780054	µm^3	Surface	1	Class B	15
0.157305	µm^3	Surface	1	Class B	16
0.366249	µm^3	Surface	1	Class B	17
1.13154	µm^3	Surface	1	Class B	18
0.048391	µm^3	Surface	1	Class B	19
0.993578	µm^3	Surface	1	Class A	20
1.03339	µm^3	Surface	1	Class A	21
0.500657	µm^3	Surface	1	Class A	22
0.0780055	µm^3	Surface	1	Class A	24
0.338694	µm^3	Surface	1	Class A	25
0.137234	µm^3	Surface	1	Class A	26
0.107621	µm^3	Surface	1	Class A	28
0.204608	µm^3	Surface	1	Class A	29
1.19125	µm^3	Surface	1	Class A	30
0.28917	µm^3	Surface	1	Class A	31
0.212092	µm^3	Surface	1	Class A	32
0.166849	µm^3	Surface	1	Class A	33
2.29637	µm^3	Surface	1	Class A	34
0.0780055	µm^3	Surface	1	Class A	35
0.236935	µm^3	Surface	1	Class A	37
0.56598	µm^3	Surface	1	Class A	38
0.579057	µm^3	Surface	1	Class A	39
1.04227	µm^3	Surface	1	Class A	40
1.09295	µm^3	Surface	1	Class A	41
0.641657	µm^3	Surface	1	Class A	42
3.41681	µm^3	Surface	1	Class A	43
0.0780056	µm^3	Surface	1	Class A	44
0.0483909	µm^3	Surface	1	Class A	45
2.09253	µm^3	Surface	1	Class A	46
1.44026	µm^3	Surface	1	Class A	47
0.30447	µm^3	Surface	1	Class A	48
0.424082	µm^3	Surface	1	Class A	49
