# Supplementary material for: Programmable artificial RNA condensates in mammalian cells
Source: Nat Nanotechnol. 2026 Apr 29;21(6):821–30. doi: 10.1038/s41565-026-02164-7 (PMC13293865; doi:10.1038/s41565-026-02164-7)
Supplement: Supplementary file 4 — Condensate volume and number quantification in Fig. 2. [file 41565_2026_2164_MOESM4_ESM.zip › Source Data Fig. 2/Condensate volume and number (Figure 2)/15ntwtBr_24hr/inside/20240926_JwtBr_NucDFHBI_24hr_Sample1_1_1_inside.xls]

## Sheet: Detailed
Detailed
Volume	Unit	Category	Time	Inside	ID
0.661236	µm^3	Surface	1	Class B	0
4.15858	µm^3	Surface	1	Class B	1
3.17337	µm^3	Surface	1	Class B	2
1.15859	µm^3	Surface	1	Class B	3
4.66962	µm^3	Surface	1	Class B	5
7.31969	µm^3	Surface	1	Class B	6
4.08654	µm^3	Surface	1	Class B	7
1.30576	µm^3	Surface	1	Class B	8
0.445712	µm^3	Surface	1	Class B	11
18.1513	µm^3	Surface	1	Class B	14
2.65134	µm^3	Surface	1	Class B	16
4.39519	µm^3	Surface	1	Class B	19
1.39606	µm^3	Surface	1	Class B	20
1.99503	µm^3	Surface	1	Class B	21
3.12038	µm^3	Surface	1	Class B	22
1.91364	µm^3	Surface	1	Class B	23
