# Supplementary material for: Programmable artificial RNA condensates in mammalian cells
Source: Nat Nanotechnol. 2026 Apr 29;21(6):821–30. doi: 10.1038/s41565-026-02164-7 (PMC13293865; doi:10.1038/s41565-026-02164-7)
Supplement: Supplementary file 4 — Condensate volume and number quantification in Fig. 2. [file 41565_2026_2164_MOESM4_ESM.zip › Source Data Fig. 2/Condensate volume and number (Figure 2)/15ntwtBr_24hr/inside/20240926_JwtBr_NucDFHBI_24hr_Sample1_1_4_inside.xls]

## Sheet: Detailed
Detailed
Volume	Unit	Category	Time	Inside	ID
2.66647	µm^3	Surface	1	Class A	0
1.23444	µm^3	Surface	1	Class A	1
2.46313	µm^3	Surface	1	Class A	2
3.40671	µm^3	Surface	1	Class A	3
3.95796	µm^3	Surface	1	Class A	4
0.366578	µm^3	Surface	1	Class A	5
2.3579	µm^3	Surface	1	Class A	6
2.70244	µm^3	Surface	1	Class A	7
3.90084	µm^3	Surface	1	Class A	8
1.64929	µm^3	Surface	1	Class A	9
2.44342	µm^3	Surface	1	Class A	10
2.58174	µm^3	Surface	1	Class A	12
2.44124	µm^3	Surface	1	Class A	13
1.28536	µm^3	Surface	1	Class A	14
1.6586	µm^3	Surface	1	Class A	15
0.376118	µm^3	Surface	1	Class A	16
11.1534	µm^3	Surface	1	Class A	17
5.34775	µm^3	Surface	1	Class A	18
9.72059	µm^3	Surface	1	Class A	19
2.80807	µm^3	Surface	1	Class A	21
0.0483909	µm^3	Surface	1	Class A	22
0.234713	µm^3	Surface	1	Class A	23
4.39814	µm^3	Surface	1	Class A	24
2.41524	µm^3	Surface	1	Class A	25
1.28635	µm^3	Surface	1	Class A	26
3.84041	µm^3	Surface	1	Class A	27
3.12617	µm^3	Surface	1	Class A	28
6.89713	µm^3	Surface	1	Class A	29
2.42378	µm^3	Surface	1	Class A	30
3.16272	µm^3	Surface	1	Class A	31
2.37132	µm^3	Surface	1	Class A	32
6.80951	µm^3	Surface	1	Class A	33
5.63163	µm^3	Surface	1	Class A	35
4.56956	µm^3	Surface	1	Class A	38
2.05776	µm^3	Surface	1	Class A	39
6.72747	µm^3	Surface	1	Class A	40
2.42581	µm^3	Surface	1	Class A	41
8.45662	µm^3	Surface	1	Class A	42
