# Supplementary material for: Programmable artificial RNA condensates in mammalian cells
Source: Nat Nanotechnol. 2026 Apr 29;21(6):821–30. doi: 10.1038/s41565-026-02164-7 (PMC13293865; doi:10.1038/s41565-026-02164-7)
Supplement: Supplementary file 4 — Condensate volume and number quantification in Fig. 2. [file 41565_2026_2164_MOESM4_ESM.zip › Source Data Fig. 2/Condensate volume and number (Figure 2)/15ntwtBr_24hr/inside/20240926_JwtBr_NucDFHBI_24hr_Sample1_1_3_inside.xls]

## Sheet: Detailed
Detailed
Volume	Unit	Category	Time	Inside	ID
0.905475	µm^3	Surface	1	Class A	0
1.21312	µm^3	Surface	1	Class A	1
6.03616	µm^3	Surface	1	Class A	2
0.827079	µm^3	Surface	1	Class A	3
3.08546	µm^3	Surface	1	Class A	4
3.92956	µm^3	Surface	1	Class A	5
2.75613	µm^3	Surface	1	Class A	6
3.3195	µm^3	Surface	1	Class A	7
1.90093	µm^3	Surface	1	Class A	9
1.45613	µm^3	Surface	1	Class A	10
0.331863	µm^3	Surface	1	Class A	11
5.99712	µm^3	Surface	1	Class A	12
4.6609	µm^3	Surface	1	Class A	13
3.99939	µm^3	Surface	1	Class A	14
0.293943	µm^3	Surface	1	Class A	15
0.137235	µm^3	Surface	1	Class A	16
1.09624	µm^3	Surface	1	Class A	17
0.177051	µm^3	Surface	1	Class A	18
2.37016	µm^3	Surface	1	Class A	20
0.048391	µm^3	Surface	1	Class A	21
6.37094	µm^3	Surface	1	Class A	22
5.42883	µm^3	Surface	1	Class A	23
0.553888	µm^3	Surface	1	Class A	24
0.216535	µm^3	Surface	1	Class A	27
3.75254	µm^3	Surface	1	Class A	28
1.49049	µm^3	Surface	1	Class A	29
0.216864	µm^3	Surface	1	Class A	30
3.74058	µm^3	Surface	1	Class A	33
1.11902	µm^3	Surface	1	Class A	34
5.26389	µm^3	Surface	1	Class A	36
0.854305	µm^3	Surface	1	Class A	37
4.16713	µm^3	Surface	1	Class A	38
5.43712	µm^3	Surface	1	Class A	39
4.48044	µm^3	Surface	1	Class A	40
0.793962	µm^3	Surface	1	Class A	42
0.440599	µm^3	Surface	1	Class A	43
3.02117	µm^3	Surface	1	Class A	44
4.13465	µm^3	Surface	1	Class A	45
3.80553	µm^3	Surface	1	Class A	46
4.46655	µm^3	Surface	1	Class A	47
3.59258	µm^3	Surface	1	Class A	48
1.59187	µm^3	Surface	1	Class A	50
0.352122	µm^3	Surface	1	Class A	51
1.7807	µm^3	Surface	1	Class A	52
1.33757	µm^3	Surface	1	Class A	53
