# Supplementary material for: Programmable artificial RNA condensates in mammalian cells
Source: Nat Nanotechnol. 2026 Apr 29;21(6):821–30. doi: 10.1038/s41565-026-02164-7 (PMC13293865; doi:10.1038/s41565-026-02164-7)
Supplement: Supplementary file 4 — Condensate volume and number quantification in Fig. 2. [file 41565_2026_2164_MOESM4_ESM.zip › Source Data Fig. 2/Condensate volume and number (Figure 2)/20ntABr_6hr/inside/20240926_AABr_NucDFHBI_6hr_Sample3_2_1_inside.xls]

## Sheet: Detailed
Detailed
Volume	Unit	Category	Time	Set 1	ID
2.12766	µm^3	Surface	1	Class B	1
0.234714	µm^3	Surface	1	Class B	4
0.455094	µm^3	Surface	1	Class B	7
0.740044	µm^3	Surface	1	Class B	8
0.0780055	µm^3	Surface	1	Class B	9
1.78102	µm^3	Surface	1	Class B	10
0.408779	µm^3	Surface	1	Class B	11
1.14181	µm^3	Surface	1	Class B	13
1.03747	µm^3	Surface	1	Class B	14
0.0483908	µm^3	Surface	1	Class B	15
0.791185	µm^3	Surface	1	Class B	18
0.4679	µm^3	Surface	1	Class A	20
0.611136	µm^3	Surface	1	Class A	21
1.03152	µm^3	Surface	1	Class B	23
1.73772	µm^3	Surface	1	Class B	24
2.19075	µm^3	Surface	1	Class A	25
1.02336	µm^3	Surface	1	Class A	26
1.40447	µm^3	Surface	1	Class A	31
