# Supplementary material for: Programmable artificial RNA condensates in mammalian cells
Source: Nat Nanotechnol. 2026 Apr 29;21(6):821–30. doi: 10.1038/s41565-026-02164-7 (PMC13293865; doi:10.1038/s41565-026-02164-7)
Supplement: Supplementary file 4 — Condensate volume and number quantification in Fig. 2. [file 41565_2026_2164_MOESM4_ESM.zip › Source Data Fig. 2/Condensate volume and number (Figure 2)/15ntABr_12hr/inside/20240918_JABr_NucDFHBI_12hr_Sample2_3_1_inside.xls]

## Sheet: Detailed
Detailed
Volume	Unit	Category	Time	Set 1	ID
0.0483906	µm^3	Surface	1	Class A	1
0.0780054	µm^3	Surface	1	Class A	2
0.475489	µm^3	Surface	1	Class A	3
0.35111	µm^3	Surface	1	Class A	4
0.10762	µm^3	Surface	1	Class A	5
0.166958	µm^3	Surface	1	Class A	6
0.166524	µm^3	Surface	1	Class A	8
0.442123	µm^3	Surface	1	Class A	9
0.196789	µm^3	Surface	1	Class A	12
0.102686	µm^3	Surface	1	Class A	16
0.048391	µm^3	Surface	1	Class A	19
0.560553	µm^3	Surface	1	Class A	20
0.353169	µm^3	Surface	1	Class A	21
0.550568	µm^3	Surface	1	Class A	22
0.329107	µm^3	Surface	1	Class A	25
