# Supplementary material for: Programmable artificial RNA condensates in mammalian cells
Source: Nat Nanotechnol. 2026 Apr 29;21(6):821–30. doi: 10.1038/s41565-026-02164-7 (PMC13293865; doi:10.1038/s41565-026-02164-7)
Supplement: Supplementary file 4 — Condensate volume and number quantification in Fig. 2. [file 41565_2026_2164_MOESM4_ESM.zip › Source Data Fig. 2/Condensate volume and number (Figure 2)/15ntABr_48hr/outside/20240918_JABr_NucDFHBI_48hr_Sample1_3_2_outside.xls]

## Sheet: Detailed
Detailed
Volume	Unit	Category	Time	Outside	ID
1.86119	µm^3	Surface	1	Class B	1
1.48818	µm^3	Surface	1	Class B	2
1.35428	µm^3	Surface	1	Class B	3
1.22485	µm^3	Surface	1	Class B	4
0.235279	µm^3	Surface	1	Class B	5
0.734528	µm^3	Surface	1	Class B	6
0.652913	µm^3	Surface	1	Class B	8
0.398506	µm^3	Surface	1	Class B	9
0.571298	µm^3	Surface	1	Class B	10
0.0612103	µm^3	Surface	1	Class B	11
0.962154	µm^3	Surface	1	Class B	14
0.674592	µm^3	Surface	1	Class B	15
29.6776	µm^3	Surface	1	Class B	16
0.906683	µm^3	Surface	1	Class B	17
0.985109	µm^3	Surface	1	Class B	18
1.30902	µm^3	Surface	1	Class B	19
0.74983	µm^3	Surface	1	Class B	20
1.29754	µm^3	Surface	1	Class B	22
0.409984	µm^3	Surface	1	Class B	23
1.13431	µm^3	Surface	1	Class B	24
0.656102	µm^3	Surface	1	Class B	25
0.204673	µm^3	Surface	1	Class B	26
0.0943664	µm^3	Surface	1	Class B	28
0.570661	µm^3	Surface	1	Class B	29
0.921983	µm^3	Surface	1	Class B	30
2.24056	µm^3	Surface	1	Class B	31
0.499249	µm^3	Surface	1	Class B	32
0.424012	µm^3	Surface	1	Class B	33
3.63247	µm^3	Surface	1	Class B	34
1.18086	µm^3	Surface	1	Class B	37
0.646538	µm^3	Surface	1	Class B	38
0.549621	µm^3	Surface	1	Class B	39
1.50476	µm^3	Surface	1	Class B	40
0.819331	µm^3	Surface	1	Class B	42
2.28775	µm^3	Surface	1	Class B	43
0.96088	µm^3	Surface	1	Class B	45
0.0841647	µm^3	Surface	1	Class B	46
0.104165	µm^3	Surface	1	Class B	47
1.49711	µm^3	Surface	1	Class B	49
0.685432	µm^3	Surface	1	Class B	51
0.093729	µm^3	Surface	1	Class B	52
2.74427	µm^3	Surface	1	Class B	53
2.30241	µm^3	Surface	1	Class B	54
0.0573849	µm^3	Surface	1	Class B	55
0.811678	µm^3	Surface	1	Class B	56
0.534956	µm^3	Surface	1	Class B	57
1.31093	µm^3	Surface	1	Class B	58
6.24986	µm^3	Surface	1	Class B	59
0.109669	µm^3	Surface	1	Class B	60
0.429112	µm^3	Surface	1	Class B	62
0.834634	µm^3	Surface	1	Class B	63
0.0720502	µm^3	Surface	1	Class B	65
1.2969	µm^3	Surface	1	Class B	67
1.79743	µm^3	Surface	1	Class B	69
1.83887	µm^3	Surface	1	Class B	71
0.397232	µm^3	Surface	1	Class B	72
1.55258	µm^3	Surface	1	Class B	73
2.13472	µm^3	Surface	1	Class B	74
1.48946	µm^3	Surface	1	Class B	75
1.39375	µm^3	Surface	1	Class B	76
3.51026	µm^3	Surface	1	Class B	77
0.551293	µm^3	Surface	1	Class B	78
1.26223	µm^3	Surface	1	Class B	79
1.2259	µm^3	Surface	1	Class B	80
1.07041	µm^3	Surface	1	Class B	81
