# Supplementary material for: Programmable artificial RNA condensates in mammalian cells
Source: Nat Nanotechnol. 2026 Apr 29;21(6):821–30. doi: 10.1038/s41565-026-02164-7 (PMC13293865; doi:10.1038/s41565-026-02164-7)
Supplement: Supplementary file 4 — Condensate volume and number quantification in Fig. 2. [file 41565_2026_2164_MOESM4_ESM.zip › Source Data Fig. 2/Condensate volume and number (Figure 2)/20ntABr_6hr/inside/20240926_AABr_NucDFHBI_6hr_Sample2_4_3_inside.xls]

## Sheet: Detailed
Detailed
Volume	Unit	Category	Time	Set 1	ID
0.38665	µm^3	Surface	1	Class A	0
2.28102	µm^3	Surface	1	Class A	1
0.0483909	µm^3	Surface	1	Class A	2
0.540316	µm^3	Surface	1	Class A	3
0.921013	µm^3	Surface	1	Class A	5
0.624137	µm^3	Surface	1	Class A	6
1.24077	µm^3	Surface	1	Class A	7
0.761756	µm^3	Surface	1	Class A	8
2.20778	µm^3	Surface	1	Class A	9
1.11845	µm^3	Surface	1	Class A	10
0.196789	µm^3	Surface	1	Class A	11
0.324053	µm^3	Surface	1	Class A	13
0.506587	µm^3	Surface	1	Class A	14
0.443658	µm^3	Surface	1	Class A	15
1.63927	µm^3	Surface	1	Class A	16
1.72395	µm^3	Surface	1	Class A	21
3.65909	µm^3	Surface	1	Class A	23
