# Supplementary material for: Programmable artificial RNA condensates in mammalian cells
Source: Nat Nanotechnol. 2026 Apr 29;21(6):821–30. doi: 10.1038/s41565-026-02164-7 (PMC13293865; doi:10.1038/s41565-026-02164-7)
Supplement: Supplementary file 4 — Condensate volume and number quantification in Fig. 2. [file 41565_2026_2164_MOESM4_ESM.zip › Source Data Fig. 2/Condensate volume and number (Figure 2)/15ntABr_24hr/outside/20240918_JABr_NucDFHBI_24hr_Sample3_3_2_outside.xls]

## Sheet: Detailed
Detailed
Volume	Unit	Category	Time	Outside	ID
1.90072	µm^3	Surface	1	Class B	0
0.853762	µm^3	Surface	1	Class B	1
1.30009	µm^3	Surface	1	Class B	2
0.429749	µm^3	Surface	1	Class B	3
0.653551	µm^3	Surface	1	Class B	4
7.42827	µm^3	Surface	1	Class B	5
12.9052	µm^3	Surface	1	Class B	6
0.998499	µm^3	Surface	1	Class B	7
12.186	µm^3	Surface	1	Class B	8
1.55513	µm^3	Surface	1	Class B	9
0.407433	µm^3	Surface	1	Class B	11
6.8691	µm^3	Surface	1	Class B	13
1.74897	µm^3	Surface	1	Class B	14
16.0482	µm^3	Surface	1	Class B	15
