# Supplementary material for: Programmable artificial RNA condensates in mammalian cells
Source: Nat Nanotechnol. 2026 Apr 29;21(6):821–30. doi: 10.1038/s41565-026-02164-7 (PMC13293865; doi:10.1038/s41565-026-02164-7)
Supplement: Supplementary file 4 — Condensate volume and number quantification in Fig. 2. [file 41565_2026_2164_MOESM4_ESM.zip › Source Data Fig. 2/Condensate volume and number (Figure 2)/20ntABr_6hr/inside/20240926_AABr_NucDFHBI_6hr_Sample3_3_1_inside.xls]

## Sheet: Detailed
Detailed
Volume	Unit	Category	Time	Set 1	ID
0.83548	µm^3	Surface	1	Class B	0
0.494004	µm^3	Surface	1	Class B	2
2.5211	µm^3	Surface	1	Class B	4
1.74035	µm^3	Surface	1	Class B	5
2.10562	µm^3	Surface	1	Class B	6
0.048391	µm^3	Surface	1	Class B	7
0.0780054	µm^3	Surface	1	Class A	9
2.6783	µm^3	Surface	1	Class B	10
0.526824	µm^3	Surface	1	Class B	15
1.0231	µm^3	Surface	1	Class A	16
1.13894	µm^3	Surface	1	Class B	17
0.293942	µm^3	Surface	1	Class B	18
0.0483909	µm^3	Surface	1	Class A	21
0.418648	µm^3	Surface	1	Class B	22
0.137235	µm^3	Surface	1	Class A	23
0.196464	µm^3	Surface	1	Class A	25
1.23033	µm^3	Surface	1	Class A	26
0.0971073	µm^3	Surface	1	Class A	27
0.420378	µm^3	Surface	1	Class A	30
0.137235	µm^3	Surface	1	Class A	31
1.16045	µm^3	Surface	1	Class A	32
0.823347	µm^3	Surface	1	Class A	33
0.4889	µm^3	Surface	1	Class A	35
0.0483909	µm^3	Surface	1	Class A	37
0.181823	µm^3	Surface	1	Class A	38
0.10762	µm^3	Surface	1	Class A	39
0.513251	µm^3	Surface	1	Class A	40
0.196464	µm^3	Surface	1	Class A	41
2.06365	µm^3	Surface	1	Class A	43
1.92966	µm^3	Surface	1	Class A	44
0.605796	µm^3	Surface	1	Class A	45
0.388708	µm^3	Surface	1	Class A	46
