# Supplementary material for: Programmable artificial RNA condensates in mammalian cells
Source: Nat Nanotechnol. 2026 Apr 29;21(6):821–30. doi: 10.1038/s41565-026-02164-7 (PMC13293865; doi:10.1038/s41565-026-02164-7)
Supplement: Supplementary file 4 — Condensate volume and number quantification in Fig. 2. [file 41565_2026_2164_MOESM4_ESM.zip › Source Data Fig. 2/Condensate volume and number (Figure 2)/20ntABr_6hr/inside/20240926_AABr_NucDFHBI_6hr_Sample3_2_2_inside.xls]

## Sheet: Detailed
Detailed
Volume	Unit	Category	Time	Set 1	ID
0.233252	µm^3	Surface	1	Class A	0
0.0776798	µm^3	Surface	1	Class A	2
0.901642	µm^3	Surface	1	Class A	3
0.677335	µm^3	Surface	1	Class A	7
1.90735	µm^3	Surface	1	Class A	8
0.0483909	µm^3	Surface	1	Class A	10
0.10762	µm^3	Surface	1	Class A	11
0.0483908	µm^3	Surface	1	Class A	12
0.0382033	µm^3	Surface	1	Class A	13
0.0780055	µm^3	Surface	1	Class A	14
0.214205	µm^3	Surface	1	Class A	16
0.699574	µm^3	Surface	1	Class A	18
0.0780056	µm^3	Surface	1	Class A	19
1.79084	µm^3	Surface	1	Class A	20
0.181823	µm^3	Surface	1	Class A	21
