# Supplementary material for: Programmable artificial RNA condensates in mammalian cells
Source: Nat Nanotechnol. 2026 Apr 29;21(6):821–30. doi: 10.1038/s41565-026-02164-7 (PMC13293865; doi:10.1038/s41565-026-02164-7)
Supplement: Supplementary file 4 — Condensate volume and number quantification in Fig. 2. [file 41565_2026_2164_MOESM4_ESM.zip › Source Data Fig. 2/Condensate volume and number (Figure 2)/15ntABr_12hr/inside/20240918_JABr_NucDFHBI_12hr_Sample3_3_2_inside.xls]

## Sheet: Detailed
Detailed
Volume	Unit	Category	Time	Inside	ID
0.460512	µm^3	Surface	1	Class B	0
5.8199	µm^3	Surface	1	Class B	1
0.651692	µm^3	Surface	1	Class B	3
2.42875	µm^3	Surface	1	Class B	4
1.33103	µm^3	Surface	1	Class B	7
0.157306	µm^3	Surface	1	Class B	8
0.196789	µm^3	Surface	1	Class B	9
1.7583	µm^3	Surface	1	Class B	10
0.894776	µm^3	Surface	1	Class B	11
3.69436	µm^3	Surface	1	Class B	12
2.32124	µm^3	Surface	1	Class B	13
11.5392	µm^3	Surface	1	Class B	14
