# Supplementary material for: Programmable artificial RNA condensates in mammalian cells
Source: Nat Nanotechnol. 2026 Apr 29;21(6):821–30. doi: 10.1038/s41565-026-02164-7 (PMC13293865; doi:10.1038/s41565-026-02164-7)
Supplement: Supplementary file 4 — Condensate volume and number quantification in Fig. 2. [file 41565_2026_2164_MOESM4_ESM.zip › Source Data Fig. 2/Condensate volume and number (Figure 2)/20ntABr_12hr/outside/20240926_AABr_NucDFHBI_12hr_Sample2_2_1_outside.xls]

## Sheet: Detailed
Detailed
Volume	Unit	Category	Time	Outside	ID
0.43485	µm^3	Surface	1	Class A	0
0.200847	µm^3	Surface	1	Class A	2
0.0318805	µm^3	Surface	1	Class A	3
0.0599354	µm^3	Surface	1	Class A	4
0.148564	µm^3	Surface	1	Class A	5
0.883091	µm^3	Surface	1	Class A	7
0.0988299	µm^3	Surface	1	Class A	8
0.520928	µm^3	Surface	1	Class A	10
0.408194	µm^3	Surface	1	Class A	12
0.13071	µm^3	Surface	1	Class A	13
0.0599353	µm^3	Surface	1	Class A	14
0.0331557	µm^3	Surface	1	Class A	15
