# Supplementary material for: Programmable artificial RNA condensates in mammalian cells
Source: Nat Nanotechnol. 2026 Apr 29;21(6):821–30. doi: 10.1038/s41565-026-02164-7 (PMC13293865; doi:10.1038/s41565-026-02164-7)
Supplement: Supplementary file 4 — Condensate volume and number quantification in Fig. 2. [file 41565_2026_2164_MOESM4_ESM.zip › Source Data Fig. 2/Condensate volume and number (Figure 2)/20ntABr_6hr/inside/20240926_AABr_NucDFHBI_6hr_Sample2_4_1_inside.xls]

## Sheet: Detailed
Detailed
Volume	Unit	Category	Time	Set 1	ID
0.0780054	µm^3	Surface	1	Class A	1
0.492863	µm^3	Surface	1	Class A	2
0.534054	µm^3	Surface	1	Class A	3
0.215131	µm^3	Surface	1	Class A	7
1.95051	µm^3	Surface	1	Class A	12
1.93913	µm^3	Surface	1	Class A	13
2.80991	µm^3	Surface	1	Class A	15
0.467293	µm^3	Surface	1	Class A	16
0.137235	µm^3	Surface	1	Class A	18
1.72745	µm^3	Surface	1	Class A	22
0.0483908	µm^3	Surface	1	Class A	23
0.352149	µm^3	Surface	1	Class A	24
1.42782	µm^3	Surface	1	Class A	26
8.14774	µm^3	Surface	1	Class A	27
5.3675	µm^3	Surface	1	Class A	32
2.19023	µm^3	Surface	1	Class A	35
1.9052	µm^3	Surface	1	Class A	41
0.0780055	µm^3	Surface	1	Class A	43
1.29471	µm^3	Surface	1	Class A	45
