# Supplementary material for: Programmable artificial RNA condensates in mammalian cells
Source: Nat Nanotechnol. 2026 Apr 29;21(6):821–30. doi: 10.1038/s41565-026-02164-7 (PMC13293865; doi:10.1038/s41565-026-02164-7)
Supplement: Supplementary file 4 — Condensate volume and number quantification in Fig. 2. [file 41565_2026_2164_MOESM4_ESM.zip › Source Data Fig. 2/Condensate volume and number (Figure 2)/20ntABr_12hr/outside/20240926_AABr_NucDFHBI_12hr_Sample2_1_2_outside.xls]

## Sheet: Detailed
Detailed
Volume	Unit	Category	Time	Outside	ID
0.346861	µm^3	Surface	1	Class B	0
0.646538	µm^3	Surface	1	Class B	1
0.723688	µm^3	Surface	1	Class B	2
0.360888	µm^3	Surface	1	Class B	3
0.179168	µm^3	Surface	1	Class B	4
1.23501	µm^3	Surface	1	Class B	5
1.01944	µm^3	Surface	1	Class B	6
1.75215	µm^3	Surface	1	Class B	8
