# Supplementary material for: Programmable artificial RNA condensates in mammalian cells
Source: Nat Nanotechnol. 2026 Apr 29;21(6):821–30. doi: 10.1038/s41565-026-02164-7 (PMC13293865; doi:10.1038/s41565-026-02164-7)
Supplement: Supplementary file 4 — Condensate volume and number quantification in Fig. 2. [file 41565_2026_2164_MOESM4_ESM.zip › Source Data Fig. 2/Condensate volume and number (Figure 2)/15ntABr_24hr/outside/20240918_JABr_NucDFHBI_24hr_Sample3_3_1_outside.xls]

## Sheet: Detailed
Detailed
Volume	Unit	Category	Time	Outside	ID
0.279273	µm^3	Surface	1	Class A	0
0.0216788	µm^3	Surface	1	Class A	1
0.594253	µm^3	Surface	1	Class A	3
4.09346	µm^3	Surface	1	Class A	5
0.161953	µm^3	Surface	1	Class A	6
0.207861	µm^3	Surface	1	Class A	7
0.267797	µm^3	Surface	1	Class A	8
0.342397	µm^3	Surface	1	Class A	9
0.0484585	µm^3	Surface	1	Class A	10
0.0867152	µm^3	Surface	1	Class A	11
0.223801	µm^3	Surface	1	Class A	12
0.0331557	µm^3	Surface	1	Class A	13
0.0975547	µm^3	Surface	1	Class A	14
0.248668	µm^3	Surface	1	Class A	15
0.281824	µm^3	Surface	1	Class A	16
0.485222	µm^3	Surface	1	Class A	18
0.133261	µm^3	Surface	1	Class A	22
0.338572	µm^3	Surface	1	Class A	23
0.0682243	µm^3	Surface	1	Class A	24
0.44314	µm^3	Surface	1	Class A	25
