# Supplementary material for: Programmable artificial RNA condensates in mammalian cells
Source: Nat Nanotechnol. 2026 Apr 29;21(6):821–30. doi: 10.1038/s41565-026-02164-7 (PMC13293865; doi:10.1038/s41565-026-02164-7)
Supplement: Supplementary file 4 — Condensate volume and number quantification in Fig. 2. [file 41565_2026_2164_MOESM4_ESM.zip › Source Data Fig. 2/Condensate volume and number (Figure 2)/20ntABr_6hr/inside/20240926_AABr_NucDFHBI_6hr_Sample2_4_2_inside.xls]

## Sheet: Detailed
Detailed
Volume	Unit	Category	Time	Inside	ID
0.684998	µm^3	Surface	1	Class A	0
0.186129	µm^3	Surface	1	Class A	1
0.0780056	µm^3	Surface	1	Class A	2
1.04992	µm^3	Surface	1	Class A	4
1.80442	µm^3	Surface	1	Class A	12
1.37639	µm^3	Surface	1	Class A	13
0.486879	µm^3	Surface	1	Class A	19
2.76762	µm^3	Surface	1	Class A	20
0.0780055	µm^3	Surface	1	Class A	31
0.048391	µm^3	Surface	1	Class A	33
0.525596	µm^3	Surface	1	Class A	34
1.93066	µm^3	Surface	1	Class A	36
0.0483908	µm^3	Surface	1	Class A	40
