# Supplementary material for: Programmable artificial RNA condensates in mammalian cells
Source: Nat Nanotechnol. 2026 Apr 29;21(6):821–30. doi: 10.1038/s41565-026-02164-7 (PMC13293865; doi:10.1038/s41565-026-02164-7)
Supplement: Supplementary file 4 — Condensate volume and number quantification in Fig. 2. [file 41565_2026_2164_MOESM4_ESM.zip › Source Data Fig. 2/Condensate volume and number (Figure 2)/15ntABr_12hr/inside/20240918_JABr_NucDFHBI_12hr_Sample3_2_1_inside.xls]

## Sheet: Detailed
Detailed
Volume	Unit	Category	Time	Set 1	ID
0.137235	µm^3	Surface	1	Class A	0
0.454157	µm^3	Surface	1	Class A	1
0.374331	µm^3	Surface	1	Class A	3
0.226404	µm^3	Surface	1	Class A	6
0.256343	µm^3	Surface	1	Class A	7
0.789705	µm^3	Surface	1	Class A	8
0.582675	µm^3	Surface	1	Class A	10
0.361478	µm^3	Surface	1	Class A	11
0.435008	µm^3	Surface	1	Class A	12
0.338857	µm^3	Surface	1	Class A	13
0.0674923	µm^3	Surface	1	Class A	14
0.384679	µm^3	Surface	1	Class A	15
0.0780057	µm^3	Surface	1	Class A	17
0.854467	µm^3	Surface	1	Class A	18
0.0483907	µm^3	Surface	1	Class A	19
0.379165	µm^3	Surface	1	Class A	20
0.0483908	µm^3	Surface	1	Class A	21
0.181823	µm^3	Surface	1	Class A	22
1.08078	µm^3	Surface	1	Class A	23
0.136801	µm^3	Surface	1	Class A	24
0.226404	µm^3	Surface	1	Class A	28
0.334085	µm^3	Surface	1	Class A	29
0.251247	µm^3	Surface	1	Class A	30
1.37183	µm^3	Surface	1	Class A	32
0.648051	µm^3	Surface	1	Class A	33
1.26332	µm^3	Surface	1	Class A	34
