# Supplementary material for: Programmable artificial RNA condensates in mammalian cells
Source: Nat Nanotechnol. 2026 Apr 29;21(6):821–30. doi: 10.1038/s41565-026-02164-7 (PMC13293865; doi:10.1038/s41565-026-02164-7)
Supplement: Supplementary file 4 — Condensate volume and number quantification in Fig. 2. [file 41565_2026_2164_MOESM4_ESM.zip › Source Data Fig. 2/Condensate volume and number (Figure 2)/20ntABr_12hr/outside/20240926_AABr_NucDFHBI_12hr_Sample2_1_1_outside.xls]

## Sheet: Detailed
Detailed
Volume	Unit	Category	Time	Outside	ID
3.01845	µm^3	Surface	1	Class B	0
0.818693	µm^3	Surface	1	Class B	1
0.897595	µm^3	Surface	1	Class B	2
0.111582	µm^3	Surface	1	Class B	3
0.857587	µm^3	Surface	1	Class B	4
0.321563	µm^3	Surface	1	Class B	5
0.154302	µm^3	Surface	1	Class B	8
0.781711	µm^3	Surface	1	Class B	10
0.0216788	µm^3	Surface	1	Class B	11
2.3751	µm^3	Surface	1	Class B	12
