# Supplementary material for: Programmable artificial RNA condensates in mammalian cells
Source: Nat Nanotechnol. 2026 Apr 29;21(6):821–30. doi: 10.1038/s41565-026-02164-7 (PMC13293865; doi:10.1038/s41565-026-02164-7)
Supplement: Supplementary file 4 — Condensate volume and number quantification in Fig. 2. [file 41565_2026_2164_MOESM4_ESM.zip › Source Data Fig. 2/Condensate volume and number (Figure 2)/20ntABr_12hr/inside/20240926_AABr_NucDFHBI_12hr_Sample3_2_1_inside.xls]

## Sheet: Detailed
Detailed
Volume	Unit	Category	Time	Set 1	ID
1.42957	µm^3	Surface	1	Class B	0
1.56405	µm^3	Surface	1	Class B	1
1.12717	µm^3	Surface	1	Class B	2
1.98112	µm^3	Surface	1	Class B	3
0.466113	µm^3	Surface	1	Class B	4
0.774022	µm^3	Surface	1	Class B	5
3.11736	µm^3	Surface	1	Class B	6
0.403427	µm^3	Surface	1	Class B	8
1.37147	µm^3	Surface	1	Class B	9
3.03853	µm^3	Surface	1	Class B	10
0.285959	µm^3	Surface	1	Class B	11
0.0483907	µm^3	Surface	1	Class B	13
0.795985	µm^3	Surface	1	Class B	14
0.481306	µm^3	Surface	1	Class B	15
0.875614	µm^3	Surface	1	Class B	16
0.048391	µm^3	Surface	1	Class B	17
2.20366	µm^3	Surface	1	Class B	18
0.905222	µm^3	Surface	1	Class B	19
1.4679	µm^3	Surface	1	Class B	21
1.34664	µm^3	Surface	1	Class B	22
0.795653	µm^3	Surface	1	Class B	23
2.19644	µm^3	Surface	1	Class B	24
1.20944	µm^3	Surface	1	Class B	25
1.0454	µm^3	Surface	1	Class B	27
1.82317	µm^3	Surface	1	Class B	28
0.440451	µm^3	Surface	1	Class B	29
1.80636	µm^3	Surface	1	Class A	30
2.72897	µm^3	Surface	1	Class A	31
0.749345	µm^3	Surface	1	Class A	32
0.137235	µm^3	Surface	1	Class A	33
2.37139	µm^3	Surface	1	Class A	34
1.17823	µm^3	Surface	1	Class A	35
1.57225	µm^3	Surface	1	Class A	36
1.89534	µm^3	Surface	1	Class A	37
1.84418	µm^3	Surface	1	Class A	39
0.827979	µm^3	Surface	1	Class A	40
3.05071	µm^3	Surface	1	Class A	41
1.06885	µm^3	Surface	1	Class A	42
3.53632	µm^3	Surface	1	Class A	44
0.752135	µm^3	Surface	1	Class A	46
0.834473	µm^3	Surface	1	Class A	47
0.48635	µm^3	Surface	1	Class A	48
1.17496	µm^3	Surface	1	Class A	49
0.441327	µm^3	Surface	1	Class A	50
1.49562	µm^3	Surface	1	Class A	52
3.39605	µm^3	Surface	1	Class A	53
2.13116	µm^3	Surface	1	Class A	54
1.85286	µm^3	Surface	1	Class B	55
3.54703	µm^3	Surface	1	Class B	56
4.59905	µm^3	Surface	1	Class B	57
3.32247	µm^3	Surface	1	Class B	59
3.64338	µm^3	Surface	1	Class B	61
