# Supplementary material for: Programmable artificial RNA condensates in mammalian cells
Source: Nat Nanotechnol. 2026 Apr 29;21(6):821–30. doi: 10.1038/s41565-026-02164-7 (PMC13293865; doi:10.1038/s41565-026-02164-7)
Supplement: Supplementary file 4 — Condensate volume and number quantification in Fig. 2. [file 41565_2026_2164_MOESM4_ESM.zip › Source Data Fig. 2/Condensate volume and number (Figure 2)/15ntABr_12hr/inside/20240918_JABr_NucDFHBI_12hr_Sample2_1_2_inside.xls]

## Sheet: Detailed
Detailed
Volume	Unit	Category	Time	Set 1	ID
0.415718	µm^3	Surface	1	Class A	0
0.411493	µm^3	Surface	1	Class A	2
0.249025	µm^3	Surface	1	Class A	4
0.563594	µm^3	Surface	1	Class A	5
0.0483907	µm^3	Surface	1	Class A	6
0.685424	µm^3	Surface	1	Class A	7
0.445221	µm^3	Surface	1	Class A	8
2.01773	µm^3	Surface	1	Class A	9
1.04926	µm^3	Surface	1	Class A	10
0.425312	µm^3	Surface	1	Class A	14
0.048391	µm^3	Surface	1	Class A	15
0.216698	µm^3	Surface	1	Class A	16
0.341736	µm^3	Surface	1	Class A	17
0.0780053	µm^3	Surface	1	Class A	18
0.565978	µm^3	Surface	1	Class A	19
2.00047	µm^3	Surface	1	Class A	21
0.0780054	µm^3	Surface	1	Class A	23
2.46863	µm^3	Surface	1	Class A	24
0.159694	µm^3	Surface	1	Class A	25
0.215667	µm^3	Surface	1	Class A	26
0.0483909	µm^3	Surface	1	Class A	28
1.67257	µm^3	Surface	1	Class A	29
0.722443	µm^3	Surface	1	Class A	31
0.0780055	µm^3	Surface	1	Class A	32
0.0780055	µm^3	Surface	1	Class A	33
0.364028	µm^3	Surface	1	Class A	34
0.570259	µm^3	Surface	1	Class A	35
0.167175	µm^3	Surface	1	Class A	36
0.196789	µm^3	Surface	1	Class A	38
0.534885	µm^3	Surface	1	Class A	39
0.136584	µm^3	Surface	1	Class A	40
0.475656	µm^3	Surface	1	Class A	42
1.22253	µm^3	Surface	1	Class A	43
0.166849	µm^3	Surface	1	Class A	44
0.53792	µm^3	Surface	1	Class A	46
0.423583	µm^3	Surface	1	Class A	47
0.994476	µm^3	Surface	1	Class A	48
0.447608	µm^3	Surface	1	Class A	49
