# Supplementary material for: Programmable artificial RNA condensates in mammalian cells
Source: Nat Nanotechnol. 2026 Apr 29;21(6):821–30. doi: 10.1038/s41565-026-02164-7 (PMC13293865; doi:10.1038/s41565-026-02164-7)
Supplement: Supplementary file 4 — Condensate volume and number quantification in Fig. 2. [file 41565_2026_2164_MOESM4_ESM.zip › Source Data Fig. 2/Condensate volume and number (Figure 2)/15ntABr_12hr/inside/20240918_JABr_NucDFHBI_12hr_Sample3_3_1_inside.xls]

## Sheet: Detailed
Detailed
Volume	Unit	Category	Time	Set 1	ID
0.0780055	µm^3	Surface	1	Class A	0
1.72362	µm^3	Surface	1	Class A	1
0.0483908	µm^3	Surface	1	Class A	2
1.81086	µm^3	Surface	1	Class A	4
0.137235	µm^3	Surface	1	Class A	5
0.226078	µm^3	Surface	1	Class A	6
0.10762	µm^3	Surface	1	Class A	7
0.102685	µm^3	Surface	1	Class A	8
0.15698	µm^3	Surface	1	Class A	9
3.17377	µm^3	Surface	1	Class A	12
0.048391	µm^3	Surface	1	Class A	13
0.500883	µm^3	Surface	1	Class A	14
2.56098	µm^3	Surface	1	Class A	16
0.388871	µm^3	Surface	1	Class A	17
0.07768	µm^3	Surface	1	Class A	18
0.807905	µm^3	Surface	1	Class A	19
1.5073	µm^3	Surface	1	Class A	20
0.935501	µm^3	Surface	1	Class A	22
0.236772	µm^3	Surface	1	Class A	23
1.56265	µm^3	Surface	1	Class A	24
0.752121	µm^3	Surface	1	Class A	27
