# Supplementary material for: Programmable artificial RNA condensates in mammalian cells
Source: Nat Nanotechnol. 2026 Apr 29;21(6):821–30. doi: 10.1038/s41565-026-02164-7 (PMC13293865; doi:10.1038/s41565-026-02164-7)
Supplement: Supplementary file 4 — Condensate volume and number quantification in Fig. 2. [file 41565_2026_2164_MOESM4_ESM.zip › Source Data Fig. 2/Condensate volume and number (Figure 2)/20ntABr_12hr/outside/20240926_AABr_NucDFHBI_12hr_Sample1_2_2_outside.xls]

## Sheet: Detailed
Detailed
Volume	Unit	Category	Time	Set 1	ID
0.250581	µm^3	Surface	1	Class A	0
0.779664	µm^3	Surface	1	Class A	1
0.0714125	µm^3	Surface	1	Class A	2
0.164503	µm^3	Surface	1	Class A	3
0.0828895	µm^3	Surface	1	Class A	6
0.0318805	µm^3	Surface	1	Class A	7
0.328369	µm^3	Surface	1	Class A	8
0.0599354	µm^3	Surface	1	Class A	9
