# Supplementary material for: Programmable artificial RNA condensates in mammalian cells
Source: Nat Nanotechnol. 2026 Apr 29;21(6):821–30. doi: 10.1038/s41565-026-02164-7 (PMC13293865; doi:10.1038/s41565-026-02164-7)
Supplement: Supplementary file 4 — Condensate volume and number quantification in Fig. 2. [file 41565_2026_2164_MOESM4_ESM.zip › Source Data Fig. 2/Condensate volume and number (Figure 2)/20ntABr_6hr/inside/20240926_AABr_NucDFHBI_6hr_Sample2_3_2_inside.xls]

## Sheet: Detailed
Detailed
Volume	Unit	Category	Time	Inside	ID
0.10762	µm^3	Surface	1	Class B	0
0.528387	µm^3	Surface	1	Class B	1
0.0780054	µm^3	Surface	1	Class B	3
0.214151	µm^3	Surface	1	Class B	4
0.0483908	µm^3	Surface	1	Class B	5
0.0483908	µm^3	Surface	1	Class A	7
0.256344	µm^3	Surface	1	Class B	10
1.55504	µm^3	Surface	1	Class B	11
0.594034	µm^3	Surface	1	Class B	12
0.10762	µm^3	Surface	1	Class B	13
0.0780055	µm^3	Surface	1	Class B	17
0.83214	µm^3	Surface	1	Class B	18
0.338694	µm^3	Surface	1	Class B	19
0.196789	µm^3	Surface	1	Class B	20
0.261777	µm^3	Surface	1	Class B	21
0.0382033	µm^3	Surface	1	Class A	22
0.10762	µm^3	Surface	1	Class B	24
0.137235	µm^3	Surface	1	Class B	25
0.625726	µm^3	Surface	1	Class B	26
0.0780054	µm^3	Surface	1	Class B	27
0.382787	µm^3	Surface	1	Class B	28
0.444417	µm^3	Surface	1	Class B	31
0.239485	µm^3	Surface	1	Class B	33
