# Supplementary material for: Programmable artificial RNA condensates in mammalian cells
Source: Nat Nanotechnol. 2026 Apr 29;21(6):821–30. doi: 10.1038/s41565-026-02164-7 (PMC13293865; doi:10.1038/s41565-026-02164-7)
Supplement: Supplementary file 4 — Condensate volume and number quantification in Fig. 2. [file 41565_2026_2164_MOESM4_ESM.zip › Source Data Fig. 2/Condensate volume and number (Figure 2)/20ntABr_6hr/inside/20240926_AABr_NucDFHBI_6hr_Sample2_2_3_inside.xls]

## Sheet: Detailed
Detailed
Volume	Unit	Category	Time	Inside	ID
0.285199	µm^3	Surface	1	Class B	0
0.261778	µm^3	Surface	1	Class B	3
0.696281	µm^3	Surface	1	Class B	4
1.38893	µm^3	Surface	1	Class B	5
3.04268	µm^3	Surface	1	Class B	6
2.83129	µm^3	Surface	1	Class B	7
1.58982	µm^3	Surface	1	Class B	8
1.13786	µm^3	Surface	1	Class B	9
0.313522	µm^3	Surface	1	Class B	10
3.32606	µm^3	Surface	1	Class B	11
