# Supplementary material for: Programmable artificial RNA condensates in mammalian cells
Source: Nat Nanotechnol. 2026 Apr 29;21(6):821–30. doi: 10.1038/s41565-026-02164-7 (PMC13293865; doi:10.1038/s41565-026-02164-7)
Supplement: Supplementary file 4 — Condensate volume and number quantification in Fig. 2. [file 41565_2026_2164_MOESM4_ESM.zip › Source Data Fig. 2/Condensate volume and number (Figure 2)/15ntABr_12hr/inside/20240918_JABr_NucDFHBI_12hr_Sample2_2_1_inside.xls]

## Sheet: Detailed
Detailed
Volume	Unit	Category	Time	Set 1	ID
0.048391	µm^3	Surface	1	Class A	0
0.137126	µm^3	Surface	1	Class A	1
1.72809	µm^3	Surface	1	Class A	3
0.626524	µm^3	Surface	1	Class A	4
0.0483908	µm^3	Surface	1	Class A	5
0.212092	µm^3	Surface	1	Class A	6
0.652605	µm^3	Surface	1	Class A	7
0.865169	µm^3	Surface	1	Class A	8
0.107403	µm^3	Surface	1	Class A	9
0.738976	µm^3	Surface	1	Class A	11
0.586378	µm^3	Surface	1	Class A	12
0.157143	µm^3	Surface	1	Class A	13
0.0483909	µm^3	Surface	1	Class A	14
0.0778968	µm^3	Surface	1	Class A	15
0.137235	µm^3	Surface	1	Class A	17
0.50642	µm^3	Surface	1	Class A	19
0.440995	µm^3	Surface	1	Class A	21
1.71939	µm^3	Surface	1	Class A	22
0.631018	µm^3	Surface	1	Class A	23
0.515639	µm^3	Surface	1	Class A	24
0.768088	µm^3	Surface	1	Class A	26
0.416427	µm^3	Surface	1	Class A	27
1.12613	µm^3	Surface	1	Class A	28
0.480916	µm^3	Surface	1	Class A	29
0.196789	µm^3	Surface	1	Class A	30
0.237264	µm^3	Surface	1	Class A	33
0.886303	µm^3	Surface	1	Class A	34
0.358355	µm^3	Surface	1	Class A	35
0.264772	µm^3	Surface	1	Class A	40
