# Supplementary material for: Programmable artificial RNA condensates in mammalian cells
Source: Nat Nanotechnol. 2026 Apr 29;21(6):821–30. doi: 10.1038/s41565-026-02164-7 (PMC13293865; doi:10.1038/s41565-026-02164-7)
Supplement: Supplementary file 4 — Condensate volume and number quantification in Fig. 2. [file 41565_2026_2164_MOESM4_ESM.zip › Source Data Fig. 2/Condensate volume and number (Figure 2)/15ntABr_12hr/inside/20240918_JABr_NucDFHBI_12hr_Sample3_1_1_inside.xls]

## Sheet: Detailed
Detailed
Volume	Unit	Category	Time	Set 1	ID
5.18629	µm^3	Surface	1	Class A	0
1.24693	µm^3	Surface	1	Class A	1
1.37545	µm^3	Surface	1	Class A	2
4.30871	µm^3	Surface	1	Class A	3
2.4312	µm^3	Surface	1	Class A	4
0.672658	µm^3	Surface	1	Class A	5
0.196681	µm^3	Surface	1	Class A	6
0.225753	µm^3	Surface	1	Class A	8
1.05347	µm^3	Surface	1	Class A	9
0.137235	µm^3	Surface	1	Class A	10
