# Supplementary material for: Programmable artificial RNA condensates in mammalian cells
Source: Nat Nanotechnol. 2026 Apr 29;21(6):821–30. doi: 10.1038/s41565-026-02164-7 (PMC13293865; doi:10.1038/s41565-026-02164-7)
Supplement: Supplementary file 4 — Condensate volume and number quantification in Fig. 2. [file 41565_2026_2164_MOESM4_ESM.zip › Source Data Fig. 2/Condensate volume and number (Figure 2)/20ntABr_12hr/inside/20240926_AABr_NucDFHBI_12hr_Sample3_3_1_inside.xls]

## Sheet: Detailed
Detailed
Volume	Unit	Category	Time	Set 1	ID
0.960715	µm^3	Surface	1	Class A	0
1.86208	µm^3	Surface	1	Class A	1
2.04487	µm^3	Surface	1	Class A	2
0.78809	µm^3	Surface	1	Class A	3
1.35577	µm^3	Surface	1	Class A	4
0.858742	µm^3	Surface	1	Class A	5
1.1363	µm^3	Surface	1	Class A	6
2.24934	µm^3	Surface	1	Class A	7
1.94917	µm^3	Surface	1	Class A	8
0.452869	µm^3	Surface	1	Class A	9
2.27116	µm^3	Surface	1	Class A	10
2.67683	µm^3	Surface	1	Class A	11
0.92595	µm^3	Surface	1	Class A	13
1.28867	µm^3	Surface	1	Class A	14
0.455907	µm^3	Surface	1	Class A	16
0.0780054	µm^3	Surface	1	Class A	17
0.615094	µm^3	Surface	1	Class A	18
1.14618	µm^3	Surface	1	Class A	22
1.70175	µm^3	Surface	1	Class A	23
2.22329	µm^3	Surface	1	Class A	24
0.384099	µm^3	Surface	1	Class A	25
0.301261	µm^3	Surface	1	Class A	26
0.0780055	µm^3	Surface	1	Class A	27
2.4447	µm^3	Surface	1	Class A	28
0.722442	µm^3	Surface	1	Class A	29
3.33858	µm^3	Surface	1	Class A	30
2.93446	µm^3	Surface	1	Class A	31
1.86181	µm^3	Surface	1	Class A	32
2.02514	µm^3	Surface	1	Class A	33
2.76242	µm^3	Surface	1	Class A	34
