# Supplementary material for: Programmable artificial RNA condensates in mammalian cells
Source: Nat Nanotechnol. 2026 Apr 29;21(6):821–30. doi: 10.1038/s41565-026-02164-7 (PMC13293865; doi:10.1038/s41565-026-02164-7)
Supplement: Supplementary file 4 — Condensate volume and number quantification in Fig. 2. [file 41565_2026_2164_MOESM4_ESM.zip › Source Data Fig. 2/Condensate volume and number (Figure 2)/15ntABr_24hr/outside/20240918_JABr_NucDFHBI_24hr_Sample2_1_2_outside.xls]

## Sheet: Detailed
Detailed
Volume	Unit	Category	Time	Set 1	ID
0.364713	µm^3	Surface	1	Class A	1
0.153027	µm^3	Surface	1	Class A	2
0.0216788	µm^3	Surface	1	Class A	3
0.0331557	µm^3	Surface	1	Class A	4
0.0599355	µm^3	Surface	1	Class A	5
0.136449	µm^3	Surface	1	Class A	6
0.316892	µm^3	Surface	1	Class A	7
0.307966	µm^3	Surface	1	Class A	9
0.174068	µm^3	Surface	1	Class A	11
0.0331558	µm^3	Surface	1	Class A	13
0.217425	µm^3	Surface	1	Class A	15
0.54707	µm^3	Surface	1	Class A	17
0.0452705	µm^3	Surface	1	Class A	18
