# Supplementary material for: Programmable artificial RNA condensates in mammalian cells
Source: Nat Nanotechnol. 2026 Apr 29;21(6):821–30. doi: 10.1038/s41565-026-02164-7 (PMC13293865; doi:10.1038/s41565-026-02164-7)
Supplement: Supplementary file 4 — Condensate volume and number quantification in Fig. 2. [file 41565_2026_2164_MOESM4_ESM.zip › Source Data Fig. 2/Condensate volume and number (Figure 2)/20ntABr_6hr/inside/20240926_AABr_NucDFHBI_6hr_Sample2_3_1_inside.xls]

## Sheet: Detailed
Detailed
Volume	Unit	Category	Time	Set 1	ID
0.0483909	µm^3	Surface	1	Class A	4
0.219085	µm^3	Surface	1	Class A	5
0.16674	µm^3	Surface	1	Class A	6
0.126396	µm^3	Surface	1	Class A	8
0.615723	µm^3	Surface	1	Class A	9
0.048391	µm^3	Surface	1	Class A	10
0.344924	µm^3	Surface	1	Class A	11
0.775914	µm^3	Surface	1	Class A	14
0.0573052	µm^3	Surface	1	Class A	17
0.196137	µm^3	Surface	1	Class A	18
0.137235	µm^3	Surface	1	Class A	21
0.0776796	µm^3	Surface	1	Class A	23
0.204727	µm^3	Surface	1	Class B	24
0.239485	µm^3	Surface	1	Class A	26
0.0780056	µm^3	Surface	1	Class A	30
0.5441	µm^3	Surface	1	Class A	31
0.443745	µm^3	Surface	1	Class A	32
0.244854	µm^3	Surface	1	Class B	33
0.966837	µm^3	Surface	1	Class A	34
0.0483911	µm^3	Surface	1	Class A	35
0.546741	µm^3	Surface	1	Class B	36
0.256019	µm^3	Surface	1	Class A	39
0.137235	µm^3	Surface	1	Class A	44
0.386158	µm^3	Surface	1	Class A	45
0.815398	µm^3	Surface	1	Class B	46
0.0483909	µm^3	Surface	1	Class A	47
0.391258	µm^3	Surface	1	Class B	49
0.480435	µm^3	Surface	1	Class A	50
0.511746	µm^3	Surface	1	Class A	51
0.16674	µm^3	Surface	1	Class A	53
0.0780054	µm^3	Surface	1	Class A	55
1.56982	µm^3	Surface	1	Class A	58
0.137235	µm^3	Surface	1	Class A	59
0.451457	µm^3	Surface	1	Class B	60
0.137234	µm^3	Surface	1	Class A	61
0.0483908	µm^3	Surface	1	Class B	62
0.39973	µm^3	Surface	1	Class B	63
0.0780055	µm^3	Surface	1	Class A	65
0.0483909	µm^3	Surface	1	Class B	66
0.0780056	µm^3	Surface	1	Class B	67
0.137235	µm^3	Surface	1	Class B	68
0.549248	µm^3	Surface	1	Class B	69
0.107295	µm^3	Surface	1	Class B	70
0.321227	µm^3	Surface	1	Class A	71
0.0483908	µm^3	Surface	1	Class B	73
0.10762	µm^3	Surface	1	Class B	74
0.0780056	µm^3	Surface	1	Class B	75
0.595426	µm^3	Surface	1	Class A	77
0.048391	µm^3	Surface	1	Class B	78
0.0780055	µm^3	Surface	1	Class B	79
0.0483909	µm^3	Surface	1	Class B	81
0.0483908	µm^3	Surface	1	Class B	82
