# Supplementary material for: Programmable artificial RNA condensates in mammalian cells
Source: Nat Nanotechnol. 2026 Apr 29;21(6):821–30. doi: 10.1038/s41565-026-02164-7 (PMC13293865; doi:10.1038/s41565-026-02164-7)
Supplement: Supplementary file 4 — Condensate volume and number quantification in Fig. 2. [file 41565_2026_2164_MOESM4_ESM.zip › Source Data Fig. 2/Condensate volume and number (Figure 2)/15ntABr_12hr/inside/20240918_JABr_NucDFHBI_12hr_Sample2_1_1_inside.xls]

## Sheet: Detailed
Detailed
Volume	Unit	Category	Time	Set 1	ID
0.10762	µm^3	Surface	1	Class A	0
1.65062	µm^3	Surface	1	Class A	1
0.679751	µm^3	Surface	1	Class A	2
0.529042	µm^3	Surface	1	Class A	3
0.729432	µm^3	Surface	1	Class A	4
0.418322	µm^3	Surface	1	Class A	5
0.842218	µm^3	Surface	1	Class A	6
0.594197	µm^3	Surface	1	Class A	8
0.709196	µm^3	Surface	1	Class A	9
2.74158	µm^3	Surface	1	Class A	10
1.75919	µm^3	Surface	1	Class A	11
1.1994	µm^3	Surface	1	Class A	12
0.534475	µm^3	Surface	1	Class A	13
1.47869	µm^3	Surface	1	Class A	14
0.872487	µm^3	Surface	1	Class A	15
1.26971	µm^3	Surface	1	Class A	16
0.0483911	µm^3	Surface	1	Class A	17
2.97258	µm^3	Surface	1	Class A	18
1.08718	µm^3	Surface	1	Class A	20
0.314343	µm^3	Surface	1	Class A	21
0.659015	µm^3	Surface	1	Class A	22
3.55474	µm^3	Surface	1	Class A	23
1.16337	µm^3	Surface	1	Class A	24
0.264165	µm^3	Surface	1	Class A	25
0.804127	µm^3	Surface	1	Class A	26
0.244257	µm^3	Surface	1	Class A	27
0.5093	µm^3	Surface	1	Class A	28
0.216643	µm^3	Surface	1	Class A	29
0.521723	µm^3	Surface	1	Class A	31
0.212092	µm^3	Surface	1	Class A	32
2.34104	µm^3	Surface	1	Class A	33
2.03864	µm^3	Surface	1	Class A	34
0.558877	µm^3	Surface	1	Class A	35
0.45608	µm^3	Surface	1	Class A	36
1.53364	µm^3	Surface	1	Class A	37
0.760201	µm^3	Surface	1	Class A	38
0.504202	µm^3	Surface	1	Class A	39
