# Supplementary material for: Programmable artificial RNA condensates in mammalian cells
Source: Nat Nanotechnol. 2026 Apr 29;21(6):821–30. doi: 10.1038/s41565-026-02164-7 (PMC13293865; doi:10.1038/s41565-026-02164-7)
Supplement: Supplementary file 4 — Condensate volume and number quantification in Fig. 2. [file 41565_2026_2164_MOESM4_ESM.zip › Source Data Fig. 2/Condensate volume and number (Figure 2)/15ntABr_12hr/inside/20240918_JABr_NucDFHBI_12hr_Sample2_1_3_inside.xls]

## Sheet: Detailed
Detailed
Volume	Unit	Category	Time	Set 1	ID
0.316564	µm^3	Surface	1	Class A	1
0.644827	µm^3	Surface	1	Class A	2
1.34179	µm^3	Surface	1	Class A	3
0.212092	µm^3	Surface	1	Class A	6
2.25564	µm^3	Surface	1	Class A	7
1.07954	µm^3	Surface	1	Class A	8
0.387556	µm^3	Surface	1	Class A	9
0.779115	µm^3	Surface	1	Class A	10
1.38211	µm^3	Surface	1	Class A	11
0.483029	µm^3	Surface	1	Class A	12
0.226404	µm^3	Surface	1	Class A	13
0.166089	µm^3	Surface	1	Class A	14
0.13756	µm^3	Surface	1	Class A	15
0.137235	µm^3	Surface	1	Class A	18
0.407463	µm^3	Surface	1	Class A	19
0.316563	µm^3	Surface	1	Class A	20
1.18245	µm^3	Surface	1	Class A	21
0.191692	µm^3	Surface	1	Class A	22
0.400633	µm^3	Surface	1	Class A	23
0.10762	µm^3	Surface	1	Class A	24
0.18692	µm^3	Surface	1	Class A	25
0.49833	µm^3	Surface	1	Class A	26
0.135013	µm^3	Surface	1	Class A	27
1.02952	µm^3	Surface	1	Class A	28
0.4444	µm^3	Surface	1	Class A	30
1.22819	µm^3	Surface	1	Class A	31
0.319111	µm^3	Surface	1	Class A	32
0.0483908	µm^3	Surface	1	Class A	33
1.31036	µm^3	Surface	1	Class A	35
0.608505	µm^3	Surface	1	Class A	36
0.943473	µm^3	Surface	1	Class A	37
1.88019	µm^3	Surface	1	Class A	38
0.166849	µm^3	Surface	1	Class A	39
