# Supplementary material for: Programmable artificial RNA condensates in mammalian cells
Source: Nat Nanotechnol. 2026 Apr 29;21(6):821–30. doi: 10.1038/s41565-026-02164-7 (PMC13293865; doi:10.1038/s41565-026-02164-7)
Supplement: Supplementary file 4 — Condensate volume and number quantification in Fig. 2. [file 41565_2026_2164_MOESM4_ESM.zip › Source Data Fig. 2/Condensate volume and number (Figure 2)/20ntABr_12hr/inside/20240926_AABr_NucDFHBI_12hr_Sample2_4_1_inside.xls]

## Sheet: Detailed
Detailed
Volume	Unit	Category	Time	Set 1	ID
0.136909	µm^3	Surface	1	Class B	0
0.563702	µm^3	Surface	1	Class B	1
0.26655	µm^3	Surface	1	Class B	2
1.17933	µm^3	Surface	1	Class B	3
0.28917	µm^3	Surface	1	Class A	5
1.35	µm^3	Surface	1	Class B	6
1.66247	µm^3	Surface	1	Class B	7
0.576505	µm^3	Surface	1	Class B	8
1.58716	µm^3	Surface	1	Class B	9
0.749341	µm^3	Surface	1	Class B	13
0.408616	µm^3	Surface	1	Class A	15
0.829464	µm^3	Surface	1	Class A	16
1.95465	µm^3	Surface	1	Class B	17
0.645446	µm^3	Surface	1	Class B	19
1.42685	µm^3	Surface	1	Class A	21
0.225862	µm^3	Surface	1	Class A	22
0.0780054	µm^3	Surface	1	Class B	24
0.196464	µm^3	Surface	1	Class A	25
0.319114	µm^3	Surface	1	Class B	28
0.715124	µm^3	Surface	1	Class B	29
0.256344	µm^3	Surface	1	Class A	30
0.289171	µm^3	Surface	1	Class A	31
1.51068	µm^3	Surface	1	Class B	32
0.569025	µm^3	Surface	1	Class B	33
0.157143	µm^3	Surface	1	Class A	34
2.19561	µm^3	Surface	1	Class A	35
0.570255	µm^3	Surface	1	Class A	36
0.49688	µm^3	Surface	1	Class A	37
1.10328	µm^3	Surface	1	Class B	38
0.137235	µm^3	Surface	1	Class B	39
0.533488	µm^3	Surface	1	Class A	42
0.236935	µm^3	Surface	1	Class B	43
0.0483909	µm^3	Surface	1	Class A	44
0.10762	µm^3	Surface	1	Class A	45
0.256019	µm^3	Surface	1	Class A	46
5.00391	µm^3	Surface	1	Class A	47
0.834235	µm^3	Surface	1	Class A	48
2.45264	µm^3	Surface	1	Class A	49
0.830258	µm^3	Surface	1	Class A	50
0.551667	µm^3	Surface	1	Class A	51
0.828142	µm^3	Surface	1	Class A	52
0.0780057	µm^3	Surface	1	Class A	54
0.694575	µm^3	Surface	1	Class A	56
0.977485	µm^3	Surface	1	Class A	57
1.72981	µm^3	Surface	1	Class A	58
