# Supplementary material for: Programmable artificial RNA condensates in mammalian cells
Source: Nat Nanotechnol. 2026 Apr 29;21(6):821–30. doi: 10.1038/s41565-026-02164-7 (PMC13293865; doi:10.1038/s41565-026-02164-7)
Supplement: Supplementary file 4 — Condensate volume and number quantification in Fig. 2. [file 41565_2026_2164_MOESM4_ESM.zip › Source Data Fig. 2/Condensate volume and number (Figure 2)/20ntABr_6hr/inside/20240926_AABr_NucDFHBI_6hr_Sample2_1_1_inside.xls]

## Sheet: Detailed
Detailed
Volume	Unit	Category	Time	Set 1	ID
0.459286	µm^3	Surface	1	Class A	0
0.0780056	µm^3	Surface	1	Class A	1
0.529042	µm^3	Surface	1	Class A	2
2.42502	µm^3	Surface	1	Class A	3
0.0483909	µm^3	Surface	1	Class A	4
0.246475	µm^3	Surface	1	Class A	5
3.07592	µm^3	Surface	1	Class A	6
0.906452	µm^3	Surface	1	Class A	7
0.196464	µm^3	Surface	1	Class A	8
0.196789	µm^3	Surface	1	Class A	10
0.579947	µm^3	Surface	1	Class A	11
0.0780055	µm^3	Surface	1	Class A	12
0.10762	µm^3	Surface	1	Class A	13
0.436335	µm^3	Surface	1	Class A	14
1.47597	µm^3	Surface	1	Class A	15
0.162078	µm^3	Surface	1	Class A	16
0.226404	µm^3	Surface	1	Class A	17
0.0483909	µm^3	Surface	1	Class A	18
0.187249	µm^3	Surface	1	Class A	19
0.157306	µm^3	Surface	1	Class A	21
0.391418	µm^3	Surface	1	Class A	22
0.431563	µm^3	Surface	1	Class A	23
0.0483908	µm^3	Surface	1	Class A	25
0.132463	µm^3	Surface	1	Class A	26
0.10762	µm^3	Surface	1	Class A	28
0.28662	µm^3	Surface	1	Class A	29
1.46073	µm^3	Surface	1	Class A	30
0.404337	µm^3	Surface	1	Class A	32
0.463566	µm^3	Surface	1	Class A	33
0.10762	µm^3	Surface	1	Class A	34
1.85626	µm^3	Surface	1	Class A	35
1.74711	µm^3	Surface	1	Class A	36
0.204607	µm^3	Surface	1	Class A	37
0.321336	µm^3	Surface	1	Class A	38
0.137235	µm^3	Surface	1	Class A	39
0.828146	µm^3	Surface	1	Class A	40
0.191692	µm^3	Surface	1	Class A	41
0.583178	µm^3	Surface	1	Class A	43
2.07584	µm^3	Surface	1	Class A	44
0.137235	µm^3	Surface	1	Class A	46
0.565487	µm^3	Surface	1	Class A	47
0.979679	µm^3	Surface	1	Class A	48
0.18692	µm^3	Surface	1	Class A	49
0.10762	µm^3	Surface	1	Class A	50
5.83646	µm^3	Surface	1	Class A	51
0.048391	µm^3	Surface	1	Class A	52
0.181986	µm^3	Surface	1	Class A	53
0.102686	µm^3	Surface	1	Class A	54
0.636691	µm^3	Surface	1	Class A	55
0.740845	µm^3	Surface	1	Class A	56
0.594197	µm^3	Surface	1	Class A	57
0.137235	µm^3	Surface	1	Class A	58
0.418156	µm^3	Surface	1	Class A	59
0.13756	µm^3	Surface	1	Class A	60
0.698831	µm^3	Surface	1	Class A	61
1.53708	µm^3	Surface	1	Class A	62
0.293776	µm^3	Surface	1	Class A	65
0.403845	µm^3	Surface	1	Class A	66
0.102848	µm^3	Surface	1	Class A	67
0.189471	µm^3	Surface	1	Class A	68
0.871751	µm^3	Surface	1	Class A	69
0.686412	µm^3	Surface	1	Class A	70
0.882363	µm^3	Surface	1	Class A	71
0.356706	µm^3	Surface	1	Class A	72
0.870021	µm^3	Surface	1	Class A	73
0.221632	µm^3	Surface	1	Class A	74
0.127691	µm^3	Surface	1	Class A	75
0.278315	µm^3	Surface	1	Class A	76
0.19679	µm^3	Surface	1	Class A	77
0.0780056	µm^3	Surface	1	Class A	78
0.10762	µm^3	Surface	1	Class A	79
0.38788	µm^3	Surface	1	Class A	80
0.464058	µm^3	Surface	1	Class A	81
0.662559	µm^3	Surface	1	Class A	82
0.866396	µm^3	Surface	1	Class A	83
2.16994	µm^3	Surface	1	Class A	84
2.85682	µm^3	Surface	1	Class A	85
1.22859	µm^3	Surface	1	Class A	86
1.83638	µm^3	Surface	1	Class A	87
1.67069	µm^3	Surface	1	Class A	88
0.102686	µm^3	Surface	1	Class A	89
0.191692	µm^3	Surface	1	Class A	90
0.286949	µm^3	Surface	1	Class A	91
5.62942	µm^3	Surface	1	Class A	92
0.0231468	µm^3	Surface	1	Class A	93
1.43517	µm^3	Surface	1	Class A	94
