# Supplementary material for: Programmable artificial RNA condensates in mammalian cells
Source: Nat Nanotechnol. 2026 Apr 29;21(6):821–30. doi: 10.1038/s41565-026-02164-7 (PMC13293865; doi:10.1038/s41565-026-02164-7)
Supplement: Supplementary file 4 — Condensate volume and number quantification in Fig. 2. [file 41565_2026_2164_MOESM4_ESM.zip › Source Data Fig. 2/Condensate volume and number (Figure 2)/20ntABr_6hr/inside/20240926_AABr_NucDFHBI_6hr_Sample1_1_1_inside.xls]

## Sheet: Detailed
Detailed
Volume	Unit	Category	Time	Inside	ID
0.0483911	µm^3	Surface	1	Class A	0
0.491121	µm^3	Surface	1	Class B	1
0.804289	µm^3	Surface	1	Class B	2
0.925712	µm^3	Surface	1	Class B	3
0.182149	µm^3	Surface	1	Class B	4
0.3632	µm^3	Surface	1	Class B	5
0.62652	µm^3	Surface	1	Class B	6
0.453356	µm^3	Surface	1	Class B	7
0.266549	µm^3	Surface	1	Class B	8
0.335645	µm^3	Surface	1	Class B	9
0.0483906	µm^3	Surface	1	Class A	10
0.10762	µm^3	Surface	1	Class B	11
1.66407	µm^3	Surface	1	Class B	12
0.488901	µm^3	Surface	1	Class B	13
0.196789	µm^3	Surface	1	Class B	14
0.438886	µm^3	Surface	1	Class B	15
0.902763	µm^3	Surface	1	Class B	16
0.577957	µm^3	Surface	1	Class B	17
0.236772	µm^3	Surface	1	Class B	20
0.721622	µm^3	Surface	1	Class B	21
0.512182	µm^3	Surface	1	Class B	22
0.284398	µm^3	Surface	1	Class B	23
3.08549	µm^3	Surface	1	Class B	24
1.39724	µm^3	Surface	1	Class B	25
0.256344	µm^3	Surface	1	Class B	26
0.388872	µm^3	Surface	1	Class B	27
0.521058	µm^3	Surface	1	Class B	28
0.750166	µm^3	Surface	1	Class B	29
0.531592	µm^3	Surface	1	Class B	30
0.284073	µm^3	Surface	1	Class B	31
0.10762	µm^3	Surface	1	Class B	32
0.984282	µm^3	Surface	1	Class B	33
1.13054	µm^3	Surface	1	Class B	34
1.4281	µm^3	Surface	1	Class A	35
0.874379	µm^3	Surface	1	Class B	37
0.91452	µm^3	Surface	1	Class B	38
0.902435	µm^3	Surface	1	Class B	39
0.576347	µm^3	Surface	1	Class B	40
0.219411	µm^3	Surface	1	Class B	41
0.686741	µm^3	Surface	1	Class B	42
0.39775	µm^3	Surface	1	Class B	44
0.13756	µm^3	Surface	1	Class B	45
0.877921	µm^3	Surface	1	Class B	46
0.467517	µm^3	Surface	1	Class B	47
1.84022	µm^3	Surface	1	Class B	48
0.948568	µm^3	Surface	1	Class B	49
1.79524	µm^3	Surface	1	Class B	50
0.791703	µm^3	Surface	1	Class B	51
0.970632	µm^3	Surface	1	Class B	52
1.06536	µm^3	Surface	1	Class B	53
