# Supplementary material for: Programmable artificial RNA condensates in mammalian cells
Source: Nat Nanotechnol. 2026 Apr 29;21(6):821–30. doi: 10.1038/s41565-026-02164-7 (PMC13293865; doi:10.1038/s41565-026-02164-7)
Supplement: Supplementary file 4 — Condensate volume and number quantification in Fig. 2. [file 41565_2026_2164_MOESM4_ESM.zip › Source Data Fig. 2/Condensate volume and number (Figure 2)/20ntABr_6hr/inside/20240926_AABr_NucDFHBI_6hr_Sample1_2_1_inside.xls]

## Sheet: Detailed
Detailed
Volume	Unit	Category	Time	Inside	ID
0.0969985	µm^3	Surface	1	Class A	1
0.447937	µm^3	Surface	1	Class B	5
0.13756	µm^3	Surface	1	Class B	7
0.689621	µm^3	Surface	1	Class B	9
0.335665	µm^3	Surface	1	Class B	10
1.58167	µm^3	Surface	1	Class B	12
0.390286	µm^3	Surface	1	Class B	13
0.450542	µm^3	Surface	1	Class B	15
0.420382	µm^3	Surface	1	Class B	16
0.2895	µm^3	Surface	1	Class B	17
0.853007	µm^3	Surface	1	Class A	19
0.162077	µm^3	Surface	1	Class B	22
0.34341	µm^3	Surface	1	Class B	23
