# Supplementary material for: Programmable artificial RNA condensates in mammalian cells
Source: Nat Nanotechnol. 2026 Apr 29;21(6):821–30. doi: 10.1038/s41565-026-02164-7 (PMC13293865; doi:10.1038/s41565-026-02164-7)
Supplement: Supplementary file 4 — Condensate volume and number quantification in Fig. 2. [file 41565_2026_2164_MOESM4_ESM.zip › Source Data Fig. 2/Condensate volume and number (Figure 2)/15ntABr_12hr/inside/20240918_JABr_NucDFHBI_12hr_Sample1_4_1_inside.xls]

## Sheet: Detailed
Detailed
Volume	Unit	Category	Time	Set 1	ID
0.137235	µm^3	Surface	1	Class A	0
0.435674	µm^3	Surface	1	Class A	1
0.526059	µm^3	Surface	1	Class A	3
0.329269	µm^3	Surface	1	Class A	4
0.542866	µm^3	Surface	1	Class A	6
0.177377	µm^3	Surface	1	Class A	8
0.157143	µm^3	Surface	1	Class A	10
0.157143	µm^3	Surface	1	Class A	11
0.10762	µm^3	Surface	1	Class A	12
0.102848	µm^3	Surface	1	Class A	14
0.388708	µm^3	Surface	1	Class A	15
0.206991	µm^3	Surface	1	Class A	16
0.722773	µm^3	Surface	1	Class A	17
0.271322	µm^3	Surface	1	Class A	18
0.10762	µm^3	Surface	1	Class A	19
0.0780056	µm^3	Surface	1	Class A	20
0.364028	µm^3	Surface	1	Class A	21
0.10762	µm^3	Surface	1	Class A	22
0.510867	µm^3	Surface	1	Class A	23
0.0780056	µm^3	Surface	1	Class A	24
0.0780054	µm^3	Surface	1	Class A	25
0.137235	µm^3	Surface	1	Class A	26
0.357777	µm^3	Surface	1	Class A	27
0.27609	µm^3	Surface	1	Class A	28
0.564188	µm^3	Surface	1	Class A	29
0.391418	µm^3	Surface	1	Class A	31
0.137235	µm^3	Surface	1	Class A	32
0.0780055	µm^3	Surface	1	Class A	33
0.151684	µm^3	Surface	1	Class A	41
0.0146642	µm^3	Surface	1	Class A	42
0.015347	µm^3	Surface	1	Class A	43
