# Supplementary material for: Programmable artificial RNA condensates in mammalian cells
Source: Nat Nanotechnol. 2026 Apr 29;21(6):821–30. doi: 10.1038/s41565-026-02164-7 (PMC13293865; doi:10.1038/s41565-026-02164-7)
Supplement: Supplementary file 4 — Condensate volume and number quantification in Fig. 2. [file 41565_2026_2164_MOESM4_ESM.zip › Source Data Fig. 2/Condensate volume and number (Figure 2)/15ntABr_12hr/inside/20240918_JABr_NucDFHBI_12hr_Sample2_1_4_inside.xls]

## Sheet: Detailed
Detailed
Volume	Unit	Category	Time	Set 1	ID
0.284074	µm^3	Surface	1	Class A	1
1.69554	µm^3	Surface	1	Class A	2
1.45795	µm^3	Surface	1	Class A	3
0.289171	µm^3	Surface	1	Class A	4
0.408779	µm^3	Surface	1	Class A	5
1.1414	µm^3	Surface	1	Class A	6
1.81448	µm^3	Surface	1	Class A	7
1.61703	µm^3	Surface	1	Class A	8
1.18582	µm^3	Surface	1	Class A	9
0.814826	µm^3	Surface	1	Class A	11
0.977943	µm^3	Surface	1	Class A	12
0.741188	µm^3	Surface	1	Class A	13
0.457966	µm^3	Surface	1	Class A	14
1.74463	µm^3	Surface	1	Class A	15
1.28791	µm^3	Surface	1	Class A	16
0.10762	µm^3	Surface	1	Class A	17
0.166849	µm^3	Surface	1	Class A	18
0.877917	µm^3	Surface	1	Class A	19
0.778948	µm^3	Surface	1	Class A	20
1.25097	µm^3	Surface	1	Class A	21
2.1303	µm^3	Surface	1	Class A	23
2.77106	µm^3	Surface	1	Class A	24
2.32353	µm^3	Surface	1	Class A	25
0.749172	µm^3	Surface	1	Class A	26
2.59665	µm^3	Surface	1	Class A	28
0.259556	µm^3	Surface	1	Class A	29
2.91222	µm^3	Surface	1	Class A	32
2.3188	µm^3	Surface	1	Class A	34
2.0601	µm^3	Surface	1	Class A	36
2.48637	µm^3	Surface	1	Class A	37
1.9384	µm^3	Surface	1	Class A	38
0.313685	µm^3	Surface	1	Class A	39
0.450343	µm^3	Surface	1	Class A	40
2.65436	µm^3	Surface	1	Class A	41
