# Supplementary material for: Programmable artificial RNA condensates in mammalian cells
Source: Nat Nanotechnol. 2026 Apr 29;21(6):821–30. doi: 10.1038/s41565-026-02164-7 (PMC13293865; doi:10.1038/s41565-026-02164-7)
Supplement: Supplementary file 4 — Condensate volume and number quantification in Fig. 2. [file 41565_2026_2164_MOESM4_ESM.zip › Source Data Fig. 2/Condensate volume and number (Figure 2)/15ntABr_12hr/inside/20240918_JABr_NucDFHBI_12hr_Sample1_4_2_inside.xls]

## Sheet: Detailed
Detailed
Volume	Unit	Category	Time	Set 1	ID
0.461507	µm^3	Surface	1	Class A	0
0.187249	µm^3	Surface	1	Class A	1
0.436664	µm^3	Surface	1	Class A	2
0.10762	µm^3	Surface	1	Class A	3
0.10762	µm^3	Surface	1	Class A	4
0.0778971	µm^3	Surface	1	Class A	5
0.266713	µm^3	Surface	1	Class A	7
0.0483908	µm^3	Surface	1	Class A	8
1.17357	µm^3	Surface	1	Class A	10
0.608894	µm^3	Surface	1	Class A	11
1.76002	µm^3	Surface	1	Class A	13
0.644045	µm^3	Surface	1	Class A	14
0.83728	µm^3	Surface	1	Class A	15
0.670772	µm^3	Surface	1	Class A	16
0.576835	µm^3	Surface	1	Class A	17
