# Supplementary material for: Programmable artificial RNA condensates in mammalian cells
Source: Nat Nanotechnol. 2026 Apr 29;21(6):821–30. doi: 10.1038/s41565-026-02164-7 (PMC13293865; doi:10.1038/s41565-026-02164-7)
Supplement: Supplementary file 4 — Condensate volume and number quantification in Fig. 2. [file 41565_2026_2164_MOESM4_ESM.zip › Source Data Fig. 2/Condensate volume and number (Figure 2)/20ntABr_12hr/inside/20240926_AABr_NucDFHBI_12hr_Sample2_1_2_inside.xls]

## Sheet: Detailed
Detailed
Volume	Unit	Category	Time	Set 1	ID
0.19679	µm^3	Surface	1	Class A	0
0.801743	µm^3	Surface	1	Class A	1
0.583665	µm^3	Surface	1	Class A	4
0.107511	µm^3	Surface	1	Class A	5
1.42868	µm^3	Surface	1	Class A	7
1.59128	µm^3	Surface	1	Class A	9
1.13104	µm^3	Surface	1	Class A	10
1.75927	µm^3	Surface	1	Class A	11
1.33349	µm^3	Surface	1	Class A	12
0.788163	µm^3	Surface	1	Class A	13
0.461507	µm^3	Surface	1	Class A	14
0.735103	µm^3	Surface	1	Class A	15
0.331701	µm^3	Surface	1	Class A	17
1.02031	µm^3	Surface	1	Class A	18
1.53619	µm^3	Surface	1	Class A	19
0.901538	µm^3	Surface	1	Class A	20
0.514075	µm^3	Surface	1	Class A	21
0.659022	µm^3	Surface	1	Class A	22
0.309242	µm^3	Surface	1	Class A	23
0.905643	µm^3	Surface	1	Class A	24
1.39895	µm^3	Surface	1	Class A	25
1.15495	µm^3	Surface	1	Class A	26
0.0780056	µm^3	Surface	1	Class A	27
0.521724	µm^3	Surface	1	Class A	29
1.7072	µm^3	Surface	1	Class A	30
6.40343	µm^3	Surface	1	Class A	31
0.366412	µm^3	Surface	1	Class A	32
0.107512	µm^3	Surface	1	Class A	33
1.0018	µm^3	Surface	1	Class A	35
1.80864	µm^3	Surface	1	Class A	36
0.977122	µm^3	Surface	1	Class A	37
2.06927	µm^3	Surface	1	Class A	38
4.65571	µm^3	Surface	1	Class A	40
0.776235	µm^3	Surface	1	Class A	41
0.323883	µm^3	Surface	1	Class A	44
1.3685	µm^3	Surface	1	Class A	45
2.09022	µm^3	Surface	1	Class A	48
1.07313	µm^3	Surface	1	Class A	49
1.10332	µm^3	Surface	1	Class A	50
2.61066	µm^3	Surface	1	Class A	53
2.3112	µm^3	Surface	1	Class A	55
4.28863	µm^3	Surface	1	Class A	56
3.53844	µm^3	Surface	1	Class A	57
3.75676	µm^3	Surface	1	Class A	59
1.41353	µm^3	Surface	1	Class A	60
1.68956	µm^3	Surface	1	Class A	61
1.18863	µm^3	Surface	1	Class A	62
1.78562	µm^3	Surface	1	Class A	63
2.02201	µm^3	Surface	1	Class A	65
2.03516	µm^3	Surface	1	Class A	66
6.58287	µm^3	Surface	1	Class A	68
0.909225	µm^3	Surface	1	Class A	69
0.91318	µm^3	Surface	1	Class A	70
