# Supplementary material for: Programmable artificial RNA condensates in mammalian cells
Source: Nat Nanotechnol. 2026 Apr 29;21(6):821–30. doi: 10.1038/s41565-026-02164-7 (PMC13293865; doi:10.1038/s41565-026-02164-7)
Supplement: Supplementary file 4 — Condensate volume and number quantification in Fig. 2. [file 41565_2026_2164_MOESM4_ESM.zip › Source Data Fig. 2/Condensate volume and number (Figure 2)/15ntABr_24hr/outside/20240918_JABr_NucDFHBI_24hr_Sample1_4_3_outside.xls]

## Sheet: Detailed
Detailed
Volume	Unit	Category	Time	Set 1	ID
0.202123	µm^3	Surface	1	Class A	5
2.58997	µm^3	Surface	1	Class A	9
12.2064	µm^3	Surface	1	Class A	10
5.40003	µm^3	Surface	1	Class A	12
2.22387	µm^3	Surface	1	Class A	14
3.19275	µm^3	Surface	1	Class A	15
0.955216	µm^3	Surface	1	Class A	16
0.282072	µm^3	Surface	1	Class A	19
0.449039	µm^3	Surface	1	Class A	20
