# Supplementary material for: Programmable artificial RNA condensates in mammalian cells
Source: Nat Nanotechnol. 2026 Apr 29;21(6):821–30. doi: 10.1038/s41565-026-02164-7 (PMC13293865; doi:10.1038/s41565-026-02164-7)
Supplement: Supplementary file 4 — Condensate volume and number quantification in Fig. 2. [file 41565_2026_2164_MOESM4_ESM.zip › Source Data Fig. 2/Condensate volume and number (Figure 2)/20ntABr_12hr/inside/20240926_AABr_NucDFHBI_12hr_Sample3_1_1_inside.xls]

## Sheet: Detailed
Detailed
Volume	Unit	Category	Time	Set 1	ID
0.0780056	µm^3	Surface	1	Class A	0
1.46634	µm^3	Surface	1	Class A	1
0.44832	µm^3	Surface	1	Class A	2
1.10447	µm^3	Surface	1	Class A	3
2.15913	µm^3	Surface	1	Class A	4
0.137235	µm^3	Surface	1	Class A	6
0.90367	µm^3	Surface	1	Class A	7
2.21528	µm^3	Surface	1	Class A	10
0.167175	µm^3	Surface	1	Class A	14
0.048391	µm^3	Surface	1	Class A	16
1.31406	µm^3	Surface	1	Class A	17
0.177051	µm^3	Surface	1	Class A	18
1.50557	µm^3	Surface	1	Class A	19
0.714134	µm^3	Surface	1	Class A	20
2.74538	µm^3	Surface	1	Class A	21
0.400307	µm^3	Surface	1	Class A	22
0.928404	µm^3	Surface	1	Class A	23
0.576347	µm^3	Surface	1	Class A	24
0.936322	µm^3	Surface	1	Class A	25
0.298877	µm^3	Surface	1	Class A	29
1.23134	µm^3	Surface	1	Class A	31
0.10762	µm^3	Surface	1	Class A	32
2.20926	µm^3	Surface	1	Class A	33
0.291721	µm^3	Surface	1	Class A	34
0.106969	µm^3	Surface	1	Class A	35
2.32544	µm^3	Surface	1	Class A	36
0.0674925	µm^3	Surface	1	Class A	37
0.583829	µm^3	Surface	1	Class A	39
0.711745	µm^3	Surface	1	Class A	40
1.5314	µm^3	Surface	1	Class A	42
1.30296	µm^3	Surface	1	Class A	45
1.09583	µm^3	Surface	1	Class A	47
0.590448	µm^3	Surface	1	Class A	48
1.6353	µm^3	Surface	1	Class A	49
0.345513	µm^3	Surface	1	Class A	53
3.26839	µm^3	Surface	1	Class A	54
0.10762	µm^3	Surface	1	Class A	55
0.264324	µm^3	Surface	1	Class A	57
3.31683	µm^3	Surface	1	Class A	58
0.673826	µm^3	Surface	1	Class A	59
0.611222	µm^3	Surface	1	Class A	61
1.13843	µm^3	Surface	1	Class A	62
2.52392	µm^3	Surface	1	Class A	63
1.31628	µm^3	Surface	1	Class A	66
0.951365	µm^3	Surface	1	Class A	67
1.88582	µm^3	Surface	1	Class A	68
0.639645	µm^3	Surface	1	Class A	69
1.16811	µm^3	Surface	1	Class A	72
0.753155	µm^3	Surface	1	Class A	73
2.06144	µm^3	Surface	1	Class A	74
1.05215	µm^3	Surface	1	Class A	75
1.32992	µm^3	Surface	1	Class A	77
0.914446	µm^3	Surface	1	Class A	78
2.61409	µm^3	Surface	1	Class A	79
0.654962	µm^3	Surface	1	Class A	80
