# Supplementary material for: Programmable artificial RNA condensates in mammalian cells
Source: Nat Nanotechnol. 2026 Apr 29;21(6):821–30. doi: 10.1038/s41565-026-02164-7 (PMC13293865; doi:10.1038/s41565-026-02164-7)
Supplement: Supplementary file 4 — Condensate volume and number quantification in Fig. 2. [file 41565_2026_2164_MOESM4_ESM.zip › Source Data Fig. 2/Condensate volume and number (Figure 2)/20ntABr_12hr/inside/20240926_AABr_NucDFHBI_12hr_Sample2_1_1_inside.xls]

## Sheet: Detailed
Detailed
Volume	Unit	Category	Time	Inside	ID
0.10762	µm^3	Surface	1	Class B	1
2.40358	µm^3	Surface	1	Class B	3
0.904152	µm^3	Surface	1	Class B	4
0.137235	µm^3	Surface	1	Class B	5
4.44213	µm^3	Surface	1	Class B	7
0.271321	µm^3	Surface	1	Class B	8
0.892561	µm^3	Surface	1	Class B	9
5.16262	µm^3	Surface	1	Class B	10
0.102686	µm^3	Surface	1	Class B	11
0.291721	µm^3	Surface	1	Class B	12
0.463457	µm^3	Surface	1	Class A	13
0.420761	µm^3	Surface	1	Class B	15
0.394301	µm^3	Surface	1	Class B	16
1.0584	µm^3	Surface	1	Class B	19
0.10762	µm^3	Surface	1	Class B	20
4.50032	µm^3	Surface	1	Class B	22
