# Supplementary material for: Programmable artificial RNA condensates in mammalian cells
Source: Nat Nanotechnol. 2026 Apr 29;21(6):821–30. doi: 10.1038/s41565-026-02164-7 (PMC13293865; doi:10.1038/s41565-026-02164-7)
Supplement: Supplementary file 4 — Condensate volume and number quantification in Fig. 2. [file 41565_2026_2164_MOESM4_ESM.zip › Source Data Fig. 2/Condensate volume and number (Figure 2)/20ntABr_12hr/inside/20240926_AABr_NucDFHBI_12hr_Sample2_2_1_inside.xls]

## Sheet: Detailed
Detailed
Volume	Unit	Category	Time	Set 1	ID
0.509136	µm^3	Surface	1	Class A	0
0.78167	µm^3	Surface	1	Class A	1
1.22902	µm^3	Surface	1	Class A	2
0.979012	µm^3	Surface	1	Class A	3
0.209216	µm^3	Surface	1	Class A	5
0.350784	µm^3	Surface	1	Class A	6
1.27704	µm^3	Surface	1	Class A	7
1.28569	µm^3	Surface	1	Class A	8
1.23502	µm^3	Surface	1	Class A	11
1.11771	µm^3	Surface	1	Class A	12
1.6065	µm^3	Surface	1	Class A	14
1.21749	µm^3	Surface	1	Class A	15
0.667896	µm^3	Surface	1	Class A	16
1.51857	µm^3	Surface	1	Class A	17
0.51325	µm^3	Surface	1	Class A	18
1.58077	µm^3	Surface	1	Class A	19
0.243983	µm^3	Surface	1	Class A	20
1.06251	µm^3	Surface	1	Class A	21
2.41564	µm^3	Surface	1	Class A	22
1.13819	µm^3	Surface	1	Class A	23
1.15826	µm^3	Surface	1	Class A	24
2.10661	µm^3	Surface	1	Class A	25
1.57212	µm^3	Surface	1	Class A	26
0.600862	µm^3	Surface	1	Class A	27
0.590991	µm^3	Surface	1	Class A	28
0.249026	µm^3	Surface	1	Class A	29
1.88446	µm^3	Surface	1	Class A	30
1.0074	µm^3	Surface	1	Class A	31
1.12867	µm^3	Surface	1	Class A	32
0.216372	µm^3	Surface	1	Class A	33
0.93953	µm^3	Surface	1	Class A	34
0.578727	µm^3	Surface	1	Class A	35
0.914687	µm^3	Surface	1	Class A	36
1.02664	µm^3	Surface	1	Class A	37
0.78644	µm^3	Surface	1	Class A	38
2.39117	µm^3	Surface	1	Class A	40
3.0972	µm^3	Surface	1	Class A	41
0.617885	µm^3	Surface	1	Class A	42
3.27616	µm^3	Surface	1	Class A	43
0.0483909	µm^3	Surface	1	Class A	44
1.1122	µm^3	Surface	1	Class A	45
0.343628	µm^3	Surface	1	Class A	46
1.19874	µm^3	Surface	1	Class A	47
1.48575	µm^3	Surface	1	Class A	48
2.30246	µm^3	Surface	1	Class A	52
0.792602	µm^3	Surface	1	Class A	53
0.735276	µm^3	Surface	1	Class A	54
0.428026	µm^3	Surface	1	Class A	55
2.38214	µm^3	Surface	1	Class A	56
0.89988	µm^3	Surface	1	Class A	57
2.40697	µm^3	Surface	1	Class A	58
1.58604	µm^3	Surface	1	Class A	59
