# Supplementary material for: Programmable artificial RNA condensates in mammalian cells
Source: Nat Nanotechnol. 2026 Apr 29;21(6):821–30. doi: 10.1038/s41565-026-02164-7 (PMC13293865; doi:10.1038/s41565-026-02164-7)
Supplement: Supplementary file 4 — Condensate volume and number quantification in Fig. 2. [file 41565_2026_2164_MOESM4_ESM.zip › Source Data Fig. 2/Condensate volume and number (Figure 2)/20ntABr_12hr/inside/20240926_AABr_NucDFHBI_12hr_Sample2_2_2_inside.xls]

## Sheet: Detailed
Detailed
Volume	Unit	Category	Time	Inside	ID
0.0780054	µm^3	Surface	1	Class A	1
0.517859	µm^3	Surface	1	Class A	2
3.78255	µm^3	Surface	1	Class A	3
1.3427	µm^3	Surface	1	Class A	4
1.26513	µm^3	Surface	1	Class A	5
1.32619	µm^3	Surface	1	Class A	6
1.40086	µm^3	Surface	1	Class A	9
2.01099	µm^3	Surface	1	Class A	10
0.359294	µm^3	Surface	1	Class A	11
0.0776801	µm^3	Surface	1	Class A	12
0.823504	µm^3	Surface	1	Class A	15
0.528716	µm^3	Surface	1	Class A	16
2.87588	µm^3	Surface	1	Class A	19
0.710873	µm^3	Surface	1	Class A	22
0.581116	µm^3	Surface	1	Class A	23
1.51239	µm^3	Surface	1	Class A	24
2.1533	µm^3	Surface	1	Class A	27
0.743583	µm^3	Surface	1	Class A	28
1.14343	µm^3	Surface	1	Class A	30
0.795164	µm^3	Surface	1	Class A	31
4.86502	µm^3	Surface	1	Class A	33
0.549754	µm^3	Surface	1	Class A	36
0.10762	µm^3	Surface	1	Class A	37
3.73041	µm^3	Surface	1	Class A	39
0.718247	µm^3	Surface	1	Class A	40
3.01921	µm^3	Surface	1	Class A	42
2.01831	µm^3	Surface	1	Class A	43
1.46797	µm^3	Surface	1	Class A	45
0.836123	µm^3	Surface	1	Class A	46
