# Supplementary material for: Programmable artificial RNA condensates in mammalian cells
Source: Nat Nanotechnol. 2026 Apr 29;21(6):821–30. doi: 10.1038/s41565-026-02164-7 (PMC13293865; doi:10.1038/s41565-026-02164-7)
Supplement: Supplementary file 4 — Condensate volume and number quantification in Fig. 2. [file 41565_2026_2164_MOESM4_ESM.zip › Source Data Fig. 2/Condensate volume and number (Figure 2)/15ntABr_24hr/outside/20240918_JABr_NucDFHBI_24hr_Sample1_1_3_outside.xls]

## Sheet: Detailed
Detailed
Volume	Unit	Category	Time	Set 1	ID
0.0216787	µm^3	Surface	1	Class A	0
0.0943663	µm^3	Surface	1	Class A	2
0.190008	µm^3	Surface	1	Class A	3
0.0669492	µm^3	Surface	1	Class A	4
0.170242	µm^3	Surface	1	Class A	5
0.557909	µm^3	Surface	1	Class A	13
0.84037	µm^3	Surface	1	Class A	15
0.335981	µm^3	Surface	1	Class A	16
0.138999	µm^3	Surface	1	Class A	18
0.173643	µm^3	Surface	1	Class A	23
0.0892656	µm^3	Surface	1	Class A	24
0.453341	µm^3	Surface	1	Class A	30
0.0446329	µm^3	Surface	1	Class A	32
1.12092	µm^3	Surface	1	Class A	34
0.922624	µm^3	Surface	1	Class A	35
0.361398	µm^3	Surface	1	Class A	36
0.462906	µm^3	Surface	1	Class A	38
1.68715	µm^3	Surface	1	Class A	39
0.20021	µm^3	Surface	1	Class A	40
0.113495	µm^3	Surface	1	Class A	41
1.54174	µm^3	Surface	1	Class A	44
0.464181	µm^3	Surface	1	Class A	45
0.165141	µm^3	Surface	1	Class A	46
0.635059	µm^3	Surface	1	Class A	47
0.43518	µm^3	Surface	1	Class A	48
0.293301	µm^3	Surface	1	Class A	49
0.0561097	µm^3	Surface	1	Class A	50
0.367124	µm^3	Surface	1	Class A	56
0.785515	µm^3	Surface	1	Class A	57
0.242667	µm^3	Surface	1	Class A	58
0.832722	µm^3	Surface	1	Class A	59
0.731911	µm^3	Surface	1	Class A	60
1.83953	µm^3	Surface	1	Class A	62
0.916818	µm^3	Surface	1	Class A	63
0.471683	µm^3	Surface	1	Class A	64
0.361749	µm^3	Surface	1	Class A	65
0.98189	µm^3	Surface	1	Class A	66
