# Supplementary material for: Programmable artificial RNA condensates in mammalian cells
Source: Nat Nanotechnol. 2026 Apr 29;21(6):821–30. doi: 10.1038/s41565-026-02164-7 (PMC13293865; doi:10.1038/s41565-026-02164-7)
Supplement: Supplementary file 4 — Condensate volume and number quantification in Fig. 2. [file 41565_2026_2164_MOESM4_ESM.zip › Source Data Fig. 2/Condensate volume and number (Figure 2)/20ntABr_12hr/inside/20240926_AABr_NucDFHBI_12hr_Sample2_3_1_inside.xls]

## Sheet: Detailed
Detailed
Volume	Unit	Category	Time	Set 1	ID
0.0483909	µm^3	Surface	1	Class B	0
0.132463	µm^3	Surface	1	Class B	1
0.10762	µm^3	Surface	1	Class B	2
0.0483909	µm^3	Surface	1	Class B	3
0.266224	µm^3	Surface	1	Class B	4
0.126071	µm^3	Surface	1	Class B	5
0.16685	µm^3	Surface	1	Class B	7
0.556435	µm^3	Surface	1	Class B	10
1.21223	µm^3	Surface	1	Class B	11
0.544019	µm^3	Surface	1	Class B	12
0.600369	µm^3	Surface	1	Class B	13
0.137235	µm^3	Surface	1	Class B	14
0.256019	µm^3	Surface	1	Class B	16
0.256344	µm^3	Surface	1	Class A	17
0.0483906	µm^3	Surface	1	Class B	18
0.95524	µm^3	Surface	1	Class B	19
0.313851	µm^3	Surface	1	Class B	21
1.09312	µm^3	Surface	1	Class B	22
0.458957	µm^3	Surface	1	Class B	23
0.306857	µm^3	Surface	1	Class B	24
0.2487	µm^3	Surface	1	Class B	25
0.256345	µm^3	Surface	1	Class B	26
0.0483912	µm^3	Surface	1	Class B	27
0.707141	µm^3	Surface	1	Class B	30
0.361152	µm^3	Surface	1	Class B	31
1.10514	µm^3	Surface	1	Class A	32
0.18692	µm^3	Surface	1	Class B	34
0.663132	µm^3	Surface	1	Class B	35
0.336635	µm^3	Surface	1	Class B	36
0.209542	µm^3	Surface	1	Class B	37
1.40176	µm^3	Surface	1	Class B	38
0.0483909	µm^3	Surface	1	Class B	39
0.0780056	µm^3	Surface	1	Class B	41
0.609	µm^3	Surface	1	Class B	42
0.411493	µm^3	Surface	1	Class B	43
0.495893	µm^3	Surface	1	Class B	44
0.506096	µm^3	Surface	1	Class B	46
0.614268	µm^3	Surface	1	Class A	47
0.755672	µm^3	Surface	1	Class B	48
0.167175	µm^3	Surface	1	Class B	49
0.774516	µm^3	Surface	1	Class B	50
0.483966	µm^3	Surface	1	Class A	51
1.12866	µm^3	Surface	1	Class B	53
0.10762	µm^3	Surface	1	Class B	54
1.31481	µm^3	Surface	1	Class B	55
0.781919	µm^3	Surface	1	Class B	56
0.361807	µm^3	Surface	1	Class B	58
1.00312	µm^3	Surface	1	Class B	60
0.048391	µm^3	Surface	1	Class A	61
0.831025	µm^3	Surface	1	Class B	62
0.790397	µm^3	Surface	1	Class B	63
0.0483907	µm^3	Surface	1	Class A	64
0.718247	µm^3	Surface	1	Class B	66
0.048391	µm^3	Surface	1	Class B	67
0.161968	µm^3	Surface	1	Class B	68
0.684515	µm^3	Surface	1	Class B	69
0.137235	µm^3	Surface	1	Class B	70
0.497135	µm^3	Surface	1	Class B	72
0.578983	µm^3	Surface	1	Class B	73
0.550851	µm^3	Surface	1	Class B	74
0.426466	µm^3	Surface	1	Class B	75
0.786441	µm^3	Surface	1	Class B	76
0.411821	µm^3	Surface	1	Class B	77
0.048391	µm^3	Surface	1	Class B	78
0.536778	µm^3	Surface	1	Class B	79
1.61598	µm^3	Surface	1	Class A	80
0.859572	µm^3	Surface	1	Class B	82
0.494167	µm^3	Surface	1	Class B	84
0.795167	µm^3	Surface	1	Class B	85
0.234221	µm^3	Surface	1	Class B	86
0.19679	µm^3	Surface	1	Class B	87
0.671604	µm^3	Surface	1	Class B	88
0.910817	µm^3	Surface	1	Class B	89
1.89731	µm^3	Surface	1	Class A	90
0.909583	µm^3	Surface	1	Class A	93
1.11335	µm^3	Surface	1	Class B	96
0.0483909	µm^3	Surface	1	Class B	97
1.47267	µm^3	Surface	1	Class A	98
0.614368	µm^3	Surface	1	Class B	101
0.1368	µm^3	Surface	1	Class B	102
0.10762	µm^3	Surface	1	Class B	106
0.226404	µm^3	Surface	1	Class A	107
0.10762	µm^3	Surface	1	Class B	109
0.648405	µm^3	Surface	1	Class B	110
1.72036	µm^3	Surface	1	Class A	111
0.656465	µm^3	Surface	1	Class A	112
0.759377	µm^3	Surface	1	Class A	113
1.01283	µm^3	Surface	1	Class A	114
