# Supplementary material for: Programmable artificial RNA condensates in mammalian cells
Source: Nat Nanotechnol. 2026 Apr 29;21(6):821–30. doi: 10.1038/s41565-026-02164-7 (PMC13293865; doi:10.1038/s41565-026-02164-7)
Supplement: Supplementary file 4 — Condensate volume and number quantification in Fig. 2. [file 41565_2026_2164_MOESM4_ESM.zip › Source Data Fig. 2/Condensate volume and number (Figure 2)/15ntABr_12hr/inside/20240918_JABr_NucDFHBI_12hr_Sample1_1_5_inside.xls]

## Sheet: Detailed
Detailed
Volume	Unit	Category	Time	Set 1	ID
0.127366	µm^3	Surface	1	Class A	0
1.2063	µm^3	Surface	1	Class A	1
0.196789	µm^3	Surface	1	Class A	2
0.475818	µm^3	Surface	1	Class A	3
0.346508	µm^3	Surface	1	Class A	4
0.135013	µm^3	Surface	1	Class A	5
0.864173	µm^3	Surface	1	Class A	6
0.859074	µm^3	Surface	1	Class A	7
0.496215	µm^3	Surface	1	Class A	8
1.29029	µm^3	Surface	1	Class A	9
1.91755	µm^3	Surface	1	Class A	10
0.212092	µm^3	Surface	1	Class A	11
0.280862	µm^3	Surface	1	Class A	12
0.261778	µm^3	Surface	1	Class A	13
0.30294	µm^3	Surface	1	Class A	14
0.273868	µm^3	Surface	1	Class A	16
1.2746	µm^3	Surface	1	Class A	17
2.0982	µm^3	Surface	1	Class A	18
0.0780773	µm^3	Surface	1	Class A	19
