# Supplementary material for: Programmable artificial RNA condensates in mammalian cells
Source: Nat Nanotechnol. 2026 Apr 29;21(6):821–30. doi: 10.1038/s41565-026-02164-7 (PMC13293865; doi:10.1038/s41565-026-02164-7)
Supplement: Supplementary file 4 — Condensate volume and number quantification in Fig. 2. [file 41565_2026_2164_MOESM4_ESM.zip › Source Data Fig. 2/Condensate volume and number (Figure 2)/15ntABr_12hr/inside/20240918_JABr_NucDFHBI_12hr_Sample1_3_2_inside.xls]

## Sheet: Detailed
Detailed
Volume	Unit	Category	Time	Set 1	ID
0.127366	µm^3	Surface	1	Class A	0
2.18298	µm^3	Surface	1	Class A	1
1.42833	µm^3	Surface	1	Class A	2
1.00625	µm^3	Surface	1	Class A	4
2.66175	µm^3	Surface	1	Class A	5
1.10964	µm^3	Surface	1	Class A	7
0.90062	µm^3	Surface	1	Class A	9
0.10762	µm^3	Surface	1	Class A	10
0.415127	µm^3	Surface	1	Class A	11
0.285959	µm^3	Surface	1	Class A	13
1.21626	µm^3	Surface	1	Class A	14
1.87261	µm^3	Surface	1	Class A	15
0.428688	µm^3	Surface	1	Class A	17
0.791554	µm^3	Surface	1	Class A	19
0.556435	µm^3	Surface	1	Class A	20
2.1124	µm^3	Surface	1	Class A	21
