# Supplementary material for: Programmable artificial RNA condensates in mammalian cells
Source: Nat Nanotechnol. 2026 Apr 29;21(6):821–30. doi: 10.1038/s41565-026-02164-7 (PMC13293865; doi:10.1038/s41565-026-02164-7)
Supplement: Supplementary file 5 — Condensate volume and number quantification, as well as CCDFs, shown in Fig. 3. [file 41565_2026_2164_MOESM5_ESM.zip]

Archive with 778 entries (731 files):
- Source Data Fig. 3/
- Source Data Fig. 3/CCDF (Figure 3 and SI Figure 31)/
- Source Data Fig. 3/CCDF (Figure 3 and SI Figure 31)/CCDF - time lapse (SI Fig 31).xlsx
- Source Data Fig. 3/CCDF (Figure 3 and SI Figure 31)/normalized CCDF (Fig. 3H and I).xlsx
- Source Data Fig. 3/Condensate volume and number (Figure 3)/
- Source Data Fig. 3/Condensate volume and number (Figure 3)/Condensate number.xlsx
- Source Data Fig. 3/Condensate volume and number (Figure 3)/Condensate volume/
- Source Data Fig. 3/Condensate volume and number (Figure 3)/Condensate volume/10nt 3A Broccoli/
- Source Data Fig. 3/Condensate volume and number (Figure 3)/Condensate volume/10nt 3A Broccoli/outside/
- Source Data Fig. 3/Condensate volume and number (Figure 3)/Condensate volume/10nt 3A Broccoli/outside/20240516_10ntAABr_10uMDFHBI_20-40_Sample1_1_1_outside.xls
- Source Data Fig. 3/Condensate volume and number (Figure 3)/Condensate volume/10nt 3A Broccoli/outside/20240516_10ntAABr_10uMDFHBI_20-40_Sample1_1_2_outside.xls
- Source Data Fig. 3/Condensate volume and number (Figure 3)/Condensate volume/10nt 3A Broccoli/outside/20240516_10ntAABr_10uMDFHBI_20-40_Sample1_1_4_outside.xls
- Source Data Fig. 3/Condensate volume and number (Figure 3)/Condensate volume/10nt 3A Broccoli/outside/20240516_10ntAABr_10uMDFHBI_20-40_Sample1_2_1_outside.xls
- Source Data Fig. 3/Condensate volume and number (Figure 3)/Condensate volume/10nt 3A Broccoli/outside/20240516_10ntAABr_10uMDFHBI_20-40_Sample1_2_2_outside.xls
- Source Data Fig. 3/Condensate volume and number (Figure 3)/Condensate volume/10nt 3A Broccoli/outside/20240516_10ntAABr_10uMDFHBI_20-40_Sample1_2_3_outside.xls
- Source Data Fig. 3/Condensate volume and number (Figure 3)/Condensate volume/10nt 3A Broccoli/outside/20240516_10ntAABr_10uMDFHBI_20-40_Sample2_1_2_outside.xls
- Source Data Fig. 3/Condensate volume and number (Figure 3)/Condensate volume/10nt 3A Broccoli/outside/20240516_10ntAABr_10uMDFHBI_20-40_Sample2_1_3_outside.xls
- Source Data Fig. 3/Condensate volume and number (Figure 3)/Condensate volume/10nt 3A Broccoli/outside/20240516_10ntAABr_10uMDFHBI_20-40_Sample2_1_4_outside.xls
- Source Data Fig. 3/Condensate volume and number (Figure 3)/Condensate volume/10nt 3A Broccoli/outside/20240516_10ntAABr_10uMDFHBI_20-40_Sample2_1_5_outside.xls
- Source Data Fig. 3/Condensate volume and number (Figure 3)/Condensate volume/10nt 3A Broccoli/outside/20240516_10ntAABr_10uMDFHBI_20-40_Sample2_1_7_outside.xls
- Source Data Fig. 3/Condensate volume and number (Figure 3)/Condensate volume/10nt 3A Broccoli/outside/20240516_10ntAABr_10uMDFHBI_20-40_Sample2_1_8_outside.xls
- Source Data Fig. 3/Condensate volume and number (Figure 3)/Condensate volume/10nt 3A Broccoli/outside/20240516_10ntAABr_10uMDFHBI_20-40_Sample2_1_9_outside.xls
- Source Data Fig. 3/Condensate volume and number (Figure 3)/Condensate volume/10nt 3A Broccoli/outside/20240516_10ntAABr_10uMDFHBI_20-40_Sample2_2_1_outside.xls
- Source Data Fig. 3/Condensate volume and number (Figure 3)/Condensate volume/10nt 3A Broccoli/outside/20240516_10ntAABr_10uMDFHBI_20-40_Sample2_2_2_outside.xls
- Source Data Fig. 3/Condensate volume and number (Figure 3)/Condensate volume/10nt 3A Broccoli/outside/20240516_10ntAABr_10uMDFHBI_20-40_Sample2_2_3_outside.xls
- Source Data Fig. 3/Condensate volume and number (Figure 3)/Condensate volume/10nt 3A Broccoli/outside/20240516_10ntAABr_10uMDFHBI_20-40_Sample2_2_4_outside.xls
- Source Data Fig. 3/Condensate volume and number (Figure 3)/Condensate volume/10nt 3A Broccoli/outside/20240516_10ntAABr_10uMDFHBI_20-40_Sample2_2_5_outside.xls
- Source Data Fig. 3/Condensate volume and number (Figure 3)/Condensate volume/10nt 3A Broccoli/outside/20240516_10ntAABr_10uMDFHBI_20-40_Sample2_2_6_outside.xls
- Source Data Fig. 3/Condensate volume and number (Figure 3)/Condensate volume/10nt 3A Broccoli/outside/20240516_10ntAABr_10uMDFHBI_20-40_Sample3_1_1_outside.xls
- Source Data Fig. 3/Condensate volume and number (Figure 3)/Condensate volume/10nt 3A Broccoli/outside/20240516_10ntAABr_10uMDFHBI_20-40_Sample3_1_2_outside.xls
- Source Data Fig. 3/Condensate volume and number (Figure 3)/Condensate volume/10nt 3A Broccoli/outside/20240516_10ntAABr_10uMDFHBI_20-40_Sample3_1_3_outside.xls
- Source Data Fig. 3/Condensate volume and number (Figure 3)/Condensate volume/10nt 3A Broccoli/outside/20240516_10ntAABr_10uMDFHBI_20-40_Sample3_1_4_outside.xls
- Source Data Fig. 3/Condensate volume and number (Figure 3)/Condensate volume/10nt 3A Broccoli/outside/20240516_10ntAABr_10uMDFHBI_20-40_Sample3_1_5_outside.xls
- Source Data Fig. 3/Condensate volume and number (Figure 3)/Condensate volume/10nt 3A Broccoli/outside/20240516_10ntAABr_10uMDFHBI_20-40_Sample3_3_1_outside.xls
- Source Data Fig. 3/Condensate volume and number (Figure 3)/Condensate volume/10nt 3A Broccoli/outside/20240516_10ntAABr_10uMDFHBI_20-40_Sample3_3_2_outside.xls
- Source Data Fig. 3/Condensate volume and number (Figure 3)/Condensate volume/10nt 3A Broccoli/outside/20240516_10ntAABr_10uMDFHBI_20-40_Sample3_3_3_outside.xls
- Source Data Fig. 3/Condensate volume and number (Figure 3)/Condensate volume/10nt 3A Broccoli/outside.csv
- Source Data Fig. 3/Condensate volume and number (Figure 3)/Condensate volume/10nt 3WT Broccoli/
- Source Data Fig. 3/Condensate volume and number (Figure 3)/Condensate volume/10nt 3WT Broccoli/10ntwtBr_inside_allMeasurements.xls
- Source Data Fig. 3/Condensate volume and number (Figure 3)/Condensate volume/10nt 3WT Broccoli/10ntwtBr_outside_allMeasurements.csv
- Source Data Fig. 3/Condensate volume and number (Figure 3)/Condensate volume/10nt 3WT Broccoli/concatData.py
- Source Data Fig. 3/Condensate volume and number (Figure 3)/Condensate volume/10nt 3WT Broccoli/inside/
- Source Data Fig. 3/Condensate volume and number (Figure 3)/Condensate volume/10nt 3WT Broccoli/inside/20250523_10ntwtBr_40uMDFHBI_20-40_sample2_2_2_inside.xls
- Source Data Fig. 3/Condensate volume and number (Figure 3)/Condensate volume/10nt 3WT Broccoli/inside.csv
- Source Data Fig. 3/Condensate volume and number (Figure 3)/Condensate volume/10nt 3WT Broccoli/outside/
- Source Data Fig. 3/Condensate volume and number (Figure 3)/Condensate volume/10nt 3WT Broccoli/outside/20250523_10ntwtBr_40uMDFHBI_20-40_sample1_1_1_outside.xls
- Source Data Fig. 3/Condensate volume and number (Figure 3)/Condensate volume/10nt 3WT Broccoli/outside/20250523_10ntwtBr_40uMDFHBI_20-40_sample1_1_2_outside.xls
- Source Data Fig. 3/Condensate volume and number (Figure 3)/Condensate volume/10nt 3WT Broccoli/outside/20250523_10ntwtBr_40uMDFHBI_20-40_sample1_1_3_outside.xls
- Source Data Fig. 3/Condensate volume and number (Figure 3)/Condensate volume/10nt 3WT Broccoli/outside/20250523_10ntwtBr_40uMDFHBI_20-40_sample1_3_1_outside.xls
- Source Data Fig. 3/Condensate volume and number (Figure 3)/Condensate volume/10nt 3WT Broccoli/outside/20250523_10ntwtBr_40uMDFHBI_20-40_sample1_3_2_outside.xls
- Source Data Fig. 3/Condensate volume and number (Figure 3)/Condensate volume/10nt 3WT Broccoli/outside/20250523_10ntwtBr_40uMDFHBI_20-40_sample2_1_1_2 cells_outside.xls
- Source Data Fig. 3/Condensate volume and number (Figure 3)/Condensate volume/10nt 3WT Broccoli/outside/20250523_10ntwtBr_40uMDFHBI_20-40_sample2_1_2_outside.xls
- Source Data Fig. 3/Condensate volume and number (Figure 3)/Condensate volume/10nt 3WT Broccoli/outside/20250523_10ntwtBr_40uMDFHBI_20-40_sample2_1_3_outside.xls
- Source Data Fig. 3/Condensate volume and number (Figure 3)/Condensate volume/10nt 3WT Broccoli/outside/20250523_10ntwtBr_40uMDFHBI_20-40_sample2_1_4_3 CELLS_outside.xls
- Source Data Fig. 3/Condensate volume and number (Figure 3)/Condensate volume/10nt 3WT Broccoli/outside/20250523_10ntwtBr_40uMDFHBI_20-40_sample2_1_5_outside.xls
- Source Data Fig. 3/Condensate volume and number (Figure 3)/Condensate volume/10nt 3WT Broccoli/outside/20250523_10ntwtBr_40uMDFHBI_20-40_sample2_2_1_outside.xls
- Source Data Fig. 3/Condensate volume and number (Figure 3)/Condensate volume/10nt 3WT Broccoli/outside/20250523_10ntwtBr_40uMDFHBI_20-40_sample2_2_2_outside.xls
- Source Data Fig. 3/Condensate volume and number (Figure 3)/Condensate volume/10nt 3WT Broccoli/outside/20250523_10ntwtBr_40uMDFHBI_20-40_sample2_2_3_outside.xls
- Source Data Fig. 3/Condensate volume and number (Figure 3)/Condensate volume/10nt 3WT Broccoli/outside/20250523_10ntwtBr_40uMDFHBI_20-40_sample3_1_1_outside.xls
- Source Data Fig. 3/Condensate volume and number (Figure 3)/Condensate volume/10nt 3WT Broccoli/outside/20250523_10ntwtBr_40uMDFHBI_20-40_sample3_1_2_outside.xls
- Source Data Fig. 3/Condensate volume and number (Figure 3)/Condensate volume/10nt 3WT Broccoli/outside/20250523_10ntwtBr_40uMDFHBI_20-40_sample3_1_3_outside.xls
- Source Data Fig. 3/Condensate volume and number (Figure 3)/Condensate volume/10nt 3WT Broccoli/outside/20250523_10ntwtBr_40uMDFHBI_20-40_sample3_1_4_outside.xls
- Source Data Fig. 3/Condensate volume and number (Figure 3)/Condensate volume/10nt 3WT Broccoli/outside/20250523_10ntwtBr_40uMDFHBI_20-40_sample3_1_5_3 cells_outside.xls
- Source Data Fig. 3/Condensate volume and number (Figure 3)/Condensate volume/10nt 3WT Broccoli/outside/20250523_10ntwtBr_40uMDFHBI_20-40_sample3_1_6_outside.xls
- Source Data Fig. 3/Condensate volume and number (Figure 3)/Condensate volume/10nt 3WT Broccoli/outside/20250523_10ntwtBr_40uMDFHBI_20-40_sample3_1_7_outside.xls
- Source Data Fig. 3/Condensate volume and number (Figure 3)/Condensate volume/10nt 3WT Broccoli/outside/20250523_10ntwtBr_40uMDFHBI_20-40_sample3_2_1_outside.xls
- Source Data Fig. 3/Condensate volume and number (Figure 3)/Condensate volume/10nt 3WT Broccoli/outside/20250523_10ntwtBr_40uMDFHBI_20-40_sample3_2_2_outside.xls
- Source Data Fig. 3/Condensate volume and number (Figure 3)/Condensate volume/10nt 3WT Broccoli/outside/20250523_10ntwtBr_40uMDFHBI_20-40_sample3_2_3_outside.xls
- Source Data Fig. 3/Condensate volume and number (Figure 3)/Condensate volume/10nt 3WT Broccoli/outside/20250523_10ntwtBr_40uMDFHBI_20-40_sample3_2_4_outside.xls
- Source Data Fig. 3/Condensate volume and number (Figure 3)/Condensate volume/10nt 3WT Broccoli/outside/20250523_10ntwtBr_40uMDFHBI_20-40_sample3_2_5_float cell_outside.xls
- Source Data Fig. 3/Condensate volume and number (Figure 3)/Condensate volume/10nt 3WT Broccoli/outside/20250523_10ntwtBr_40uMDFHBI_20-40_sample3_2_6_outside.xls
- Source Data Fig. 3/Condensate volume and number (Figure 3)/Condensate volume/10nt 3WT Broccoli/outside/20250523_10ntwtBr_40uMDFHBI_20-40_sample3_2_7_outside.xls
- Source Data Fig. 3/Condensate volume and number (Figure 3)/Condensate volume/10nt 3WT Broccoli/outside/20250523_10ntwtBr_40uMDFHBI_20-40_sample3_3_1_outside.xls
- Source Data Fig. 3/Condensate volume and number (Figure 3)/Condensate volume/10nt 3WT Broccoli/outside/20250523_10ntwtBr_40uMDFHBI_20-40_sample3_3_2_outside.xls
- Source Data Fig. 3/Condensate volume and number (Figure 3)/Condensate volume/10nt 3WT Broccoli/outside/20250523_10ntwtBr_40uMDFHBI_20-40_sample3_3_3_3 cells float_outside.xls
- Source Data Fig. 3/Condensate volume and number (Figure 3)/Condensate volume/10nt 3WT Broccoli/outside/20250523_10ntwtBr_40uMDFHBI_20-40_sample3_3_4_outside.xls
- Source Data Fig. 3/Condensate volume and number (Figure 3)/Condensate volume/10nt 3WT Broccoli/outside.csv
- Source Data Fig. 3/Condensate volume and number (Figure 3)/Condensate volume/10nt 4A Broccoli/
- Source Data Fig. 3/Condensate volume and number (Figure 3)/Condensate volume/10nt 4A Broccoli/10ntABr_4arm_inside_allMeasurements.csv
- Source Data Fig. 3/Condensate volume and number (Figure 3)/Condensate volume/10nt 4A Broccoli/10ntABr_4arm_outside_allMeasurements.csv
- Source Data Fig. 3/Condensate volume and number (Figure 3)/Condensate volume/10nt 4A Broccoli/inside/
- Source Data Fig. 3/Condensate volume and number (Figure 3)/Condensate volume/10nt 4A Broccoli/inside/20250424_10ntABr 4arm_NucDFHBI40uM_20-40_sample1_1_2_inside.xls
- Source Data Fig. 3/Condensate volume and number (Figure 3)/Condensate volume/10nt 4A Broccoli/inside/20250424_10ntABr_4arm_NucDFHBI40uM_20-40_sample1_2_3_inside.xls
- Source Data Fig. 3/Condensate volume and number (Figure 3)/Condensate volume/10nt 4A Broccoli/inside/20250424_10ntABr_4arm_NucDFHBI40uM_20-40_sample1_3_1_2 cells discard dead cell_inside.xls
- Source Data Fig. 3/Condensate volume and number (Figure 3)/Condensate volume/10nt 4A Broccoli/inside/20250424_10ntABr_4arm_NucDFHBI40uM_20-40_sample1_3_3_inside.xls
- Source Data Fig. 3/Condensate volume and number (Figure 3)/Condensate volume/10nt 4A Broccoli/inside/20250424_10ntABr_4arm_NucDFHBI40uM_20-40_sample1_3_4_inside.xls
- Source Data Fig. 3/Condensate volume and number (Figure 3)/Condensate volume/10nt 4A Broccoli/inside/20250424_10ntABr_4arm_NucDFHBI40uM_20-40_sample2_1_2_2 cells_inside.xls
- Source Data Fig. 3/Condensate volume and number (Figure 3)/Condensate volume/10nt 4A Broccoli/inside/20250424_10ntABr_4arm_NucDFHBI40uM_20-40_sample2_1_4_inside.xls
- Source Data Fig. 3/Condensate volume and number (Figure 3)/Condensate volume/10nt 4A Broccoli/inside/20250424_10ntABr_4arm_NucDFHBI40uM_20-40_sample2_2_3_inside.xls
- Source Data Fig. 3/Condensate volume and number (Figure 3)/Condensate volume/10nt 4A Broccoli/inside/20250424_10ntABr_4arm_NucDFHBI40uM_20-40_sample2_3_1_inside.xls
- Source Data Fig. 3/Condensate volume and number (Figure 3)/Condensate volume/10nt 4A Broccoli/inside/20250424_10ntABr_4arm_NucDFHBI40uM_20-40_sample2_3_3_4 cells_inside.xls
- Source Data Fig. 3/Condensate volume and number (Figure 3)/Condensate volume/10nt 4A Broccoli/inside/20250424_10ntABr_4arm_NucDFHBI40uM_20-40_sample3_1_2_2 cells_inside.xls
- Source Data Fig. 3/Condensate volume and number (Figure 3)/Condensate volume/10nt 4A Broccoli/inside/20250424_10ntABr_4arm_NucDFHBI40uM_20-40_sample3_1_3_2 cells_inside.xls
- Source Data Fig. 3/Condensate volume and number (Figure 3)/Condensate volume/10nt 4A Broccoli/inside/20250424_10ntABr_4arm_NucDFHBI40uM_20-40_sample3_2_1_4 cells_inside.xls
- Source Data Fig. 3/Condensate volume and number (Figure 3)/Condensate volume/10nt 4A Broccoli/inside/20250424_10ntABr_4arm_NucDFHBI40uM_20-40_sample3_3_1_inside.xls
- Source Data Fig. 3/Condensate volume and number (Figure 3)/Condensate volume/10nt 4A Broccoli/inside/20250424_10ntABr_4arm_NucDFHBI40uM_20-40_sample3_3_2_inside.xls
- Source Data Fig. 3/Condensate volume and number (Figure 3)/Condensate volume/10nt 4A Broccoli/inside/20250424_10ntABr_4arm_NucDFHBI40uM_20-40_sample3_3_3_inside.xls
- Source Data Fig. 3/Condensate volume and number (Figure 3)/Condensate volume/10nt 4A Broccoli/inside.csv
- Source Data Fig. 3/Condensate volume and number (Figure 3)/Condensate volume/10nt 4A Broccoli/outside/
- Source Data Fig. 3/Condensate volume and number (Figure 3)/Condensate volume/10nt 4A Broccoli/outside/20250424_10ntABr 4arm_NucDFHBI40uM_20-40_sample1_1_1_outside.xls
- Source Data Fig. 3/Condensate volume and number (Figure 3)/Condensate volume/10nt 4A Broccoli/outside/20250424_10ntABr 4arm_NucDFHBI40uM_20-40_sample1_1_2_outside.xls
- Source Data Fig. 3/Condensate volume and number (Figure 3)/Condensate volume/10nt 4A Broccoli/outside/20250424_10ntABr_4arm_NucDFHBI40uM_20-40_sample1_2_1_outside.xls
- Source Data Fig. 3/Condensate volume and number (Figure 3)/Condensate volume/10nt 4A Broccoli/outside/20250424_10ntABr_4arm_NucDFHBI40uM_20-40_sample1_2_2_2 cells_outside.xls
- Source Data Fig. 3/Condensate volume and number (Figure 3)/Condensate volume/10nt 4A Broccoli/outside/20250424_10ntABr_4arm_NucDFHBI40uM_20-40_sample1_2_3_outside.xls
- Source Data Fig. 3/Condensate volume and number (Figure 3)/Condensate volume/10nt 4A Broccoli/outside/20250424_10ntABr_4arm_NucDFHBI40uM_20-40_sample1_3_1_2 cells discard dead cell_outside.xls
- Source Data Fig. 3/Condensate volume and number (Figure 3)/Condensate volume/10nt 4A Broccoli/outside/20250424_10ntABr_4arm_NucDFHBI40uM_20-40_sample1_3_2_outside.xls
- Source Data Fig. 3/Condensate volume and number (Figure 3)/Condensate volume/10nt 4A Broccoli/outside/20250424_10ntABr_4arm_NucDFHBI40uM_20-40_sample1_3_3_outside.xls
- Source Data Fig. 3/Condensate volume and number (Figure 3)/Condensate volume/10nt 4A Broccoli/outside/20250424_10ntABr_4arm_NucDFHBI40uM_20-40_sample1_3_4_outside.xls
- Source Data Fig. 3/Condensate volume and number (Figure 3)/Condensate volume/10nt 4A Broccoli/outside/20250424_10ntABr_4arm_NucDFHBI40uM_20-40_sample1_3_5_outside.xls
- Source Data Fig. 3/Condensate volume and number (Figure 3)/Condensate volume/10nt 4A Broccoli/outside/20250424_10ntABr_4arm_NucDFHBI40uM_20-40_sample2_1_1_outside.xls
- Source Data Fig. 3/Condensate volume and number (Figure 3)/Condensate volume/10nt 4A Broccoli/outside/20250424_10ntABr_4arm_NucDFHBI40uM_20-40_sample2_1_2_2 cells_outside.xls
- Source Data Fig. 3/Condensate volume and number (Figure 3)/Condensate volume/10nt 4A Broccoli/outside/20250424_10ntABr_4arm_NucDFHBI40uM_20-40_sample2_1_3_outside.xls
- Source Data Fig. 3/Condensate volume and number (Figure 3)/Condensate volume/10nt 4A Broccoli/outside/20250424_10ntABr_4arm_NucDFHBI40uM_20-40_sample2_1_4_outside.xls
- Source Data Fig. 3/Condensate volume and number (Figure 3)/Condensate volume/10nt 4A Broccoli/outside/20250424_10ntABr_4arm_NucDFHBI40uM_20-40_sample2_2_1_outside.xls
- Source Data Fig. 3/Condensate volume and number (Figure 3)/Condensate volume/10nt 4A Broccoli/outside/20250424_10ntABr_4arm_NucDFHBI40uM_20-40_sample2_2_2_outside.xls
- Source Data Fig. 3/Condensate volume and number (Figure 3)/Condensate volume/10nt 4A Broccoli/outside/20250424_10ntABr_4arm_NucDFHBI40uM_20-40_sample2_2_3_outside.xls
- Source Data Fig. 3/Condensate volume and number (Figure 3)/Condensate volume/10nt 4A Broccoli/outside/20250424_10ntABr_4arm_NucDFHBI40uM_20-40_sample2_3_1_outside.xls
- Source Data Fig. 3/Condensate volume and number (Figure 3)/Condensate volume/10nt 4A Broccoli/outside/20250424_10ntABr_4arm_NucDFHBI40uM_20-40_sample2_3_2_outside.xls
- Source Data Fig. 3/Condensate volume and number (Figure 3)/Condensate volume/10nt 4A Broccoli/outside/20250424_10ntABr_4arm_NucDFHBI40uM_20-40_sample2_3_3_4 cells_outside.xls
- Source Data Fig. 3/Condensate volume and number (Figure 3)/Condensate volume/10nt 4A Broccoli/outside/20250424_10ntABr_4arm_NucDFHBI40uM_20-40_sample2_3_4_4 cellls_one mitosis_outside.xls
- Source Data Fig. 3/Condensate volume and number (Figure 3)/Condensate volume/10nt 4A Broccoli/outside/20250424_10ntABr_4arm_NucDFHBI40uM_20-40_sample2_3_5_2 cells_outside.xls
- Source Data Fig. 3/Condensate volume and number (Figure 3)/Condensate volume/10nt 4A Broccoli/outside/20250424_10ntABr_4arm_NucDFHBI40uM_20-40_sample3_1_1_outside.xls
- Source Data Fig. 3/Condensate volume and number (Figure 3)/Condensate volume/10nt 4A Broccoli/outside/20250424_10ntABr_4arm_NucDFHBI40uM_20-40_sample3_1_2_2 cells_outside.xls
- Source Data Fig. 3/Condensate volume and number (Figure 3)/Condensate volume/10nt 4A Broccoli/outside/20250424_10ntABr_4arm_NucDFHBI40uM_20-40_sample3_1_3_2 cells_outside.xls
- Source Data Fig. 3/Condensate volume and number (Figure 3)/Condensate volume/10nt 4A Broccoli/outside/20250424_10ntABr_4arm_NucDFHBI40uM_20-40_sample3_1_4_outside.xls
- Source Data Fig. 3/Condensate volume and number (Figure 3)/Condensate volume/10nt 4A Broccoli/outside/20250424_10ntABr_4arm_NucDFHBI40uM_20-40_sample3_2_1_4 cells_outside.xls
- Source Data Fig. 3/Condensate volume and number (Figure 3)/Condensate volume/10nt 4A Broccoli/outside/20250424_10ntABr_4arm_NucDFHBI40uM_20-40_sample3_2_2_3 cells_outside.xls
- Source Data Fig. 3/Condensate volume and number (Figure 3)/Condensate volume/10nt 4A Broccoli/outside/20250424_10ntABr_4arm_NucDFHBI40uM_20-40_sample3_2_3_2 cells_outside.xls
- Source Data Fig. 3/Condensate volume and number (Figure 3)/Condensate volume/10nt 4A Broccoli/outside/20250424_10ntABr_4arm_NucDFHBI40uM_20-40_sample3_3_1_outside.xls
- Source Data Fig. 3/Condensate volume and number (Figure 3)/Condensate volume/10nt 4A Broccoli/outside/20250424_10ntABr_4arm_NucDFHBI40uM_20-40_sample3_3_2_outside.xls
- Source Data Fig. 3/Condensate volume and number (Figure 3)/Condensate volume/10nt 4A Broccoli/outside/20250424_10ntABr_4arm_NucDFHBI40uM_20-40_sample3_3_3_outside.xls
- Source Data Fig. 3/Condensate volume and number (Figure 3)/Condensate volume/10nt 4A Broccoli/outside.csv
- Source Data Fig. 3/Condensate volume and number (Figure 3)/Condensate volume/10nt 5A Broccoli/
- Source Data Fig. 3/Condensate volume and number (Figure 3)/Condensate volume/10nt 5A Broccoli/10ntABr_5arm_inside_allMeasurements.csv
- Source Data Fig. 3/Condensate volume and number (Figure 3)/Condensate volume/10nt 5A Broccoli/10ntABr_5arm_outside_allMeasurements.csv
- Source Data Fig. 3/Condensate volume and number (Figure 3)/Condensate volume/10nt 5A Broccoli/concatData.py
- Source Data Fig. 3/Condensate volume and number (Figure 3)/Condensate volume/10nt 5A Broccoli/inside/
- Source Data Fig. 3/Condensate volume and number (Figure 3)/Condensate volume/10nt 5A Broccoli/inside/20250502_10ntABr_NucDFHBI40uM_20-40_sample1_1_1_inside.xls
- Source Data Fig. 3/Condensate volume and number (Figure 3)/Condensate volume/10nt 5A Broccoli/inside/20250502_10ntABr_NucDFHBI40uM_20-40_sample1_1_2_inside.xls
- Source Data Fig. 3/Condensate volume and number (Figure 3)/Condensate volume/10nt 5A Broccoli/inside/20250502_10ntABr_NucDFHBI40uM_20-40_sample1_1_3_3 cells_inside.xls
- Source Data Fig. 3/Condensate volume and number (Figure 3)/Condensate volume/10nt 5A Broccoli/inside/20250502_10ntABr_NucDFHBI40uM_20-40_sample1_2_1_inside.xls
- Source Data Fig. 3/Condensate volume and number (Figure 3)/Condensate volume/10nt 5A Broccoli/inside/20250502_10ntABr_NucDFHBI40uM_20-40_sample1_2_2_inside.xls
- Source Data Fig. 3/Condensate volume and number (Figure 3)/Condensate volume/10nt 5A Broccoli/inside/20250502_10ntABr_NucDFHBI40uM_20-40_sample1_2_3_inside.xls
- Source Data Fig. 3/Condensate volume and number (Figure 3)/Condensate volume/10nt 5A Broccoli/inside/20250502_10ntABr_NucDFHBI40uM_20-40_sample1_3_1_3 cells_inside.xls
- Source Data Fig. 3/Condensate volume and number (Figure 3)/Condensate volume/10nt 5A Broccoli/inside/20250502_10ntABr_NucDFHBI40uM_20-40_sample1_3_2_3 cells_inside.xls
- Source Data Fig. 3/Condensate volume and number (Figure 3)/Condensate volume/10nt 5A Broccoli/inside/20250502_10ntABr_NucDFHBI40uM_20-40_sample2_1_1_inside.xls
- Source Data Fig. 3/Condensate volume and number (Figure 3)/Condensate volume/10nt 5A Broccoli/inside/20250502_10ntABr_NucDFHBI40uM_20-40_sample2_1_2_2 cells_inside.xls
- Source Data Fig. 3/Condensate volume and number (Figure 3)/Condensate volume/10nt 5A Broccoli/inside/20250502_10ntABr_NucDFHBI40uM_20-40_sample2_1_3_2 cells_inside.xls
- Source Data Fig. 3/Condensate volume and number (Figure 3)/Condensate volume/10nt 5A Broccoli/inside/20250502_10ntABr_NucDFHBI40uM_20-40_sample2_2_1_3 cells_inside.xls
- Source Data Fig. 3/Condensate volume and number (Figure 3)/Condensate volume/10nt 5A Broccoli/inside/20250502_10ntABr_NucDFHBI40uM_20-40_sample2_3_1_inside.xls
- Source Data Fig. 3/Condensate volume and number (Figure 3)/Condensate volume/10nt 5A Broccoli/inside/20250502_10ntABr_NucDFHBI40uM_20-40_sample2_3_3_inside.xls
- Source Data Fig. 3/Condensate volume and number (Figure 3)/Condensate volume/10nt 5A Broccoli/inside/20250502_10ntABr_NucDFHBI40uM_20-40_sample3_1_1_3 cells_inside.xls
- Source Data Fig. 3/Condensate volume and number (Figure 3)/Condensate volume/10nt 5A Broccoli/inside/20250502_10ntABr_NucDFHBI40uM_20-40_sample3_1_2_2 cells_inside.xls
- Source Data Fig. 3/Condensate volume and number (Figure 3)/Condensate volume/10nt 5A Broccoli/inside/20250502_10ntABr_NucDFHBI40uM_20-40_sample3_1_3_inside.xls
- Source Data Fig. 3/Condensate volume and number (Figure 3)/Condensate volume/10nt 5A Broccoli/inside/20250502_10ntABr_NucDFHBI40uM_20-40_sample3_1_4_2 cells_inside.xls
- Source Data Fig. 3/Condensate volume and number (Figure 3)/Condensate volume/10nt 5A Broccoli/inside/20250502_10ntABr_NucDFHBI40uM_20-40_sample3_2_1_inside.xls
- Source Data Fig. 3/Condensate volume and number (Figure 3)/Condensate volume/10nt 5A Broccoli/inside/20250502_10ntABr_NucDFHBI40uM_20-40_sample3_2_2_2 cells_inside.xls
- Source Data Fig. 3/Condensate volume and number (Figure 3)/Condensate volume/10nt 5A Broccoli/inside/20250502_10ntABr_NucDFHBI40uM_20-40_sample3_2_3_2 cells_inside.xls
- Source Data Fig. 3/Condensate volume and number (Figure 3)/Condensate volume/10nt 5A Broccoli/inside/20250502_10ntABr_NucDFHBI40uM_20-40_sample3_2_4_inside.xls
- Source Data Fig. 3/Condensate volume and number (Figure 3)/Condensate volume/10nt 5A Broccoli/inside/20250502_10ntABr_NucDFHBI40uM_20-40_sample3_2_5_inside.xls
- Source Data Fig. 3/Condensate volume and number (Figure 3)/Condensate volume/10nt 5A Broccoli/inside/20250502_10ntABr_NucDFHBI40uM_20-40_sample3_3_1_2 cells_inside.xls
- Source Data Fig. 3/Condensate volume and number (Figure 3)/Condensate volume/10nt 5A Broccoli/inside/20250502_10ntABr_NucDFHBI40uM_20-40_sample3_3_2_inside.xls
- Source Data Fig. 3/Condensate volume and number (Figure 3)/Condensate volume/10nt 5A Broccoli/inside/20250502_10ntABr_NucDFHBI40uM_20-40_sample3_3_3_inside.xls
- Source Data Fig. 3/Condensate volume and number (Figure 3)/Condensate volume/10nt 5A Broccoli/inside.csv
- Source Data Fig. 3/Condensate volume and number (Figure 3)/Condensate volume/10nt 5A Broccoli/outside/
- Source Data Fig. 3/Condensate volume and number (Figure 3)/Condensate volume/10nt 5A Broccoli/outside/20250502_10ntABr_NucDFHBI40uM_20-40_sample1_1_1_outside.xls
- Source Data Fig. 3/Condensate volume and number (Figure 3)/Condensate volume/10nt 5A Broccoli/outside/20250502_10ntABr_NucDFHBI40uM_20-40_sample1_1_2_4 cells_outside.xls
- Source Data Fig. 3/Condensate volume and number (Figure 3)/Condensate volume/10nt 5A Broccoli/outside/20250502_10ntABr_NucDFHBI40uM_20-40_sample1_1_3_3 cells_outside.xls
- Source Data Fig. 3/Condensate volume and number (Figure 3)/Condensate volume/10nt 5A Broccoli/outside/20250502_10ntABr_NucDFHBI40uM_20-40_sample1_2_1_outside.xls
- Source Data Fig. 3/Condensate volume and number (Figure 3)/Condensate volume/10nt 5A Broccoli/outside/20250502_10ntABr_NucDFHBI40uM_20-40_sample1_2_2_outside.xls
- Source Data Fig. 3/Condensate volume and number (Figure 3)/Condensate volume/10nt 5A Broccoli/outside/20250502_10ntABr_NucDFHBI40uM_20-40_sample1_2_3_outside.xls
- Source Data Fig. 3/Condensate volume and number (Figure 3)/Condensate volume/10nt 5A Broccoli/outside/20250502_10ntABr_NucDFHBI40uM_20-40_sample1_2_4_outside.xls
- Source Data Fig. 3/Condensate volume and number (Figure 3)/Condensate volume/10nt 5A Broccoli/outside/20250502_10ntABr_NucDFHBI40uM_20-40_sample1_3_1_3 cells_outside.xls
- Source Data Fig. 3/Condensate volume and number (Figure 3)/Condensate volume/10nt 5A Broccoli/outside/20250502_10ntABr_NucDFHBI40uM_20-40_sample1_3_2_3 cells_outside.xls
- Source Data Fig. 3/Condensate volume and number (Figure 3)/Condensate volume/10nt 5A Broccoli/outside/20250502_10ntABr_NucDFHBI40uM_20-40_sample2_1_1_outside.xls
- Source Data Fig. 3/Condensate volume and number (Figure 3)/Condensate volume/10nt 5A Broccoli/outside/20250502_10ntABr_NucDFHBI40uM_20-40_sample2_1_2_2 cells_outside.xls
- Source Data Fig. 3/Condensate volume and number (Figure 3)/Condensate volume/10nt 5A Broccoli/outside/20250502_10ntABr_NucDFHBI40uM_20-40_sample2_1_3_2 cells_outside.xls
- Source Data Fig. 3/Condensate volume and number (Figure 3)/Condensate volume/10nt 5A Broccoli/outside/20250502_10ntABr_NucDFHBI40uM_20-40_sample2_2_1_3 cells_outside.xls
- Source Data Fig. 3/Condensate volume and number (Figure 3)/Condensate volume/10nt 5A Broccoli/outside/20250502_10ntABr_NucDFHBI40uM_20-40_sample2_3_1_outside.xls
- Source Data Fig. 3/Condensate volume and number (Figure 3)/Condensate volume/10nt 5A Broccoli/outside/20250502_10ntABr_NucDFHBI40uM_20-40_sample2_3_2_3 cells_outside.xls
- Source Data Fig. 3/Condensate volume and number (Figure 3)/Condensate volume/10nt 5A Broccoli/outside/20250502_10ntABr_NucDFHBI40uM_20-40_sample2_3_3_outside.xls
- Source Data Fig. 3/Condensate volume and number (Figure 3)/Condensate volume/10nt 5A Broccoli/outside/20250502_10ntABr_NucDFHBI40uM_20-40_sample3_1_1_3 cells_outside.xls
- Source Data Fig. 3/Condensate volume and number (Figure 3)/Condensate volume/10nt 5A Broccoli/outside/20250502_10ntABr_NucDFHBI40uM_20-40_sample3_1_2_2 cells_outside.xls
- Source Data Fig. 3/Condensate volume and number (Figure 3)/Condensate volume/10nt 5A Broccoli/outside/20250502_10ntABr_NucDFHBI40uM_20-40_sample3_1_3_outside.xls
- Source Data Fig. 3/Condensate volume and number (Figure 3)/Condensate volume/10nt 5A Broccoli/outside/20250502_10ntABr_NucDFHBI40uM_20-40_sample3_1_4_2 cells_outside.xls
- Source Data Fig. 3/Condensate volume and number (Figure 3)/Condensate volume/10nt 5A Broccoli/outside/20250502_10ntABr_NucDFHBI40uM_20-40_sample3_2_1_outside.xls
- Source Data Fig. 3/Condensate volume and number (Figure 3)/Condensate volume/10nt 5A Broccoli/outside/20250502_10ntABr_NucDFHBI40uM_20-40_sample3_2_2_2 cells_outside.xls
- Source Data Fig. 3/Condensate volume and number (Figure 3)/Condensate volume/10nt 5A Broccoli/outside/20250502_10ntABr_NucDFHBI40uM_20-40_sample3_2_3_2 cells_outside.xls
- Source Data Fig. 3/Condensate volume and number (Figure 3)/Condensate volume/10nt 5A Broccoli/outside/20250502_10ntABr_NucDFHBI40uM_20-40_sample3_2_4_outside.xls
- Source Data Fig. 3/Condensate volume and number (Figure 3)/Condensate volume/10nt 5A Broccoli/outside/20250502_10ntABr_NucDFHBI40uM_20-40_sample3_2_5_outside.xls
- Source Data Fig. 3/Condensate volume and number (Figure 3)/Condensate volume/10nt 5A Broccoli/outside/20250502_10ntABr_NucDFHBI40uM_20-40_sample3_3_1_2 cells_outside.xls
- Source Data Fig. 3/Condensate volume and number (Figure 3)/Condensate volume/10nt 5A Broccoli/outside/20250502_10ntABr_NucDFHBI40uM_20-40_sample3_3_2_outside.xls
- Source Data Fig. 3/Condensate volume and number (Figure 3)/Condensate volume/10nt 5A Broccoli/outside/20250502_10ntABr_NucDFHBI40uM_20-40_sample3_3_3_outside.xls
- Source Data Fig. 3/Condensate volume and number (Figure 3)/Condensate volume/10nt 5A Broccoli/outside.csv
- Source Data Fig. 3/Condensate volume and number (Figure 3)/Condensate volume/15nt 2A Broccoli/
- Source Data Fig. 3/Condensate volume and number (Figure 3)/Condensate volume/15nt 2A Broccoli/inside/
- Source Data Fig. 3/Condensate volume and number (Figure 3)/Condensate volume/15nt 2A Broccoli/inside/20240525_jabr_2arm_40umdfhbi_sample1_1_1_inside.xls
- Source Data Fig. 3/Condensate volume and number (Figure 3)/Condensate volume/15nt 2A Broccoli/inside/20240525_JABr_2arm_40uMDFHBI_Sample1_1_2_inside.xls
- Source Data Fig. 3/Condensate volume and number (Figure 3)/Condensate volume/15nt 2A Broccoli/inside/20240525_JABr_2arm_40uMDFHBI_Sample1_1_3_inside.xls
- Source Data Fig. 3/Condensate volume and number (Figure 3)/Condensate volume/15nt 2A Broccoli/inside/20240525_JABr_2arm_40uMDFHBI_Sample1_1_4_inside.xls
- Source Data Fig. 3/Condensate volume and number (Figure 3)/Condensate volume/15nt 2A Broccoli/inside/20240525_JABr_2arm_40uMDFHBI_Sample1_1_5_inside.xls
- Source Data Fig. 3/Condensate volume and number (Figure 3)/Condensate volume/15nt 2A Broccoli/inside/20240525_JABr_2arm_40uMDFHBI_Sample1_1_6_inside.xls
- Source Data Fig. 3/Condensate volume and number (Figure 3)/Condensate volume/15nt 2A Broccoli/inside/20240525_JABr_2arm_40uMDFHBI_Sample1_1_7_inside.xls
- Source Data Fig. 3/Condensate volume and number (Figure 3)/Condensate volume/15nt 2A Broccoli/inside/20240525_JABr_2arm_40uMDFHBI_Sample1_1_8_inside.xls
- Source Data Fig. 3/Condensate volume and number (Figure 3)/Condensate volume/15nt 2A Broccoli/inside/20240525_JABr_2arm_40uMDFHBI_Sample1_1_9_inside.xls
- Source Data Fig. 3/Condensate volume and number (Figure 3)/Condensate volume/15nt 2A Broccoli/inside/20240525_JABr_2arm_40uMDFHBI_Sample1_3_1_inside.xls
- Source Data Fig. 3/Condensate volume and number (Figure 3)/Condensate volume/15nt 2A Broccoli/inside/20240525_JABr_2arm_40uMDFHBI_Sample1_3_2_inside.xls
- Source Data Fig. 3/Condensate volume and number (Figure 3)/Condensate volume/15nt 2A Broccoli/inside/20240525_JABr_2arm_40uMDFHBI_Sample1_3_3_inside.xls
- Source Data Fig. 3/Condensate volume and number (Figure 3)/Condensate volume/15nt 2A Broccoli/inside/20240525_JABr_2arm_40uMDFHBI_Sample1_3_4_inside.xls
- Source Data Fig. 3/Condensate volume and number (Figure 3)/Condensate volume/15nt 2A Broccoli/inside/20240525_JABr_2arm_40uMDFHBI_Sample1_3_5_inside.xls
- Source Data Fig. 3/Condensate volume and number (Figure 3)/Condensate volume/15nt 2A Broccoli/inside/20240525_JABr_2arm_40uMDFHBI_Sample1_3_6_inside.xls
- Source Data Fig. 3/Condensate volume and number (Figure 3)/Condensate volume/15nt 2A Broccoli/inside/20240525_JABr_2arm_40uMDFHBI_Sample1_3_7_inside.xls
- Source Data Fig. 3/Condensate volume and number (Figure 3)/Condensate volume/15nt 2A Broccoli/inside/20240525_JABr_2arm_40uMDFHBI_Sample2_1_1_inside.xls
- Source Data Fig. 3/Condensate volume and number (Figure 3)/Condensate volume/15nt 2A Broccoli/inside/20240525_JABr_2arm_40uMDFHBI_Sample2_1_2_inside.xls
- Source Data Fig. 3/Condensate volume and number (Figure 3)/Condensate volume/15nt 2A Broccoli/inside/20240525_JABr_2arm_40uMDFHBI_Sample2_1_3_inside.xls
- Source Data Fig. 3/Condensate volume and number (Figure 3)/Condensate volume/15nt 2A Broccoli/inside/20240525_JABr_2arm_40uMDFHBI_Sample2_1_4_inside.xls
- Source Data Fig. 3/Condensate volume and number (Figure 3)/Condensate volume/15nt 2A Broccoli/inside/20240525_JABr_2arm_40uMDFHBI_Sample2_1_5_inside.xls
- Source Data Fig. 3/Condensate volume and number (Figure 3)/Condensate volume/15nt 2A Broccoli/inside/20240525_JABr_2arm_40uMDFHBI_Sample3_1_1_inside.xls
- Source Data Fig. 3/Condensate volume and number (Figure 3)/Condensate volume/15nt 2A Broccoli/inside/20240525_JABr_2arm_40uMDFHBI_Sample3_1_2_inside.xls
- Source Data Fig. 3/Condensate volume and number (Figure 3)/Condensate volume/15nt 2A Broccoli/inside/20240525_JABr_2arm_40uMDFHBI_Sample3_1_3_inside.xls
- Source Data Fig. 3/Condensate volume and number (Figure 3)/Condensate volume/15nt 2A Broccoli/inside.csv
- Source Data Fig. 3/Condensate volume and number (Figure 3)/Condensate volume/15nt 2A Broccoli/outside/
- Source Data Fig. 3/Condensate volume and number (Figure 3)/Condensate volume/15nt 2A Broccoli/outside/20240525_JABr_2arm_40uMDFHBI_Sample1_1_8_outside.xls
- Source Data Fig. 3/Condensate volume and number (Figure 3)/Condensate volume/15nt 2A Broccoli/outside/20240525_JABr_2arm_40uMDFHBI_Sample1_1_9_outside.xls
- Source Data Fig. 3/Condensate volume and number (Figure 3)/Condensate volume/15nt 2A Broccoli/outside/20240525_JABr_2arm_40uMDFHBI_Sample1_3_2_outside.xls
- Source Data Fig. 3/Condensate volume and number (Figure 3)/Condensate volume/15nt 2A Broccoli/outside/20240525_JABr_2arm_40uMDFHBI_Sample1_3_3_outside.xls
- Source Data Fig. 3/Condensate volume and number (Figure 3)/Condensate volume/15nt 2A Broccoli/outside/20240525_JABr_2arm_40uMDFHBI_Sample2_1_1_outside.xls
- Source Data Fig. 3/Condensate volume and number (Figure 3)/Condensate volume/15nt 2A Broccoli/outside/20240525_JABr_2arm_40uMDFHBI_Sample2_1_2_outside.xls
- Source Data Fig. 3/Condensate volume and number (Figure 3)/Condensate volume/15nt 2A Broccoli/outside/20240525_JABr_2arm_40uMDFHBI_Sample2_1_3_outside.xls
- Source Data Fig. 3/Condensate volume and number (Figure 3)/Condensate volume/15nt 2A Broccoli/outside/20240525_JABr_2arm_40uMDFHBI_Sample3_1_2_outside.xls
- Source Data Fig. 3/Condensate volume and number (Figure 3)/Condensate volume/15nt 2A Broccoli/outside.csv
- Source Data Fig. 3/Condensate volume and number (Figure 3)/Condensate volume/15nt 3A Broccoli/
- Source Data Fig. 3/Condensate volume and number (Figure 3)/Condensate volume/15nt 3A Broccoli/inside/
- Source Data Fig. 3/Condensate volume and number (Figure 3)/Condensate volume/15nt 3A Broccoli/inside/20240516_jabr_40umdfhbi_20-40_sample1_1_1_inside.xls
- Source Data Fig. 3/Condensate volume and number (Figure 3)/Condensate volume/15nt 3A Broccoli/inside/20240516_JABr_40uMDFHBI_20-40_Sample1_1_2_inside.xls
- Source Data Fig. 3/Condensate volume and number (Figure 3)/Condensate volume/15nt 3A Broccoli/inside/20240516_JABr_40uMDFHBI_20-40_Sample1_1_3_inside.xls
- Source Data Fig. 3/Condensate volume and number (Figure 3)/Condensate volume/15nt 3A Broccoli/inside/20240516_JABr_40uMDFHBI_20-40_Sample1_1_4_inside.xls
- Source Data Fig. 3/Condensate volume and number (Figure 3)/Condensate volume/15nt 3A Broccoli/inside/20240516_JABr_40uMDFHBI_20-40_Sample1_2_1_inside.xls
- Source Data Fig. 3/Condensate volume and number (Figure 3)/Condensate volume/15nt 3A Broccoli/inside/20240516_JABr_40uMDFHBI_20-40_Sample1_2_2_inside.xls
- Source Data Fig. 3/Condensate volume and number (Figure 3)/Condensate volume/15nt 3A Broccoli/inside/20240516_JABr_40uMDFHBI_20-40_Sample1_2_3_inside.xls
- Source Data Fig. 3/Condensate volume and number (Figure 3)/Condensate volume/15nt 3A Broccoli/inside/20240516_JABr_40uMDFHBI_20-40_Sample1_4_1_inside.xls
- Source Data Fig. 3/Condensate volume and number (Figure 3)/Condensate volume/15nt 3A Broccoli/inside/20240516_JABr_40uMDFHBI_20-40_Sample1_4_2_inside.xls
- Source Data Fig. 3/Condensate volume and number (Figure 3)/Condensate volume/15nt 3A Broccoli/inside/20240516_JABr_40uMDFHBI_20-40_Sample1_4_3_inside.xls
- Source Data Fig. 3/Condensate volume and number (Figure 3)/Condensate volume/15nt 3A Broccoli/inside/20240516_JABr_40uMDFHBI_20-40_Sample1_4_4_inside.xls
- Source Data Fig. 3/Condensate volume and number (Figure 3)/Condensate volume/15nt 3A Broccoli/inside/20240516_JABr_40uMDFHBI_20-40_Sample2_5_1_inside.xls
- Source Data Fig. 3/Condensate volume and number (Figure 3)/Condensate volume/15nt 3A Broccoli/inside/20240516_JABr_40uMDFHBI_20-40_Sample2_5_2_inside.xls
- Source Data Fig. 3/Condensate volume and number (Figure 3)/Condensate volume/15nt 3A Broccoli/inside/20240516_JABr_40uMDFHBI_20-40_Sample2_5_3_inside.xls
- Source Data Fig. 3/Condensate volume and number (Figure 3)/Condensate volume/15nt 3A Broccoli/inside/20240516_JABr_40uMDFHBI_20-40_Sample2_5_4_inside.xls
- Source Data Fig. 3/Condensate volume and number (Figure 3)/Condensate volume/15nt 3A Broccoli/inside/20240516_JABr_40uMDFHBI_20-40_Sample2_5_5_inside.xls
- Source Data Fig. 3/Condensate volume and number (Figure 3)/Condensate volume/15nt 3A Broccoli/inside/20240516_JABr_40uMDFHBI_20-40_Sample2_5_6_inside.xls
- Source Data Fig. 3/Condensate volume and number (Figure 3)/Condensate volume/15nt 3A Broccoli/inside/20240516_JABr_40uMDFHBI_20-40_Sample3_3_10_inside.xls
- Source Data Fig. 3/Condensate volume and number (Figure 3)/Condensate volume/15nt 3A Broccoli/inside/20240516_JABr_40uMDFHBI_20-40_Sample3_3_11_inside.xls
- Source Data Fig. 3/Condensate volume and number (Figure 3)/Condensate volume/15nt 3A Broccoli/inside/20240516_JABr_40uMDFHBI_20-40_Sample3_3_14_inside.xls
- Source Data Fig. 3/Condensate volume and number (Figure 3)/Condensate volume/15nt 3A Broccoli/inside/20240516_JABr_40uMDFHBI_20-40_Sample3_3_15_inside.xls
- Source Data Fig. 3/Condensate volume and number (Figure 3)/Condensate volume/15nt 3A Broccoli/inside/20240516_JABr_40uMDFHBI_20-40_Sample3_3_1_inside.xls
- Source Data Fig. 3/Condensate volume and number (Figure 3)/Condensate volume/15nt 3A Broccoli/inside/20240516_JABr_40uMDFHBI_20-40_Sample3_3_2_inside.xls
- Source Data Fig. 3/Condensate volume and number (Figure 3)/Condensate volume/15nt 3A Broccoli/inside/20240516_JABr_40uMDFHBI_20-40_Sample3_3_3_inside.xls
- Source Data Fig. 3/Condensate volume and number (Figure 3)/Condensate volume/15nt 3A Broccoli/inside/20240516_JABr_40uMDFHBI_20-40_Sample3_3_4_inside.xls
- Source Data Fig. 3/Condensate volume and number (Figure 3)/Condensate volume/15nt 3A Broccoli/inside/20240516_JABr_40uMDFHBI_20-40_Sample3_3_5_inside.xls
- Source Data Fig. 3/Condensate volume and number (Figure 3)/Condensate volume/15nt 3A Broccoli/inside/20240516_JABr_40uMDFHBI_20-40_Sample3_3_6_inside.xls
- Source Data Fig. 3/Condensate volume and number (Figure 3)/Condensate volume/15nt 3A Broccoli/inside/20240516_JABr_40uMDFHBI_20-40_Sample3_3_7_inside.xls
- Source Data Fig. 3/Condensate volume and number (Figure 3)/Condensate volume/15nt 3A Broccoli/inside/20240516_JABr_40uMDFHBI_20-40_Sample3_3_8_inside.xls
- Source Data Fig. 3/Condensate volume and number (Figure 3)/Condensate volume/15nt 3A Broccoli/inside/20240516_JABr_40uMDFHBI_20-40_Sample3_3_9_inside.xls
- Source Data Fig. 3/Condensate volume and number (Figure 3)/Condensate volume/15nt 3A Broccoli/inside.csv
- Source Data Fig. 3/Condensate volume and number (Figure 3)/Condensate volume/15nt 3A Broccoli/outside/
- Source Data Fig. 3/Condensate volume and number (Figure 3)/Condensate volume/15nt 3A Broccoli/outside/20240516_jabr_40umdfhbi_20-40_sample1_1_1_outside.xls
- Source Data Fig. 3/Condensate volume and number (Figure 3)/Condensate volume/15nt 3A Broccoli/outside/20240516_JABr_40uMDFHBI_20-40_Sample1_1_2_outside.xls
- Source Data Fig. 3/Condensate volume and number (Figure 3)/Condensate volume/15nt 3A Broccoli/outside/20240516_JABr_40uMDFHBI_20-40_Sample1_1_3_outside.xls
- Source Data Fig. 3/Condensate volume and number (Figure 3)/Condensate volume/15nt 3A Broccoli/outside/20240516_JABr_40uMDFHBI_20-40_Sample1_1_4_outside.xls
- Source Data Fig. 3/Condensate volume and number (Figure 3)/Condensate volume/15nt 3A Broccoli/outside/20240516_JABr_40uMDFHBI_20-40_Sample1_2_1_outside.xls
- Source Data Fig. 3/Condensate volume and number (Figure 3)/Condensate volume/15nt 3A Broccoli/outside/20240516_JABr_40uMDFHBI_20-40_Sample1_2_2_outside.xls
- Source Data Fig. 3/Condensate volume and number (Figure 3)/Condensate volume/15nt 3A Broccoli/outside/20240516_JABr_40uMDFHBI_20-40_Sample1_2_3_outside.xls
- Source Data Fig. 3/Condensate volume and number (Figure 3)/Condensate volume/15nt 3A Broccoli/outside/20240516_JABr_40uMDFHBI_20-40_Sample1_4_1_outside.xls
- Source Data Fig. 3/Condensate volume and number (Figure 3)/Condensate volume/15nt 3A Broccoli/outside/20240516_JABr_40uMDFHBI_20-40_Sample1_4_2_outside.xls
- Source Data Fig. 3/Condensate volume and number (Figure 3)/Condensate volume/15nt 3A Broccoli/outside/20240516_JABr_40uMDFHBI_20-40_Sample1_4_3_outside.xls
- Source Data Fig. 3/Condensate volume and number (Figure 3)/Condensate volume/15nt 3A Broccoli/outside/20240516_JABr_40uMDFHBI_20-40_Sample1_4_4_outside.xls
- Source Data Fig. 3/Condensate volume and number (Figure 3)/Condensate volume/15nt 3A Broccoli/outside/20240516_JABr_40uMDFHBI_20-40_Sample2_5_1_outside.xls
- Source Data Fig. 3/Condensate volume and number (Figure 3)/Condensate volume/15nt 3A Broccoli/outside/20240516_JABr_40uMDFHBI_20-40_Sample2_5_2_outside.xls
- Source Data Fig. 3/Condensate volume and number (Figure 3)/Condensate volume/15nt 3A Broccoli/outside/20240516_JABr_40uMDFHBI_20-40_Sample2_5_3_outside.xls
- Source Data Fig. 3/Condensate volume and number (Figure 3)/Condensate volume/15nt 3A Broccoli/outside/20240516_JABr_40uMDFHBI_20-40_Sample2_5_4_outside.xls
- Source Data Fig. 3/Condensate volume and number (Figure 3)/Condensate volume/15nt 3A Broccoli/outside/20240516_JABr_40uMDFHBI_20-40_Sample2_5_5_outside.xls
- Source Data Fig. 3/Condensate volume and number (Figure 3)/Condensate volume/15nt 3A Broccoli/outside/20240516_JABr_40uMDFHBI_20-40_Sample2_5_6_outside.xls
- Source Data Fig. 3/Condensate volume and number (Figure 3)/Condensate volume/15nt 3A Broccoli/outside/20240516_JABr_40uMDFHBI_20-40_Sample3_3_10_outside.xls
- Source Data Fig. 3/Condensate volume and number (Figure 3)/Condensate volume/15nt 3A Broccoli/outside/20240516_JABr_40uMDFHBI_20-40_Sample3_3_11_outside.xls
- Source Data Fig. 3/Condensate volume and number (Figure 3)/Condensate volume/15nt 3A Broccoli/outside/20240516_JABr_40uMDFHBI_20-40_Sample3_3_14_outside_one cell has zero.xls
- Source Data Fig. 3/Condensate volume and number (Figure 3)/Condensate volume/15nt 3A Broccoli/outside/20240516_JABr_40uMDFHBI_20-40_Sample3_3_15_outside.xls
- Source Data Fig. 3/Condensate volume and number (Figure 3)/Condensate volume/15nt 3A Broccoli/outside/20240516_JABr_40uMDFHBI_20-40_Sample3_3_1_outside.xls
- Source Data Fig. 3/Condensate volume and number (Figure 3)/Condensate volume/15nt 3A Broccoli/outside/20240516_JABr_40uMDFHBI_20-40_Sample3_3_2_outside.xls
- Source Data Fig. 3/Condensate volume and number (Figure 3)/Condensate volume/15nt 3A Broccoli/outside/20240516_JABr_40uMDFHBI_20-40_Sample3_3_3_outside.xls
- Source Data Fig. 3/Condensate volume and number (Figure 3)/Condensate volume/15nt 3A Broccoli/outside/20240516_JABr_40uMDFHBI_20-40_Sample3_3_4_outside.xls
- Source Data Fig. 3/Condensate volume and number (Figure 3)/Condensate volume/15nt 3A Broccoli/outside/20240516_JABr_40uMDFHBI_20-40_Sample3_3_5_outside.xls
- Source Data Fig. 3/Condensate volume and number (Figure 3)/Condensate volume/15nt 3A Broccoli/outside/20240516_JABr_40uMDFHBI_20-40_Sample3_3_6_outside.xls
- Source Data Fig. 3/Condensate volume and number (Figure 3)/Condensate volume/15nt 3A Broccoli/outside/20240516_JABr_40uMDFHBI_20-40_Sample3_3_7_outside.xls
- Source Data Fig. 3/Condensate volume and number (Figure 3)/Condensate volume/15nt 3A Broccoli/outside/20240516_JABr_40uMDFHBI_20-40_Sample3_3_8_outside.xls
- Source Data Fig. 3/Condensate volume and number (Figure 3)/Condensate volume/15nt 3A Broccoli/outside/20240516_JABr_40uMDFHBI_20-40_Sample3_3_9_outside.xls
- Source Data Fig. 3/Condensate volume and number (Figure 3)/Condensate volume/15nt 3A Broccoli/outside.csv
- Source Data Fig. 3/Condensate volume and number (Figure 3)/Condensate volume/15nt 3E Broccoli/
- Source Data Fig. 3/Condensate volume and number (Figure 3)/Condensate volume/15nt 3E Broccoli/20240606_JEBr_40uMDFHBI_20-40_Sample3_3_1_inside.xls
- Source Data Fig. 3/Condensate volume and number (Figure 3)/Condensate volume/15nt 3E Broccoli/20240606_JEBr_40uMDFHBI_20-40_Sample3_3_1_outside.xls
- Source Data Fig. 3/Condensate volume and number (Figure 3)/Condensate volume/15nt 3E Broccoli/20240606_JEBr_40uMDFHBI_20-40_Sample3_3_2_inside.xls
[truncated: 478 more entries]
