# Supplementary material for: Programmable artificial RNA condensates in mammalian cells
Source: Nat Nanotechnol. 2026 Apr 29;21(6):821–30. doi: 10.1038/s41565-026-02164-7 (PMC13293865; doi:10.1038/s41565-026-02164-7)
Supplement: Supplementary file 5 — Condensate volume and number quantification, as well as CCDFs, shown in Fig. 3. [file 41565_2026_2164_MOESM5_ESM.zip › Source Data Fig. 3/CCDF (Figure 3 and SI Figure 31)/CCDF - time lapse (SI Fig 31).xlsx]

## Sheet: 10ntABr
cyto 12h			cyto 24h			cyto 48h
Volume (x)	CCDF (y)		Volume (x)	CCDF (y)		Volume (x)	CCDF (y)
0.020403	0.997768		0.01618	0.999727		0.01666	0.999878
0.020404	0.993303		0.017853	0.999183		0.017853	0.999633
0.021679	0.988839		0.017853	0.998638		0.017853	0.999389
0.021679	0.984375		0.017853	0.998093		0.017853	0.999144
0.021679	0.979911		0.017853	0.997549		0.017853	0.9989
0.021679	0.975446		0.017853	0.997004		0.017853	0.998656
0.021679	0.970982		0.017853	0.996459		0.017853	0.998411
0.021679	0.966518		0.017853	0.995915		0.017853	0.998167
0.021679	0.962053		0.017853	0.99537		0.017853	0.997923
0.024229	0.957589		0.017853	0.994825		0.017853	0.997678
0.02933	0.953125		0.017853	0.994281		0.017853	0.997434
0.033156	0.948661		0.017853	0.993736		0.017853	0.997189
0.033156	0.944196		0.017853	0.993191		0.017853	0.996945
0.033156	0.939732		0.021679	0.992647		0.017853	0.996701
0.033156	0.935268		0.021679	0.992102		0.017853	0.996456
0.033156	0.930803		0.021679	0.991557		0.017853	0.996212
0.033156	0.926339		0.021679	0.991013		0.017853	0.995968
0.033156	0.921875		0.021679	0.990468		0.017853	0.995723
0.033156	0.917411		0.021679	0.989923		0.01806	0.995479
0.043357	0.912946		0.021679	0.989379		0.018584	0.995234
0.044633	0.908482		0.021679	0.988834		0.019837	0.99499
0.044633	0.904018		0.021679	0.988289		0.020404	0.994746
0.044633	0.899553		0.021679	0.987745		0.021679	0.994501
0.044633	0.895089		0.021679	0.9872		0.021679	0.994257
0.04527	0.890625		0.021679	0.986655		0.021679	0.994013
0.04527	0.886161		0.021679	0.986111		0.021679	0.993768
0.047183	0.881696		0.021679	0.985566		0.021679	0.993524
0.05611	0.877232		0.021679	0.985021		0.021679	0.993279
0.057385	0.872768		0.021679	0.984477		0.021679	0.993035
0.060573	0.868303		0.021679	0.983932		0.021679	0.992791
0.062486	0.863839		0.021679	0.983387		0.021679	0.992546
0.065036	0.859375		0.021679	0.982843		0.021679	0.992302
0.066312	0.854911		0.021679	0.982298		0.021679	0.992057
0.068224	0.850446		0.021679	0.981753		0.021679	0.991813
0.070137	0.845982		0.021679	0.981209		0.021679	0.991569
0.071412	0.841518		0.021679	0.980664		0.021679	0.991324
0.071413	0.837053		0.021679	0.980119		0.021679	0.99108
0.071413	0.832589		0.021679	0.979575		0.021679	0.990836
0.07205	0.828125		0.021679	0.97903		0.021679	0.990591
0.080339	0.823661		0.021679	0.978486		0.021679	0.990347
0.084802	0.819196		0.021679	0.977941		0.021679	0.990102
0.08544	0.814732		0.021679	0.977396		0.021679	0.989858
0.086714	0.810268		0.021679	0.976852		0.021679	0.989614
0.086715	0.805803		0.021679	0.976307		0.021679	0.989369
0.086715	0.801339		0.021679	0.975762		0.021679	0.989125
0.086715	0.796875		0.021679	0.975218		0.021679	0.988881
0.087352	0.792411		0.021679	0.974673		0.021679	0.988636
0.09054	0.787946		0.021679	0.974128		0.021679	0.988392
0.096279	0.783482		0.021679	0.973584		0.021679	0.988147
0.097554	0.779018		0.021679	0.973039		0.021679	0.987903
0.098192	0.774553		0.021679	0.972494		0.021679	0.987659
0.100742	0.770089		0.021679	0.97195		0.021679	0.987414
0.108394	0.765625		0.021679	0.971405		0.021679	0.98717
0.110944	0.761161		0.021679	0.97086		0.021679	0.986926
0.122421	0.756696		0.021679	0.970316		0.021679	0.986681
0.125609	0.752232		0.021679	0.969771		0.021679	0.986437
0.126885	0.747768		0.021679	0.969226		0.021679	0.986192
0.130072	0.743303		0.021679	0.968682		0.021679	0.985948
0.131986	0.738839		0.021679	0.968137		0.021679	0.985704
0.137724	0.734375		0.021679	0.967592		0.021679	0.985459
0.146013	0.729911		0.021679	0.967048		0.021679	0.985215
0.163228	0.725446		0.021679	0.966503		0.021679	0.98497
0.166416	0.720982		0.021679	0.965958		0.021679	0.984726
0.174705	0.716518		0.021679	0.965414		0.021679	0.984482
0.181082	0.712053		0.021679	0.964869		0.021679	0.984237
0.187457	0.707589		0.021679	0.964324		0.021679	0.983993
0.18937	0.703125		0.021679	0.96378		0.021679	0.983749
0.191283	0.698661		0.021679	0.963235		0.021679	0.983504
0.191921	0.694196		0.021679	0.96269		0.021679	0.98326
0.193196	0.689732		0.021679	0.962146		0.021679	0.983015
0.204035	0.685268		0.021679	0.961601		0.021679	0.982771
0.208499	0.680803		0.021679	0.961056		0.021679	0.982527
0.223164	0.676339		0.021679	0.960512		0.021679	0.982282
0.224439	0.671875		0.021679	0.959967		0.021679	0.982038
0.225077	0.667411		0.021679	0.959422		0.021679	0.981794
0.23209	0.662946		0.021679	0.958878		0.021679	0.981549
0.235278	0.658482		0.021679	0.958333		0.021679	0.981305
0.235279	0.654018		0.021679	0.957788		0.021679	0.98106
0.237191	0.649553		0.021679	0.957244		0.021679	0.980816
0.244843	0.645089		0.021679	0.956699		0.021679	0.980572
0.256956	0.640625		0.021679	0.956154		0.021679	0.980327
0.259508	0.636161		0.021679	0.95561		0.021679	0.980083
0.26142	0.631696		0.021679	0.955065		0.021679	0.979839
0.264609	0.627232		0.021679	0.95452		0.021679	0.979594
0.2882	0.622768		0.021679	0.953976		0.021679	0.97935
0.289475	0.618303		0.021679	0.953431		0.021679	0.979105
0.309879	0.613839		0.021679	0.952886		0.021679	0.978861
0.318168	0.609375		0.021679	0.952342		0.021679	0.978617
0.335384	0.604911		0.021679	0.951797		0.021679	0.978372
0.339209	0.600446		0.021679	0.951252		0.021679	0.978128
0.350685	0.595982		0.021679	0.950708		0.021679	0.977883
0.359612	0.591518		0.021679	0.950163		0.021679	0.977639
0.375552	0.587053		0.021679	0.949618		0.021679	0.977395
0.396593	0.582589		0.021679	0.949074		0.021679	0.97715
0.399144	0.578125		0.021679	0.948529		0.021679	0.976906
0.399144	0.573661		0.021679	0.947984		0.021679	0.976662
0.408708	0.569196		0.021679	0.94744		0.021679	0.976417
0.409985	0.564732		0.021679	0.946895		0.021679	0.976173
0.415082	0.560268		0.021679	0.94635		0.021679	0.975928
0.416997	0.555803		0.021679	0.945806		0.021679	0.975684
0.436763	0.551339		0.021679	0.945261		0.021679	0.97544
0.439952	0.546875		0.021679	0.944716		0.021679	0.975195
0.451428	0.542411		0.021679	0.944172		0.021679	0.974951
0.451428	0.537946		0.021679	0.943627		0.021679	0.974707
0.465457	0.533482		0.021679	0.943082		0.021679	0.974462
0.468007	0.529018		0.021679	0.942538		0.021679	0.974218
0.471832	0.524553		0.021679	0.941993		0.021679	0.973973
0.485859	0.520089		0.021679	0.941448		0.021679	0.973729
0.485859	0.515625		0.021679	0.940904		0.021679	0.973485
0.490958	0.511161		0.021679	0.940359		0.021679	0.97324
0.492873	0.506696		0.021679	0.939814		0.021679	0.972996
0.505626	0.502232		0.021679	0.93927		0.021679	0.972752
0.508814	0.497768		0.021679	0.938725		0.021679	0.972507
0.515189	0.493303		0.021679	0.93818		0.021679	0.972263
0.524117	0.488839		0.021679	0.937636		0.021679	0.972018
0.534956	0.484375		0.021679	0.937091		0.021679	0.971774
0.540694	0.479911		0.021679	0.936547		0.021679	0.97153
0.55217	0.475446		0.021679	0.936002		0.021679	0.971285
0.555359	0.470982		0.021679	0.935457		0.021679	0.971041
0.559185	0.466518		0.021679	0.934913		0.021679	0.970796
0.563011	0.462053		0.021679	0.934368		0.021679	0.970552
0.566834	0.457589		0.021679	0.933823		0.021679	0.970308
0.578951	0.453125		0.021679	0.933279		0.021679	0.970063
0.591065	0.448661		0.021679	0.932734		0.021679	0.969819
0.593615	0.444196		0.021679	0.932189		0.021679	0.969575
0.604455	0.439732		0.021679	0.931645		0.021679	0.96933
0.607006	0.435268		0.021679	0.9311		0.021679	0.969086
0.63251	0.430803		0.021679	0.930555		0.021679	0.968841
0.633786	0.426339		0.021679	0.930011		0.021679	0.968597
0.636336	0.421875		0.021679	0.929466		0.021679	0.968353
0.674593	0.417411		0.021679	0.928921		0.021679	0.968108
0.680969	0.412946		0.021679	0.928377		0.021679	0.967864
0.713486	0.408482		0.021679	0.927832		0.021679	0.96762
0.713486	0.404018		0.021679	0.927287		0.021679	0.967375
0.716675	0.399553		0.021679	0.926743		0.021679	0.967131
0.718588	0.395089		0.021679	0.926198		0.021679	0.966886
0.724326	0.390625		0.021679	0.925653		0.021679	0.966642
0.726875	0.386161		0.021679	0.925109		0.021679	0.966398
0.732615	0.381696		0.021679	0.924564		0.021679	0.966153
0.774697	0.377232		0.021679	0.924019		0.021679	0.965909
0.775972	0.372768		0.021679	0.923475		0.021679	0.965665
0.791278	0.368303		0.021679	0.92293		0.021679	0.96542
0.793826	0.363839		0.021679	0.922385		0.021679	0.965176
0.851849	0.359375		0.021679	0.921841		0.021679	0.964931
0.867789	0.354911		0.021679	0.921296		0.021679	0.964687
0.869066	0.350446		0.021679	0.920751		0.021679	0.964443
0.870338	0.345982		0.021679	0.920207		0.021679	0.964198
0.875439	0.341518		0.021679	0.919662		0.021679	0.963954
0.882451	0.337053		0.021679	0.919117		0.021679	0.963709
0.885641	0.332589		0.021679	0.918573		0.021679	0.963465
0.890742	0.328125		0.021679	0.918028		0.021679	0.963221
0.911147	0.323661		0.021679	0.917483		0.021679	0.962976
0.936012	0.319196		0.021679	0.916939		0.021679	0.962732
0.992759	0.314732		0.021679	0.916394		0.021679	0.962488
0.994673	0.310268		0.021679	0.915849		0.021679	0.962243
0.997859	0.305803		0.021679	0.915305		0.021679	0.961999
1.00806	0.301339		0.021679	0.91476		0.021679	0.961754
1.03676	0.296875		0.021679	0.914215		0.021679	0.96151
1.04887	0.292411		0.021679	0.913671		0.021679	0.961266
1.05716	0.287946		0.021679	0.913126		0.021679	0.961021
1.08458	0.283482		0.021679	0.912581		0.021679	0.960777
1.0935	0.279018		0.021679	0.912037		0.021679	0.960533
1.09733	0.274553		0.021679	0.911492		0.021679	0.960288
1.15089	0.270089		0.021679	0.910947		0.021679	0.960044
1.15408	0.265625		0.021679	0.910403		0.021679	0.959799
1.23314	0.261161		0.021679	0.909858		0.021679	0.959555
1.2478	0.256696		0.021679	0.909313		0.021679	0.959311
1.24908	0.252232		0.021679	0.908769		0.021679	0.959066
1.25928	0.247768		0.021679	0.908224		0.021679	0.958822
1.26247	0.243303		0.021679	0.907679		0.021679	0.958578
1.29308	0.238839		0.021679	0.907135		0.021679	0.958333
1.29945	0.234375		0.021679	0.90659		0.021679	0.958089
1.30073	0.229911		0.025505	0.906045		0.021679	0.957844
1.32049	0.225446		0.025505	0.905501		0.021679	0.9576
1.36193	0.220982		0.02933	0.904956		0.021679	0.957356
1.38043	0.216518		0.02933	0.904411		0.021679	0.957111
1.43463	0.212053		0.02933	0.903867		0.021679	0.956867
1.49966	0.207589		0.03188	0.903322		0.021679	0.956622
1.58191	0.203125		0.031881	0.902777		0.021679	0.956378
1.64185	0.198661		0.031881	0.902233		0.021679	0.956134
1.66225	0.194196		0.031881	0.901688		0.021679	0.955889
1.72091	0.189732		0.031881	0.901143		0.021679	0.955645
1.72283	0.185268		0.031881	0.900599		0.021679	0.955401
1.72537	0.180803		0.031881	0.900054		0.021679	0.955156
1.7292	0.176339		0.031881	0.899509		0.021679	0.954912
1.7987	0.171875		0.031881	0.898965		0.021679	0.954667
2.02696	0.167411		0.031881	0.89842		0.021679	0.954423
2.07223	0.162946		0.031881	0.897875		0.021679	0.954179
2.13472	0.158482		0.031881	0.897331		0.021679	0.953934
2.14046	0.154018		0.031881	0.896786		0.021679	0.95369
2.15194	0.149553		0.031881	0.896241		0.021679	0.953446
2.1666	0.145089		0.031881	0.895697		0.021679	0.953201
2.22972	0.140625		0.033156	0.895152		0.021679	0.952957
2.24886	0.136161		0.033156	0.894608		0.021679	0.952712
2.30241	0.131696		0.033156	0.894063		0.021679	0.952468
2.34896	0.127232		0.033156	0.893518		0.021679	0.952224
2.39742	0.122768		0.033156	0.892974		0.021679	0.951979
2.44333	0.118303		0.033156	0.892429		0.021679	0.951735
2.45289	0.113839		0.033156	0.891884		0.021679	0.951491
2.48604	0.109375		0.033156	0.89134		0.021679	0.951246
2.73535	0.104911		0.033156	0.890795		0.021679	0.951002
2.74683	0.100446		0.033156	0.89025		0.021679	0.950757
2.79018	0.095982		0.033156	0.889706		0.021679	0.950513
2.88264	0.091518		0.033156	0.889161		0.021679	0.950269
3.17658	0.087053		0.033156	0.888616		0.021679	0.950024
3.28752	0.082589		0.033156	0.888072		0.021679	0.94978
3.59613	0.078125		0.033156	0.887527		0.021679	0.949535
3.69623	0.073661		0.033156	0.886982		0.021679	0.949291
3.80845	0.069196		0.033156	0.886438		0.021679	0.949047
3.9551	0.064732		0.033156	0.885893		0.021679	0.948802
4.39631	0.060268		0.033156	0.885348		0.021679	0.948558
4.52704	0.055803		0.033156	0.884804		0.021679	0.948314
4.5755	0.051339		0.033156	0.884259		0.021679	0.948069
4.58123	0.046875		0.033156	0.883714		0.021679	0.947825
4.60993	0.042411		0.033156	0.88317		0.021679	0.94758
4.85028	0.037946		0.033156	0.882625		0.021679	0.947336
4.92937	0.033482		0.033156	0.88208		0.021679	0.947092
5.93297	0.029018		0.033156	0.881536		0.021679	0.946847
6.32446	0.024553		0.033156	0.880991		0.021679	0.946603
6.57502	0.020089		0.033156	0.880446		0.021679	0.946359
6.91616	0.015625		0.033156	0.879902		0.021679	0.946114
8.95013	0.011161		0.033156	0.879357		0.021679	0.94587
11.4853	0.006696		0.033156	0.878812		0.021679	0.945625
13.1947	0.002232		0.033156	0.878268		0.021679	0.945381
			0.033156	0.877723		0.021679	0.945137
			0.033156	0.877178		0.021679	0.944892
			0.033156	0.876634		0.021679	0.944648
			0.033156	0.876089		0.021679	0.944404
			0.033156	0.875544		0.021679	0.944159
			0.033156	0.875		0.021679	0.943915
			0.033156	0.874455		0.021679	0.94367
			0.033156	0.87391		0.021679	0.943426
			0.033156	0.873366		0.021679	0.943182
			0.033156	0.872821		0.021679	0.942937
			0.033156	0.872276		0.021679	0.942693
			0.033156	0.871732		0.021679	0.942448
			0.033156	0.871187		0.021679	0.942204
			0.033156	0.870642		0.021679	0.94196
			0.033156	0.870098		0.021679	0.941715
			0.033156	0.869553		0.021679	0.941471
			0.033156	0.869008		0.021679	0.941227
			0.033156	0.868464		0.021679	0.940982
			0.033156	0.867919		0.021679	0.940738
			0.033156	0.867374		0.021679	0.940493
			0.033156	0.86683		0.021679	0.940249
			0.033156	0.866285		0.021679	0.940005
			0.033156	0.86574		0.021679	0.93976
			0.033156	0.865196		0.021679	0.939516
			0.033156	0.864651		0.021679	0.939272
			0.033156	0.864106		0.021679	0.939027
			0.033156	0.863562		0.021679	0.938783
			0.033156	0.863017		0.024307	0.938538
			0.033156	0.862472		0.02629	0.938294
			0.033156	0.861928		0.028777	0.93805
			0.033156	0.861383		0.02933	0.937805
			0.033156	0.860838		0.02933	0.937561
			0.033156	0.860294		0.02933	0.937317
			0.033156	0.859749		0.02933	0.937072
			0.033156	0.859204		0.02933	0.936828
			0.033156	0.85866		0.02933	0.936583
			0.033156	0.858115		0.02933	0.936339
			0.033156	0.85757		0.029952	0.936095
			0.033156	0.857026		0.030762	0.93585
			0.033156	0.856481		0.031881	0.935606
			0.033156	0.855936		0.031881	0.935361
			0.033156	0.855392		0.031881	0.935117
			0.033156	0.854847		0.031881	0.934873
			0.033156	0.854303		0.031881	0.934628
			0.033156	0.853758		0.031881	0.934384
			0.033156	0.853213		0.031881	0.93414
			0.033156	0.852669		0.031881	0.933895
			0.033156	0.852124		0.031881	0.933651
			0.033156	0.851579		0.031881	0.933406
			0.033156	0.851035		0.031881	0.933162
			0.033156	0.85049		0.031881	0.932918
			0.033156	0.849945		0.031881	0.932673
			0.033156	0.849401		0.031881	0.932429
			0.033156	0.848856		0.033156	0.932185
			0.033156	0.848311		0.033156	0.93194
			0.033156	0.847767		0.033156	0.931696
			0.033156	0.847222		0.033156	0.931451
			0.033156	0.846677		0.033156	0.931207
			0.033156	0.846133		0.033156	0.930963
			0.033156	0.845588		0.033156	0.930718
			0.033156	0.845043		0.033156	0.930474
			0.033156	0.844499		0.033156	0.93023
			0.033156	0.843954		0.033156	0.929985
			0.033156	0.843409		0.033156	0.929741
			0.033156	0.842865		0.033156	0.929496
			0.033156	0.84232		0.033156	0.929252
			0.033156	0.841775		0.033156	0.929008
			0.033156	0.841231		0.033156	0.928763
			0.033156	0.840686		0.033156	0.928519
			0.033156	0.840141		0.033156	0.928274
			0.033156	0.839597		0.033156	0.92803
			0.033156	0.839052		0.033156	0.927786
			0.033156	0.838507		0.033156	0.927541
			0.033156	0.837963		0.033156	0.927297
			0.033156	0.837418		0.033156	0.927053
			0.033156	0.836873		0.033156	0.926808
			0.033156	0.836329		0.033156	0.926564
			0.033156	0.835784		0.033156	0.926319
			0.033156	0.835239		0.033156	0.926075
			0.033156	0.834695		0.033156	0.925831
			0.033156	0.83415		0.033156	0.925586
			0.033156	0.833605		0.033156	0.925342
			0.033156	0.833061		0.033156	0.925098
			0.033156	0.832516		0.033156	0.924853
			0.033156	0.831971		0.033156	0.924609
			0.033156	0.831427		0.033156	0.924364
			0.033156	0.830882		0.033156	0.92412
			0.033156	0.830337		0.033156	0.923876
			0.033156	0.829793		0.033156	0.923631
			0.033156	0.829248		0.033156	0.923387
			0.033156	0.828703		0.033156	0.923143
			0.033156	0.828159		0.033156	0.922898
			0.033156	0.827614		0.033156	0.922654
			0.033156	0.827069		0.033156	0.922409
			0.033156	0.826525		0.033156	0.922165
			0.033156	0.82598		0.033156	0.921921
			0.033156	0.825435		0.033156	0.921676
			0.033156	0.824891		0.033156	0.921432
			0.033156	0.824346		0.033156	0.921187
			0.033156	0.823801		0.033156	0.920943
			0.033156	0.823257		0.033156	0.920699
			0.033156	0.822712		0.033156	0.920454
			0.033156	0.822167		0.033156	0.92021
			0.033156	0.821623		0.033156	0.919966
			0.033156	0.821078		0.033156	0.919721
			0.033156	0.820533		0.033156	0.919477
			0.033156	0.819989		0.033156	0.919232
			0.033156	0.819444		0.033156	0.918988
			0.033156	0.818899		0.033156	0.918744
			0.033156	0.818355		0.033156	0.918499
			0.033156	0.81781		0.033156	0.918255
			0.033156	0.817265		0.033156	0.918011
			0.033156	0.816721		0.033156	0.917766
			0.033156	0.816176		0.033156	0.917522
			0.033156	0.815631		0.033156	0.917277
			0.033156	0.815087		0.033156	0.917033
			0.033156	0.814542		0.033156	0.916789
			0.033156	0.813997		0.033156	0.916544
			0.033156	0.813453		0.033156	0.9163
			0.033156	0.812908		0.033156	0.916056
			0.033156	0.812364		0.033156	0.915811
			0.033156	0.811819		0.033156	0.915567
			0.033156	0.811274		0.033156	0.915322
			0.033156	0.81073		0.033156	0.915078
			0.033156	0.810185		0.033156	0.914834
			0.033156	0.80964		0.033156	0.914589
			0.033156	0.809096		0.033156	0.914345
			0.033156	0.808551		0.033156	0.9141
			0.033156	0.808006		0.033156	0.913856
			0.033156	0.807462		0.033156	0.913612
			0.033156	0.806917		0.033156	0.913367
			0.033156	0.806372		0.033156	0.913123
			0.033156	0.805828		0.033156	0.912879
			0.033156	0.805283		0.033156	0.912634
			0.033156	0.804738		0.033156	0.91239
			0.033156	0.804194		0.033156	0.912145
			0.033793	0.803649		0.033156	0.911901
			0.033793	0.803104		0.033156	0.911657
			0.033793	0.80256		0.033156	0.911412
			0.033793	0.802015		0.033156	0.911168
			0.039532	0.80147		0.033156	0.910924
			0.040807	0.800926		0.033156	0.910679
			0.040807	0.800381		0.033156	0.910435
			0.040807	0.799836		0.033156	0.91019
			0.042082	0.799292		0.033156	0.909946
			0.042082	0.798747		0.033156	0.909702
			0.042082	0.798202		0.033156	0.909457
			0.042082	0.797658		0.033156	0.909213
			0.042082	0.797113		0.033156	0.908969
			0.042082	0.796568		0.033156	0.908724
			0.043357	0.796024		0.033156	0.90848
			0.043357	0.795479		0.033156	0.908235
			0.043357	0.794934		0.033156	0.907991
			0.043358	0.79439		0.033156	0.907747
			0.043358	0.793845		0.033156	0.907502
			0.043995	0.7933		0.033156	0.907258
			0.043995	0.792756		0.033156	0.907013
			0.043995	0.792211		0.033156	0.906769
			0.043995	0.791666		0.033156	0.906525
			0.043995	0.791122		0.033156	0.90628
			0.043995	0.790577		0.033156	0.906036
			0.043995	0.790032		0.033156	0.905792
			0.043995	0.789488		0.033156	0.905547
			0.044632	0.788943		0.033156	0.905303
			0.044632	0.788398		0.033156	0.905058
			0.044633	0.787854		0.033156	0.904814
			0.044633	0.787309		0.033156	0.90457
			0.044633	0.786764		0.033156	0.904325
			0.044633	0.78622		0.033156	0.904081
			0.044633	0.785675		0.033156	0.903837
			0.044633	0.78513		0.033156	0.903592
			0.044633	0.784586		0.033156	0.903348
			0.044633	0.784041		0.033156	0.903103
			0.044633	0.783496		0.033156	0.902859
			0.044633	0.782952		0.033156	0.902615
			0.044633	0.782407		0.033156	0.90237
			0.044633	0.781862		0.033156	0.902126
			0.044633	0.781318		0.033156	0.901882
			0.044633	0.780773		0.033156	0.901637
			0.044633	0.780228		0.033156	0.901393
			0.044633	0.779684		0.033156	0.901148
			0.044633	0.779139		0.033156	0.900904
			0.044633	0.778594		0.033156	0.90066
			0.044633	0.77805		0.033156	0.900415
			0.044633	0.777505		0.033156	0.900171
			0.044633	0.77696		0.033156	0.899926
			0.044633	0.776416		0.033156	0.899682
			0.044633	0.775871		0.033156	0.899438
			0.044633	0.775326		0.033156	0.899193
			0.044633	0.774782		0.033156	0.898949
			0.044633	0.774237		0.033156	0.898705
			0.044633	0.773692		0.033156	0.89846
			0.044633	0.773148		0.033156	0.898216
			0.044633	0.772603		0.033156	0.897971
			0.044633	0.772058		0.033156	0.897727
			0.044633	0.771514		0.033156	0.897483
			0.044633	0.770969		0.033156	0.897238
			0.044633	0.770425		0.033156	0.896994
			0.044633	0.76988		0.033156	0.89675
			0.044633	0.769335		0.033156	0.896505
			0.044633	0.768791		0.033156	0.896261
			0.044633	0.768246		0.033156	0.896016
			0.044633	0.767701		0.033156	0.895772
			0.044633	0.767157		0.033156	0.895528
			0.044633	0.766612		0.033156	0.895283
			0.044633	0.766067		0.033156	0.895039
			0.044633	0.765523		0.033156	0.894795
			0.044633	0.764978		0.033156	0.89455
			0.044633	0.764433		0.033156	0.894306
			0.044633	0.763889		0.033156	0.894061
			0.044633	0.763344		0.033156	0.893817
			0.044633	0.762799		0.033156	0.893573
			0.044633	0.762255		0.033156	0.893328
			0.044633	0.76171		0.033156	0.893084
			0.044633	0.761165		0.033156	0.892839
			0.044633	0.760621		0.033156	0.892595
			0.044633	0.760076		0.033156	0.892351
			0.044633	0.759531		0.033156	0.892106
			0.044633	0.758987		0.033156	0.891862
			0.044633	0.758442		0.033156	0.891618
			0.044633	0.757897		0.033156	0.891373
			0.044633	0.757353		0.033156	0.891129
			0.044633	0.756808		0.033156	0.890884
			0.044633	0.756263		0.033156	0.89064
			0.044633	0.755719		0.033156	0.890396
			0.044633	0.755174		0.033156	0.890151
			0.044633	0.754629		0.033156	0.889907
			0.044633	0.754085		0.033156	0.889663
			0.044633	0.75354		0.033156	0.889418
			0.044633	0.752995		0.033156	0.889174
			0.044633	0.752451		0.033156	0.888929
			0.044633	0.751906		0.033156	0.888685
			0.044633	0.751361		0.033156	0.888441
			0.04527	0.750817		0.033156	0.888196
			0.04527	0.750272		0.033156	0.887952
			0.04527	0.749727		0.033156	0.887708
			0.04527	0.749183		0.033156	0.887463
			0.04527	0.748638		0.033156	0.887219
			0.04527	0.748093		0.033156	0.886974
			0.04527	0.747549		0.033156	0.88673
			0.04527	0.747004		0.033156	0.886486
			0.04527	0.746459		0.033156	0.886241
			0.04527	0.745915		0.033156	0.885997
			0.04527	0.74537		0.033156	0.885752
			0.04527	0.744825		0.033156	0.885508
			0.04527	0.744281		0.033156	0.885264
			0.04527	0.743736		0.033156	0.885019
			0.04527	0.743191		0.033156	0.884775
			0.04527	0.742647		0.033156	0.884531
			0.04527	0.742102		0.033156	0.884286
			0.04527	0.741557		0.033156	0.884042
			0.045271	0.741013		0.033156	0.883797
			0.045908	0.740468		0.033156	0.883553
			0.047821	0.739923		0.033156	0.883309
			0.047821	0.739379		0.033156	0.883064
			0.047821	0.738834		0.033156	0.88282
			0.047821	0.738289		0.033156	0.882576
			0.047821	0.737745		0.033156	0.882331
			0.048458	0.7372		0.033156	0.882087
			0.048458	0.736655		0.033156	0.881842
			0.048458	0.736111		0.033156	0.881598
			0.048458	0.735566		0.033156	0.881354
			0.048458	0.735021		0.033793	0.881109
			0.048459	0.734477		0.033793	0.880865
			0.048459	0.733932		0.033793	0.880621
			0.048459	0.733387		0.033793	0.880376
			0.053559	0.732843		0.033793	0.880132
			0.054834	0.732298		0.033794	0.879887
			0.054835	0.731753		0.033794	0.879643
			0.054835	0.731209		0.035335	0.879399
			0.055472	0.730664		0.036108	0.879154
			0.055472	0.730119		0.036981	0.87891
			0.055472	0.729575		0.039532	0.878665
			0.055472	0.72903		0.040807	0.878421
			0.055472	0.728486		0.040807	0.878177
			0.055472	0.727941		0.041445	0.877932
			0.055472	0.727396		0.042082	0.877688
			0.055472	0.726852		0.042082	0.877444
			0.055472	0.726307		0.042082	0.877199
			0.056109	0.725762		0.042082	0.876955
			0.056109	0.725218		0.043358	0.87671
			0.056109	0.724673		0.043358	0.876466
			0.05611	0.724128		0.043995	0.876222
			0.05611	0.723584		0.043995	0.875977
			0.05611	0.723039		0.043995	0.875733
			0.05611	0.722494		0.043995	0.875489
			0.05611	0.72195		0.043995	0.875244
			0.05611	0.721405		0.043995	0.875
			0.05611	0.72086		0.043995	0.874755
			0.05611	0.720316		0.044632	0.874511
			0.05611	0.719771		0.044633	0.874267
			0.05611	0.719226		0.044633	0.874022
			0.05611	0.718682		0.044633	0.873778
			0.05611	0.718137		0.044633	0.873534
			0.05611	0.717592		0.044633	0.873289
			0.05611	0.717048		0.044633	0.873045
			0.05611	0.716503		0.044633	0.8728
			0.05611	0.715958		0.044633	0.872556
			0.05611	0.715414		0.044633	0.872312
			0.05611	0.714869		0.044633	0.872067
			0.05611	0.714324		0.044633	0.871823
			0.05611	0.71378		0.044633	0.871579
			0.05611	0.713235		0.044633	0.871334
			0.05611	0.71269		0.044633	0.87109
			0.056747	0.712146		0.044633	0.870845
			0.056747	0.711601		0.044633	0.870601
			0.056748	0.711056		0.044633	0.870357
			0.056748	0.710512		0.044633	0.870112
			0.057385	0.709967		0.044633	0.869868
			0.057385	0.709422		0.044633	0.869623
			0.057385	0.708878		0.044633	0.869379
			0.057385	0.708333		0.044633	0.869135
			0.057385	0.707788		0.044633	0.86889
			0.057385	0.707244		0.044633	0.868646
			0.057385	0.706699		0.044633	0.868402
			0.057385	0.706154		0.044633	0.868157
			0.059935	0.70561		0.044633	0.867913
			0.059935	0.705065		0.044633	0.867668
			0.059935	0.70452		0.044633	0.867424
			0.059935	0.703976		0.044633	0.86718
			0.059935	0.703431		0.044633	0.866935
			0.059935	0.702886		0.044633	0.866691
			0.059935	0.702342		0.044633	0.866447
			0.059935	0.701797		0.044633	0.866202
			0.059935	0.701252		0.044633	0.865958
			0.059935	0.700708		0.044633	0.865713
			0.059935	0.700163		0.044633	0.865469
			0.059935	0.699618		0.044633	0.865225
			0.059935	0.699074		0.044633	0.86498
			0.059935	0.698529		0.044633	0.864736
			0.059935	0.697984		0.044633	0.864492
			0.059935	0.69744		0.044633	0.864247
			0.059935	0.696895		0.044633	0.864003
			0.059935	0.69635		0.044633	0.863758
			0.059935	0.695806		0.044633	0.863514
			0.059935	0.695261		0.044633	0.86327
			0.059935	0.694716		0.044633	0.863025
			0.059935	0.694172		0.044633	0.862781
			0.059935	0.693627		0.044633	0.862536
			0.059935	0.693082		0.044633	0.862292
			0.059935	0.692538		0.044633	0.862048
			0.059935	0.691993		0.044633	0.861803
			0.059936	0.691448		0.044633	0.861559
			0.059936	0.690904		0.044633	0.861315
			0.059936	0.690359		0.044633	0.86107
			0.059936	0.689814		0.044633	0.860826
			0.059936	0.68927		0.044633	0.860581
			0.059936	0.688725		0.044633	0.860337
			0.062486	0.68818		0.044633	0.860093
			0.062486	0.687636		0.044633	0.859848
			0.062486	0.687091		0.044633	0.859604
			0.063124	0.686547		0.044633	0.85936
			0.063761	0.686002		0.044633	0.859115
			0.065036	0.685457		0.044633	0.858871
			0.065674	0.684913		0.044633	0.858626
			0.065674	0.684368		0.044633	0.858382
			0.065674	0.683823		0.044633	0.858138
			0.066311	0.683279		0.044633	0.857893
			0.066311	0.682734		0.044633	0.857649
			0.066311	0.682189		0.044633	0.857405
			0.066311	0.681645		0.044633	0.85716
			0.066312	0.6811		0.044633	0.856916
			0.066312	0.680555		0.044633	0.856671
			0.066312	0.680011		0.044633	0.856427
			0.066949	0.679466		0.044633	0.856183
			0.066949	0.678921		0.044633	0.855938
			0.066949	0.678377		0.044633	0.855694
			0.067586	0.677832		0.044633	0.855449
			0.067587	0.677287		0.044633	0.855205
			0.067587	0.676743		0.044633	0.854961
			0.067587	0.676198		0.044633	0.854716
			0.067587	0.675653		0.044633	0.854472
			0.067587	0.675109		0.044633	0.854228
			0.067587	0.674564		0.044633	0.853983
			0.067587	0.674019		0.04527	0.853739
			0.067587	0.673475		0.04527	0.853494
			0.068224	0.67293		0.04527	0.85325
			0.068224	0.672385		0.04527	0.853006
			0.068224	0.671841		0.04527	0.852761
			0.068862	0.671296		0.04527	0.852517
			0.068862	0.670751		0.04527	0.852273
			0.068862	0.670207		0.04527	0.852028
			0.068862	0.669662		0.04527	0.851784
			0.068862	0.669117		0.04527	0.851539
			0.068862	0.668573		0.04527	0.851295
			0.068862	0.668028		0.04527	0.851051
			0.068862	0.667483		0.04527	0.850806
			0.068862	0.666939		0.04527	0.850562
			0.068862	0.666394		0.04527	0.850318
			0.068862	0.665849		0.04527	0.850073
			0.068862	0.665305		0.04527	0.849829
			0.068862	0.66476		0.04527	0.849584
			0.0695	0.664215		0.04527	0.84934
			0.070137	0.663671		0.04527	0.849096
			0.070137	0.663126		0.04527	0.848851
			0.070137	0.662581		0.04527	0.848607
			0.070137	0.662037		0.04527	0.848362
			0.070137	0.661492		0.04527	0.848118
			0.070137	0.660947		0.04527	0.847874
			0.070775	0.660403		0.04527	0.847629
			0.070775	0.659858		0.04527	0.847385
			0.070775	0.659313		0.04527	0.847141
			0.070775	0.658769		0.04527	0.846896
			0.071412	0.658224		0.04527	0.846652
			0.071412	0.657679		0.04527	0.846407
			0.071412	0.657135		0.04527	0.846163
			0.071412	0.65659		0.04527	0.845919
			0.071412	0.656045		0.04527	0.845674
			0.071412	0.655501		0.04527	0.84543
			0.071412	0.654956		0.045271	0.845186
			0.071412	0.654411		0.045271	0.844941
			0.071412	0.653867		0.045908	0.844697
			0.071412	0.653322		0.045908	0.844452
			0.071412	0.652777		0.046266	0.844208
			0.071412	0.652233		0.047821	0.843964
			0.071412	0.651688		0.047821	0.843719
			0.071412	0.651143		0.047821	0.843475
			0.071412	0.650599		0.047821	0.843231
			0.071413	0.650054		0.047821	0.842986
			0.071413	0.649509		0.047821	0.842742
			0.071413	0.648965		0.047821	0.842497
			0.071413	0.64842		0.048458	0.842253
			0.071413	0.647875		0.048458	0.842009
			0.071413	0.647331		0.048458	0.841764
			0.071413	0.646786		0.048458	0.84152
			0.071413	0.646241		0.048458	0.841275
			0.071413	0.645697		0.048459	0.841031
			0.071413	0.645152		0.048459	0.840787
			0.071413	0.644608		0.048459	0.840542
			0.07205	0.644063		0.048459	0.840298
			0.07205	0.643518		0.048459	0.840054
			0.07205	0.642974		0.048459	0.839809
			0.07205	0.642429		0.048459	0.839565
			0.07205	0.641884		0.048459	0.83932
			0.07205	0.64134		0.052284	0.839076
			0.07205	0.640795		0.052284	0.838832
			0.07205	0.64025		0.052284	0.838587
			0.07205	0.639706		0.05356	0.838343
			0.0746	0.639161		0.054197	0.838099
			0.0746	0.638616		0.054834	0.837854
			0.0746	0.638072		0.054835	0.83761
			0.0746	0.637527		0.054835	0.837365
			0.077151	0.636982		0.054835	0.837121
			0.077151	0.636438		0.055472	0.836877
			0.077788	0.635893		0.055472	0.836632
			0.077788	0.635348		0.055472	0.836388
			0.077788	0.634804		0.055472	0.836144
			0.077789	0.634259		0.055472	0.835899
			0.077789	0.633714		0.055472	0.835655
			0.077789	0.63317		0.055472	0.83541
			0.077789	0.632625		0.055472	0.835166
			0.078426	0.63208		0.055472	0.834922
			0.079064	0.631536		0.055472	0.834677
			0.079064	0.630991		0.055472	0.834433
			0.079064	0.630446		0.055472	0.834188
			0.079702	0.629902		0.055472	0.833944
			0.080339	0.629357		0.055472	0.8337
			0.080339	0.628812		0.055472	0.833455
			0.080339	0.628268		0.056109	0.833211
			0.081614	0.627723		0.056109	0.832967
			0.081614	0.627178		0.05611	0.832722
			0.081614	0.626634		0.05611	0.832478
			0.081614	0.626089		0.05611	0.832233
			0.081615	0.625544		0.05611	0.831989
			0.082252	0.625		0.05611	0.831745
			0.082252	0.624455		0.05611	0.8315
			0.082252	0.62391		0.05611	0.831256
			0.082252	0.623366		0.05611	0.831012
			0.082252	0.622821		0.05611	0.830767
			0.082252	0.622276		0.05611	0.830523
			0.082889	0.621732		0.05611	0.830278
			0.082889	0.621187		0.05611	0.830034
			0.082889	0.620642		0.05611	0.82979
			0.082889	0.620098		0.05611	0.829545
			0.082889	0.619553		0.05611	0.829301
			0.08289	0.619008		0.05611	0.829057
			0.08289	0.618464		0.05611	0.828812
			0.08289	0.617919		0.05611	0.828568
			0.08289	0.617374		0.05611	0.828323
			0.08289	0.61683		0.05611	0.828079
			0.08289	0.616285		0.05611	0.827835
			0.083527	0.61574		0.05611	0.82759
			0.083527	0.615196		0.05611	0.827346
			0.083527	0.614651		0.05611	0.827101
			0.084802	0.614106		0.05611	0.826857
			0.084802	0.613562		0.05611	0.826613
			0.086078	0.613017		0.05611	0.826368
			0.086078	0.612472		0.05611	0.826124
			0.086715	0.611928		0.05611	0.82588
			0.086715	0.611383		0.05611	0.825635
			0.086715	0.610838		0.05611	0.825391
			0.086715	0.610294		0.05611	0.825146
			0.086715	0.609749		0.05611	0.824902
			0.086715	0.609204		0.05611	0.824658
			0.086715	0.60866		0.05611	0.824413
			0.086715	0.608115		0.05611	0.824169
			0.086715	0.60757		0.05611	0.823925
			0.086715	0.607026		0.05611	0.82368
			0.086715	0.606481		0.05611	0.823436
			0.086715	0.605936		0.05611	0.823191
			0.086715	0.605392		0.057385	0.822947
			0.086715	0.604847		0.057385	0.822703
			0.086716	0.604303		0.057385	0.822458
			0.089266	0.603758		0.057385	0.822214
			0.089266	0.603213		0.057385	0.82197
			0.090541	0.602669		0.057385	0.821725
			0.091179	0.602124		0.057385	0.821481
			0.092621	0.601579		0.057385	0.821236
			0.093091	0.601035		0.057385	0.820992
			0.093091	0.60049		0.057385	0.820748
			0.093092	0.599945		0.057385	0.820503
			0.093729	0.599401		0.057385	0.820259
			0.093729	0.598856		0.057385	0.820014
			0.093729	0.598311		0.057385	0.81977
			0.094366	0.597767		0.057385	0.819526
			0.095641	0.597222		0.05866	0.819281
			0.095642	0.596677		0.059298	0.819037
			0.096279	0.596133		0.059935	0.818793
			0.096917	0.595588		0.059935	0.818548
			0.096917	0.595043		0.059935	0.818304
			0.096917	0.594499		0.059935	0.818059
			0.096917	0.593954		0.059935	0.817815
			0.096917	0.593409		0.059935	0.817571
			0.096917	0.592865		0.059935	0.817326
			0.097554	0.59232		0.059935	0.817082
			0.098192	0.591775		0.059935	0.816838
			0.09883	0.591231		0.059935	0.816593
			0.09883	0.590686		0.059935	0.816349
			0.09883	0.590141		0.059935	0.816104
			0.09883	0.589597		0.059935	0.81586
			0.09883	0.589052		0.059935	0.815616
			0.099467	0.588507		0.059935	0.815371
			0.099467	0.587963		0.059935	0.815127
			0.099468	0.587418		0.059935	0.814883
			0.099468	0.586873		0.059935	0.814638
			0.100105	0.586329		0.059935	0.814394
			0.100743	0.585784		0.059935	0.814149
			0.10138	0.585239		0.059935	0.813905
			0.10138	0.584695		0.059935	0.813661
			0.10138	0.58415		0.059935	0.813416
			0.10138	0.583605		0.059935	0.813172
			0.101381	0.583061		0.059935	0.812927
			0.102018	0.582516		0.059935	0.812683
			0.102655	0.581971		0.059935	0.812439
			0.102655	0.581427		0.059935	0.812194
			0.103293	0.580882		0.059935	0.81195
			0.104568	0.580337		0.059935	0.811706
			0.104568	0.579793		0.059935	0.811461
			0.104568	0.579248		0.059935	0.811217
			0.104568	0.578703		0.059935	0.810972
			0.104568	0.578159		0.059935	0.810728
			0.105206	0.577614		0.059935	0.810484
			0.105206	0.577069		0.059935	0.810239
			0.105206	0.576525		0.059935	0.809995
			0.105843	0.57598		0.059935	0.809751
			0.105844	0.575435		0.059935	0.809506
			0.105844	0.574891		0.059936	0.809262
			0.106481	0.574346		0.059936	0.809017
			0.107756	0.573801		0.059936	0.808773
			0.107756	0.573257		0.059936	0.808529
			0.107756	0.572712		0.059936	0.808284
			0.108394	0.572167		0.059936	0.80804
			0.108394	0.571623		0.059936	0.807796
			0.109031	0.571078		0.059936	0.807551
			0.109031	0.570533		0.059936	0.807307
			0.109031	0.569989		0.059936	0.807062
			0.109031	0.569444		0.059936	0.806818
			0.109032	0.568899		0.059936	0.806574
			0.109032	0.568355		0.059936	0.806329
			0.109032	0.56781		0.059936	0.806085
			0.109032	0.567265		0.062486	0.80584
			0.109032	0.566721		0.062486	0.805596
			0.109669	0.566176		0.062486	0.805352
			0.109669	0.565631		0.062486	0.805107
			0.109669	0.565087		0.063761	0.804863
			0.110944	0.564542		0.065036	0.804619
			0.110944	0.563997		0.065036	0.804374
			0.111582	0.563453		0.065674	0.80413
			0.111582	0.562908		0.065674	0.803885
			0.111582	0.562364		0.065674	0.803641
			0.112219	0.561819		0.065674	0.803397
			0.113446	0.561274		0.066311	0.803152
			0.113495	0.56073		0.066311	0.802908
			0.113495	0.560185		0.066311	0.802664
			0.113495	0.55964		0.066312	0.802419
			0.113495	0.559096		0.066312	0.802175
			0.113495	0.558551		0.066312	0.80193
			0.113495	0.558006		0.066949	0.801686
			0.114132	0.557462		0.066949	0.801442
			0.114132	0.556917		0.066949	0.801197
			0.114132	0.556372		0.066949	0.800953
			0.114132	0.555828		0.066949	0.800709
			0.114132	0.555283		0.067587	0.800464
			0.114133	0.554738		0.067587	0.80022
			0.114133	0.554194		0.067587	0.799975
			0.115408	0.553649		0.067587	0.799731
			0.116045	0.553104		0.067587	0.799487
			0.116046	0.55256		0.067587	0.799242
			0.117321	0.552015		0.067587	0.798998
			0.117321	0.55147		0.067587	0.798753
			0.117958	0.550926		0.067587	0.798509
			0.119233	0.550381		0.067587	0.798265
			0.119233	0.549836		0.067587	0.79802
			0.119234	0.549292		0.068224	0.797776
			0.119871	0.548747		0.068224	0.797532
			0.119871	0.548202		0.068224	0.797287
			0.119871	0.547658		0.068224	0.797043
			0.120508	0.547113		0.068224	0.796798
			0.120509	0.546568		0.068224	0.796554
			0.120509	0.546024		0.068224	0.79631
			0.121146	0.545479		0.068862	0.796065
			0.121146	0.544934		0.068862	0.795821
			0.121146	0.54439		0.068862	0.795577
			0.121146	0.543845		0.068862	0.795332
			0.121783	0.5433		0.068862	0.795088
			0.121783	0.542756		0.068862	0.794843
			0.121783	0.542211		0.0695	0.794599
			0.121783	0.541666		0.070137	0.794355
			0.121784	0.541122		0.070137	0.79411
			0.121784	0.540577		0.070137	0.793866
			0.123059	0.540032		0.070137	0.793622
			0.123059	0.539488		0.070137	0.793377
			0.123696	0.538943		0.070137	0.793133
			0.123696	0.538398		0.070137	0.792888
			0.123696	0.537854		0.070775	0.792644
			0.123697	0.537309		0.070775	0.7924
			0.123697	0.536764		0.071412	0.792155
			0.124334	0.53622		0.071412	0.791911
			0.124972	0.535675		0.071412	0.791666
			0.124972	0.53513		0.071412	0.791422
			0.125609	0.534586		0.071412	0.791178
			0.125609	0.534041		0.071412	0.790933
			0.125609	0.533496		0.071412	0.790689
			0.12561	0.532952		0.071412	0.790445
			0.12561	0.532407		0.071412	0.7902
			0.126247	0.531862		0.071412	0.789956
			0.126247	0.531318		0.071412	0.789711
			0.126247	0.530773		0.071412	0.789467
			0.126247	0.530228		0.071412	0.789223
			0.127522	0.529684		0.071412	0.788978
			0.128159	0.529139		0.071412	0.788734
			0.12816	0.528594		0.071412	0.78849
			0.128798	0.52805		0.071412	0.788245
			0.128798	0.527505		0.071412	0.788001
			0.129435	0.52696		0.071412	0.787756
			0.131348	0.526416		0.071412	0.787512
			0.131986	0.525871		0.071412	0.787268
			0.131986	0.525326		0.071412	0.787023
			0.132623	0.524782		0.071412	0.786779
			0.133261	0.524237		0.071412	0.786535
			0.133261	0.523692		0.071412	0.78629
			0.133261	0.523148		0.071413	0.786046
			0.133898	0.522603		0.071413	0.785801
			0.133898	0.522058		0.071413	0.785557
			0.133898	0.521514		0.071413	0.785313
			0.134536	0.520969		0.071413	0.785068
			0.135173	0.520425		0.071413	0.784824
			0.135174	0.51988		0.071413	0.784579
			0.135174	0.519335		0.071413	0.784335
			0.135174	0.518791		0.071413	0.784091
			0.135174	0.518246		0.071413	0.783846
			0.135811	0.517701		0.071413	0.783602
			0.135811	0.517157		0.071413	0.783358
			0.135811	0.516612		0.071413	0.783113
			0.135812	0.516067		0.071413	0.782869
			0.136449	0.515523		0.071413	0.782624
			0.136449	0.514978		0.071413	0.78238
			0.136449	0.514433		0.071413	0.782136
			0.136449	0.513889		0.071413	0.781891
			0.136449	0.513344		0.071413	0.781647
			0.137087	0.512799		0.071413	0.781403
			0.137724	0.512255		0.071413	0.781158
			0.137724	0.51171		0.071413	0.780914
			0.137725	0.511165		0.07205	0.780669
			0.138361	0.510621		0.07205	0.780425
			0.138361	0.510076		0.07205	0.780181
			0.138362	0.509531		0.07205	0.779936
			0.138362	0.508987		0.07205	0.779692
			0.138999	0.508442		0.07205	0.779448
			0.138999	0.507897		0.07205	0.779203
			0.138999	0.507353		0.07205	0.778959
			0.139637	0.506808		0.07205	0.778714
			0.139637	0.506263		0.07205	0.77847
			0.140274	0.505719		0.07205	0.778226
			0.140274	0.505174		0.07205	0.777981
			0.140274	0.504629		0.07205	0.777737
			0.140274	0.504085		0.07205	0.777492
			0.140274	0.50354		0.07205	0.777248
			0.140911	0.502995		0.07205	0.777004
			0.140912	0.502451		0.07205	0.776759
			0.140912	0.501906		0.07205	0.776515
			0.14155	0.501361		0.07205	0.776271
			0.142825	0.500817		0.07205	0.776026
			0.142825	0.500272		0.07205	0.775782
			0.142825	0.499727		0.07205	0.775537
			0.143462	0.499183		0.072688	0.775293
			0.143462	0.498638		0.072688	0.775049
			0.143462	0.498093		0.072688	0.774804
			0.1441	0.497549		0.073325	0.77456
			0.144738	0.497004		0.073325	0.774316
			0.144738	0.496459		0.0746	0.774071
			0.145375	0.495915		0.0746	0.773827
			0.145375	0.49537		0.0746	0.773582
			0.146651	0.494825		0.0746	0.773338
			0.146651	0.494281		0.0746	0.773094
			0.147065	0.493736		0.0746	0.772849
			0.147288	0.493191		0.074601	0.772605
			0.147288	0.492647		0.074601	0.772361
			0.147445	0.492102		0.074601	0.772116
			0.147925	0.491557		0.074601	0.771872
			0.147926	0.491013		0.074601	0.771627
			0.147926	0.490468		0.074601	0.771383
			0.147926	0.489923		0.074601	0.771139
			0.147926	0.489379		0.075238	0.770894
			0.148564	0.488834		0.075238	0.77065
			0.148564	0.488289		0.075876	0.770405
			0.1492	0.487745		0.076513	0.770161
			0.149201	0.4872		0.077151	0.769917
			0.149838	0.486655		0.077151	0.769672
			0.149839	0.486111		0.077788	0.769428
			0.150476	0.485566		0.077788	0.769184
			0.150476	0.485021		0.077789	0.768939
			0.151114	0.484477		0.077789	0.768695
			0.151114	0.483932		0.078426	0.76845
			0.151114	0.483387		0.078426	0.768206
			0.151378	0.482843		0.079064	0.767962
			0.151752	0.482298		0.079064	0.767717
			0.152389	0.481753		0.079064	0.767473
			0.152389	0.481209		0.079701	0.767229
			0.152389	0.480664		0.079702	0.766984
			0.152389	0.480119		0.079702	0.76674
			0.15239	0.479575		0.080339	0.766495
			0.153026	0.47903		0.080339	0.766251
			0.153027	0.478486		0.080977	0.766007
			0.153027	0.477941		0.080977	0.765762
			0.153664	0.477396		0.080977	0.765518
			0.154939	0.476852		0.080977	0.765274
			0.154939	0.476307		0.081614	0.765029
			0.154939	0.475762		0.081614	0.764785
			0.155577	0.475218		0.081614	0.76454
			0.156215	0.474673		0.081614	0.764296
			0.156215	0.474128		0.081615	0.764052
			0.156852	0.473584		0.082251	0.763807
			0.157489	0.473039		0.082252	0.763563
			0.158127	0.472494		0.082252	0.763318
			0.158127	0.47195		0.082252	0.763074
			0.158127	0.471405		0.082252	0.76283
			0.158261	0.47086		0.082252	0.762585
			0.158766	0.470316		0.082252	0.762341
			0.159396	0.469771		0.082252	0.762097
			0.159403	0.469226		0.082252	0.761852
			0.16004	0.468682		0.082252	0.761608
			0.160678	0.468137		0.082252	0.761363
			0.160678	0.467592		0.082252	0.761119
			0.160678	0.467048		0.082252	0.760875
			0.161315	0.466503		0.082889	0.76063
			0.161316	0.465958		0.082889	0.760386
			0.161316	0.465414		0.082889	0.760142
			0.161953	0.464869		0.082889	0.759897
			0.161953	0.464324		0.082889	0.759653
			0.161953	0.46378		0.082889	0.759408
			0.16229	0.463235		0.082889	0.759164
			0.162591	0.46269		0.082889	0.75892
			0.163228	0.462146		0.082889	0.758675
			0.163228	0.461601		0.082889	0.758431
			0.163228	0.461056		0.082889	0.758187
			0.165141	0.460512		0.082889	0.757942
			0.165779	0.459967		0.082889	0.757698
			0.165779	0.459422		0.082889	0.757453
			0.167054	0.458878		0.082889	0.757209
			0.167692	0.458333		0.082889	0.756965
			0.167692	0.457788		0.082889	0.75672
			0.168329	0.457244		0.082889	0.756476
			0.168329	0.456699		0.082889	0.756231
			0.168329	0.456154		0.082889	0.755987
			0.168329	0.45561		0.082889	0.755743
			0.168967	0.455065		0.082889	0.755498
			0.169604	0.45452		0.082889	0.755254
			0.170242	0.453976		0.082889	0.75501
			0.170879	0.453431		0.082889	0.754765
			0.17088	0.452886		0.082889	0.754521
			0.17088	0.452342		0.082889	0.754276
			0.17088	0.451797		0.082889	0.754032
			0.172155	0.451252		0.082889	0.753788
			0.17343	0.450708		0.082889	0.753543
			0.174705	0.450163		0.082889	0.753299
			0.175344	0.449618		0.082889	0.753055
			0.175344	0.449074		0.082889	0.75281
			0.176618	0.448529		0.082889	0.752566
			0.177242	0.447984		0.08289	0.752321
			0.177256	0.44744		0.08289	0.752077
			0.177256	0.446895		0.08289	0.751833
			0.177256	0.44635		0.08289	0.751588
			0.177893	0.445806		0.08289	0.751344
			0.177894	0.445261		0.08289	0.7511
			0.177894	0.444716		0.08289	0.750855
			0.178531	0.444172		0.08289	0.750611
			0.178531	0.443627		0.08289	0.750366
			0.178531	0.443082		0.083527	0.750122
			0.178531	0.442538		0.083527	0.749878
			0.179169	0.441993		0.083527	0.749633
			0.179806	0.441448		0.083527	0.749389
			0.179807	0.440904		0.083527	0.749144
			0.180444	0.440359		0.083527	0.7489
			0.180444	0.439814		0.083527	0.748656
			0.181081	0.43927		0.083527	0.748411
			0.181082	0.438725		0.084164	0.748167
			0.181082	0.43818		0.084164	0.747923
			0.181719	0.437636		0.084164	0.747678
			0.182356	0.437091		0.084165	0.747434
			0.182356	0.436547		0.084802	0.747189
			0.182994	0.436002		0.084803	0.746945
			0.184269	0.435457		0.084854	0.746701
			0.184907	0.434913		0.08544	0.746456
			0.184907	0.434368		0.08544	0.746212
			0.184907	0.433823		0.08544	0.745968
			0.185545	0.433279		0.08544	0.745723
			0.186182	0.432734		0.086077	0.745479
			0.186182	0.432189		0.086715	0.745234
			0.186182	0.431645		0.086715	0.74499
			0.18682	0.4311		0.086715	0.744746
			0.188096	0.430555		0.086715	0.744501
			0.188733	0.430011		0.086715	0.744257
			0.18937	0.429466		0.086715	0.744013
			0.189371	0.428921		0.086715	0.743768
			0.190645	0.428377		0.086715	0.743524
			0.190646	0.427832		0.086715	0.743279
			0.190646	0.427287		0.086715	0.743035
			0.190646	0.426743		0.086715	0.742791
			0.191283	0.426198		0.086715	0.742546
			0.191862	0.425653		0.086715	0.742302
			0.191921	0.425109		0.086715	0.742057
			0.192558	0.424564		0.086715	0.741813
			0.192559	0.424019		0.086715	0.741569
			0.193196	0.423475		0.086715	0.741324
			0.193196	0.42293		0.086715	0.74108
			0.193197	0.422385		0.086715	0.740836
			0.193833	0.421841		0.086715	0.740591
			0.193834	0.421296		0.086715	0.740347
			0.193834	0.420751		0.086715	0.740102
			0.193834	0.420207		0.086715	0.739858
			0.194471	0.419662		0.086715	0.739614
			0.194471	0.419117		0.086715	0.739369
			0.195109	0.418573		0.086715	0.739125
			0.195109	0.418028		0.086715	0.738881
			0.195109	0.417483		0.086715	0.738636
			0.195746	0.416939		0.086715	0.738392
			0.195746	0.416394		0.086715	0.738147
			0.195747	0.415849		0.086715	0.737903
			0.195747	0.415305		0.086715	0.737659
			0.196384	0.41476		0.086715	0.737414
			0.197022	0.414215		0.086715	0.73717
			0.197659	0.413671		0.086715	0.736926
			0.197659	0.413126		0.086715	0.736681
			0.19766	0.412581		0.086715	0.736437
			0.198297	0.412037		0.086715	0.736192
			0.20021	0.411492		0.091178	0.735948
			0.201485	0.410947		0.091816	0.735704
			0.201485	0.410403		0.092454	0.735459
			0.202123	0.409858		0.092454	0.735215
			0.20276	0.409313		0.092454	0.73497
			0.202761	0.408769		0.093091	0.734726
			0.203398	0.408224		0.093091	0.734482
			0.204036	0.407679		0.093091	0.734237
			0.204673	0.407135		0.093091	0.733993
			0.205948	0.40659		0.093091	0.733749
			0.206586	0.406045		0.093091	0.733504
			0.207224	0.405501		0.093091	0.73326
			0.207224	0.404956		0.093091	0.733015
			0.207861	0.404411		0.093091	0.732771
			0.208498	0.403867		0.093728	0.732527
			0.208499	0.403322		0.093729	0.732282
			0.208499	0.402777		0.093729	0.732038
			0.208499	0.402233		0.094366	0.731794
			0.209136	0.401688		0.094366	0.731549
			0.209774	0.401143		0.094366	0.731305
			0.209774	0.400599		0.094366	0.73106
			0.210729	0.400054		0.094366	0.730816
			0.211049	0.399509		0.094366	0.730572
			0.211049	0.398965		0.094367	0.730327
			0.211687	0.39842		0.094367	0.730083
			0.211687	0.397875		0.094367	0.729839
			0.212324	0.397331		0.094367	0.729594
			0.212324	0.396786		0.095004	0.72935
			0.212962	0.396241		0.095004	0.729105
			0.215512	0.395697		0.095004	0.728861
			0.215513	0.395152		0.095004	0.728617
			0.216788	0.394608		0.095004	0.728372
			0.216788	0.394063		0.095004	0.728128
			0.216788	0.393518		0.095004	0.727883
			0.218063	0.392974		0.095004	0.727639
			0.218063	0.392429		0.095004	0.727395
			0.2187	0.391884		0.095004	0.72715
			0.219975	0.39134		0.095642	0.726906
			0.219976	0.390795		0.095642	0.726662
			0.220613	0.39025		0.095642	0.726417
			0.220687	0.389706		0.096279	0.726173
			0.220932	0.389161		0.096279	0.725928
			0.221251	0.388616		0.096279	0.725684
			0.221251	0.388072		0.096279	0.72544
			0.221889	0.387527		0.096279	0.725195
			0.221889	0.386982		0.09628	0.724951
			0.222526	0.386438		0.096917	0.724707
			0.222526	0.385893		0.096917	0.724462
			0.223164	0.385348		0.096917	0.724218
			0.22444	0.384804		0.096917	0.723973
			0.225077	0.384259		0.097554	0.723729
			0.225077	0.383714		0.097554	0.723485
			0.225077	0.38317		0.097555	0.72324
			0.225952	0.382625		0.097758	0.722996
			0.226989	0.38208		0.098192	0.722752
			0.227627	0.381536		0.098192	0.722507
			0.227627	0.380991		0.098192	0.722263
			0.227628	0.380446		0.098192	0.722018
			0.228902	0.379902		0.098192	0.721774
			0.22954	0.379357		0.098192	0.72153
			0.230815	0.378812		0.098192	0.721285
			0.231452	0.378268		0.098192	0.721041
			0.231453	0.377723		0.098192	0.720796
			0.23209	0.377178		0.098192	0.720552
			0.233366	0.376634		0.098192	0.720308
			0.233366	0.376089		0.098192	0.720063
			0.233366	0.375544		0.098192	0.719819
			0.233366	0.375		0.098193	0.719575
			0.234004	0.374455		0.098743	0.71933
			0.235278	0.37391		0.09883	0.719086
			0.235278	0.373366		0.09883	0.718841
			0.235915	0.372821		0.09883	0.718597
			0.235917	0.372276		0.09883	0.718353
			0.236553	0.371732		0.09883	0.718108
			0.236554	0.371187		0.09883	0.717864
			0.236557	0.370642		0.09883	0.71762
			0.237191	0.370098		0.098899	0.717375
			0.237191	0.369553		0.099467	0.717131
			0.238466	0.369008		0.099467	0.716886
			0.239104	0.368464		0.099467	0.716642
			0.239601	0.367919		0.099467	0.716398
			0.240028	0.367374		0.099467	0.716153
			0.241017	0.36683		0.099467	0.715909
			0.241655	0.366285		0.099467	0.715665
			0.242292	0.36574		0.099467	0.71542
			0.242293	0.365196		0.099467	0.715176
			0.243567	0.364651		0.099467	0.714931
			0.243567	0.364106		0.099467	0.714687
			0.243567	0.363562		0.099467	0.714443
			0.244353	0.363017		0.099468	0.714198
			0.244842	0.362472		0.099468	0.713954
			0.244844	0.361928		0.100105	0.713709
			0.24548	0.361383		0.100105	0.713465
			0.246118	0.360838		0.100742	0.713221
			0.246118	0.360294		0.100743	0.712976
			0.246755	0.359749		0.10138	0.712732
			0.246755	0.359204		0.10138	0.712488
			0.246756	0.35866		0.10138	0.712243
			0.247393	0.358115		0.10138	0.711999
			0.248031	0.35757		0.10138	0.711754
			0.248669	0.357026		0.10138	0.71151
			0.249305	0.356481		0.10138	0.711266
			0.249306	0.355936		0.10138	0.711021
			0.250582	0.355392		0.10138	0.710777
			0.25122	0.354847		0.10138	0.710533
			0.251856	0.354303		0.102018	0.710288
			0.252494	0.353758		0.103292	0.710044
			0.253132	0.353213		0.10393	0.709799
			0.253769	0.352669		0.10393	0.709555
			0.253769	0.352124		0.103931	0.709311
			0.253769	0.351579		0.103931	0.709066
			0.254407	0.351035		0.104568	0.708822
			0.255044	0.35049		0.104568	0.708578
			0.255044	0.349945		0.105843	0.708333
			0.255044	0.349401		0.105843	0.708089
			0.25632	0.348856		0.105843	0.707844
			0.256957	0.348311		0.105843	0.7076
			0.257595	0.347767		0.106481	0.707356
			0.260145	0.347222		0.106481	0.707111
			0.260782	0.346677		0.106481	0.706867
			0.260783	0.346133		0.107118	0.706622
			0.262058	0.345588		0.107119	0.706378
			0.262058	0.345043		0.107119	0.706134
			0.263333	0.344499		0.107119	0.705889
			0.263334	0.343954		0.107119	0.705645
			0.263971	0.343409		0.107756	0.705401
			0.263971	0.342865		0.107756	0.705156
			0.264608	0.34232		0.107757	0.704912
			0.264608	0.341775		0.108394	0.704667
			0.264868	0.341231		0.108394	0.704423
			0.265884	0.340686		0.108394	0.704179
			0.265884	0.340141		0.108394	0.703934
			0.265884	0.339597		0.108394	0.70369
			0.266521	0.339052		0.109031	0.703446
			0.267159	0.338507		0.109031	0.703201
			0.267796	0.337963		0.109031	0.702957
			0.267797	0.337418		0.109031	0.702712
			0.268434	0.336873		0.109031	0.702468
			0.270347	0.336329		0.109031	0.702224
			0.270347	0.335784		0.109031	0.701979
			0.270984	0.335239		0.109031	0.701735
			0.270986	0.334695		0.109031	0.701491
			0.272896	0.33415		0.109031	0.701246
			0.273535	0.333605		0.109032	0.701002
			0.274173	0.333061		0.109032	0.700757
			0.275448	0.332516		0.109669	0.700513
			0.275448	0.331971		0.109669	0.700269
			0.276085	0.331427		0.109669	0.700024
			0.276724	0.330882		0.109669	0.69978
			0.277362	0.330337		0.109669	0.699535
			0.277998	0.329793		0.109669	0.699291
			0.281186	0.329248		0.109669	0.699047
			0.281825	0.328703		0.109669	0.698802
			0.282462	0.328159		0.109669	0.698558
			0.283736	0.327614		0.109669	0.698314
			0.283737	0.327069		0.109669	0.698069
			0.286925	0.326525		0.109669	0.697825
			0.288838	0.32598		0.109669	0.69758
			0.289476	0.325435		0.109669	0.697336
			0.29075	0.324891		0.109669	0.697092
			0.290752	0.324346		0.109669	0.696847
			0.292664	0.323801		0.110307	0.696603
			0.292664	0.323257		0.110307	0.696359
			0.293301	0.322712		0.110307	0.696114
			0.294575	0.322167		0.110944	0.69587
			0.294576	0.321623		0.110944	0.695625
			0.294577	0.321078		0.110944	0.695381
			0.295343	0.320533		0.110944	0.695137
			0.297692	0.319989		0.110945	0.694892
			0.298402	0.319444		0.110945	0.694648
			0.299677	0.318899		0.111581	0.694404
			0.299724	0.318355		0.111582	0.694159
			0.300499	0.31781		0.111582	0.693915
			0.300952	0.317265		0.111582	0.69367
			0.30159	0.316721		0.111582	0.693426
			0.30414	0.316176		0.112219	0.693182
			0.304141	0.315631		0.112219	0.692937
			0.306053	0.315087		0.11222	0.692693
			0.306377	0.314542		0.11222	0.692448
			0.306691	0.313997		0.11222	0.692204
			0.309242	0.313453		0.11222	0.69196
			0.309879	0.312908		0.112857	0.691715
			0.30988	0.312364		0.112857	0.691471
			0.311154	0.311819		0.112857	0.691227
			0.312429	0.311274		0.113495	0.690982
			0.313704	0.31073		0.113495	0.690738
			0.313705	0.310185		0.113495	0.690493
			0.316893	0.30964		0.113495	0.690249
			0.318168	0.309096		0.113495	0.690005
			0.318805	0.308551		0.113495	0.68976
			0.318806	0.308006		0.113495	0.689516
			0.320081	0.307462		0.113495	0.689272
			0.321356	0.306917		0.113495	0.689027
			0.321357	0.306372		0.113495	0.688783
			0.321993	0.305828		0.113495	0.688538
			0.322816	0.305283		0.113495	0.688294
			0.325181	0.304738		0.113495	0.68805
			0.325819	0.304194		0.113495	0.687805
			0.326457	0.303649		0.113495	0.687561
			0.329007	0.303104		0.114132	0.687317
			0.329645	0.30256		0.114132	0.687072
			0.332833	0.302015		0.114132	0.686828
			0.335383	0.30147		0.114132	0.686583
			0.336658	0.300926		0.114132	0.686339
			0.33666	0.300381		0.114132	0.686095
			0.337296	0.299836		0.114132	0.68585
			0.339209	0.299292		0.114133	0.685606
			0.342397	0.298747		0.114133	0.685361
			0.342397	0.298202		0.114133	0.685117
			0.342397	0.297658		0.114133	0.684873
			0.342398	0.297113		0.116045	0.684628
			0.34431	0.296568		0.116045	0.684384
			0.34431	0.296024		0.116682	0.68414
			0.344948	0.295479		0.116683	0.683895
			0.34686	0.294934		0.116683	0.683651
			0.347498	0.29439		0.116683	0.683406
			0.348774	0.293845		0.116683	0.683162
			0.349411	0.2933		0.11732	0.682918
			0.351789	0.292756		0.117958	0.682673
			0.351962	0.292211		0.117958	0.682429
			0.353874	0.291666		0.118596	0.682185
			0.353874	0.291122		0.118596	0.68194
			0.354512	0.290577		0.119233	0.681696
			0.356425	0.290032		0.119233	0.681451
			0.357062	0.289488		0.11987	0.681207
			0.3577	0.288943		0.119871	0.680963
			0.3577	0.288398		0.119871	0.680718
			0.358338	0.287854		0.119871	0.680474
			0.36025	0.287309		0.120509	0.68023
			0.362163	0.286764		0.120509	0.679985
			0.362163	0.28622		0.120509	0.679741
			0.362801	0.285675		0.120509	0.679496
			0.363438	0.28513		0.121146	0.679252
			0.365755	0.284586		0.121146	0.679008
			0.366626	0.284041		0.121146	0.678763
			0.366626	0.283496		0.121146	0.678519
			0.367263	0.282952		0.121146	0.678274
			0.367264	0.282407		0.121146	0.67803
			0.369946	0.281862		0.121146	0.677786
			0.371727	0.281318		0.121146	0.677541
			0.372571	0.280773		0.121146	0.677297
			0.374278	0.280228		0.121784	0.677053
			0.374278	0.279684		0.122421	0.676808
			0.374915	0.279139		0.122421	0.676564
			0.377212	0.278594		0.122421	0.676319
			0.380655	0.27805		0.122421	0.676075
			0.381292	0.277505		0.122421	0.675831
			0.383204	0.27696		0.123059	0.675586
			0.384479	0.276416		0.123059	0.675342
			0.385117	0.275871		0.123059	0.675098
			0.385117	0.275326		0.123059	0.674853
			0.385754	0.274782		0.123059	0.674609
			0.387666	0.274237		0.123059	0.674364
			0.388307	0.273692		0.123696	0.67412
			0.390856	0.273148		0.123696	0.673876
			0.391493	0.272603		0.123697	0.673631
			0.392131	0.272058		0.123697	0.673387
			0.392131	0.271514		0.123697	0.673143
			0.392768	0.270969		0.123697	0.672898
			0.392768	0.270425		0.124334	0.672654
			0.392769	0.26988		0.124334	0.672409
			0.394681	0.269335		0.124334	0.672165
			0.395956	0.268791		0.124334	0.671921
			0.395957	0.268246		0.124334	0.671676
			0.396595	0.267701		0.124334	0.671432
			0.397114	0.267157		0.124334	0.671187
			0.397231	0.266612		0.124972	0.670943
			0.397232	0.266067		0.124972	0.670699
			0.397232	0.265523		0.125609	0.670454
			0.397868	0.264978		0.125609	0.67021
			0.397869	0.264433		0.125609	0.669966
			0.398501	0.263889		0.125609	0.669721
			0.399144	0.263344		0.125609	0.669477
			0.399145	0.262799		0.125609	0.669232
			0.399781	0.262255		0.12561	0.668988
			0.401695	0.26171		0.12561	0.668744
			0.403306	0.261165		0.12561	0.668499
			0.403608	0.260621		0.126247	0.668255
			0.404246	0.260076		0.126247	0.668011
			0.406797	0.259531		0.126247	0.667766
			0.40807	0.258987		0.126247	0.667522
			0.409984	0.258442		0.126247	0.667277
			0.41126	0.257897		0.126247	0.667033
			0.412534	0.257353		0.126247	0.666789
			0.412534	0.256808		0.126247	0.666544
			0.413172	0.256263		0.126247	0.6663
			0.413809	0.255719		0.126247	0.666056
			0.413809	0.255174		0.126247	0.665811
			0.416998	0.254629		0.126247	0.665567
			0.419548	0.254085		0.126247	0.665322
			0.419549	0.25354		0.126247	0.665078
			0.420186	0.252995		0.126247	0.664834
			0.420186	0.252451		0.126247	0.664589
			0.422098	0.251906		0.126247	0.664345
			0.42314	0.251361		0.126247	0.6641
			0.424398	0.250817		0.126247	0.663856
			0.42465	0.250272		0.126884	0.663612
			0.425286	0.249727		0.126885	0.663367
			0.425305	0.249183		0.126885	0.663123
			0.432301	0.248638		0.126885	0.662879
			0.432301	0.248093		0.127522	0.662634
			0.433575	0.247549		0.127522	0.66239
			0.435051	0.247004		0.127522	0.662145
			0.435976	0.246459		0.12816	0.661901
			0.436126	0.245915		0.12816	0.661657
			0.436924	0.24537		0.12816	0.661412
			0.437469	0.244825		0.12816	0.661168
			0.438676	0.244281		0.128481	0.660924
			0.438836	0.243736		0.128644	0.660679
			0.441226	0.243191		0.128797	0.660435
			0.445985	0.242647		0.128797	0.66019
			0.446263	0.242102		0.128797	0.659946
			0.447603	0.241557		0.128797	0.659702
			0.449515	0.241013		0.128797	0.659457
			0.449517	0.240468		0.128798	0.659213
			0.453981	0.239923		0.128798	0.658969
			0.454616	0.239379		0.128798	0.658724
			0.454617	0.238834		0.128798	0.65848
			0.455254	0.238289		0.128798	0.658235
			0.458442	0.237745		0.128798	0.657991
			0.462905	0.2372		0.129435	0.657747
			0.46418	0.236655		0.129435	0.657502
			0.467369	0.236111		0.129436	0.657258
			0.467919	0.235566		0.131348	0.657013
			0.469919	0.235021		0.131348	0.656769
			0.470884	0.234477		0.131348	0.656525
			0.471195	0.233932		0.131348	0.65628
			0.471832	0.233387		0.131985	0.656036
			0.474382	0.232843		0.131985	0.655792
			0.474628	0.232298		0.131985	0.655547
			0.475659	0.231753		0.131986	0.655303
			0.476296	0.231209		0.132622	0.655058
			0.478847	0.230664		0.132623	0.654814
			0.480759	0.230119		0.132623	0.65457
			0.481397	0.229575		0.132623	0.654325
			0.482033	0.22903		0.132624	0.654081
			0.483947	0.228486		0.13326	0.653837
			0.483947	0.227941		0.13326	0.653592
			0.486497	0.227396		0.133261	0.653348
			0.487134	0.226852		0.133898	0.653103
			0.487135	0.226307		0.13447	0.652859
			0.488411	0.225762		0.134536	0.652615
			0.489047	0.225218		0.134536	0.65237
			0.489685	0.224673		0.134536	0.652126
			0.489685	0.224128		0.134536	0.651882
			0.490323	0.223584		0.135173	0.651637
			0.490961	0.223039		0.135173	0.651393
			0.491598	0.222494		0.135174	0.651148
			0.493513	0.22195		0.135174	0.650904
			0.49478	0.221405		0.135174	0.65066
			0.494786	0.22086		0.135811	0.650415
			0.495422	0.220316		0.135811	0.650171
			0.496063	0.219771		0.135811	0.649926
			0.496699	0.219226		0.135811	0.649682
			0.504988	0.218682		0.135812	0.649438
			0.505302	0.218137		0.136448	0.649193
			0.505626	0.217592		0.136449	0.648949
			0.507258	0.217048		0.136449	0.648705
			0.510088	0.216503		0.136449	0.64846
			0.511362	0.215958		0.136449	0.648216
			0.513277	0.215414		0.136449	0.647971
			0.513869	0.214869		0.136449	0.647727
			0.514551	0.214324		0.136449	0.647483
			0.519016	0.21378		0.137085	0.647238
			0.519652	0.213235		0.137086	0.646994
			0.52029	0.21269		0.137086	0.64675
			0.522203	0.212146		0.137086	0.646505
			0.529075	0.211601		0.137086	0.646261
			0.530493	0.211056		0.137086	0.646016
			0.530493	0.210512		0.137086	0.645772
			0.532404	0.209967		0.137086	0.645528
			0.532406	0.209422		0.137087	0.645283
			0.535827	0.208878		0.137087	0.645039
			0.536231	0.208333		0.137723	0.644795
			0.536866	0.207788		0.137724	0.64455
			0.54047	0.207244		0.137724	0.644306
			0.540694	0.206699		0.137724	0.644061
			0.541332	0.206154		0.137724	0.643817
			0.541971	0.20561		0.137724	0.643573
			0.545158	0.205065		0.137724	0.643328
			0.547069	0.20452		0.137724	0.643084
			0.548486	0.203976		0.137724	0.642839
			0.549953	0.203431		0.138361	0.642595
			0.55217	0.202886		0.138361	0.642351
			0.553573	0.202342		0.138361	0.642106
			0.557272	0.201797		0.138362	0.641862
			0.557273	0.201252		0.138362	0.641618
			0.557535	0.200708		0.138999	0.641373
			0.561735	0.200163		0.138999	0.641129
			0.566199	0.199618		0.138999	0.640884
			0.569386	0.199074		0.138999	0.64064
			0.570024	0.198529		0.138999	0.640396
			0.570031	0.197984		0.139	0.640151
			0.571937	0.19744		0.139	0.639907
			0.5764	0.196895		0.139636	0.639663
			0.576925	0.19635		0.140274	0.639418
			0.578195	0.195806		0.140274	0.639174
			0.579343	0.195261		0.140274	0.638929
			0.580864	0.194716		0.140274	0.638685
			0.582776	0.194172		0.140275	0.638441
			0.582777	0.193627		0.140275	0.638196
			0.583414	0.193082		0.140275	0.637952
			0.587239	0.192538		0.140275	0.637708
			0.58724	0.191993		0.140275	0.637463
			0.589152	0.191448		0.140275	0.637219
			0.590932	0.190904		0.140911	0.636974
			0.591702	0.190359		0.140912	0.63673
			0.592978	0.189814		0.140912	0.636486
			0.594891	0.18927		0.140912	0.636241
			0.596083	0.188725		0.140912	0.635997
			0.609701	0.18818		0.140912	0.635752
			0.610193	0.187636		0.140912	0.635508
			0.610194	0.187091		0.140912	0.635264
			0.612106	0.186547		0.140912	0.635019
			0.614657	0.186002		0.140912	0.634775
			0.615548	0.185457		0.140913	0.634531
			0.616569	0.184913		0.14155	0.634286
			0.618229	0.184368		0.142187	0.634042
			0.619121	0.183823		0.142187	0.633797
			0.62167	0.183279		0.142824	0.633553
			0.625497	0.182734		0.142824	0.633309
			0.626772	0.182189		0.143462	0.633064
			0.631872	0.181645		0.143462	0.63282
			0.631872	0.1811		0.143462	0.632576
			0.634423	0.180555		0.143462	0.632331
			0.636973	0.180011		0.143463	0.632087
			0.639525	0.179466		0.143463	0.631842
			0.640163	0.178921		0.143463	0.631598
			0.641436	0.178377		0.143463	0.631354
			0.643348	0.177832		0.1441	0.631109
			0.643987	0.177287		0.1441	0.630865
			0.644773	0.176743		0.14442	0.630621
			0.646537	0.176198		0.144738	0.630376
			0.647175	0.175653		0.146013	0.630132
			0.647814	0.175109		0.146651	0.629887
			0.6483	0.174564		0.146651	0.629643
			0.649725	0.174019		0.147288	0.629399
			0.649725	0.173475		0.147288	0.629154
			0.656101	0.17293		0.147288	0.62891
			0.656982	0.172385		0.147288	0.628665
			0.657377	0.171841		0.147926	0.628421
			0.661203	0.171296		0.147926	0.628177
			0.665666	0.170751		0.147926	0.627932
			0.666288	0.170207		0.147926	0.627688
			0.666941	0.169662		0.148563	0.627444
			0.666941	0.169117		0.148563	0.627199
			0.666942	0.168573		0.148564	0.626955
			0.668216	0.168028		0.149201	0.62671
			0.671404	0.167483		0.149201	0.626466
			0.671405	0.166939		0.149201	0.626222
			0.672042	0.166394		0.149838	0.625977
			0.672679	0.165849		0.149838	0.625733
			0.675229	0.165305		0.149839	0.625489
			0.677143	0.16476		0.150263	0.625244
			0.678419	0.164215		0.150475	0.625
			0.68288	0.163671		0.150476	0.624755
			0.684793	0.163126		0.150476	0.624511
			0.692445	0.162581		0.150476	0.624267
			0.698184	0.162037		0.151113	0.624022
			0.699459	0.161492		0.151114	0.623778
			0.699459	0.160947		0.151114	0.623534
			0.702009	0.160403		0.151114	0.623289
			0.702648	0.159858		0.151114	0.623045
			0.707746	0.159313		0.151751	0.6228
			0.70966	0.158769		0.151751	0.622556
			0.709661	0.158224		0.151751	0.622312
			0.712849	0.157679		0.151751	0.622067
			0.713487	0.157135		0.151751	0.621823
			0.7154	0.15659		0.151752	0.621579
			0.718587	0.156045		0.152389	0.621334
			0.723016	0.155501		0.152389	0.62109
			0.727514	0.154956		0.152389	0.620845
			0.730065	0.154411		0.152389	0.620601
			0.73134	0.153867		0.152389	0.620357
			0.731941	0.153322		0.152389	0.620112
			0.73389	0.152777		0.153026	0.619868
			0.734527	0.152233		0.153026	0.619623
			0.734528	0.151688		0.153026	0.619379
			0.734703	0.151143		0.153027	0.619135
			0.73565	0.150599		0.153027	0.61889
			0.736441	0.150054		0.153027	0.618646
			0.737078	0.149509		0.153027	0.618402
			0.738353	0.148965		0.153027	0.618157
			0.744092	0.14842		0.153027	0.617913
			0.750467	0.147875		0.153027	0.617668
			0.751106	0.147331		0.153027	0.617424
			0.752103	0.146786		0.153664	0.61718
			0.753018	0.146241		0.153664	0.616935
			0.761308	0.145697		0.153664	0.616691
			0.761652	0.145152		0.153664	0.616447
			0.763221	0.144608		0.153664	0.616202
			0.765133	0.144063		0.153665	0.615958
			0.765134	0.143518		0.153665	0.615713
			0.768321	0.142974		0.153665	0.615469
			0.769598	0.142429		0.154302	0.615225
			0.773099	0.141884		0.154302	0.61498
			0.778523	0.14134		0.154939	0.614736
			0.779798	0.140795		0.154939	0.614492
			0.781108	0.14025		0.15494	0.614247
			0.793188	0.139706		0.155577	0.614003
			0.798289	0.139161		0.155577	0.613758
			0.802028	0.138616		0.155577	0.613514
			0.80339	0.138072		0.155577	0.61327
			0.805941	0.137527		0.155577	0.613025
			0.810404	0.136982		0.155577	0.612781
			0.814229	0.136438		0.155577	0.612536
			0.819968	0.135893		0.155577	0.612292
			0.821241	0.135348		0.155578	0.612048
			0.822485	0.134804		0.156215	0.611803
			0.823793	0.134259		0.156215	0.611559
			0.823794	0.133714		0.156852	0.611315
			0.825069	0.13317		0.15749	0.61107
			0.825707	0.132625		0.158129	0.610826
			0.830808	0.13208		0.158722	0.610581
			0.840372	0.131536		0.158765	0.610337
			0.842284	0.130991		0.158765	0.610093
			0.845999	0.130446		0.158765	0.609848
			0.847712	0.129902		0.158765	0.609604
			0.851211	0.129357		0.158765	0.60936
			0.862687	0.128812		0.158766	0.609115
			0.865237	0.128268		0.159403	0.608871
			0.865238	0.127723		0.159403	0.608626
			0.865875	0.127178		0.16004	0.608382
			0.871614	0.126634		0.160041	0.608138
			0.874165	0.126089		0.160678	0.607893
			0.87544	0.125544		0.161315	0.607649
			0.884455	0.125		0.161315	0.607405
			0.885643	0.124455		0.161315	0.60716
			0.894568	0.12391		0.161316	0.606916
			0.894569	0.123366		0.161316	0.606671
			0.895893	0.122821		0.161316	0.606427
			0.899032	0.122276		0.161953	0.606183
			0.89967	0.121732		0.161953	0.605938
			0.901582	0.121187		0.161953	0.605694
			0.902219	0.120642		0.161953	0.605449
			0.904133	0.120098		0.161953	0.605205
			0.904133	0.119553		0.161953	0.604961
			0.905408	0.119008		0.16259	0.604716
			0.915609	0.118464		0.162591	0.604472
			0.917466	0.117919		0.162591	0.604228
			0.918798	0.117374		0.162591	0.603983
			0.921348	0.11683		0.162591	0.603739
			0.927087	0.116285		0.162591	0.603494
			0.930912	0.11574		0.162591	0.60325
			0.932186	0.115196		0.162591	0.603006
			0.935375	0.114651		0.162591	0.602761
			0.954344	0.114106		0.162956	0.602517
			0.957692	0.113562		0.163228	0.602273
			0.960241	0.113017		0.163228	0.602028
			0.973632	0.112472		0.163228	0.601784
			0.975546	0.111928		0.163228	0.601539
			0.976819	0.111383		0.163228	0.601295
			0.983834	0.110838		0.163229	0.601051
			0.991485	0.110294		0.163229	0.600806
			1.00105	0.109749		0.163229	0.600562
			1.00232	0.109204		0.163866	0.600318
			1.00296	0.10866		0.163866	0.600073
			1.01061	0.108115		0.163866	0.599829
			1.01508	0.10757		0.164503	0.599584
			1.02018	0.107026		0.164503	0.59934
			1.02209	0.106481		0.164504	0.599096
			1.04377	0.105936		0.164504	0.598851
			1.04377	0.105392		0.164504	0.598607
			1.0476	0.104847		0.164849	0.598362
			1.05705	0.104303		0.165141	0.598118
			1.05716	0.103758		0.165141	0.597874
			1.05983	0.103213		0.165141	0.597629
			1.06162	0.102669		0.165779	0.597385
			1.06162	0.102124		0.165779	0.597141
			1.06168	0.101579		0.165779	0.596896
			1.0663	0.101035		0.165779	0.596652
			1.08203	0.10049		0.165779	0.596407
			1.0839	0.099945		0.165779	0.596163
			1.08627	0.099401		0.165779	0.595919
			1.08713	0.098856		0.166416	0.595674
			1.09478	0.098311		0.166416	0.59543
			1.09649	0.097767		0.166416	0.595186
			1.09822	0.097222		0.166417	0.594941
			1.09988	0.096677		0.167054	0.594697
			1.10371	0.096133		0.167054	0.594452
			1.10435	0.095588		0.167054	0.594208
			1.10689	0.095043		0.167692	0.593964
			1.10753	0.094499		0.167692	0.593719
			1.10804	0.093954		0.167692	0.593475
			1.10944	0.093409		0.167692	0.593231
			1.11072	0.092865		0.167692	0.592986
			1.11582	0.09232		0.167692	0.592742
			1.12283	0.091775		0.167692	0.592497
			1.1253	0.091231		0.167692	0.592253
			1.13304	0.090686		0.167692	0.592009
			1.13367	0.090141		0.168329	0.591764
			1.13367	0.089597		0.168329	0.59152
			1.14069	0.089052		0.16833	0.591275
			1.14961	0.088507		0.168749	0.591031
			1.16555	0.087963		0.168967	0.590787
			1.17065	0.087418		0.168967	0.590542
			1.17575	0.086873		0.168967	0.590298
			1.17703	0.086329		0.168967	0.590054
			1.18213	0.085784		0.169604	0.589809
			1.18346	0.085239		0.169605	0.589565
			1.20392	0.084695		0.169605	0.58932
			1.21298	0.08415		0.170242	0.589076
			1.21975	0.083605		0.170242	0.588832
			1.23123	0.083061		0.170242	0.588587
			1.25609	0.082516		0.170242	0.588343
			1.25888	0.081971		0.170243	0.588099
			1.28127	0.081427		0.17088	0.587854
			1.2918	0.080882		0.17088	0.58761
			1.31284	0.080337		0.17088	0.587365
			1.31539	0.079793		0.17088	0.587121
			1.32419	0.079248		0.17088	0.586877
			1.35875	0.078703		0.170881	0.586632
			1.36768	0.078159		0.171517	0.586388
			1.37533	0.077614		0.171518	0.586144
			1.37724	0.077069		0.172155	0.585899
			1.38337	0.076525		0.172155	0.585655
			1.38425	0.07598		0.172155	0.58541
			1.38604	0.075435		0.172793	0.585166
			1.38935	0.074891		0.172793	0.584922
			1.39191	0.074346		0.172793	0.584677
			1.4104	0.073801		0.17343	0.584433
			1.41231	0.073257		0.17343	0.584188
			1.45151	0.072712		0.17343	0.583944
			1.46268	0.072167		0.173431	0.5837
			1.4689	0.071623		0.173431	0.583455
			1.47734	0.071078		0.174067	0.583211
			1.47862	0.070533		0.174068	0.582967
			1.49317	0.069989		0.174068	0.582722
			1.4952	0.069444		0.174068	0.582478
			1.49711	0.068899		0.174705	0.582233
			1.5054	0.068355		0.174705	0.581989
			1.51856	0.06781		0.174705	0.581745
			1.52189	0.067265		0.174705	0.5815
			1.53057	0.066721		0.174705	0.581256
			1.53728	0.066176		0.175343	0.581012
			1.55386	0.065631		0.175343	0.580767
			1.57171	0.065087		0.17598	0.580523
			1.57232	0.064542		0.175981	0.580278
			1.59594	0.063997		0.175981	0.580034
			1.62718	0.063453		0.175981	0.57979
			1.6291	0.062908		0.17638	0.579545
			1.65332	0.062364		0.176618	0.579301
			1.66281	0.061819		0.177256	0.579057
			1.67245	0.061274		0.177256	0.578812
			1.71007	0.06073		0.177256	0.578568
			1.7139	0.060185		0.177256	0.578323
			1.71878	0.05964		0.177256	0.578079
			1.74004	0.059096		0.177256	0.577835
			1.74058	0.058551		0.177256	0.57759
			1.77383	0.058006		0.177268	0.577346
			1.79424	0.057462		0.177893	0.577101
			1.83951	0.056917		0.177893	0.576857
			1.84078	0.056372		0.177893	0.576613
			1.8733	0.055828		0.177894	0.576368
			1.88404	0.055283		0.177894	0.576124
			1.89881	0.054738		0.177894	0.57588
			1.91305	0.054194		0.17853	0.575635
			1.93706	0.053649		0.178531	0.575391
			1.94854	0.053104		0.178531	0.575146
			1.94854	0.05256		0.178531	0.574902
			1.97138	0.052015		0.178531	0.574658
			1.98425	0.05147		0.178531	0.574413
			2.00274	0.050926		0.178531	0.574169
			2.00857	0.050381		0.178531	0.573925
			2.03908	0.049836		0.178531	0.57368
			2.0531	0.049292		0.178531	0.573436
			2.05885	0.048747		0.178531	0.573191
			2.05885	0.048202		0.178531	0.572947
			2.07542	0.047658		0.178531	0.572703
			2.07952	0.047113		0.178532	0.572458
			2.09136	0.046568		0.179168	0.572214
			2.09275	0.046024		0.179168	0.57197
			2.11354	0.045479		0.179168	0.571725
			2.11642	0.044934		0.179168	0.571481
			2.12069	0.04439		0.179169	0.571236
			2.15321	0.043845		0.179169	0.570992
			2.19147	0.0433		0.179169	0.570748
			2.19593	0.042756		0.179169	0.570503
			2.19593	0.042211		0.179169	0.570259
			2.20294	0.041666		0.179806	0.570014
			2.23674	0.041122		0.179806	0.56977
			2.25842	0.040577		0.180443	0.569526
			2.26288	0.040032		0.180443	0.569281
			2.29604	0.039488		0.180444	0.569037
			2.38667	0.038943		0.180444	0.568793
			2.39614	0.038398		0.180444	0.568548
			2.46118	0.037854		0.180444	0.568304
			2.53004	0.037309		0.180445	0.568059
			2.53195	0.036764		0.181081	0.567815
			2.53684	0.03622		0.181082	0.567571
			2.65066	0.035675		0.181082	0.567326
			2.71558	0.03513		0.181719	0.567082
			2.75086	0.034586		0.181719	0.566838
			2.82399	0.034041		0.181719	0.566593
			2.86223	0.033496		0.182356	0.566349
			2.90623	0.032952		0.182356	0.566104
			2.93116	0.032407		0.182357	0.56586
			2.97318	0.031862		0.182357	0.565616
			3.01271	0.031318		0.182357	0.565371
			3.02291	0.030773		0.182357	0.565127
			3.13832	0.030228		0.182357	0.564883
			3.1702	0.029684		0.182357	0.564638
			3.28497	0.029139		0.182357	0.564394
			3.303	0.028594		0.182994	0.564149
			3.30856	0.02805		0.182994	0.563905
			3.33136	0.027505		0.182994	0.563661
			3.45011	0.02696		0.182994	0.563416
			3.49476	0.026416		0.182994	0.563172
			3.4992	0.025871		0.182994	0.562927
			3.5668	0.025326		0.182995	0.562683
			3.63456	0.024782		0.182995	0.562439
			3.72365	0.024237		0.183632	0.562194
			3.75043	0.023692		0.183632	0.56195
			3.84352	0.023148		0.183632	0.561706
			3.87604	0.022603		0.183632	0.561461
			4.0077	0.022058		0.184907	0.561217
			4.01248	0.021514		0.184907	0.560972
			4.06413	0.020969		0.185544	0.560728
			4.09767	0.020425		0.185545	0.560484
			4.10685	0.01988		0.185545	0.560239
			4.19996	0.019335		0.185545	0.559995
			4.22162	0.018791		0.185546	0.559751
			4.32005	0.018246		0.186182	0.559506
			4.36509	0.017701		0.186182	0.559262
			4.39824	0.017157		0.186182	0.559017
			4.43586	0.016612		0.18682	0.558773
			4.62058	0.016067		0.188095	0.558529
			4.66795	0.015523		0.188095	0.558284
			4.80121	0.014978		0.188095	0.55804
			4.81778	0.014433		0.188095	0.557796
			4.87836	0.013889		0.188096	0.557551
			5.10216	0.013344		0.188732	0.557307
			5.24499	0.012799		0.188733	0.557062
			5.669	0.012255		0.18937	0.556818
			5.84435	0.01171		0.189371	0.556574
			5.99143	0.011165		0.189371	0.556329
			6.10194	0.010621		0.189371	0.556085
			6.12106	0.010076		0.190008	0.55584
			6.8459	0.009531		0.190008	0.555596
			7.4704	0.008987		0.190008	0.555352
			7.522	0.008442		0.190008	0.555107
			7.52644	0.007897		0.190645	0.554863
			7.56142	0.007353		0.190646	0.554619
			7.63813	0.006808		0.191282	0.554374
			7.75655	0.006263		0.191283	0.55413
			8.01987	0.005719		0.191284	0.553885
			8.04537	0.005174		0.191921	0.553641
			8.77928	0.004629		0.192119	0.553397
			8.82194	0.004085		0.192558	0.553152
			9.32824	0.00354		0.192558	0.552908
			9.96458	0.002995		0.192559	0.552664
			9.97414	0.002451		0.193195	0.552419
			11.4394	0.001906		0.193196	0.552175
			12.8766	0.001361		0.193196	0.55193
			15.3327	0.000817		0.193196	0.551686
			24.4862	0.000272		0.193833	0.551442
						0.193834	0.551197
						0.194471	0.550953
						0.194471	0.550709
						0.194472	0.550464
						0.194472	0.55022
						0.194472	0.549975
						0.195109	0.549731
						0.195109	0.549487
						0.195109	0.549242
						0.195109	0.548998
						0.195109	0.548753
						0.195109	0.548509
						0.195746	0.548265
						0.195746	0.54802
						0.195746	0.547776
						0.195746	0.547532
						0.195746	0.547287
						0.195747	0.547043
						0.195747	0.546798
						0.195747	0.546554
						0.195747	0.54631
						0.196384	0.546065
						0.196385	0.545821
						0.196385	0.545577
						0.197659	0.545332
						0.197659	0.545088
						0.197659	0.544843
						0.197659	0.544599
						0.19766	0.544355
						0.19766	0.54411
						0.198297	0.543866
						0.198297	0.543622
						0.198297	0.543377
						0.198297	0.543133
						0.198297	0.542888
						0.198297	0.542644
						0.198297	0.5424
						0.198934	0.542155
						0.198934	0.541911
						0.198935	0.541666
						0.199573	0.541422
						0.200209	0.541178
						0.20021	0.540933
						0.20021	0.540689
						0.200211	0.540445
						0.200847	0.5402
						0.200847	0.539956
						0.200848	0.539711
						0.200848	0.539467
						0.200848	0.539223
						0.200848	0.538978
						0.201485	0.538734
						0.201485	0.53849
						0.202123	0.538245
						0.202713	0.538001
						0.203398	0.537756
						0.203398	0.537512
						0.203398	0.537268
						0.204036	0.537023
						0.204036	0.536779
						0.204036	0.536535
						0.204673	0.53629
						0.204673	0.536046
						0.204673	0.535801
						0.204673	0.535557
						0.204673	0.535313
						0.20531	0.535068
						0.205948	0.534824
						0.205949	0.534579
						0.205949	0.534335
						0.206585	0.534091
						0.206586	0.533846
						0.206586	0.533602
						0.206586	0.533358
						0.206586	0.533113
						0.206586	0.532869
						0.206586	0.532624
						0.206586	0.53238
						0.206586	0.532136
						0.206587	0.531891
						0.207222	0.531647
						0.207223	0.531403
						0.207224	0.531158
						0.207224	0.530914
						0.207224	0.530669
						0.207224	0.530425
						0.207224	0.530181
						0.207861	0.529936
						0.207861	0.529692
						0.207861	0.529448
						0.207861	0.529203
						0.207861	0.528959
						0.207862	0.528714
						0.208247	0.52847
						0.208498	0.528226
						0.208499	0.527981
						0.209136	0.527737
						0.209136	0.527492
						0.209136	0.527248
						0.209136	0.527004
						0.209774	0.526759
						0.209774	0.526515
						0.209774	0.526271
						0.209775	0.526026
						0.209775	0.525782
						0.209775	0.525537
						0.21041	0.525293
						0.210411	0.525049
						0.210411	0.524804
						0.210412	0.52456
						0.210412	0.524316
						0.210412	0.524071
						0.210412	0.523827
						0.211048	0.523582
						0.211049	0.523338
						0.211049	0.523094
						0.211049	0.522849
						0.211262	0.522605
						0.211686	0.522361
						0.212324	0.522116
						0.212325	0.521872
						0.212325	0.521627
						0.212325	0.521383
						0.212325	0.521139
						0.212326	0.520894
						0.212961	0.52065
						0.212962	0.520405
						0.212962	0.520161
						0.212962	0.519917
						0.212962	0.519672
						0.212962	0.519428
						0.213599	0.519184
						0.2136	0.518939
						0.214237	0.518695
						0.214237	0.51845
						0.214238	0.518206
						0.214874	0.517962
						0.214875	0.517717
						0.214875	0.517473
						0.215512	0.517229
						0.215513	0.516984
						0.215513	0.51674
						0.215513	0.516495
						0.21615	0.516251
						0.21615	0.516007
						0.21615	0.515762
						0.21615	0.515518
						0.216151	0.515274
						0.216151	0.515029
						0.216788	0.514785
						0.217425	0.51454
						0.217425	0.514296
						0.217425	0.514052
						0.217425	0.513807
						0.217427	0.513563
						0.218063	0.513318
						0.218063	0.513074
						0.2187	0.51283
						0.2187	0.512585
						0.218701	0.512341
						0.218701	0.512097
						0.218701	0.511852
[truncated: 2,094 more rows]

## Sheet: 15ntABr
nuc 12h			cyto 12h			nuc 24h			cyto 24h			nuc 48h			cyto 48h
Volume (x)	CCDF (y)		Volume (x)	CCDF (y)		Volume (x)	CCDF (y)		Volume (x)	CCDF (y)		Volume (x)	CCDF (y)		Volume (x)	CCDF (y)
0.014664	0.998992		0.02	0.992647		0.019102	0.998806		0.021679	0.996124		0.048391	0.998512		0.017048	0.999495
0.015347	0.996976		0.021679	0.977941		0.038203	0.99642		0.021679	0.988372		0.077897	0.995536		0.017853	0.998484
0.038203	0.99496		0.021679	0.963235		0.048391	0.994033		0.021679	0.98062		0.10762	0.992559		0.017853	0.997473
0.048391	0.992943		0.021679	0.948529		0.048391	0.991646		0.021679	0.972868		0.10762	0.989583		0.017853	0.996462
0.048391	0.990927		0.044633	0.933824		0.048391	0.98926		0.021679	0.965116		0.13691	0.986607		0.021679	0.99545
0.048391	0.988911		0.044633	0.919118		0.048391	0.986873		0.021679	0.957364		0.137235	0.983631		0.021679	0.994439
0.048391	0.986895		0.048458	0.904412		0.048391	0.984487		0.02933	0.949612		0.181823	0.980655		0.021679	0.993428
0.048391	0.984879		0.05611	0.889706		0.048391	0.9821		0.033156	0.94186		0.18947	0.977678		0.021679	0.992417
0.048391	0.982863		0.05611	0.875		0.048391	0.979713		0.033156	0.934109		0.196464	0.974702		0.021679	0.991406
0.048391	0.980847		0.071413	0.860294		0.048391	0.977327		0.033156	0.926357		0.261778	0.971726		0.021679	0.990395
0.048391	0.978831		0.09126	0.845588		0.048391	0.97494		0.044633	0.918605		0.27893	0.96875		0.021679	0.989384
0.048391	0.976814		0.093091	0.830882		0.067493	0.972553		0.044633	0.910853		0.314379	0.965774		0.021679	0.988373
0.048391	0.974798		0.096279	0.816177		0.07768	0.970167		0.04527	0.903101		0.3719	0.962798		0.021679	0.987361
0.048391	0.972782		0.097554	0.801471		0.07768	0.96778		0.048459	0.895349		0.399644	0.959821		0.021679	0.98635
0.048391	0.970766		0.125609	0.786765		0.078005	0.965393		0.05611	0.887597		0.400634	0.956845		0.021679	0.985339
0.048391	0.96875		0.138999	0.772059		0.078005	0.963007		0.05611	0.879845		0.437534	0.953869		0.021679	0.984328
0.048391	0.966734		0.14665	0.757353		0.078005	0.96062		0.059935	0.872093		0.461508	0.950893		0.021679	0.983317
0.048391	0.964718		0.15	0.742647		0.078005	0.958234		0.066949	0.864341		0.474261	0.947917		0.021679	0.982306
0.048391	0.962702		0.158128	0.727941		0.078005	0.955847		0.068224	0.856589		0.49433	0.94494		0.021679	0.981295
0.048391	0.960685		0.167692	0.713235		0.078005	0.95346		0.086715	0.848837		0.508478	0.941964		0.021679	0.980284
0.048391	0.958669		0.177256	0.698529		0.078006	0.951074		0.089266	0.841085		0.553884	0.938988		0.021679	0.979272
0.048391	0.956653		0.232557	0.683824		0.078006	0.948687		0.094366	0.833333		0.554443	0.936012		0.021679	0.978261
0.05	0.954637		0.274172	0.669118		0.078006	0.9463		0.097555	0.825581		0.63113	0.933036		0.021679	0.97725
0.05	0.952621		0.274173	0.654412		0.078244	0.943914		0.113495	0.817829		0.640835	0.930059		0.021679	0.976239
0.067492	0.950605		0.28	0.639706		0.097107	0.941527		0.123697	0.810078		0.646452	0.927083		0.021679	0.975228
0.07768	0.948589		0.282462	0.625		0.102686	0.93914		0.124972	0.802326		0.707139	0.924107		0.021679	0.974217
0.077897	0.946573		0.290113	0.610294		0.105696	0.936754		0.133261	0.794574		0.731657	0.921131		0.021679	0.973206
0.077897	0.944556		0.290113	0.595588		0.107295	0.934367		0.136448	0.786822		0.736257	0.918155		0.021679	0.972195
0.077897	0.94254		0.29904	0.580882		0.107511	0.931981		0.136449	0.77907		0.739306	0.915178		0.021679	0.971183
0.078005	0.940524		0.307329	0.566177		0.10762	0.929594		0.138999	0.771318		0.771177	0.912202		0.021679	0.970172
0.078005	0.938508		0.334746	0.551471		0.10762	0.927207		0.153027	0.763566		0.771797	0.909226		0.021679	0.969161
0.078005	0.936492		0.335384	0.536765		0.10762	0.924821		0.16004	0.755814		0.794751	0.90625		0.021679	0.96815
0.078005	0.934476		0.37	0.522059		0.10762	0.922434		0.161953	0.748062		0.861623	0.903274		0.021679	0.967139
0.078005	0.93246		0.378103	0.507353		0.10762	0.920047		0.163866	0.74031		0.894443	0.900298		0.021679	0.966128
0.078006	0.930443		0.379378	0.492647		0.10762	0.917661		0.165141	0.732558		0.895441	0.897321		0.021679	0.965117
0.078006	0.928427		0.42	0.477941		0.10762	0.915274		0.170242	0.724806		0.936646	0.894345		0.021679	0.964106
0.078006	0.926411		0.432937	0.463235		0.107836	0.912888		0.173643	0.717054		0.938476	0.891369		0.021679	0.963094
0.078006	0.924395		0.436125	0.448529		0.126396	0.910501		0.174068	0.709302		1.04737	0.888393		0.021679	0.962083
0.078006	0.922379		0.444415	0.433824		0.136258	0.908114		0.190008	0.70155		1.05568	0.885417		0.021679	0.961072
0.078006	0.920363		0.519652	0.419118		0.136801	0.905728		0.20021	0.693798		1.08685	0.88244		0.021679	0.960061
0.078006	0.918347		0.531767	0.404412		0.136801	0.903341		0.202123	0.686047		1.09179	0.879464		0.021679	0.95905
0.078006	0.916331		0.539423	0.389706		0.137235	0.900954		0.207861	0.678295		1.11368	0.876488		0.021679	0.958039
0.078077	0.914314		0.6	0.375		0.137235	0.898568		0.212962	0.670543		1.13342	0.873512		0.021679	0.957028
0.102685	0.912298		0.65	0.360294		0.137235	0.896181		0.217425	0.662791		1.13686	0.870536		0.021679	0.956017
0.102686	0.910282		0.651638	0.345588		0.137235	0.893794		0.223801	0.655039		1.15694	0.867559		0.021679	0.955005
0.102848	0.908266		0.754294	0.330882		0.137235	0.891408		0.224439	0.647287		1.1841	0.864583		0.021679	0.953994
0.107403	0.90625		0.800202	0.316177		0.13756	0.889021		0.234003	0.639535		1.19487	0.861607		0.021679	0.952983
0.10762	0.904234		0.833996	0.301471		0.156011	0.886635		0.236554	0.631783		1.21008	0.858631		0.021679	0.951972
0.10762	0.902218		0.914972	0.286765		0.157143	0.884248		0.242292	0.624031		1.22896	0.855655		0.021679	0.950961
0.10762	0.900202		0.938563	0.272059		0.157143	0.881861		0.242667	0.616279		1.23914	0.852678		0.021679	0.94995
0.10762	0.898185		1.05525	0.257353		0.159856	0.879475		0.248031	0.608527		1.2663	0.849702		0.021679	0.948939
0.10762	0.896169		1.0731	0.242647		0.166849	0.877088		0.248668	0.600775		1.28569	0.846726		0.021679	0.947928
0.10762	0.894153		1.59	0.227941		0.166849	0.874701		0.252494	0.593023		1.30561	0.84375		0.021679	0.946917
0.10762	0.892137		1.94535	0.213235		0.166849	0.872315		0.267797	0.585271		1.32049	0.840774		0.021679	0.945905
0.10762	0.890121		1.99444	0.198529		0.166849	0.869928		0.279273	0.577519		1.34525	0.837798		0.021679	0.944894
0.10762	0.888105		2.07797	0.183824		0.166849	0.867541		0.281824	0.569767		1.35898	0.834821		0.021679	0.943883
0.10762	0.886089		2.88264	0.169118		0.16685	0.865155		0.282072	0.562016		1.374	0.831845		0.025385	0.942872
0.10762	0.884073		3.08668	0.154412		0.167175	0.862768		0.293301	0.554264		1.37905	0.828869		0.031881	0.941861
0.10762	0.882056		3.2	0.139706		0.18627	0.860382		0.307966	0.546512		1.38637	0.825893		0.033156	0.94085
0.11	0.88004		3.44	0.125		0.187249	0.857995		0.316892	0.53876		1.39883	0.822917		0.033156	0.939839
0.11	0.878024		4.4	0.110294		0.18725	0.855608		0.335981	0.531008		1.4039	0.81994		0.033156	0.938828
0.127366	0.876008		5.43	0.095588		0.189471	0.853222		0.338572	0.523256		1.42685	0.816964		0.033156	0.937816
0.127366	0.873992		5.69386	0.080882		0.19	0.850835		0.342397	0.515504		1.47136	0.813988		0.033156	0.936805
0.132463	0.871976		7.89	0.066177		0.195813	0.848448		0.361398	0.507752		1.49568	0.811012		0.033156	0.935794
0.132463	0.86996		9.45	0.051471		0.196356	0.846062		0.361749	0.5		1.49627	0.808036		0.033156	0.934783
0.132463	0.867943		9.88	0.036765		0.196464	0.843675		0.363438	0.492248		1.55394	0.805059		0.033156	0.933772
0.135013	0.865927		11.44	0.022059		0.19668	0.841288		0.364713	0.484496		1.57461	0.802083		0.033156	0.932761
0.135013	0.863911		12.56	0.007353		0.196789	0.838902		0.367124	0.476744		1.57916	0.799107		0.033156	0.93175
0.136584	0.861895					0.196789	0.836515		0.383204	0.468992		1.61005	0.796131		0.033156	0.930739
0.136801	0.859879					0.212092	0.834129		0.407433	0.46124		1.6279	0.793155		0.033156	0.929727
0.137126	0.857863					0.212092	0.831742		0.429749	0.453488		1.63284	0.790178		0.033156	0.928716
0.137235	0.855847					0.226404	0.829355		0.43518	0.445736		1.67777	0.787202		0.033156	0.927705
0.137235	0.853831					0.226404	0.826969		0.44314	0.437985		1.68926	0.784226		0.033156	0.926694
0.137235	0.851814					0.232163	0.824582		0.449039	0.430233		1.68927	0.78125		0.033156	0.925683
0.137235	0.849798					0.241706	0.822195		0.453341	0.422481		1.69928	0.778274		0.033156	0.924672
0.137235	0.847782					0.244091	0.819809		0.462906	0.414729		1.70439	0.775298		0.033156	0.923661
0.137235	0.845766					0.246696	0.817422		0.464181	0.406977		1.7387	0.772321		0.033156	0.92265
0.137235	0.84375					0.256344	0.815035		0.471683	0.399225		1.75239	0.769345		0.033156	0.921638
0.137235	0.841734					0.261778	0.812649		0.485222	0.391473		1.83152	0.766369		0.033156	0.920627
0.137235	0.839718					0.273759	0.810262		0.54707	0.383721		1.83182	0.763393		0.033156	0.919616
0.13756	0.837702					0.278531	0.807876		0.557909	0.375969		1.84297	0.760417		0.033156	0.918605
0.151684	0.835685					0.280698	0.805489		0.567474	0.368217		1.89172	0.75744		0.033156	0.917594
0.156011	0.833669					0.285633	0.803102		0.594253	0.360465		1.89352	0.754464		0.033156	0.916583
0.15698	0.831653					0.286949	0.800716		0.635059	0.352713		1.89929	0.751488		0.033156	0.915572
0.157143	0.829637					0.28695	0.798329		0.653551	0.344961		1.91621	0.748512		0.033156	0.914561
0.157143	0.827621					0.291555	0.795942		0.680331	0.337209		2	0.745536		0.033156	0.913549
0.157143	0.825605					0.305704	0.793556		0.685432	0.329457		2.00343	0.742559		0.033156	0.912538
0.157306	0.823589					0.305867	0.791169		0.731911	0.321705		2.10939	0.739583		0.033156	0.911527
0.159694	0.821573					0.314013	0.788782		0.785515	0.313954		2.11423	0.736607		0.033156	0.910516
0.159856	0.819556					0.320573	0.786396		0.832722	0.306202		2.15123	0.733631		0.033156	0.909505
0.166089	0.81754					0.323554	0.784009		0.84037	0.29845		2.15175	0.730655		0.033156	0.908494
0.166524	0.815524					0.330221	0.781623		0.853762	0.290698		2.15695	0.727678		0.033156	0.907483
0.166849	0.813508					0.339523	0.779236		0.916818	0.282946		2.18614	0.724702		0.033156	0.906472
0.166849	0.811492					0.344103	0.776849		0.922624	0.275194		2.20465	0.721726		0.033156	0.90546
0.166849	0.809476					0.359257	0.774463		0.955216	0.267442		2.21197	0.71875		0.033156	0.904449
0.166849	0.80746					0.373405	0.772076		0.98189	0.25969		2.21872	0.715774		0.033156	0.903438
0.166849	0.805443					0.375453	0.769689		0.998499	0.251938		2.24069	0.712798		0.033156	0.902427
0.16685	0.803427					0.375454	0.767303		0.998499	0.244186		2.28839	0.709821		0.033156	0.901416
0.166958	0.801411					0.378174	0.764916		1.12092	0.236434		2.29869	0.706845		0.033156	0.900405
0.167175	0.799395					0.381715	0.76253		1.12411	0.228682		2.37755	0.703869		0.033156	0.899394
0.177377	0.797379					0.389034	0.760143		1.12602	0.22093		2.39054	0.700893		0.033156	0.898383
0.18	0.795363					0.400961	0.757756		1.30009	0.213178		2.4484	0.697917		0.033156	0.897372
0.181823	0.793347					0.407792	0.75537		1.54174	0.205426		2.50559	0.69494		0.033156	0.89636
0.18692	0.791331					0.409741	0.752983		1.55513	0.197674		2.54678	0.691964		0.033156	0.895349
0.187249	0.789314					0.413877	0.750596		1.63292	0.189923		2.5512	0.688988		0.033156	0.894338
0.191692	0.787298					0.42087	0.74821		1.68715	0.182171		2.58464	0.686012		0.033156	0.893327
0.191692	0.785282					0.426929	0.745823		1.74897	0.174419		2.62484	0.683036		0.033156	0.892316
0.196464	0.783266					0.4405	0.743436		1.77575	0.166667		2.62881	0.680059		0.033156	0.891305
0.196681	0.78125					0.44094	0.74105		1.83953	0.158915		2.65175	0.677083		0.033793	0.890294
0.196789	0.779234					0.441436	0.738663		1.90072	0.151163		2.65521	0.674107		0.033793	0.889283
0.196789	0.777218					0.444453	0.736277		2.22387	0.143411		2.68594	0.671131		0.033793	0.888271
0.196789	0.775202					0.448429	0.73389		2.31963	0.135659		2.70242	0.668155		0.033793	0.88726
0.196789	0.773185					0.452427	0.731503		2.58997	0.127907		2.73815	0.665178		0.033794	0.886249
0.196789	0.771169					0.456827	0.729117		3.19275	0.120155		2.76515	0.662202		0.039584	0.885238
0.19679	0.769153					0.459702	0.72673		3.25883	0.112403		2.84014	0.659226		0.039709	0.884227
0.206991	0.767137					0.464057	0.724343		4.09346	0.104651		2.843	0.65625		0.040807	0.883216
0.209379	0.765121					0.468826	0.721957		4.21397	0.096899		2.84872	0.653274		0.042082	0.882205
0.212092	0.763105					0.470941	0.71957		5.25838	0.089147		2.87155	0.650298		0.042082	0.881194
0.212092	0.761089					0.48635	0.717183		5.40003	0.081395		2.87381	0.647321		0.042692	0.880182
0.212092	0.759073					0.488409	0.714797		6.09	0.073643		2.91148	0.644345		0.043357	0.879171
0.212092	0.757056					0.496547	0.71241		6.09	0.065892		3.00271	0.641369		0.043357	0.87816
0.214151	0.75504					0.500963	0.710024		6.8691	0.05814		3.02717	0.638393		0.043358	0.877149
0.215667	0.753024					0.506095	0.707637		7.42827	0.050388		3.05108	0.635417		0.043358	0.876138
0.216643	0.751008					0.508808	0.70525		8.79	0.042636		3.07837	0.63244		0.043995	0.875127
0.216698	0.748992					0.516561	0.702864		12.18	0.034884		3.1078	0.629464		0.044633	0.874116
0.225753	0.746976					0.520092	0.700477		12.186	0.027132		3.11344	0.626488		0.044633	0.873105
0.226078	0.74496					0.52791	0.69809		12.2064	0.01938		3.11534	0.623512		0.044633	0.872093
0.226404	0.742943					0.533813	0.695704		12.9052	0.011628		3.14151	0.620536		0.044633	0.871082
0.226404	0.740927					0.536615	0.693317		16.0482	0.003876		3.14924	0.617559		0.044633	0.870071
0.226404	0.738911					0.537557	0.69093					3.17701	0.614583		0.044633	0.86906
0.236772	0.736895					0.55356	0.688544					3.24917	0.611607		0.044633	0.868049
0.236935	0.734879					0.556851	0.686157					3.24983	0.608631		0.044633	0.867038
0.237264	0.732863					0.55734	0.683771					3.26544	0.605655		0.044633	0.866027
0.244257	0.730847					0.56392	0.681384					3.28819	0.602678		0.044633	0.865016
0.249025	0.728831					0.565538	0.678997					3.28912	0.599702		0.044633	0.864004
0.251247	0.726814					0.5724	0.676611					3.32419	0.596726		0.044633	0.862993
0.256235	0.724798					0.576836	0.674224					3.36721	0.59375		0.044633	0.861982
0.256343	0.722782					0.588602	0.671837					3.43264	0.590774		0.044633	0.860971
0.259556	0.720766					0.588763	0.669451					3.43868	0.587798		0.044633	0.85996
0.259556	0.71875					0.591147	0.667064					3.45646	0.584821		0.044633	0.858949
0.261778	0.716734					0.596248	0.664677					3.46935	0.581845		0.044633	0.857938
0.264165	0.714718					0.599132	0.662291					3.4748	0.578869		0.044633	0.856927
0.264772	0.712702					0.603572	0.659904					3.53819	0.575893		0.044633	0.855916
0.266713	0.710685					0.614673	0.657518					3.55581	0.572917		0.044633	0.854904
0.271322	0.708669					0.618712	0.655131					3.59702	0.56994		0.044633	0.853893
0.273868	0.706653					0.620302	0.652744					3.61044	0.566964		0.044633	0.852882
0.27609	0.704637					0.621094	0.650358					3.61893	0.563988		0.044633	0.851871
0.27609	0.702621					0.627101	0.647971					3.62433	0.561012		0.04527	0.85086
0.280862	0.700605					0.630631	0.645584					3.64306	0.558036		0.04527	0.849849
0.284074	0.698589					0.631621	0.643198					3.64335	0.555059		0.04527	0.848838
0.285959	0.696573					0.633811	0.640811					3.77251	0.552083		0.04527	0.847827
0.28662	0.694556					0.634005	0.638425					3.83603	0.549107		0.04527	0.846815
0.289171	0.69254					0.636065	0.636038					3.88355	0.546131		0.04527	0.845804
0.293451	0.690524					0.636889	0.633651					3.91911	0.543155		0.047821	0.844793
0.30294	0.688508					0.637642	0.631265					3.96228	0.540178		0.048458	0.843782
0.304192	0.686492					0.638641	0.628878					3.96846	0.537202		0.048458	0.842771
0.309408	0.684476					0.647828	0.626491					3.9858	0.534226		0.048458	0.84176
0.313685	0.68246					0.651692	0.624105					3.99282	0.53125		0.048458	0.840749
0.314343	0.680443					0.653751	0.621718					4.01395	0.528274		0.048459	0.839738
0.316563	0.678427					0.656794	0.619331					4.05297	0.525298		0.048459	0.838726
0.316564	0.676411					0.660577	0.616945					4.16403	0.522321		0.048459	0.837715
0.319111	0.674395					0.66107	0.614558					4.1717	0.519345		0.048459	0.836704
0.32	0.672379					0.665014	0.612172					4.23946	0.516369		0.053559	0.835693
0.323553	0.670363					0.673757	0.609785					4.24467	0.513393		0.053559	0.834682
0.329107	0.668347					0.673823	0.607398					4.3438	0.510417		0.055472	0.833671
0.329269	0.666331					0.678653	0.605012					4.36614	0.50744		0.055472	0.83266
0.329317	0.664314					0.686408	0.602625					4.39537	0.504464		0.055472	0.831649
0.331863	0.662298					0.696448	0.600238					4.42329	0.501488		0.055472	0.830637
0.334085	0.660282					0.696857	0.597852					4.42351	0.498512		0.055472	0.829626
0.334085	0.658266					0.700724	0.595465					4.47984	0.495536		0.055472	0.828615
0.338857	0.65625					0.705657	0.593078					4.51985	0.492559		0.055472	0.827604
0.339185	0.654234					0.705813	0.590692					4.57203	0.489583		0.055472	0.826593
0.341736	0.652218					0.711417	0.588305					4.66503	0.486607		0.055472	0.825582
0.346508	0.650202					0.719626	0.585919					4.74868	0.483631		0.05611	0.824571
0.348234	0.648185					0.72302	0.583532					4.82109	0.480655		0.05611	0.82356
0.35111	0.646169					0.72655	0.581145					4.82647	0.477678		0.05611	0.822548
0.353169	0.644153					0.7347	0.578759					4.85242	0.474702		0.05611	0.821537
0.357777	0.642137					0.736421	0.576372					4.99662	0.471726		0.05611	0.820526
0.358355	0.640121					0.740429	0.573985					5.06322	0.46875		0.05611	0.819515
0.36	0.638105					0.741036	0.571599					5.07413	0.465774		0.05611	0.818504
0.36	0.636089					0.742255	0.569212					5.07801	0.462798		0.05611	0.817493
0.361315	0.634073					0.744076	0.566825					5.0788	0.459821		0.056747	0.816482
0.361478	0.632056					0.75195	0.564439					5.08035	0.456845		0.057385	0.815471
0.364028	0.63004					0.758696	0.562052					5.14378	0.453869		0.057385	0.814459
0.364028	0.628024					0.762426	0.559666					5.17514	0.450893		0.059298	0.813448
0.364029	0.626008					0.768255	0.557279					5.247	0.447917		0.059935	0.812437
0.374331	0.623992					0.771803	0.554892					5.24983	0.44494		0.059935	0.811426
0.379165	0.621976					0.774189	0.552506					5.25466	0.441964		0.059935	0.810415
0.384679	0.61996					0.781499	0.550119					5.27592	0.438988		0.059935	0.809404
0.385331	0.617943					0.78358	0.547732					5.34607	0.436012		0.059935	0.808393
0.386649	0.615927					0.799776	0.545346					5.3582	0.433036		0.059935	0.807382
0.387556	0.613911					0.803628	0.542959					5.42529	0.430059		0.059935	0.806371
0.388708	0.611895					0.813172	0.540572					5.52356	0.427083		0.059935	0.805359
0.388871	0.609879					0.816381	0.538186					5.55256	0.424107		0.059935	0.804348
0.391418	0.607863					0.826508	0.535799					5.56156	0.421131		0.059935	0.803337
0.391421	0.605847					0.832672	0.533413					5.68115	0.418155		0.059935	0.802326
0.393972	0.603831					0.836203	0.531026					5.74971	0.415178		0.059936	0.801315
0.400633	0.601814					0.849199	0.528639					5.75454	0.412202		0.059936	0.800304
0.407463	0.599798					0.852088	0.526253					5.91426	0.409226		0.06121	0.799293
0.408114	0.597782					0.870665	0.523866					5.91462	0.40625		0.062486	0.798282
0.408779	0.595766					0.871829	0.521479					5.92611	0.403274		0.065674	0.79727
0.41	0.59375					0.883966	0.519093					5.99174	0.400298		0.067587	0.796259
0.411493	0.591734					0.919458	0.516706					5.9927	0.397321		0.067587	0.795248
0.414043	0.589718					0.931548	0.514319					6.06996	0.394345		0.067587	0.794237
0.415127	0.587702					0.93426	0.511933					6.1655	0.391369		0.068224	0.793226
0.415718	0.585685					0.942502	0.509546					6.27345	0.388393		0.068862	0.792215
0.416264	0.583669					0.948983	0.50716					6.30995	0.385417		0.068862	0.791204
0.416427	0.581653					0.953102	0.504773					6.36521	0.38244		0.068862	0.790193
0.416428	0.579637					0.972644	0.502386					6.40965	0.379464		0.068862	0.789181
0.418322	0.577621					0.981291	0.5					6.44884	0.376488		0.068862	0.78817
0.423583	0.575605					0.981325	0.497613					6.4589	0.373512		0.0695	0.787159
0.425312	0.573589					1.00186	0.495226					6.5811	0.370536		0.070062	0.786148
0.428688	0.571573					1.00978	0.49284					6.59807	0.367559		0.070775	0.785137
0.431893	0.569556					1.01487	0.490453					6.63014	0.364583		0.071412	0.784126
0.435008	0.56754					1.01726	0.488067					6.65114	0.361607		0.071412	0.783115
0.435674	0.565524					1.01965	0.48568					6.66956	0.358631		0.071413	0.782104
0.436664	0.563508					1.0375	0.483293					6.68679	0.355655		0.071413	0.781092
0.44	0.561492					1.03889	0.480907					6.77905	0.352678		0.071413	0.780081
0.440945	0.559476					1.04862	0.47852					6.79918	0.349702		0.07205	0.77907
0.440995	0.55746					1.05724	0.476133					6.86237	0.346726		0.07205	0.778059
0.442123	0.555443					1.07088	0.473747					6.96414	0.34375		0.07205	0.777048
0.4444	0.553427					1.08658	0.47136					7.01415	0.340774		0.07205	0.776037
0.445221	0.551411					1.11295	0.468973					7.06844	0.337798		0.07205	0.775026
0.445878	0.549395					1.11453	0.466587					7.11343	0.334821		0.07205	0.774015
0.447608	0.547379					1.12747	0.4642					7.24854	0.331845		0.07205	0.773003
0.450343	0.545363					1.1321	0.461814					7.26963	0.328869		0.07205	0.771992
0.454157	0.543347					1.13366	0.459427					7.28556	0.325893		0.073325	0.770981
0.45608	0.541331					1.14839	0.45704					7.42924	0.322917		0.078426	0.76997
0.457966	0.539314					1.15656	0.454654					7.61562	0.31994		0.079064	0.768959
0.46	0.537298					1.15826	0.452267					7.68828	0.316964		0.079334	0.767948
0.460512	0.535282					1.17052	0.44988					7.71169	0.313988		0.080143	0.766937
0.461507	0.533266					1.18439	0.447494					7.76296	0.311012		0.080339	0.765926
0.461507	0.53125					1.18949	0.445107					7.7649	0.308036		0.081614	0.764914
0.46584	0.529234					1.19652	0.44272					7.81974	0.305059		0.081614	0.763903
0.475489	0.527218					1.19907	0.440334					8.06805	0.302083		0.081614	0.762892
0.475656	0.525202					1.20023	0.437947					8.09136	0.299107		0.082252	0.761881
0.475818	0.523185					1.22647	0.435561					8.14876	0.296131		0.082889	0.76087
0.48	0.521169					1.22858	0.433174					8.16773	0.293155		0.082889	0.759859
0.480916	0.519153					1.22918	0.430787					8.24076	0.290178		0.082889	0.758848
0.483029	0.517137					1.23944	0.428401					8.33609	0.287202		0.082889	0.757837
0.484129	0.515121					1.2588	0.426014					8.35449	0.284226		0.082889	0.756826
0.486021	0.513105					1.28026	0.423627					8.37865	0.28125		0.083527	0.755814
0.487709	0.511089					1.28824	0.421241					8.4053	0.278274		0.084165	0.754803
0.4889	0.509073					1.31019	0.418854					8.44156	0.275298		0.084802	0.753792
0.496215	0.507056					1.31936	0.416467					8.47108	0.272321		0.084802	0.752781
0.49833	0.50504					1.32263	0.414081					8.47248	0.269345		0.086715	0.75177
0.500883	0.503024					1.32528	0.411694					8.54208	0.266369		0.086715	0.750759
0.504202	0.501008					1.34179	0.409308					8.56651	0.263393		0.086716	0.749748
0.504528	0.498992					1.34706	0.406921					8.59325	0.260417		0.088628	0.748737
0.506095	0.496976					1.36604	0.404534					8.94707	0.25744		0.088628	0.747725
0.506258	0.49496					1.37059	0.402148					9.03465	0.254464		0.089265	0.746714
0.50642	0.492943					1.38906	0.399761					9.21437	0.251488		0.089266	0.745703
0.5093	0.490927					1.39436	0.397374					9.27651	0.248512		0.089266	0.744692
0.51	0.488911					1.39468	0.394988					9.36185	0.245536		0.090527	0.743681
0.51	0.486895					1.39813	0.392601					9.64182	0.242559		0.09103	0.74267
0.510867	0.484879					1.4	0.390214					9.68422	0.239583		0.091178	0.741659
0.515639	0.482863					1.42174	0.387828					9.71293	0.236607		0.093729	0.740648
0.521723	0.480847					1.42345	0.385441					9.94119	0.233631		0.093729	0.739636
0.526059	0.478831					1.42595	0.383055					10.0992	0.230655		0.093729	0.738625
0.529042	0.476814					1.42964	0.380668					10.2988	0.227678		0.094366	0.737614
0.534197	0.474798					1.44387	0.378281					10.5115	0.224702		0.094366	0.736603
0.534475	0.472782					1.48853	0.375895					10.5447	0.221726		0.094366	0.735592
0.534475	0.470766					1.51396	0.373508					10.5488	0.21875		0.094366	0.734581
0.534885	0.46875					1.52859	0.371121					10.5493	0.215774		0.095004	0.73357
0.53792	0.466734					1.54691	0.368735					10.753	0.212798		0.095642	0.732559
0.542866	0.464718					1.55189	0.366348					10.9254	0.209821		0.096279	0.731547
0.550568	0.462702					1.55221	0.363961					11.0376	0.206845		0.096279	0.730536
0.556269	0.460685					1.61893	0.361575					11.1173	0.203869		0.09628	0.729525
0.556435	0.458669					1.61975	0.359188					11.2273	0.200893		0.096917	0.728514
0.558877	0.456653					1.64054	0.356802					11.2719	0.197917		0.096917	0.727503
0.56	0.454637					1.65352	0.354415					11.4032	0.19494		0.096917	0.726492
0.560553	0.452621					1.65682	0.352028					11.6568	0.191964		0.096917	0.725481
0.561207	0.450605					1.69126	0.349642					11.6742	0.188988		0.098192	0.72447
0.563594	0.448589					1.70119	0.347255					12.1251	0.186012		0.098192	0.723458
0.564188	0.446573					1.7027	0.344868					12.2465	0.183036		0.098192	0.722447
0.565978	0.444556					1.71104	0.342482					13.0016	0.180059		0.09883	0.721436
0.565979	0.44254					1.71854	0.340095					13.0117	0.177083		0.09883	0.720425
0.570259	0.440524					1.7315	0.337709					13.2519	0.174107		0.09883	0.719414
0.576835	0.438508					1.77714	0.335322					13.3753	0.171131		0.099468	0.718403
0.579555	0.436492					1.77821	0.332935					13.3891	0.168155		0.10063	0.717392
0.582675	0.434476					1.78945	0.330549					13.4225	0.165178		0.10138	0.716381
0.586378	0.43246					1.79	0.328162					13.548	0.162202		0.10138	0.715369
0.594197	0.430443					1.80156	0.325775					14.375	0.159226		0.10138	0.714358
0.603574	0.428427					1.81053	0.323389					14.4182	0.15625		0.10138	0.713347
0.606449	0.426411					1.84038	0.321002					14.7911	0.153274		0.102656	0.712336
0.608505	0.424395					1.86265	0.318615					15.443	0.150298		0.103931	0.711325
0.608894	0.422379					1.89582	0.316229					16.4494	0.147321		0.104165	0.710314
0.620192	0.420363					1.90826	0.313842					16.7355	0.144345		0.104568	0.709303
0.626524	0.418347					1.9099	0.311456					17.4989	0.141369		0.105206	0.708292
0.631018	0.416331					1.9113	0.309069					17.6019	0.138393		0.105206	0.707281
0.636234	0.414314					1.91888	0.306682					17.8713	0.135417		0.107119	0.706269
0.640345	0.412298					1.92553	0.304296					18.4795	0.13244		0.107119	0.705258
0.644045	0.410282					1.93415	0.301909					18.8223	0.129464		0.107756	0.704247
0.644827	0.408266					1.9405	0.299522					19.5425	0.126488		0.107756	0.703236
0.648051	0.40625					1.94378	0.297136					20.379	0.123512		0.107756	0.702225
0.651692	0.404234					1.96412	0.294749					20.9326	0.120536		0.107757	0.701214
0.652605	0.402218					1.98674	0.292362					21.4569	0.117559		0.109031	0.700203
0.659015	0.400202					1.9934	0.289976					21.5545	0.114583		0.109031	0.699192
0.670772	0.398185					2.00413	0.287589					21.8672	0.111607		0.109032	0.69818
0.672658	0.396169					2.06249	0.285203					22.1478	0.108631		0.109032	0.697169
0.679751	0.394153					2.08263	0.282816					23.1126	0.105655		0.109669	0.696158
0.681307	0.392137					2.0971	0.280429					24.3636	0.102678		0.109669	0.695147
0.681308	0.390121					2.16737	0.278043					24.4396	0.099702		0.109669	0.694136
0.683986	0.388105					2.19115	0.275656					24.5604	0.096726		0.109669	0.693125
0.685424	0.386089					2.19644	0.273269					25.1747	0.09375		0.110307	0.692114
0.688952	0.384073					2.20515	0.270883					25.7433	0.090774		0.110307	0.691103
0.689948	0.382056					2.24034	0.268496					25.9045	0.087798		0.110307	0.690091
0.69	0.38004					2.24705	0.266109					25.9962	0.084821		0.110944	0.68908
0.709196	0.378024					2.26616	0.263723					26.5638	0.081845		0.110944	0.688069
0.709362	0.376008					2.30584	0.261336					26.8311	0.078869		0.11222	0.687058
0.722443	0.373992					2.31472	0.25895					26.92	0.075893		0.11222	0.686047
0.722773	0.371976					2.32187	0.256563					27.0432	0.072917		0.11222	0.685036
0.729432	0.36996					2.40331	0.254176					27.1845	0.06994		0.11222	0.684025
0.733717	0.367943					2.45028	0.25179					27.9504	0.066964		0.113495	0.683014
0.738976	0.365927					2.46317	0.249403					29.4142	0.063988		0.113495	0.682002
0.741188	0.363911					2.47518	0.247016					30.3122	0.061012		0.113495	0.680991
0.747364	0.361895					2.4774	0.24463					30.3354	0.058036		0.113495	0.67998
0.749172	0.359879					2.47945	0.242243					31.3716	0.055059		0.113495	0.678969
0.752121	0.357863					2.49619	0.239856					32.6925	0.052083		0.114132	0.677958
0.753618	0.355847					2.51486	0.23747					33.012	0.049107		0.114132	0.676947
0.76	0.353831					2.51946	0.235083					34.013	0.046131		0.116683	0.675936
0.760201	0.351814					2.53733	0.232697					36.8337	0.043155		0.118595	0.674925
0.768088	0.349798					2.54153	0.23031					38.9143	0.040178		0.119232	0.673913
0.77829	0.347782					2.54427	0.227923					46.3962	0.037202		0.121146	0.672902
0.778948	0.345766					2.59799	0.225537					46.5026	0.034226		0.121146	0.671891
0.779115	0.34375					2.5996	0.22315					47.3258	0.03125		0.121783	0.67088
0.787431	0.341734					2.65171	0.220763					48.8261	0.028274		0.121784	0.669869
0.787835	0.339718					2.65262	0.218377					51.4181	0.025298		0.122421	0.668858
0.789705	0.337702					2.6878	0.21599					53.7677	0.022321		0.123059	0.667847
0.791554	0.335685					2.69944	0.213604					55.8148	0.019345		0.123059	0.666836
0.794704	0.333669					2.75482	0.211217					60.5019	0.016369		0.123697	0.665825
0.804127	0.331653					2.77382	0.20883					65.6234	0.013393		0.123697	0.664813
0.807905	0.329637					2.82681	0.206444					71.7478	0.010417		0.124334	0.663802
0.814821	0.327621					2.84	0.204057					101.831	0.00744		0.124334	0.662791
0.814826	0.325605					2.87046	0.20167					138.065	0.004464		0.124334	0.66178
0.815715	0.323589					2.89	0.199284					269.29	0.001488		0.124442	0.660769
0.829463	0.321573					2.89047	0.196897								0.124972	0.659758
0.83728	0.319556					2.89789	0.19451								0.124972	0.658747
0.84	0.31754					2.97	0.192124								0.125609	0.657736
0.842218	0.315524					3.00186	0.189737								0.126247	0.656724
0.846885	0.313508					3.03664	0.187351								0.126247	0.655713
0.85	0.311492					3.0471	0.184964								0.127522	0.654702
0.85	0.309476					3.05049	0.182577								0.12816	0.653691
0.854467	0.30746					3.05112	0.180191								0.129435	0.65268
0.859074	0.305443					3.07082	0.177804								0.129435	0.651669
0.864173	0.303427					3.24123	0.175417								0.130072	0.650658
0.865169	0.301411					3.30385	0.173031								0.131348	0.649647
0.870679	0.299395					3.30548	0.170644								0.131985	0.648635
0.872487	0.297379					3.54727	0.168257								0.131986	0.647624
0.877917	0.295363					3.55514	0.165871								0.133261	0.646613
0.881667	0.293347					3.59949	0.163484								0.133261	0.645602
0.884744	0.291331					3.61037	0.161098								0.13441	0.644591
0.886303	0.289314					3.61871	0.158711								0.135173	0.64358
0.89001	0.287298					3.65981	0.156324								0.135174	0.642569
0.894776	0.285282					3.67529	0.153938								0.135811	0.641558
0.895765	0.283266					3.74473	0.151551								0.135812	0.640546
0.900047	0.28125					3.75623	0.149164								0.137086	0.639535
0.90062	0.279234					3.79855	0.146778								0.138362	0.638524
0.90687	0.277218					3.8	0.144391								0.140274	0.637513
0.914851	0.275202					3.86	0.142004								0.140275	0.636502
0.915917	0.273185					3.8782	0.139618								0.140912	0.635491
0.923237	0.271169					4.05827	0.137231								0.142187	0.63448
0.924722	0.269153					4.09399	0.134845								0.142825	0.633469
0.93	0.267137					4.1016	0.132458								0.143462	0.632457
0.935501	0.265121					4.10815	0.130071								0.145376	0.631446
0.94	0.263105					4.35947	0.127685								0.146651	0.630435
0.940102	0.261089					4.57905	0.125298								0.146651	0.629424
0.943473	0.259073					4.58019	0.122911								0.147288	0.628413
0.964701	0.257056					4.7	0.120525								0.147925	0.627402
0.96808	0.25504					4.71151	0.118138								0.147926	0.626391
0.977943	0.253024					4.71321	0.115751								0.147926	0.62538
0.981731	0.251008					4.73014	0.113365								0.148563	0.624368
0.994476	0.248992					4.82577	0.110978								0.149201	0.623357
1.00625	0.246976					5.08119	0.108592								0.149838	0.622346
1.02952	0.24496					5.32	0.106205								0.149839	0.621335
1.03495	0.242943					5.3892	0.103818								0.150476	0.620324
1.04532	0.240927					5.39006	0.101432								0.151114	0.619313
1.04926	0.238911					5.57956	0.099045								0.151114	0.618302
1.05347	0.236895					5.59543	0.096658								0.151114	0.617291
1.07637	0.234879					5.61389	0.094272								0.151751	0.61628
1.07954	0.232863					5.82332	0.091885								0.151751	0.615268
1.08078	0.230847					6.3871	0.089498								0.151751	0.614257
1.08563	0.228831					6.39307	0.087112								0.152389	0.613246
1.08718	0.226814					6.68257	0.084725								0.152389	0.612235
1.09196	0.224798					7.12345	0.082339								0.152389	0.611224
1.10504	0.222782					7.14	0.079952								0.152389	0.610213
1.10964	0.220766					7.41841	0.077565								0.153026	0.609202
1.12613	0.21875					7.65889	0.075179								0.153026	0.608191
1.14	0.216734					7.80342	0.072792								0.153027	0.607179
1.14	0.214718					7.92323	0.070405								0.154302	0.606168
1.1414	0.212702					7.93016	0.068019								0.155577	0.605157
1.14753	0.210685					8	0.065632								0.156214	0.604146
1.16337	0.208669					8.33478	0.063246								0.156215	0.603135
1.17357	0.206653					9.05547	0.060859								0.15749	0.602124
1.18245	0.204637					9.1	0.058472								0.158127	0.601113
1.18582	0.202621					9.56773	0.056086								0.1582	0.600102
1.1994	0.200605					9.81986	0.053699								0.158765	0.59909
1.2063	0.198589					10.0696	0.051312								0.160679	0.598079
1.21626	0.196573					10.2248	0.048926								0.161316	0.597068
1.21782	0.194556					12.4856	0.046539								0.161953	0.596057
1.22253	0.19254					12.79	0.044152								0.162591	0.595046
1.22514	0.190524					13.1188	0.041766								0.162591	0.594035
1.22819	0.188508					17.2487	0.039379								0.163866	0.593024
1.24693	0.186492					18.06	0.036993								0.163867	0.592013
1.25097	0.184476					18.4299	0.034606								0.165779	0.591001
1.26332	0.18246					18.6268	0.032219								0.165779	0.58999
1.26971	0.180443					18.7187	0.029833								0.167054	0.588979
1.2746	0.178427					19.48	0.027446								0.167054	0.587968
1.28791	0.176411					19.5942	0.025059								0.167691	0.586957
1.29029	0.174395					26.9739	0.022673								0.168329	0.585946
1.2949	0.172379					28.1993	0.020286								0.169604	0.584935
1.31036	0.170363					33.0563	0.017899								0.169605	0.583924
1.32888	0.168347					34.2177	0.015513								0.17088	0.582912
1.33	0.166331					35.4912	0.013126								0.17088	0.581901
1.33103	0.164314					39.0203	0.01074								0.171517	0.58089
1.34179	0.162298					40.8427	0.008353								0.172155	0.579879
1.34436	0.160282					41.2756	0.005966								0.172155	0.578868
1.37183	0.158266					66.18	0.00358								0.17343	0.577857
1.37545	0.15625					75.04	0.001193								0.173431	0.576846
1.38161	0.154234														0.174705	0.575835
1.38211	0.152218														0.174706	0.574823
1.42833	0.150202														0.175343	0.573812
1.43	0.148185														0.176618	0.572801
1.44887	0.146169														0.176619	0.57179
1.45795	0.144153														0.177256	0.570779
1.47481	0.142137														0.177256	0.569768
1.47869	0.140121														0.177256	0.568757
1.48	0.138105														0.177893	0.567746
1.5073	0.136089														0.179169	0.566735
1.51257	0.134073														0.179806	0.565723
1.53364	0.132056														0.179806	0.564712
1.54186	0.13004														0.180444	0.563701
1.56265	0.128024														0.181719	0.56269
1.56374	0.126008														0.182994	0.561679
1.6079	0.123992														0.182995	0.560668
1.61703	0.121976														0.184907	0.559657
1.65062	0.11996														0.186182	0.558646
1.67257	0.117943														0.187457	0.557634
1.69554	0.115927														0.187461	0.556623
1.71939	0.113911														0.188095	0.555612
1.72362	0.111895														0.188096	0.554601
1.72783	0.109879														0.188733	0.55359
1.72809	0.107863														0.18937	0.552579
1.74463	0.105847														0.189371	0.551568
1.7583	0.103831														0.191284	0.550557
1.75919	0.101814														0.19192	0.549545
1.76	0.099798														0.192558	0.548534
1.76002	0.097782														0.192559	0.547523
1.77	0.095766														0.192559	0.546512
1.81086	0.09375														0.192559	0.545501
1.81448	0.091734														0.193196	0.54449
1.82	0.089718														0.193834	0.543479
1.83183	0.087702														0.194471	0.542468
1.87261	0.085685														0.194471	0.541456
1.87748	0.083669														0.19511	0.540445
1.88019	0.081653														0.195746	0.539434
1.91755	0.079637														0.195747	0.538423
1.9384	0.077621														0.197659	0.537412
2.00047	0.075605														0.19766	0.536401
2.01773	0.073589														0.19766	0.53539
2.01997	0.071573														0.198297	0.534379
2.03864	0.069556														0.198844	0.533367
2.0601	0.06754														0.199572	0.532356
2.0982	0.065524														0.20021	0.531345
2.1124	0.063508														0.20021	0.530334
2.11492	0.061492														0.201485	0.529323
2.1303	0.059476														0.201485	0.528312
2.18298	0.05746														0.204035	0.527301
2.25564	0.055443														0.204673	0.52629
2.25573	0.053427														0.20531	0.525278
2.3188	0.051411														0.20531	0.524267
2.32124	0.049395														0.205311	0.523256
2.32353	0.047379														0.205948	0.522245
2.34104	0.045363														0.205949	0.521234
2.42875	0.043347														0.207861	0.520223
2.4312	0.041331														0.208499	0.519212
2.46863	0.039314														0.209137	0.518201
2.48056	0.037298														0.209137	0.51719
2.48637	0.035282														0.209774	0.516178
2.53	0.033266														0.209774	0.515167
2.56098	0.03125														0.209774	0.514156
2.59665	0.029234														0.209774	0.513145
2.65436	0.027218														0.209775	0.512134
2.66175	0.025202														0.211687	0.511123
2.74158	0.023185														0.212091	0.510112
2.77106	0.021169														0.214237	0.509101
2.91222	0.019153														0.214875	0.508089
2.97258	0.017137														0.21615	0.507078
3.17377	0.015121														0.21615	0.506067
3.55474	0.013105														0.21615	0.505056
3.69436	0.011089														0.217425	0.504045
3.94296	0.009073														0.218063	0.503034
4.30871	0.007056														0.218063	0.502023
5.18629	0.00504														0.220613	0.501012
5.8199	0.003024														0.220614	0.5
11.5392	0.001008														0.221251	0.498989
															0.222526	0.497978
															0.223195	0.496967
															0.223801	0.495956
															0.225077	0.494945
															0.228265	0.493934
															0.231452	0.492923
															0.231453	0.491911
															0.231453	0.4909
															0.231453	0.489889
															0.233365	0.488878
															0.234002	0.487867
															0.23464	0.486856
															0.235278	0.485845
															0.235279	0.484834
															0.237191	0.483822
															0.239104	0.482811
															0.24038	0.4818
															0.241016	0.480789
															0.242292	0.479778
															0.243568	0.478767
															0.24548	0.477756
															0.246118	0.476745
															0.246118	0.475734
															0.246755	0.474722
															0.247393	0.473711
															0.247393	0.4727
															0.247393	0.471689
															0.247393	0.470678
															0.251856	0.469667
															0.251857	0.468656
															0.252493	0.467645
															0.256319	0.466633
															0.257595	0.465622
															0.25887	0.464611
															0.259507	0.4636
															0.259508	0.462589
															0.259508	0.461578
															0.259833	0.460567
															0.260784	0.459556
															0.263333	0.458544
															0.263971	0.457533
															0.265246	0.456522
															0.265884	0.455511
															0.265884	0.4545
															0.267159	0.453489
															0.267797	0.452478
															0.270347	0.451467
															0.271623	0.450455
															0.27226	0.449444
															0.278636	0.448433
															0.278636	0.447422
															0.27991	0.446411
															0.279911	0.4454
															0.279912	0.444389
															0.280549	0.443378
															0.282461	0.442366
															0.282461	0.441355
															0.282993	0.440344
															0.283099	0.439333
															0.284375	0.438322
															0.288201	0.437311
															0.289476	0.4363
															0.292026	0.435289
															0.293301	0.434277
															0.294576	0.433266
															0.294576	0.432255
															0.295214	0.431244
															0.297764	0.430233
															0.297765	0.429222
															0.298402	0.428211
															0.300731	0.4272
															0.303503	0.426189
															0.303504	0.425177
															0.30414	0.424166
															0.306052	0.423155
															0.306052	0.422144
															0.307966	0.421133
															0.308604	0.420122
															0.309242	0.419111
															0.310517	0.4181
															0.312429	0.417088
															0.313705	0.416077
															0.314293	0.415066
															0.321994	0.414055
															0.321995	0.413044
															0.323269	0.412033
															0.324544	0.411022
															0.327732	0.410011
															0.330282	0.408999
															0.331558	0.407988
															0.332834	0.406977
															0.333471	0.405966
															0.333684	0.404955
															0.334108	0.403944
															0.336021	0.402933
															0.339209	0.401922
															0.341121	0.40091
															0.34743	0.399899
															0.349411	0.398888
															0.349411	0.397877
															0.350686	0.396866
															0.351961	0.395855
															0.352599	0.394844
															0.355786	0.393833
															0.355787	0.392821
															0.356095	0.39181
															0.356424	0.390799
															0.3577	0.389788
															0.359613	0.388777
															0.360888	0.387766
															0.361525	0.386755
															0.362801	0.385744
															0.366626	0.384732
															0.367901	0.383721
															0.36879	0.38271
															0.369176	0.381699
															0.369176	0.380688
															0.369814	0.379677
															0.373003	0.378666
															0.373641	0.377655
															0.374277	0.376644
															0.37619	0.375632
															0.376191	0.374621
															0.380654	0.37361
															0.381929	0.372599
															0.381929	0.371588
															0.383841	0.370577
															0.385754	0.369566
															0.386391	0.368555
															0.387031	0.367543
															0.390218	0.366532
															0.39658	0.365521
															0.397232	0.36451
															0.397232	0.363499
															0.39787	0.362488
															0.398506	0.361477
															0.401243	0.360466
															0.401264	0.359454
															0.401694	0.358443
															0.401766	0.357432
															0.407434	0.356421
															0.407434	0.35541
															0.408708	0.354399
															0.409984	0.353388
															0.409984	0.352377
															0.410621	0.351365
															0.410622	0.350354
															0.410623	0.349343
															0.411896	0.348332
															0.415723	0.347321
															0.416998	0.34631
															0.418273	0.345299
															0.424012	0.344288
															0.424649	0.343276
															0.429047	0.342265
															0.429112	0.341254
															0.429113	0.340243
															0.431026	0.339232
															0.4323	0.338221
															0.432938	0.33721
															0.435488	0.336199
															0.435488	0.335187
															0.436126	0.334176
															0.436764	0.333165
															0.437401	0.332154
															0.438039	0.331143
															0.444478	0.330132
															0.446577	0.329121
															0.446768	0.32811
															0.449515	0.327099
															0.450792	0.326087
															0.451428	0.325076
															0.452704	0.324065
															0.453828	0.323054
															0.454616	0.322043
															0.457167	0.321032
															0.458442	0.320021
															0.466733	0.31901
															0.468006	0.317998
															0.469282	0.316987
															0.473107	0.315976
															0.47757	0.314965
															0.477573	0.313954
															0.479964	0.312943
															0.486497	0.311932
															0.489685	0.310921
															0.491599	0.309909
															0.492236	0.308898
															0.494786	0.307887
															0.495795	0.306876
															0.499249	0.305865
															0.502394	0.304854
															0.504988	0.303843
															0.510726	0.302832
															0.51519	0.30182
															0.51774	0.300809
															0.519016	0.299798
															0.520291	0.298787
															0.520928	0.297776
															0.526029	0.296765
															0.528579	0.295754
															0.529217	0.294743
															0.532405	0.293731
															0.533681	0.29272
															0.533681	0.291709
															0.534956	0.290698
															0.537506	0.289687
															0.538144	0.288676
															0.53878	0.287665
															0.541331	0.286654
															0.545795	0.285643
															0.548983	0.284631
															0.549621	0.28362
															0.551293	0.282609
															0.553446	0.281598
															0.555997	0.280587
															0.555997	0.279576
															0.55606	0.278565
															0.557271	0.277554
															0.557272	0.276542
															0.557909	0.275531
															0.563648	0.27452
															0.569387	0.273509
															0.570661	0.272498
															0.570663	0.271487
															0.571298	0.270476
															0.571936	0.269465
															0.571937	0.268453
															0.572125	0.267442
															0.574489	0.266431
															0.576401	0.26542
															0.582139	0.264409
															0.589152	0.263398
															0.593021	0.262387
															0.594891	0.261376
															0.596167	0.260364
															0.598737	0.259353
															0.60063	0.258342
															0.601905	0.257331
															0.60601	0.25632
															0.606368	0.255309
															0.608152	0.254298
															0.616769	0.253287
															0.617003	0.252275
															0.62044	0.251264
															0.621034	0.250253
															0.6255	0.249242
															0.626772	0.248231
															0.634421	0.24722
															0.640161	0.246209
															0.640656	0.245198
															0.641272	0.244186
															0.643349	0.243175
															0.646538	0.242164
															0.647175	0.241153
															0.649088	0.240142
															0.652913	0.239131
															0.652914	0.23812
															0.654809	0.237109
															0.655464	0.236098
															0.656102	0.235086
															0.659851	0.234075
															0.666414	0.233064
															0.666941	0.232053
															0.667579	0.231042
															0.674592	0.230031
															0.679235	0.22902
															0.679778	0.228009
															0.680968	0.226997
															0.681605	0.225986
															0.685432	0.224975
															0.701426	0.223964
															0.707111	0.222953
															0.707749	0.221942
															0.709024	0.220931
															0.721776	0.21992
															0.726239	0.218908
															0.727514	0.217897
															0.728932	0.216886
															0.734528	0.215875
															0.734528	0.214864
															0.737652	0.213853
															0.74473	0.212842
															0.74983	0.211831
															0.750389	0.210819
															0.762637	0.209808
															0.762688	0.208797
															0.767046	0.207786
															0.77151	0.206775
															0.775334	0.205764
															0.779799	0.204753
															0.785537	0.203742
															0.787449	0.20273
															0.788952	0.201719
															0.793449	0.200708
															0.798926	0.199697
															0.800202	0.198686
															0.801079	0.197675
															0.804028	0.196664
															0.811678	0.195653
															0.812954	0.194641
															0.819331	0.19363
															0.820955	0.192619
															0.828257	0.191608
															0.831445	0.190597
															0.834634	0.189586
															0.839097	0.188575
															0.844197	0.187564
															0.846748	0.186553
															0.84866	0.185541
															0.850028	0.18453
															0.85376	0.183519
															0.857587	0.182508
															0.858862	0.181497
															0.863962	0.180486
															0.884369	0.179475
															0.904131	0.178464
															0.906683	0.177452
															0.908595	0.176441
															0.921983	0.17543
															0.925814	0.174419
															0.926448	0.173408
															0.935376	0.172397
															0.93665	0.171386
															0.957817	0.170375
															0.958329	0.169363
															0.96088	0.168352
															0.962154	0.167341
															0.977154	0.16633
															0.985109	0.165319
															0.985323	0.164308
															0.989571	0.163297
															0.99021	0.162286
															1.00169	0.161274
															1.01393	0.160263
															1.01826	0.159252
															1.02503	0.158241
															1.04558	0.15723
															1.05022	0.156219
															1.06464	0.155208
															1.07041	0.154197
															1.08203	0.153185
															1.09526	0.152174
															1.0986	0.151163
															1.10179	0.150152
															1.10562	0.149141
															1.10626	0.14813
															1.10807	0.147119
															1.11008	0.146108
															1.11901	0.145096
															1.1324	0.144085
															1.13431	0.143074
															1.1375	0.142063
															1.14196	0.141052
															1.1426	0.140041
															1.14451	0.13903
															1.15216	0.138019
															1.15663	0.137008
															1.15981	0.135996
															1.16658	0.134985
															1.16938	0.133974
															1.18086	0.132963
															1.20855	0.131952
															1.2121	0.130941
															1.21401	0.12993
															1.22485	0.128919
															1.2259	0.127907
															1.22681	0.126896
															1.22931	0.125885
															1.24237	0.124874
															1.26223	0.123863
															1.26948	0.122852
															1.27905	0.121841
															1.27962	0.12083
															1.28224	0.119818
															1.2918	0.118807
															1.29626	0.117796
															1.2969	0.116785
															1.29754	0.115774
															1.30902	0.114763
															1.31029	0.113752
															1.31093	0.112741
															1.32687	0.111729
															1.33419	0.110718
															1.35428	0.109707
															1.39375	0.108696
															1.39637	0.107685
															1.41847	0.106674
															1.42315	0.105663
															1.42765	0.104652
															1.42825	0.10364
															1.48818	0.102629
															1.48946	0.101618
															1.49149	0.100607
															1.49711	0.099596
															1.49775	0.098585
															1.50476	0.097574
															1.51305	0.096563
															1.52134	0.095552
															1.55258	0.09454
															1.5698	0.093529
															1.58624	0.092518
															1.63165	0.091507
															1.67501	0.090496
															1.6801	0.089485
															1.68265	0.088474
															1.68712	0.087463
															1.70487	0.086451
															1.79743	0.08544
															1.80397	0.084429
															1.81325	0.083418
															1.8145	0.082407
															1.83759	0.081396
															1.83887	0.080385
															1.86119	0.079374
															1.93579	0.078362
															1.98935	0.077351
															2.01418	0.07634
															2.07542	0.075329
															2.10794	0.074318
															2.13167	0.073307
															2.13472	0.072296
															2.15341	0.071285
															2.16469	0.070273
															2.21889	0.069262
															2.23036	0.068251
															2.24056	0.06724
															2.2607	0.066229
															2.26498	0.065218
															2.26862	0.064207
															2.28775	0.063196
															2.29681	0.062184
															2.30014	0.061173
															2.30241	0.060162
															2.32664	0.059151
															2.34947	0.05814
															2.44906	0.057129
															2.45889	0.056118
															2.47585	0.055107
															2.50645	0.054095
															2.51283	0.053084
															2.57276	0.052073
															2.59571	0.051062
															2.64966	0.050051
															2.66642	0.04904
															2.68753	0.048029
															2.7114	0.047018
															2.73981	0.046007
															2.74045	0.044995
															2.74427	0.043984
															2.85617	0.042973
															2.95549	0.041962
															3.05156	0.040951
															3.06436	0.03994
															3.13948	0.038929
															3.44756	0.037918
															3.51026	0.036906
															3.60043	0.035895
															3.61589	0.034884
															3.63247	0.033873
															3.72747	0.032862
															3.93983	0.031851
															4.32619	0.03084
															4.33002	0.029829
															4.3386	0.028817
															4.3546	0.027806
															4.7553	0.026795
															4.88474	0.025784
															5.01418	0.024773
															5.39674	0.023762
															5.40621	0.022751
															5.46815	0.02174
															6.24986	0.020728
															6.69214	0.019717
															7.03157	0.018706
															7.73103	0.017695
															8.69956	0.016684
															8.99224	0.015673
															9.72804	0.014662
															11.359	0.013651
															13.3336	0.012639
															16.3381	0.011628
															17.3404	0.010617
															17.5706	0.009606
															22.1398	0.008595
															25.8048	0.007584
															28.7805	0.006573
															29.1363	0.005562
															29.6776	0.00455
															36.0168	0.003539
															36.0273	0.002528
															40.9429	0.001517
															56.7111	0.000506

## Sheet: 20ntABr
nuc 6h			cyto 6h			nuc 12h			cyto 12h			nuc 24h			cyto 24h			nuc 48h			cyto 48h
Volume (x)	CCDF (y)		Volume (x)	CCDF (y)		Volume (x)	CCDF (y)		Volume (x)	CCDF (y)		Volume (x)	CCDF (y)		Volume (x)	CCDF (y)		Volume (x)	CCDF (y)		Volume (x)	CCDF (y)
0.02	0.998787		0.015191	0.985294		0.019102	0.999357		0.021679	0.992188		0.019102	0.998959		0.019739	0.998113		0.048391	0.997042		0.015191	0.999622
0.02	0.99636		0.020404	0.955882		0.048391	0.99807		0.031881	0.976563		0.019102	0.996875		0.021679	0.99434		0.048391	0.991125		0.017322	0.998868
0.023147	0.993932		0.021679	0.926471		0.048391	0.996783		0.031881	0.960938		0.019102	0.994792		0.021679	0.990566		0.048391	0.985208		0.017853	0.998113
0.038203	0.991505		0.021679	0.897059		0.048391	0.995496		0.033156	0.945313		0.019102	0.992709		0.021679	0.986793		0.078006	0.97929		0.017853	0.997358
0.038203	0.989078		0.021679	0.867647		0.048391	0.994209		0.033156	0.929688		0.019102	0.990625		0.021679	0.983019		0.102685	0.973373		0.017853	0.996603
0.048391	0.986651		0.024229	0.838235		0.048391	0.992922		0.033156	0.914063		0.028143	0.988542		0.021679	0.979245		0.10762	0.967456		0.01921	0.995849
0.048391	0.984224		0.031881	0.808824		0.048391	0.991635		0.059935	0.898438		0.035251	0.986459		0.021679	0.975472		0.10762	0.961539		0.021679	0.995094
0.048391	0.981797		0.033156	0.779412		0.048391	0.990348		0.059935	0.882813		0.035678	0.984375		0.021679	0.971698		0.10762	0.955622		0.021679	0.994339
0.048391	0.979369		0.05611	0.75		0.048391	0.989061		0.059935	0.867188		0.039918	0.982292		0.021679	0.967925		0.10762	0.949705		0.021679	0.993585
0.048391	0.976942		0.059935	0.720588		0.048391	0.987774		0.071413	0.851563		0.048391	0.980209		0.021679	0.964151		0.10762	0.943787		0.021679	0.99283
0.048391	0.974515		0.062486	0.691177		0.048391	0.986487		0.082889	0.835938		0.048391	0.978125		0.033156	0.960378		0.137235	0.93787		0.021679	0.992075
0.048391	0.972088		0.068224	0.661765		0.048391	0.9852		0.094367	0.820313		0.048391	0.976042		0.033156	0.956604		0.156011	0.931953		0.021679	0.99132
0.048391	0.969661		0.071412	0.632353		0.048391	0.983913		0.09883	0.804688		0.048391	0.973959		0.033156	0.95283		0.167174	0.926036		0.021679	0.990566
0.048391	0.967233		0.088628	0.602941		0.048391	0.982626		0.101766	0.789063		0.048391	0.971875		0.033156	0.949057		0.18674	0.920119		0.021679	0.989811
0.048391	0.964806		0.116045	0.57353		0.048391	0.981339		0.111582	0.773438		0.048391	0.969792		0.033156	0.945283		0.206991	0.914202		0.021679	0.989056
0.048391	0.962379		0.146013	0.544118		0.048391	0.980052		0.116045	0.757813		0.04845	0.967709		0.033156	0.94151		0.219248	0.908284		0.021679	0.988302
0.048391	0.959952		0.158765	0.514706		0.048391	0.978765		0.13071	0.742188		0.048482	0.965625		0.033156	0.937736		0.226404	0.902367		0.021679	0.987547
0.048391	0.957525		0.165141	0.485294		0.048391	0.977478		0.148564	0.726563		0.04851	0.963542		0.033156	0.933962		0.236935	0.89645		0.021679	0.986792
0.048391	0.955097		0.18937	0.455882		0.048391	0.976191		0.154302	0.710938		0.067752	0.961459		0.033156	0.930189		0.246816	0.890533		0.021679	0.986037
0.048391	0.95267		0.195109	0.426471		0.048391	0.974904		0.164503	0.695313		0.10762	0.959375		0.033156	0.926415		0.249145	0.884616		0.021679	0.985283
0.048391	0.950243		0.280153	0.397059		0.048391	0.973617		0.17088	0.679688		0.10762	0.957292		0.033156	0.922642		0.251246	0.878699		0.021679	0.984528
0.048391	0.947816		0.350686	0.367647		0.048391	0.97233		0.179168	0.664063		0.10762	0.955209		0.033156	0.918868		0.257006	0.872781		0.021679	0.983773
0.048391	0.945389		0.354511	0.338235		0.048391	0.971043		0.194471	0.648438		0.10762	0.953125		0.033156	0.915095		0.259557	0.866864		0.021679	0.983019
0.048391	0.942962		0.362801	0.308824		0.048391	0.969756		0.200847	0.632813		0.125966	0.951042		0.036943	0.911321		0.26655	0.860947		0.021679	0.982264
0.048391	0.940534		0.36374	0.279412		0.048391	0.968469		0.250581	0.617188		0.127264	0.948959		0.039392	0.907547		0.271647	0.85503		0.021679	0.981509
0.048391	0.938107		0.413809	0.25		0.048391	0.967182		0.295851	0.601563		0.136801	0.946875		0.044633	0.903774		0.276309	0.849113		0.021679	0.980754
0.048391	0.93568		0.493511	0.220588		0.048391	0.965895		0.321563	0.585938		0.137235	0.944792		0.044633	0.9		0.296489	0.843196		0.021679	0.98
0.048391	0.933253		0.524019	0.191177		0.048391	0.964608		0.328369	0.570313		0.137235	0.942709		0.047821	0.896227		0.316564	0.837279		0.021679	0.979245
0.048391	0.930826		0.668458	0.161765		0.048391	0.963321		0.346861	0.554688		0.137235	0.940625		0.048998	0.892453		0.32117	0.831361		0.021679	0.97849
0.048391	0.928398		1.12411	0.132353		0.067492	0.962034		0.360888	0.539063		0.153462	0.938542		0.054835	0.888679		0.369129	0.825444		0.021679	0.977735
0.048391	0.925971		1.23123	0.102941		0.067493	0.960747		0.37109	0.523438		0.166849	0.936459		0.05611	0.884906		0.379947	0.819527		0.021679	0.976981
0.048391	0.923544		1.6055	0.07353		0.067493	0.95946		0.400419	0.507813		0.167392	0.934375		0.05611	0.881132		0.381548	0.81361		0.021679	0.976226
0.048391	0.921117		2.56369	0.044118		0.07768	0.958173		0.408194	0.492188		0.186993	0.932292		0.05611	0.877359		0.391494	0.807693		0.021679	0.975471
0.05	0.91869		3.35766	0.014706		0.078005	0.956886		0.43485	0.476563		0.196536	0.930209		0.05611	0.873585		0.418323	0.801776		0.021679	0.974717
0.057305	0.916263					0.078005	0.955599		0.520928	0.460938		0.208527	0.928125		0.05611	0.869812		0.450645	0.795858		0.021679	0.973962
0.06	0.913835					0.078005	0.954312		0.56046	0.445313		0.20979	0.926042		0.05611	0.866038		0.458957	0.789941		0.021679	0.973207
0.07768	0.911408					0.078005	0.953025		0.639523	0.429688		0.212092	0.923959		0.05611	0.862264		0.46609	0.784024		0.021679	0.972452
0.07768	0.908981					0.078006	0.951738		0.641146	0.414063		0.212179	0.921875		0.059935	0.858491		0.467726	0.778107		0.021679	0.971698
0.078005	0.906554					0.078006	0.950451		0.642713	0.398438		0.216534	0.919792		0.059935	0.854717		0.476142	0.77219		0.021679	0.970943
0.078005	0.904127					0.078006	0.949164		0.646538	0.382813		0.216773	0.917709		0.059935	0.850944		0.486348	0.766273		0.021679	0.970188
0.078005	0.901699					0.078006	0.947877		0.660565	0.367188		0.226404	0.915625		0.066949	0.84717		0.495281	0.760355		0.021679	0.969434
0.078005	0.899272					0.078006	0.94659		0.679057	0.351563		0.236934	0.913542		0.066949	0.843396		0.511031	0.754438		0.021679	0.968679
0.078005	0.896845					0.078006	0.945303		0.723688	0.335938		0.24615	0.911459		0.068862	0.839623		0.522361	0.748521		0.021679	0.967924
0.078006	0.894418					0.097107	0.944016		0.733951	0.320313		0.246474	0.909375		0.071412	0.835849		0.640981	0.742604		0.021679	0.967169
0.078006	0.891991					0.102685	0.942729		0.779664	0.304688		0.249025	0.907292		0.071412	0.832076		0.67252	0.736687		0.021679	0.966415
0.078006	0.889564					0.102686	0.941442		0.781711	0.289063		0.255693	0.905209		0.071412	0.828302		0.691981	0.73077		0.021679	0.96566
0.078006	0.887136					0.102686	0.940155		0.798288	0.273438		0.259487	0.903125		0.071413	0.824529		0.69609	0.724852		0.021679	0.964905
0.078006	0.884709					0.105695	0.938868		0.818693	0.257813		0.259556	0.901042		0.071413	0.820755		0.714958	0.718935		0.021679	0.964151
0.078006	0.882282					0.106969	0.937581		0.84356	0.242188		0.261615	0.898959		0.071413	0.816981		0.717373	0.713018		0.021679	0.963396
0.078006	0.879855					0.107295	0.936294		0.857587	0.226563		0.266712	0.896875		0.07205	0.813208		0.729763	0.707101		0.021679	0.962641
0.078006	0.877428					0.107511	0.935007		0.883091	0.210938		0.285959	0.894792		0.079064	0.809434		0.794918	0.701184		0.021679	0.961886
0.078006	0.875					0.107512	0.93372		0.897595	0.195313		0.286621	0.892709		0.082889	0.805661		0.824028	0.695267		0.021679	0.961132
0.078006	0.872573					0.10762	0.932433		0.925997	0.179688		0.289171	0.890625		0.08289	0.801887		0.839993	0.68935		0.021679	0.960377
0.078006	0.870146					0.10762	0.931146		0.9392	0.164063		0.293943	0.888542		0.08289	0.798113		0.900704	0.683432		0.021679	0.959622
0.078006	0.867719					0.10762	0.929859		1.01944	0.148438		0.304273	0.886459		0.083527	0.79434		1.00707	0.677515		0.021679	0.958868
0.078006	0.865292					0.10762	0.928572		1.1732	0.132813		0.314014	0.884375		0.084802	0.790566		1.02089	0.671598		0.021679	0.958113
0.078006	0.862864					0.10762	0.927285		1.23501	0.117188		0.31813	0.882292		0.084802	0.786793		1.03561	0.665681		0.021679	0.957358
0.078006	0.860437					0.10762	0.925998		1.74323	0.101563		0.336635	0.880209		0.086715	0.783019		1.06661	0.659764		0.021679	0.956603
0.08	0.85801					0.10762	0.924711		1.75215	0.085938		0.346503	0.878125		0.093091	0.779245		1.11113	0.653847		0.021679	0.955849
0.09	0.855583					0.10762	0.923424		2.3751	0.070313		0.364028	0.876042		0.094366	0.775472		1.13087	0.647929		0.021679	0.955094
0.096998	0.853156					0.10762	0.922137		3.01845	0.054688		0.364357	0.873959		0.095004	0.771698		1.15383	0.642012		0.021679	0.954339
0.097107	0.850729					0.10762	0.92085		3.61206	0.039063		0.375684	0.871875		0.095642	0.767925		1.18072	0.636095		0.025385	0.953585
0.1	0.848301					0.10762	0.919563		4.08772	0.023438		0.383936	0.869792		0.096279	0.764151		1.20779	0.630178		0.025774	0.95283
0.102686	0.845874					0.10762	0.918276		11.7693	0.007813		0.389201	0.867709		0.096279	0.760378		1.21815	0.624261		0.029702	0.952075
0.102686	0.843447					0.10762	0.916989					0.390767	0.865625		0.096917	0.756604		1.2249	0.618344		0.031881	0.95132
0.102848	0.84102					0.10762	0.915702					0.391417	0.863542		0.098572	0.75283		1.27426	0.612426		0.031881	0.950566
0.107295	0.838593					0.10762	0.914415					0.395362	0.861459		0.099467	0.749057		1.28388	0.606509		0.031881	0.949811
0.10762	0.836165					0.10762	0.913128					0.408778	0.859375		0.099467	0.745283		1.29062	0.600592		0.031881	0.949056
0.10762	0.833738					0.10762	0.911841					0.423324	0.857292		0.100743	0.74151		1.31102	0.594675		0.031881	0.948302
0.10762	0.831311					0.107621	0.910554					0.436663	0.855209		0.10138	0.737736		1.38126	0.588758		0.031881	0.947547
0.10762	0.828884					0.126071	0.909267					0.441765	0.853125		0.10138	0.733962		1.39353	0.582841		0.031881	0.946792
0.10762	0.826457					0.132463	0.90798					0.464058	0.851042		0.104568	0.730189		1.4868	0.576923		0.033156	0.946037
0.10762	0.82403					0.132463	0.906693					0.46646	0.848959		0.107119	0.726415		1.52863	0.571006		0.033156	0.945283
0.10762	0.821602					0.1368	0.905406					0.468826	0.846875		0.107119	0.722642		1.53164	0.565089		0.033156	0.944528
0.10762	0.819175					0.136909	0.904119					0.476646	0.844792		0.108394	0.718868		1.57123	0.559172		0.033156	0.943773
0.10762	0.816748					0.13691	0.902832					0.48734	0.842709		0.109669	0.715095		1.61902	0.553255		0.033156	0.943019
0.10762	0.814321					0.137235	0.901545					0.488901	0.840625		0.119233	0.711321		1.62001	0.547338		0.033156	0.942264
0.10762	0.811894					0.137235	0.900258					0.508809	0.838542		0.119871	0.707547		1.68579	0.541421		0.033156	0.941509
0.10762	0.809466					0.137235	0.898971					0.50897	0.836459		0.121146	0.703774		1.75284	0.535503		0.033156	0.940754
0.10762	0.807039					0.137235	0.897684					0.509431	0.834375		0.125609	0.7		1.80311	0.529586		0.033156	0.94
0.11	0.804612					0.137235	0.896397					0.512916	0.832292		0.126795	0.696227		1.8112	0.523669		0.033156	0.939245
0.11	0.802185					0.137235	0.89511					0.514735	0.830209		0.127522	0.692453		1.81175	0.517752		0.033156	0.93849
0.11	0.799758					0.137235	0.893823					0.519505	0.828125		0.128798	0.688679		1.93993	0.511835		0.033156	0.937735
0.126396	0.797331					0.137235	0.892536					0.529045	0.826042		0.128798	0.684906		1.94961	0.505918		0.033156	0.936981
0.127691	0.794903					0.137235	0.891249					0.529142	0.823959		0.131348	0.681132		1.9908	0.5		0.033156	0.936226
0.132463	0.792476					0.137235	0.889962					0.538586	0.821875		0.135811	0.677359		2.00436	0.494083		0.033156	0.935471
0.137234	0.790049					0.157143	0.888675					0.540969	0.819792		0.137086	0.673585		2.01337	0.488166		0.033156	0.934717
0.137235	0.787622					0.157143	0.887388					0.551176	0.817709		0.137086	0.669812		2.08314	0.482249		0.033156	0.933962
0.137235	0.785195					0.157143	0.886101					0.55183	0.815625		0.137724	0.666038		2.19484	0.476332		0.033156	0.933207
0.137235	0.782767					0.161968	0.884814					0.553888	0.813542		0.137724	0.662264		2.23359	0.470415		0.033156	0.932452
0.137235	0.78034					0.164519	0.883527					0.556435	0.811459		0.138362	0.658491		2.31148	0.464497		0.033156	0.931698
0.137235	0.777913					0.166849	0.88224					0.566308	0.809375		0.138999	0.654717		2.31581	0.45858		0.033156	0.930943
0.137235	0.775486					0.166849	0.880953					0.576839	0.807292		0.139	0.650944		2.40438	0.452663		0.033156	0.930188
0.137235	0.773059					0.16685	0.879666					0.578566	0.805209		0.140274	0.64717		2.52516	0.446746		0.033156	0.929434
0.137235	0.770631					0.167175	0.878379					0.581282	0.803125		0.140912	0.643396		2.55497	0.440829		0.033156	0.928679
0.137235	0.768204					0.167175	0.877092					0.581613	0.801042		0.14335	0.639623		2.64722	0.434912		0.033156	0.927924
0.137235	0.765777					0.167175	0.875805					0.598372	0.798959		0.143462	0.635849		2.70838	0.428995		0.033156	0.927169
0.137235	0.76335					0.177051	0.874518					0.604227	0.796875		0.148255	0.632076		2.75814	0.423077		0.033156	0.926415
0.137367	0.760923					0.18692	0.873231					0.606448	0.794792		0.148563	0.628302		2.75821	0.41716		0.033156	0.92566
0.13756	0.758496					0.187249	0.871944					0.621915	0.792709		0.148563	0.624529		3.03912	0.411243		0.033156	0.924905
0.13756	0.756068					0.196464	0.870657					0.637056	0.790625		0.149201	0.620755		3.09332	0.405326		0.033156	0.924151
0.13756	0.753641					0.196464	0.86937					0.656464	0.788542		0.149839	0.616981		3.14699	0.399409		0.033156	0.923396
0.14	0.751214					0.196789	0.868083					0.659347	0.786459		0.151752	0.613208		3.22817	0.393492		0.033156	0.922641
0.14	0.748787					0.19679	0.866796					0.659675	0.784375		0.158128	0.609434		3.29062	0.387574		0.033156	0.921886
0.15	0.74636					0.19679	0.865509					0.661074	0.782292		0.158765	0.605661		3.33642	0.381657		0.033156	0.921132
0.157306	0.743932					0.209216	0.864222					0.666337	0.780209		0.163228	0.601887		3.3551	0.37574		0.033156	0.920377
0.16	0.741505					0.209542	0.862935					0.669216	0.778125		0.168329	0.598113		3.46228	0.369823		0.033156	0.919622
0.162077	0.739078					0.209542	0.861648					0.669386	0.776042		0.168967	0.59434		3.81507	0.363906		0.033156	0.918868
0.162078	0.736651					0.211763	0.860361					0.671767	0.773959		0.17088	0.590566		3.84098	0.357989		0.033156	0.918113
0.16674	0.734224					0.214314	0.859074					0.693407	0.771875		0.174068	0.586793		3.94353	0.352071		0.033156	0.917358
0.16674	0.731797					0.214972	0.857787					0.69497	0.769792		0.174705	0.583019		4.03553	0.346154		0.033156	0.916603
0.17	0.729369					0.216372	0.8565					0.696272	0.767709		0.175484	0.579245		4.04052	0.340237		0.033156	0.915849
0.17	0.726942					0.216698	0.855213					0.717888	0.765625		0.177256	0.575472		4.10988	0.33432		0.033156	0.915094
0.181823	0.724515					0.224472	0.853926					0.724003	0.763542		0.178531	0.571698		4.12618	0.328403		0.033156	0.914339
0.181823	0.722088					0.225862	0.852639					0.724331	0.761459		0.179169	0.567925		4.12919	0.322486		0.033156	0.913585
0.181986	0.719661					0.226404	0.851352					0.726224	0.759375		0.181082	0.564151		4.20929	0.316568		0.033156	0.91283
0.182149	0.717233					0.226404	0.850065					0.729765	0.757292		0.182356	0.560378		4.27606	0.310651		0.033156	0.912075
0.186129	0.714806					0.226404	0.848778					0.737084	0.755209		0.182357	0.556604		4.38334	0.304734		0.033793	0.91132
0.18692	0.712379					0.22673	0.847491					0.744074	0.753125		0.191921	0.55283		4.39807	0.298817		0.033793	0.910566
0.187249	0.709952					0.234221	0.846204					0.746461	0.751042		0.191921	0.549057		4.62059	0.2929		0.033793	0.909811
0.189471	0.707525					0.236171	0.844917					0.749778	0.748959		0.193834	0.545283		4.75274	0.286983		0.036897	0.909056
0.191692	0.705097					0.236935	0.84363					0.750497	0.746875		0.194471	0.54151		4.88454	0.281066		0.040807	0.908302
0.191692	0.70267					0.239485	0.842343					0.760205	0.744792		0.20276	0.537736		4.92416	0.275148		0.041249	0.907547
0.196137	0.700243					0.243983	0.841056					0.761927	0.742709		0.206586	0.533962		5.17056	0.269231		0.042082	0.906792
0.196464	0.697816					0.246312	0.839769					0.779121	0.740625		0.207862	0.530189		5.61073	0.263314		0.042082	0.906037
0.196464	0.695389					0.246478	0.838482					0.780454	0.738542		0.209774	0.526415		5.73341	0.257397		0.043358	0.905283
0.196464	0.692962					0.2487	0.837195					0.798857	0.736459		0.212325	0.522642		5.87604	0.25148		0.043883	0.904528
0.196789	0.690534					0.249026	0.835908					0.801976	0.734375		0.213599	0.518868		5.88415	0.245563		0.043905	0.903773
0.196789	0.688107					0.256019	0.834621					0.806012	0.732292		0.215513	0.515095		6.03361	0.239645		0.043995	0.903019
0.196789	0.68568					0.256019	0.833334					0.816548	0.730209		0.2187	0.511321		6.19138	0.233728		0.043995	0.902264
0.196789	0.683253					0.256344	0.832047					0.81844	0.728125		0.220613	0.507547		6.26623	0.227811		0.043995	0.901509
0.19679	0.680826					0.256344	0.83076					0.842077	0.726042		0.222527	0.503774		6.49044	0.221894		0.044633	0.900754
0.204607	0.678398					0.256344	0.829473					0.843093	0.723959		0.225715	0.5		6.59238	0.215977		0.044633	0.9
0.204727	0.675971					0.256345	0.828186					0.845497	0.721875		0.228902	0.496227		6.79359	0.21006		0.044633	0.899245
0.214151	0.673544					0.264324	0.826899					0.854197	0.719792		0.232728	0.492453		6.94559	0.204142		0.044633	0.89849
0.214205	0.671117					0.266224	0.825612					0.855296	0.717709		0.235279	0.488679		7.78709	0.198225		0.044633	0.897735
0.215131	0.66869					0.266546	0.824325					0.862819	0.715625		0.237829	0.484906		7.88207	0.192308		0.044633	0.896981
0.219085	0.666263					0.26655	0.823038					0.863519	0.713542		0.243568	0.481132		9.25908	0.186391		0.044633	0.896226
0.219411	0.663835					0.271321	0.821751					0.872822	0.711459		0.245481	0.477359		9.37096	0.180474		0.044633	0.895471
0.221632	0.661408					0.285416	0.820464					0.880138	0.709375		0.248031	0.473585		9.47397	0.174557		0.044633	0.894717
0.226404	0.658981					0.285959	0.819177					0.88236	0.707292		0.25462	0.469812		10.3521	0.168639		0.044633	0.893962
0.23	0.656554					0.286949	0.81789					0.915181	0.705209		0.254902	0.466038		11.4875	0.162722		0.044633	0.893207
0.233252	0.654127					0.28917	0.816603					0.916736	0.703125		0.256793	0.462264		11.549	0.156805		0.044633	0.892452
0.234714	0.651699					0.28917	0.815316					0.927773	0.701042		0.25887	0.458491		11.9742	0.150888		0.044633	0.891698
0.236772	0.649272					0.289171	0.814029					0.92949	0.698959		0.265246	0.454717		12.166	0.144971		0.044633	0.890943
0.239485	0.646845					0.291721	0.812742					0.941913	0.696875		0.274173	0.450944		13.1684	0.139054		0.044633	0.890188
0.239485	0.644418					0.291721	0.811455					0.942242	0.694792		0.279274	0.44717		13.2301	0.133137		0.044633	0.889434
0.244854	0.641991					0.298548	0.810168					0.945458	0.692709		0.282462	0.443396		13.6647	0.127219		0.044633	0.888679
0.246475	0.639564					0.298877	0.808881					0.946689	0.690625		0.283099	0.439623		14.029	0.121302		0.044633	0.887924
0.256019	0.637136					0.301261	0.807594					0.947344	0.688542		0.287562	0.435849		14.753	0.115385		0.044633	0.887169
0.256344	0.634709					0.306857	0.806307					0.958373	0.686459		0.295215	0.432076		16.279	0.109468		0.044633	0.886415
0.256344	0.632282					0.309242	0.80502					0.962537	0.684375		0.297765	0.428302		20.2716	0.103551		0.04527	0.88566
0.26	0.629855					0.3113	0.803733					0.971859	0.682292		0.306691	0.424529		21.5753	0.097634		0.04527	0.884905
0.26	0.627428					0.313851	0.802446					0.975564	0.680209		0.306691	0.420755		23.5343	0.091716		0.04527	0.884151
0.261777	0.625					0.313851	0.801159					0.975628	0.678125		0.327094	0.416981		25.2965	0.085799		0.04527	0.883396
0.261778	0.622573					0.316401	0.799872					0.99266	0.676042		0.327732	0.413208		29.3385	0.079882		0.04527	0.882641
0.266549	0.620146					0.316564	0.798585					0.994936	0.673959		0.328369	0.409434		31.1194	0.073965		0.04527	0.881886
0.278315	0.617719					0.319114	0.797298					1.04104	0.671875		0.32837	0.405661		35.5928	0.068048		0.04527	0.881132
0.284073	0.615292					0.323883	0.796011					1.04647	0.669792		0.336021	0.401887		42.0135	0.062131		0.04527	0.880377
0.284398	0.612864					0.330548	0.794724					1.04992	0.667709		0.343672	0.398113		46.7875	0.056213		0.045553	0.879622
0.285199	0.610437					0.331701	0.793437					1.05231	0.665625		0.348136	0.39434		50.3103	0.050296		0.045908	0.878868
0.28662	0.60801					0.333922	0.79215					1.0598	0.663542		0.352599	0.390566		70.9977	0.044379		0.04594	0.878113
0.286949	0.605583					0.333922	0.790863					1.06489	0.661459		0.357061	0.386793		80.3206	0.038462		0.048458	0.877358
0.2895	0.603156					0.336635	0.789576					1.07198	0.659375		0.357062	0.383019		96.7842	0.032545		0.048458	0.876603
0.29	0.600729					0.338857	0.788289					1.08818	0.657292		0.36025	0.379245		156.886	0.026628		0.048459	0.875849
0.291867	0.598301					0.343628	0.787002					1.09368	0.655209		0.362801	0.375472		167.007	0.02071		0.053559	0.875094
0.293776	0.595874					0.345513	0.785715					1.09772	0.653125		0.369815	0.371698		185.42	0.014793		0.054835	0.874339
0.293942	0.593447					0.345838	0.784428					1.10287	0.651042		0.385754	0.367925		210.405	0.008876		0.055472	0.873585
0.3	0.59102					0.350784	0.783141					1.11426	0.648959		0.38703	0.364151		598.47	0.002959		0.055472	0.87283
0.31	0.588593					0.350785	0.781854					1.11845	0.646875		0.38958	0.360378					0.055472	0.872075
0.313522	0.586165					0.351608	0.780567					1.12034	0.644792		0.393113	0.356604					0.055613	0.87132
0.32	0.583738					0.359294	0.77928					1.13581	0.642709		0.394044	0.35283					0.056109	0.870566
0.321227	0.581311					0.361152	0.777993					1.1377	0.640625		0.394681	0.349057					0.05611	0.869811
0.321336	0.578884					0.361807	0.776706					1.1484	0.638542		0.397869	0.345283					0.05611	0.869056
0.324053	0.576457					0.366412	0.775419					1.14856	0.636459		0.408708	0.34151					0.05611	0.868302
0.335645	0.57403					0.376452	0.774132					1.17175	0.634375		0.412535	0.337736					0.05611	0.867547
0.335665	0.571602					0.383434	0.772845					1.17678	0.632292		0.412535	0.333962					0.05611	0.866792
0.338694	0.569175					0.384099	0.771558					1.1808	0.630209		0.414447	0.330189					0.05611	0.866037
0.34	0.566748					0.384099	0.770271					1.19109	0.628125		0.421461	0.326415					0.05611	0.865283
0.34341	0.564321					0.388709	0.768984					1.21408	0.626042		0.429112	0.322642					0.05611	0.864528
0.344924	0.561894					0.38887	0.767697					1.21832	0.623959		0.431662	0.318868					0.05611	0.863773
0.352149	0.559466					0.389366	0.76641					1.23179	0.621875		0.438676	0.315095					0.05611	0.863019
0.356706	0.557039					0.394301	0.765123					1.23302	0.619792		0.441865	0.311321					0.057385	0.862264
0.3632	0.554612					0.395157	0.763836					1.23622	0.617709		0.454617	0.307547					0.057385	0.861509
0.37	0.552185					0.400307	0.762549					1.24477	0.615625		0.476296	0.303774					0.058023	0.860754
0.382787	0.549758					0.403427	0.761262					1.25553	0.613542		0.477571	0.3					0.05866	0.86
0.386158	0.547331					0.408616	0.759975					1.2577	0.611459		0.483947	0.296227					0.059935	0.859245
0.38665	0.544903					0.411493	0.758688					1.26068	0.609375		0.483947	0.292453					0.059935	0.85849
0.38788	0.542476					0.411821	0.757401					1.26283	0.607292		0.484584	0.288679					0.059935	0.857735
0.388708	0.540049					0.414044	0.756114					1.27359	0.605209		0.487135	0.284906					0.059935	0.856981
0.388872	0.537622					0.420761	0.754827					1.2736	0.603125		0.489048	0.281132					0.059935	0.856226
0.390286	0.535195					0.426466	0.75354					1.28092	0.601042		0.510726	0.277359					0.059935	0.855471
0.391258	0.532767					0.428026	0.752253					1.2827	0.598959		0.531129	0.273585					0.059935	0.854717
0.391418	0.53034					0.431566	0.750966					1.28413	0.596875		0.535594	0.269812					0.059935	0.853962
0.39775	0.527913					0.436335	0.749679					1.28701	0.594792		0.542607	0.266038					0.059935	0.853207
0.39973	0.525486					0.440451	0.748392					1.298	0.592709		0.543243	0.262264					0.059936	0.852452
0.403845	0.523059					0.440944	0.747105					1.33027	0.590625		0.552171	0.258491					0.059936	0.851698
0.404337	0.520631					0.441271	0.745818					1.33159	0.588542		0.553446	0.254717					0.062486	0.850943
0.408779	0.518204					0.441327	0.744531					1.33719	0.586459		0.563649	0.250944					0.065674	0.850188
0.41	0.515777					0.44832	0.743244					1.34385	0.584375		0.583414	0.24717					0.066949	0.849434
0.418156	0.51335					0.452869	0.741957					1.35166	0.582292		0.583414	0.243396					0.067586	0.848679
0.418648	0.510923					0.455907	0.74067					1.35259	0.580209		0.59411	0.239623					0.067587	0.847924
0.420378	0.508496					0.456735	0.739383					1.376	0.578125		0.612108	0.235849					0.068224	0.847169
0.420382	0.506068					0.458957	0.738096					1.37696	0.576042		0.623583	0.232076					0.068862	0.846415
0.431563	0.503641					0.461507	0.736809					1.39214	0.573959		0.625496	0.228302					0.070137	0.84566
0.436335	0.501214					0.461508	0.735522					1.39247	0.571875		0.665665	0.224529					0.070137	0.844905
0.438886	0.498787					0.463457	0.734235					1.41763	0.569792		0.665666	0.220755					0.070137	0.844151
0.443658	0.49636					0.466113	0.732948					1.42109	0.567709		0.680968	0.216981					0.071412	0.843396
0.443745	0.493932					0.466279	0.731661					1.4297	0.565625		0.687344	0.213208					0.071412	0.842641
0.444417	0.491505					0.466442	0.730374					1.43063	0.563542		0.698822	0.209434					0.071412	0.841886
0.447937	0.489078					0.474838	0.729087					1.44964	0.561459		0.738353	0.205661					0.071412	0.841132
0.450542	0.486651					0.481306	0.7278					1.46032	0.559375		0.754931	0.201887					0.071412	0.840377
0.451457	0.484224					0.483966	0.726513					1.46133	0.557292		0.75557	0.198113					0.071412	0.839622
0.453356	0.481797					0.48635	0.725226					1.46379	0.555209		0.760032	0.19434					0.071413	0.838868
0.455094	0.479369					0.49063	0.723939					1.49282	0.553125		0.764496	0.190566					0.071413	0.838113
0.459286	0.476942					0.490956	0.722652					1.49588	0.551042		0.771509	0.186793					0.071413	0.837358
0.46	0.474515					0.494167	0.721365					1.49983	0.548959		0.77661	0.183019					0.071413	0.836603
0.463566	0.472088					0.494266	0.720078					1.52687	0.546875		0.782349	0.179245					0.07205	0.835849
0.464058	0.469661					0.495893	0.718791					1.57434	0.544792		0.800202	0.175472					0.07205	0.835094
0.467293	0.467233					0.49688	0.717504					1.58044	0.542709		0.830808	0.171698					0.07205	0.834339
0.467517	0.464806					0.497135	0.716217					1.5862	0.540625		0.856957	0.167925					0.072688	0.833585
0.4679	0.462379					0.501653	0.71493					1.60043	0.538542		0.881817	0.164151					0.073325	0.83283
0.480435	0.459952					0.506096	0.713643					1.60734	0.536459		0.904133	0.160378					0.0746	0.832075
0.486879	0.457525					0.506258	0.712356					1.60819	0.534375		0.911784	0.156604					0.0746	0.83132
0.4889	0.455097					0.50675	0.711069					1.62246	0.532292		0.917818	0.15283					0.074601	0.830566
0.488901	0.45267					0.509136	0.709782					1.6226	0.530209		0.924536	0.149057					0.074601	0.829811
0.491121	0.450243					0.511855	0.708495					1.62923	0.528125		0.946215	0.145283					0.076834	0.829056
0.492863	0.447816					0.51325	0.707208					1.6311	0.526042		0.967255	0.14151					0.077789	0.828302
0.494004	0.445389					0.514075	0.705921					1.63399	0.523959		0.991474	0.137736					0.077789	0.827547
0.506587	0.442962					0.517859	0.704634					1.64354	0.521875		1.04823	0.133962					0.079063	0.826792
0.51	0.440534					0.521724	0.703347					1.64963	0.519792		1.06927	0.130189					0.080339	0.826037
0.511746	0.438107					0.525996	0.70206					1.65209	0.517709		1.14961	0.126415					0.080977	0.825283
0.512182	0.43568					0.528716	0.700773					1.67636	0.515625		1.19424	0.122642					0.081614	0.824528
0.513251	0.433253					0.531592	0.699486					1.69051	0.513542		1.25291	0.118868					0.082252	0.823773
0.52	0.430826					0.531592	0.698199					1.69131	0.511459		1.26247	0.115095					0.082252	0.823019
0.521058	0.428398					0.533488	0.696912					1.7017	0.509375		1.33579	0.111321					0.082889	0.822264
0.525596	0.425971					0.53438	0.695625					1.70729	0.507292		1.34388	0.107547					0.082889	0.821509
0.526824	0.423544					0.536778	0.694338					1.75443	0.505209		1.34855	0.103774					0.082889	0.820754
0.528387	0.421117					0.543191	0.693051					1.77751	0.503125		1.41165	0.1					0.082889	0.82
0.529042	0.41869					0.543412	0.691764					1.78403	0.501042		1.42379	0.096227					0.082889	0.819245
0.531592	0.416263					0.544019	0.690477					1.78467	0.498959		1.54429	0.092453					0.08289	0.81849
0.534054	0.413835					0.549754	0.68919					1.78565	0.496875		1.59977	0.088679					0.083527	0.817735
0.540316	0.411408					0.550346	0.687903					1.79079	0.494792		1.8274	0.084906					0.086312	0.816981
0.5441	0.408981					0.550851	0.686616					1.79301	0.492709		1.90272	0.081132					0.086714	0.816226
0.546741	0.406554					0.551667	0.685329					1.79474	0.490625		1.90964	0.077359					0.086715	0.815471
0.549248	0.404127					0.556435	0.684042					1.81858	0.488542		1.92303	0.073585					0.086715	0.814717
0.56	0.401699					0.558494	0.682755					1.82384	0.486459		2.22144	0.069812					0.086715	0.813962
0.565487	0.399272					0.561041	0.681468					1.83193	0.484375		2.25778	0.066038					0.086715	0.813207
0.576347	0.396845					0.561702	0.680181					1.84919	0.482292		2.26734	0.062264					0.086715	0.812452
0.577957	0.394418					0.563702	0.678894					1.86263	0.480209		2.38977	0.058491					0.086715	0.811698
0.579947	0.391991					0.569025	0.677607					1.86449	0.478125		2.39997	0.054717					0.093729	0.810943
0.58	0.389564					0.570255	0.67632					1.86771	0.476042		2.47648	0.050944					0.093729	0.810188
0.583178	0.387136					0.576347	0.675033					1.91622	0.473959		4.04606	0.04717					0.093729	0.809434
0.594034	0.384709					0.576505	0.673746					1.92185	0.471875		4.17669	0.043396					0.094366	0.808679
0.594197	0.382282					0.576505	0.672459					1.92759	0.469792		4.61282	0.039623					0.094366	0.807924
0.595426	0.379855					0.576673	0.671172					1.92808	0.467709		4.79802	0.035849					0.094366	0.807169
0.6	0.377428					0.578727	0.669885					1.9471	0.465625		4.80695	0.032076					0.096917	0.806415
0.605796	0.375					0.578983	0.668598					1.95103	0.463542		4.94212	0.028302					0.096917	0.80566
0.611136	0.372573					0.580019	0.667311					1.95276	0.461459		7.58311	0.024529					0.097989	0.804905
0.615723	0.370146					0.581116	0.666024					1.97688	0.459375		7.76152	0.020755					0.098192	0.804151
0.624137	0.367719					0.583665	0.664737					1.98864	0.457292		10.3605	0.016981					0.098192	0.803396
0.625726	0.365292					0.583829	0.66345					1.99717	0.455209		14.5841	0.013208					0.10138	0.802641
0.62652	0.362864					0.584788	0.662163					1.99874	0.453125		14.6651	0.009434					0.105093	0.801886
0.636691	0.360437					0.588323	0.660876					2.00659	0.451042		17.4399	0.005661					0.105206	0.801132
0.64	0.35801					0.590448	0.659589					2.01479	0.448959		19.963	0.001887					0.106311	0.800377
0.662559	0.355583					0.590991	0.658302					2.02068	0.446875								0.107119	0.799622
0.677335	0.353156					0.600369	0.657015					2.0309	0.444792								0.107119	0.798868
0.68	0.350729					0.600862	0.655728					2.03527	0.442709								0.107119	0.798113
0.684998	0.348301					0.603899	0.654441					2.05239	0.440625								0.107213	0.797358
0.686412	0.345874					0.609	0.653154					2.05508	0.438542								0.107756	0.796603
0.686741	0.343447					0.611222	0.651867					2.0569	0.436459								0.108394	0.795849
0.689621	0.34102					0.612785	0.65058					2.06093	0.434375								0.108394	0.795094
0.696281	0.338593					0.613772	0.649293					2.07723	0.432292								0.109031	0.794339
0.698831	0.336165					0.614268	0.648006					2.08373	0.430209								0.109032	0.793585
0.699574	0.333738					0.614368	0.646719					2.09829	0.428125								0.109669	0.79283
0.7	0.331311					0.615094	0.645432					2.12516	0.426042								0.109669	0.792075
0.721622	0.328884					0.617885	0.644145					2.14154	0.423959								0.110306	0.79132
0.73	0.326457					0.619534	0.642858					2.15537	0.421875								0.110944	0.790566
0.74	0.32403					0.62685	0.641571					2.15578	0.419792								0.110944	0.789811
0.740044	0.321602					0.628909	0.640284					2.15824	0.417709								0.110944	0.789056
0.740845	0.319175					0.636665	0.638997					2.19121	0.415625								0.111582	0.788302
0.750166	0.316748					0.639645	0.63771					2.20021	0.413542								0.11222	0.787547
0.761756	0.314321					0.640507	0.636423					2.2179	0.411459								0.11222	0.786792
0.775914	0.311894					0.644048	0.635136					2.22005	0.409375								0.113494	0.786037
0.791185	0.309466					0.645446	0.633849					2.25288	0.407292								0.113495	0.785283
0.791703	0.307039					0.648405	0.632562					2.25311	0.405209								0.113495	0.784528
0.804289	0.304612					0.654246	0.631275					2.26066	0.403125								0.113495	0.783773
0.815398	0.302185					0.654962	0.629988					2.28256	0.401042								0.114132	0.783019
0.823347	0.299758					0.656465	0.628701					2.29226	0.398959								0.116045	0.782264
0.828146	0.297331					0.659022	0.627414					2.30656	0.396875								0.116045	0.781509
0.83214	0.294903					0.663132	0.626127					2.31267	0.394792								0.119871	0.780754
0.83548	0.292476					0.667896	0.62484					2.31812	0.392709								0.119871	0.78
0.84	0.290049					0.668724	0.623553					2.32052	0.390625								0.120508	0.779245
0.853007	0.287622					0.67	0.622266					2.32419	0.388542								0.120509	0.77849
0.86	0.285195					0.671441	0.620979					2.33224	0.386459								0.121146	0.777735
0.866396	0.282767					0.671604	0.619692					2.34548	0.384375								0.121783	0.776981
0.87	0.28034					0.673826	0.618405					2.3466	0.382292								0.122421	0.776226
0.870021	0.277913					0.684515	0.617118					2.34819	0.380209								0.123059	0.775471
0.871751	0.275486					0.686907	0.615831					2.36645	0.378125								0.123696	0.774717
0.874379	0.273059					0.694575	0.614544					2.37633	0.376042								0.123697	0.773962
0.877921	0.270631					0.69746	0.613257					2.39204	0.373959								0.124334	0.773207
0.882363	0.268204					0.707141	0.61197					2.3969	0.371875								0.124334	0.772452
0.901642	0.265777					0.710873	0.610683					2.40604	0.369792								0.124972	0.771698
0.902435	0.26335					0.711745	0.609396					2.45793	0.367709								0.124972	0.770943
0.902763	0.260923					0.714133	0.608109					2.45999	0.365625								0.125609	0.770188
0.906452	0.258496					0.714134	0.606822					2.47113	0.363542								0.125609	0.769434
0.91452	0.256068					0.715124	0.605535					2.47251	0.361459								0.126247	0.768679
0.921013	0.253641					0.718247	0.604248					2.4978	0.359375								0.12816	0.767924
0.925712	0.251214					0.718247	0.602961					2.50374	0.357292								0.128797	0.767169
0.948568	0.248787					0.719893	0.601674					2.5072	0.355209								0.128797	0.766415
0.966837	0.24636					0.722442	0.600387					2.51165	0.353125								0.128797	0.76566
0.970632	0.243932					0.723999	0.5991					2.55426	0.351042								0.130182	0.764905
0.979679	0.241505					0.735103	0.597813					2.59026	0.348959								0.131099	0.764151
0.984282	0.239078					0.735276	0.596526					2.62021	0.346875								0.131348	0.763396
1.0231	0.236651					0.735572	0.595239					2.62026	0.344792								0.131348	0.762641
1.02336	0.234224					0.743583	0.593952					2.6467	0.342709								0.131985	0.761886
1.03	0.231797					0.743908	0.592665					2.67094	0.340625								0.131986	0.761132
1.03152	0.229369					0.749341	0.591378					2.68148	0.338542								0.133356	0.760377
1.03747	0.226942					0.749345	0.590091					2.70026	0.336459								0.134536	0.759622
1.04992	0.224515					0.750904	0.588804					2.72633	0.334375								0.135174	0.758868
1.06536	0.222088					0.752135	0.587517					2.74133	0.332292								0.135811	0.758113
1.07	0.219661					0.753155	0.58623					2.82121	0.330209								0.136448	0.757358
1.1	0.217233					0.753941	0.584943					2.83337	0.328125								0.136449	0.756603
1.11845	0.214806					0.755672	0.583656					2.83542	0.326042								0.139637	0.755849
1.13	0.212379					0.759377	0.582369					2.87584	0.323959								0.140032	0.755094
1.13054	0.209952					0.759543	0.581082					2.88878	0.321875								0.140274	0.754339
1.13786	0.207525					0.766366	0.579795					2.89253	0.319792								0.140906	0.753585
1.13894	0.205097					0.773919	0.578508					2.90439	0.317709								0.140912	0.75283
1.14181	0.20267					0.774022	0.577221					2.96585	0.315625								0.140912	0.752075
1.16045	0.200243					0.774516	0.575934					2.96837	0.313542								0.140912	0.75132
1.18	0.197816					0.776235	0.574647					2.9733	0.311459								0.141549	0.750566
1.18	0.195389					0.78167	0.57336					3.02802	0.309375								0.14155	0.749811
1.2	0.192962					0.781919	0.572073					3.03109	0.307292								0.142187	0.749056
1.2	0.190534					0.785775	0.570786					3.06399	0.305209								0.147287	0.748302
1.22859	0.188107					0.78644	0.569499					3.08735	0.303125								0.147288	0.747547
1.23	0.18568					0.786441	0.568212					3.09062	0.301042								0.147926	0.746792
1.23033	0.183253					0.78809	0.566925					3.09371	0.298959								0.149201	0.746037
1.24077	0.180826					0.788163	0.565638					3.09676	0.296875								0.149201	0.745283
1.25	0.178398					0.790397	0.564351					3.11212	0.294792								0.149202	0.744528
1.26	0.175971					0.792602	0.563064					3.12138	0.292709								0.149839	0.743773
1.28	0.173544					0.795164	0.561777					3.12233	0.290625								0.150476	0.743019
1.29471	0.171117					0.795167	0.56049					3.13266	0.288542								0.150753	0.742264
1.34	0.16869					0.795653	0.559203					3.14006	0.286459								0.151114	0.741509
1.35	0.166263					0.795985	0.557916					3.14723	0.284375								0.152366	0.740754
1.37639	0.163835					0.798856	0.556629					3.18436	0.282292								0.152389	0.74
1.38893	0.161408					0.801743	0.555342					3.1891	0.280209								0.152389	0.739245
1.39724	0.158981					0.803637	0.554055					3.22136	0.278125								0.153026	0.73849
1.40447	0.156554					0.808256	0.552768					3.22631	0.276042								0.153026	0.737735
1.41	0.154127					0.810466	0.551481					3.24527	0.273959								0.153664	0.736981
1.42782	0.151699					0.811841	0.550194					3.24725	0.271875								0.153664	0.736226
1.4281	0.149272					0.818823	0.548907					3.31145	0.269792								0.15494	0.735471
1.43517	0.146845					0.823038	0.54762					3.31288	0.267709								0.155577	0.734717
1.46073	0.144418					0.823504	0.546333					3.31778	0.265625								0.155577	0.733962
1.47597	0.141991					0.827979	0.545046					3.34752	0.263542								0.155578	0.733207
1.49	0.139564					0.828142	0.543759					3.35867	0.261459								0.155578	0.732452
1.52	0.137136					0.829136	0.542472					3.36824	0.259375								0.158127	0.731698
1.53708	0.134709					0.829464	0.541185					3.3779	0.257292								0.158128	0.730943
1.55504	0.132282					0.83	0.539898					3.38405	0.255209								0.158765	0.730188
1.56982	0.129855					0.830258	0.538611					3.38579	0.253125								0.159403	0.729434
1.58167	0.127428					0.831025	0.537324					3.44381	0.251042								0.159403	0.728679
1.58982	0.125					0.831703	0.536037					3.4441	0.248959								0.159403	0.727924
1.63927	0.122573					0.833759	0.53475					3.47034	0.246875								0.160744	0.727169
1.66407	0.120146					0.834235	0.533463					3.47202	0.244792								0.161315	0.726415
1.67069	0.117719					0.834473	0.532176					3.48878	0.242709								0.161315	0.72566
1.72395	0.115292					0.836123	0.530889					3.49971	0.240625								0.161315	0.724905
1.72745	0.112864					0.839176	0.529602					3.55483	0.238542								0.162706	0.724151
1.73772	0.110437					0.852088	0.528315					3.63433	0.236459								0.163865	0.723396
1.74035	0.10801					0.853643	0.527028					3.63893	0.234375								0.163866	0.722641
1.74711	0.105583					0.855132	0.525741					3.63933	0.232292								0.164503	0.721886
1.78102	0.103156					0.856522	0.524454					3.66072	0.230209								0.165779	0.721132
1.79084	0.100729					0.858742	0.523167					3.71171	0.228125								0.165779	0.720377
1.79524	0.098301					0.859572	0.52188					3.72408	0.226042								0.165779	0.719622
1.80442	0.095874					0.861627	0.520593					3.74253	0.223959								0.165779	0.718868
1.83638	0.093447					0.875207	0.519306					3.74294	0.221875								0.167054	0.718113
1.84022	0.09102					0.875614	0.518019					3.78149	0.219792								0.167692	0.717358
1.85148	0.088593					0.876926	0.516732					3.78309	0.217709								0.167692	0.716603
1.85626	0.086165					0.877296	0.515445					3.82624	0.215625								0.168329	0.715849
1.9	0.083738					0.890001	0.514158					3.85274	0.213542								0.169605	0.715094
1.9052	0.081311					0.892561	0.512871					3.85283	0.211459								0.169605	0.714339
1.90735	0.078884					0.894779	0.511584					3.93629	0.209375								0.172792	0.713585
1.92	0.076457					0.89773	0.510297					3.94086	0.207292								0.17343	0.71283
1.92966	0.07403					0.89988	0.50901					3.94392	0.205209								0.174068	0.712075
1.93066	0.071602					0.9	0.507723					3.94888	0.203125								0.175056	0.71132
1.93913	0.069175					0.901538	0.506436					3.96196	0.201042								0.175343	0.710566
1.95051	0.066748					0.901939	0.505149					3.96385	0.198959								0.177256	0.709811
2	0.064321					0.90367	0.503862					4.02825	0.196875								0.177256	0.709056
2.06365	0.061894					0.904152	0.502575					4.06153	0.194792								0.180852	0.708302
2.07584	0.059466					0.905222	0.501288					4.11001	0.192709								0.181081	0.707547
2.10562	0.057039					0.905643	0.5					4.11631	0.190625								0.181082	0.706792
2.12766	0.054612					0.909225	0.498713					4.16201	0.188542								0.182357	0.706037
2.16994	0.052185					0.909583	0.497426					4.17523	0.186459								0.182357	0.705283
2.19023	0.049758					0.91	0.496139					4.22639	0.184375								0.182994	0.704528
2.19075	0.047331					0.910817	0.494852					4.24227	0.182292								0.182995	0.703773
2.20778	0.044903					0.91318	0.493565					4.26265	0.180209								0.18427	0.703019
2.28102	0.042476					0.914446	0.492278					4.26699	0.178125								0.18427	0.702264
2.42502	0.040049					0.914687	0.490991					4.31247	0.176042								0.184795	0.701509
2.5211	0.037622					0.921504	0.489704					4.33431	0.173959								0.185545	0.700754
2.62	0.035195					0.92595	0.488417					4.37586	0.171875								0.186819	0.7
2.6783	0.032767					0.928404	0.48713					4.38821	0.169792								0.188095	0.699245
2.76762	0.03034					0.936322	0.485843					4.40524	0.167709								0.188095	0.69849
2.80991	0.027913					0.93953	0.484556					4.4244	0.165625								0.188733	0.697735
2.83129	0.025486					0.940193	0.483269					4.45497	0.163542								0.190009	0.696981
2.85682	0.023059					0.940452	0.481982					4.46399	0.161459								0.191284	0.696226
3.04268	0.020631					0.951365	0.480695					4.47701	0.159375								0.191696	0.695471
3.07592	0.018204					0.95186	0.479408					4.49783	0.157292								0.192559	0.694717
3.08549	0.015777					0.952446	0.478121					4.59627	0.155209								0.193196	0.693962
3.32606	0.01335					0.954009	0.476834					4.59732	0.153125								0.193834	0.693207
3.65909	0.010923					0.95524	0.475547					4.60941	0.151042								0.194471	0.692452
5.3675	0.008496					0.960715	0.47426					4.64504	0.148959								0.194472	0.691698
5.62942	0.006068					0.962152	0.472973					4.71135	0.146875								0.195109	0.690943
5.83646	0.003641					0.977121	0.471686					4.71232	0.144792								0.195747	0.690188
8.14774	0.001214					0.977122	0.470399					4.78176	0.142709								0.197022	0.689434
						0.977485	0.469112					4.82343	0.140625								0.19766	0.688679
						0.979012	0.467825					5.11732	0.138542								0.198297	0.687924
						0.982823	0.466538					5.11772	0.136459								0.198361	0.687169
						0.997856	0.465251					5.22463	0.134375								0.198934	0.686415
						1.0018	0.463964					5.22879	0.132292								0.200209	0.68566
						1.00312	0.462677					5.2411	0.130209								0.203398	0.684905
						1.00518	0.46139					5.2938	0.128125								0.205638	0.684151
						1.0074	0.460103					5.44573	0.126042								0.206586	0.683396
						1.01216	0.458816					5.47252	0.123959								0.207224	0.682641
						1.01266	0.457529					5.47799	0.121875								0.207224	0.681886
						1.01283	0.456242					5.49785	0.119792								0.208965	0.681132
						1.02031	0.454955					5.51968	0.117709								0.209137	0.680377
						1.0245	0.453668					5.52984	0.115625								0.209774	0.679622
						1.02664	0.452381					5.59966	0.113542								0.209775	0.678868
						1.0454	0.451094					5.64637	0.111459								0.210411	0.678113
						1.04992	0.449807					5.71646	0.109375								0.210412	0.677358
						1.05215	0.44852					5.77541	0.107292								0.210412	0.676603
						1.0584	0.447233					5.84623	0.105209								0.211049	0.675849
						1.05864	0.445946					5.85505	0.103125								0.211049	0.675094
						1.06251	0.444659					6.1317	0.101042								0.211049	0.674339
						1.06424	0.443372					6.209	0.098959								0.212324	0.673585
						1.06885	0.442085					6.28538	0.096875								0.212962	0.67283
						1.07313	0.440798					6.40255	0.094792								0.212962	0.672075
						1.07531	0.439511					6.42321	0.092709								0.212963	0.67132
						1.08331	0.438224					6.44794	0.090625								0.214875	0.670566
						1.08341	0.436937					6.48508	0.088542								0.215512	0.669811
						1.0848	0.43565					6.6866	0.086459								0.215513	0.669056
						1.09007	0.434363					6.72485	0.084375								0.217426	0.668302
						1.09312	0.433076					6.82182	0.082292								0.218063	0.667547
						1.09541	0.431789					6.87624	0.080209								0.2187	0.666792
						1.09583	0.430502					7.07025	0.078125								0.2187	0.666037
						1.10328	0.429215					7.10931	0.076042								0.218842	0.665283
						1.10332	0.427928					7.13962	0.073959								0.219338	0.664528
						1.10447	0.426641					7.24853	0.071875								0.219976	0.663773
						1.10514	0.425354					7.25168	0.069792								0.223164	0.663019
						1.1122	0.424067					7.28569	0.067709								0.225077	0.662264
						1.11335	0.42278					7.47667	0.065625								0.225077	0.661509
						1.11392	0.421493					7.5778	0.063542								0.22544	0.660754
						1.11771	0.420206					7.81204	0.061459								0.226989	0.66
						1.12493	0.418919					7.92933	0.059375								0.227626	0.659245
						1.12717	0.417632					7.96572	0.057292								0.228265	0.65849
						1.12866	0.416345					8.12451	0.055209								0.228265	0.657735
						1.12867	0.415058					8.64022	0.053125								0.228902	0.656981
						1.13104	0.413771					8.70518	0.051042								0.22954	0.656226
						1.13376	0.412484					8.72779	0.048959								0.232728	0.655471
						1.13392	0.411197					8.81227	0.046875								0.232728	0.654717
						1.13515	0.40991					10.0975	0.044792								0.234004	0.653962
						1.1363	0.408623					10.9126	0.042709								0.234641	0.653207
						1.13819	0.407336					11.3213	0.040625								0.235529	0.652452
						1.13843	0.406049					11.612	0.038542								0.235916	0.651698
						1.14263	0.404762					11.6991	0.036459								0.235916	0.650943
						1.14343	0.403475					12.5978	0.034375								0.235916	0.650188
						1.14618	0.402188					12.7529	0.032292								0.236122	0.649434
						1.15495	0.400901					12.8882	0.030209								0.236553	0.648679
						1.15777	0.399614					14.1234	0.028125								0.237191	0.647924
						1.15826	0.398327					14.8754	0.026042								0.237191	0.647169
						1.16	0.39704					14.9098	0.023959								0.237192	0.646415
						1.16811	0.395753					15.3997	0.021875								0.237829	0.64566
						1.17	0.394466					16.5278	0.019792								0.238369	0.644905
						1.17496	0.393179					17.5094	0.017709								0.238466	0.644151
						1.17823	0.391892					18.6683	0.015625								0.238467	0.643396
						1.17858	0.390605					19.4086	0.013542								0.239104	0.642641
						1.17933	0.389318					20.0217	0.011459								0.239742	0.641886
						1.18533	0.388031					21.2111	0.009375								0.240379	0.641132
						1.18863	0.386744					22.044	0.007292								0.241655	0.640377
						1.19874	0.385457					25.3807	0.005209								0.242292	0.639622
						1.20944	0.38417					27.9648	0.003125								0.24456	0.638868
						1.21223	0.382883					28.3602	0.001042								0.245441	0.638113
						1.2151	0.381596														0.24548	0.637358
						1.21749	0.380309														0.248031	0.636603
						1.22109	0.379022														0.248668	0.635849
						1.22902	0.377735														0.249306	0.635094
						1.23134	0.376448														0.249306	0.634339
						1.23502	0.375161														0.249944	0.633585
						1.2485	0.373874														0.250255	0.63283
						1.2523	0.372587														0.251219	0.632075
						1.25467	0.3713														0.251856	0.63132
						1.26513	0.370013														0.252449	0.630566
						1.27151	0.368726														0.252494	0.629811
						1.27704	0.367439														0.253132	0.629056
						1.28303	0.366152														0.253132	0.628302
						1.28569	0.364865														0.254406	0.627547
						1.28785	0.363578														0.255281	0.626792
						1.28867	0.362291														0.256319	0.626037
						1.29433	0.361004														0.25632	0.625283
						1.29722	0.359717														0.256957	0.624528
						1.30296	0.35843														0.258221	0.623773
						1.30683	0.357143														0.258232	0.623019
						1.31406	0.355856														0.259508	0.622264
						1.31481	0.354569														0.260145	0.621509
						1.31628	0.353282														0.260145	0.620754
						1.32402	0.351995														0.260145	0.62
						1.32619	0.350708														0.260629	0.619245
						1.32992	0.349421														0.260783	0.61849
						1.33349	0.348134														0.260783	0.617735
						1.33858	0.346847														0.263333	0.616981
						1.3427	0.34556														0.263973	0.616226
						1.34664	0.344273														0.264452	0.615471
						1.34848	0.342986														0.264608	0.614717
						1.35	0.341699														0.265059	0.613962
						1.35134	0.340412														0.265884	0.613207
						1.35577	0.339125														0.26652	0.612452
						1.36219	0.337838														0.267159	0.611698
						1.3685	0.336551														0.268434	0.610943
						1.37147	0.335264														0.269072	0.610188
						1.37176	0.333977														0.269987	0.609434
						1.39037	0.33269														0.271105	0.608679
						1.3988	0.331403														0.273535	0.607924
						1.39895	0.330116														0.27481	0.607169
						1.40086	0.328829														0.275448	0.606415
						1.40176	0.327542														0.275448	0.60566
						1.41353	0.326255														0.275673	0.604905
						1.42685	0.324968														0.276085	0.604151
						1.42868	0.323681														0.278636	0.603396
						1.42957	0.322394														0.280549	0.602641
						1.4609	0.321107														0.282461	0.601886
						1.46634	0.31982														0.283099	0.601132
						1.4679	0.318533														0.285073	0.600377
						1.46797	0.317246														0.28565	0.599622
						1.47267	0.315959														0.286924	0.598868
						1.48575	0.314672														0.286991	0.598113
						1.49562	0.313385														0.287563	0.597358
						1.50557	0.312098														0.287563	0.596603
						1.50887	0.310811														0.288576	0.595849
						1.51068	0.309524														0.289341	0.595094
						1.51174	0.308237														0.289475	0.594339
						1.51239	0.30695														0.289476	0.593585
						1.51857	0.305663														0.290751	0.59283
						1.52638	0.304376														0.291388	0.592075
						1.5314	0.303089														0.291388	0.59132
						1.53619	0.301802														0.292026	0.590566
						1.53742	0.300515														0.292663	0.589811
						1.5447	0.299228														0.292664	0.589056
						1.54496	0.297941														0.293301	0.588302
						1.55738	0.296654														0.294576	0.587547
						1.56151	0.295367														0.294577	0.586792
						1.56405	0.29408														0.295852	0.586037
						1.57212	0.292793														0.297127	0.585283
						1.57225	0.291506														0.297333	0.584528
						1.57434	0.290219														0.297764	0.583773
						1.57756	0.288932														0.298403	0.583019
						1.58077	0.287645														0.300315	0.582264
						1.58604	0.286358														0.302865	0.581509
						1.58716	0.285071														0.304778	0.580754
						1.58737	0.283784														0.306053	0.58
						1.59015	0.282497														0.306054	0.579245
						1.59128	0.28121														0.308476	0.57849
						1.59712	0.279923														0.308603	0.577735
						1.6065	0.278636														0.30924	0.576981
						1.61	0.277349														0.309241	0.576226
						1.61598	0.276062														0.309242	0.575471
						1.61672	0.274775														0.309878	0.574717
						1.6173	0.273488														0.310516	0.573962
						1.6353	0.272201														0.310516	0.573207
						1.63572	0.270914														0.312429	0.572452
						1.64582	0.269627														0.313067	0.571698
						1.64588	0.26834														0.313705	0.570943
						1.66247	0.267053														0.315617	0.570188
						1.66681	0.265766														0.317415	0.569434
						1.68213	0.264479														0.31753	0.568679
						1.68499	0.263192														0.317531	0.567924
						1.68956	0.261905														0.318806	0.567169
						1.70175	0.260618														0.319835	0.566415
						1.7072	0.259331														0.320081	0.56566
						1.72036	0.258044														0.320081	0.564905
						1.72058	0.256757														0.320718	0.564151
						1.72611	0.25547														0.321993	0.563396
						1.72826	0.254183														0.321993	0.562641
						1.72981	0.252896														0.321995	0.561886
						1.73962	0.251609														0.32263	0.561132
						1.75	0.250322														0.322632	0.560377
						1.75549	0.249035														0.327053	0.559622
						1.75927	0.247748														0.327732	0.558868
						1.77562	0.246461														0.327732	0.558113
						1.77727	0.245174														0.328371	0.557358
						1.78539	0.243887														0.329007	0.556603
						1.78562	0.2426														0.329644	0.555849
						1.80636	0.241313														0.329645	0.555094
						1.80855	0.240026														0.333471	0.554339
						1.80864	0.238739														0.334109	0.553585
						1.82317	0.237452														0.33411	0.55283
						1.84418	0.236165														0.336021	0.552075
						1.85286	0.234878														0.336022	0.55132
						1.85908	0.233591														0.337296	0.550566
						1.86181	0.232304														0.338572	0.549811
						1.86208	0.231017														0.340484	0.549056
						1.87851	0.22973														0.340484	0.548302
						1.88446	0.228443														0.340484	0.547547
						1.88582	0.227156														0.340995	0.546792
						1.89534	0.225869														0.343672	0.546037
						1.89593	0.224582														0.343673	0.545283
						1.89731	0.223295														0.344418	0.544528
						1.90464	0.222008														0.346222	0.543773
						1.90464	0.220721														0.346224	0.543019
						1.93389	0.219434														0.34686	0.542264
						1.94147	0.218147														0.34686	0.541509
						1.94748	0.21686														0.346865	0.540754
						1.94917	0.215573														0.348063	0.54
						1.95465	0.214286														0.348136	0.539245
						1.97	0.212999														0.348376	0.53849
						1.98112	0.211712														0.349409	0.537735
						2.01099	0.210425														0.349411	0.536981
						2.01831	0.209138														0.350048	0.536226
						2.02201	0.207851														0.350686	0.535471
						2.02431	0.206564														0.351576	0.534717
						2.02514	0.205277														0.352266	0.533962
						2.03352	0.20399														0.352599	0.533207
						2.03516	0.202703														0.354511	0.532452
						2.04245	0.201416														0.354511	0.531698
						2.04366	0.200129														0.355148	0.530943
						2.04487	0.198842														0.355296	0.530188
						2.05129	0.197555														0.356425	0.529434
						2.05517	0.196268														0.358337	0.528679
						2.06144	0.194981														0.358337	0.527924
						2.0661	0.193694														0.359613	0.527169
						2.06927	0.192407														0.360888	0.526415
						2.09022	0.19112														0.360888	0.52566
						2.10204	0.189833														0.3628	0.524905
						2.10661	0.188546														0.362801	0.524151
						2.13116	0.187259														0.364707	0.523396
						2.14	0.185972														0.364713	0.522641
						2.1533	0.184685														0.364891	0.521886
						2.15913	0.183398														0.365988	0.521132
						2.19561	0.182111														0.365989	0.520377
						2.19644	0.180824														0.365989	0.519622
						2.20366	0.179537														0.366626	0.518868
						2.20926	0.17825														0.367901	0.518113
						2.21528	0.176963														0.367902	0.517358
						2.22329	0.175676														0.368539	0.516603
						2.24934	0.174389														0.368539	0.515849
						2.27116	0.173102														0.369066	0.515094
						2.29021	0.171815														0.369177	0.514339
						2.30055	0.170528														0.37109	0.513585
						2.30246	0.169241														0.374279	0.51283
						2.3112	0.167954														0.374915	0.512075
						2.31283	0.166667														0.375553	0.51132
						2.32544	0.16538														0.37619	0.510566
						2.3467	0.164093														0.379239	0.509811
						2.37139	0.162806														0.379378	0.509056
						2.38214	0.161519														0.380016	0.508302
						2.39117	0.160232														0.380654	0.507547
						2.40246	0.158945														0.380654	0.506792
						2.40358	0.157658														0.381928	0.506037
						2.40411	0.156371														0.382567	0.505283
						2.40697	0.155084														0.383204	0.504528
						2.41564	0.153797														0.383841	0.503773
						2.4441	0.15251														0.38508	0.503019
						2.4447	0.151223														0.388305	0.502264
						2.45264	0.149936														0.389541	0.501509
						2.48392	0.148649														0.390084	0.500754
						2.49069	0.147362														0.390219	0.5
						2.52392	0.146075														0.390855	0.499245
						2.55548	0.144788														0.391494	0.49849
						2.56	0.143501														0.392769	0.497735
						2.58883	0.142214														0.393028	0.496981
						2.59217	0.140927														0.394044	0.496226
						2.59974	0.13964														0.394147	0.495471
						2.61066	0.138353														0.394681	0.494717
						2.61409	0.137066														0.39619	0.493962
						2.62259	0.135779														0.398506	0.493207
						2.64238	0.134492														0.398592	0.492452
						2.67001	0.133205														0.399144	0.491698
						2.67683	0.131918														0.399145	0.490943
						2.69	0.130631														0.39959	0.490188
						2.72897	0.129344														0.399784	0.489434
						2.73079	0.128057														0.401057	0.488679
						2.73968	0.12677														0.401058	0.487924
						2.74538	0.125483														0.402333	0.487169
						2.76242	0.124196														0.40297	0.486415
						2.78385	0.122909														0.403608	0.48566
						2.78497	0.121622														0.404883	0.484905
						2.80639	0.120335														0.404883	0.484151
						2.83	0.119048														0.406159	0.483396
						2.84805	0.117761														0.409346	0.482641
						2.87588	0.116474														0.418551	0.481886
						2.88749	0.115187														0.418911	0.481132
						2.90299	0.1139														0.419547	0.480377
						2.91339	0.112613														0.422099	0.479622
						2.93446	0.111326														0.422099	0.478868
						3.01921	0.110039														0.422099	0.478113
						3.03853	0.108752														0.422099	0.477358
						3.04243	0.107465														0.42972	0.476603
						3.05071	0.106178														0.430387	0.475849
						3.09	0.104891														0.434436	0.475094
						3.0972	0.103604														0.434498	0.474339
						3.11736	0.102317														0.435489	0.473585
						3.15641	0.10103														0.43634	0.47283
						3.17487	0.099743														0.438038	0.472075
						3.22656	0.098456														0.439314	0.47132
						3.24	0.097169														0.44059	0.470566
						3.26839	0.095882														0.44314	0.469811
						3.27616	0.094595														0.443779	0.469056
						3.31683	0.093308														0.444415	0.468302
						3.32247	0.092021														0.444417	0.467547
						3.33858	0.090734														0.444984	0.466792
						3.39605	0.089447														0.446454	0.466037
						3.40222	0.08816														0.452704	0.465283
						3.45227	0.086873														0.455254	0.464528
						3.46272	0.085586														0.455892	0.463773
						3.46544	0.084299														0.459079	0.463019
						3.47806	0.083012														0.45908	0.462264
						3.5041	0.081725														0.45908	0.461509
						3.51374	0.080438														0.462268	0.460754
						3.52	0.079151														0.462268	0.46
						3.5309	0.077864														0.468644	0.459245
						3.53632	0.076577														0.468794	0.45849
						3.5371	0.07529														0.46992	0.457735
						3.53844	0.074003														0.470877	0.456981
						3.54703	0.072716														0.47198	0.456226
						3.58291	0.071429														0.473126	0.455471
						3.59	0.070142														0.4736	0.454717
						3.64338	0.068855														0.473743	0.453962
						3.73041	0.067568														0.473746	0.453207
						3.75676	0.066281														0.47502	0.452452
						3.78255	0.064994														0.475396	0.451698
						3.87842	0.063707														0.476932	0.450943
						3.9	0.06242														0.477216	0.450188
						3.97549	0.061133														0.477571	0.449434
						4.01549	0.059846														0.479356	0.448679
						4.06024	0.058559														0.480758	0.447924
						4.0887	0.057272														0.484584	0.447169
						4.12527	0.055985														0.488411	0.446415
						4.21	0.054698														0.489939	0.44566
						4.27464	0.053411														0.49096	0.444905
						4.28863	0.052124														0.49351	0.444151
						4.33659	0.050837														0.496545	0.443396
						4.34372	0.04955														0.497974	0.442641
						4.41775	0.048263														0.497994	0.441886
						4.44213	0.046976														0.49925	0.441132
						4.44604	0.045689														0.502437	0.440377
						4.48093	0.044402														0.503075	0.439622
						4.50032	0.043115														0.50631	0.438868
						4.51	0.041828														0.507538	0.438113
						4.59905	0.040541														0.508816	0.437358
						4.62627	0.039254														0.51264	0.436603
						4.65571	0.037967														0.513914	0.435849
						4.73522	0.03668														0.519015	0.435094
						4.80081	0.035393														0.521597	0.434339
						4.82483	0.034106														0.522579	0.433585
						4.86502	0.032819														0.524116	0.43283
						4.95234	0.031532														0.524765	0.432075
						4.98765	0.030245														0.526028	0.43132
						5.00391	0.028958														0.526039	0.430566
						5.12624	0.027671														0.52858	0.429811
						5.16262	0.026384														0.531769	0.429056
						5.40589	0.025097														0.53368	0.428302
						5.42	0.02381														0.534156	0.427547
						5.50914	0.022523														0.538643	0.426792
						5.56065	0.021236														0.540693	0.426037
						5.93636	0.019949														0.540694	0.425283
						5.94617	0.018662														0.542607	0.424528
						6.05226	0.017375														0.544032	0.423773
						6.06756	0.016088														0.544518	0.423019
						6.40245	0.014801														0.545157	0.422264
						6.40343	0.013514														0.545794	0.421509
						6.42632	0.012227														0.546433	0.420754
						6.50638	0.01094														0.54707	0.42
						6.54693	0.009653														0.54707	0.419245
						6.57232	0.008366														0.548535	0.41849
						6.58287	0.007079														0.550746	0.417735
						6.99869	0.005792														0.552172	0.416981
						7.28517	0.004505														0.553447	0.416226
						7.77103	0.003218														0.558547	0.415471
						8.79	0.001931														0.566198	0.414717
						10.0921	0.000644														0.570596	0.413962
																					0.57136	0.413207
																					0.573212	0.412452
																					0.573213	0.411698
																					0.575125	0.410943
																					0.575829	0.410188
																					0.576401	0.409434
																					0.576402	0.408679
																					0.577038	0.407924
																					0.577054	0.407169
																					0.579589	0.406415
																					0.580864	0.40566
																					0.582138	0.404905
																					0.587808	0.404151
																					0.587878	0.403396
																					0.590344	0.402641
																					0.591703	0.401886
																					0.591704	0.401132
																					0.593614	0.400377
																					0.600775	0.399622
																					0.602726	0.398868
																					0.605094	0.398113
																					0.60573	0.397358
																					0.605732	0.396603
																					0.606369	0.395849
																					0.606369	0.395094
																					0.608281	0.394339
																					0.608919	0.393585
																					0.610194	0.39283
																					0.610831	0.392075
																					0.614411	0.39132
																					0.615291	0.390566
																					0.615434	0.389811
																					0.61657	0.389056
																					0.616758	0.388302
																					0.617845	0.387547
																					0.618482	0.386792
																					0.619121	0.386037
																					0.620872	0.385283
																					0.630597	0.384528
																					0.631233	0.383773
																					0.631554	0.383019
																					0.631872	0.382264
																					0.63251	0.381509
																					0.633785	0.380754
																					0.636974	0.38
																					0.639631	0.379245
																					0.640161	0.37849
																					0.642713	0.377735
																					0.643349	0.376981
																					0.644578	0.376226
																					0.647813	0.375471
																					0.647816	0.374717
																					0.65152	0.373962
																					0.654827	0.373207
																					0.658053	0.372452
																					0.658653	0.371698
																					0.661301	0.370943
																					0.661399	0.370188
																					0.664392	0.369434
																					0.664587	0.368679
																					0.665667	0.367924
																					0.670863	0.367169
																					0.671055	0.366415
																					0.673178	0.36566
																					0.673318	0.364905
																					0.682883	0.364151
																					0.683518	0.363396
																					0.684157	0.362641
																					0.68607	0.361886
																					0.687108	0.361132
																					0.69117	0.360377
																					0.69117	0.359622
																					0.691565	0.358868
																					0.696797	0.358113
																					0.696912	0.357358
																					0.697055	0.356603
																					0.700195	0.355849
																					0.700815	0.355094
																					0.701982	0.354339
																					0.703285	0.353585
																					0.709023	0.35283
																					0.710298	0.352075
																					0.715398	0.35132
																					0.7154	0.350566
																					0.716037	0.349811
																					0.717388	0.349056
																					0.718587	0.348302
																					0.718589	0.347547
																					0.721139	0.346792
																					0.721291	0.346037
																					0.724988	0.345283
																					0.734528	0.344528
																					0.735167	0.343773
																					0.735802	0.343019
																					0.736366	0.342264
																					0.737716	0.341509
																					0.737717	0.340754
																					0.740267	0.34
																					0.750469	0.339245
																					0.751744	0.33849
																					0.751872	0.337735
																					0.753684	0.336981
																					0.755264	0.336226
																					0.759838	0.335471
																					0.761944	0.334717
																					0.763485	0.333962
																					0.767046	0.333207
																					0.767683	0.332452
																					0.768958	0.331698
																					0.770889	0.330943
																					0.771908	0.330188
																					0.776601	0.329434
																					0.780437	0.328679
																					0.781073	0.327924
																					0.782196	0.327169
																					0.786176	0.326415
																					0.786189	0.32566
																					0.788139	0.324905
																					0.790637	0.324151
																					0.791018	0.323396
																					0.794463	0.322641
																					0.799565	0.321886
																					0.799739	0.321132
																					0.800052	0.320377
																					0.804424	0.319622
																					0.80594	0.318868
																					0.806528	0.318113
																					0.806579	0.317358
																					0.806947	0.316603
																					0.808491	0.315849
																					0.811878	0.315094
																					0.814867	0.314339
																					0.818694	0.313585
																					0.823156	0.31283
																					0.823156	0.312075
																					0.825256	0.31132
																					0.829729	0.310566
																					0.831062	0.309811
																					0.831921	0.309056
																					0.834196	0.308302
																					0.838157	0.307547
																					0.841491	0.306792
																					0.845578	0.306037
																					0.848022	0.305283
																					0.84955	0.304528
																					0.853123	0.303773
																					0.856312	0.303019
																					0.857584	0.302264
																					0.857586	0.301509
																					0.857992	0.300754
																					0.860366	0.3
																					0.862357	0.299245
																					0.862688	0.29849
																					0.863326	0.297735
																					0.8646	0.296981
																					0.865875	0.296226
																					0.867403	0.295471
																					0.867787	0.294717
																					0.87526	0.293962
																					0.87799	0.293207
																					0.883089	0.292452
																					0.89648	0.291698
																					0.897119	0.290943
																					0.899031	0.290188
																					0.899423	0.289434
																					0.900836	0.288679
																					0.904409	0.287924
																					0.906045	0.287169
																					0.913697	0.286415
																					0.91497	0.28566
																					0.916819	0.284905
																					0.919419	0.284151
																					0.919598	0.283396
																					0.923898	0.282641
																					0.92629	0.281886
																					0.928946	0.281132
																					0.929772	0.280377
																					0.93373	0.279622
																					0.93384	0.278868
																					0.937289	0.278113
																					0.937924	0.277358
																					0.938145	0.276603
																					0.938564	0.275849
																					0.9392	0.275094
																					0.939841	0.274339
																					0.944386	0.273585
																					0.950678	0.27283
																					0.951953	0.272075
																					0.954504	0.27132
																					0.954692	0.270566
																					0.955778	0.269811
																					0.955779	0.269056
																					0.961517	0.268302
																					0.962042	0.267547
																					0.962156	0.266792
																					0.967032	0.266037
																					0.970859	0.265283
																					0.971083	0.264528
																					0.98192	0.263773
																					0.983197	0.263019
																					0.985747	0.262264
																					0.999138	0.261509
																					0.999775	0.260754
																					1.00032	0.26
																					1.00041	0.259245
																					1.00089	0.25849
																					1.00613	0.257735
																					1.00806	0.256981
																					1.01402	0.256226
																					1.01572	0.255471
																					1.01759	0.254717
																					1.024	0.253962
																					1.0268	0.253207
																					1.02858	0.252452
																					1.02974	0.251698
																					1.03229	0.250943
																					1.03616	0.250188
																					1.04548	0.249434
																					1.04587	0.248679
																					1.04696	0.247924
																					1.05467	0.247169
																					1.05588	0.246415
																					1.05626	0.24566
																					1.06049	0.244905
																					1.06226	0.244151
																					1.06609	0.243396
																					1.07246	0.242641
																					1.0731	0.241886
																					1.07693	0.241132
																					1.07756	0.240377
																					1.08278	0.239622
																					1.0871	0.238868
																					1.08782	0.238113
																					1.09797	0.237358
																					1.10944	0.236603
																					1.11144	0.235849
																					1.11831	0.235094
																					1.11964	0.234339
																					1.12028	0.233585
																					1.12921	0.23283
																					1.13209	0.232075
																					1.13245	0.23132
																					1.13534	0.230566
																					1.13559	0.229811
																					1.1515	0.229056
																					1.16389	0.228302
																					1.16539	0.227547
																					1.16555	0.226792
																					1.16848	0.226037
																					1.173	0.225283
																					1.18723	0.224528
																					1.18723	0.223773
																					1.19051	0.223019
																					1.19218	0.222264
																					1.20062	0.221509
																					1.20126	0.220754
																					1.20126	0.22
																					1.20317	0.219245
																					1.20572	0.21849
																					1.20656	0.217735
																					1.20891	0.216981
																					1.20955	0.216226
																					1.21256	0.215471
																					1.21847	0.214717
																					1.22065	0.213962
																					1.22167	0.213207
																					1.22333	0.212452
																					1.22549	0.211698
																					1.22671	0.210943
																					1.22683	0.210188
																					1.23378	0.209434
																					1.2394	0.208679
																					1.24207	0.207924
																					1.24398	0.207169
																					1.25036	0.206415
																					1.25365	0.20566
																					1.26012	0.204905
																					1.276	0.204151
																					1.28286	0.203396
																					1.28405	0.202641
																					1.28542	0.201886
																					1.28686	0.201132
																					1.2918	0.200377
																					1.29754	0.199622
																					1.29949	0.198868
																					1.30436	0.198113
																					1.3108	0.197358
																					1.3122	0.196603
																					1.31984	0.195849
																					1.32965	0.195094
																					1.33516	0.194339
																					1.34919	0.193585
																					1.35556	0.19283
																					1.36321	0.192075
																					1.36512	0.19132
																					1.37278	0.190566
																					1.37636	0.189811
																					1.3786	0.189056
																					1.38223	0.188302
																					1.38271	0.187547
																					1.38362	0.186792
																					1.38489	0.186037
																					1.38999	0.185283
																					1.39573	0.184528
																					1.40083	0.183773
																					1.40274	0.183019
																					1.4053	0.182264
																					1.4105	0.181509
																					1.41422	0.180754
																					1.4426	0.18
																					1.45571	0.179245
																					1.45822	0.17849
																					1.46204	0.177735
																					1.46778	0.176981
																					1.4724	0.176226
																					1.47269	0.175471
																					1.49052	0.174717
																					1.49143	0.173962
																					1.49902	0.173207
																					1.5105	0.172452
																					1.51269	0.171698
																					1.51369	0.170943
																					1.52644	0.170188
																					1.52914	0.169434
																					1.53516	0.168679
																					1.53792	0.167924
																					1.5392	0.167169
																					1.54174	0.166415
																					1.54193	0.16566
																					1.54669	0.164905
																					1.54857	0.164151
																					1.54876	0.163396
																					1.55216	0.162641
																					1.55537	0.161886
																					1.55932	0.161132
																					1.56661	0.160377
																					1.56787	0.159622
																					1.57079	0.158868
																					1.57681	0.158113
																					1.58272	0.157358
																					1.58674	0.156603
																					1.59659	0.155849
																					1.59913	0.155094
																					1.60337	0.154339
																					1.60469	0.153585
																					1.60937	0.15283
																					1.6138	0.152075
																					1.61642	0.15132
																					1.61769	0.150566
																					1.62336	0.149811
																					1.624	0.149056
																					1.63259	0.148302
																					1.63935	0.147547
																					1.64727	0.146792
																					1.65333	0.146037
																					1.66222	0.145283
																					1.66404	0.144528
																					1.66503	0.143773
																					1.66735	0.143019
																					1.66915	0.142264
																					1.67182	0.141509
																					1.68266	0.140754
																					1.69031	0.14
																					1.6956	0.139245
																					1.6995	0.13849
																					1.70661	0.137735
																					1.71633	0.136981
																					1.71644	0.136226
																					1.71772	0.135471
																					1.73048	0.134717
																					1.73321	0.133962
																					1.73494	0.133207
																					1.75485	0.132452
																					1.75502	0.131698
																					1.75789	0.130943
																					1.76103	0.130188
																					1.77128	0.129434
																					1.77224	0.128679
																					1.77419	0.127924
																					1.77552	0.127169
																					1.7787	0.126415
																					1.78531	0.12566
																					1.79774	0.124905
																					1.81085	0.124151
																					1.82151	0.123396
																					1.82293	0.122641
																					1.82484	0.121886
																					1.8271	0.121132
																					1.82867	0.120377
																					1.8293	0.119622
																					1.83261	0.118868
																					1.8342	0.118113
																					1.83823	0.117358
																					1.84078	0.116603
																					1.8529	0.115849
																					1.86374	0.115094
																					1.86463	0.114339
																					1.87645	0.113585
																					1.87724	0.11283
																					1.88049	0.112075
																					1.8868	0.11132
																					1.88733	0.110566
																					1.90327	0.109811
																					1.93624	0.109056
																					1.9377	0.108302
																					1.94153	0.107547
																					1.94294	0.106792
																					1.95788	0.106037
																					1.96314	0.105283
																					1.96333	0.104528
																					1.96938	0.103773
																					1.97496	0.103019
																					1.97851	0.102264
																					1.9866	0.101509
																					2.00333	0.100754
																					2.0083	0.1
																					2.00886	0.099245
																					2.00911	0.09849
																					2.01042	0.097735
																					2.02379	0.096981
																					2.02888	0.096226
																					2.04079	0.095471
																					2.06204	0.094717
																					2.065	0.093962
																					2.07506	0.093207
																					2.08196	0.092452
																					2.08241	0.091698
																					2.08754	0.090943
																					2.12516	0.090188
																					2.1462	0.089434
																					2.15257	0.088679
																					2.15385	0.087924
																					2.15571	0.087169
																					2.15959	0.086415
																					2.18318	0.08566
																					2.18382	0.084905
																					2.18597	0.084151
																					2.19025	0.083396
																					2.20306	0.082641
																					2.20358	0.081886
																					2.22089	0.081132
																					2.22855	0.080377
																					2.22972	0.079622
																					2.23355	0.078868
																					2.29467	0.078113
																					2.32312	0.077358
																					2.35311	0.076603
																					2.40892	0.075849
																					2.44396	0.075094
																					2.5192	0.074339
																					2.5454	0.073585
																					2.55577	0.07283
																					2.55673	0.072075
																					2.58425	0.07132
																					2.604	0.070566
																					2.60407	0.069811
																					2.62313	0.069056
																					2.63843	0.068302
																					2.66266	0.067547
																					2.67286	0.066792
																					2.67893	0.066037
																					2.69518	0.065283
																					2.70092	0.064528
																					2.7301	0.063773
																					2.81376	0.063019
																					2.81505	0.062264
																					2.8244	0.061509
																					2.82688	0.060754
																					2.83673	0.06
																					2.8973	0.059245
																					2.90177	0.05849
																					2.90814	0.057735
																					2.91084	0.056981
																					2.92157	0.056226
																					2.93046	0.055471
																					2.93732	0.054717
																					2.9632	0.053962
																					3.00124	0.053207
																					3.01526	0.052452
																					3.02305	0.051698
																					3.0294	0.050943
																					3.05005	0.050188
																					3.08604	0.049434
																					3.09306	0.048679
																					3.10134	0.047924
																					3.10134	0.047169
																					3.10347	0.046415
																					3.14597	0.04566
																					3.15535	0.044905
																					3.16254	0.044151
																					3.18041	0.043396
																					3.19252	0.042641
																					3.19783	0.041886
																					3.29032	0.041132
																					3.30093	0.040377
																					3.32852	0.039622
																					3.37779	0.038868
																					3.44537	0.038113
																					3.51897	0.037358
																					3.65089	0.036603
																					3.77019	0.035849
																					3.87285	0.035094
																					3.87556	0.034339
																					3.92953	0.033585
																					4.07625	0.03283
																					4.08716	0.032075
																					4.12736	0.03132
																					4.18336	0.030566
																					4.19802	0.029811
																					4.22749	0.029056
																					4.22927	0.028302
																					4.28091	0.027547
																					4.3026	0.026792
																					4.30833	0.026037
																					4.31023	0.025283
																					4.54311	0.024528
																					4.63288	0.023773
																					4.73426	0.023019
																					4.7421	0.022264
																					4.82634	0.021509
																					5.10981	0.020754
																					5.14248	0.02
																					5.21941	0.019245
																					5.59277	0.01849
																					5.64351	0.017735
																					5.68841	0.016981
																					5.71998	0.016226
																					5.73084	0.015471
																					6.0758	0.014717
																					6.19543	0.013962
																					6.28004	0.013207
																					6.42712	0.012452
																					6.87223	0.011698
																					7.17875	0.010943
																					7.17886	0.010188
																					8.20222	0.009434
																					8.35872	0.008679
																					9.59001	0.007924
																					10.6711	0.007169
																					10.7673	0.006415
																					11.8689	0.00566
																					15.8284	0.004905
																					17.0575	0.004151
																					19.5849	0.003396
																					22.6563	0.002641
																					24.6669	0.001886
																					25.2328	0.001132
																					37.6638	0.000377

## Sheet: 15ntWTBr
nuc 12h			cyto 12h			nuc 24h			cyto 24h			nuc 48h			cyto 48h
Volume (x)	CCDF (y)		Volume (x)	CCDF (y)		Volume (x)	CCDF (y)		Volume (x)	CCDF (y)		Volume (x)	CCDF (y)		Volume (x)	CCDF (y)
0.019102	0.999096		0.021679	0.991936		0.019102	0.999347		0.015191	0.997816		0.048391	0.997298		0.020404	0.994117
0.019102	0.997287		0.021679	0.975807		0.048391	0.99804		0.02	0.993449		0.078006	0.991892		0.021679	0.982353
0.019102	0.995479		0.021679	0.959678		0.048391	0.996732		0.02	0.989083		0.10762	0.986487		0.021679	0.970588
0.048391	0.993671		0.03	0.943549		0.048391	0.995425		0.02	0.984716		0.10762	0.981081		0.033156	0.958823
0.048391	0.991862		0.042082	0.92742		0.048391	0.994118		0.021679	0.980349		0.10762	0.975676		0.033156	0.947058
0.048391	0.990054		0.044633	0.911291		0.048391	0.992811		0.021679	0.975982		0.10762	0.970271		0.033156	0.935294
0.048391	0.988246		0.044633	0.895162		0.048391	0.991504		0.021679	0.971615		0.10762	0.964865		0.033156	0.923529
0.048391	0.986437		0.044633	0.879033		0.048391	0.990196		0.021679	0.967249		0.167175	0.95946		0.033156	0.911764
0.048391	0.984629		0.04527	0.862904		0.048391	0.988889		0.021679	0.962882		0.195813	0.954054		0.044633	0.9
0.048391	0.982821		0.05611	0.846775		0.048391	0.987582		0.021679	0.958515		0.196465	0.948649		0.044633	0.888235
0.048391	0.981012		0.05611	0.830646		0.048391	0.986275		0.021679	0.954148		0.255693	0.943244		0.068862	0.87647
0.048391	0.979204		0.057385	0.814517		0.048391	0.984968		0.021679	0.949781		0.255801	0.937838		0.068862	0.864706
0.048391	0.977396		0.059935	0.798388		0.048391	0.983661		0.021679	0.945414		0.264328	0.932433		0.0695	0.852941
0.048391	0.975588		0.06	0.782259		0.048391	0.982353		0.021679	0.941048		0.270992	0.927027		0.07205	0.841176
0.048391	0.973779		0.066311	0.76613		0.048391	0.981046		0.026668	0.936681		0.313359	0.921622		0.081614	0.829411
0.048391	0.971971		0.071412	0.75		0.048391	0.979739		0.03	0.932314		0.315898	0.916217		0.091815	0.817647
0.048391	0.970163		0.077788	0.733871		0.048391	0.978432		0.03	0.927947		0.416098	0.910811		0.105843	0.805882
0.048391	0.968354		0.082889	0.717742		0.048391	0.977125		0.03	0.92358		0.453693	0.905406		0.105843	0.794117
0.048391	0.966546		0.091932	0.701613		0.048391	0.975817		0.03	0.919214		0.582676	0.9		0.110944	0.782353
0.048391	0.964738		0.099467	0.685484		0.048391	0.97451		0.03	0.914847		0.636227	0.894595		0.114133	0.770588
0.048391	0.962929		0.138362	0.669355		0.048391	0.973203		0.031881	0.91048		0.719522	0.889189		0.122421	0.758823
0.048391	0.961121		0.143463	0.653226		0.048391	0.971896		0.033156	0.906113		0.752057	0.883784		0.124972	0.747058
0.048391	0.959313		0.164503	0.637097		0.048391	0.970589		0.033156	0.901746		0.784951	0.878379		0.133898	0.735294
0.048391	0.957504		0.164504	0.620968		0.048391	0.969281		0.033156	0.89738		0.802312	0.872973		0.163228	0.723529
0.048391	0.955696		0.168329	0.604839		0.048391	0.967974		0.033156	0.893013		0.908096	0.867568		0.176619	0.711764
0.048391	0.953888		0.17598	0.58871		0.048391	0.966667		0.033156	0.888646		0.91485	0.862162		0.192558	0.7
0.048391	0.952079		0.175981	0.572581		0.048391	0.96536		0.033156	0.884279		0.940491	0.856757		0.200847	0.688235
0.048391	0.950271		0.179806	0.556452		0.048391	0.964053		0.033156	0.879912		1.22918	0.851352		0.202122	0.67647
0.048391	0.948463		0.193196	0.540323		0.048391	0.962746		0.033156	0.875545		1.27515	0.845946		0.223801	0.664706
0.048391	0.946654		0.218701	0.524194		0.048391	0.961438		0.033156	0.871179		1.45964	0.840541		0.229702	0.652941
0.048391	0.944846		0.219976	0.508065		0.048391	0.960131		0.033156	0.866812		1.64503	0.835135		0.239742	0.641176
0.048391	0.943038		0.223164	0.491936		0.048391	0.958824		0.033156	0.862445		1.68114	0.82973		0.242292	0.629411
0.048391	0.941229		0.258871	0.475807		0.048391	0.957517		0.033156	0.858078		1.68457	0.824325		0.252494	0.617647
0.048391	0.939421		0.263334	0.459678		0.048391	0.95621		0.033156	0.853711		1.76568	0.818919		0.258233	0.605882
0.048391	0.937613		0.286925	0.443549		0.048391	0.954902		0.033156	0.849345		1.84098	0.813514		0.263333	0.594117
0.048391	0.935805		0.292663	0.42742		0.048391	0.953595		0.033156	0.844978		1.84922	0.808108		0.283099	0.582353
0.05	0.933996		0.293301	0.411291		0.048391	0.952288		0.033156	0.840611		2.14364	0.802703		0.290113	0.570588
0.067492	0.932188		0.29815	0.395162		0.048391	0.950981		0.033156	0.836244		2.23737	0.797298		0.290648	0.558823
0.07768	0.93038		0.298402	0.379033		0.048391	0.949674		0.033156	0.831877		2.47118	0.791892		0.321994	0.547058
0.07768	0.928571		0.375552	0.362904		0.048391	0.948366		0.033156	0.827511		2.50907	0.786487		0.334747	0.535294
0.07768	0.926763		0.385116	0.346775		0.048391	0.947059		0.033156	0.823144		2.65775	0.781081		0.336021	0.523529
0.07768	0.924955		0.418911	0.330646		0.048391	0.945752		0.033793	0.818777		2.7066	0.775676		0.355149	0.511764
0.077897	0.923146		0.430387	0.314517		0.048391	0.944445		0.04	0.81441		2.73461	0.770271		0.356318	0.5
0.078005	0.921338		0.47247	0.298388		0.04845	0.943138		0.04	0.810043		2.88176	0.764865		0.360888	0.488235
0.078005	0.91953		0.494148	0.282259		0.04851	0.94183		0.04	0.805676		2.94717	0.75946		0.367902	0.47647
0.078005	0.917721		0.522204	0.26613		0.07768	0.940523		0.044633	0.80131		2.9554	0.754054		0.37874	0.464706
0.078005	0.915913		0.526029	0.25		0.07768	0.939216		0.044633	0.796943		3.04809	0.748649		0.408071	0.452941
0.078005	0.914105		0.533043	0.233871		0.077897	0.937909		0.044633	0.792576		3.15143	0.743244		0.414447	0.441176
0.078006	0.912296		0.543244	0.217742		0.078005	0.936602		0.044633	0.788209		3.16245	0.737838		0.428475	0.429411
0.078006	0.910488		0.558547	0.201613		0.078005	0.935295		0.044633	0.783842		3.5705	0.732433		0.42975	0.417647
0.078006	0.90868		0.617845	0.185484		0.078005	0.933987		0.044633	0.779476		3.70113	0.727027		0.440589	0.405882
0.078006	0.906871		0.628047	0.169355		0.078006	0.93268		0.04527	0.775109		3.71993	0.721622		0.487136	0.394117
0.078006	0.905063		0.811678	0.153226		0.078006	0.931373		0.04594	0.770742		3.86129	0.716217		0.488409	0.382353
0.078006	0.903255		0.968447	0.137097		0.078006	0.930066		0.047821	0.766375		3.9067	0.710811		0.493511	0.370588
0.078006	0.901446		0.97682	0.120968		0.078006	0.928759		0.05	0.762008		3.95736	0.705406		0.536869	0.358823
0.078006	0.899638		1.28415	0.104839		0.078006	0.927451		0.054197	0.757642		4.06082	0.7		0.547708	0.347058
0.078006	0.89783		1.28734	0.08871		0.078006	0.926144		0.055472	0.753275		4.22886	0.694595		0.577675	0.335294
0.078006	0.896022		1.31157	0.072581		0.078006	0.924837		0.056109	0.748908		4.51996	0.689189		0.622307	0.323529
0.078006	0.894213		1.34345	0.056452		0.078006	0.92353		0.05611	0.744541		4.66529	0.683784		0.661841	0.311764
0.086594	0.892405		1.36066	0.040323		0.078006	0.922223		0.05611	0.740174		4.85151	0.678379		0.724326	0.3
0.102686	0.890597		1.67373	0.024194		0.078006	0.920915		0.05611	0.735807		5.03752	0.672973		0.733253	0.288235
0.107295	0.888788		3.95319	0.008065		0.078006	0.919608		0.057385	0.731441		5.06431	0.667568		0.85185	0.27647
0.107295	0.88698					0.078006	0.918301		0.059935	0.727074		5.0704	0.662162		0.870339	0.264706
0.107512	0.885172					0.078006	0.916994		0.059936	0.722707		5.15457	0.656757		0.896481	0.252941
0.10762	0.883363					0.078006	0.915687		0.06	0.71834		5.15652	0.651352		0.921987	0.241176
0.10762	0.881555					0.078006	0.914379		0.062346	0.713973		5.26968	0.645946		1.07948	0.229411
0.10762	0.879747					0.078006	0.913072		0.07	0.709607		5.41412	0.640541		1.12299	0.217647
0.10762	0.877938					0.078006	0.911765		0.07	0.70524		5.42793	0.635135		1.17142	0.205882
0.10762	0.87613					0.078006	0.910458		0.070775	0.700873		5.73997	0.62973		1.20062	0.194117
0.10762	0.874322					0.078197	0.909151		0.071412	0.696506		6.37637	0.624325		1.29244	0.182353
0.10762	0.872513					0.096781	0.907844		0.071413	0.692139		6.42967	0.618919		1.35365	0.170588
0.10762	0.870705					0.102685	0.906536		0.078426	0.687773		6.45007	0.613514		1.40147	0.158823
0.10762	0.868897					0.102685	0.905229		0.08	0.683406		6.66037	0.608108		1.68138	0.147058
0.10762	0.867088					0.102686	0.903922		0.081614	0.679039		6.72889	0.602703		1.69158	0.135294
0.10762	0.86528					0.102686	0.902615		0.082889	0.674672		6.75838	0.597298		1.708	0.123529
0.10762	0.863472					0.10762	0.901308		0.08289	0.670305		6.91143	0.591892		2.34641	0.111764
0.10762	0.861663					0.10762	0.9		0.086715	0.665938		6.99574	0.586487		2.70411	0.1
0.10762	0.859855					0.10762	0.898693		0.086715	0.661572		7.09549	0.581081		3.06818	0.088235
0.10762	0.858047					0.10762	0.897386		0.089346	0.657205		7.25363	0.575676		3.18655	0.07647
0.10762	0.856239					0.10762	0.896079		0.09	0.652838		7.30823	0.570271		3.57317	0.064706
0.10762	0.85443					0.10762	0.894772		0.095004	0.648471		7.39976	0.564865		3.61952	0.052941
0.10762	0.852622					0.10762	0.893464		0.096917	0.644104		7.4815	0.55946		4.04883	0.041176
0.10762	0.850814					0.10762	0.892157		0.098829	0.639738		7.54179	0.554054		4.8943	0.029411
0.10762	0.849005					0.10762	0.89085		0.09883	0.635371		7.60239	0.548649		5.04031	0.017647
0.107621	0.847197					0.10762	0.889543		0.1	0.631004		7.60906	0.543244		5.36687	0.005882
0.11	0.845389					0.10762	0.888236		0.1	0.626637		7.62483	0.537838
0.127529	0.84358					0.10762	0.886929		0.100742	0.62227		7.76431	0.532433
0.1323	0.841772					0.107621	0.885621		0.105843	0.617904		7.80182	0.527027
0.1323	0.839964					0.107621	0.884314		0.109032	0.613537		8.19936	0.521622
0.132463	0.838155					0.127528	0.883007		0.11	0.60917		8.75617	0.516217
0.132463	0.836347					0.1323	0.8817		0.112701	0.604803		8.91305	0.510811
0.132463	0.834539					0.132463	0.880393		0.114132	0.600436		8.93105	0.505406
0.135013	0.83273					0.132463	0.879085		0.121784	0.596069		8.9873	0.5
0.136909	0.830922					0.132463	0.877778		0.122421	0.591703		9.00715	0.494595
0.13691	0.829114					0.132463	0.876471		0.126247	0.587336		9.27555	0.489189
0.13691	0.827305					0.135013	0.875164		0.134535	0.582969		9.44586	0.483784
0.137126	0.825497					0.137018	0.873857		0.134536	0.578602		9.50359	0.478379
0.137126	0.823689					0.137126	0.872549		0.138999	0.574235		9.5218	0.472973
0.137235	0.82188					0.137234	0.871242		0.14	0.569869		9.70769	0.467568
0.137235	0.820072					0.137234	0.869935		0.14	0.565502		9.73257	0.462162
0.137235	0.818264					0.137235	0.868628		0.140274	0.561135		10.0406	0.456757
0.137235	0.816456					0.137235	0.867321		0.147925	0.556768		10.24	0.451352
0.137235	0.814647					0.137235	0.866013		0.151751	0.552401		10.2425	0.445946
0.137235	0.812839					0.137235	0.864706		0.152389	0.548035		10.669	0.440541
0.137235	0.811031					0.137235	0.863399		0.158765	0.543668		10.683	0.435135
0.137235	0.809222					0.137235	0.862092		0.159403	0.539301		10.8244	0.42973
0.147437	0.807414					0.137235	0.860785		0.16	0.534934		10.8424	0.424325
0.15698	0.805606					0.137235	0.859478		0.16	0.530567		10.8584	0.418919
0.157143	0.803797					0.137235	0.85817		0.161315	0.5262		10.949	0.413514
0.159693	0.801989					0.152046	0.856863		0.161743	0.521834		11.1362	0.408108
0.159856	0.800181					0.156871	0.855556		0.163228	0.517467		11.6233	0.402703
0.161264	0.798372					0.157143	0.854249		0.165141	0.5131		11.7312	0.397298
0.161264	0.796564					0.157143	0.852942		0.165779	0.508733		11.9495	0.391892
0.161752	0.794756					0.157305	0.851634		0.166416	0.504366		11.9669	0.386487
0.164628	0.792947					0.157306	0.850327		0.167692	0.5		12.1224	0.381081
0.166199	0.791139					0.159856	0.84902		0.172341	0.495633		12.4094	0.375676
0.166524	0.789331					0.164628	0.847713		0.172793	0.491266		12.4445	0.370271
0.166524	0.787522					0.16609	0.846406		0.17781	0.486899		12.6243	0.364865
0.166849	0.785714					0.166656	0.845098		0.178531	0.482532		12.6511	0.35946
0.166849	0.783906					0.166849	0.843791		0.18	0.478166		13.1438	0.354054
0.166849	0.782097					0.166849	0.842484		0.180444	0.473799		13.2623	0.348649
0.166849	0.780289					0.16685	0.841177		0.182357	0.469432		13.539	0.343244
0.166849	0.778481					0.167175	0.83987		0.182357	0.465065		13.5618	0.337838
0.166849	0.776673					0.167175	0.838562		0.183632	0.460698		13.5753	0.332433
0.166849	0.774864					0.167175	0.837255		0.189371	0.456331		14.7712	0.327027
0.166849	0.773056					0.167175	0.835948		0.190008	0.451965		15.1032	0.321622
0.16685	0.771248					0.177051	0.834641		0.192354	0.447598		15.1336	0.316217
0.166957	0.769439					0.177377	0.833334		0.193196	0.443231		15.4841	0.310811
0.167175	0.767631					0.177377	0.832027		0.194472	0.438864		16.0908	0.305406
0.167175	0.765823					0.184536	0.830719		0.194472	0.434497		16.2834	0.3
0.167175	0.764014					0.187249	0.829412		0.195109	0.430131		16.3937	0.294595
0.175112	0.762206					0.187249	0.828105		0.2	0.425764		16.5329	0.289189
0.177376	0.760398					0.189525	0.826798		0.2	0.421397		16.6258	0.283784
0.181823	0.758589					0.189633	0.825491		0.201485	0.41703		16.8121	0.278379
0.182149	0.756781					0.196789	0.824183		0.22	0.412663		16.9756	0.272973
0.184536	0.754973					0.196789	0.822876		0.220614	0.408297		17.0299	0.267568
0.184699	0.753164					0.196789	0.821569		0.23	0.40393		17.4609	0.262162
0.185951	0.751356					0.196789	0.820262		0.24	0.399563		17.4965	0.256757
0.187249	0.749548					0.204608	0.818955		0.24	0.395196		17.6482	0.251352
0.189308	0.747739					0.206991	0.817647		0.244843	0.390829		17.6887	0.245946
0.189471	0.745931					0.209379	0.81634		0.248668	0.386462		18.0236	0.240541
0.189471	0.744123					0.212092	0.815033		0.25	0.382096		18.0676	0.235135
0.194243	0.742314					0.212092	0.813726		0.26	0.377729		18.187	0.22973
0.195813	0.740506					0.212092	0.812419		0.265246	0.373362		18.6473	0.224325
0.196464	0.738698					0.212092	0.811112		0.27	0.368995		18.6484	0.218919
0.196464	0.73689					0.212092	0.809804		0.27	0.364628		18.827	0.213514
0.196464	0.735081					0.212092	0.808497		0.277999	0.360262		18.9915	0.208108
0.196681	0.733273					0.214151	0.80719		0.283099	0.355895		19.3642	0.202703
0.196789	0.731465					0.216535	0.805883		0.28565	0.351528		19.5667	0.197298
0.196789	0.729656					0.216697	0.804576		0.290751	0.347161		21.0294	0.191892
0.196789	0.727848					0.21686	0.803268		0.295081	0.342794		21.6257	0.186487
0.196789	0.72604					0.216864	0.801961		0.298402	0.338428		21.6459	0.181081
0.196789	0.724231					0.219085	0.800654		0.31	0.334061		22.3171	0.175676
0.196789	0.722423					0.226404	0.799347		0.323268	0.329694		22.4565	0.170271
0.19679	0.720615					0.226404	0.79804		0.325182	0.325327		22.9788	0.164865
0.2	0.718806					0.232	0.796732		0.34	0.32096		23.2018	0.15946
0.206991	0.716998					0.234222	0.795425		0.349411	0.316593		23.5404	0.154054
0.209379	0.71519					0.234385	0.794118		0.35	0.312227		23.7514	0.148649
0.214314	0.713381					0.234713	0.792811		0.35	0.30786		24.0385	0.143244
0.214314	0.711573					0.236934	0.791504		0.354511	0.303493		24.4561	0.137838
0.214314	0.709765					0.236935	0.790196		0.361525	0.299126		24.9299	0.132433
0.214476	0.707956					0.236935	0.788889		0.389127	0.294759		25.1134	0.127027
0.214477	0.706148					0.239485	0.787582		0.39	0.290393		25.2497	0.121622
0.214642	0.70434					0.246313	0.786275		0.395318	0.286026		26.3403	0.116217
0.214642	0.702531					0.251246	0.784968		0.399782	0.281659		27.3796	0.110811
0.216697	0.700723					0.256344	0.783661		0.408709	0.277292		28.0007	0.105406
0.216698	0.698915					0.256345	0.782353		0.41	0.272925		28.3201	0.1
0.226404	0.697107					0.259556	0.781046		0.413172	0.268559		29.6429	0.094595
0.226404	0.695298					0.261777	0.779739		0.415722	0.264192		30.781	0.089189
0.226404	0.69349					0.261778	0.778432		0.417635	0.259825		31.0805	0.083784
0.226404	0.691682					0.263895	0.777125		0.421461	0.255458		31.3455	0.078379
0.226404	0.689873					0.264165	0.775817		0.447603	0.251091		33.1426	0.072973
0.22673	0.688065					0.264324	0.77451		0.453342	0.246724		35.5243	0.067568
0.232001	0.686257					0.264328	0.773203		0.47	0.242358		36.0096	0.062162
0.232163	0.684448					0.2685	0.771896		0.507538	0.237991		36.3616	0.056757
0.232163	0.68264					0.275333	0.770589		0.507539	0.233624		40.7274	0.051352
0.234384	0.680832					0.285849	0.769281		0.509451	0.229257		44.4347	0.045946
0.236935	0.679023					0.285959	0.767974		0.522204	0.22489		48.7184	0.040541
0.239342	0.677215					0.285969	0.766667		0.52858	0.220524		49.8101	0.035135
0.239485	0.675407					0.286787	0.76536		0.543883	0.216157		59.1452	0.02973
0.239485	0.673598					0.28917	0.764053		0.554084	0.21179		74.3304	0.024325
0.24154	0.67179					0.289171	0.762746		0.56301	0.207423		78.6705	0.018919
0.241707	0.669982					0.291721	0.761438		0.58	0.203056		81.2472	0.013514
0.241707	0.668173					0.293943	0.760131		0.615295	0.19869		135.368	0.008108
0.241869	0.666365					0.301923	0.758824		0.652276	0.194323		184.59	0.002703
0.242035	0.664557					0.30447	0.757517		0.661203	0.189956
0.244091	0.662748					0.311628	0.75621		0.696271	0.185589
0.251247	0.66094					0.311794	0.754902		0.713486	0.181222
0.256018	0.659132					0.312917	0.753595		0.738353	0.176855
0.256018	0.657324					0.313688	0.752288		0.74473	0.172489
0.256344	0.655515					0.314176	0.750981		0.74728	0.168122
0.256344	0.653707					0.314342	0.749674		0.772514	0.163755
0.256344	0.651899					0.315898	0.748366		0.812954	0.159388
0.256514	0.65009					0.315906	0.747059		0.856948	0.155021
0.257005	0.648282					0.316234	0.745752		0.885636	0.150655
0.259557	0.646474					0.316398	0.744445		0.924534	0.146288
0.261615	0.644665					0.316399	0.743138		0.945578	0.141921
0.264166	0.642857					0.316402	0.74183		1.02336	0.137554
0.264328	0.641049					0.316403	0.740523		1.02974	0.133187
0.268608	0.63924					0.316563	0.739216		1.25546	0.128821
0.268934	0.637432					0.316564	0.737909		1.31794	0.124454
0.271159	0.635624					0.318782	0.736602		1.3868	0.120087
0.273597	0.633815					0.319111	0.735295		1.39063	0.11572
0.275927	0.632007					0.319116	0.733987		1.41167	0.111353
0.275927	0.630199					0.321169	0.73268		1.45336	0.106986
0.27864	0.62839					0.323882	0.731373		1.49583	0.10262
0.28	0.626582					0.326766	0.730066		1.5105	0.098253
0.28	0.624774					0.328325	0.728759		1.62718	0.093886
0.281194	0.622965					0.331863	0.727451		1.74769	0.089519
0.284236	0.621157					0.333423	0.726144		1.78781	0.085152
0.285416	0.619349					0.334251	0.724837		1.8886	0.080786
0.288842	0.617541					0.336635	0.72353		1.96575	0.076419
0.289008	0.615732					0.338694	0.722223		2.15831	0.072052
0.289171	0.613924					0.339185	0.720915		2.17617	0.067685
0.289171	0.612116					0.339515	0.719608		2.32027	0.063318
0.29	0.610307					0.340091	0.718301		2.42738	0.058952
0.29123	0.608499					0.341243	0.716994		2.70347	0.054585
0.291391	0.606691					0.343465	0.715687		2.82927	0.050218
0.291721	0.604882					0.346018	0.714379		2.94576	0.045851
0.293834	0.603074					0.346175	0.713072		2.97828	0.041484
0.296489	0.601266					0.346837	0.711765		3.19571	0.037117
0.299264	0.599457					0.348344	0.710458		3.3889	0.032751
0.3	0.597649					0.348726	0.709151		3.40038	0.028384
0.3	0.595841					0.349386	0.707844		3.57126	0.024017
0.301261	0.594032					0.352122	0.706536		4.22609	0.01965
0.306029	0.592224					0.355068	0.705229		4.26115	0.015283
0.309242	0.590416					0.360986	0.703922		6.42775	0.010917
0.309571	0.588607					0.361314	0.702615		9.31932	0.00655
0.31163	0.586799					0.361807	0.701308		14.5438	0.002183
0.313521	0.584991					0.361807	0.7
0.31418	0.583182					0.363865	0.698693
0.315465	0.581374					0.364028	0.697386
0.315905	0.579566					0.366249	0.696079
0.316564	0.577758					0.366249	0.694772
0.316565	0.575949					0.366578	0.693464
0.321169	0.574141					0.366578	0.692157
0.325778	0.572333					0.369458	0.69085
0.328489	0.570524					0.371018	0.689543
0.331701	0.568716					0.376118	0.688236
0.331863	0.566908					0.376287	0.686929
0.334247	0.565099					0.381549	0.685621
0.336147	0.563291					0.384099	0.684314
0.336472	0.561483					0.38665	0.683007
0.337869	0.559674					0.38665	0.6817
0.339185	0.557866					0.389034	0.680393
0.34379	0.556058					0.389037	0.679085
0.344286	0.554249					0.391418	0.677778
0.345513	0.552441					0.391421	0.676471
0.345514	0.550633					0.391422	0.675164
0.346012	0.548824					0.392327	0.673857
0.353775	0.547016					0.394301	0.672549
0.355881	0.545208					0.395046	0.671242
0.356706	0.543399					0.406721	0.669935
0.357452	0.541591					0.407957	0.668628
0.359256	0.539783					0.411329	0.667321
0.363374	0.537975					0.41182	0.666013
0.364028	0.536166					0.414042	0.664706
0.366249	0.534358					0.414042	0.663399
0.3688	0.53255					0.424082	0.662092
0.3688	0.530741					0.424572	0.660785
0.369458	0.528933					0.42918	0.659478
0.370855	0.527125					0.436335	0.65817
0.371184	0.525316					0.436335	0.656863
0.372914	0.523508					0.438395	0.655556
0.373569	0.5217					0.440599	0.654249
0.376777	0.519891					0.444217	0.652942
0.376942	0.518083					0.445712	0.651634
0.379165	0.516275					0.453359	0.650327
0.384428	0.514466					0.454187	0.64902
0.38533	0.512658					0.457966	0.647713
0.386158	0.51085					0.458634	0.646406
0.386158	0.509041					0.460851	0.645098
0.38665	0.507233					0.461507	0.643791
0.387393	0.505425					0.461508	0.642484
0.390767	0.503616					0.463565	0.641177
0.391259	0.501808					0.464058	0.63987
0.392706	0.5					0.466275	0.638562
0.396189	0.498192					0.470938	0.637255
0.396851	0.496383					0.474425	0.635948
0.400957	0.494575					0.481086	0.634641
0.403295	0.492767					0.481248	0.633334
0.411493	0.490958					0.486349	0.632027
0.414043	0.48915					0.488901	0.630719
0.414044	0.487342					0.491117	0.629412
0.415444	0.485533					0.491121	0.628105
0.415826	0.483725					0.493831	0.626798
0.418485	0.481917					0.494167	0.625491
0.418486	0.480108					0.500657	0.624183
0.420868	0.4783					0.501489	0.622876
0.422928	0.476492					0.502888	0.621569
0.423579	0.474683					0.504532	0.620262
0.424245	0.472875					0.508645	0.618955
0.424245	0.471067					0.508646	0.617647
0.431238	0.469258					0.51103	0.61634
0.436335	0.46745					0.511358	0.615033
0.437099	0.465642					0.513418	0.613726
0.43845	0.463833					0.513578	0.612419
0.438556	0.462025					0.52041	0.611112
0.438719	0.460217					0.523945	0.609804
0.438885	0.458409					0.526165	0.608497
0.443658	0.4566					0.529042	0.60719
0.445875	0.454792					0.529042	0.605883
0.449084	0.452984					0.533485	0.604576
0.449985	0.451175					0.533651	0.603268
0.45	0.449367					0.534143	0.601961
0.451638	0.447559					0.536364	0.600654
0.453198	0.44575					0.538915	0.599347
0.454188	0.443942					0.540966	0.59804
0.454189	0.442134					0.541794	0.596732
0.455602	0.440325					0.542937	0.595425
0.458567	0.438517					0.543686	0.594118
0.461839	0.436709					0.544019	0.592811
0.463403	0.4349					0.54547	0.591504
0.464308	0.433092					0.548455	0.590196
0.466937	0.431284					0.550347	0.588889
0.470055	0.429475					0.551501	0.587582
0.470716	0.427667					0.553888	0.586275
0.471545	0.425859					0.556439	0.584968
0.471875	0.42405					0.558985	0.583661
0.474259	0.422242					0.561206	0.582353
0.477213	0.420434					0.561207	0.581046
0.478366	0.418626					0.561536	0.579739
0.481578	0.416817					0.562198	0.578432
0.486516	0.415009					0.564496	0.577125
0.488127	0.413201					0.56598	0.575817
0.488571	0.411392					0.566802	0.57451
0.4889	0.409584					0.566803	0.573203
0.489066	0.407776					0.566969	0.571896
0.490955	0.405967					0.567466	0.570589
0.49334	0.404159					0.572066	0.569281
0.495728	0.402351					0.57873	0.567974
0.496552	0.400542					0.579057	0.566667
0.496957	0.398734					0.579632	0.56536
0.498441	0.396926					0.583828	0.564053
0.498938	0.395117					0.584161	0.562746
0.501323	0.393309					0.584489	0.561438
0.504199	0.391501					0.586379	0.560131
0.506258	0.389692					0.590155	0.558824
0.508971	0.387884					0.590493	0.557517
0.508971	0.386076					0.596418	0.55621
0.511195	0.384267					0.596418	0.554902
0.512434	0.382459					0.601155	0.553595
0.513579	0.380651					0.604561	0.552288
0.521561	0.378843					0.604563	0.550981
0.521724	0.377034					0.606285	0.549674
0.522024	0.375226					0.60728	0.548366
0.524698	0.373418					0.609662	0.547059
0.525179	0.371609					0.611218	0.545752
0.525505	0.369801					0.614101	0.544445
0.531592	0.367993					0.615664	0.543138
0.533814	0.366184					0.617876	0.54183
0.535048	0.364376					0.619999	0.540523
0.535765	0.362568					0.624136	0.539216
0.53653	0.360759					0.626521	0.537909
0.541136	0.358951					0.628744	0.536602
0.543683	0.357143					0.629072	0.535295
0.546241	0.355334					0.635739	0.533987
0.547475	0.353526					0.6359	0.53268
0.547962	0.351718					0.636059	0.531373
0.548787	0.349909					0.636067	0.530066
0.54895	0.348101					0.641657	0.528759
0.549283	0.346293					0.645604	0.527451
0.552328	0.344484					0.646824	0.526144
0.554457	0.342676					0.646924	0.524837
0.558986	0.340868					0.648239	0.52353
0.565321	0.33906					0.648487	0.522223
0.571175	0.337251					0.653754	0.520915
0.57651	0.335443					0.654244	0.519608
0.579636	0.333635					0.656963	0.518301
0.580627	0.331826					0.658524	0.516994
0.582842	0.330018					0.661236	0.515687
0.58893	0.32821					0.661795	0.514379
0.59	0.326401					0.662029	0.513072
0.590713	0.324593					0.662631	0.511765
0.594696	0.322785					0.664448	0.510458
0.603378	0.320976					0.66466	0.509151
0.604966	0.319168					0.666668	0.507844
0.607901	0.31736					0.673334	0.506536
0.613279	0.315551					0.678431	0.505229
0.62	0.313743					0.679748	0.503922
0.625867	0.311935					0.682702	0.502615
0.629813	0.310126					0.683526	0.501308
0.630985	0.308318					0.686075	0.5
0.634191	0.30651					0.686075	0.498693
0.645113	0.304701					0.686076	0.497386
0.649722	0.302893					0.68929	0.496079
0.650875	0.301085					0.693568	0.494772
0.655647	0.299277					0.69373	0.493464
0.655799	0.297468					0.696993	0.492157
0.659015	0.29566					0.698008	0.49085
0.668561	0.293852					0.703762	0.489543
0.669054	0.292043					0.703932	0.488236
0.66922	0.290235					0.706478	0.486929
0.671767	0.288427					0.707139	0.485621
0.672997	0.286618					0.720136	0.484314
0.679584	0.28481					0.722113	0.483007
0.681625	0.283002					0.724003	0.4817
0.686741	0.281193					0.727215	0.480393
0.712213	0.279385					0.738074	0.479085
0.714193	0.277577					0.73881	0.477778
0.714463	0.275768					0.7398	0.476471
0.715125	0.27396					0.739864	0.475164
0.719471	0.272152					0.739967	0.473857
0.730326	0.270343					0.742518	0.472549
0.735695	0.268535					0.756829	0.471242
0.742595	0.266727					0.757984	0.469935
0.746133	0.264918					0.75872	0.468628
0.752716	0.26311					0.761595	0.467321
0.763982	0.261302					0.772457	0.466013
0.76431	0.259494					0.778459	0.464706
0.765542	0.257685					0.786444	0.463399
0.768088	0.255877					0.79	0.462092
0.78554	0.254069					0.791541	0.460785
0.785871	0.25226					0.793962	0.459478
0.79	0.250452					0.801737	0.45817
0.8	0.248644					0.803628	0.456863
0.802072	0.246835					0.805729	0.455556
0.805281	0.245027					0.817212	0.454249
0.811775	0.243219					0.821814	0.452942
0.816798	0.24141					0.822553	0.451634
0.829299	0.239602					0.826249	0.450327
0.833053	0.237794					0.826991	0.44902
0.839335	0.235985					0.827079	0.447713
0.846649	0.234177					0.82897	0.446406
0.853074	0.232369					0.842381	0.445098
0.862827	0.23056					0.854305	0.443791
0.869612	0.228752					0.864591	0.442484
0.885978	0.226944					0.866721	0.441177
0.889817	0.225135					0.866721	0.43987
0.904319	0.223327					0.86739	0.438562
0.906703	0.221519					0.874955	0.437255
0.908893	0.219711					0.87931	0.435948
0.920687	0.217902					0.879924	0.434641
0.921183	0.216094					0.880141	0.433334
0.921508	0.214286					0.880636	0.432027
0.921677	0.212477					0.885235	0.430719
0.938137	0.210669					0.886304	0.429412
0.938365	0.208861					0.888684	0.428105
0.939745	0.207052					0.896665	0.426798
0.963382	0.205244					0.898321	0.425491
0.977782	0.203436					0.899547	0.424183
0.983793	0.201627					0.899736	0.422876
0.99	0.199819					0.901654	0.421569
0.994804	0.198011					0.902097	0.420262
0.996294	0.196202					0.905475	0.418955
1.01019	0.194394					0.926117	0.417647
1.02319	0.192586					0.927199	0.41634
1.03972	0.190777					0.931555	0.415033
1.0426	0.188969					0.933198	0.413726
1.05321	0.187161					0.934758	0.412419
1.05658	0.185352					0.941908	0.411112
1.06325	0.183544					0.942243	0.409804
1.07017	0.181736					0.949189	0.408497
1.08397	0.179928					0.96808	0.40719
1.08947	0.178119					0.972189	0.405883
1.09484	0.176311					0.977124	0.404576
1.10471	0.174503					0.992919	0.403268
1.10649	0.172694					0.993578	0.401961
1.10796	0.170886					1.00756	0.400654
1.10891	0.169078					1.03339	0.399347
1.12766	0.167269					1.04193	0.39804
1.13991	0.165461					1.04227	0.396732
1.16327	0.163653					1.06877	0.395425
1.18722	0.161844					1.0741	0.394118
1.2	0.160036					1.07576	0.392811
1.20249	0.158228					1.07864	0.391504
1.20342	0.156419					1.08036	0.390196
1.20416	0.154611					1.09295	0.388889
1.23147	0.152803					1.09295	0.387582
1.24521	0.150994					1.09362	0.386275
1.26303	0.149186					1.09624	0.384968
1.3213	0.147378					1.108	0.383661
1.32839	0.145569					1.1159	0.382353
1.34515	0.143761					1.11902	0.381046
1.35339	0.141953					1.12677	0.379739
1.35359	0.140145					1.13154	0.378432
1.37444	0.138336					1.13553	0.377125
1.38605	0.136528					1.13589	0.375817
1.42239	0.13472					1.13686	0.37451
1.42264	0.132911					1.14173	0.373203
1.4412	0.131103					1.15654	0.371896
1.49145	0.129295					1.15859	0.370589
1.49472	0.127486					1.17057	0.369281
1.49989	0.125678					1.17562	0.367974
1.50015	0.12387					1.18196	0.366667
1.51843	0.122061					1.19125	0.36536
1.52778	0.120253					1.19274	0.364053
1.55518	0.118445					1.19431	0.362746
1.589	0.116636					1.1994	0.361438
1.60561	0.114828					1.20129	0.360131
1.64287	0.11302					1.21262	0.358824
1.67684	0.111211					1.21312	0.357517
1.6952	0.109403					1.21626	0.35621
1.69698	0.107595					1.22332	0.354902
1.72	0.105786					1.23213	0.353595
1.75516	0.103978					1.23444	0.352288
1.76274	0.10217					1.24323	0.350981
1.76277	0.100362					1.24875	0.349674
1.77909	0.098553					1.28536	0.348366
1.81175	0.096745					1.28635	0.347059
1.85412	0.094937					1.29128	0.345752
1.87575	0.093128					1.30205	0.344445
1.94321	0.09132					1.30576	0.343138
1.99119	0.089512					1.32033	0.34183
1.99181	0.087703					1.33757	0.340523
1.99896	0.085895					1.34113	0.339216
2.03733	0.084087					1.34245	0.337909
2.09	0.082278					1.35364	0.336602
2.10823	0.08047					1.37042	0.335295
2.17	0.078662					1.37272	0.333987
2.25651	0.076853					1.37956	0.33268
2.29	0.075045					1.38004	0.331373
2.30976	0.073237					1.38211	0.330066
2.31423	0.071428					1.38843	0.328759
2.38172	0.06962					1.3904	0.327451
2.42	0.067812					1.39606	0.326144
2.60139	0.066003					1.40489	0.324837
2.62597	0.064195					1.41106	0.32353
2.69334	0.062387					1.41542	0.322223
2.71971	0.060579					1.41646	0.320915
2.75129	0.05877					1.44026	0.319608
2.83562	0.056962					1.44635	0.318301
2.91	0.055154					1.45523	0.316994
3.18	0.053345					1.45613	0.315687
3.23338	0.051537					1.46732	0.314379
3.34422	0.049729					1.47974	0.313072
3.43772	0.04792					1.49049	0.311765
3.55654	0.046112					1.49637	0.310458
3.56	0.044304					1.50052	0.309151
3.91965	0.042495					1.50657	0.307844
4.23	0.040687					1.52311	0.306536
4.43914	0.038879					1.53297	0.305229
4.55	0.03707					1.5393	0.303922
4.65102	0.035262					1.56736	0.302615
4.67495	0.033454					1.57378	0.301308
4.80017	0.031645					1.58643	0.3
4.9464	0.029837					1.58776	0.298693
4.99536	0.028029					1.59187	0.297386
5.26483	0.02622					1.60594	0.296079
5.27322	0.024412					1.60899	0.294772
5.40606	0.022604					1.64731	0.293464
5.59859	0.020796					1.64929	0.292157
5.63781	0.018987					1.65218	0.29085
5.70214	0.017179					1.6586	0.289543
5.94809	0.015371					1.65874	0.288236
6.41278	0.013562					1.67758	0.286929
6.58485	0.011754					1.73147	0.285621
6.67767	0.009946					1.74472	0.284314
8.41566	0.008137					1.75542	0.283007
10.7397	0.006329					1.77607	0.2817
13.3661	0.004521					1.7807	0.280393
14.1753	0.002712					1.79276	0.279085
15.1151	0.000904					1.79367	0.277778
						1.8124	0.276471
						1.81674	0.275164
						1.83915	0.273857
						1.86376	0.272549
						1.87141	0.271242
						1.87913	0.269935
						1.90093	0.268628
						1.90662	0.267321
						1.90933	0.266013
						1.90965	0.264706
						1.91364	0.263399
						1.91689	0.262092
						1.91724	0.260785
						1.91878	0.259478
						1.9202	0.25817
						1.95423	0.256863
						1.99274	0.255556
						1.99503	0.254249
						1.99817	0.252942
						2.00344	0.251634
						2.01841	0.250327
						2.03664	0.24902
						2.05745	0.247713
						2.05776	0.246406
						2.08849	0.245098
						2.09087	0.243791
						2.09088	0.242484
						2.09253	0.241177
						2.09783	0.23987
						2.12599	0.238562
						2.12913	0.237255
						2.13192	0.235948
						2.17195	0.234641
						2.19033	0.233334
						2.21008	0.232027
						2.22791	0.230719
						2.26617	0.229412
						2.2718	0.228105
						2.28717	0.226798
						2.29637	0.225491
						2.30436	0.224183
						2.30898	0.222876
						2.32785	0.221569
						2.3579	0.220262
						2.37016	0.218955
						2.37132	0.217647
						2.40415	0.21634
						2.40769	0.215033
						2.41524	0.213726
						2.42378	0.212419
						2.42581	0.211112
						2.44124	0.209804
						2.44342	0.208497
						2.44496	0.20719
						2.46313	0.205883
						2.50507	0.204576
						2.54753	0.203268
						2.57762	0.201961
						2.58174	0.200654
						2.62954	0.199347
						2.64394	0.19804
						2.65134	0.196732
						2.66647	0.195425
						2.66876	0.194118
						2.67726	0.192811
						2.70233	0.191504
						2.70244	0.190196
						2.73619	0.188889
						2.7539	0.187582
						2.75613	0.186275
						2.76462	0.184968
						2.79789	0.183661
						2.80807	0.182353
						2.95504	0.181046
						2.99035	0.179739
						2.99074	0.178432
						2.9953	0.177125
						3.00136	0.175817
						3.02117	0.17451
						3.03	0.173203
						3.03535	0.171896
						3.04079	0.170589
						3.08546	0.169281
						3.089	0.167974
						3.10249	0.166667
						3.10387	0.16536
						3.12038	0.164053
						3.12617	0.162746
						3.16272	0.161438
						3.17337	0.160131
						3.17576	0.158824
						3.18191	0.157517
						3.18317	0.15621
						3.22405	0.154902
						3.22629	0.153595
						3.23	0.152288
						3.3195	0.150981
						3.3466	0.149674
						3.35267	0.148366
						3.3722	0.147059
						3.40671	0.145752
						3.41681	0.144445
						3.52533	0.143138
						3.59258	0.14183
						3.62473	0.140523
						3.64173	0.139216
						3.65163	0.137909
						3.70245	0.136602
						3.71637	0.135295
						3.73229	0.133987
						3.74058	0.13268
						3.7425	0.131373
						3.75254	0.130066
						3.75348	0.128759
						3.78972	0.127451
						3.80553	0.126144
						3.84041	0.124837
						3.88093	0.12353
						3.88588	0.122223
						3.90084	0.120915
						3.92956	0.119608
						3.95432	0.118301
						3.95796	0.116994
						3.96395	0.115687
						3.99939	0.114379
						4.05553	0.113072
						4.07954	0.111765
						4.08654	0.110458
						4.13081	0.109151
						4.13465	0.107844
						4.15858	0.106536
						4.16713	0.105229
						4.31381	0.103922
						4.39519	0.102615
						4.39814	0.101308
						4.41651	0.1
						4.45553	0.098693
						4.46655	0.097386
						4.48044	0.096079
						4.49664	0.094772
						4.49956	0.093464
						4.53136	0.092157
						4.56956	0.09085
						4.60406	0.089543
						4.6609	0.088236
						4.66962	0.086929
						4.77602	0.085621
						4.80173	0.084314
						4.81185	0.083007
						4.87413	0.0817
						4.89384	0.080393
						4.92126	0.079085
						4.9898	0.077778
						5.0271	0.076471
						5.06366	0.075164
						5.09237	0.073857
						5.10301	0.072549
						5.11812	0.071242
						5.26389	0.069935
						5.28418	0.068628
						5.30793	0.067321
						5.34775	0.066013
						5.37834	0.064706
						5.42883	0.063399
						5.43712	0.062092
						5.46682	0.060785
						5.52271	0.059478
						5.63163	0.05817
						5.83812	0.056863
						5.87142	0.055556
						5.99712	0.054249
						6.00495	0.052942
						6.00639	0.051634
						6.03616	0.050327
						6.06008	0.04902
						6.10138	0.047713
						6.21525	0.046406
						6.3112	0.045098
						6.37094	0.043791
						6.58781	0.042484
						6.72747	0.041177
						6.80951	0.03987
						6.82621	0.038562
						6.88133	0.037255
						6.89713	0.035948
						6.93941	0.034641
						6.99546	0.033334
						7.03056	0.032027
						7.06124	0.030719
						7.31969	0.029412
						7.42984	0.028105
						7.68424	0.026798
						8.45662	0.025491
						9.03786	0.024183
						9.53	0.022876
						9.72059	0.021569
						9.94056	0.020262
						11.1534	0.018955
						11.1892	0.017647
						11.2519	0.01634
						11.3256	0.015033
						11.47	0.013726
						12.1	0.012419
						12.3	0.011112
						12.4859	0.009804
						13.1494	0.008497
						13.29	0.00719
						13.4194	0.005883
						14.59	0.004576
						15.097	0.003268
						18.1513	0.001961
						23.3419	0.000654
