# Supplementary material for: Programmable artificial RNA condensates in mammalian cells
Source: Nat Nanotechnol. 2026 Apr 29;21(6):821–30. doi: 10.1038/s41565-026-02164-7 (PMC13293865; doi:10.1038/s41565-026-02164-7)
Supplement: Supplementary file 5 — Condensate volume and number quantification, as well as CCDFs, shown in Fig. 3. [file 41565_2026_2164_MOESM5_ESM.zip › Source Data Fig. 3/CCDF (Figure 3 and SI Figure 31)/normalized CCDF (Fig. 3H and I).xlsx]

## Sheet: 10ntABr - cyto
Volume (x)	CCDF (y)
0.005176	0.999897
0.005176	0.999691
0.005176	0.999484
0.005176	0.999278
0.005176	0.999072
0.005176	0.998866
0.005176	0.998659
0.005176	0.998453
0.005176	0.998247
0.005176	0.998041
0.005176	0.997834
0.005176	0.997628
0.005176	0.997422
0.005176	0.997216
0.005176	0.99701
0.005176	0.996803
0.008167	0.996597
0.008167	0.996391
0.008167	0.996185
0.008167	0.995978
0.008167	0.995772
0.008167	0.995566
0.008965	0.99536
0.008965	0.995154
0.008965	0.994947
0.009117	0.994741
0.009117	0.994535
0.009117	0.994329
0.010352	0.994122
0.012239	0.993916
0.012239	0.99371
0.012239	0.993504
0.012239	0.993297
0.012239	0.993091
0.012239	0.992885
0.012239	0.992679
0.012239	0.992473
0.012239	0.992266
0.012239	0.99206
0.012239	0.991854
0.012239	0.991648
0.012239	0.991441
0.012239	0.991235
0.012239	0.991029
0.012239	0.990823
0.012239	0.990617
0.012239	0.99041
0.012239	0.990204
0.012239	0.989998
0.012239	0.989792
0.012239	0.989585
0.012239	0.989379
0.012251	0.989173
0.012251	0.988967
0.012251	0.98876
0.012251	0.988554
0.012251	0.988348
0.012251	0.988142
0.012381	0.987936
0.01294	0.987729
0.01294	0.987523
0.01294	0.987317
0.01294	0.987111
0.01294	0.986904
0.01294	0.986698
0.012959	0.986492
0.012959	0.986286
0.012959	0.986079
0.012959	0.985873
0.012959	0.985667
0.012959	0.985461
0.012959	0.985255
0.012959	0.985048
0.012959	0.984842
0.013072	0.984636
0.013072	0.98443
0.013072	0.984223
0.013072	0.984017
0.013072	0.983811
0.013072	0.983605
0.013072	0.983399
0.013072	0.983192
0.013072	0.982986
0.013072	0.98278
0.013072	0.982574
0.013072	0.982367
0.013676	0.982161
0.013676	0.981955
0.013676	0.981749
0.015528	0.981542
0.015887	0.981336
0.015887	0.98113
0.015887	0.980924
0.015887	0.980718
0.016179	0.980511
0.016292	0.980305
0.016292	0.980099
0.016292	0.979893
0.016292	0.979686
0.016292	0.97948
0.016292	0.979274
0.016292	0.979068
0.016292	0.978862
0.016292	0.978655
0.016334	0.978449
0.016494	0.978243
0.016494	0.978037
0.016494	0.97783
0.016494	0.977624
0.016494	0.977418
0.016494	0.977212
0.016494	0.977005
0.016494	0.976799
0.016494	0.976593
0.016494	0.976387
0.016494	0.976181
0.016494	0.975974
0.016494	0.975768
0.016494	0.975562
0.016494	0.975356
0.016494	0.975149
0.016494	0.974943
0.016494	0.974737
0.016964	0.974531
0.016964	0.974324
0.016964	0.974118
0.016964	0.973912
0.016964	0.973706
0.016964	0.9735
0.016964	0.973293
0.016964	0.973087
0.016964	0.972881
0.016964	0.972675
0.016964	0.972468
0.016964	0.972262
0.016964	0.972056
0.016964	0.97185
0.016978	0.971644
0.016978	0.971437
0.016978	0.971231
0.016978	0.971025
0.016978	0.970819
0.016978	0.970612
0.016978	0.970406
0.017757	0.9702
0.017757	0.969994
0.018235	0.969787
0.018572	0.969581
0.018572	0.969375
0.018572	0.969169
0.018572	0.968963
0.018572	0.968756
0.018572	0.96855
0.018572	0.968344
0.018572	0.968138
0.018572	0.967931
0.018572	0.967725
0.019439	0.967519
0.019439	0.967313
0.019439	0.967107
0.019439	0.9669
0.019439	0.966694
0.019439	0.966488
0.01965	0.966282
0.01965	0.966075
0.020418	0.965869
0.020704	0.965663
0.020704	0.965457
0.020704	0.96525
0.021997	0.965044
0.021997	0.964838
0.022496	0.964632
0.022496	0.964426
0.022496	0.964219
0.022586	0.964013
0.022586	0.963807
0.022586	0.963601
0.022586	0.963394
0.022597	0.963188
0.023405	0.962982
0.023405	0.962776
0.023405	0.962569
0.023405	0.962363
0.023405	0.962157
0.023405	0.961951
0.023405	0.961745
0.023405	0.961538
0.023405	0.961332
0.023405	0.961126
0.023754	0.96092
0.023754	0.960713
0.023754	0.960507
0.023754	0.960301
0.023754	0.960095
0.02383	0.959889
0.02383	0.959682
0.02383	0.959476
0.02383	0.95927
0.02383	0.959064
0.02383	0.958857
0.02383	0.958651
0.02383	0.958445
0.02383	0.958239
0.024256	0.958032
0.024256	0.957826
0.024256	0.95762
0.024256	0.957414
0.024256	0.957208
0.024256	0.957001
0.024256	0.956795
0.024256	0.956589
0.024256	0.956383
0.024268	0.956176
0.024268	0.95597
0.024501	0.955764
0.024501	0.955558
0.024501	0.955352
0.024762	0.955145
0.024762	0.954939
0.025297	0.954733
0.025297	0.954527
0.025297	0.95432
0.025468	0.954114
0.025468	0.953908
0.025468	0.953702
0.025468	0.953495
0.025468	0.953289
0.025468	0.953083
0.025468	0.952877
0.025468	0.952671
0.025588	0.952464
0.025588	0.952258
0.025588	0.952052
0.025588	0.951846
0.025588	0.951639
0.025588	0.951433
0.02588	0.951227
0.025918	0.951021
0.025918	0.950814
0.026546	0.950608
0.026546	0.950402
0.026546	0.950196
0.026546	0.94999
0.026546	0.949783
0.026546	0.949577
0.026546	0.949371
0.026546	0.949165
0.026546	0.948958
0.026546	0.948752
0.026546	0.948546
0.026546	0.94834
0.026546	0.948134
0.026546	0.947927
0.026546	0.947721
0.026546	0.947515
0.026546	0.947309
0.026546	0.947102
0.026546	0.946896
0.026546	0.94669
0.026572	0.946484
0.02696	0.946277
0.02696	0.946071
0.02696	0.945865
0.02696	0.945659
0.02696	0.945453
0.02696	0.945246
0.027067	0.94504
0.027067	0.944834
0.027067	0.944628
0.027067	0.944421
0.027067	0.944215
0.027067	0.944009
0.027067	0.943803
0.027067	0.943597
0.027352	0.94339
0.027352	0.943184
0.027778	0.942978
0.027778	0.942772
0.027778	0.942565
0.027778	0.942359
0.027778	0.942153
0.027778	0.941947
0.027778	0.94174
0.027778	0.941534
0.027778	0.941328
0.027778	0.941122
0.027778	0.940916
0.027778	0.940709
0.027778	0.940503
0.027778	0.940297
0.027778	0.940091
0.027778	0.939884
0.02846	0.939678
0.02846	0.939472
0.02846	0.939266
0.02846	0.939059
0.02846	0.938853
0.02846	0.938647
0.02846	0.938441
0.02846	0.938235
0.02846	0.938028
0.02846	0.937822
0.028468	0.937616
0.028468	0.93741
0.028468	0.937203
0.028585	0.936997
0.028585	0.936791
0.030219	0.936585
0.030219	0.936379
0.030219	0.936172
0.030219	0.935966
0.030219	0.93576
0.030219	0.935554
0.030219	0.935347
0.030597	0.935141
0.030597	0.934935
0.030597	0.934729
0.030597	0.934522
0.030597	0.934316
0.030597	0.93411
0.030597	0.933904
0.030597	0.933698
0.030597	0.933491
0.030953	0.933285
0.030953	0.933079
0.031397	0.932873
0.031773	0.932666
0.031773	0.93246
0.031773	0.932254
0.031773	0.932048
0.031911	0.931842
0.032357	0.931635
0.032357	0.931429
0.032565	0.931223
0.032565	0.931017
0.032565	0.93081
0.032565	0.930604
0.032565	0.930398
0.032565	0.930192
0.032565	0.929985
0.032565	0.929779
0.032565	0.929573
0.032585	0.929367
0.032585	0.929161
0.032585	0.928954
0.032585	0.928748
0.03268	0.928542
0.03268	0.928336
0.03268	0.928129
0.033183	0.927923
0.033183	0.927717
0.033183	0.927511
0.033183	0.927304
0.033183	0.927098
0.033183	0.926892
0.033183	0.926686
0.033183	0.92648
0.033183	0.926273
0.033183	0.926067
0.033183	0.925861
0.033183	0.925655
0.033183	0.925448
0.033183	0.925242
0.033183	0.925036
0.033183	0.92483
0.033183	0.924624
0.033183	0.924417
0.033744	0.924211
0.033744	0.924005
0.033879	0.923799
0.033879	0.923592
0.033896	0.923386
0.033932	0.92318
0.033932	0.922974
0.033932	0.922767
0.033932	0.922561
0.033932	0.922355
0.033932	0.922149
0.033932	0.921943
0.033932	0.921736
0.033957	0.92153
0.034928	0.921324
0.034928	0.921118
0.034928	0.920911
0.034928	0.920705
0.034928	0.920499
0.034928	0.920293
0.034928	0.920087
0.034928	0.91988
0.034928	0.919674
0.034928	0.919468
0.034928	0.919262
0.034928	0.919055
0.034928	0.918849
0.034928	0.918643
0.035107	0.918437
0.035107	0.91823
0.035107	0.918024
0.035107	0.917818
0.035107	0.917612
0.035515	0.917406
0.035632	0.917199
0.035632	0.916993
0.035632	0.916787
0.035632	0.916581
0.036233	0.916374
0.036233	0.916168
0.036233	0.915962
0.036384	0.915756
0.036384	0.915549
0.036384	0.915343
0.036384	0.915137
0.036384	0.914931
0.036384	0.914725
0.037143	0.914518
0.037143	0.914312
0.037143	0.914106
0.037143	0.9139
0.037143	0.913693
0.037143	0.913487
0.037748	0.913281
0.037748	0.913075
0.037748	0.912869
0.037748	0.912662
0.037748	0.912456
0.037748	0.91225
0.037748	0.912044
0.037748	0.911837
0.037748	0.911631
0.037748	0.911425
0.037748	0.911219
0.037748	0.911012
0.037748	0.910806
0.037748	0.9106
0.037748	0.910394
0.037748	0.910188
0.037748	0.909981
0.037748	0.909775
0.037748	0.909569
0.037748	0.909363
0.037748	0.909156
0.037748	0.90895
0.037748	0.908744
0.037748	0.908538
0.037748	0.908332
0.03787	0.908125
0.03787	0.907919
0.03787	0.907713
0.03787	0.907507
0.03787	0.9073
0.03787	0.907094
0.03787	0.906888
0.03787	0.906682
0.03787	0.906475
0.03787	0.906269
0.037946	0.906063
0.037946	0.905857
0.037946	0.905651
0.037946	0.905444
0.037946	0.905238
0.037946	0.905032
0.037946	0.904826
0.037946	0.904619
0.037946	0.904413
0.037946	0.904207
0.037946	0.904001
0.038382	0.903794
0.038382	0.903588
0.038382	0.903382
0.038382	0.903176
0.038382	0.90297
0.038382	0.902763
0.038382	0.902557
0.038382	0.902351
0.038878	0.902145
0.038878	0.901938
0.039017	0.901732
0.039017	0.901526
0.0393	0.90132
0.0393	0.901114
0.0393	0.900907
0.0393	0.900701
0.0393	0.900495
0.0393	0.900289
0.039717	0.900082
0.039717	0.899876
0.03982	0.89967
0.03982	0.899464
0.03982	0.899257
0.03982	0.899051
0.03982	0.898845
0.03982	0.898639
0.03982	0.898433
0.03982	0.898226
0.03982	0.89802
0.03982	0.897814
0.03982	0.897608
0.03982	0.897401
0.03982	0.897195
0.03982	0.896989
0.03982	0.896783
0.03982	0.896576
0.03982	0.89637
0.03982	0.896164
0.039823	0.895958
0.039823	0.895752
0.039858	0.895545
0.039858	0.895339
0.039858	0.895133
0.040341	0.894927
0.040441	0.89472
0.040441	0.894514
0.040441	0.894308
0.040441	0.894102
0.040441	0.893896
0.040441	0.893689
0.040441	0.893483
0.040441	0.893277
0.040447	0.893071
0.0406	0.892864
0.0406	0.892658
0.0406	0.892452
0.0406	0.892246
0.040835	0.892039
0.040835	0.891833
0.041234	0.891627
0.041234	0.891421
0.041234	0.891215
0.041234	0.891008
0.041234	0.890802
0.041234	0.890596
0.041234	0.89039
0.041234	0.890183
0.041234	0.889977
0.041234	0.889771
0.041234	0.889565
0.041234	0.889359
0.041234	0.889152
0.041234	0.888946
0.041409	0.88874
0.042244	0.888534
0.042244	0.888327
0.042244	0.888121
0.042244	0.887915
0.042244	0.887709
0.042244	0.887502
0.042244	0.887296
0.042411	0.88709
0.042411	0.886884
0.042411	0.886678
0.042411	0.886471
0.042411	0.886265
0.042411	0.886059
0.042411	0.885853
0.042411	0.885646
0.042411	0.88544
0.04269	0.885234
0.04269	0.885028
0.04269	0.884821
0.04269	0.884615
0.043334	0.884409
0.043334	0.884203
0.043334	0.883997
0.043524	0.88379
0.043524	0.883584
0.043524	0.883378
0.043995	0.883172
0.043997	0.882965
0.043997	0.882759
0.043997	0.882553
0.044919	0.882347
0.045173	0.882141
0.045173	0.881934
0.045173	0.881728
0.045173	0.881522
0.045194	0.881316
0.045194	0.881109
0.045357	0.880903
0.045357	0.880697
0.045357	0.880491
0.045587	0.880284
0.045587	0.880078
0.046585	0.879872
0.046585	0.879666
0.04681	0.87946
0.04681	0.879253
0.04681	0.879047
0.04681	0.878841
0.047096	0.878635
0.047509	0.878428
0.047509	0.878222
0.04766	0.878016
0.04766	0.87781
0.04766	0.877604
0.04766	0.877397
0.048512	0.877191
0.048512	0.876985
0.048512	0.876779
0.048512	0.876572
0.048536	0.876366
0.048536	0.87616
0.048536	0.875954
0.048848	0.875747
0.048848	0.875541
0.048848	0.875335
0.048848	0.875129
0.048848	0.874923
0.048848	0.874716
0.048877	0.87451
0.048955	0.874304
0.048955	0.874098
0.049002	0.873891
0.049305	0.873685
0.049524	0.873479
0.049524	0.873273
0.049524	0.873066
0.049774	0.87286
0.049774	0.872654
0.049774	0.872448
0.049774	0.872242
0.049774	0.872035
0.049774	0.871829
0.049774	0.871623
0.049774	0.871417
0.049774	0.87121
0.049774	0.871004
0.050594	0.870798
0.050935	0.870592
0.050935	0.870386
0.050935	0.870179
0.051176	0.869973
0.051761	0.869767
0.051837	0.869561
0.051837	0.869354
0.052023	0.869148
0.052023	0.868942
0.052288	0.868736
0.052393	0.868529
0.052393	0.868323
0.052393	0.868117
0.052393	0.867911
0.052393	0.867705
0.052393	0.867498
0.052393	0.867292
0.052393	0.867086
0.052393	0.86688
0.052393	0.866673
0.052393	0.866467
0.052393	0.866261
0.052393	0.866055
0.052393	0.865849
0.052393	0.865642
0.053086	0.865436
0.053093	0.86523
0.053093	0.865024
0.053093	0.864817
0.053093	0.864611
0.053093	0.864405
0.053093	0.864199
0.053093	0.863992
0.053093	0.863786
0.053097	0.86358
0.053144	0.863374
0.053144	0.863168
0.053272	0.862961
0.053272	0.862755
0.053921	0.862549
0.054292	0.862343
0.054292	0.862136
0.054292	0.86193
0.054292	0.861724
0.054292	0.861518
0.054292	0.861311
0.054307	0.861105
0.054349	0.860899
0.055556	0.860693
0.055556	0.860487
0.055556	0.86028
0.055556	0.860074
0.055556	0.859868
0.055556	0.859662
0.055556	0.859455
0.055603	0.859249
0.055603	0.859043
0.055715	0.858837
0.055715	0.858631
0.055715	0.858424
0.05624	0.858218
0.056466	0.858012
0.056622	0.857806
0.056622	0.857599
0.056622	0.857393
0.056622	0.857187
0.056622	0.856981
0.056622	0.856774
0.056622	0.856568
0.056622	0.856362
0.056622	0.856156
0.056622	0.85595
0.056622	0.855743
0.056622	0.855537
0.056622	0.855331
0.056622	0.855125
0.056622	0.854918
0.056622	0.854712
0.056622	0.854506
0.056622	0.8543
0.056622	0.854094
0.056622	0.853887
0.056622	0.853681
0.056622	0.853475
0.056622	0.853269
0.056622	0.853062
0.056622	0.852856
0.056622	0.85265
0.056622	0.852444
0.056622	0.852237
0.056622	0.852031
0.056622	0.851825
0.056622	0.851619
0.056622	0.851413
0.056622	0.851206
0.056622	0.851
0.056622	0.850794
0.056622	0.850588
0.056622	0.850381
0.056622	0.850175
0.056804	0.849969
0.056804	0.849763
0.056804	0.849556
0.056804	0.84935
0.056804	0.849144
0.056804	0.848938
0.056804	0.848732
0.056804	0.848525
0.056804	0.848319
0.056804	0.848113
0.056804	0.847907
0.05692	0.8477
0.05692	0.847494
0.05692	0.847288
0.05692	0.847082
0.057065	0.846876
0.057727	0.846669
0.058316	0.846463
0.058512	0.846257
0.05895	0.846051
0.05895	0.845844
0.05895	0.845638
0.05895	0.845432
0.05895	0.845226
0.05895	0.845019
0.05895	0.844813
0.05895	0.844607
0.05895	0.844401
0.05895	0.844195
0.05895	0.843988
0.05895	0.843782
0.05895	0.843576
0.05895	0.84337
0.05895	0.843163
0.05895	0.842957
0.059386	0.842751
0.059386	0.842545
0.059424	0.842339
0.059424	0.842132
0.059525	0.841926
0.059525	0.84172
0.06064	0.841514
0.061193	0.841307
0.061217	0.841101
0.061217	0.840895
0.061217	0.840689
0.061217	0.840482
0.061217	0.840276
0.061217	0.84007
0.061217	0.839864
0.061217	0.839658
0.061217	0.839451
0.061217	0.839245
0.061217	0.839039
0.061217	0.838833
0.061217	0.838626
0.061217	0.83842
0.061217	0.838214
0.061217	0.838008
0.061217	0.837801
0.061253	0.837595
0.061905	0.837389
0.061905	0.837183
0.061905	0.836977
0.062113	0.83677
0.062113	0.836564
0.062752	0.836358
0.063366	0.836152
0.063366	0.835945
0.063547	0.835739
0.063547	0.835533
0.063547	0.835327
0.063547	0.835121
0.063547	0.834914
0.063971	0.834708
0.064715	0.834502
0.064796	0.834296
0.064796	0.834089
0.065029	0.833883
0.06513	0.833677
0.06513	0.833471
0.06513	0.833264
0.06513	0.833058
0.065287	0.832852
0.065287	0.832646
0.065287	0.83244
0.065287	0.832233
0.065287	0.832027
0.065336	0.831821
0.065974	0.831615
0.065974	0.831408
0.065974	0.831202
0.065974	0.830996
0.065974	0.83079
0.065974	0.830584
0.065974	0.830377
0.066366	0.830171
0.066366	0.829965
0.066366	0.829759
0.06643	0.829552
0.067313	0.829346
0.067313	0.82914
0.067488	0.828934
0.067666	0.828727
0.067666	0.828521
0.067759	0.828315
0.067759	0.828109
0.067759	0.827903
0.067759	0.827696
0.067791	0.82749
0.067791	0.827284
0.067791	0.827078
0.067857	0.826871
0.067857	0.826665
0.067857	0.826459
0.067857	0.826253
0.067857	0.826046
0.067865	0.82584
0.068096	0.825634
0.068096	0.825428
0.068096	0.825222
0.068381	0.825015
0.069857	0.824809
0.069857	0.824603
0.069877	0.824397
0.069877	0.82419
0.070215	0.823984
0.071029	0.823778
0.07115	0.823572
0.07115	0.823366
0.07115	0.823159
0.07115	0.822953
0.071263	0.822747
0.071263	0.822541
0.071263	0.822334
0.071263	0.822128
0.071276	0.821922
0.071276	0.821716
0.07149	0.821509
0.071895	0.821303
0.071895	0.821097
0.071895	0.820891
0.071895	0.820685
0.072768	0.820478
0.072768	0.820272
0.072768	0.820066
0.07294	0.81986
0.074651	0.819653
0.074651	0.819447
0.074651	0.819241
0.074651	0.819035
0.074651	0.818829
0.075062	0.818622
0.075062	0.818416
0.075062	0.81821
0.075062	0.818004
0.075062	0.817797
0.075062	0.817591
0.075062	0.817385
0.075062	0.817179
0.075062	0.816972
0.075062	0.816766
0.075062	0.81656
0.075062	0.816354
0.075062	0.816148
0.075062	0.815941
0.075062	0.815735
0.075062	0.815529
0.075062	0.815323
0.075062	0.815116
0.075062	0.81491
0.075062	0.814704
0.075062	0.814498
0.075496	0.814291
0.075496	0.814085
0.075496	0.813879
0.075496	0.813673
0.075496	0.813467
0.075496	0.81326
0.075496	0.813054
0.075496	0.812848
0.075496	0.812642
0.075496	0.812435
0.075496	0.812229
0.075496	0.812023
0.075496	0.811817
0.075496	0.811611
0.075496	0.811404
0.075496	0.811198
0.075496	0.810992
0.075496	0.810786
0.075496	0.810579
0.075547	0.810373
0.075547	0.810167
0.075547	0.809961
0.075547	0.809754
0.075547	0.809548
0.075547	0.809342
0.075547	0.809136
0.075739	0.80893
0.075739	0.808723
0.075739	0.808517
0.075739	0.808311
0.075739	0.808105
0.075891	0.807898
0.076403	0.807692
0.076765	0.807486
0.076765	0.80728
0.076765	0.807074
0.076765	0.806867
0.076765	0.806661
0.076765	0.806455
0.076765	0.806249
0.076991	0.806042
0.077641	0.805836
0.077755	0.80563
0.077755	0.805424
0.0786	0.805217
0.0786	0.805011
0.0786	0.804805
0.0786	0.804599
0.0786	0.804393
0.0786	0.804186
0.0786	0.80398
0.079052	0.803774
0.079052	0.803568
0.079052	0.803361
0.079052	0.803155
0.07909	0.802949
0.07909	0.802743
0.07909	0.802536
0.07909	0.80233
0.07909	0.802124
0.07909	0.801918
0.079433	0.801712
0.079433	0.801505
0.079551	0.801299
0.079551	0.801093
0.079639	0.800887
0.079639	0.80068
0.079639	0.800474
0.079639	0.800268
0.079639	0.800062
0.079639	0.799856
0.079639	0.799649
0.079639	0.799443
0.079646	0.799237
0.079717	0.799031
0.080229	0.798824
0.080477	0.798618
0.080881	0.798412
0.080881	0.798206
0.080881	0.797999
0.080894	0.797793
0.0812	0.797587
0.0812	0.797381
0.081348	0.797175
0.081348	0.796968
0.081348	0.796762
0.081348	0.796556
0.081348	0.79635
0.081348	0.796143
0.081348	0.795937
0.081348	0.795731
0.081461	0.795525
0.081461	0.795319
0.081461	0.795112
0.081461	0.794906
0.081461	0.7947
0.081462	0.794494
0.081462	0.794287
0.081462	0.794081
0.081917	0.793875
0.081917	0.793669
0.082957	0.793462
0.083141	0.793256
0.083141	0.79305
0.083141	0.792844
0.083141	0.792638
0.083141	0.792431
0.083141	0.792225
0.083333	0.792019
0.083333	0.791813
0.083333	0.791606
0.083333	0.7914
0.083333	0.791194
0.083333	0.790988
0.083333	0.790781
0.084235	0.790575
0.084235	0.790369
0.084488	0.790163
0.084488	0.789957
0.084488	0.78975
0.084488	0.789544
0.084775	0.789338
0.084775	0.789132
0.084775	0.788925
0.084775	0.788719
0.084775	0.788513
0.084775	0.788307
0.084775	0.788101
0.084775	0.787894
0.084892	0.787688
0.084892	0.787482
0.084896	0.787276
0.084896	0.787069
0.084896	0.786863
0.084896	0.786657
0.084896	0.786451
0.084967	0.786244
0.085164	0.786038
0.08538	0.785832
0.08538	0.785626
0.085405	0.78542
0.085405	0.785213
0.085671	0.785007
0.085671	0.784801
0.085671	0.784595
0.085671	0.784388
0.086616	0.784182
0.086667	0.783976
0.086667	0.78377
0.086667	0.783564
0.087377	0.783357
0.08854	0.783151
0.08854	0.782945
0.08854	0.782739
0.08854	0.782532
0.08854	0.782326
0.08854	0.78212
0.089559	0.781914
0.089559	0.781707
0.089646	0.781501
0.089984	0.781295
0.090388	0.781089
0.090388	0.780883
0.090388	0.780676
0.090388	0.78047
0.090581	0.780264
0.090581	0.780058
0.090714	0.779851
0.090714	0.779645
0.090714	0.779439
0.090714	0.779233
0.090714	0.779026
0.090714	0.77882
0.090714	0.778614
0.090715	0.778408
0.090715	0.778202
0.090715	0.777995
0.090715	0.777789
0.091175	0.777583
0.091826	0.777377
0.091826	0.77717
0.091826	0.776964
0.091826	0.776758
0.091826	0.776552
0.091826	0.776346
0.091826	0.776139
0.091826	0.775933
0.091826	0.775727
0.091826	0.775521
0.091826	0.775314
0.091826	0.775108
0.091826	0.774902
0.091826	0.774696
0.092858	0.774489
0.092858	0.774283
0.092913	0.774077
0.092913	0.773871
0.092913	0.773665
0.092913	0.773458
0.092913	0.773252
0.092913	0.773046
0.092913	0.77284
0.092913	0.772633
0.092913	0.772427
0.092913	0.772221
0.09292	0.772015
0.093304	0.771809
0.093304	0.771602
0.093304	0.771396
0.093304	0.77119
0.093304	0.770984
0.093304	0.770777
0.09362	0.770571
0.094128	0.770365
0.094128	0.770159
0.094192	0.769952
0.094192	0.769746
0.094361	0.76954
0.094361	0.769334
0.094361	0.769128
0.094361	0.768921
0.09437	0.768715
0.09437	0.768509
0.09437	0.768303
0.09437	0.768096
0.09437	0.76789
0.09437	0.767684
0.094674	0.767478
0.094674	0.767271
0.094674	0.767065
0.094674	0.766859
0.094674	0.766653
0.094733	0.766447
0.094733	0.76624
0.094733	0.766034
0.094733	0.765828
0.095011	0.765622
0.095018	0.765415
0.095018	0.765209
0.095734	0.765003
0.097024	0.764797
0.097024	0.764591
0.097072	0.764384
0.097072	0.764178
0.097194	0.763972
0.097194	0.763766
0.097665	0.763559
0.097696	0.763353
0.097696	0.763147
0.097696	0.762941
0.097696	0.762734
0.097754	0.762528
0.097754	0.762322
0.097909	0.762116
0.097909	0.76191
0.098251	0.761703
0.098251	0.761497
0.098251	0.761291
0.098345	0.761085
0.09861	0.760878
0.099549	0.760672
0.099549	0.760466
0.099549	0.76026
0.09961	0.760054
0.09961	0.759847
0.09961	0.759641
0.100292	0.759435
0.100933	0.759229
0.101188	0.759022
0.101638	0.758816
0.101687	0.75861
0.101797	0.758404
0.102088	0.758197
0.102353	0.757991
0.102353	0.757785
0.102353	0.757579
0.102353	0.757373
0.103674	0.757166
0.103674	0.75696
0.104029	0.756754
0.104046	0.756548
0.104785	0.756341
0.104785	0.756135
0.104785	0.755929
0.104785	0.755723
0.104785	0.755516
0.104851	0.75531
0.104851	0.755104
0.105162	0.754898
0.105239	0.754692
0.10611	0.754485
0.10611	0.754279
0.106186	0.754073
0.106186	0.753867
0.106186	0.75366
0.106195	0.753454
0.106195	0.753248
0.106895	0.753042
0.106895	0.752836
0.107208	0.752629
0.107208	0.752423
0.107842	0.752217
0.107842	0.752011
0.107842	0.751804
0.108266	0.751598
0.108584	0.751392
0.108614	0.751186
0.108614	0.750979
0.108811	0.750773
0.109152	0.750567
0.109152	0.750361
0.10989	0.750155
0.10989	0.749948
0.10989	0.749742
0.10989	0.749536
0.109987	0.74933
0.110268	0.749123
0.111111	0.748917
0.111111	0.748711
0.111111	0.748505
0.111111	0.748299
0.111286	0.748092
0.111429	0.747886
0.11248	0.74768
0.112593	0.747474
0.112593	0.747267
0.112593	0.747061
0.112593	0.746855
0.112593	0.746649
0.112593	0.746442
0.112593	0.746236
0.112593	0.74603
0.112593	0.745824
0.112593	0.745618
0.112593	0.745411
0.112593	0.745205
0.112593	0.744999
0.112593	0.744793
0.112593	0.744586
0.112593	0.74438
0.112593	0.744174
0.112593	0.743968
0.112593	0.743761
0.112593	0.743555
0.112593	0.743349
0.112593	0.743143
0.112593	0.742937
0.112593	0.74273
0.112593	0.742524
0.112593	0.742318
0.112593	0.742112
0.112593	0.741905
0.112593	0.741699
0.112593	0.741493
0.112593	0.741287
0.112593	0.741081
0.112593	0.740874
0.112931	0.740668
0.112985	0.740462
0.113244	0.740256
0.113244	0.740049
0.113244	0.739843
0.113244	0.739637
0.113244	0.739431
0.113244	0.739224
0.113244	0.739018
0.113244	0.738812
0.113244	0.738606
0.113244	0.7384
0.113244	0.738193
0.113244	0.737987
0.113244	0.737781
0.113244	0.737575
0.113244	0.737368
0.113609	0.737162
0.113609	0.736956
0.113609	0.73675
0.113609	0.736544
0.113609	0.736337
0.113837	0.736131
0.113837	0.735925
0.11384	0.735719
0.11384	0.735512
0.113969	0.735306
0.113978	0.7351
0.113978	0.734894
0.113978	0.734687
0.114047	0.734481
0.114047	0.734275
0.114339	0.734069
0.114339	0.733863
0.115147	0.733656
0.11537	0.73345
0.11537	0.733244
0.115455	0.733038
0.115455	0.732831
0.115455	0.732625
0.11614	0.732419
0.11614	0.732213
0.11614	0.732006
0.11614	0.7318
0.116267	0.731594
0.116633	0.731388
0.116633	0.731182
0.117025	0.730975
0.117025	0.730769
0.117052	0.730563
0.117901	0.730357
0.117901	0.73015
0.117901	0.729944
0.117901	0.729738
0.117901	0.729532
0.117901	0.729326
0.117901	0.729119
0.117901	0.728913
0.118422	0.728707
0.118751	0.728501
0.118751	0.728294
0.118772	0.728088
0.118848	0.727882
0.118848	0.727676
0.118848	0.727469
0.118848	0.727263
0.11915	0.727057
0.11915	0.726851
0.11915	0.726645
0.119459	0.726438
0.119575	0.726232
0.120875	0.726026
0.120875	0.72582
0.120875	0.725613
0.120875	0.725407
0.120875	0.725201
0.120875	0.724995
0.12128	0.724789
0.12128	0.724582
0.121322	0.724376
0.121322	0.72417
0.121322	0.723964
0.121341	0.723757
0.1218	0.723551
0.1218	0.723345
0.122021	0.723139
0.122021	0.722932
0.122021	0.722726
0.122021	0.72252
0.122021	0.722314
0.122021	0.722108
0.122021	0.721901
0.122021	0.721695
0.122021	0.721489
0.122021	0.721283
0.122021	0.721076
0.122021	0.72087
0.122021	0.720664
0.122021	0.720458
0.122021	0.720251
0.122021	0.720045
0.122021	0.719839
0.122021	0.719633
0.122021	0.719427
0.122157	0.71922
0.122249	0.719014
0.122249	0.718808
0.122249	0.718602
0.122387	0.718395
0.122387	0.718189
0.122435	0.717983
0.122435	0.717777
0.122435	0.717571
0.122435	0.717364
0.122435	0.717158
0.122435	0.716952
0.122435	0.716746
0.122435	0.716539
0.122435	0.716333
0.122435	0.716127
0.123112	0.715921
0.123112	0.715714
0.123728	0.715508
0.125589	0.715302
0.125589	0.715096
0.126589	0.71489
0.126733	0.714683
0.126733	0.714477
0.127163	0.714271
0.127163	0.714065
0.127163	0.713858
0.127163	0.713652
0.127163	0.713446
0.127163	0.71324
0.127338	0.713034
0.127338	0.712827
0.127941	0.712621
0.127941	0.712415
0.127941	0.712209
0.12807	0.712002
0.12807	0.711796
0.128727	0.71159
0.128727	0.711384
0.129402	0.711177
0.130261	0.710971
0.130261	0.710765
0.130261	0.710559
0.130339	0.710353
0.130649	0.710146
0.130649	0.70994
0.130649	0.709734
0.130719	0.709528
0.130719	0.709321
0.131948	0.709115
0.13199	0.708909
0.13199	0.708703
0.132118	0.708496
0.132118	0.70829
0.132118	0.708084
0.132118	0.707878
0.132118	0.707672
0.132118	0.707465
0.132118	0.707259
0.132118	0.707053
0.132118	0.706847
0.132118	0.70664
0.132118	0.706434
0.132118	0.706228
0.132118	0.706022
0.132118	0.705816
0.132118	0.705609
0.132118	0.705403
0.132118	0.705197
0.132118	0.704991
0.132118	0.704784
0.132543	0.704578
0.132543	0.704372
0.132543	0.704166
0.132543	0.703959
0.132543	0.703753
0.132543	0.703547
0.132543	0.703341
0.132732	0.703135
0.132732	0.702928
0.132732	0.702722
0.132732	0.702516
0.132732	0.70231
0.132732	0.702103
0.132732	0.701897
0.132861	0.701691
0.132861	0.701485
0.133408	0.701279
0.133408	0.701072
0.133408	0.700866
0.133408	0.70066
0.134802	0.700454
0.134802	0.700247
0.134802	0.700041
0.135582	0.699835
0.13573	0.699629
0.13573	0.699422
0.13573	0.699216
0.13573	0.69901
0.13573	0.698804
0.13573	0.698598
0.136071	0.698391
0.136191	0.698185
0.136191	0.697979
0.137255	0.697773
0.137551	0.697566
0.137551	0.69736
0.137551	0.697154
0.137551	0.696948
0.137551	0.696741
0.137551	0.696535
0.137551	0.696329
0.139134	0.696123
0.139714	0.695917
0.139714	0.69571
0.139714	0.695504
0.139714	0.695298
0.140195	0.695092
0.140195	0.694885
0.140195	0.694679
0.140195	0.694473
0.140195	0.694267
0.140429	0.694061
0.140429	0.693854
0.140429	0.693648
0.141287	0.693442
0.141321	0.693236
0.142059	0.693029
0.1423	0.692823
0.142516	0.692617
0.142516	0.692411
0.142527	0.692204
0.142527	0.691998
0.142663	0.691792
0.14298	0.691586
0.14298	0.69138
0.143064	0.691173
0.144197	0.690967
0.144197	0.690761
0.144316	0.690555
0.14588	0.690348
0.14588	0.690142
0.146006	0.689936
0.146006	0.68973
0.146018	0.689523
0.146147	0.689317
0.146811	0.689111
0.146811	0.688905
0.146864	0.688699
0.146864	0.688492
0.146881	0.688286
0.147518	0.68808
0.147855	0.687874
0.148572	0.687667
0.148572	0.687461
0.149031	0.687255
0.149031	0.687049
0.149303	0.686843
0.149323	0.686636
0.150106	0.68643
0.150123	0.686224
0.150123	0.686018
0.150123	0.685811
0.150123	0.685605
0.150123	0.685399
0.150123	0.685193
0.150123	0.684986
0.150923	0.68478
0.150992	0.684574
0.150992	0.684368
0.150992	0.684162
0.150992	0.683955
0.150992	0.683749
0.150992	0.683543
0.150992	0.683337
0.150992	0.68313
0.150992	0.682924
0.150992	0.682718
0.151478	0.682512
0.151478	0.682306
0.151478	0.682099
0.151478	0.681893
0.151478	0.681687
0.151782	0.681481
0.152132	0.681274
0.152132	0.681068
0.152335	0.680862
0.152335	0.680656
0.152694	0.680449
0.152805	0.680243
0.153043	0.680037
0.153043	0.679831
0.153043	0.679625
0.153529	0.679418
0.153529	0.679212
0.153529	0.679006
0.153982	0.6788
0.156089	0.678593
0.156089	0.678387
0.15653	0.678181
0.15653	0.677975
0.156689	0.677768
0.156689	0.677562
0.156863	0.677356
0.156986	0.67715
0.156986	0.676944
0.157178	0.676737
0.157178	0.676531
0.157201	0.676325
0.157201	0.676119
0.157201	0.675912
0.157201	0.675706
0.157201	0.6755
0.15787	0.675294
0.158104	0.675088
0.158104	0.674881
0.159102	0.674675
0.159102	0.674469
0.159279	0.674263
0.159279	0.674056
0.160953	0.67385
0.160953	0.673644
0.160953	0.673438
0.161294	0.673231
0.161294	0.673025
0.161762	0.672819
0.161787	0.672613
0.162399	0.672407
0.162399	0.6722
0.162695	0.671994
0.162695	0.671788
0.162695	0.671582
0.162695	0.671375
0.162875	0.671169
0.162921	0.670963
0.163046	0.670757
0.163834	0.670551
0.163834	0.670344
0.164936	0.670138
0.164936	0.669932
0.164936	0.669726
0.164936	0.669519
0.164936	0.669313
0.16498	0.669107
0.165845	0.668901
0.165915	0.668694
0.165915	0.668488
0.165915	0.668282
0.165915	0.668076
0.165915	0.66787
0.165915	0.667663
0.166203	0.667457
0.166203	0.667251
0.166203	0.667045
0.166281	0.666838
0.166323	0.666632
0.166667	0.666426
0.169397	0.66622
0.169478	0.666013
0.16955	0.665807
0.169792	0.665601
0.169866	0.665395
0.169866	0.665189
0.169866	0.664982
0.169866	0.664776
0.169866	0.66457
0.169866	0.664364
0.169866	0.664157
0.169866	0.663951
0.169866	0.663745
0.169866	0.663539
0.169866	0.663333
0.169935	0.663126
0.170413	0.66292
0.171196	0.662714
0.171196	0.662508
0.171341	0.662301
0.172552	0.662095
0.172552	0.661889
0.173182	0.661683
0.174642	0.661476
0.174642	0.66127
0.174642	0.661064
0.174753	0.660858
0.174753	0.660652
0.175242	0.660445
0.175242	0.660239
0.175933	0.660033
0.175987	0.659827
0.176448	0.65962
0.176448	0.659414
0.176851	0.659208
0.176851	0.659002
0.176851	0.658796
0.176851	0.658589
0.176851	0.658383
0.176851	0.658177
0.177079	0.657971
0.177079	0.657764
0.17746	0.657558
0.177966	0.657352
0.178126	0.657146
0.178158	0.656939
0.178158	0.656733
0.178273	0.656527
0.179109	0.656321
0.179109	0.656115
0.179109	0.655908
0.179109	0.655702
0.179117	0.655496
0.179117	0.65529
0.179675	0.655083
0.18069	0.654877
0.180776	0.654671
0.180776	0.654465
0.181429	0.654258
0.181429	0.654052
0.181429	0.653846
0.18192	0.65364
0.18192	0.653434
0.182081	0.653227
0.182506	0.653021
0.182506	0.652815
0.182506	0.652609
0.182506	0.652402
0.182506	0.652196
0.183235	0.65199
0.183652	0.651784
0.183652	0.651578
0.183652	0.651371
0.183652	0.651165
0.183652	0.650959
0.183652	0.650753
0.183652	0.650546
0.183652	0.65034
0.183652	0.650134
0.183652	0.649928
0.183652	0.649721
0.185715	0.649515
0.185825	0.649309
0.185825	0.649103
0.186005	0.648897
0.186005	0.64869
0.186909	0.648484
0.187239	0.648278
0.187654	0.648072
0.187654	0.647865
0.187654	0.647659
0.187654	0.647453
0.187654	0.647247
0.187654	0.647041
0.188723	0.646834
0.188723	0.646628
0.188723	0.646422
0.18874	0.646216
0.18874	0.646009
0.18874	0.645803
0.18874	0.645597
0.18874	0.645391
0.18874	0.645184
0.18874	0.644978
0.18874	0.644772
0.189348	0.644566
0.189348	0.64436
0.189348	0.644153
0.189348	0.643947
0.189348	0.643741
0.189676	0.643535
0.189676	0.643328
0.189728	0.643122
0.191515	0.642916
0.191912	0.64271
0.192075	0.642503
0.192106	0.642297
0.192106	0.642091
0.192106	0.641885
0.194048	0.641679
0.194048	0.641472
0.194388	0.641266
0.194444	0.64106
0.194444	0.640854
0.194444	0.640647
0.194444	0.640441
0.194444	0.640235
0.195087	0.640029
0.195087	0.639823
0.19509	0.639616
0.19509	0.63941
0.195391	0.639204
0.195391	0.638998
0.19586	0.638791
0.196009	0.638585
0.196009	0.638379
0.196501	0.638173
0.196501	0.637966
0.196501	0.63776
0.196501	0.637554
0.196808	0.637348
0.196808	0.637142
0.197923	0.636935
0.197923	0.636729
0.197923	0.636523
0.197923	0.636317
0.198096	0.63611
0.199097	0.635904
0.199097	0.635698
0.199097	0.635492
0.199098	0.635286
0.199098	0.635079
0.19922	0.634873
0.19922	0.634667
0.200867	0.634461
0.201867	0.634254
0.201913	0.634048
0.202203	0.633842
0.202203	0.633636
0.202234	0.633429
0.202376	0.633223
0.202999	0.633017
0.202999	0.632811
0.203277	0.632605
0.203369	0.632398
0.203369	0.632192
0.203572	0.631986
0.203594	0.63178
0.203594	0.631573
0.20374	0.631367
0.204706	0.631161
0.205144	0.630955
0.20617	0.630748
0.206176	0.630542
0.206526	0.630336
0.206526	0.63013
0.207043	0.629924
0.207614	0.629717
0.207614	0.629511
0.207614	0.629305
0.207614	0.629099
0.207614	0.628892
0.207614	0.628686
0.207614	0.62848
0.207614	0.628274
0.207614	0.628068
0.208057	0.627861
0.208057	0.627655
0.208092	0.627449
0.208283	0.627243
0.208283	0.627036
0.208283	0.62683
0.208283	0.626624
0.208283	0.626418
0.208283	0.626211
0.20957	0.626005
0.20957	0.625799
0.20957	0.625593
0.20957	0.625387
0.20957	0.62518
0.209631	0.624974
0.210324	0.624768
0.210324	0.624562
0.210381	0.624355
0.210381	0.624149
0.210381	0.623943
0.210381	0.623737
0.210477	0.623531
0.210644	0.623324
0.210644	0.623118
0.211531	0.622912
0.211801	0.622706
0.212372	0.622499
0.212372	0.622293
0.212372	0.622087
0.212389	0.621881
0.212578	0.621674
0.213088	0.621468
0.21345	0.621262
0.213712	0.621056
0.214176	0.62085
0.21426	0.620643
0.21426	0.620437
0.21426	0.620231
0.21426	0.620025
0.21426	0.619818
0.21426	0.619612
0.214416	0.619406
0.214416	0.6192
0.214416	0.618993
0.21447	0.618787
0.21457	0.618581
0.214672	0.618375
0.215025	0.618169
0.215683	0.617962
0.215689	0.617756
0.215689	0.61755
0.216151	0.617344
0.216151	0.617137
0.216151	0.616931
0.216151	0.616725
0.216151	0.616519
0.216151	0.616313
0.216151	0.616106
0.216151	0.6159
0.216668	0.615694
0.217167	0.615488
0.217228	0.615281
0.2175	0.615075
0.2175	0.614869
0.2175	0.614663
0.217622	0.614456
0.218304	0.61425
0.218304	0.614044
0.220296	0.613838
0.220296	0.613632
0.220296	0.613425
0.220537	0.613219
0.220537	0.613013
0.221098	0.612807
0.221966	0.6126
0.222222	0.612394
0.222347	0.612188
0.222347	0.611982
0.222413	0.611776
0.224115	0.611569
0.224115	0.611363
0.225185	0.611157
0.225185	0.610951
0.225185	0.610744
0.225185	0.610538
0.225185	0.610332
0.225185	0.610126
0.225185	0.609919
0.225185	0.609713
0.225185	0.609507
0.225185	0.609301
0.225185	0.609095
0.225185	0.608888
0.225185	0.608682
0.225185	0.608476
0.225185	0.60827
0.225645	0.608063
0.225645	0.607857
0.22597	0.607651
0.226488	0.607445
0.226488	0.607238
0.226488	0.607032
0.226488	0.606826
0.226488	0.60662
0.227035	0.606414
0.227035	0.606207
0.227217	0.606001
0.22768	0.605795
0.22768	0.605589
0.227937	0.605382
0.227956	0.605176
0.227956	0.60497
0.228261	0.604764
0.228261	0.604558
0.228677	0.604351
0.229019	0.604145
0.229049	0.603939
0.229049	0.603733
0.229163	0.603526
0.229208	0.60332
0.230294	0.603114
0.230294	0.602908
0.230356	0.602701
0.230356	0.602495
0.230432	0.602289
0.23091	0.602083
0.23091	0.601877
0.23228	0.60167
0.232343	0.601464
0.232496	0.601258
0.232496	0.601052
0.232534	0.600845
0.233079	0.600639
0.233265	0.600433
0.234049	0.600227
0.234049	0.600021
0.235294	0.599814
0.235294	0.599608
0.235801	0.599402
0.235801	0.599196
0.235801	0.598989
0.236208	0.598783
0.236845	0.598577
0.237156	0.598371
0.237269	0.598164
0.237269	0.597958
0.237527	0.597752
0.237544	0.597546
0.237697	0.59734
0.238099	0.597133
0.2383	0.596927
0.238918	0.596721
0.238918	0.596515
0.238918	0.596308
0.238938	0.596102
0.23915	0.595896
0.23915	0.59569
0.239157	0.595483
0.239157	0.595277
0.24175	0.595071
0.24191	0.594865
0.242044	0.594659
0.243088	0.594452
0.243276	0.594246
0.243599	0.59404
0.243599	0.593834
0.244043	0.593627
0.244043	0.593421
0.244043	0.593215
0.244043	0.593009
0.244043	0.592803
0.244043	0.592596
0.244239	0.59239
0.244313	0.592184
0.244382	0.591978
0.244382	0.591771
0.244499	0.591565
0.244499	0.591359
0.244499	0.591153
0.244773	0.590946
0.244773	0.59074
0.244869	0.590534
0.244869	0.590328
0.244869	0.590122
0.244869	0.589915
0.244869	0.589709
0.244869	0.589503
0.244869	0.589297
0.245362	0.58909
0.245362	0.588884
0.245362	0.588678
0.245362	0.588472
0.245983	0.588266
0.246152	0.588059
0.246152	0.587853
[truncated: 2,850 more rows]

## Sheet: 15ntABr - nuc
Volume (x)	CCDF (y)
0.002331	0.998793
0.002331	0.996377
0.003653	0.993962
0.003653	0.991546
0.003653	0.989131
0.003686	0.986715
0.003686	0.9843
0.004566	0.981884
0.005629	0.979469
0.005897	0.977053
0.007056	0.974638
0.007656	0.972222
0.008109	0.969807
0.009583	0.967392
0.009851	0.964976
0.012531	0.962561
0.012531	0.960145
0.013243	0.95773
0.016375	0.955314
0.017207	0.952899
0.018607	0.950483
0.018614	0.948068
0.019903	0.945652
0.026034	0.943237
0.02605	0.940822
0.029034	0.938406
0.031056	0.935991
0.031697	0.933575
0.032434	0.93116
0.032681	0.928744
0.033725	0.926329
0.034796	0.923913
0.0355	0.921498
0.037996	0.919082
0.03859	0.916667
0.040936	0.914251
0.042924	0.911836
0.043487	0.909421
0.044356	0.907005
0.044658	0.90459
0.044937	0.902174
0.045112	0.899759
0.047964	0.897343
0.048379	0.894928
0.052057	0.892512
0.053961	0.890097
0.057614	0.887681
0.061404	0.885266
0.06192	0.882851
0.063452	0.880435
0.064493	0.87802
0.076831	0.875604
0.077662	0.873189
0.079611	0.870773
0.081529	0.868358
0.082524	0.865942
0.088592	0.863527
0.097182	0.861111
0.097721	0.858696
0.100487	0.85628
0.102615	0.853865
0.10273	0.85145
0.102745	0.849034
0.103661	0.846619
0.10412	0.844203
0.104137	0.841788
0.104201	0.839372
0.111255	0.836957
0.111826	0.834541
0.116773	0.832126
0.11821	0.82971
0.118716	0.827295
0.120662	0.824879
0.121949	0.822464
0.123256	0.820049
0.124258	0.817633
0.133067	0.815218
0.133536	0.812802
0.137695	0.810387
0.145324	0.807971
0.146451	0.805556
0.153846	0.80314
0.155804	0.800725
0.160024	0.798309
0.16046	0.795894
0.170807	0.793479
0.173296	0.791063
0.173586	0.788648
0.175244	0.786232
0.183113	0.783817
0.183792	0.781401
0.190811	0.778986
0.191429	0.77657
0.192497	0.774155
0.194947	0.771739
0.197126	0.769324
0.203008	0.766908
0.206885	0.764493
0.207771	0.762078
0.20817	0.759662
0.20915	0.757247
0.210616	0.754831
0.210823	0.752416
0.220279	0.75
0.226545	0.747585
0.227171	0.745169
0.232266	0.742754
0.23549	0.740338
0.238911	0.737923
0.239463	0.735508
0.239694	0.733092
0.245725	0.730677
0.247733	0.728261
0.248366	0.725846
0.249812	0.72343
0.253301	0.721015
0.25368	0.718599
0.258643	0.716184
0.260301	0.713768
0.26135	0.711353
0.263902	0.708937
0.264225	0.706522
0.270531	0.704107
0.270531	0.701691
0.270802	0.699276
0.271143	0.69686
0.278325	0.694445
0.281515	0.692029
0.285334	0.689614
0.294207	0.687198
0.294285	0.684783
0.29551	0.682367
0.303166	0.679952
0.309675	0.677537
0.312361	0.675121
0.314212	0.672706
0.316141	0.67029
0.31664	0.667875
0.319284	0.665459
0.319691	0.663044
0.323121	0.660628
0.328308	0.658213
0.33636	0.655797
0.33636	0.653382
0.338135	0.650966
0.342337	0.648551
0.353992	0.646136
0.361167	0.64372
0.362812	0.641305
0.364422	0.638889
0.364816	0.636474
0.367637	0.634058
0.368587	0.631643
0.370781	0.629227
0.372284	0.626812
0.374143	0.624396
0.376847	0.621981
0.379085	0.619565
0.393145	0.61715
0.406662	0.614735
0.409362	0.612319
0.414097	0.609904
0.416642	0.607488
0.418764	0.605073
0.427138	0.602657
0.432209	0.600242
0.437645	0.597826
0.437744	0.595411
0.448039	0.592995
0.450351	0.59058
0.451593	0.588165
0.462216	0.585749
0.462267	0.583334
0.46371	0.580918
0.466915	0.578503
0.467871	0.576087
0.467925	0.573672
0.471429	0.571256
0.471878	0.568841
0.472081	0.566425
0.47288	0.56401
0.47911	0.561594
0.487203	0.559179
0.487813	0.556764
0.493717	0.554348
0.494323	0.551933
0.501292	0.549517
0.501918	0.547102
0.509005	0.544686
0.511533	0.542271
0.519011	0.539855
0.521327	0.53744
0.527046	0.535024
0.529392	0.532609
0.533272	0.530194
0.53374	0.527778
0.535104	0.525363
0.536402	0.522947
0.542476	0.520532
0.546371	0.518116
0.553396	0.515701
0.555751	0.513285
0.559855	0.51087
0.562092	0.508454
0.568883	0.506039
0.581917	0.503623
0.586462	0.501208
0.597035	0.498793
0.598887	0.496377
0.601765	0.493962
0.604167	0.491546
0.607906	0.489131
0.609408	0.486715
0.611706	0.4843
0.614215	0.481884
0.615474	0.479469
0.632518	0.477053
0.639973	0.474638
0.643665	0.472222
0.647189	0.469807
0.647446	0.467392
0.65721	0.464976
0.65852	0.462561
0.659076	0.460145
0.675051	0.45773
0.676463	0.455314
0.683158	0.452899
0.686343	0.450483
0.688943	0.448068
0.702819	0.445652
0.703946	0.443237
0.706347	0.440822
0.711465	0.438406
0.721361	0.435991
0.722321	0.433575
0.722965	0.43116
0.723672	0.428744
0.72493	0.426329
0.72971	0.423913
0.730964	0.421498
0.735049	0.419082
0.745043	0.416667
0.745247	0.414251
0.750405	0.411836
0.766916	0.409421
0.769816	0.407005
0.771313	0.40459
0.774067	0.402174
0.776645	0.399759
0.787133	0.397343
0.79889	0.394928
0.818269	0.392512
0.823588	0.390097
0.827139	0.387681
0.832777	0.385266
0.83461	0.382851
0.837794	0.380435
0.840728	0.37802
0.850278	0.375604
0.854427	0.373189
0.856505	0.370773
0.857268	0.368358
0.866043	0.365942
0.895654	0.363527
0.896306	0.361111
0.898609	0.358696
0.902729	0.35628
0.906801	0.353865
0.911085	0.35145
0.952381	0.349034
0.954724	0.346619
0.958319	0.344203
0.983378	0.341788
0.990898	0.339372
1	0.336957
1	0.334541
1.00392	0.332126
1.00834	0.32971
1.00958	0.327295
1.0153	0.324879
1.02365	0.322464
1.02959	0.320049
1.03271	0.317633
1.03569	0.315218
1.04642	0.312802
1.04811	0.310387
1.04945	0.307971
1.0809	0.305556
1.08523	0.30314
1.08918	0.300725
1.09624	0.298309
1.10139	0.295894
1.10716	0.293479
1.11664	0.291063
1.12418	0.288648
1.13147	0.286232
1.13599	0.283817
1.16025	0.281401
1.16325	0.278986
1.16783	0.27657
1.17192	0.274155
1.17337	0.271739
1.1759	0.269324
1.17592	0.266908
1.18401	0.264493
1.23005	0.262078
1.23438	0.259662
1.24304	0.257247
1.28571	0.254831
1.30547	0.252416
1.33867	0.25
1.3475	0.247585
1.3819	0.245169
1.38995	0.242754
1.39583	0.240338
1.4314	0.237923
1.43963	0.235508
1.44658	0.233092
1.47108	0.230677
1.47228	0.228261
1.50069	0.225846
1.50577	0.22343
1.51429	0.221015
1.52897	0.218599
1.55758	0.216184
1.57065	0.213768
1.5751	0.211353
1.57576	0.208937
1.57744	0.206522
1.59297	0.204107
1.61211	0.201691
1.61993	0.199276
1.62406	0.19686
1.63452	0.194445
1.7091	0.192029
1.7266	0.189614
1.75019	0.187198
1.75829	0.184783
1.76397	0.182367
1.77	0.179952
1.80071	0.177537
1.80375	0.175121
1.80392	0.172706
1.81483	0.17029
1.81816	0.167875
1.86177	0.165459
1.87376	0.163044
1.87497	0.160628
1.87515	0.158213
1.91914	0.155797
1.92373	0.153382
1.92954	0.150966
1.93501	0.148551
1.94689	0.146136
1.94782	0.14372
1.94999	0.141305
1.95064	0.138889
1.96086	0.136474
1.99209	0.134058
2.03211	0.131643
2.07749	0.129227
2.07792	0.126812
2.09898	0.124396
2.14957	0.121981
2.16639	0.119565
2.1783	0.11715
2.17925	0.114735
2.22876	0.112319
2.31169	0.109904
2.32277	0.107488
2.33887	0.105073
2.34405	0.102657
2.35383	0.100242
2.4042	0.097826
2.4305	0.095411
2.46028	0.092995
2.48903	0.09058
2.50083	0.088165
2.5056	0.085749
2.51385	0.083334
2.52018	0.080918
2.52126	0.078503
2.54227	0.076087
2.65695	0.073672
2.66176	0.071256
2.66556	0.068841
2.70563	0.066425
2.78304	0.06401
2.79739	0.061594
2.79844	0.059179
2.81007	0.056764
2.82073	0.054348
2.88306	0.051933
2.9392	0.049517
2.99283	0.047102
3.00504	0.044686
3.02929	0.042271
3.0722	0.039855
3.13374	0.03744
3.15502	0.035024
3.72904	0.032609
3.78216	0.030194
3.83463	0.027778
4.12523	0.025363
4.16266	0.022947
4.20021	0.020532
4.23132	0.018116
7.10616	0.015701
7.18645	0.013285
7.63705	0.01087
8.02772	0.008454
8.36995	0.006039
9.59541	0.003623
10.8263	0.001208

## Sheet: 15ntABr - cyto
V/⟨V⟩	CCDF (y)
0.001283	0.999362
0.002566	0.998085
0.002566	0.996808
0.002987	0.99553
0.003352	0.994253
0.005186	0.992976
0.005647	0.991699
0.006235	0.990422
0.006414	0.989145
0.006975	0.987868
0.008173	0.98659
0.00944	0.985313
0.009511	0.984036
0.010462	0.982759
0.012227	0.981482
0.012463	0.980205
0.012469	0.978928
0.012469	0.97765
0.013274	0.976373
0.014111	0.975096
0.01416	0.973819
0.016941	0.972542
0.017113	0.971265
0.017186	0.969988
0.017437	0.968711
0.017724	0.967433
0.018704	0.966156
0.018704	0.964879
0.018704	0.963602
0.018704	0.962325
0.01888	0.961048
0.018987	0.959771
0.020868	0.958493
0.020868	0.957216
0.020868	0.955939
0.020868	0.954662
0.020868	0.953385
0.020924	0.952108
0.020924	0.950831
0.022408	0.949553
0.022588	0.948276
0.0236	0.946999
0.024925	0.945722
0.024939	0.944445
0.024939	0.943168
0.024939	0.941891
0.024939	0.940613
0.026585	0.939336
0.029386	0.938059
0.031059	0.936782
0.03329	0.935505
0.033353	0.934228
0.034221	0.932951
0.034874	0.931673
0.035918	0.930396
0.036928	0.929119
0.037408	0.927842
0.037408	0.926565
0.03776	0.925288
0.038028	0.924011
0.038825	0.922734
0.039579	0.921456
0.040229	0.920179
0.041735	0.918902
0.041735	0.917625
0.042654	0.916348
0.042802	0.915071
0.043642	0.913794
0.045608	0.912516
0.046181	0.911239
0.0472	0.909962
0.049851	0.908685
0.049858	0.907408
0.049858	0.906131
0.051617	0.904854
0.05192	0.903576
0.053123	0.902299
0.053171	0.901022
0.056013	0.899745
0.056112	0.898468
0.056112	0.897191
0.056112	0.895914
0.056962	0.894636
0.061135	0.893359
0.062603	0.892082
0.062603	0.890805
0.062603	0.889528
0.062603	0.888251
0.062603	0.886974
0.063291	0.885696
0.064191	0.884419
0.067248	0.883142
0.068581	0.881865
0.069193	0.880588
0.070305	0.879311
0.070305	0.878034
0.0708	0.876756
0.073362	0.875479
0.074786	0.874202
0.074786	0.872925
0.074786	0.871648
0.074816	0.870371
0.07552	0.869094
0.075685	0.867817
0.076418	0.866539
0.079157	0.865262
0.079475	0.863985
0.079534	0.862708
0.07986	0.861431
0.08024	0.860154
0.080847	0.858877
0.08105	0.857599
0.082532	0.856322
0.082532	0.855045
0.083471	0.853768
0.083471	0.852491
0.083471	0.851214
0.083697	0.849937
0.087239	0.848659
0.087285	0.847382
0.087285	0.846105
0.091702	0.844828
0.093519	0.843551
0.093867	0.842274
0.094468	0.840997
0.095283	0.839719
0.096925	0.838442
0.099715	0.837165
0.100233	0.835888
0.100872	0.834611
0.104339	0.833334
0.104339	0.832057
0.105144	0.830779
0.110042	0.829502
0.110628	0.828225
0.112223	0.826948
0.11328	0.825671
0.113555	0.824394
0.115083	0.823117
0.115204	0.82184
0.117994	0.820562
0.118458	0.819285
0.118736	0.818008
0.118736	0.816731
0.122058	0.815454
0.125206	0.814177
0.125206	0.8129
0.128405	0.811622
0.130859	0.810345
0.130927	0.809068
0.130927	0.807791
0.13308	0.806514
0.13709	0.805237
0.137162	0.80396
0.137487	0.802682
0.139104	0.801405
0.14061	0.800128
0.142586	0.798851
0.142586	0.797574
0.143397	0.796297
0.146074	0.79502
0.146074	0.793742
0.146469	0.792465
0.146723	0.791188
0.146928	0.789911
0.149573	0.788634
0.149573	0.787357
0.149631	0.78608
0.14978	0.784802
0.151241	0.783525
0.153842	0.782248
0.154373	0.780971
0.155866	0.779694
0.158315	0.778417
0.158315	0.77714
0.162016	0.775862
0.1621	0.774585
0.1621	0.773308
0.165192	0.772031
0.16645	0.770754
0.166942	0.769477
0.166942	0.7682
0.174501	0.766923
0.174501	0.765645
0.17464	0.764368
0.175715	0.763091
0.17936	0.761814
0.183228	0.760537
0.18408	0.75926
0.186098	0.757983
0.18781	0.756705
0.193173	0.755428
0.193274	0.754151
0.193274	0.752874
0.197791	0.751597
0.198347	0.75032
0.19861	0.749043
0.198785	0.747765
0.205743	0.746488
0.208677	0.745211
0.212874	0.743934
0.2131	0.742657
0.217683	0.74138
0.223059	0.740103
0.224359	0.738825
0.225882	0.737548
0.229484	0.736271
0.229545	0.734994
0.229545	0.733717
0.230681	0.73244
0.236792	0.731163
0.236916	0.729885
0.237011	0.728608
0.237397	0.727331
0.243151	0.726054
0.247885	0.724777
0.249288	0.7235
0.250642	0.722223
0.253886	0.720946
0.256569	0.719668
0.256993	0.718391
0.257261	0.717114
0.258193	0.715837
0.259599	0.71456
0.259603	0.713283
0.263158	0.712006
0.264249	0.710728
0.265823	0.709451
0.268089	0.708174
0.268657	0.706897
0.268657	0.70562
0.268657	0.704343
0.271281	0.703066
0.271281	0.701788
0.271281	0.700511
0.271281	0.699234
0.271777	0.697957
0.271845	0.69668
0.273759	0.695403
0.274217	0.694126
0.281601	0.692848
0.281786	0.691571
0.283199	0.690294
0.284974	0.689017
0.286643	0.68774
0.29244	0.686463
0.293856	0.685186
0.293856	0.683908
0.295011	0.682631
0.29684	0.681354
0.299041	0.680077
0.299106	0.6788
0.305497	0.677523
0.308057	0.676246
0.309413	0.674969
0.310566	0.673691
0.31287	0.672414
0.313016	0.671137
0.313433	0.66986
0.31371	0.668583
0.3178	0.667306
0.319392	0.666029
0.320957	0.664751
0.320957	0.663474
0.320959	0.662197
0.321151	0.66092
0.324074	0.659643
0.324074	0.658366
0.324201	0.657089
0.330399	0.655811
0.333183	0.654534
0.333183	0.653257
0.333884	0.65198
0.333884	0.650703
0.33667	0.649426
0.339839	0.648149
0.340666	0.646871
0.340684	0.645594
0.341328	0.644317
0.341761	0.64304
0.349139	0.641763
0.35223	0.640486
0.353999	0.639209
0.354752	0.637931
0.354752	0.636654
0.354752	0.635377
0.356208	0.6341
0.358209	0.632823
0.361609	0.631546
0.361609	0.630269
0.361609	0.628991
0.362694	0.627714
0.363334	0.626437
0.373932	0.62516
0.375619	0.623883
0.375619	0.622606
0.375619	0.621329
0.375978	0.620052
0.375997	0.618774
0.382319	0.617497
0.383741	0.61622
0.385111	0.614943
0.387454	0.613666
0.388927	0.612389
0.38992	0.611112
0.394725	0.609834
0.395583	0.608557
0.395787	0.60728
0.396479	0.606003
0.396487	0.604726
0.396487	0.603449
0.396487	0.602172
0.396487	0.600894
0.398964	0.599617
0.399017	0.59834
0.405251	0.597063
0.406545	0.595786
0.409159	0.594509
0.415576	0.593232
0.415576	0.591954
0.417355	0.590677
0.423789	0.5894
0.424354	0.588123
0.426584	0.586846
0.429646	0.585569
0.432459	0.584292
0.433193	0.583014
0.435365	0.581737
0.437866	0.58046
0.442428	0.579183
0.442428	0.577906
0.442804	0.576629
0.448659	0.575352
0.448718	0.574075
0.448718	0.572797
0.448941	0.57152
0.45909	0.570243
0.463087	0.568966
0.464017	0.567689
0.467279	0.566412
0.471999	0.565135
0.479907	0.563857
0.479958	0.56258
0.480067	0.561303
0.48932	0.560026
0.491275	0.558749
0.491294	0.557472
0.492641	0.556195
0.500826	0.554917
0.500826	0.55364
0.501283	0.552363
0.502591	0.551086
0.505005	0.549809
0.51124	0.548532
0.514523	0.547255
0.514523	0.545977
0.517475	0.5447
0.517475	0.543423
0.521693	0.542146
0.521693	0.540869
0.521693	0.539592
0.523504	0.538315
0.533566	0.537037
0.534312	0.53576
0.537984	0.534483
0.538079	0.533206
0.541825	0.531929
0.54213	0.530652
0.542561	0.529375
0.548433	0.528097
0.55314	0.52682
0.554102	0.525543
0.554102	0.524266
0.554102	0.522989
0.554869	0.521712
0.558294	0.520435
0.563429	0.519158
0.571695	0.51788
0.573891	0.516603
0.573891	0.515326
0.573891	0.514049
0.573891	0.512772
0.575612	0.511495
0.580311	0.510218
0.584297	0.50894
0.584297	0.507663
0.586055	0.506386
0.590022	0.505109
0.59368	0.503832
0.59368	0.502555
0.595041	0.501278
0.597701	0.5
0.599811	0.498723
0.601896	0.497446
0.604759	0.496169
0.605164	0.494892
0.605164	0.493615
0.606682	0.492338
0.607252	0.49106
0.608454	0.489783
0.61347	0.488506
0.61347	0.487229
0.626032	0.485952
0.632479	0.484675
0.632654	0.483398
0.633259	0.48212
0.633259	0.480843
0.633446	0.479566
0.643026	0.478289
0.6469	0.477012
0.6469	0.475735
0.647687	0.474458
0.655125	0.473181
0.655894	0.471903
0.657197	0.470626
0.666757	0.469349
0.667768	0.468072
0.667768	0.466795
0.672838	0.465518
0.672838	0.464241
0.672838	0.462963
0.67334	0.461686
0.677127	0.460409
0.679575	0.459132
0.687241	0.457855
0.688635	0.456578
0.698006	0.455301
0.701871	0.454023
0.709503	0.452746
0.712416	0.451469
0.722934	0.450192
0.727626	0.448915
0.729454	0.447638
0.730371	0.446361
0.730371	0.445083
0.730371	0.443806
0.732206	0.442529
0.732206	0.441252
0.732206	0.439975
0.741921	0.438698
0.751239	0.437421
0.751239	0.436143
0.751925	0.434866
0.751995	0.433589
0.764346	0.432312
0.770978	0.431035
0.771784	0.429758
0.772106	0.428481
0.772792	0.427203
0.773353	0.425926
0.773362	0.424649
0.778922	0.423372
0.787565	0.422095
0.791574	0.420818
0.791574	0.419541
0.791574	0.418264
0.792958	0.416986
0.792974	0.415709
0.792974	0.414432
0.792974	0.413155
0.799959	0.411878
0.800618	0.410601
0.8033	0.409324
0.803782	0.408046
0.810647	0.406769
0.811363	0.405492
0.811363	0.404215
0.811363	0.402938
0.813842	0.401661
0.818653	0.400384
0.824919	0.399106
0.825095	0.397829
0.825998	0.396552
0.831152	0.395275
0.831152	0.393998
0.831152	0.392721
0.831152	0.391444
0.831152	0.390166
0.831152	0.388889
0.837008	0.387612
0.841872	0.386335
0.845065	0.385058
0.847578	0.383781
0.850942	0.382504
0.850942	0.381226
0.850942	0.379949
0.855577	0.378672
0.855577	0.377395
0.870466	0.376118
0.870731	0.374841
0.870731	0.373564
0.870731	0.372287
0.876445	0.371009
0.876445	0.369732
0.876445	0.368455
0.876445	0.367178
0.89052	0.365901
0.89052	0.364624
0.89509	0.363347
0.897313	0.362069
0.897313	0.360792
0.897313	0.359515
0.897313	0.358238
0.897313	0.356961
0.900032	0.355684
0.903042	0.354407
0.903905	0.353129
0.904022	0.351852
0.91031	0.350575
0.91031	0.349298
0.91031	0.348021
0.910849	0.346744
0.921628	0.345467
0.921628	0.344189
0.92562	0.342912
0.928034	0.341635
0.929967	0.340358
0.930099	0.339081
0.930099	0.337804
0.930099	0.336527
0.93049	0.335249
0.939048	0.333972
0.939048	0.332695
0.940299	0.331418
0.947851	0.330141
0.948718	0.328864
0.949888	0.327587
0.949888	0.326309
0.949888	0.325032
0.953094	0.323755
0.957076	0.322478
0.959916	0.321201
0.969486	0.319924
0.974093	0.318647
0.986408	0.31737
0.989467	0.316092
0.989467	0.314815
0.989467	0.313538
0.989467	0.312261
0.989467	0.310984
1	0.309707
1	0.30843
1	0.307152
1	0.305875
1.00165	0.304598
1.00926	0.303321
1.02252	0.302044
1.02905	0.300767
1.02905	0.29949
1.02905	0.298212
1.02905	0.296935
1.04569	0.295658
1.04701	0.294381
1.04778	0.293104
1.04883	0.291827
1.04883	0.29055
1.06342	0.289272
1.06364	0.287995
1.06425	0.286718
1.07597	0.285441
1.08512	0.284164
1.08841	0.282887
1.09	0.28161
1.09729	0.280332
1.1019	0.279055
1.10599	0.277778
1.10599	0.276501
1.10599	0.275224
1.1082	0.273947
1.1082	0.27267
1.1082	0.271393
1.1082	0.270115
1.1082	0.268838
1.11265	0.267561
1.11635	0.266284
1.12097	0.265007
1.12686	0.26373
1.12799	0.262453
1.12799	0.261175
1.13426	0.259898
1.13608	0.258621
1.14773	0.257344
1.15964	0.256067
1.16757	0.25479
1.16757	0.253513
1.16757	0.252235
1.16757	0.250958
1.16969	0.249681
1.18736	0.248404
1.18736	0.247127
1.18946	0.24585
1.20328	0.244573
1.21033	0.243295
1.22694	0.242018
1.24673	0.240741
1.24673	0.239464
1.24673	0.238187
1.25206	0.23691
1.25206	0.235633
1.26426	0.234355
1.26724	0.233078
1.27175	0.231801
1.27175	0.230524
1.27293	0.229247
1.28631	0.22797
1.28978	0.226693
1.2938	0.225416
1.2938	0.224138
1.29613	0.222861
1.30038	0.221584
1.31155	0.220307
1.31467	0.21903
1.31467	0.217753
1.31646	0.216476
1.3216	0.215198
1.32174	0.213921
1.32589	0.212644
1.32589	0.211367
1.32589	0.21009
1.34567	0.208813
1.34935	0.207536
1.35529	0.206258
1.3564	0.204981
1.36472	0.203704
1.36546	0.202427
1.36687	0.20115
1.37247	0.199873
1.39814	0.198596
1.40017	0.197318
1.40017	0.196041
1.4023	0.194764
1.40924	0.193487
1.41789	0.19221
1.41901	0.190933
1.44278	0.189656
1.44462	0.188378
1.4456	0.187101
1.46074	0.185824
1.46074	0.184547
1.48161	0.18327
1.48161	0.181993
1.4842	0.180716
1.49517	0.179438
1.49765	0.178161
1.50248	0.176884
1.50399	0.175607
1.50399	0.17433
1.51235	0.173053
1.52239	0.171776
1.53583	0.170499
1.54357	0.169221
1.54365	0.167944
1.54836	0.166667
1.56508	0.16539
1.58315	0.164113
1.58595	0.162836
1.59819	0.161559
1.60294	0.160281
1.60769	0.159004
1.61285	0.157727
1.63498	0.15645
1.64251	0.155173
1.6453	0.153896
1.64984	0.152619
1.65823	0.151341
1.67386	0.150064
1.68604	0.148787
1.69516	0.14751
1.70188	0.146233
1.71919	0.144956
1.71919	0.143679
1.7404	0.142401
1.74627	0.141124
1.76125	0.139847
1.76994	0.13857
1.77014	0.137293
1.77376	0.136016
1.78934	0.134739
1.80074	0.133461
1.80083	0.132184
1.81549	0.130907
1.82062	0.12963
1.82062	0.128353
1.83529	0.127076
1.83636	0.125799
1.88317	0.124522
1.89278	0.123244
1.89459	0.121967
1.89977	0.12069
1.90108	0.119413
1.91983	0.118136
1.91983	0.116859
1.92155	0.115582
1.94464	0.114304
1.94464	0.113027
1.95057	0.11175
1.95914	0.110473
1.97189	0.109196
1.99941	0.107919
2.0033	0.106642
2.01923	0.105364
2.04564	0.104087
2.07788	0.10281
2.08677	0.101533
2.09494	0.100256
2.09767	0.098979
2.14443	0.097702
2.15499	0.096424
2.16965	0.095147
2.21205	0.09387
2.25243	0.092593
2.26317	0.091316
2.26852	0.090039
2.27458	0.088762
2.28099	0.087484
2.29974	0.086207
2.32095	0.08493
2.33719	0.083653
2.33719	0.082376
2.35849	0.081099
2.37472	0.079822
2.39435	0.078544
2.42966	0.077267
2.44152	0.07599
2.46239	0.074713
2.46239	0.073436
2.47604	0.072159
2.49903	0.070882
2.51781	0.069605
2.52345	0.068327
2.52532	0.06705
2.53776	0.065773
2.54996	0.064496
2.56673	0.063219
2.58134	0.061942
2.67107	0.060665
2.69195	0.059387
2.75183	0.05811
2.78238	0.056833
2.82702	0.055556
2.885	0.054279
2.92472	0.053002
2.9684	0.051725
2.97331	0.050447
2.99135	0.04917
3.04739	0.047893
3.08391	0.046616
3.11047	0.045339
3.19276	0.044062
3.19276	0.042785
3.20899	0.041507
3.31343	0.04023
3.33041	0.038953
3.38057	0.037676
3.40406	0.036399
3.51876	0.035122
3.67358	0.033845
3.70354	0.032567
3.78821	0.03129
4.11094	0.030013
4.12547	0.028736
4.21528	0.027459
4.40375	0.026182
4.69524	0.024905
4.94965	0.023628
5.02937	0.02235
5.1845	0.021073
5.58405	0.019796
5.58798	0.018519
5.65975	0.017242
5.88583	0.015965
6.28205	0.014688
6.47778	0.01341
6.63594	0.012133
6.96044	0.010856
7.3631	0.009579
7.42245	0.008302
9.69014	0.007025
10.6295	0.005748
10.7024	0.00447
11.2547	0.003193
19.2788	0.001916
29.7205	0.000639

## Sheet: 20ntABr - nuc
Volume (x)	CCDF (y)
0.002238	0.998622
0.008812	0.995867
0.018941	0.993113
0.019788	0.990358
0.021555	0.987603
0.022409	0.984848
0.028968	0.982093
0.044984	0.979338
0.045019	0.976584
0.047529	0.973829
0.052275	0.971074
0.054805	0.968319
0.056878	0.965564
0.07513	0.96281
0.07799	0.960055
0.078818	0.9573
0.081744	0.954545
0.09135	0.95179
0.091417	0.949035
0.094703	0.946281
0.099336	0.943526
0.111369	0.940771
0.121455	0.938016
0.12313	0.935261
0.12313	0.932506
0.132415	0.929752
0.141636	0.926997
0.144076	0.924242
0.145442	0.921487
0.153132	0.918732
0.154153	0.915978
0.156863	0.913223
0.165658	0.910468
0.165658	0.907713
0.166227	0.904958
0.170312	0.902203
0.171925	0.899449
0.174876	0.896694
0.177368	0.893939
0.179378	0.891184
0.181068	0.888429
0.182699	0.885675
0.185894	0.88292
0.185894	0.880165
0.188964	0.87741
0.189726	0.874655
0.192216	0.8719
0.196508	0.869146
0.206118	0.866391
0.213122	0.863636
0.217046	0.860881
0.217834	0.858126
0.220566	0.855371
0.22166	0.852617
0.23144	0.849862
0.233971	0.847107
0.234248	0.844352
0.238914	0.841597
0.239946	0.838843
0.241662	0.836088
0.24291	0.833333
0.243674	0.830578
0.251862	0.827823
0.254072	0.825068
0.256924	0.822314
0.257078	0.819559
0.259111	0.816804
0.261214	0.814049
0.263408	0.811294
0.267022	0.80854
0.274049	0.805785
0.275195	0.80303
0.275749	0.800275
0.278422	0.79752
0.278841	0.794765
0.282545	0.792011
0.284436	0.789256
0.288103	0.786501
0.288103	0.783746
0.288824	0.780991
0.294278	0.778237
0.295455	0.775482
0.295497	0.772727
0.297391	0.769972
0.29743	0.767217
0.30318	0.764462
0.306323	0.761708
0.307524	0.758953
0.308421	0.756198
0.31621	0.753443
0.320186	0.750688
0.323938	0.747933
0.326975	0.745179
0.334609	0.742424
0.335857	0.739669
0.339223	0.736914
0.350179	0.734159
0.353522	0.731405
0.368905	0.72865
0.374101	0.725895
0.377167	0.72314
0.37901	0.720385
0.379947	0.71763
0.3855	0.714876
0.386404	0.712121
0.386479	0.709366
0.386791	0.706611
0.390209	0.703856
0.39663	0.701102
0.398479	0.698347
0.403712	0.695592
0.405031	0.692837
0.414246	0.690082
0.414587	0.687327
0.415304	0.684573
0.420424	0.681818
0.421614	0.679063
0.425068	0.676308
0.425515	0.673553
0.428641	0.670798
0.434551	0.668044
0.435668	0.665289
0.440415	0.662534
0.445378	0.659779
0.447539	0.657024
0.450103	0.65427
0.452205	0.651515
0.464735	0.64876
0.469536	0.646005
0.474199	0.64325
0.478537	0.640495
0.489987	0.637741
0.498681	0.634986
0.505539	0.632231
0.511208	0.629476
0.514737	0.626721
0.51999	0.623967
0.521073	0.621212
0.527967	0.618457
0.539092	0.615702
0.539198	0.612947
0.539652	0.610192
0.552632	0.607438
0.556378	0.604683
0.570766	0.601928
0.570766	0.599173
0.575061	0.596418
0.576923	0.593664
0.583527	0.590909
0.584546	0.588154
0.588556	0.585399
0.604155	0.582644
0.604313	0.579889
0.606047	0.577135
0.607662	0.57438
0.611914	0.571625
0.615276	0.56887
0.621253	0.566115
0.622479	0.56336
0.622891	0.560606
0.62645	0.557851
0.638121	0.555096
0.644213	0.552341
0.645913	0.549586
0.668001	0.546832
0.668213	0.544077
0.669218	0.541322
0.6703	0.538567
0.670929	0.535812
0.688636	0.533057
0.691473	0.530303
0.693006	0.527548
0.69682	0.524793
0.697674	0.522038
0.700602	0.519283
0.70737	0.516529
0.718448	0.513774
0.726457	0.511019
0.730797	0.508264
0.734146	0.505509
0.734281	0.502754
0.752852	0.5
0.756237	0.497245
0.757832	0.49449
0.762746	0.491735
0.767518	0.48898
0.768219	0.486225
0.780879	0.483471
0.782184	0.480716
0.795122	0.477961
0.799344	0.475206
0.80109	0.472451
0.812345	0.469697
0.813004	0.466942
0.816721	0.464187
0.820262	0.461432
0.822147	0.458677
0.835267	0.455922
0.843311	0.453168
0.844555	0.450413
0.850565	0.447658
0.863696	0.444903
0.865508	0.442148
0.865546	0.439394
0.871567	0.436639
0.87703	0.433884
0.883939	0.431129
0.889143	0.428374
0.890944	0.425619
0.894561	0.422865
0.89494	0.42011
0.900433	0.417355
0.920689	0.4146
0.924125	0.411845
0.926246	0.40909
0.926796	0.406336
0.943304	0.403581
0.947282	0.400826
0.958175	0.398071
0.966965	0.395316
0.972436	0.392562
0.973069	0.389807
0.973615	0.387052
0.973615	0.384297
0.978232	0.381542
0.988399	0.378787
0.990109	0.376033
0.999736	0.373278
1	0.370523
1	0.367768
1	0.365013
1	0.362259
1	0.359504
1.02593	0.356749
1.04128	0.353994
1.04546	0.351239
1.04933	0.348484
1.05719	0.34573
1.06455	0.342975
1.06976	0.34022
1.07158	0.337465
1.08747	0.33471
1.0962	0.331956
1.10544	0.329201
1.10632	0.326446
1.10981	0.323691
1.11134	0.320936
1.1209	0.318181
1.12359	0.315427
1.13076	0.312672
1.13259	0.309917
1.13657	0.307162
1.15686	0.304407
1.1576	0.301652
1.1697	0.298898
1.17113	0.296143
1.17711	0.293388
1.18329	0.290633
1.20416	0.287878
1.20454	0.285124
1.2074	0.282369
1.21592	0.279614
1.22422	0.276859
1.2556	0.274104
1.25569	0.271349
1.26601	0.268595
1.29295	0.26584
1.30332	0.263085
1.3087	0.26033
1.3087	0.257575
1.3087	0.254821
1.32021	0.252066
1.32242	0.249311
1.3336	0.246556
1.34749	0.243801
1.37612	0.241046
1.40261	0.238292
1.41147	0.235537
1.42234	0.232782
1.42709	0.230027
1.43388	0.227272
1.43967	0.224517
1.44051	0.221763
1.4478	0.219008
1.45454	0.216253
1.47073	0.213498
1.47215	0.210743
1.47719	0.207989
1.47763	0.205234
1.47925	0.202479
1.49024	0.199724
1.49098	0.196969
1.53922	0.194214
1.5671	0.19146
1.56728	0.188705
1.6032	0.18595
1.62509	0.183195
1.64737	0.18044
1.66214	0.177686
1.66436	0.174931
1.68283	0.172176
1.68602	0.169421
1.70591	0.166666
1.7995	0.163911
1.80092	0.161157
1.82186	0.158402
1.83522	0.155647
1.842	0.152892
1.85496	0.150137
1.8766	0.147383
1.87697	0.144628
1.88124	0.141873
1.88366	0.139118
1.89784	0.136363
1.94858	0.133608
1.95216	0.130854
1.9768	0.128099
1.97845	0.125344
2.00464	0.122589
2.02216	0.119834
2.0895	0.117079
2.1047	0.114325
2.14123	0.11157
2.1497	0.108815
2.15679	0.10606
2.17403	0.103305
2.24158	0.100551
2.28693	0.097796
2.28834	0.095041
2.30518	0.092286
2.36686	0.089531
2.40899	0.086776
2.48568	0.084022
2.4934	0.081267
2.4939	0.078512
2.5007	0.075757
2.51019	0.073002
2.70171	0.070248
2.72644	0.067493
2.7372	0.064738
2.81629	0.061983
2.82103	0.059228
2.86277	0.056473
2.90914	0.053719
3.15698	0.050964
3.15973	0.048209
3.16567	0.045454
3.23716	0.042699
3.2861	0.039944
3.29561	0.03719
3.35294	0.034435
3.38906	0.03168
3.43283	0.028925
3.46643	0.02617
3.47693	0.023416
3.48395	0.020661
3.49439	0.017906
3.54988	0.015151
4.272	0.012396
4.27362	0.009641
4.30344	0.006887
5.15419	0.004132
5.16477	0.001377

## Sheet: 20ntABr - cyto
Volume (x)	CCDF (y)
0	0.999777
0.002627	0.99933
0.005255	0.998883
0.00566	0.998436
0.006059	0.997989
0.009193	0.997542
0.01027	0.997095
0.010506	0.996648
0.012778	0.996201
0.014446	0.995754
0.014669	0.995307
0.014669	0.99486
0.014974	0.994413
0.014974	0.993966
0.016775	0.993519
0.016913	0.993072
0.016913	0.992625
0.016913	0.992178
0.01698	0.99173
0.017073	0.991283
0.017162	0.990836
0.019167	0.990389
0.019167	0.989942
0.01981	0.989495
0.020009	0.989048
0.020009	0.988601
0.020009	0.988154
0.020729	0.987707
0.020729	0.98726
0.020729	0.986813
0.02109	0.986366
0.021739	0.985919
0.021739	0.985472
0.022003	0.985025
0.022003	0.984578
0.022003	0.984131
0.022137	0.983684
0.022137	0.983237
0.022137	0.98279
0.022137	0.982343
0.022137	0.981896
0.022137	0.981449
0.022137	0.981002
0.022137	0.980555
0.022137	0.980108
0.022137	0.979661
0.022137	0.979214
0.022137	0.978767
0.022137	0.97832
0.022137	0.977873
0.022461	0.977426
0.022461	0.976979
0.022495	0.976532
0.022639	0.976085
0.022639	0.975638
0.023544	0.97519
0.023544	0.974743
0.023544	0.974296
0.024953	0.973849
0.025162	0.973402
0.025162	0.972955
0.025287	0.972508
0.025369	0.972061
0.025556	0.971614
0.025674	0.971167
0.025743	0.97072
0.025743	0.970273
0.025743	0.969826
0.025743	0.969379
0.025743	0.968932
0.025743	0.968485
0.025786	0.968038
0.025786	0.967591
0.026859	0.967144
0.027108	0.966697
0.027108	0.96625
0.027108	0.965803
0.027108	0.965356
0.027633	0.964909
0.027633	0.964462
0.027633	0.964015
0.027633	0.963568
0.02861	0.963121
0.029338	0.962674
0.029338	0.962227
0.029338	0.96178
0.030013	0.961333
0.030013	0.960886
0.030013	0.960439
0.030013	0.959992
0.030013	0.959545
0.030038	0.959097
0.030038	0.95865
0.030038	0.958203
0.030038	0.957756
0.030809	0.957309
0.031093	0.956862
0.031093	0.956415
0.031093	0.955968
0.031093	0.955521
0.031634	0.955074
0.031797	0.954627
0.031797	0.95418
0.031797	0.953733
0.031919	0.953286
0.031919	0.952839
0.031919	0.952392
0.031919	0.951945
0.031919	0.951498
0.031919	0.951051
0.031945	0.950604
0.032609	0.950157
0.033206	0.94971
0.033206	0.949263
0.033206	0.948816
0.033206	0.948369
0.033206	0.947922
0.033206	0.947475
0.033206	0.947028
0.033206	0.946581
0.033206	0.946134
0.033206	0.945687
0.033549	0.94524
0.033825	0.944793
0.033825	0.944346
0.033825	0.943899
0.033825	0.943452
0.033825	0.943005
0.034324	0.942557
0.034324	0.94211
0.035294	0.941663
0.035294	0.941216
0.035294	0.940769
0.035315	0.940322
0.035315	0.939875
0.035315	0.939428
0.035315	0.938981
0.035593	0.938534
0.036672	0.938087
0.037491	0.93764
0.038335	0.937193
0.038679	0.936746
0.038679	0.936299
0.038679	0.935852
0.039689	0.935405
0.040663	0.934958
0.040663	0.934511
0.040663	0.934064
0.041449	0.933617
0.041449	0.93317
0.041457	0.932723
0.041457	0.932276
0.041936	0.931829
0.042906	0.931382
0.042906	0.930935
0.043478	0.930488
0.043636	0.930041
0.043935	0.929594
0.043935	0.929147
0.043935	0.9287
0.043935	0.928253
0.043935	0.927806
0.043935	0.927359
0.043935	0.926912
0.043935	0.926465
0.043935	0.926017
0.044007	0.92557
0.044275	0.925123
0.044275	0.924676
0.044275	0.924229
0.044275	0.923782
0.044275	0.923335
0.044275	0.922888
0.044275	0.922441
0.044275	0.921994
0.044275	0.921547
0.044275	0.9211
0.044275	0.920653
0.044724	0.920206
0.044724	0.919759
0.044989	0.919312
0.045056	0.918865
0.045056	0.918418
0.045056	0.917971
0.045056	0.917524
0.045056	0.917077
0.045056	0.91663
0.047087	0.916183
0.047695	0.915736
0.047695	0.915289
0.047695	0.914842
0.047695	0.914395
0.047878	0.913948
0.050021	0.913501
0.050738	0.913054
0.050738	0.912607
0.050738	0.91216
0.050738	0.911713
0.051113	0.911266
0.051487	0.910819
0.051487	0.910372
0.051572	0.909924
0.052488	0.909477
0.052941	0.90903
0.052941	0.908583
0.052941	0.908136
0.052941	0.907689
0.052941	0.907242
0.052941	0.906795
0.053134	0.906348
0.05339	0.905901
0.05339	0.905454
0.05339	0.905007
0.054217	0.90456
0.054217	0.904113
0.055249	0.903666
0.055249	0.903219
0.055249	0.902772
0.055249	0.902325
0.055249	0.901878
0.055249	0.901431
0.055249	0.900984
0.055249	0.900537
0.055249	0.90009
0.055249	0.899643
0.055249	0.899196
0.055249	0.898749
0.055265	0.898302
0.055265	0.897855
0.0553	0.897408
0.055344	0.896961
0.055344	0.896514
0.056065	0.896067
0.058146	0.89562
0.058146	0.895173
0.058146	0.894726
0.058146	0.894279
0.058146	0.893832
0.058146	0.893384
0.058711	0.892937
0.059194	0.89249
0.059896	0.892043
0.059896	0.891596
0.059896	0.891149
0.060068	0.890702
0.060075	0.890255
0.060075	0.889808
0.062088	0.889361
0.062088	0.888914
0.062088	0.888467
0.062186	0.88802
0.063593	0.887573
0.063838	0.887126
0.063838	0.886679
0.063838	0.886232
0.063891	0.885785
0.063891	0.885338
0.064465	0.884891
0.065217	0.884444
0.065903	0.883997
0.065903	0.88355
0.065903	0.883103
0.065903	0.882656
0.065903	0.882209
0.065903	0.881762
0.065903	0.881315
0.065903	0.880868
0.065903	0.880421
0.065903	0.879974
0.065903	0.879527
0.06601	0.87908
0.066148	0.878633
0.066412	0.878186
0.066412	0.877739
0.067098	0.877292
0.067098	0.876844
0.067383	0.876397
0.067383	0.87595
0.067484	0.875503
0.067714	0.875056
0.067714	0.874609
0.067714	0.874162
0.067714	0.873715
0.067714	0.873268
0.067714	0.872821
0.067714	0.872374
0.067714	0.871927
0.067714	0.87148
0.067714	0.871033
0.067714	0.870586
0.067714	0.870139
0.067714	0.869692
0.067714	0.869245
0.067714	0.868798
0.067714	0.868351
0.067714	0.867904
0.067714	0.867457
0.067714	0.86701
0.067714	0.866563
0.067714	0.866116
0.067714	0.865669
0.067714	0.865222
0.067714	0.864775
0.069082	0.864328
0.069082	0.863881
0.069082	0.863434
0.07003	0.862987
0.07003	0.86254
0.070558	0.862093
0.070631	0.861646
0.071186	0.861199
0.071186	0.860751
0.071186	0.860304
0.07255	0.859857
0.074858	0.85941
0.074982	0.858963
0.074982	0.858516
0.075485	0.858069
0.075485	0.857622
0.076087	0.857175
0.076107	0.856728
0.076669	0.856281
0.076669	0.855834
0.076669	0.855387
0.077358	0.85494
0.077358	0.854493
0.077481	0.854046
0.077481	0.853599
0.077481	0.853152
0.077481	0.852705
0.077481	0.852258
0.077481	0.851811
0.077481	0.851364
0.077481	0.850917
0.078772	0.85047
0.078772	0.850023
0.079797	0.849576
0.079797	0.849129
0.080034	0.848682
0.080034	0.848235
0.08094	0.847788
0.08094	0.847341
0.08094	0.846894
0.08094	0.846447
0.081325	0.846
0.081325	0.845553
0.081325	0.845106
0.081941	0.844659
0.082068	0.844211
0.082357	0.843764
0.082403	0.843317
0.082403	0.84287
0.082403	0.842423
0.082785	0.841976
0.082873	0.841529
0.082873	0.841082
0.082873	0.840635
0.082873	0.840188
0.082873	0.839741
0.082873	0.839294
0.082873	0.838847
0.082898	0.8384
0.082898	0.837953
0.082898	0.837506
0.083058	0.837059
0.083058	0.836612
0.083873	0.836165
0.084564	0.835718
0.084564	0.835271
0.084564	0.834824
0.087219	0.834377
0.087219	0.83393
0.087219	0.833483
0.087219	0.833036
0.087219	0.832589
0.087273	0.832142
0.087871	0.831695
0.087871	0.831248
0.087871	0.830801
0.087871	0.830354
0.088014	0.829907
0.08855	0.82946
0.08855	0.829013
0.08855	0.828566
0.089445	0.828119
0.089979	0.827671
0.089979	0.827224
0.090113	0.826777
0.090113	0.82633
0.090113	0.825883
0.090113	0.825436
0.090251	0.824989
0.090251	0.824542
0.09302	0.824095
0.093278	0.823648
0.094392	0.823201
0.09488	0.822754
0.09539	0.822307
0.09539	0.82186
0.09539	0.821413
0.09539	0.820966
0.095756	0.820519
0.095756	0.820072
0.095833	0.819625
0.095833	0.819178
0.096714	0.818731
0.096714	0.818284
0.096714	0.817837
0.097332	0.81739
0.097477	0.816943
0.097826	0.816496
0.098039	0.816049
0.098039	0.815602
0.098039	0.815155
0.098039	0.814708
0.098039	0.814261
0.098039	0.813814
0.098039	0.813367
0.098039	0.81292
0.098039	0.812473
0.09839	0.812026
0.099618	0.811578
0.099618	0.811131
0.099773	0.810684
0.099773	0.810237
0.099773	0.80979
0.09981	0.809343
0.100647	0.808896
0.101476	0.808449
0.101878	0.808002
0.102225	0.807555
0.102973	0.807108
0.103144	0.806661
0.103144	0.806214
0.103643	0.805767
0.103643	0.80532
0.104819	0.804873
0.104819	0.804426
0.104819	0.803979
0.105131	0.803532
0.105837	0.803085
0.105882	0.802638
0.105882	0.802191
0.105882	0.801744
0.10678	0.801297
0.108696	0.80085
0.108953	0.800403
0.108953	0.799956
0.109034	0.799509
0.109838	0.799062
0.109838	0.798615
0.109838	0.798168
0.109838	0.797721
0.110017	0.797274
0.110497	0.796827
0.110497	0.79638
0.110531	0.795933
0.110599	0.795486
0.111288	0.795038
0.111288	0.794591
0.111288	0.794144
0.111716	0.793697
0.111716	0.79325
0.111716	0.792803
0.112306	0.792356
0.112306	0.791909
0.114007	0.791462
0.114007	0.791015
0.115004	0.790568
0.116037	0.790121
0.116037	0.789674
0.116292	0.789227
0.116292	0.78878
0.117352	0.788333
0.117352	0.787886
0.117718	0.787439
0.118389	0.786992
0.118451	0.786545
0.119972	0.786098
0.12015	0.785651
0.12015	0.785204
0.12015	0.784757
0.12015	0.78431
0.12141	0.783863
0.12141	0.783416
0.12141	0.782969
0.121756	0.782522
0.121756	0.782075
0.123235	0.781628
0.123529	0.781181
0.124177	0.780734
0.124347	0.780287
0.124347	0.77984
0.124686	0.779393
0.126845	0.778946
0.127186	0.778498
0.127186	0.778051
0.12728	0.777604
0.12747	0.777157
0.127675	0.77671
0.127675	0.776263
0.12893	0.775816
0.12893	0.775369
0.12893	0.774922
0.12893	0.774475
0.130016	0.774028
0.131806	0.773581
0.131806	0.773134
0.131806	0.772687
0.131806	0.77224
0.131806	0.771793
0.131806	0.771346
0.132824	0.770899
0.132824	0.770452
0.134736	0.770005
0.134968	0.769558
0.135169	0.769111
0.135428	0.768664
0.135428	0.768217
0.135428	0.76777
0.135428	0.767323
0.135428	0.766876
0.135428	0.766429
0.135428	0.765982
0.135428	0.765535
0.135428	0.765088
0.135428	0.764641
0.135428	0.764194
0.135428	0.763747
0.135428	0.7633
0.135542	0.762853
0.138122	0.762405
0.138163	0.761958
0.138163	0.761511
0.14006	0.761064
0.141262	0.760617
0.141262	0.76017
0.141262	0.759723
0.142318	0.759276
0.142373	0.758829
0.142373	0.758382
0.142373	0.757935
0.142373	0.757488
0.142466	0.757041
0.142583	0.756594
0.142583	0.756147
0.14375	0.7557
0.14375	0.755253
0.143758	0.754806
0.143893	0.754359
0.143893	0.753912
0.143893	0.753465
0.143893	0.753018
0.144873	0.752571
0.145366	0.752124
0.145366	0.751677
0.14669	0.75123
0.146949	0.750783
0.147059	0.750336
0.147059	0.749889
0.147059	0.749442
0.147059	0.748995
0.147059	0.748548
0.147059	0.748101
0.147059	0.747654
0.147059	0.747207
0.147059	0.74676
0.149096	0.746313
0.14966	0.745865
0.14966	0.745418
0.14966	0.744971
0.149965	0.744524
0.150064	0.744077
0.150188	0.74363
0.150188	0.743183
0.150971	0.742736
0.150971	0.742289
0.15198	0.741842
0.15198	0.741395
0.15198	0.740948
0.152174	0.740501
0.152964	0.740054
0.152964	0.739607
0.152964	0.73916
0.153034	0.738713
0.153034	0.738266
0.153774	0.737819
0.153774	0.737372
0.153774	0.736925
0.154024	0.736478
0.154716	0.736031
0.154962	0.735584
0.154962	0.735137
0.157228	0.73469
0.158755	0.734243
0.158824	0.733796
0.158983	0.733349
0.158983	0.732902
0.158983	0.732455
0.158983	0.732008
0.158983	0.731561
0.158983	0.731114
0.159594	0.730667
0.160068	0.73022
0.160671	0.729773
0.161359	0.729325
0.16188	0.728878
0.16188	0.728431
0.162651	0.727984
0.162651	0.727537
0.163043	0.72709
0.164136	0.726643
0.164715	0.726196
0.165207	0.725749
0.165207	0.725302
0.165207	0.724855
0.165569	0.724408
0.165746	0.723961
0.165746	0.723514
0.165746	0.723067
0.165746	0.72262
0.165746	0.722173
0.165746	0.721726
0.165746	0.721279
0.165828	0.720832
0.166031	0.720385
0.166031	0.719938
0.16761	0.719491
0.16761	0.719044
0.167665	0.718597
0.168717	0.71815
0.169946	0.717703
0.172202	0.717256
0.172202	0.716809
0.172459	0.716362
0.172505	0.715915
0.172692	0.715468
0.173913	0.715021
0.174439	0.714574
0.174439	0.714127
0.174439	0.71368
0.174439	0.713232
0.174439	0.712785
0.174439	0.712338
0.174881	0.711891
0.174881	0.711444
0.175553	0.710997
0.175553	0.71055
0.175553	0.710103
0.175553	0.709656
0.175741	0.709209
0.176205	0.708762
0.176577	0.708315
0.176577	0.707868
0.177099	0.707421
0.177583	0.706974
0.177966	0.706527
0.179612	0.70608
0.179701	0.705633
0.179957	0.705186
0.179957	0.704739
0.180077	0.704292
0.180225	0.703845
0.180503	0.703398
0.180503	0.702951
0.181781	0.702504
0.18452	0.702057
0.185284	0.70161
0.186265	0.701163
0.186265	0.700716
0.186776	0.700269
0.187456	0.699822
0.188168	0.699375
0.188168	0.698928
0.188168	0.698481
0.188785	0.698034
0.189759	0.697587
0.190779	0.69714
0.190779	0.696692
0.190779	0.696245
0.190779	0.695798
0.191513	0.695351
0.192308	0.694904
0.192907	0.694457
0.19337	0.69401
0.19337	0.693563
0.19337	0.693116
0.19337	0.692669
0.19337	0.692222
0.19337	0.691775
0.193429	0.691328
0.193429	0.690881
0.194034	0.690434
0.19407	0.689987
0.19407	0.68954
0.194496	0.689093
0.194496	0.688646
0.195244	0.688199
0.195244	0.687752
0.195763	0.687305
0.196078	0.686858
0.196078	0.686411
0.196078	0.685964
0.196078	0.685517
0.196681	0.68507
0.196681	0.684623
0.197709	0.684176
0.197709	0.683729
0.198062	0.683282
0.199546	0.682835
0.199546	0.682388
0.203142	0.681941
0.203142	0.681494
0.203142	0.681047
0.203142	0.6806
0.203142	0.680152
0.203142	0.679705
0.203142	0.679258
0.203142	0.678811
0.203142	0.678364
0.203142	0.677917
0.203142	0.67747
0.203142	0.677023
0.203142	0.676576
0.203142	0.676129
0.203142	0.675682
0.203142	0.675235
0.203142	0.674788
0.203142	0.674341
0.203142	0.673894
0.203142	0.673447
0.203313	0.673
0.203512	0.672553
0.203512	0.672106
0.203512	0.671659
0.203512	0.671212
0.203512	0.670765
0.203512	0.670318
0.203512	0.669871
0.204451	0.669424
0.205725	0.668977
0.206289	0.66853
0.206522	0.668083
0.206677	0.667636
0.206677	0.667189
0.207245	0.666742
0.207285	0.666295
0.207285	0.665848
0.207285	0.665401
0.20995	0.664954
0.210089	0.664507
0.210089	0.664059
0.210305	0.663612
0.210305	0.663165
0.210305	0.662718
0.210305	0.662271
0.21084	0.661824
0.21084	0.661377
0.21084	0.66093
0.211765	0.660483
0.211765	0.660036
0.215633	0.659589
0.216867	0.659142
0.217391	0.658695
0.217449	0.658248
0.21765	0.657801
0.217905	0.657354
0.219182	0.656907
0.219677	0.65646
0.220035	0.656013
0.220994	0.655566
0.221061	0.655119
0.221061	0.654672
0.221374	0.654225
0.222576	0.653778
0.222576	0.653331
0.223431	0.652884
0.223431	0.652437
0.223565	0.65199
0.223618	0.651543
0.223664	0.651096
0.224947	0.650649
0.228014	0.650202
0.228261	0.649755
0.228261	0.649308
0.229446	0.648861
0.229446	0.648414
0.229446	0.647967
0.229446	0.647519
0.229446	0.647072
0.229446	0.646625
0.229446	0.646178
0.230007	0.645731
0.230098	0.645284
0.231356	0.644837
0.231356	0.64439
0.232055	0.643943
0.232443	0.643496
0.232585	0.643049
0.232585	0.642602
0.232585	0.642155
0.232585	0.641708
0.232585	0.641261
0.232585	0.640814
0.232585	0.640367
0.234878	0.63992
0.234878	0.639473
0.235436	0.639026
0.237671	0.638579
0.238378	0.638132
0.238474	0.637685
0.23913	0.637238
0.239391	0.636791
0.239391	0.636344
0.239391	0.635897
0.239583	0.63545
0.240102	0.635003
0.24023	0.634556
0.241644	0.634109
0.241644	0.633662
0.241644	0.633215
0.241644	0.632768
0.241644	0.632321
0.24282	0.631874
0.243375	0.631427
0.243976	0.630979
0.243976	0.630532
0.244789	0.630085
0.244968	0.629638
0.245098	0.629191
0.245098	0.628744
0.245098	0.628297
0.245098	0.62785
0.247059	0.627403
0.247441	0.626956
0.248354	0.626509
0.248619	0.626062
0.248619	0.625615
0.249153	0.625168
0.251497	0.624721
0.251497	0.624274
0.254372	0.623827
0.254372	0.62338
0.25458	0.622933
0.25458	0.622486
0.25494	0.622039
0.25494	0.621592
0.25494	0.621145
0.255319	0.620698
0.25535	0.620251
0.25535	0.619804
0.255564	0.619357
0.255564	0.61891
0.257861	0.618463
0.25898	0.618016
0.25898	0.617569
0.259107	0.617122
0.259107	0.616675
0.260005	0.616228
0.260005	0.615781
0.260005	0.615334
0.261658	0.614886
0.261658	0.614439
0.261658	0.613992
0.262511	0.613545
0.262511	0.613098
0.263612	0.612651
0.263612	0.612204
0.264706	0.611757
0.264706	0.61131
0.265649	0.610863
0.266949	0.610416
0.268342	0.609969
0.268392	0.609522
0.269533	0.609075
0.270259	0.608628
0.27027	0.608181
0.270338	0.607734
0.270856	0.607287
0.270856	0.60684
0.270856	0.606393
0.270856	0.605946
0.270856	0.605499
0.270856	0.605052
0.271084	0.604605
0.271309	0.604158
0.271309	0.603711
0.274731	0.603264
0.276327	0.602817
0.276718	0.60237
0.276718	0.601923
0.276718	0.601476
0.277334	0.601029
0.278732	0.600582
0.27906	0.600135
0.280119	0.599688
0.280119	0.599241
0.28112	0.598794
0.282353	0.598346
0.28329	0.597899
0.28329	0.597452
0.28329	0.597005
0.283647	0.596558
0.284746	0.596111
0.284791	0.595664
0.28558	0.595217
0.287269	0.59477
0.287269	0.594323
0.287269	0.593876
0.287269	0.593429
0.287786	0.592982
0.288925	0.592535
0.288925	0.592088
0.290143	0.591641
0.290143	0.591194
0.290143	0.590747
0.2902	0.5903
0.2902	0.589853
0.290731	0.589406
0.290731	0.588959
0.290731	0.588512
0.290731	0.588065
0.290805	0.587618
0.291551	0.587171
0.292431	0.586724
0.293554	0.586277
0.294118	0.58583
0.294118	0.585383
0.294118	0.584936
0.294118	0.584489
0.294295	0.584042
0.294295	0.583595
0.29654	0.583148
0.29654	0.582701
0.297143	0.582254
0.298855	0.581806
0.29932	0.581359
0.3	0.580912
0.3	0.580465
0.3	0.580018
0.300375	0.579571
0.300375	0.579124
0.300375	0.578677
0.300564	0.57823
0.300564	0.577783
0.300564	0.577336
0.303228	0.576889
0.303867	0.576442
0.304429	0.575995
0.305927	0.575548
0.305927	0.575101
0.305927	0.574654
0.306676	0.574207
0.308049	0.57376
0.309924	0.573313
0.309924	0.572866
0.311747	0.572419
0.311747	0.571972
0.314123	0.571525
0.315217	0.571078
0.315394	0.570631
0.315394	0.570184
0.318716	0.569737
0.319804	0.56929
0.319804	0.568843
0.319804	0.568396
0.319804	0.567949
0.319804	0.567502
0.320136	0.567055
0.320992	0.566608
0.322326	0.566161
0.32376	0.565713
0.32376	0.565266
0.325443	0.564819
0.325844	0.564372
0.325844	0.563925
0.329515	0.563478
0.329515	0.563031
0.329515	0.562584
0.329515	0.562137
0.329611	0.56169
0.331492	0.561243
0.331657	0.560796
0.332233	0.560349
0.332233	0.559902
0.333863	0.559455
0.333932	0.559008
0.335147	0.558561
0.335147	0.558114
0.335417	0.557667
0.336388	0.55722
0.33742	0.556773
0.33857	0.556326
0.33857	0.555879
0.33857	0.555432
0.33857	0.554985
0.338622	0.554538
0.338622	0.554091
0.338855	0.553644
0.338896	0.553197
0.339559	0.55275
0.34313	0.552303
0.34313	0.551856
0.343137	0.551409
0.343137	0.550962
0.343137	0.550515
0.345409	0.550068
0.346711	0.549621
0.348877	0.549173
0.348877	0.548726
0.348877	0.548279
0.349206	0.547832
0.349206	0.547385
0.349206	0.546938
0.3514	0.546491
0.351482	0.546044
0.352385	0.545597
0.352385	0.54515
0.35241	0.544703
0.352941	0.544256
0.352941	0.543809
0.354198	0.543362
0.354198	0.542915
0.354198	0.542468
0.354198	0.542021
0.355157	0.541574
0.355932	0.541127
0.358696	0.54068
0.359116	0.540233
0.359116	0.539786
0.359225	0.539339
0.359225	0.538892
0.359915	0.538445
0.361005	0.537998
0.36423	0.537551
0.36423	0.537104
0.365964	0.536657
0.366725	0.53621
0.367066	0.535763
0.370567	0.535316
0.370567	0.534869
0.37208	0.534422
0.37345	0.533975
0.37345	0.533528
0.37345	0.533081
0.37345	0.532633
0.374911	0.532186
0.375469	0.531739
0.376698	0.531292
0.376956	0.530845
0.37795	0.530398
0.379974	0.529951
0.380162	0.529504
0.382409	0.529057
0.382409	0.52861
0.38241	0.528163
0.38241	0.527716
0.383025	0.527269
0.383025	0.526822
0.383025	0.526375
0.383025	0.525928
0.383333	0.525481
0.383478	0.525034
0.385814	0.524587
0.38674	0.52414
0.38674	0.523693
0.386858	0.523246
0.387405	0.522799
0.387405	0.522352
0.387405	0.521905
0.387405	0.521458
0.387405	0.521011
0.388235	0.520564
0.389908	0.520117
0.389908	0.51967
0.389908	0.519223
0.389908	0.518776
0.391525	0.518329
0.392157	0.517882
0.392157	0.517435
0.392157	0.516988
0.392157	0.51654
0.396123	0.516093
0.397456	0.515646
0.397456	0.515199
0.398473	0.514752
0.398984	0.514305
0.399684	0.513858
0.399684	0.513411
0.399684	0.512964
0.400436	0.512517
0.400674	0.51207
0.400674	0.511623
0.402513	0.511176
0.403266	0.510729
0.404207	0.510282
0.406284	0.509835
0.406284	0.509388
0.406284	0.508941
0.406284	0.508494
0.406284	0.508047
0.406284	0.5076
0.406284	0.507153
0.406284	0.506706
0.406284	0.506259
0.406284	0.505812
0.406284	0.505365
0.406284	0.504918
0.406627	0.504471
0.407024	0.504024
0.407024	0.503577
0.407121	0.50313
0.409322	0.502683
0.409322	0.502236
0.409542	0.501789
0.412402	0.501342
0.413355	0.500895
0.413355	0.500448
0.414361	0.5
0.414365	0.499553
0.414545	0.499106
0.414944	0.498659
0.417385	0.498212
0.417385	0.497765
0.417385	0.497318
0.419901	0.496871
0.420181	0.496424
0.420246	0.495977
0.420475	0.49553
0.420475	0.495083
0.420526	0.494636
0.420526	0.494189
0.420611	0.493742
0.42168	0.493295
0.422818	0.492848
0.42547	0.492401
0.426761	0.491954
0.426761	0.491507
0.427119	0.49106
0.427119	0.490613
0.427399	0.490166
0.428307	0.489719
0.429253	0.489272
0.430903	0.488825
0.430903	0.488378
0.430903	0.487931
0.430903	0.487484
0.430903	0.487037
0.43125	0.48659
0.43125	0.486143
0.431679	0.485696
0.431679	0.485249
0.431679	0.484802
0.432166	0.484355
0.432735	0.483908
0.435557	0.48346
0.436097	0.483013
0.436097	0.482566
0.436097	0.482119
0.436137	0.481672
0.438363	0.481225
0.439353	0.480778
0.439353	0.480331
0.439353	0.479884
0.441176	0.479437
0.441176	0.47899
0.442123	0.478543
0.442748	0.478096
0.442748	0.477649
0.442748	0.477202
0.445664	0.476755
0.447289	0.476308
0.447289	0.475861
0.448187	0.475414
0.448187	0.474967
0.448187	0.47452
0.44898	0.474073
0.450563	0.473626
0.451256	0.473179
0.451256	0.472732
0.453625	0.472285
0.453817	0.471838
0.453817	0.471391
0.453817	0.470944
0.454215	0.470497
0.455315	0.47005
0.457392	0.469603
0.458891	0.469156
0.458891	0.468709
0.458891	0.468262
0.458891	0.467815
0.458891	0.467367
0.460196	0.46692
0.461321	0.466473
0.461321	0.466026
0.461321	0.465579
0.461321	0.465132
0.461494	0.464685
0.462822	0.464238
0.464149	0.463791
0.464149	0.463344
0.464885	0.462897
0.46517	0.46245
0.46517	0.462003
0.466392	0.461556
0.467266	0.461109
0.469613	0.460662
0.469613	0.460215
0.469756	0.459768
0.470159	0.459321
0.471855	0.458874
0.472388	0.458427
0.473998	0.45798
0.473998	0.457533
0.473998	0.457086
0.473998	0.456639
0.473998	0.456192
0.473998	0.455745
0.473998	0.455298
0.473998	0.454851
0.473998	0.454404
0.475954	0.453957
0.477042	0.45351
0.478261	0.453063
0.478781	0.452616
0.480204	0.452169
0.480508	0.451722
0.480601	0.451275
0.483288	0.450827
0.48564	0.45038
0.48564	0.449933
0.48564	0.449486
0.487023	0.449039
0.487023	0.448592
0.487121	0.448145
0.487952	0.447698
0.490196	0.447251
0.490196	0.446804
0.490196	0.446357
0.490196	0.44591
0.490469	0.445463
0.49196	0.445016
0.49294	0.444569
0.494243	0.444122
0.494741	0.443675
0.494741	0.443228
0.494741	0.442781
0.494883	0.442334
0.497238	0.441887
0.497238	0.44144
0.497238	0.440993
0.497388	0.440546
0.497485	0.440099
0.498092	0.439652
0.498092	0.439205
0.498092	0.438758
0.498092	0.438311
0.498092	0.437864
0.498092	0.437417
0.498305	0.43697
0.500899	0.436523
0.504738	0.436076
0.505256	0.435629
0.505256	0.435182
0.506286	0.434735
0.506286	0.434287
0.508744	0.43384
0.50916	0.433393
0.50916	0.432946
0.50916	0.432499
0.509879	0.432052
0.511127	0.431605
0.511127	0.431158
0.511205	0.430711
0.513963	0.430264
0.516102	0.429817
0.517404	0.42937
0.520363	0.428923
0.523316	0.428476
0.523316	0.428029
0.524642	0.427582
0.524642	0.427135
0.524862	0.426688
0.524876	0.426241
0.52611	0.425794
0.526659	0.425347
0.527083	0.4249
0.527224	0.424453
0.527224	0.424006
0.527224	0.423559
0.527224	0.423112
0.527224	0.422665
0.527224	0.422218
0.528578	0.421771
0.528578	0.421324
0.528614	0.420877
0.529412	0.42043
0.530458	0.419983
0.531034	0.419536
0.531298	0.419089
0.531788	0.418642
0.535373	0.418194
0.539216	0.417747
0.539216	0.4173
0.539216	0.416853
0.539216	0.416406
0.539216	0.415959
0.540611	0.415512
0.540676	0.415065
0.541207	0.414618
0.541503	0.414171
0.541712	0.413724
0.541712	0.413277
0.541712	0.41283
0.542169	0.412383
0.542412	0.411936
0.543073	0.411489
0.543478	0.411042
0.545344	0.410595
0.54833	0.410148
0.548753	0.409701
0.548753	0.409254
0.549462	0.408807
0.551232	0.40836
0.551695	0.407913
0.552389	0.407466
0.552486	0.407019
0.552654	0.406572
0.553253	0.406125
0.553435	0.405678
0.553435	0.405231
0.554869	0.404784
0.554869	0.404337
0.555723	0.40389
0.555851	0.403443
0.555851	0.402996
0.556439	0.402549
0.557421	0.402102
0.558608	0.401654
0.559671	0.401207
0.560238	0.40076
0.56224	0.400313
0.563523	0.399866
0.564504	0.399419
0.56658	0.398972
0.569277	0.398525
0.571159	0.398078
0.571159	0.397631
0.575032	0.397184
0.578722	0.396737
0.58011	0.39629
0.581462	0.395843
0.581462	0.395396
0.581462	0.394949
0.582831	0.394502
0.585732	0.394055
0.588235	0.393608
0.588235	0.393161
0.588235	0.392714
0.588235	0.392267
0.588235	0.39182
0.58859	0.391373
0.589091	0.390926
0.593127	0.390479
0.594103	0.390032
0.59771	0.389585
0.59771	0.389138
0.59771	0.388691
0.59771	0.388244
0.59771	0.387797
0.598639	0.38735
0.600574	0.386903
0.60705	0.386456
0.607919	0.386009
0.608295	0.385562
0.608779	0.385114
0.609426	0.384667
0.609426	0.38422
0.60994	0.383773
0.60994	0.383326
0.610535	0.382879
0.610535	0.382432
0.610535	0.381985
0.611855	0.381538
0.611855	0.381091
0.611855	0.380644
0.612269	0.380197
0.613352	0.37975
0.613352	0.379303
0.614855	0.378856
0.615094	0.378409
0.615094	0.377962
0.616712	0.377515
0.617314	0.377068
0.617647	0.376621
0.619847	0.376174
0.619847	0.375727
0.620032	0.37528
0.620032	0.374833
0.620884	0.374386
0.622416	0.373939
0.623494	0.373492
0.630916	0.373045
0.630916	0.372598
0.630916	0.372151
0.631759	0.371704
0.632689	0.371257
0.634227	0.37081
0.635294	0.370363
0.635294	0.369916
0.635359	0.369469
0.635678	0.369021
0.637062	0.368574
0.637062	0.368127
0.637255	0.36768
0.637255	0.367233
0.638375	0.366786
0.639609	0.366339
0.639609	0.365892
0.639609	0.365445
0.641985	0.364998
0.645807	0.364551
0.645807	0.364104
0.651149	0.363657
0.652165	0.36321
0.652941	0.362763
0.653053	0.362316
0.653053	0.361869
0.653053	0.361422
0.653053	0.360975
0.657545	0.360528
0.65886	0.360081
0.65903	0.359634
0.65903	0.359187
0.660826	0.35874
0.662983	0.358293
0.663184	0.357846
0.664122	0.357399
0.664122	0.356952
0.664122	0.356505
0.666347	0.356058
0.668682	0.355611
0.670294	0.355164
0.670294	0.354717
0.67484	0.35427
0.67484	0.353823
0.675191	0.353376
0.675191	0.352929
0.675313	0.352481
0.675845	0.352034
0.675845	0.351587
0.676271	0.35114
0.676437	0.350693
0.677001	0.350246
0.67714	0.349799
0.67714	0.349352
0.67714	0.348905
0.680997	0.348458
0.680997	0.348011
0.682973	0.347564
0.683632	0.347117
0.684042	0.34667
0.686253	0.346223
0.686253	0.345776
0.68626	0.345329
0.686275	0.344882
0.686275	0.344435
0.686275	0.343988
0.686275	0.343541
0.68774	0.343094
0.68799	0.342647
0.68799	0.3422
0.690294	0.341753
0.690608	0.341306
0.690608	0.340859
0.690864	0.340412
0.690864	0.339965
0.694537	0.339518
0.695958	0.339071
0.696142	0.338624
0.696411	0.338177
0.696411	0.33773
0.697328	0.337283
0.697755	0.336836
0.697755	0.336389
0.701724	0.335941
0.702965	0.335494
0.702965	0.335047
0.704833	0.3346
0.708046	0.334153
0.708397	0.333706
0.709117	0.333259
0.709117	0.332812
0.709117	0.332365
0.714397	0.331918
0.71845	0.331471
0.71845	0.331024
0.71845	0.330577
0.71845	0.33013
0.719466	0.329683
0.721066	0.329236
0.721967	0.328789
0.724933	0.328342
0.724933	0.327895
0.727328	0.327448
0.72846	0.327001
0.72846	0.326554
0.72846	0.326107
0.734131	0.32566
0.734826	0.325213
0.734903	0.324766
0.735294	0.324319
0.735294	0.323872
0.735863	0.323425
0.741134	0.322978
0.741603	0.322531
0.744854	0.322084
0.7469	0.321637
0.747218	0.32119
0.747458	0.320743
0.747523	0.320296
0.747796	0.319848
0.747796	0.319401
0.747796	0.318954
0.748299	0.318507
0.750939	0.31806
0.752672	0.317613
0.755901	0.317166
0.755901	0.316719
0.755901	0.316272
0.755901	0.315825
0.755901	0.315378
0.757321	0.314931
0.758824	0.314484
0.759227	0.314037
0.760689	0.31359
0.760689	0.313143
0.760689	0.312696
0.760689	0.312249
0.765957	0.311802
0.766956	0.311355
0.766956	0.310908
0.768868	0.310461
0.768868	0.310014
0.768868	0.309567
0.76893	0.30912
0.76893	0.308673
0.769231	0.308226
0.769528	0.307779
0.773715	0.307332
0.784906	0.306885
0.784974	0.306438
0.787685	0.305991
0.790336	0.305544
0.790836	0.305097
0.790836	0.30465
0.794118	0.304203
0.796407	0.303756
0.797969	0.303308
0.798049	0.302861
0.805176	0.302414
0.808015	0.301967
0.808015	0.30152
0.808015	0.301073
0.808413	0.300626
0.809399	0.300179
0.809399	0.299732
0.809399	0.299285
0.810345	0.298838
0.812262	0.298391
0.812568	0.297944
0.812568	0.297497
0.812568	0.29705
0.814583	0.296603
0.819084	0.296156
0.824805	0.295709
0.828981	0.295262
0.829888	0.294815
0.830153	0.294368
0.833333	0.293921
0.834771	0.293474
0.834771	0.293027
0.838048	0.29258
0.838048	0.292133
0.838269	0.291686
0.839506	0.291239
0.841051	0.290792
0.841221	0.290345
0.8413	0.289898
0.8413	0.289451
0.84312	0.289004
0.84312	0.288557
0.84312	0.28811
0.845847	0.287663
0.8473	0.287216
0.849749	0.286768
0.849869	0.286321
0.849869	0.285874
0.849869	0.285427
0.84987	0.28498
0.850941	0.284533
0.850941	0.284086
0.853916	0.283639
0.85607	0.283192
0.856739	0.282745
0.856739	0.282298
0.856739	0.281851
0.856739	0.281404
0.856739	0.280957
0.856739	0.28051
0.858506	0.280063
0.863359	0.279616
0.866693	0.279169
0.866693	0.278722
0.866693	0.278275
0.87037	0.277828
0.872193	0.277381
0.874427	0.276934
0.876727	0.276487
0.876727	0.27604
0.878706	0.275593
0.878706	0.275146
0.881694	0.274699
0.882353	0.274252
0.884791	0.273805
0.88962	0.273358
0.889831	0.272911
0.890339	0.272464
0.890339	0.272017
0.890339	0.27157
0.891328	0.271123
0.899787	0.270675
0.900383	0.270228
0.900674	0.269781
0.902513	0.269334
0.902513	0.268887
0.902513	0.26844
0.907634	0.267993
0.910387	0.267546
0.912056	0.267099
0.915406	0.266652
0.917647	0.266205
0.919127	0.265758
0.922642	0.265311
0.922642	0.264864
0.922642	0.264417
0.925695	0.26397
0.93034	0.263523
0.930809	0.263076
0.931164	0.262629
0.931373	0.262182
0.931373	0.261735
0.931373	0.261288
0.932785	0.260841
0.932807	0.260394
0.937278	0.259947
0.939204	0.2595
0.94084	0.259053
0.941192	0.258606
0.944609	0.258159
0.944609	0.257712
0.944609	0.257265
0.944609	0.256818
0.946183	0.256371
0.946183	0.255924
0.947846	0.255477
0.948795	0.25503
0.957563	0.254583
0.962977	0.254135
0.962977	0.253688
0.966577	0.253241
0.966978	0.252794
0.966978	0.252347
0.971279	0.2519
0.971279	0.251453
0.979871	0.251006
0.980392	0.250559
0.980392	0.250112
0.980392	0.249665
0.980392	0.249218
0.980392	0.248771
0.980745	0.248324
0.980937	0.247877
0.98096	0.24743
0.985115	0.246983
0.993415	0.246536
0.994264	0.246089
0.994264	0.245642
0.996183	0.245195
1	0.244748
1.00301	0.244301
1.00544	0.243854
1.00566	0.243407
1.00625	0.24296
1.00626	0.242513
1.00916	0.242066
1.01012	0.241619
1.01075	0.241172
1.01175	0.240725
1.01175	0.240278
1.01175	0.239831
1.01238	0.239384
1.01571	0.238937
1.01571	0.23849
1.01571	0.238043
1.01756	0.237595
1.02161	0.237148
1.02606	0.236701
1.02939	0.236254
1.02939	0.235807
1.03248	0.23536
1.03248	0.234913
1.03476	0.234466
1.03476	0.234019
1.03503	0.233572
1.03623	0.233125
1.03643	0.232678
1.03736	0.232231
1.04046	0.231784
1.04663	0.231337
1.04663	0.23089
1.0469	0.230443
1.04929	0.229996
1.05222	0.229549
1.05417	0.229102
1.05445	0.228655
1.05445	0.228208
1.05617	0.227761
1.05736	0.227314
1.06633	0.226867
1.07012	0.22642
1.07366	0.225973
1.07641	0.225526
1.07813	0.225079
1.07843	0.224632
1.07843	0.224185
1.07976	0.223738
1.08342	0.223291
1.08342	0.222844
1.08473	0.222397
1.09412	0.22195
1.09698	0.221502
1.10059	0.221055
1.10208	0.220608
1.10339	0.220161
1.10655	0.219714
1.1088	0.219267
1.11145	0.21882
1.11759	0.218373
1.12035	0.217926
1.12035	0.217479
1.12035	0.217032
1.12641	0.216585
1.12901	0.216138
1.12941	0.215691
1.13294	0.215244
1.13294	0.214797
1.13312	0.21435
1.13315	0.213903
1.13385	0.213456
1.13385	0.213009
1.13385	0.212562
1.13459	0.212115
1.13855	0.211668
1.13855	0.211221
1.14232	0.210774
1.14365	0.210327
1.14676	0.20988
1.14987	0.209433
1.15049	0.208986
1.15114	0.208539
1.15211	0.208092
1.1569	0.207645
1.16429	0.207198
1.17053	0.206751
1.17327	0.206304
1.17363	0.205857
1.17647	0.20541
1.17647	0.204962
1.17647	0.204515
1.17922	0.204068
1.18598	0.203621
1.19235	0.203174
1.19237	0.202727
1.19278	0.20228
1.19792	0.201833
1.20202	0.201386
1.20994	0.200939
1.2141	0.200492
1.21547	0.200045
1.21765	0.199598
1.21885	0.199151
1.21885	0.198704
1.21988	0.198257
1.21988	0.19781
1.22096	0.197363
1.22549	0.196916
1.22797	0.196469
1.22797	0.196022
1.22863	0.195575
1.23019	0.195128
1.23019	0.194681
1.23309	0.194234
1.23374	0.193787
1.24686	0.19334
1.24699	0.192893
1.24717	0.192446
1.25216	0.191999
1.25216	0.191552
1.25216	0.191105
1.25216	0.190658
1.25226	0.190211
1.25457	0.189764
1.25483	0.189317
1.25729	0.18887
1.26246	0.188422
1.26361	0.187975
1.27186	0.187528
1.2729	0.187081
1.2729	0.186634
1.27412	0.186187
1.27412	0.18574
1.27451	0.185293
1.2747	0.184846
1.27592	0.184399
1.27641	0.183952
1.27859	0.183505
1.27922	0.183058
1.28492	0.182611
1.29375	0.182164
1.29504	0.181717
1.29609	0.18127
1.29719	0.180823
1.29915	0.180376
1.30019	0.179929
1.30588	0.179482
1.30829	0.179035
1.30976	0.178588
1.31476	0.178141
1.31509	0.177694
1.32455	0.177247
1.33468	0.1768
1.33532	0.176353
1.33699	0.175906
1.33931	0.175459
1.34003	0.175012
1.34132	0.174565
1.34525	0.174118
1.34615	0.173671
1.35377	0.173224
1.35377	0.172777
1.35377	0.172329
1.35428	0.171882
1.36058	0.171435
1.36145	0.170988
1.36147	0.170541
1.362	0.170094
1.362	0.169647
1.362	0.1692
1.37255	0.168753
1.37598	0.168306
1.37667	0.167859
1.37845	0.167412
1.38122	0.166965
1.38396	0.166518
1.38396	0.166071
1.38396	0.165624
1.38396	0.165177
1.39282	0.16473
1.39608	0.164283
1.40572	0.163836
1.40927	0.163389
1.41818	0.162942
1.42199	0.162495
1.42458	0.162048
1.43061	0.161601
1.43113	0.161154
1.43675	0.160707
1.44139	0.16026
1.45315	0.159813
1.45366	0.159366
1.45691	0.158919
1.46737	0.158472
1.47173	0.158025
1.47183	0.157578
1.47183	0.157131
1.47595	0.156684
1.48542	0.156237
1.48612	0.155789
1.4938	0.155342
1.49444	0.154895
1.49677	0.154448
1.50018	0.154001
1.51577	0.153554
1.51807	0.153107
1.51824	0.15266
1.52748	0.152213
1.5321	0.151766
1.53333	0.151319
1.53427	0.150872
1.53602	0.150425
1.53855	0.149978
1.54213	0.149531
1.5597	0.149084
1.56066	0.148637
1.56533	0.14819
1.57059	0.147743
1.57506	0.147296
1.57998	0.146849
1.59088	0.146402
1.59474	0.145955
1.59609	0.145508
1.59874	0.145061
1.60612	0.144614
1.60671	0.144167
1.61765	0.14372
1.61765	0.143273
1.62809	0.142826
1.63559	0.142379
1.64924	0.141932
1.65717	0.141485
1.65882	0.141038
1.66667	0.140591
1.66954	0.140144
1.6826	0.139697
1.68521	0.139249
1.68899	0.138802
1.68938	0.138355
1.69048	0.137908
1.69068	0.137461
1.69127	0.137014
1.69412	0.136567
1.69428	0.13612
1.69428	0.135673
1.69615	0.135226
1.70188	0.134779
1.7021	0.134332
1.70764	0.133885
1.71622	0.133438
1.72941	0.132991
1.74183	0.132544
1.74561	0.132097
1.75061	0.13165
1.75741	0.131203
1.75908	0.130756
1.76375	0.130309
1.76771	0.129862
1.77292	0.129415
1.77938	0.128968
1.78235	0.128521
1.78976	0.128074
1.79558	0.127627
1.80135	0.12718
1.80135	0.126733
1.82115	0.126286
1.82232	0.125839
1.82411	0.125392
1.82728	0.124945
1.82828	0.124498
1.82828	0.124051
1.83081	0.123604
1.83081	0.123156
1.84196	0.122709
1.86875	0.122262
1.87048	0.121815
1.87698	0.121368
1.87927	0.120921
1.88335	0.120474
1.89599	0.120027
1.90382	0.11958
1.91959	0.119133
1.9247	0.118686
1.93959	0.118239
1.94204	0.117792
1.94792	0.117345
1.95244	0.116898
1.96078	0.116451
1.96262	0.116004
1.96371	0.115557
1.97689	0.11511
1.98303	0.114663
1.98703	0.114216
1.98853	0.113769
1.99492	0.113322
2.00416	0.112875
2.01102	0.112428
2.01198	0.111981
2.01256	0.111534
2.01719	0.111087
2.02421	0.11064
2.02557	0.110193
2.0428	0.109746
2.05864	0.109299
2.05878	0.108852
2.05882	0.108405
2.06042	0.107958
2.06496	0.107511
2.08735	0.107064
2.10652	0.106616
[truncated: 238 more rows]

## Sheet: 25ntABr - nuc
Volume (x)	CCDF (y)
0.011755	0.998376
0.031228	0.995129
0.04026	0.991883
0.041059	0.988636
0.044332	0.985389
0.051724	0.982142
0.053198	0.978896
0.055457	0.975649
0.055663	0.972402
0.06002	0.969155
0.061553	0.965909
0.063614	0.962662
0.065401	0.959415
0.068916	0.956168
0.068918	0.952922
0.069664	0.949675
0.069975	0.946428
0.071854	0.943181
0.076867	0.939935
0.08866	0.936688
0.089097	0.933441
0.094099	0.930194
0.09495	0.926948
0.095681	0.923701
0.098485	0.920454
0.098816	0.917207
0.11	0.913961
0.110347	0.910714
0.110502	0.907467
0.112786	0.90422
0.114946	0.900974
0.119339	0.897727
0.124432	0.89448
0.12478	0.891233
0.129817	0.887987
0.131205	0.88474
0.13171	0.881493
0.134089	0.878246
0.135417	0.875
0.142299	0.871753
0.14631	0.868506
0.148005	0.865259
0.151692	0.862013
0.15581	0.858766
0.15592	0.855519
0.164179	0.852272
0.164304	0.849026
0.167464	0.845779
0.167534	0.842532
0.168816	0.839285
0.173185	0.836039
0.177012	0.832792
0.181566	0.829545
0.191362	0.826298
0.195804	0.823052
0.195804	0.819805
0.195804	0.816558
0.19886	0.813311
0.201885	0.810065
0.206775	0.806818
0.206782	0.803571
0.20928	0.800324
0.221053	0.797078
0.229167	0.793831
0.233902	0.790584
0.234835	0.787337
0.243461	0.784091
0.246071	0.780844
0.246717	0.777597
0.253821	0.77435
0.259136	0.771104
0.275868	0.767857
0.281001	0.76461
0.28352	0.761363
0.283567	0.758117
0.289202	0.75487
0.289248	0.751623
0.292621	0.748376
0.295455	0.745129
0.318182	0.741883
0.322174	0.738636
0.323389	0.735389
0.334891	0.732142
0.335296	0.728896
0.339083	0.725649
0.340189	0.722402
0.345904	0.719155
0.346104	0.715909
0.360685	0.712662
0.369693	0.709415
0.389215	0.706168
0.410843	0.702922
0.412451	0.699675
0.451731	0.696428
0.45327	0.693181
0.454221	0.689935
0.463775	0.686688
0.466667	0.683441
0.471296	0.680194
0.475265	0.676948
0.481166	0.673701
0.48249	0.670454
0.48906	0.667207
0.491787	0.663961
0.491874	0.660714
0.496876	0.657467
0.500159	0.65422
0.503074	0.650974
0.503778	0.647727
0.504625	0.64448
0.519592	0.641233
0.52799	0.637987
0.528956	0.63474
0.534281	0.631493
0.534989	0.628246
0.53697	0.625
0.543453	0.621753
0.555019	0.618506
0.558581	0.615259
0.561895	0.612013
0.571611	0.608766
0.572917	0.605519
0.573417	0.602272
0.582877	0.599026
0.597015	0.595779
0.603305	0.592532
0.604924	0.589285
0.606833	0.586039
0.616268	0.582792
0.61794	0.579545
0.634423	0.576298
0.6426	0.573052
0.649713	0.569805
0.660984	0.566558
0.665675	0.563311
0.666667	0.560065
0.678189	0.556818
0.680359	0.553571
0.681481	0.550324
0.683466	0.547078
0.692956	0.543831
0.701202	0.540584
0.701399	0.537337
0.714514	0.534091
0.721985	0.530844
0.724346	0.527597
0.725191	0.52435
0.725694	0.521104
0.730527	0.517857
0.757082	0.51461
0.758014	0.511363
0.763359	0.508117
0.776119	0.50487
0.782777	0.501623
0.78804	0.498376
0.790527	0.495129
0.800189	0.491883
0.807246	0.488636
0.829716	0.485389
0.834809	0.482142
0.836551	0.478896
0.841481	0.475649
0.845356	0.472402
0.849853	0.469155
0.858422	0.465909
0.862171	0.462662
0.863532	0.459415
0.866098	0.456168
0.874931	0.452922
0.879185	0.449675
0.882471	0.446428
0.886364	0.443181
0.895156	0.439935
0.897177	0.436688
0.916928	0.433441
0.92066	0.430194
0.926641	0.426948
0.936712	0.423701
0.937866	0.420454
0.941756	0.417207
0.948873	0.413961
0.964909	0.410714
0.972385	0.407467
0.985075	0.40422
1	0.400974
1	0.397727
1	0.39448
1	0.391233
1	0.387987
1	0.38474
1	0.381493
1.00063	0.378246
1.00063	0.375
1.01818	0.371753
1.02178	0.368506
1.02497	0.365259
1.04699	0.362013
1.0505	0.358766
1.0505	0.355519
1.05249	0.352272
1.06894	0.349026
1.07506	0.345779
1.07535	0.342532
1.08676	0.339285
1.09792	0.336039
1.1141	0.332792
1.12587	0.329545
1.13258	0.326298
1.14263	0.323052
1.15015	0.319805
1.15111	0.316558
1.17028	0.313311
1.17311	0.310065
1.19494	0.306818
1.20854	0.303571
1.21152	0.300324
1.23541	0.297078
1.26755	0.293831
1.27273	0.290584
1.28186	0.287337
1.28305	0.284091
1.31519	0.280844
1.31863	0.277597
1.32023	0.27435
1.32359	0.271104
1.33193	0.267857
1.3387	0.26461
1.3792	0.261363
1.39317	0.258117
1.41958	0.25487
1.42881	0.251623
1.43719	0.248376
1.45609	0.245129
1.45858	0.241883
1.45899	0.238636
1.47128	0.235389
1.47877	0.232142
1.49622	0.228896
1.52046	0.225649
1.52057	0.222402
1.53828	0.219155
1.54781	0.215909
1.57061	0.212662
1.60696	0.209415
1.61201	0.206168
1.63265	0.202922
1.63731	0.199675
1.66243	0.196428
1.6647	0.193181
1.66631	0.189935
1.69297	0.186688
1.71629	0.183441
1.73036	0.180194
1.73495	0.176948
1.75328	0.173701
1.76319	0.170454
1.77481	0.167207
1.79154	0.163961
1.79269	0.160714
1.79678	0.157467
1.80598	0.15422
1.81199	0.150974
1.81711	0.147727
1.86047	0.14448
1.87065	0.141233
1.88931	0.137987
1.9059	0.13474
1.92594	0.131493
1.9588	0.128246
1.95974	0.125
1.99138	0.121753
2.01556	0.118506
2.01738	0.115259
2.03815	0.112013
2.05113	0.108766
2.05559	0.105519
2.05587	0.102272
2.11526	0.099026
2.155	0.095779
2.1579	0.092532
2.21651	0.089285
2.24629	0.086039
2.26793	0.082792
2.26857	0.079545
2.2747	0.076298
2.36342	0.073052
2.46395	0.069805
2.48189	0.066558
2.53814	0.063311
2.54417	0.060065
2.55954	0.056818
2.59177	0.053571
2.59974	0.050324
2.66826	0.047078
2.73537	0.043831
2.75364	0.040584
2.79834	0.037337
2.89187	0.034091
2.99514	0.030844
3.02174	0.027597
3.14222	0.02435
3.17184	0.021104
3.30463	0.017857
3.46954	0.01461
3.54895	0.011363
4.43182	0.008117
6.6696	0.00487
8.50843	0.001623

## Sheet: 25ntABr - cyto
Volume (x)	CCDF (y)
0.004254	0.999805
0.004254	0.999416
0.006233	0.999026
0.006233	0.998636
0.00661	0.998246
0.00661	0.997857
0.00661	0.997467
0.00661	0.997077
0.00661	0.996688
0.00928	0.996298
0.00928	0.995908
0.00928	0.995518
0.009915	0.995129
0.009915	0.994739
0.009915	0.994349
0.009915	0.99396
0.009915	0.99357
0.009915	0.99318
0.010476	0.99279
0.010476	0.992401
0.010476	0.992011
0.010921	0.991621
0.010921	0.991232
0.010921	0.990842
0.010921	0.990452
0.010921	0.990062
0.010921	0.989673
0.010921	0.989283
0.010921	0.988893
0.01121	0.988504
0.01121	0.988114
0.01121	0.987724
0.01121	0.987335
0.01121	0.986945
0.01121	0.986555
0.01121	0.986165
0.01121	0.985776
0.011628	0.985386
0.011628	0.984996
0.012036	0.984607
0.012036	0.984217
0.012232	0.983827
0.012321	0.983437
0.012467	0.983048
0.01322	0.982658
0.01322	0.982268
0.01322	0.981879
0.01322	0.981489
0.01322	0.981099
0.013279	0.980709
0.013279	0.98032
0.013293	0.97993
0.013372	0.97954
0.013372	0.979151
0.013372	0.978761
0.01416	0.978371
0.01416	0.977981
0.01416	0.977592
0.01416	0.977202
0.015091	0.976812
0.015091	0.976423
0.015093	0.976033
0.015408	0.975643
0.015408	0.975253
0.015408	0.974864
0.015408	0.974474
0.015741	0.974084
0.015741	0.973695
0.015741	0.973305
0.015796	0.972915
0.015796	0.972525
0.015984	0.972136
0.015984	0.971746
0.015984	0.971356
0.015984	0.970967
0.015984	0.970577
0.015984	0.970187
0.015984	0.969797
0.015984	0.969408
0.015984	0.969018
0.015984	0.968628
0.015984	0.968239
0.015984	0.967849
0.016382	0.967459
0.016382	0.96707
0.016382	0.96668
0.016382	0.96629
0.016382	0.9659
0.016382	0.965511
0.01734	0.965121
0.01734	0.964731
0.01734	0.964342
0.01734	0.963952
0.017399	0.963562
0.018054	0.963172
0.018054	0.962783
0.018054	0.962393
0.018482	0.962003
0.018482	0.961614
0.018482	0.961224
0.018482	0.960834
0.018482	0.960444
0.01856	0.960055
0.0187	0.959665
0.018758	0.959275
0.018758	0.958886
0.018758	0.958496
0.018804	0.958106
0.018804	0.957716
0.018804	0.957327
0.018804	0.956937
0.018804	0.956547
0.018804	0.956158
0.018804	0.955768
0.018804	0.955378
0.018804	0.954988
0.018804	0.954599
0.018804	0.954209
0.018804	0.953819
0.018804	0.95343
0.018804	0.95304
0.018804	0.95265
0.018804	0.95226
0.018804	0.951871
0.018804	0.951481
0.018804	0.951091
0.018804	0.950702
0.018804	0.950312
0.018804	0.949922
0.018804	0.949532
0.018978	0.949143
0.01994	0.948753
0.01994	0.948363
0.020058	0.947974
0.020058	0.947584
0.020058	0.947194
0.020063	0.946805
0.020063	0.946415
0.020678	0.946025
0.020678	0.945635
0.020678	0.945246
0.020678	0.944856
0.020678	0.944466
0.020988	0.944077
0.020988	0.943687
0.021241	0.943297
0.021241	0.942907
0.021241	0.942518
0.021241	0.942128
0.021843	0.941738
0.021997	0.941349
0.02242	0.940959
0.02242	0.940569
0.02242	0.940179
0.02242	0.93979
0.02242	0.9394
0.02242	0.93901
0.02242	0.938621
0.02242	0.938231
0.022636	0.937841
0.02264	0.937451
0.02264	0.937062
0.02264	0.936672
0.022823	0.936282
0.022823	0.935893
0.022832	0.935503
0.023112	0.935113
0.023112	0.934723
0.023112	0.934334
0.023112	0.933944
0.023136	0.933554
0.023976	0.933165
0.023976	0.932775
0.023976	0.932385
0.023976	0.931995
0.023976	0.931606
0.023976	0.931216
0.02601	0.930826
0.02601	0.930437
0.026441	0.930047
0.026558	0.929657
0.026586	0.929267
0.026646	0.928878
0.026646	0.928488
0.026744	0.928098
0.027839	0.927709
0.027839	0.927319
0.028137	0.926929
0.028321	0.92654
0.028321	0.92615
0.028321	0.92576
0.028321	0.92537
0.028321	0.924981
0.029051	0.924591
0.029051	0.924201
0.029051	0.923812
0.029431	0.923422
0.029587	0.923032
0.029587	0.922642
0.029587	0.922253
0.029587	0.921863
0.029746	0.921473
0.030182	0.921084
0.030187	0.920694
0.030187	0.920304
0.031018	0.919914
0.031018	0.919525
0.031018	0.919135
0.031018	0.918745
0.031018	0.918356
0.031018	0.917966
0.031018	0.917576
0.031038	0.917186
0.031038	0.916797
0.031038	0.916407
0.031483	0.916017
0.031969	0.915628
0.031969	0.915238
0.031969	0.914848
0.032764	0.914458
0.032764	0.914069
0.032764	0.913679
0.032764	0.913289
0.032764	0.9129
0.032996	0.91251
0.033629	0.91212
0.033629	0.91173
0.033629	0.911341
0.033629	0.910951
0.033629	0.910561
0.033629	0.910172
0.033629	0.909782
0.033629	0.909392
0.03468	0.909002
0.03468	0.908613
0.03468	0.908223
0.03468	0.907833
0.034858	0.907444
0.035401	0.907054
0.035655	0.906664
0.035655	0.906275
0.035655	0.905885
0.035655	0.905495
0.035655	0.905105
0.035655	0.904716
0.035655	0.904326
0.035655	0.903936
0.035655	0.903547
0.036108	0.903157
0.036108	0.902767
0.036155	0.902377
0.036356	0.901988
0.03673	0.901598
0.03673	0.901208
0.03673	0.900819
0.036964	0.900429
0.037119	0.900039
0.037516	0.899649
0.037516	0.89926
0.037608	0.89887
0.037608	0.89848
0.037608	0.898091
0.037608	0.897701
0.037608	0.897311
0.037608	0.896921
0.037608	0.896532
0.037608	0.896142
0.037608	0.895752
0.037608	0.895363
0.037608	0.894973
0.037608	0.894583
0.037608	0.894193
0.037608	0.893804
0.037608	0.893414
0.037608	0.893024
0.037956	0.892635
0.038224	0.892245
0.039661	0.891855
0.039879	0.891465
0.039961	0.891076
0.039961	0.890686
0.039969	0.890296
0.040125	0.889907
0.040597	0.889517
0.041357	0.889127
0.041357	0.888737
0.041357	0.888348
0.041558	0.887958
0.041558	0.887568
0.041558	0.887179
0.041977	0.886789
0.042126	0.886399
0.042481	0.886009
0.042481	0.88562
0.042481	0.88523
0.042481	0.88484
0.042481	0.884451
0.042813	0.884061
0.043577	0.883671
0.043577	0.883282
0.043685	0.882892
0.043685	0.882502
0.043685	0.882112
0.044381	0.881723
0.044381	0.881333
0.044839	0.880943
0.045273	0.880554
0.04528	0.880164
0.04528	0.879774
0.046225	0.879384
0.046272	0.878995
0.046399	0.878605
0.046476	0.878215
0.046526	0.877826
0.046526	0.877436
0.046556	0.877046
0.046556	0.876656
0.046556	0.876267
0.046556	0.875877
0.046556	0.875487
0.046556	0.875098
0.046556	0.874708
0.046556	0.874318
0.046556	0.873928
0.046802	0.873539
0.047224	0.873149
0.047224	0.872759
0.047388	0.87237
0.047388	0.87198
0.047953	0.87159
0.047953	0.8712
0.047953	0.870811
0.049146	0.870421
0.049285	0.870031
0.049493	0.869642
0.049561	0.869252
0.049561	0.868862
0.050179	0.868472
0.050179	0.868083
0.050608	0.867693
0.050898	0.867303
0.050898	0.866914
0.050898	0.866524
0.050955	0.866134
0.050955	0.865744
0.050955	0.865355
0.050955	0.864965
0.050955	0.864575
0.050955	0.864186
0.05202	0.863796
0.052818	0.863406
0.052826	0.863017
0.052826	0.862627
0.052826	0.862237
0.052882	0.861847
0.053483	0.861458
0.053483	0.861068
0.053483	0.860678
0.053483	0.860289
0.053483	0.859899
0.053488	0.859509
0.053929	0.859119
0.054993	0.85873
0.055945	0.85834
0.055945	0.85795
0.055945	0.857561
0.055945	0.857171
0.055945	0.856781
0.055945	0.856391
0.056049	0.856002
0.056187	0.855612
0.056187	0.855222
0.056187	0.854833
0.056273	0.854443
0.056412	0.854053
0.056412	0.853663
0.056412	0.853274
0.056412	0.852884
0.056412	0.852494
0.056412	0.852105
0.056412	0.851715
0.056412	0.851325
0.056412	0.850935
0.056412	0.850546
0.056412	0.850156
0.056412	0.849766
0.056642	0.849377
0.056934	0.848987
0.057718	0.848597
0.058102	0.848207
0.059175	0.847818
0.059175	0.847428
0.060067	0.847038
0.060188	0.846649
0.060188	0.846259
0.060188	0.845869
0.060373	0.845479
0.06069	0.84509
0.062035	0.8447
0.062035	0.84431
0.062035	0.843921
0.062035	0.843531
0.062075	0.843141
0.062075	0.842752
0.062075	0.842362
0.062338	0.841972
0.062338	0.841582
0.062338	0.841193
0.062338	0.840803
0.062338	0.840413
0.062338	0.840024
0.062338	0.839634
0.062797	0.839244
0.062965	0.838854
0.063937	0.838465
0.065528	0.838075
0.065528	0.837685
0.065652	0.837296
0.065652	0.836906
0.065652	0.836516
0.065652	0.836126
0.065984	0.835737
0.066465	0.835347
0.066465	0.834957
0.066509	0.834568
0.066914	0.834178
0.067259	0.833788
0.067259	0.833398
0.068091	0.833009
0.068212	0.832619
0.06847	0.832229
0.069337	0.83184
0.06936	0.83145
0.069407	0.83106
0.070802	0.83067
0.070802	0.830281
0.070988	0.829891
0.070988	0.829501
0.071311	0.829112
0.071311	0.828722
0.071929	0.828332
0.071929	0.827942
0.07231	0.827553
0.072374	0.827163
0.072374	0.826773
0.072374	0.826384
0.072374	0.825994
0.072374	0.825604
0.072374	0.825214
0.072374	0.824825
0.072374	0.824435
0.072713	0.824045
0.072713	0.823656
0.073329	0.823266
0.073459	0.822876
0.073546	0.822487
0.073928	0.822097
0.073928	0.821707
0.073928	0.821317
0.074238	0.820928
0.075031	0.820538
0.075031	0.820148
0.075216	0.819759
0.075216	0.819369
0.075216	0.818979
0.075216	0.818589
0.075216	0.8182
0.076018	0.81781
0.076018	0.81742
0.076347	0.817031
0.076347	0.816641
0.076347	0.816251
0.076347	0.815861
0.076347	0.815472
0.076433	0.815082
0.076433	0.814692
0.076449	0.814303
0.07699	0.813913
0.077594	0.813523
0.077882	0.813133
0.077882	0.812744
0.07803	0.812354
0.07803	0.811964
0.078468	0.811575
0.078707	0.811185
0.078979	0.810795
0.079323	0.810405
0.079882	0.810016
0.080232	0.809626
0.080251	0.809236
0.080251	0.808847
0.080251	0.808457
0.080488	0.808067
0.080488	0.807677
0.080488	0.807288
0.081909	0.806898
0.081909	0.806508
0.082714	0.806119
0.082714	0.805729
0.082714	0.805339
0.082714	0.804949
0.082714	0.80456
0.082943	0.80417
0.083013	0.80378
0.083013	0.803391
0.083117	0.803001
0.083117	0.802611
0.083117	0.802222
0.083117	0.801832
0.083388	0.801442
0.083632	0.801052
0.084048	0.800663
0.084048	0.800273
0.084048	0.799883
0.084048	0.799494
0.084048	0.799104
0.084048	0.798714
0.084048	0.798324
0.084048	0.797935
0.084048	0.797545
0.084048	0.797155
0.084048	0.796766
0.08441	0.796376
0.084746	0.795986
0.084962	0.795596
0.084962	0.795207
0.085627	0.794817
0.085933	0.794427
0.086405	0.794038
0.0867	0.793648
0.086917	0.793258
0.086917	0.792868
0.086993	0.792479
0.087153	0.792089
0.087153	0.791699
0.087153	0.79131
0.087153	0.79092
0.087914	0.79053
0.087914	0.79014
0.088074	0.789751
0.088074	0.789361
0.088074	0.788971
0.088074	0.788582
0.088074	0.788192
0.088074	0.787802
0.088074	0.787412
0.088074	0.787023
0.088074	0.786633
0.088074	0.786243
0.088074	0.785854
0.088074	0.785464
0.088074	0.785074
0.088074	0.784684
0.088074	0.784295
0.088074	0.783905
0.088762	0.783515
0.088762	0.783126
0.089043	0.782736
0.089138	0.782346
0.089138	0.781956
0.089201	0.781567
0.090546	0.781177
0.09145	0.780787
0.092543	0.780398
0.092831	0.780008
0.092831	0.779618
0.092831	0.779229
0.093053	0.778839
0.093113	0.778449
0.093113	0.778059
0.093113	0.77767
0.093113	0.77728
0.093113	0.77689
0.09326	0.776501
0.09326	0.776111
0.093603	0.775721
0.093603	0.775331
0.093789	0.774942
0.09402	0.774552
0.095371	0.774162
0.095848	0.773773
0.095906	0.773383
0.095906	0.772993
0.098291	0.772603
0.098571	0.772214
0.098837	0.771824
0.098987	0.771434
0.099123	0.771045
0.099123	0.770655
0.099695	0.770265
0.099695	0.769875
0.099695	0.769486
0.100358	0.769096
0.100358	0.768706
0.100888	0.768317
0.101232	0.767927
0.101232	0.767537
0.101232	0.767147
0.101232	0.766758
0.101232	0.766368
0.101232	0.765978
0.101232	0.765589
0.101232	0.765199
0.101232	0.764809
0.101232	0.764419
0.101232	0.76403
0.101679	0.76364
0.101679	0.76325
0.101679	0.762861
0.101796	0.762471
0.101796	0.762081
0.102078	0.761691
0.102078	0.761302
0.102705	0.760912
0.103168	0.760522
0.103392	0.760133
0.103392	0.759743
0.103392	0.759353
0.103556	0.758964
0.103752	0.758574
0.103898	0.758184
0.103898	0.757794
0.103898	0.757405
0.103898	0.757015
0.104756	0.756625
0.105653	0.756236
0.105653	0.755846
0.106203	0.755456
0.106203	0.755066
0.106203	0.754677
0.106344	0.754287
0.106966	0.753897
0.106966	0.753508
0.106966	0.753118
0.106966	0.752728
0.106966	0.752338
0.106975	0.751949
0.106975	0.751559
0.108631	0.751169
0.108631	0.75078
0.108631	0.75039
0.108631	0.75
0.108631	0.74961
0.108631	0.749221
0.108631	0.748831
0.109213	0.748441
0.109994	0.748052
0.109994	0.747662
0.110189	0.747272
0.110465	0.746882
0.110571	0.746493
0.11189	0.746103
0.11189	0.745713
0.11189	0.745324
0.11189	0.744934
0.112098	0.744544
0.112173	0.744154
0.112547	0.743765
0.112547	0.743375
0.112824	0.742985
0.112824	0.742596
0.112824	0.742206
0.112824	0.741816
0.112824	0.741426
0.112824	0.741037
0.112824	0.740647
0.112824	0.740257
0.112824	0.739868
0.112824	0.739478
0.112824	0.739088
0.113199	0.738699
0.113199	0.738309
0.113731	0.737919
0.114673	0.737529
0.115562	0.73714
0.116204	0.73675
0.117085	0.73636
0.117085	0.735971
0.117085	0.735581
0.119882	0.735191
0.120134	0.734801
0.120376	0.734412
0.120376	0.734022
0.120637	0.733632
0.120637	0.733243
0.120637	0.732853
0.120683	0.732463
0.120683	0.732073
0.120728	0.731684
0.121381	0.731294
0.121926	0.730904
0.122289	0.730515
0.123308	0.730125
0.123308	0.729735
0.12407	0.729345
0.12407	0.728956
0.12407	0.728566
0.12407	0.728176
0.12407	0.727787
0.12415	0.727397
0.12415	0.727007
0.12415	0.726617
0.125528	0.726228
0.125595	0.725838
0.126072	0.725448
0.126072	0.725059
0.126072	0.724669
0.126072	0.724279
0.126072	0.723889
0.126072	0.7235
0.126072	0.72311
0.126072	0.72272
0.126072	0.722331
0.126072	0.721941
0.126072	0.721551
0.126072	0.721161
0.126072	0.720772
0.126483	0.720382
0.126521	0.719992
0.127033	0.719603
0.127063	0.719213
0.127875	0.718823
0.127907	0.718434
0.12844	0.718044
0.129917	0.717654
0.130051	0.717264
0.130051	0.716875
0.130051	0.716485
0.130051	0.716095
0.13073	0.715706
0.130945	0.715316
0.131055	0.714926
0.131178	0.714536
0.131628	0.714147
0.131628	0.713757
0.131628	0.713367
0.131628	0.712978
0.131628	0.712588
0.131628	0.712198
0.131628	0.711808
0.131628	0.711419
0.131983	0.711029
0.132847	0.710639
0.133144	0.71025
0.133229	0.70986
0.134409	0.70947
0.134517	0.70908
0.13551	0.708691
0.13551	0.708301
0.13551	0.707911
0.135867	0.707522
0.135867	0.707132
0.136516	0.706742
0.136516	0.706352
0.137133	0.705963
0.138675	0.705573
0.139197	0.705183
0.139577	0.704794
0.139577	0.704404
0.139669	0.704014
0.140405	0.703624
0.140439	0.703235
0.140439	0.702845
0.140684	0.702455
0.141976	0.702066
0.14212	0.701676
0.14212	0.701286
0.142163	0.700896
0.142621	0.700507
0.142621	0.700117
0.143859	0.699727
0.143859	0.699338
0.14433	0.698948
0.144749	0.698558
0.144749	0.698168
0.144749	0.697779
0.144749	0.697389
0.145455	0.696999
0.145455	0.69661
0.145727	0.69622
0.145727	0.69583
0.145727	0.695441
0.146224	0.695051
0.146658	0.694661
0.146746	0.694271
0.146919	0.693882
0.147091	0.693492
0.147391	0.693102
0.147391	0.692713
0.147437	0.692323
0.147937	0.691933
0.148477	0.691543
0.148477	0.691154
0.148477	0.690764
0.148684	0.690374
0.148873	0.689985
0.150432	0.689595
0.150432	0.689205
0.150432	0.688815
0.150432	0.688426
0.150432	0.688036
0.150432	0.687646
0.15091	0.687257
0.151849	0.686867
0.151849	0.686477
0.151849	0.686087
0.151849	0.685698
0.151849	0.685308
0.151849	0.684918
0.151849	0.684529
0.151849	0.684139
0.151849	0.683749
0.151849	0.683359
0.151851	0.68297
0.15206	0.68258
0.152695	0.68219
0.152695	0.681801
0.152695	0.681411
0.152866	0.681021
0.152866	0.680631
0.152866	0.680242
0.152898	0.679852
0.153777	0.679462
0.155088	0.679073
0.155088	0.678683
0.155088	0.678293
0.155088	0.677903
0.155088	0.677514
0.155088	0.677124
0.155188	0.676734
0.155188	0.676345
0.155188	0.675955
0.155188	0.675565
0.155764	0.675176
0.155833	0.674786
0.156061	0.674396
0.156469	0.674006
0.157757	0.673617
0.159517	0.673227
0.159843	0.672837
0.159843	0.672448
0.159843	0.672058
0.160449	0.671668
0.161787	0.671278
0.161951	0.670889
0.162844	0.670499
0.164948	0.670109
0.164978	0.66972
0.165427	0.66933
0.165427	0.66894
0.165986	0.66855
0.167264	0.668161
0.167264	0.667771
0.167835	0.667381
0.167835	0.666992
0.167907	0.666602
0.168096	0.666212
0.168096	0.665822
0.168096	0.665433
0.168561	0.665043
0.169236	0.664653
0.169236	0.664264
0.169236	0.663874
0.169236	0.663484
0.169236	0.663094
0.16928	0.662705
0.170706	0.662315
0.171175	0.661925
0.172847	0.661536
0.173546	0.661146
0.173755	0.660756
0.173755	0.660366
0.174524	0.659977
0.175171	0.659587
0.175766	0.659197
0.175766	0.658808
0.175766	0.658418
0.175766	0.658028
0.175828	0.657638
0.176149	0.657249
0.176149	0.656859
0.176149	0.656469
0.176149	0.65608
0.176149	0.65569
0.176149	0.6553
0.176149	0.654911
0.176149	0.654521
0.176149	0.654131
0.176149	0.653741
0.176149	0.653352
0.176149	0.652962
0.176149	0.652572
0.176149	0.652183
0.176149	0.651793
0.176149	0.651403
0.176149	0.651013
0.176149	0.650624
0.176149	0.650234
0.176149	0.649844
0.176149	0.649455
0.176149	0.649065
0.176149	0.648675
0.176149	0.648285
0.176316	0.647896
0.177005	0.647506
0.177196	0.647116
0.177525	0.646727
0.178144	0.646337
0.178144	0.645947
0.178144	0.645557
0.178144	0.645168
0.178199	0.644778
0.178199	0.644388
0.178277	0.643999
0.178277	0.643609
0.178344	0.643219
0.178647	0.642829
0.179357	0.64244
0.180233	0.64205
0.180564	0.64166
0.181092	0.641271
0.181781	0.640881
0.182071	0.640491
0.182071	0.640101
0.18382	0.639712
0.184085	0.639322
0.1849	0.638932
0.185028	0.638543
0.186105	0.638153
0.186105	0.637763
0.186105	0.637373
0.186105	0.636984
0.186225	0.636594
0.186975	0.636204
0.187207	0.635815
0.187805	0.635425
0.187805	0.635035
0.187805	0.634646
0.187805	0.634256
0.18804	0.633866
0.18804	0.633476
0.18804	0.633087
0.188666	0.632697
0.188666	0.632307
0.188832	0.631918
0.190566	0.631528
0.193893	0.631138
0.196207	0.630748
0.196445	0.630359
0.198245	0.629969
0.19939	0.629579
0.199804	0.62919
0.199804	0.6288
0.199804	0.62841
0.200627	0.62802
0.200717	0.627631
0.201744	0.627241
0.201744	0.626851
0.201776	0.626462
0.202465	0.626072
0.202465	0.625682
0.202465	0.625292
0.202465	0.624903
0.202465	0.624513
0.202465	0.624123
0.203341	0.623734
0.203759	0.623344
0.203822	0.622954
0.203822	0.622564
0.205326	0.622175
0.205326	0.621785
0.206336	0.621395
0.206784	0.621006
0.206844	0.620616
0.206844	0.620226
0.206844	0.619836
0.206844	0.619447
0.206844	0.619057
0.207112	0.618667
0.207504	0.618278
0.207504	0.617888
0.208012	0.617498
0.209512	0.617108
0.21012	0.616719
0.21012	0.616329
0.210549	0.615939
0.212406	0.61555
0.212689	0.61516
0.212689	0.61477
0.212986	0.614381
0.213932	0.613991
0.213951	0.613601
0.214634	0.613211
0.214832	0.612822
0.215788	0.612432
0.215788	0.612042
0.216751	0.611653
0.216751	0.611263
0.216822	0.610873
0.217123	0.610483
0.217123	0.610094
0.217123	0.609704
0.217123	0.609314
0.217123	0.608925
0.217123	0.608535
0.217123	0.608145
0.217123	0.607755
0.217123	0.607366
0.217263	0.606976
0.217263	0.606586
0.217263	0.606197
0.217883	0.605807
0.218138	0.605417
0.219335	0.605027
0.219486	0.604638
0.219987	0.604248
0.220637	0.603858
0.22069	0.603469
0.22069	0.603079
0.221142	0.602689
0.222715	0.602299
0.223421	0.60191
0.223886	0.60152
0.224748	0.60113
0.225094	0.600741
0.225625	0.600351
0.225625	0.599961
0.225648	0.599571
0.225648	0.599182
0.225648	0.598792
0.225648	0.598402
0.225648	0.598013
0.225648	0.597623
0.225648	0.597233
0.225648	0.596843
0.225648	0.596454
0.225982	0.596064
0.226365	0.595674
0.226399	0.595285
0.226566	0.594895
0.227462	0.594505
0.227462	0.594115
0.227462	0.593726
0.229299	0.593336
0.229299	0.592946
0.23097	0.592557
0.231358	0.592167
0.23176	0.591777
0.231773	0.591388
0.232389	0.590998
0.232408	0.590608
0.232782	0.590218
0.233646	0.589829
0.233646	0.589439
0.234091	0.589049
0.235405	0.58866
0.2367	0.58827
0.236938	0.58788
0.236938	0.58749
0.237801	0.587101
0.237801	0.586711
0.238829	0.586321
0.238829	0.585932
0.239019	0.585542
0.239765	0.585152
0.239812	0.584762
0.240389	0.584373
0.240722	0.583983
0.241275	0.583593
0.244452	0.583204
0.244452	0.582814
0.246614	0.582424
0.247381	0.582034
0.247757	0.581645
0.247757	0.581255
0.247757	0.580865
0.247757	0.580476
0.247757	0.580086
0.247884	0.579696
0.248141	0.579306
0.248141	0.578917
0.248141	0.578527
0.248141	0.578137
0.2483	0.577748
0.2483	0.577358
0.2483	0.576968
0.249587	0.576578
0.250555	0.576189
0.250896	0.575799
0.251431	0.575409
0.251494	0.57502
0.251494	0.57463
0.251861	0.57424
0.252144	0.57385
0.252144	0.573461
0.252144	0.573071
0.252144	0.572681
0.252144	0.572292
0.252144	0.571902
0.253081	0.571512
0.253081	0.571123
0.253135	0.570733
0.253231	0.570343
0.254491	0.569953
0.254491	0.569564
0.254491	0.569174
0.254777	0.568784
0.254777	0.568395
0.254887	0.568005
0.256586	0.567615
0.256652	0.567225
0.257825	0.566836
0.25848	0.566446
0.259835	0.566056
0.261459	0.565667
0.261941	0.565277
0.261967	0.564887
0.262609	0.564497
0.263256	0.564108
0.263256	0.563718
0.263256	0.563328
0.263718	0.562939
0.263741	0.562549
0.264223	0.562159
0.264223	0.561769
0.264223	0.56138
0.264223	0.56099
0.264223	0.5606
0.264223	0.560211
0.264223	0.559821
0.264223	0.559431
0.264223	0.559041
0.264223	0.558652
0.264223	0.558262
0.264223	0.557872
0.264223	0.557483
0.264223	0.557093
0.264223	0.556703
0.264223	0.556313
0.264223	0.555924
0.264223	0.555534
0.264223	0.555144
0.264223	0.554755
0.264409	0.554365
0.267415	0.553975
0.267415	0.553585
0.26853	0.553196
0.268771	0.552806
0.268819	0.552416
0.269047	0.552027
0.27013	0.551637
0.27013	0.551247
0.270812	0.550858
0.271679	0.550468
0.27388	0.550078
0.27388	0.549688
0.27388	0.549299
0.275985	0.548909
0.276127	0.548519
0.276127	0.54813
0.277442	0.54774
0.279158	0.54735
0.279158	0.54696
0.279183	0.546571
0.279338	0.546181
0.279338	0.545791
0.279726	0.545402
0.27994	0.545012
0.27994	0.544622
0.27994	0.544232
0.27994	0.543843
0.280245	0.543453
0.280245	0.543063
0.280255	0.542674
0.282061	0.542284
0.282061	0.541894
0.282914	0.541504
0.284326	0.541115
0.286112	0.540725
0.286112	0.540335
0.286729	0.539946
0.287545	0.539556
0.287545	0.539166
0.288591	0.538776
0.289497	0.538387
0.289497	0.537997
0.290288	0.537607
0.290487	0.537218
0.292965	0.536828
0.293317	0.536438
0.294168	0.536048
0.294168	0.535659
0.294168	0.535269
0.294168	0.534879
0.294168	0.53449
0.294857	0.5341
0.294857	0.53371
0.294885	0.53332
0.295122	0.532931
0.29571	0.532541
0.295875	0.532151
0.295875	0.531762
0.299836	0.531372
0.299836	0.530982
0.300335	0.530593
0.300865	0.530203
0.300865	0.529813
0.300865	0.529423
0.300865	0.529034
0.300865	0.528644
0.303452	0.528254
0.303697	0.527865
0.303697	0.527475
0.303697	0.527085
0.303697	0.526695
0.303697	0.526306
0.30412	0.525916
0.305795	0.525526
0.307554	0.525137
0.309504	0.524747
0.309504	0.524357
0.310176	0.523967
0.310176	0.523578
0.310176	0.523188
0.310375	0.522798
0.312122	0.522409
0.312387	0.522019
0.31424	0.521629
0.314826	0.521239
0.316717	0.52085
0.318609	0.52046
0.318973	0.52007
0.319561	0.519681
0.319561	0.519291
0.319669	0.518901
0.319669	0.518511
0.319669	0.518122
0.319669	0.517732
0.319687	0.517342
0.320515	0.516953
0.320515	0.516563
0.320792	0.516173
0.323741	0.515783
0.324793	0.515394
0.32568	0.515004
0.329462	0.514614
0.330838	0.514225
0.330854	0.513835
0.33121	0.513445
0.33121	0.513055
0.332769	0.512666
0.333098	0.512276
0.334087	0.511886
0.336192	0.511497
0.336192	0.511107
0.336192	0.510717
0.336293	0.510328
0.337641	0.509938
0.338132	0.509548
0.338473	0.509158
0.339849	0.508769
0.340984	0.508379
0.341193	0.507989
0.341413	0.5076
0.342832	0.50721
0.346802	0.50682
0.346929	0.50643
0.347503	0.506041
0.351532	0.505651
0.351532	0.505261
0.351532	0.504872
0.351556	0.504482
0.352298	0.504092
0.352298	0.503702
0.352298	0.503313
0.352298	0.502923
0.352298	0.502533
0.352298	0.502144
0.352298	0.501754
0.352298	0.501364
0.352298	0.500974
0.352298	0.500585
0.352298	0.500195
0.353247	0.499805
0.353247	0.499416
0.35401	0.499026
0.354313	0.498636
0.354313	0.498246
0.354313	0.497857
0.354313	0.497467
0.354313	0.497077
0.354313	0.496688
0.354313	0.496298
0.354638	0.495908
0.35505	0.495518
0.355472	0.495129
0.356287	0.494739
0.356932	0.494349
0.356932	0.49396
0.357277	0.49357
0.357277	0.49318
0.36109	0.49279
0.363138	0.492401
0.363305	0.492011
0.364142	0.491621
0.367639	0.491232
0.367728	0.490842
0.367765	0.490452
0.367981	0.490062
0.369923	0.489673
0.371323	0.489283
0.372205	0.488893
0.372211	0.488504
0.372211	0.488114
0.372211	0.487724
0.37245	0.487335
0.372812	0.486945
0.373041	0.486555
0.374026	0.486165
0.37561	0.485776
0.375632	0.485386
0.376081	0.484996
0.377663	0.484607
0.378216	0.484217
0.378216	0.483827
0.379182	0.483437
0.380689	0.483048
0.381133	0.482658
0.381191	0.482268
0.381191	0.481879
0.381737	0.481489
0.38233	0.481099
0.38255	0.480709
0.383038	0.48032
0.383624	0.47993
0.383624	0.47954
0.383721	0.479151
0.384535	0.478761
0.384707	0.478371
0.385155	0.477981
0.387969	0.477592
0.387969	0.477202
0.387969	0.476812
0.387997	0.476423
0.390152	0.476033
0.391323	0.475643
0.392189	0.475253
0.392209	0.474864
0.392209	0.474474
0.392889	0.474084
0.392889	0.473695
0.392889	0.473305
0.392889	0.472915
0.39345	0.472525
0.393914	0.472136
0.394805	0.471746
0.394805	0.471356
0.394885	0.470967
0.399608	0.470577
0.399608	0.470187
0.402439	0.469797
0.402439	0.469408
0.403228	0.469018
0.403228	0.468628
0.403293	0.468239
0.403571	0.467849
0.403571	0.467459
0.404027	0.46707
0.40493	0.46668
0.406604	0.46629
0.406604	0.4659
0.407186	0.465511
0.407643	0.465121
0.407643	0.464731
0.408311	0.464342
0.408311	0.463952
0.408548	0.463562
0.409274	0.463172
0.410036	0.462783
0.412371	0.462393
0.412672	0.462003
0.413568	0.461614
0.413689	0.461224
0.413689	0.460834
0.413689	0.460444
0.413689	0.460055
0.415065	0.459665
0.415592	0.459275
0.417731	0.458886
0.417731	0.458496
0.41816	0.458106
0.42024	0.457716
0.42024	0.457327
0.421317	0.456937
0.423444	0.456547
0.423585	0.456158
0.423907	0.455768
0.423907	0.455378
0.424261	0.454988
0.424811	0.454599
0.424811	0.454209
0.424811	0.453819
0.427864	0.45343
0.429018	0.45304
0.432493	0.45265
0.432493	0.45226
0.432635	0.451871
0.432635	0.451481
0.433502	0.451091
0.434246	0.450702
0.434587	0.450312
0.434886	0.449922
0.43656	0.449532
0.437182	0.449143
0.438972	0.448753
0.439318	0.448363
0.440372	0.447974
0.440372	0.447584
0.440372	0.447194
0.440372	0.446805
0.440372	0.446415
0.440809	0.446025
0.441379	0.445635
0.444585	0.445246
0.444585	0.444856
0.444585	0.444466
0.444585	0.444077
0.445431	0.443687
0.450044	0.443297
0.450291	0.442907
0.451297	0.442518
0.451297	0.442128
0.451297	0.441738
0.451297	0.441349
0.454924	0.440959
0.454924	0.440569
0.454924	0.440179
0.454924	0.43979
0.455546	0.4394
0.455546	0.43901
0.455546	0.438621
0.455546	0.438231
0.455546	0.437841
0.457143	0.437451
0.458084	0.437062
0.458599	0.436672
0.460212	0.436282
0.462264	0.435893
0.462264	0.435503
0.462264	0.435113
0.462264	0.434723
0.463519	0.434334
0.465991	0.433944
0.468339	0.433554
0.470101	0.433165
0.471538	0.432775
0.471538	0.432385
0.474372	0.431995
0.474703	0.431606
0.475075	0.431216
0.478324	0.430826
0.479342	0.430437
0.479964	0.430047
0.481505	0.429657
0.483533	0.429267
0.483533	0.428878
0.483533	0.428488
0.483533	0.428098
0.485942	0.427709
0.485942	0.427319
0.488905	0.426929
0.488905	0.42654
0.488905	0.42615
0.490702	0.42576
0.490702	0.42537
0.491843	0.424981
0.492947	0.424591
0.496281	0.424201
0.496281	0.423812
0.497591	0.423422
0.498475	0.423032
0.502113	0.422642
0.504288	0.422253
0.50444	0.421863
0.505175	0.421473
0.505517	0.421084
0.505624	0.420694
0.506162	0.420304
0.506162	0.419914
0.506162	0.419525
0.506162	0.419135
0.506162	0.418745
0.50662	0.418356
0.507709	0.417966
0.507709	0.417576
0.508393	0.417186
0.508982	0.416797
0.511498	0.416407
0.513525	0.416017
0.51565	0.415628
0.516959	0.415238
0.517364	0.414848
0.517364	0.414458
0.517781	0.414069
0.517781	0.413679
0.519491	0.413289
0.522918	0.4129
0.526513	0.41251
0.526513	0.41212
0.526513	0.41173
0.526513	0.411341
0.526513	0.410951
0.527299	0.410561
0.528191	0.410172
0.528446	0.409782
0.528446	0.409392
0.528446	0.409002
0.528446	0.408613
0.528446	0.408223
0.528446	0.407833
0.528446	0.407444
0.528446	0.407054
0.528446	0.406664
0.528446	0.406275
0.528446	0.405885
0.528873	0.405495
0.531154	0.405105
0.534598	0.404716
0.53483	0.404326
0.534877	0.403936
0.535032	0.403547
0.535032	0.403157
0.535142	0.402767
0.536064	0.402377
0.537543	0.401988
0.537638	0.401598
0.537638	0.401208
0.53807	0.400819
0.538095	0.400429
0.538229	0.400039
0.541693	0.399649
0.543467	0.39926
0.545317	0.39887
0.546312	0.39848
0.546312	0.398091
0.547977	0.397701
0.548249	0.397311
0.548249	0.396921
0.549279	0.396532
0.551459	0.396142
0.552255	0.395752
0.552255	0.395363
0.553356	0.394973
0.554284	0.394583
0.556778	0.394193
0.556778	0.393804
0.556778	0.393414
0.556778	0.393024
0.556778	0.392635
0.556788	0.392245
0.559335	0.391855
0.55988	0.391465
0.561039	0.391076
0.561039	0.390686
0.561755	0.390296
0.563415	0.389907
0.564121	0.389517
0.564121	0.389127
0.565997	0.388737
0.566068	0.388348
0.567444	0.387958
0.568655	0.387568
0.572223	0.387179
0.573495	0.386789
0.574993	0.386399
0.575348	0.386009
0.575436	0.38562
0.576956	0.38523
0.576956	0.38484
0.580576	0.384451
0.581995	0.384061
0.582925	0.383671
0.582925	0.383282
0.585264	0.382892
0.585329	0.382502
0.585424	0.382112
0.588313	0.381723
0.588336	0.381333
0.588336	0.380943
0.589334	0.380554
0.589563	0.380164
0.589713	0.379774
0.59322	0.379384
0.594736	0.378995
0.595546	0.378605
0.59953	0.378215
0.601729	0.377826
0.601729	0.377436
0.601816	0.377046
0.605232	0.376656
0.606543	0.376267
0.607394	0.375877
0.607394	0.375487
0.607394	0.375098
0.607394	0.374708
0.607394	0.374318
0.608896	0.373928
0.610071	0.373539
0.610071	0.373149
0.610864	0.372759
0.611465	0.37237
0.616521	0.37198
0.616521	0.37159
0.616521	0.3712
0.616521	0.370811
0.616521	0.370421
0.616521	0.370031
0.620533	0.369642
0.620533	0.369252
0.620533	0.368862
0.624106	0.368472
0.627748	0.368083
0.62848	0.367693
0.63036	0.367303
0.630691	0.366914
0.63142	0.366524
0.63142	0.366134
0.631835	0.365744
0.635166	0.365355
0.635603	0.364965
0.636228	0.364575
0.63627	0.364186
0.637385	0.363796
0.639175	0.363406
0.639175	0.363017
0.639175	0.362627
0.640153	0.362237
0.64103	0.361847
0.64103	0.361458
0.643902	0.361068
0.644297	0.360678
0.647482	0.360289
0.650167	0.359899
0.651369	0.359509
0.651369	0.359119
0.651378	0.35873
0.651788	0.35834
0.65233	0.35795
0.653648	0.357561
0.655224	0.357171
0.655357	0.356781
0.658006	0.356391
0.658011	0.356002
0.658011	0.355612
0.658011	0.355222
0.658141	0.354833
0.658141	0.354443
0.658141	0.354053
0.658141	0.353663
0.659192	0.353274
0.660736	0.352884
0.661677	0.352494
0.661708	0.352105
0.66242	0.351715
0.663349	0.351325
0.665538	0.350935
0.665718	0.350546
0.666963	0.350156
0.667307	0.349766
0.669056	0.349377
0.671342	0.348987
0.671342	0.348597
0.672384	0.348207
0.676945	0.347818
0.676945	0.347428
0.676945	0.347038
0.677674	0.346649
0.679222	0.346259
0.679334	0.345869
0.680412	0.345479
0.682386	0.34509
0.683797	0.3447
0.683834	0.34431
0.6847	0.343921
0.685714	0.343531
0.686151	0.343141
0.686706	0.342752
0.687126	0.342362
0.687126	0.341972
0.687326	0.341582
0.691195	0.341193
0.692076	0.340803
0.693604	0.340413
0.693859	0.340024
0.695018	0.339634
0.695306	0.339244
0.695749	0.338854
0.695749	0.338465
0.695749	0.338075
0.695749	0.337685
0.697561	0.337296
0.697885	0.336906
0.698345	0.336516
0.700939	0.336126
0.703065	0.335737
0.704595	0.335347
0.704595	0.334957
0.704595	0.334568
0.704595	0.334178
0.705265	0.333788
0.706494	0.333398
0.708019	0.333009
0.708627	0.332619
0.708627	0.332229
0.708627	0.33184
0.7101	0.33145
0.711302	0.33106
0.712575	0.33067
0.713107	0.330281
0.713376	0.329891
0.713404	0.329501
0.713404	0.329112
0.713404	0.328722
0.713755	0.328332
0.713863	0.327942
0.714408	0.327553
0.714408	0.327163
0.714553	0.326773
0.722084	0.326384
0.72439	0.325994
0.729382	0.325604
0.729382	0.325214
0.730934	0.324825
0.733357	0.324435
0.734082	0.324045
0.735962	0.323656
0.74232	0.323266
0.744901	0.322876
0.744901	0.322487
0.746239	0.322097
0.748827	0.321707
0.751602	0.321317
0.752161	0.320928
0.752161	0.320538
0.752161	0.320148
0.752161	0.319759
0.752161	0.319369
0.752161	0.318979
0.753458	0.318589
0.754243	0.3182
0.754481	0.31781
0.755513	0.31742
0.756432	0.317031
0.757704	0.316641
0.759243	0.316251
0.762712	0.315861
0.763473	0.315472
0.763473	0.315082
0.763473	0.314692
0.76545	0.314303
0.769415	0.313913
0.770416	0.313523
0.770965	0.313133
0.770965	0.312744
0.771634	0.312354
0.775439	0.311964
0.775571	0.311575
0.775939	0.311185
0.775939	0.310795
0.778049	0.310405
0.778821	0.310016
0.779504	0.309626
0.780897	0.309236
0.786141	0.308847
0.788922	0.308457
0.788922	0.308067
0.789769	0.307677
0.791457	0.307288
0.79163	0.306898
0.79267	0.306508
0.79267	0.306119
0.79267	0.305729
0.79267	0.305339
0.802245	0.304949
0.802245	0.30456
0.802867	0.30417
0.802894	0.30378
0.80407	0.303391
0.804878	0.303001
0.804878	0.302611
0.80604	0.302222
0.806457	0.301832
0.807208	0.301442
0.809859	0.301052
0.810329	0.300663
0.81039	0.300273
0.815036	0.299883
0.815201	0.299494
0.815201	0.299104
0.816623	0.298714
0.816796	0.298324
0.819594	0.297935
0.819594	0.297545
0.823193	0.297155
0.827378	0.296766
0.827378	0.296376
0.827378	0.295986
0.827378	0.295596
0.82845	0.295207
0.829059	0.294817
0.831169	0.294427
0.831185	0.294038
0.83589	0.293648
0.837474	0.293258
0.837474	0.292868
0.83982	0.292479
0.83982	0.292089
0.843285	0.291699
0.846182	0.29131
0.847169	0.29092
0.847689	0.29053
0.849623	0.29014
0.851948	0.289751
0.853047	0.289361
0.853047	0.288971
0.855728	0.288582
0.857005	0.288192
0.858537	0.287802
0.860475	0.287412
0.860475	0.287023
0.862696	0.286633
0.862696	0.286243
0.86286	0.285854
0.86286	0.285464
0.863783	0.285074
0.863783	0.284684
0.864986	0.284295
0.864986	0.283905
0.870863	0.283515
0.871146	0.283126
0.871146	0.282736
0.877944	0.282346
0.878831	0.281956
0.880744	0.281567
0.882504	0.281177
0.885024	0.280787
0.89011	0.280398
0.890719	0.280008
0.89172	0.279618
0.89172	0.279229
0.893506	0.278839
0.902594	0.278449
0.909091	0.278059
0.911092	0.27767
0.911092	0.27728
0.911092	0.27689
0.911092	0.276501
0.911092	0.276111
0.911092	0.275721
0.911092	0.275331
0.913345	0.274942
0.914286	0.274552
0.916168	0.274162
0.919202	0.273773
0.920188	0.273383
0.922662	0.272993
0.923601	0.272603
0.924528	0.272214
0.924528	0.271824
0.927505	0.271434
0.930527	0.271045
0.932006	0.270655
0.932602	0.270265
0.939024	0.269875
0.940202	0.269486
0.940866	0.269096
0.941617	0.268706
0.941665	0.268317
0.94272	0.267927
0.944866	0.267537
0.946645	0.267147
0.955844	0.266758
0.956649	0.266368
0.959006	0.265978
0.95906	0.265589
0.961708	0.265199
0.967066	0.264809
0.968153	0.264419
0.968818	0.26403
0.968818	0.26364
0.968818	0.26325
0.968818	0.262861
0.968818	0.262471
0.968818	0.262081
0.973209	0.261691
0.973209	0.261302
0.975251	0.260912
0.976387	0.260522
0.976387	0.260133
0.977066	0.259743
0.97781	0.259353
0.97781	0.258964
0.980522	0.258574
0.983036	0.258184
0.991181	0.257794
0.992515	0.257405
0.992515	0.257015
0.992515	0.256625
0.992683	0.256236
0.996208	0.255846
0.996614	0.255456
1.00858	0.255066
1.00858	0.254677
1.00858	0.254287
1.00872	0.253897
1.00872	0.253508
1.00872	0.253118
1.01125	0.252728
1.01564	0.252338
1.01705	0.251949
1.01796	0.251559
1.023	0.251169
1.02358	0.25078
1.02634	0.25039
1.03371	0.25
1.03371	0.24961
1.03556	0.249221
1.03898	0.248831
1.03976	0.248441
1.04079	0.248052
1.04341	0.247662
1.04341	0.247272
1.04341	0.246882
1.04426	0.246493
1.04777	0.246103
1.05036	0.245713
1.05036	0.245324
1.0506	0.244934
1.0506	0.244544
1.0506	0.244154
1.05303	0.243765
1.05303	0.243375
1.05689	0.242985
1.05689	0.242596
1.05689	0.242206
1.05689	0.241816
1.05689	0.241426
1.0579	0.241037
1.05974	0.240647
1.06294	0.240257
1.06886	0.239868
1.07049	0.239478
1.07619	0.239088
1.07619	0.238699
1.07994	0.238309
1.08749	0.237919
1.09063	0.237529
1.09063	0.23714
1.09262	0.23675
1.10181	0.23636
1.10181	0.235971
1.10292	0.235581
1.10394	0.235191
1.10703	0.234801
1.11091	0.234412
1.11655	0.234022
1.11663	0.233632
1.12575	0.233243
1.12683	0.232853
1.13287	0.232463
1.13912	0.232073
1.14497	0.231684
1.14999	0.231294
1.14999	0.230904
1.15271	0.230515
1.1531	0.230125
1.15985	0.229735
1.16391	0.229345
1.16417	0.228956
1.16417	0.228566
1.16417	0.228176
1.16582	0.227787
1.16585	0.227397
1.16585	0.227007
1.17066	0.226617
1.17066	0.226228
1.1715	0.225838
1.17186	0.225448
1.18239	0.225059
1.18284	0.224669
1.18465	0.224279
1.18482	0.223889
1.18901	0.2235
1.19445	0.22311
1.19611	0.22272
1.19679	0.222331
1.19745	0.221941
1.19935	0.221551
1.2043	0.221161
[truncated: 567 more rows]

## Sheet: 15nt 4A Br - nuc
Volume (x)	CCDF (y)
0.003035	0.998447
0.003587	0.995342
0.005132	0.992236
0.005166	0.989131
0.00696	0.986025
0.007849	0.982919
0.008277	0.979814
0.008801	0.976708
0.009137	0.973603
0.009381	0.970497
0.010485	0.967392
0.010868	0.964286
0.012101	0.96118
0.014848	0.958075
0.015396	0.954969
0.015402	0.951864
0.019622	0.948758
0.021082	0.945652
0.021645	0.942547
0.02198	0.939441
0.022002	0.936336
0.02206	0.93323
0.023331	0.930124
0.025303	0.927019
0.02566	0.923913
0.025961	0.920808
0.026375	0.917702
0.026754	0.914596
0.027471	0.911491
0.032086	0.908385
0.036807	0.90528
0.037618	0.902174
0.041186	0.899069
0.04394	0.895963
0.045686	0.892857
0.045796	0.889752
0.049689	0.886646
0.052749	0.883541
0.05384	0.880435
0.060506	0.877329
0.063558	0.874224
0.063574	0.871118
0.06809	0.868013
0.069234	0.864907
0.069672	0.861801
0.072618	0.858696
0.073614	0.85559
0.075674	0.852485
0.075702	0.849379
0.077382	0.846273
0.077579	0.843168
0.079951	0.840062
0.082787	0.836957
0.083154	0.833851
0.101041	0.830746
0.106011	0.82764
0.106078	0.824534
0.112297	0.821429
0.117428	0.818323
0.121983	0.815218
0.122132	0.812112
0.12678	0.809006
0.127458	0.805901
0.143808	0.802795
0.146136	0.79969
0.146438	0.796584
0.146611	0.793478
0.146785	0.790373
0.161407	0.787267
0.16576	0.784162
0.166284	0.781056
0.166635	0.777951
0.166635	0.774845
0.168922	0.771739
0.175841	0.768634
0.180144	0.765528
0.181188	0.762423
0.191933	0.759317
0.198326	0.756211
0.207667	0.753106
0.210569	0.75
0.210996	0.746895
0.23151	0.743789
0.256379	0.740683
0.267501	0.737578
0.2709	0.734472
0.275639	0.731367
0.28546	0.728261
0.292521	0.725155
0.295382	0.72205
0.304989	0.718944
0.305091	0.715839
0.314708	0.712733
0.316403	0.709628
0.31919	0.706522
0.322897	0.703416
0.333293	0.700311
0.335227	0.697205
0.335341	0.6941
0.341073	0.690994
0.348675	0.687888
0.351097	0.684783
0.354978	0.681677
0.369839	0.678572
0.371087	0.675466
0.375771	0.67236
0.384631	0.669255
0.387132	0.666149
0.389205	0.663044
0.404325	0.659938
0.423288	0.656833
0.424045	0.653727
0.430143	0.650621
0.433236	0.647516
0.446099	0.64441
0.449048	0.641305
0.451227	0.638199
0.451561	0.635093
0.45218	0.631988
0.45458	0.628882
0.477194	0.625777
0.478261	0.622671
0.482381	0.619565
0.5	0.61646
0.502218	0.613354
0.502738	0.610249
0.503601	0.607143
0.508523	0.604037
0.51265	0.600932
0.522745	0.597826
0.527896	0.594721
0.533389	0.591615
0.540569	0.58851
0.544734	0.585404
0.547855	0.582298
0.562005	0.579193
0.567661	0.576087
0.572625	0.572982
0.587413	0.569876
0.596591	0.56677
0.608108	0.563665
0.611478	0.560559
0.620222	0.557454
0.626236	0.554348
0.634202	0.551242
0.635308	0.548137
0.645919	0.545031
0.658172	0.541926
0.659272	0.53882
0.66838	0.535714
0.698864	0.532609
0.702562	0.529503
0.720572	0.526398
0.722978	0.523292
0.722989	0.520187
0.73502	0.517081
0.743499	0.513975
0.745342	0.51087
0.746369	0.507764
0.76166	0.504659
0.762473	0.501553
0.769713	0.498447
0.779712	0.495342
0.782825	0.492236
0.790232	0.489131
0.804508	0.486025
0.809524	0.482919
0.81621	0.479814
0.828229	0.476708
0.830101	0.473603
0.833113	0.470497
0.836011	0.467392
0.837156	0.464286
0.850159	0.46118
0.851733	0.458075
0.872445	0.454969
0.880491	0.451864
0.881988	0.448758
0.883464	0.445652
0.883523	0.442547
0.889197	0.439441
0.892045	0.436336
0.898881	0.43323
0.919454	0.430124
0.927393	0.427019
0.939411	0.423913
0.945584	0.420808
0.95041	0.417702
0.957363	0.414596
0.960555	0.411491
0.968127	0.408385
0.975155	0.40528
0.979368	0.402174
0.987059	0.399069
0.996099	0.395963
1	0.392857
1	0.389752
1	0.386646
1	0.383541
1	0.380435
1	0.377329
1	0.374224
1	0.371118
1.00132	0.368013
1.00528	0.364907
1.02216	0.361801
1.02846	0.358696
1.02878	0.35559
1.03712	0.352485
1.0409	0.349379
1.04364	0.346273
1.04881	0.343168
1.07911	0.340062
1.08082	0.336957
1.08192	0.333851
1.08391	0.330746
1.08687	0.32764
1.0877	0.324534
1.10028	0.321429
1.1263	0.318323
1.12756	0.315218
1.13017	0.312112
1.13187	0.309006
1.13307	0.305901
1.13665	0.302795
1.14076	0.29969
1.14827	0.296584
1.15797	0.293478
1.16665	0.290373
1.17642	0.287267
1.18367	0.284162
1.20317	0.281056
1.22981	0.277951
1.249	0.274845
1.25618	0.271739
1.25974	0.268634
1.27273	0.265528
1.27297	0.262423
1.29874	0.259317
1.30448	0.256211
1.34152	0.253106
1.34169	0.25
1.35368	0.246895
1.37162	0.243789
1.37932	0.240683
1.42381	0.237578
1.44598	0.234472
1.45104	0.231367
1.45254	0.228261
1.45454	0.225155
1.45618	0.22205
1.47144	0.218944
1.47195	0.215839
1.51679	0.212733
1.53002	0.209628
1.54173	0.206522
1.54676	0.203416
1.55541	0.200311
1.56118	0.197205
1.56342	0.1941
1.57467	0.190994
1.57671	0.187888
1.57671	0.184783
1.57806	0.181677
1.62733	0.178572
1.64888	0.175466
1.6504	0.17236
1.66285	0.169255
1.67217	0.166149
1.71191	0.163044
1.71783	0.159938
1.71787	0.156833
1.72022	0.153727
1.74432	0.150621
1.77355	0.147516
1.77448	0.14441
1.79083	0.141305
1.80807	0.138199
1.82684	0.135093
1.85339	0.131988
1.8658	0.128882
1.87216	0.125777
1.87578	0.122671
1.88021	0.119565
1.88234	0.11646
1.91377	0.113354
1.93272	0.110249
1.96238	0.107143
1.97892	0.104037
1.99483	0.100932
2.00284	0.097826
2.02539	0.094721
2.02962	0.091615
2.11118	0.08851
2.15615	0.085404
2.3232	0.082298
2.3272	0.079193
2.50732	0.076087
2.52182	0.072982
2.55556	0.069876
2.66833	0.06677
2.7798	0.063665
2.78728	0.060559
2.81248	0.057454
2.85624	0.054348
2.90359	0.051242
2.93548	0.048137
3.53842	0.045031
3.56599	0.041926
3.60761	0.03882
3.67641	0.035714
3.82261	0.032609
3.86029	0.029503
3.93041	0.026398
4.14935	0.023292
4.2049	0.020187
4.30473	0.017081
4.54162	0.013975
5.84786	0.01087
7.35161	0.007764
7.8877	0.004659
8.17213	0.001553

## Sheet: 15nt 4A Br - cyto
Volume (x)	CCDF (y)
0.005706	0.999918
0.007354	0.999755
0.007354	0.999591
0.007354	0.999427
0.008559	0.999264
0.008559	0.9991
0.008628	0.998937
0.008628	0.998773
0.010656	0.998609
0.010962	0.998446
0.011031	0.998282
0.011031	0.998118
0.011031	0.997955
0.011062	0.997791
0.014308	0.997627
0.014308	0.997464
0.014308	0.9973
0.014708	0.997136
0.014708	0.996973
0.014708	0.996809
0.014749	0.996646
0.015466	0.996482
0.016443	0.996318
0.017118	0.996155
0.017553	0.995991
0.017866	0.995827
0.019078	0.995664
0.019078	0.9955
0.019183	0.995336
0.020384	0.995173
0.020384	0.995009
0.020384	0.994846
0.020384	0.994682
0.020384	0.994518
0.021312	0.994355
0.021312	0.994191
0.021924	0.994027
0.021924	0.993864
0.021924	0.9937
0.022124	0.993536
0.022825	0.993373
0.022825	0.993209
0.0232	0.993046
0.023505	0.992882
0.023729	0.992718
0.023729	0.992555
0.02407	0.992391
0.024664	0.992227
0.025739	0.992064
0.025739	0.9919
0.025811	0.991736
0.027555	0.991573
0.027555	0.991409
0.027555	0.991245
0.027555	0.991082
0.027555	0.990918
0.027555	0.990755
0.027555	0.990591
0.027555	0.990427
0.028617	0.990264
0.029416	0.9901
0.029499	0.989936
0.030577	0.989773
0.030577	0.989609
0.030577	0.989445
0.030933	0.989282
0.031384	0.989118
0.031969	0.988955
0.031969	0.988791
0.032842	0.988627
0.032842	0.988464
0.032842	0.9883
0.032842	0.988136
0.032842	0.987973
0.032842	0.987809
0.032842	0.987645
0.032842	0.987482
0.032842	0.987318
0.033186	0.987154
0.033386	0.986991
0.034649	0.986827
0.034649	0.986664
0.034649	0.9865
0.034649	0.986336
0.034649	0.986173
0.034649	0.986009
0.034649	0.985845
0.034714	0.985682
0.034714	0.985518
0.034714	0.985354
0.034714	0.985191
0.034714	0.985027
0.034714	0.984864
0.034714	0.9847
0.034714	0.984536
0.034714	0.984373
0.034714	0.984209
0.034714	0.984045
0.034714	0.983882
0.034714	0.983718
0.034714	0.983554
0.034714	0.983391
0.034714	0.983227
0.034714	0.983064
0.034714	0.9829
0.034714	0.982736
0.034714	0.982573
0.034714	0.982409
0.034714	0.982245
0.034714	0.982082
0.034714	0.981918
0.034714	0.981754
0.034714	0.981591
0.034714	0.981427
0.034714	0.981263
0.034714	0.9811
0.035106	0.980936
0.035106	0.980773
0.035106	0.980609
0.035106	0.980445
0.035106	0.980282
0.035106	0.980118
0.035106	0.979954
0.035106	0.979791
0.035106	0.979627
0.035106	0.979463
0.035106	0.9793
0.035106	0.979136
0.035106	0.978973
0.035106	0.978809
0.035106	0.978645
0.035106	0.978482
0.035106	0.978318
0.035106	0.978154
0.035106	0.977991
0.035106	0.977827
0.035106	0.977663
0.035106	0.9775
0.035106	0.977336
0.035106	0.977172
0.035106	0.977009
0.035593	0.976845
0.035593	0.976682
0.035593	0.976518
0.035733	0.976354
0.035733	0.976191
0.035733	0.976027
0.035733	0.975863
0.035733	0.9757
0.035733	0.975536
0.035733	0.975372
0.035733	0.975209
0.035733	0.975045
0.035733	0.974882
0.036301	0.974718
0.036301	0.974554
0.036301	0.974391
0.036301	0.974227
0.036301	0.974063
0.036301	0.9739
0.036301	0.973736
0.036301	0.973572
0.036301	0.973409
0.036301	0.973245
0.036301	0.973082
0.036697	0.972918
0.038156	0.972754
0.038156	0.972591
0.038666	0.972427
0.039141	0.972263
0.039141	0.9721
0.039141	0.971936
0.039141	0.971772
0.039141	0.971609
0.039141	0.971445
0.039141	0.971281
0.039141	0.971118
0.039141	0.970954
0.039141	0.970791
0.039141	0.970627
0.039141	0.970463
0.039141	0.9703
0.039141	0.970136
0.039141	0.969972
0.039141	0.969809
0.039141	0.969645
0.039141	0.969481
0.039141	0.969318
0.041072	0.969154
0.041072	0.968991
0.041072	0.968827
0.041072	0.968663
0.041072	0.9685
0.041072	0.968336
0.041072	0.968172
0.041072	0.968009
0.041072	0.967845
0.041072	0.967681
0.041072	0.967518
0.041072	0.967354
0.041072	0.96719
0.041072	0.967027
0.041072	0.966863
0.041072	0.9667
0.041072	0.966536
0.041072	0.966372
0.041072	0.966209
0.041072	0.966045
0.041072	0.965881
0.041072	0.965718
0.041072	0.965554
0.041333	0.96539
0.041333	0.965227
0.041333	0.965063
0.042625	0.9649
0.042925	0.964736
0.043196	0.964572
0.043196	0.964409
0.044209	0.964245
0.044209	0.964081
0.044209	0.963918
0.044209	0.963754
0.044209	0.96359
0.044209	0.963427
0.04501	0.963263
0.045877	0.9631
0.045877	0.962936
0.045877	0.962772
0.045877	0.962609
0.045877	0.962445
0.045877	0.962281
0.045877	0.962118
0.045877	0.961954
0.045877	0.96179
0.045877	0.961627
0.045877	0.961463
0.045877	0.961299
0.045877	0.961136
0.045877	0.960972
0.045877	0.960809
0.045877	0.960645
0.045877	0.960481
0.045877	0.960318
0.046588	0.960154
0.04701	0.95999
0.04701	0.959827
0.047458	0.959663
0.0475	0.959499
0.0475	0.959336
0.0475	0.959172
0.0475	0.959009
0.0475	0.958845
0.047511	0.958681
0.047511	0.958518
0.047511	0.958354
0.047511	0.95819
0.047511	0.958027
0.047511	0.957863
0.047511	0.957699
0.047511	0.957536
0.04814	0.957372
0.04814	0.957208
0.04814	0.957045
0.04814	0.956881
0.04814	0.956718
0.04814	0.956554
0.04814	0.95639
0.04814	0.956227
0.04814	0.956063
0.04814	0.955899
0.04814	0.955736
0.04814	0.955572
0.04814	0.955408
0.04814	0.955245
0.04814	0.955081
0.04814	0.954918
0.04814	0.954754
0.048986	0.95459
0.048986	0.954427
0.048986	0.954263
0.049263	0.954099
0.049263	0.953936
0.049263	0.953772
0.049263	0.953608
0.049263	0.953445
0.049263	0.953281
0.049263	0.953118
0.049263	0.952954
0.049263	0.95279
0.049263	0.952627
0.050666	0.952463
0.050666	0.952299
0.050666	0.952136
0.050666	0.951972
0.050666	0.951808
0.050666	0.951645
0.050666	0.951481
0.050666	0.951317
0.050666	0.951154
0.050666	0.95099
0.050666	0.950827
0.050666	0.950663
0.050666	0.950499
0.050666	0.950336
0.050666	0.950172
0.050666	0.950008
0.050666	0.949845
0.050666	0.949681
0.050666	0.949517
0.050666	0.949354
0.050666	0.94919
0.050666	0.949027
0.050666	0.948863
0.050666	0.948699
0.050666	0.948536
0.050961	0.948372
0.051478	0.948208
0.051769	0.948045
0.051974	0.947881
0.051974	0.947717
0.051974	0.947554
0.052071	0.94739
0.052071	0.947226
0.052071	0.947063
0.052071	0.946899
0.052071	0.946736
0.052071	0.946572
0.052071	0.946408
0.052071	0.946245
0.052071	0.946081
0.052071	0.945917
0.052071	0.945754
0.052071	0.94559
0.052071	0.945426
0.052071	0.945263
0.052071	0.945099
0.052071	0.944936
0.052071	0.944772
0.052071	0.944608
0.052071	0.944445
0.052071	0.944281
0.052071	0.944117
0.052071	0.943954
0.052071	0.94379
0.052464	0.943626
0.052658	0.943463
0.052658	0.943299
0.052658	0.943136
0.052658	0.942972
0.052658	0.942808
0.052658	0.942645
0.052658	0.942481
0.052658	0.942317
0.052658	0.942154
0.052658	0.94199
0.052658	0.941826
0.052658	0.941663
0.052658	0.941499
0.052658	0.941335
0.052658	0.941172
0.052658	0.941008
0.052658	0.940845
0.052658	0.940681
0.052658	0.940517
0.052658	0.940354
0.052658	0.94019
0.052658	0.940026
0.052658	0.939863
0.052658	0.939699
0.052658	0.939535
0.052658	0.939372
0.052658	0.939208
0.053033	0.939045
0.053033	0.938881
0.053033	0.938717
0.053033	0.938554
0.053033	0.93839
0.053033	0.938226
0.053033	0.938063
0.053033	0.937899
0.053599	0.937735
0.053599	0.937572
0.053599	0.937408
0.053599	0.937244
0.053599	0.937081
0.053599	0.936917
0.053599	0.936754
0.053599	0.93659
0.053599	0.936426
0.053599	0.936263
0.053599	0.936099
0.053599	0.935935
0.053599	0.935772
0.053599	0.935608
0.054132	0.935444
0.054132	0.935281
0.054451	0.935117
0.054451	0.934954
0.054451	0.93479
0.054451	0.934626
0.05511	0.934463
0.05511	0.934299
0.057594	0.934135
0.058135	0.933972
0.058135	0.933808
0.058135	0.933644
0.058135	0.933481
0.058135	0.933317
0.058135	0.933154
0.058135	0.93299
0.058135	0.932826
0.058135	0.932663
0.058135	0.932499
0.058135	0.932335
0.058135	0.932172
0.058312	0.932008
0.058312	0.931844
0.058312	0.931681
0.058312	0.931517
0.058312	0.931353
0.058312	0.93119
0.058312	0.931026
0.058312	0.930863
0.058312	0.930699
0.058312	0.930535
0.058312	0.930372
0.058312	0.930208
0.058312	0.930044
0.058312	0.929881
0.058312	0.929717
0.058312	0.929553
0.058312	0.92939
0.058312	0.929226
0.058312	0.929063
0.058312	0.928899
0.058312	0.928735
0.058712	0.928572
0.058712	0.928408
0.058712	0.928244
0.058712	0.928081
0.058712	0.927917
0.058712	0.927753
0.058712	0.92759
0.058712	0.927426
0.058712	0.927262
0.058712	0.927099
0.058712	0.926935
0.058712	0.926772
0.058712	0.926608
0.058712	0.926444
0.058712	0.926281
0.058712	0.926117
0.058712	0.925953
0.058712	0.92579
0.058712	0.925626
0.058712	0.925462
0.058712	0.925299
0.058712	0.925135
0.058712	0.924972
0.058712	0.924808
0.058832	0.924644
0.058832	0.924481
0.058908	0.924317
0.058908	0.924153
0.058908	0.92399
0.058908	0.923826
0.058908	0.923662
0.058908	0.923499
0.058908	0.923335
0.058908	0.923172
0.058908	0.923008
0.058908	0.922844
0.058908	0.922681
0.058908	0.922517
0.058908	0.922353
0.058908	0.92219
0.058908	0.922026
0.058908	0.921862
0.058908	0.921699
0.058908	0.921535
0.058908	0.921371
0.058908	0.921208
0.058908	0.921044
0.058908	0.920881
0.058908	0.920717
0.058908	0.920553
0.06029	0.92039
0.061104	0.920226
0.061104	0.920062
0.061104	0.919899
0.061104	0.919735
0.061104	0.919571
0.061104	0.919408
0.061104	0.919244
0.061104	0.919081
0.061104	0.918917
0.061104	0.918753
0.061104	0.91859
0.061104	0.918426
0.061104	0.918262
0.061104	0.918099
0.061104	0.917935
0.061104	0.917771
0.061104	0.917608
0.061104	0.917444
0.061104	0.91728
0.061104	0.917117
0.061104	0.916953
0.061104	0.91679
0.061104	0.916626
0.061153	0.916462
0.061153	0.916299
0.061153	0.916135
0.061608	0.915971
0.061608	0.915808
0.061608	0.915644
0.061608	0.91548
0.061608	0.915317
0.061608	0.915153
0.061608	0.91499
0.061608	0.914826
0.061608	0.914662
0.061608	0.914499
0.061608	0.914335
0.061608	0.914171
0.061608	0.914008
0.061608	0.913844
0.061608	0.91368
0.061608	0.913517
0.061608	0.913353
0.061866	0.91319
0.061866	0.913026
0.06268	0.912862
0.063511	0.912699
0.063511	0.912535
0.063511	0.912371
0.063511	0.912208
0.063511	0.912044
0.063511	0.91188
0.063511	0.911717
0.063511	0.911553
0.063511	0.911389
0.063511	0.911226
0.063511	0.911062
0.063511	0.910899
0.063511	0.910735
0.063511	0.910571
0.063511	0.910408
0.063511	0.910244
0.063511	0.91008
0.063511	0.909917
0.063511	0.909753
0.063511	0.909589
0.063511	0.909426
0.063511	0.909262
0.063511	0.909099
0.063511	0.908935
0.063511	0.908771
0.063511	0.908608
0.063511	0.908444
0.063511	0.90828
0.063511	0.908117
0.063511	0.907953
0.063511	0.907789
0.063511	0.907626
0.063511	0.907462
0.063511	0.907298
0.063511	0.907135
0.064267	0.906971
0.064267	0.906808
0.064751	0.906644
0.064751	0.90648
0.064751	0.906317
0.064751	0.906153
0.064751	0.905989
0.064751	0.905826
0.064751	0.905662
0.064751	0.905498
0.064751	0.905335
0.064751	0.905171
0.064751	0.905008
0.064751	0.904844
0.064751	0.90468
0.064751	0.904517
0.064751	0.904353
0.064751	0.904189
0.064751	0.904026
0.064751	0.903862
0.064751	0.903698
0.064751	0.903535
0.064751	0.903371
0.064751	0.903208
0.064751	0.903044
0.064751	0.90288
0.064751	0.902717
0.064751	0.902553
0.064751	0.902389
0.064751	0.902226
0.064751	0.902062
0.064751	0.901898
0.064751	0.901735
0.064751	0.901571
0.064751	0.901407
0.064751	0.901244
0.064751	0.90108
0.064751	0.900917
0.064751	0.900753
0.064751	0.900589
0.064751	0.900426
0.064751	0.900262
0.064751	0.900098
0.064751	0.899935
0.064751	0.899771
0.064751	0.899607
0.064751	0.899444
0.064751	0.89928
0.064751	0.899117
0.064751	0.898953
0.064751	0.898789
0.064751	0.898626
0.064751	0.898462
0.064751	0.898298
0.065684	0.898135
0.065684	0.897971
0.065684	0.897807
0.065684	0.897644
0.065684	0.89748
0.065684	0.897316
0.065684	0.897153
0.06747	0.896989
0.06747	0.896826
0.06747	0.896662
0.06747	0.896498
0.06747	0.896335
0.06747	0.896171
0.06747	0.896007
0.067515	0.895844
0.067515	0.89568
0.067515	0.895516
0.068512	0.895353
0.068544	0.895189
0.068544	0.895026
0.068544	0.894862
0.068544	0.894698
0.068544	0.894535
0.068544	0.894371
0.068544	0.894207
0.068544	0.894044
0.068544	0.89388
0.068544	0.893716
0.068544	0.893553
0.068544	0.893389
0.068544	0.893226
0.068544	0.893062
0.068544	0.892898
0.068544	0.892735
0.068544	0.892571
0.068544	0.892407
0.068544	0.892244
0.068544	0.89208
0.068544	0.891916
0.068544	0.891753
0.068544	0.891589
0.068544	0.891425
0.068544	0.891262
0.068544	0.891098
0.068544	0.890935
0.068544	0.890771
0.068544	0.890607
0.068544	0.890444
0.068544	0.89028
0.068544	0.890116
0.068544	0.889953
0.068544	0.889789
0.068544	0.889625
0.068544	0.889462
0.068544	0.889298
0.068544	0.889135
0.068544	0.888971
0.068544	0.888807
0.068544	0.888644
0.068544	0.88848
0.068544	0.888316
0.068544	0.888153
0.068544	0.887989
0.068544	0.887825
0.068544	0.887662
0.068544	0.887498
0.068544	0.887334
0.068544	0.887171
0.068544	0.887007
0.068544	0.886844
0.068544	0.88668
0.068544	0.886516
0.068544	0.886353
0.068815	0.886189
0.068815	0.886025
0.068815	0.885862
0.068815	0.885698
0.068815	0.885534
0.068815	0.885371
0.068815	0.885207
0.068815	0.885044
0.068815	0.88488
0.068815	0.884716
0.068815	0.884553
0.068815	0.884389
0.068815	0.884225
0.068815	0.884062
0.068815	0.883898
0.068815	0.883734
0.068815	0.883571
0.068888	0.883407
0.069299	0.883244
0.069299	0.88308
0.069299	0.882916
0.069299	0.882753
0.069299	0.882589
0.069299	0.882425
0.069429	0.882262
0.069429	0.882098
0.069429	0.881934
0.069429	0.881771
0.069429	0.881607
0.069429	0.881443
0.069429	0.88128
0.069429	0.881116
0.069429	0.880953
0.069429	0.880789
0.069429	0.880625
0.069429	0.880462
0.070211	0.880298
0.070211	0.880134
0.070211	0.879971
0.070211	0.879807
0.070211	0.879643
0.070211	0.87948
0.070211	0.879316
0.070211	0.879153
0.070211	0.878989
0.070211	0.878825
0.070211	0.878662
0.070211	0.878498
0.070211	0.878334
0.070211	0.878171
0.070288	0.878007
0.070288	0.877843
0.070288	0.87768
0.070288	0.877516
0.070288	0.877352
0.070288	0.877189
0.070288	0.877025
0.070288	0.876862
0.070288	0.876698
0.07115	0.876534
0.07115	0.876371
0.07115	0.876207
0.07115	0.876043
0.07115	0.87588
0.07115	0.875716
0.07115	0.875552
0.07115	0.875389
0.07115	0.875225
0.07115	0.875062
0.07115	0.874898
0.07125	0.874734
0.07125	0.874571
0.07125	0.874407
0.07125	0.874243
0.07125	0.87408
0.07125	0.873916
0.07125	0.873752
0.07125	0.873589
0.07125	0.873425
0.07125	0.873262
0.07125	0.873098
0.07125	0.872934
0.071266	0.872771
0.071266	0.872607
0.071266	0.872443
0.071266	0.87228
0.071266	0.872116
0.071266	0.871952
0.071266	0.871789
0.071266	0.871625
0.071266	0.871461
0.071266	0.871298
0.071266	0.871134
0.071266	0.870971
0.071266	0.870807
0.071266	0.870643
0.071345	0.87048
0.071466	0.870316
0.071466	0.870152
0.071466	0.869989
0.071466	0.869825
0.071466	0.869661
0.071466	0.869498
0.071466	0.869334
0.071466	0.869171
0.07221	0.869007
0.07221	0.868843
0.07221	0.86868
0.07221	0.868516
0.07221	0.868352
0.07221	0.868189
0.07221	0.868025
0.07221	0.867861
0.07221	0.867698
0.07221	0.867534
0.07221	0.86737
0.07221	0.867207
0.07221	0.867043
0.07221	0.86688
0.072602	0.866716
0.072602	0.866552
0.07348	0.866389
0.07348	0.866225
0.074593	0.866061
0.075999	0.865898
0.075999	0.865734
0.075999	0.86557
0.075999	0.865407
0.075999	0.865243
0.075999	0.86508
0.075999	0.864916
0.075999	0.864752
0.075999	0.864589
0.075999	0.864425
0.075999	0.864261
0.075999	0.864098
0.075999	0.863934
0.075999	0.86377
0.075999	0.863607
0.077332	0.863443
0.07756	0.86328
0.07756	0.863116
0.07756	0.862952
0.07756	0.862789
0.07756	0.862625
0.07756	0.862461
0.07756	0.862298
0.07756	0.862134
0.07756	0.86197
0.07756	0.861807
0.07756	0.861643
0.07756	0.861479
0.07756	0.861316
0.07756	0.861152
0.07756	0.860989
0.07756	0.860825
0.07756	0.860661
0.07756	0.860498
0.07756	0.860334
0.07756	0.86017
0.07756	0.860007
0.07756	0.859843
0.07756	0.859679
0.07756	0.859516
0.07756	0.859352
0.07756	0.859189
0.07756	0.859025
0.078282	0.858861
0.078282	0.858698
0.078282	0.858534
0.078282	0.85837
0.078282	0.858207
0.078282	0.858043
0.078282	0.857879
0.078282	0.857716
0.078282	0.857552
0.078282	0.857388
0.078282	0.857225
0.079549	0.857061
0.079549	0.856898
0.079549	0.856734
0.079549	0.85657
0.079549	0.856407
0.079549	0.856243
0.079549	0.856079
0.080919	0.855916
0.082105	0.855752
0.082144	0.855588
0.082144	0.855425
0.082144	0.855261
0.082144	0.855098
0.082144	0.854934
0.082144	0.85477
0.082144	0.854607
0.082144	0.854443
0.082144	0.854279
0.082665	0.854116
0.082665	0.853952
0.082665	0.853788
0.083051	0.853625
0.083051	0.853461
0.085851	0.853298
0.086623	0.853134
0.086786	0.85297
0.086786	0.852807
0.086786	0.852643
0.086786	0.852479
0.086786	0.852316
0.087203	0.852152
0.087203	0.851988
0.087203	0.851825
0.087203	0.851661
0.087203	0.851497
0.087203	0.851334
0.087203	0.85117
0.087203	0.851007
0.087203	0.850843
0.087203	0.850679
0.087468	0.850516
0.087468	0.850352
0.087468	0.850188
0.087468	0.850025
0.087468	0.849861
0.087468	0.849697
0.087468	0.849534
0.087468	0.84937
0.087468	0.849207
0.087468	0.849043
0.087468	0.848879
0.087468	0.848716
0.087468	0.848552
0.087468	0.848388
0.087468	0.848225
0.087468	0.848061
0.087468	0.847897
0.087468	0.847734
0.087468	0.84757
0.087468	0.847406
0.087468	0.847243
0.087468	0.847079
0.087468	0.846916
0.087468	0.846752
0.087764	0.846588
0.087764	0.846425
0.087764	0.846261
0.087764	0.846097
0.087764	0.845934
0.088363	0.84577
0.088363	0.845606
0.088363	0.845443
0.088363	0.845279
0.088363	0.845116
0.088363	0.844952
0.088363	0.844788
0.088363	0.844625
0.088363	0.844461
0.088363	0.844297
0.088363	0.844134
0.088363	0.84397
0.088363	0.843806
0.088363	0.843643
0.088363	0.843479
0.088363	0.843316
0.088363	0.843152
0.088363	0.842988
0.088363	0.842825
0.088363	0.842661
0.088363	0.842497
0.088363	0.842334
0.088417	0.84217
0.088417	0.842006
0.088417	0.841843
0.088417	0.841679
0.088417	0.841515
0.089332	0.841352
0.089332	0.841188
0.090436	0.841025
0.090578	0.840861
0.091656	0.840697
0.091656	0.840534
0.091656	0.84037
0.091656	0.840206
0.091656	0.840043
0.091656	0.839879
0.091656	0.839715
0.091656	0.839552
0.091656	0.839388
0.091656	0.839225
0.091656	0.839061
0.091656	0.838897
0.091656	0.838734
0.091656	0.83857
0.091656	0.838406
0.091656	0.838243
0.091656	0.838079
0.091656	0.837915
0.091656	0.837752
0.091656	0.837588
0.091656	0.837424
0.091656	0.837261
0.091656	0.837097
0.091656	0.836934
0.091656	0.83677
0.091656	0.836606
0.091656	0.836443
0.091656	0.836279
0.091656	0.836115
0.091656	0.835952
0.091656	0.835788
0.091753	0.835624
0.091753	0.835461
0.091753	0.835297
0.091753	0.835134
0.091753	0.83497
0.091753	0.834806
0.091753	0.834643
0.091753	0.834479
0.091753	0.834315
0.091925	0.834152
0.094021	0.833988
0.094915	0.833824
0.095	0.833661
0.095	0.833497
0.095	0.833334
0.095021	0.83317
0.095021	0.833006
0.095021	0.832843
0.095021	0.832679
0.095267	0.832515
0.095267	0.832352
0.095267	0.832188
0.095267	0.832024
0.095267	0.831861
0.095267	0.831697
0.095267	0.831533
0.095267	0.83137
0.095267	0.831206
0.095267	0.831043
0.095267	0.830879
0.095267	0.830715
0.095267	0.830552
0.095267	0.830388
0.095267	0.830224
0.095267	0.830061
0.095267	0.829897
0.095267	0.829733
0.095267	0.82957
0.095267	0.829406
0.095267	0.829243
0.095267	0.829079
0.095267	0.828915
0.095267	0.828752
0.095267	0.828588
0.095267	0.828424
0.095267	0.828261
0.095267	0.828097
0.095267	0.827933
0.095267	0.82777
0.095267	0.827606
0.095267	0.827442
0.095267	0.827279
0.095267	0.827115
0.095267	0.826952
0.095267	0.826788
0.095267	0.826624
0.095267	0.826461
0.095267	0.826297
0.095267	0.826133
0.095267	0.82597
0.095267	0.825806
0.095267	0.825642
0.095267	0.825479
0.095267	0.825315
0.095267	0.825152
0.095267	0.824988
0.095267	0.824824
0.09628	0.824661
0.09628	0.824497
0.09628	0.824333
0.09628	0.82417
0.09628	0.824006
0.09628	0.823842
0.09628	0.823679
0.096401	0.823515
0.096443	0.823352
0.096443	0.823188
0.096443	0.823024
0.096443	0.822861
0.097126	0.822697
0.097126	0.822533
0.097126	0.82237
0.097126	0.822206
0.097126	0.822042
0.097126	0.821879
0.097126	0.821715
0.097126	0.821551
0.097126	0.821388
0.097126	0.821224
0.097126	0.821061
0.097126	0.820897
0.097126	0.820733
0.097126	0.82057
0.097126	0.820406
0.097126	0.820242
0.097126	0.820079
0.097126	0.819915
0.097126	0.819751
0.097126	0.819588
0.097126	0.819424
0.097126	0.819261
0.097126	0.819097
0.097126	0.818933
0.097126	0.81877
0.097853	0.818606
0.097853	0.818442
0.097853	0.818279
0.097889	0.818115
0.097889	0.817951
0.097889	0.817788
0.097889	0.817624
0.097889	0.81746
0.097889	0.817297
0.097889	0.817133
0.097889	0.81697
0.097889	0.816806
0.097889	0.816642
0.097973	0.816479
0.098208	0.816315
0.098208	0.816151
0.098208	0.815988
0.098208	0.815824
0.098208	0.81566
0.098208	0.815497
0.098208	0.815333
0.098208	0.81517
0.098208	0.815006
0.098208	0.814842
0.098208	0.814679
0.098208	0.814515
0.098208	0.814351
0.098208	0.814188
0.098208	0.814024
0.098208	0.81386
0.098208	0.813697
0.098208	0.813533
0.098208	0.81337
0.098208	0.813206
0.098208	0.813042
0.098208	0.812879
0.098208	0.812715
0.098208	0.812551
0.098208	0.812388
0.098208	0.812224
0.098208	0.81206
0.098208	0.811897
0.098208	0.811733
0.098208	0.811569
0.098208	0.811406
0.098208	0.811242
0.098208	0.811079
0.098208	0.810915
0.098208	0.810751
0.098208	0.810588
0.098208	0.810424
0.098208	0.81026
0.098208	0.810097
0.098208	0.809933
0.098208	0.809769
0.098208	0.809606
0.098208	0.809442
0.098208	0.809279
0.098208	0.809115
0.098208	0.808951
0.098208	0.808788
0.098208	0.808624
0.098208	0.80846
0.098208	0.808297
0.098527	0.808133
0.098527	0.807969
0.098527	0.807806
0.098527	0.807642
0.100159	0.807478
0.101205	0.807315
0.101205	0.807151
0.101205	0.806988
0.101205	0.806824
0.101332	0.80666
0.101332	0.806497
0.101332	0.806333
0.101332	0.806169
0.101332	0.806006
0.101332	0.805842
0.101332	0.805678
0.101332	0.805515
0.102679	0.805351
0.102679	0.805188
0.102679	0.805024
0.102679	0.80486
0.103948	0.804697
0.103948	0.804533
0.103948	0.804369
0.103948	0.804206
0.103948	0.804042
0.103948	0.803878
0.104138	0.803715
0.104143	0.803551
0.104143	0.803388
0.104143	0.803224
0.104143	0.80306
0.104143	0.802897
0.104143	0.802733
0.104143	0.802569
0.104143	0.802406
0.104561	0.802242
0.104561	0.802078
0.104561	0.801915
0.104561	0.801751
0.104561	0.801587
0.104561	0.801424
0.104561	0.80126
0.104561	0.801097
0.104561	0.800933
0.104561	0.800769
0.104561	0.800606
0.104561	0.800442
0.104561	0.800278
0.104561	0.800115
0.104561	0.799951
0.104561	0.799787
0.104561	0.799624
0.104561	0.79946
0.104561	0.799297
0.104561	0.799133
0.104561	0.798969
0.104561	0.798806
0.104561	0.798642
0.104561	0.798478
0.104561	0.798315
0.104561	0.798151
0.104561	0.797987
0.104561	0.797824
0.104561	0.79766
0.104561	0.797496
0.104561	0.797333
0.104561	0.797169
0.104561	0.797006
0.104561	0.796842
0.104561	0.796678
0.104561	0.796515
0.104561	0.796351
0.104561	0.796187
0.104561	0.796024
0.104561	0.79586
0.104561	0.795696
0.105317	0.795533
0.105317	0.795369
0.105317	0.795206
0.105317	0.795042
0.105317	0.794878
0.105317	0.794715
0.105317	0.794551
0.105317	0.794387
0.105317	0.794224
0.105317	0.79406
0.105317	0.793896
0.105317	0.793733
0.105317	0.793569
0.105317	0.793406
0.105317	0.793242
0.105431	0.793078
0.105431	0.792915
0.105431	0.792751
0.105431	0.792587
0.105431	0.792424
0.105431	0.79226
0.105431	0.792096
0.106066	0.791933
0.106066	0.791769
0.106066	0.791605
0.106066	0.791442
0.106066	0.791278
0.106066	0.791115
0.106066	0.790951
0.106066	0.790787
0.106066	0.790624
0.106066	0.79046
0.106066	0.790296
0.106066	0.790133
0.106066	0.789969
0.106725	0.789805
0.106725	0.789642
0.106725	0.789478
0.106725	0.789315
0.106725	0.789151
0.106725	0.788987
0.106725	0.788824
0.106725	0.78866
0.106725	0.788496
0.106725	0.788333
0.106725	0.788169
0.107199	0.788005
0.107199	0.787842
0.107199	0.787678
0.107199	0.787514
0.107199	0.787351
0.107199	0.787187
0.107199	0.787024
0.107199	0.78686
0.107199	0.786696
0.107892	0.786533
0.108265	0.786369
0.108902	0.786205
0.109619	0.786042
0.109619	0.785878
0.109698	0.785714
0.11022	0.785551
0.112114	0.785387
0.112114	0.785224
0.114691	0.78506
0.114691	0.784896
0.114691	0.784733
0.114691	0.784569
0.114948	0.784405
0.114948	0.784242
0.114948	0.784078
0.114948	0.783914
0.114948	0.783751
0.114948	0.783587
0.115188	0.783424
0.116271	0.78326
0.116271	0.783096
0.116271	0.782933
0.11634	0.782769
0.11634	0.782605
0.11634	0.782442
0.11634	0.782278
0.11634	0.782114
0.11634	0.781951
0.11634	0.781787
0.11634	0.781623
0.11634	0.78146
0.11634	0.781296
0.11634	0.781133
0.11634	0.780969
0.11634	0.780805
0.11634	0.780642
0.11634	0.780478
0.11634	0.780314
0.11634	0.780151
0.11634	0.779987
0.11634	0.779823
0.11634	0.77966
0.11634	0.779496
0.11634	0.779333
0.11634	0.779169
0.11634	0.779005
0.11634	0.778842
0.11634	0.778678
0.11634	0.778514
0.116624	0.778351
0.116624	0.778187
0.116624	0.778023
0.116624	0.77786
0.116624	0.777696
0.116624	0.777532
0.116624	0.777369
0.116624	0.777205
0.116624	0.777042
0.116624	0.776878
0.116624	0.776714
0.116624	0.776551
0.116624	0.776387
0.116624	0.776223
0.116624	0.77606
0.116624	0.775896
0.116624	0.775732
0.117218	0.775569
0.117423	0.775405
0.117423	0.775242
0.117423	0.775078
0.117423	0.774914
0.117664	0.774751
0.117817	0.774587
0.117817	0.774423
0.117817	0.77426
0.117817	0.774096
0.117817	0.773932
0.117817	0.773769
0.118033	0.773605
0.11875	0.773442
0.118776	0.773278
0.118776	0.773114
0.118776	0.772951
0.12035	0.772787
0.121273	0.772623
0.121273	0.77246
0.121273	0.772296
0.1215	0.772132
0.1215	0.771969
0.1215	0.771805
0.1215	0.771641
0.1215	0.771478
0.1215	0.771314
0.1215	0.771151
0.1215	0.770987
0.1215	0.770823
0.1215	0.77066
0.1215	0.770496
0.1215	0.770332
0.1215	0.770169
0.122207	0.770005
0.122207	0.769841
0.122207	0.769678
0.122207	0.769514
0.122207	0.769351
0.122207	0.769187
0.122207	0.769023
0.122207	0.76886
0.122207	0.768696
0.122207	0.768532
0.122207	0.768369
0.122207	0.768205
0.122306	0.768041
0.122466	0.767878
0.12287	0.767714
0.12287	0.76755
0.12287	0.767387
0.12287	0.767223
0.12287	0.76706
0.12287	0.766896
0.12287	0.766732
0.12287	0.766569
0.12287	0.766405
0.123215	0.766241
0.123215	0.766078
0.123215	0.765914
0.123215	0.76575
0.123215	0.765587
0.123215	0.765423
0.123215	0.76526
0.123215	0.765096
0.123215	0.764932
0.123215	0.764769
0.123215	0.764605
0.123998	0.764441
0.125065	0.764278
0.125065	0.764114
0.125065	0.76395
0.125065	0.763787
0.125065	0.763623
0.125065	0.76346
0.125065	0.763296
0.125065	0.763132
0.125065	0.762969
0.125065	0.762805
0.125065	0.762641
0.125361	0.762478
0.126665	0.762314
0.126665	0.76215
0.126665	0.761987
0.126665	0.761823
0.127023	0.761659
0.127023	0.761496
0.127023	0.761332
0.127023	0.761169
0.127023	0.761005
0.127023	0.760841
0.127023	0.760678
0.127023	0.760514
0.127023	0.76035
0.127023	0.760187
0.127023	0.760023
0.127023	0.759859
0.127053	0.759696
0.127053	0.759532
0.128535	0.759369
0.129502	0.759205
0.129502	0.759041
0.129502	0.758878
0.129502	0.758714
0.129502	0.75855
0.129502	0.758387
0.129502	0.758223
0.129502	0.758059
0.129502	0.757896
0.129502	0.757732
0.129502	0.757568
0.129502	0.757405
0.129502	0.757241
0.129502	0.757078
0.129502	0.756914
0.129502	0.75675
0.129502	0.756587
0.129502	0.756423
0.129502	0.756259
0.129502	0.756096
0.129502	0.755932
0.129502	0.755768
0.129502	0.755605
0.129502	0.755441
0.129502	0.755278
0.129587	0.755114
0.131369	0.75495
0.131369	0.754787
0.132582	0.754623
0.132582	0.754459
0.132582	0.754296
0.132626	0.754132
0.132626	0.753968
0.132626	0.753805
0.134283	0.753641
0.13494	0.753478
0.135029	0.753314
0.135029	0.75315
0.136994	0.752987
0.136994	0.752823
0.136994	0.752659
0.136994	0.752496
0.136994	0.752332
0.136994	0.752168
0.136994	0.752005
0.136994	0.751841
0.136994	0.751677
0.136994	0.751514
0.137087	0.75135
0.137087	0.751187
0.137087	0.751023
0.137087	0.750859
0.137087	0.750696
0.137087	0.750532
0.137087	0.750368
0.137087	0.750205
0.137087	0.750041
0.137087	0.749877
0.137087	0.749714
0.137087	0.74955
0.137087	0.749387
0.137087	0.749223
0.137087	0.749059
0.137087	0.748896
0.137087	0.748732
0.137087	0.748568
0.137087	0.748405
0.137087	0.748241
0.137087	0.748077
0.137087	0.747914
0.137087	0.74775
0.137087	0.747587
0.137087	0.747423
0.137087	0.747259
0.137087	0.747096
0.137087	0.746932
0.137087	0.746768
0.137087	0.746605
0.137087	0.746441
0.137087	0.746277
0.137087	0.746114
0.137087	0.74595
0.137087	0.745786
0.137087	0.745623
0.137087	0.745459
0.137087	0.745296
0.137087	0.745132
0.137087	0.744968
0.137087	0.744805
0.137087	0.744641
0.137087	0.744477
0.137087	0.744314
0.137087	0.74415
0.137087	0.743986
0.13763	0.743823
0.13763	0.743659
0.13763	0.743496
0.13763	0.743332
0.13763	0.743168
0.13763	0.743005
0.13763	0.742841
0.137705	0.742677
0.137776	0.742514
0.138597	0.74235
0.138597	0.742186
0.138597	0.742023
0.138857	0.741859
0.138857	0.741695
0.138857	0.741532
0.138857	0.741368
0.138857	0.741205
0.138857	0.741041
0.138857	0.740877
0.140423	0.740714
0.140423	0.74055
0.140423	0.740386
0.140423	0.740223
0.140423	0.740059
0.140423	0.739895
0.140423	0.739732
0.140575	0.739568
0.140575	0.739405
0.1423	0.739241
0.1423	0.739077
0.142373	0.738914
0.1425	0.73875
0.1425	0.738586
0.1425	0.738423
0.1425	0.738259
0.142932	0.738095
0.142932	0.737932
0.142932	0.737768
0.142932	0.737605
0.143751	0.737441
0.143751	0.737277
0.143751	0.737114
0.143751	0.73695
0.143751	0.736786
0.143751	0.736623
0.143751	0.736459
0.143751	0.736295
0.143985	0.736132
0.143985	0.735968
0.14442	0.735804
0.14442	0.735641
0.145203	0.735477
0.145203	0.735314
0.14578	0.73515
0.14578	0.734986
0.14578	0.734823
0.14578	0.734659
0.14578	0.734495
0.14578	0.734332
0.146789	0.734168
0.146833	0.734004
0.146833	0.733841
0.146833	0.733677
0.146833	0.733514
0.146959	0.73335
0.147271	0.733186
0.147271	0.733023
0.147271	0.732859
0.147271	0.732695
0.147312	0.732532
0.147312	0.732368
0.147312	0.732204
0.147312	0.732041
0.147312	0.731877
0.147312	0.731713
0.147312	0.73155
0.147312	0.731386
0.147312	0.731223
0.147312	0.731059
0.147312	0.730895
0.147312	0.730732
0.147312	0.730568
0.147312	0.730404
0.147312	0.730241
0.147312	0.730077
0.147312	0.729913
0.147312	0.72975
0.147312	0.729586
0.147312	0.729423
0.147312	0.729259
0.147312	0.729095
0.147312	0.728932
0.147312	0.728768
0.147312	0.728604
0.147312	0.728441
0.147312	0.728277
0.147312	0.728113
0.147312	0.72795
0.147312	0.727786
0.147312	0.727623
0.147312	0.727459
0.147312	0.727295
0.147312	0.727132
0.147312	0.726968
0.147312	0.726804
0.147312	0.726641
0.147312	0.726477
0.147312	0.726313
0.147312	0.72615
0.147312	0.725986
0.147312	0.725822
0.147312	0.725659
0.147312	0.725495
0.147312	0.725332
0.14779	0.725168
0.148866	0.725004
0.151553	0.724841
0.151553	0.724677
0.151553	0.724513
0.151998	0.72435
0.151998	0.724186
0.151998	0.724022
0.151998	0.723859
0.151998	0.723695
0.151998	0.723532
0.152113	0.723368
0.152623	0.723204
0.152759	0.723041
0.152759	0.722877
0.152759	0.722713
0.152759	0.72255
0.152759	0.722386
0.152759	0.722222
0.152759	0.722059
0.152883	0.721895
0.153467	0.721731
0.15512	0.721568
0.15512	0.721404
0.15512	0.721241
0.15512	0.721077
0.15512	0.720913
0.15512	0.72075
0.15512	0.720586
0.15512	0.720422
0.15512	0.720259
0.15512	0.720095
0.15512	0.719931
0.15512	0.719768
0.15512	0.719604
0.15512	0.719441
0.15512	0.719277
0.15512	0.719113
0.15512	0.71895
0.155922	0.718786
0.155922	0.718622
0.155922	0.718459
0.155922	0.718295
0.156214	0.718131
0.156214	0.717968
0.156214	0.717804
0.156214	0.717641
0.156564	0.717477
0.156564	0.717313
0.156564	0.71715
0.156564	0.716986
0.156564	0.716822
0.156564	0.716659
0.156564	0.716495
0.156841	0.716331
0.156841	0.716168
0.156841	0.716004
0.156841	0.71584
0.156841	0.715677
0.156841	0.715513
0.156841	0.71535
0.156841	0.715186
0.156841	0.715022
0.156841	0.714859
0.156841	0.714695
0.156841	0.714531
0.156841	0.714368
0.156841	0.714204
0.156841	0.71404
0.156841	0.713877
0.156841	0.713713
0.156841	0.71355
0.156841	0.713386
0.156841	0.713222
0.156841	0.713059
0.156841	0.712895
0.156841	0.712731
0.156841	0.712568
0.156841	0.712404
0.156841	0.71224
0.156841	0.712077
0.156841	0.711913
0.156841	0.711749
0.156841	0.711586
0.156841	0.711422
0.156841	0.711259
0.156841	0.711095
0.157975	0.710931
0.158384	0.710768
0.158779	0.710604
0.158779	0.71044
0.158779	0.710277
0.158779	0.710113
0.158779	0.709949
0.158779	0.709786
0.158779	0.709622
0.159098	0.709459
0.159098	0.709295
0.159098	0.709131
0.159098	0.708968
0.159098	0.708804
0.159098	0.70864
0.160568	0.708477
0.160568	0.708313
0.160568	0.708149
0.160568	0.707986
0.160568	0.707822
0.160568	0.707659
0.160568	0.707495
0.160568	0.707331
0.160568	0.707168
0.160568	0.707004
0.160668	0.70684
0.160668	0.706677
0.160798	0.706513
0.160798	0.706349
0.160798	0.706186
0.160798	0.706022
0.160798	0.705858
0.160798	0.705695
0.161877	0.705531
0.161877	0.705368
0.161877	0.705204
0.161877	0.70504
0.161877	0.704877
0.161877	0.704713
0.161877	0.704549
0.161877	0.704386
0.161877	0.704222
0.161877	0.704058
0.161877	0.703895
0.161877	0.703731
0.161877	0.703568
0.161877	0.703404
0.161877	0.70324
0.163075	0.703077
0.163075	0.702913
0.163354	0.702749
0.164211	0.702586
0.164211	0.702422
0.164211	0.702258
0.164287	0.702095
0.164287	0.701931
0.164287	0.701767
0.165331	0.701604
0.165331	0.70144
0.16625	0.701277
0.16625	0.701113
0.16625	0.700949
0.166287	0.700786
0.16849	0.700622
0.16849	0.700458
0.16849	0.700295
0.16849	0.700131
0.16849	0.699967
0.16849	0.699804
0.16849	0.69964
0.173247	0.699477
0.173572	0.699313
0.173572	0.699149
0.173572	0.698986
0.173572	0.698822
0.173572	0.698658
0.174406	0.698495
0.174406	0.698331
0.174406	0.698167
0.174406	0.698004
0.174936	0.69784
0.174936	0.697677
0.174936	0.697513
0.174936	0.697349
0.174936	0.697186
0.174936	0.697022
0.174936	0.696858
0.174936	0.696695
0.174936	0.696531
0.174936	0.696367
0.174936	0.696204
0.174936	0.69604
0.174936	0.695876
0.174936	0.695713
0.174936	0.695549
0.174936	0.695386
0.174936	0.695222
0.174936	0.695058
0.175528	0.694895
0.175528	0.694731
0.175528	0.694567
0.175528	0.694404
0.175528	0.69424
0.175528	0.694076
0.175528	0.693913
0.176135	0.693749
0.176725	0.693586
0.176725	0.693422
0.176725	0.693258
0.176725	0.693095
0.176725	0.692931
0.176725	0.692767
0.176725	0.692604
0.176725	0.69244
0.176725	0.692276
0.176725	0.692113
0.176725	0.691949
0.176725	0.691785
0.176725	0.691622
0.176835	0.691458
0.177332	0.691295
0.177332	0.691131
0.177332	0.690967
0.177332	0.690804
0.177332	0.69064
0.177332	0.690476
0.177332	0.690313
0.177332	0.690149
0.177875	0.689985
0.177875	0.689822
0.177966	0.689658
0.178665	0.689495
0.180039	0.689331
0.180632	0.689167
0.180632	0.689004
0.180632	0.68884
0.180632	0.688676
0.180632	0.688513
0.180632	0.688349
0.182596	0.688185
0.183311	0.688022
0.183311	0.687858
0.183311	0.687695
0.183311	0.687531
0.183311	0.687367
0.183311	0.687204
0.183311	0.68704
0.183311	0.686876
0.183311	0.686713
0.183311	0.686549
0.183311	0.686385
0.183311	0.686222
0.183311	0.686058
0.183311	0.685894
0.183311	0.685731
0.183311	0.685567
0.183506	0.685404
0.183506	0.68524
0.183506	0.685076
0.183506	0.684913
0.183506	0.684749
0.183506	0.684585
0.183506	0.684422
0.183506	0.684258
0.183506	0.684094
0.184823	0.683931
0.184823	0.683767
0.184823	0.683604
0.184823	0.68344
0.184823	0.683276
0.184823	0.683113
0.185615	0.682949
0.185615	0.682785
0.185615	0.682622
0.185615	0.682458
0.185615	0.682294
0.185615	0.682131
0.185615	0.681967
0.185615	0.681803
0.185615	0.68164
0.185615	0.681476
0.185615	0.681313
0.185615	0.681149
0.185615	0.680985
0.19	0.680822
0.19	0.680658
0.190042	0.680494
0.190042	0.680331
0.190042	0.680167
0.190534	0.680003
0.190534	0.67984
0.190534	0.679676
0.190534	0.679513
0.190534	0.679349
0.190534	0.679185
0.190534	0.679022
0.190534	0.678858
0.190534	0.678694
0.190534	0.678531
0.190534	0.678367
0.190534	0.678203
0.190534	0.67804
0.190534	0.677876
0.190534	0.677713
0.190534	0.677549
0.190534	0.677385
0.190534	0.677222
0.190534	0.677058
0.190534	0.676894
0.190534	0.676731
0.190534	0.676567
0.190534	0.676403
0.190534	0.67624
0.190534	0.676076
0.190534	0.675912
0.190534	0.675749
0.190534	0.675585
0.190571	0.675422
0.190571	0.675258
0.190779	0.675094
0.190929	0.674931
0.190929	0.674767
0.190929	0.674603
0.190929	0.67444
0.190929	0.674276
0.19256	0.674112
0.19256	0.673949
0.19256	0.673785
0.19256	0.673622
0.192802	0.673458
0.192802	0.673294
0.192886	0.673131
0.193081	0.672967
[truncated: 4,112 more rows]

## Sheet: 15nt WT Br - nuc
Volume (x)	CCDF (y)
0.003604	0.998622
0.008834	0.995867
0.008851	0.993113
0.015453	0.990358
0.016098	0.987603
0.016839	0.984848
0.022948	0.982093
0.024243	0.979338
0.025783	0.976584
0.025783	0.973829
0.026764	0.971074
0.028614	0.968319
0.030056	0.965564
0.030715	0.96281
0.031518	0.960055
0.035899	0.9573
0.036801	0.954545
0.045746	0.95179
0.046083	0.949035
0.046083	0.946281
0.046083	0.943526
0.049431	0.940771
0.051333	0.938016
0.051836	0.935261
0.054733	0.932506
0.056387	0.929752
0.056722	0.926997
0.05754	0.924242
0.069035	0.921487
0.071274	0.918732
0.071274	0.915978
0.072192	0.913223
0.075766	0.910468
0.079508	0.907713
0.079655	0.904958
0.07994	0.902203
0.080383	0.899449
0.082892	0.896694
0.088003	0.893939
0.09033	0.891184
0.101382	0.888429
0.103367	0.885675
0.105197	0.88292
0.106166	0.880165
0.106457	0.87741
0.107501	0.874655
0.112994	0.8719
0.113194	0.869146
0.122138	0.866391
0.126782	0.863636
0.127449	0.860881
0.147204	0.858126
0.148848	0.855371
0.14954	0.852617
0.157241	0.849862
0.159749	0.847107
0.162764	0.844352
0.172529	0.841597
0.178808	0.838843
0.193326	0.836088
0.194713	0.833333
0.207343	0.830578
0.207343	0.827823
0.219495	0.825068
0.224152	0.822314
0.225166	0.819559
0.22918	0.816804
0.229479	0.814049
0.235799	0.811294
0.236274	0.80854
0.238523	0.805785
0.238598	0.80303
0.242269	0.800275
0.245399	0.79752
0.24622	0.794765
0.246533	0.792011
0.254218	0.789256
0.259399	0.786501
0.263525	0.783746
0.267281	0.780991
0.26755	0.778237
0.268761	0.775482
0.272138	0.772727
0.273878	0.769972
0.285095	0.767217
0.287622	0.764462
0.288079	0.761708
0.290768	0.758953
0.294931	0.756198
0.296526	0.753443
0.297894	0.750688
0.298044	0.747933
0.304321	0.745179
0.306099	0.742424
0.30779	0.739669
0.317827	0.736914
0.325527	0.734159
0.33062	0.731405
0.343178	0.72865
0.34505	0.725895
0.354628	0.72314
0.354819	0.720385
0.359425	0.71763
0.363851	0.714876
0.367167	0.712121
0.367167	0.709366
0.373322	0.706611
0.375091	0.703856
0.37788	0.701102
0.380072	0.698347
0.38489	0.695592
0.392638	0.692837
0.400649	0.690082
0.402447	0.687327
0.408448	0.684573
0.418193	0.681818
0.419034	0.679063
0.421161	0.676308
0.433149	0.673553
0.434141	0.670798
0.434983	0.668044
0.436011	0.665289
0.440605	0.662534
0.447084	0.659779
0.447088	0.657024
0.448627	0.65427
0.467204	0.651515
0.470737	0.64876
0.483224	0.646005
0.492595	0.64325
0.493066	0.640495
0.503338	0.637741
0.514706	0.634986
0.52359	0.632231
0.531646	0.629476
0.534155	0.626721
0.537921	0.623967
0.539276	0.621212
0.539877	0.618457
0.539877	0.615702
0.544427	0.612947
0.545324	0.610192
0.547756	0.607438
0.549911	0.604683
0.56645	0.601928
0.570585	0.599173
0.571922	0.596418
0.580323	0.593664
0.582126	0.590909
0.585516	0.588154
0.591258	0.585399
0.595393	0.582644
0.607428	0.579889
0.612636	0.577135
0.613163	0.57438
0.615581	0.571625
0.625	0.56887
0.636364	0.566115
0.638743	0.56336
0.644652	0.560606
0.649969	0.557851
0.653354	0.555096
0.653574	0.552341
0.663594	0.549586
0.66549	0.546832
0.668767	0.544077
0.675472	0.541322
0.680531	0.538567
0.68134	0.535812
0.684605	0.533057
0.687117	0.530303
0.690104	0.527548
0.694625	0.524793
0.695053	0.522038
0.696963	0.519283
0.701744	0.516529
0.708783	0.513774
0.710976	0.511019
0.71557	0.508264
0.717595	0.505509
0.71923	0.502754
0.721854	0.5
0.728867	0.497245
0.735099	0.49449
0.750998	0.491735
0.751656	0.48898
0.75251	0.486225
0.753304	0.483471
0.772821	0.480716
0.801843	0.477961
0.805112	0.475206
0.805428	0.472451
0.816129	0.469697
0.819036	0.466942
0.829689	0.464187
0.834356	0.461432
0.842322	0.458677
0.849073	0.455922
0.850993	0.453168
0.852594	0.450413
0.86191	0.447658
0.869285	0.444903
0.882353	0.442148
0.893089	0.439394
0.897238	0.436639
0.907127	0.433884
0.913012	0.431129
0.921659	0.428374
0.927543	0.425619
0.929773	0.422865
0.938918	0.42011
0.940092	0.417355
0.94702	0.4146
0.955882	0.411845
0.975287	0.40909
0.980589	0.406336
0.985704	0.403581
0.997219	0.400826
1	0.398071
1	0.395316
1	0.392562
1	0.389807
1	0.387052
1	0.384297
1	0.381542
1	0.378787
1	0.376033
1	0.373278
1	0.370523
1.00461	0.367768
1.00662	0.365013
1.01496	0.362259
1.03694	0.359504
1.03749	0.356749
1.03974	0.353994
1.04195	0.351239
1.05549	0.348484
1.0603	0.34573
1.06619	0.342975
1.06911	0.34022
1.09982	0.337465
1.10182	0.33471
1.1035	0.331956
1.11013	0.329201
1.11968	0.326446
1.12237	0.323691
1.12442	0.320936
1.12621	0.318181
1.14475	0.315427
1.15358	0.312672
1.15593	0.309917
1.16773	0.307162
1.16871	0.304407
1.18924	0.301652
1.22581	0.298898
1.24262	0.296143
1.24361	0.293388
1.25066	0.290633
1.26348	0.287878
1.29635	0.285124
1.30886	0.282369
1.33125	0.279614
1.33477	0.276859
1.34035	0.274104
1.34245	0.271349
1.35593	0.268595
1.36188	0.26584
1.373	0.263085
1.43072	0.26033
1.46487	0.257575
1.4922	0.254821
1.49267	0.252066
1.51851	0.249311
1.52825	0.246556
1.55727	0.243801
1.57883	0.241046
1.58988	0.238292
1.59674	0.235537
1.60412	0.232782
1.62928	0.230027
1.64922	0.227272
1.68103	0.224517
1.69067	0.221763
1.69954	0.219008
1.71324	0.216253
1.71525	0.213498
1.71576	0.210743
1.71854	0.207989
1.72002	0.205234
1.72134	0.202479
1.76869	0.199724
1.76958	0.196969
1.79136	0.194214
1.79151	0.19146
1.82544	0.188705
1.85647	0.18595
1.86503	0.183195
1.86526	0.18044
1.87853	0.177686
1.88387	0.174931
1.89201	0.172176
1.89383	0.169421
1.90036	0.166666
1.90413	0.163911
1.91214	0.161157
1.91793	0.158402
1.92412	0.155647
1.93049	0.152892
1.93707	0.150137
1.96397	0.147383
1.97139	0.144628
1.97576	0.141873
1.98455	0.139118
1.9964	0.136363
2.00484	0.133608
2.02206	0.130854
2.02363	0.128099
2.02406	0.125344
2.02599	0.122589
2.02808	0.119834
2.05531	0.117079
2.0642	0.114325
2.08629	0.11157
2.19153	0.108815
2.21224	0.10606
2.21536	0.103305
2.22859	0.100551
2.24537	0.097796
2.25824	0.095041
2.26752	0.092286
2.28795	0.089531
2.3318	0.086776
2.33602	0.084022
2.34107	0.081267
2.35567	0.078512
2.39093	0.075757
2.40545	0.073002
2.41202	0.070248
2.41475	0.067493
2.45543	0.064738
2.47164	0.061983
2.48164	0.059228
2.49994	0.056473
2.65049	0.053719
2.72267	0.050964
2.74328	0.048209
2.8219	0.045454
2.82907	0.042699
2.87038	0.039944
2.8944	0.03719
2.89571	0.034435
2.9675	0.03168
3.04536	0.028925
3.39043	0.02617
3.39738	0.023416
3.53642	0.020661
3.62212	0.017906
3.84999	0.015151
3.97929	0.012396
4.00678	0.009641
4.25891	0.006887
5.31506	0.004132
5.60863	0.001377

[truncated: 1 more sheets: 15nt WT Br - cyto]
