# Supplementary material for: Programmable artificial RNA condensates in mammalian cells
Source: Nat Nanotechnol. 2026 Apr 29;21(6):821–30. doi: 10.1038/s41565-026-02164-7 (PMC13293865; doi:10.1038/s41565-026-02164-7)
Supplement: Supplementary file 5 — Condensate volume and number quantification, as well as CCDFs, shown in Fig. 3. [file 41565_2026_2164_MOESM5_ESM.zip › Source Data Fig. 3/Condensate volume and number (Figure 3)/Condensate number.xlsx]

## Sheet: Sheet1
Design	Nuclear
15nt 3F Broccoli	11	47	6	14	4	6	0	9	2	8	9	12	9	3	4	3	10	6	3	9	2	11	8	8	8	4	3	6	5	2	9	1	1	6	5	5	4	5	5	8	12	8	2	12	5	6	8	6	9
15nt 3E Broccoli	5	12	4	6	11	6	8	7	6	5	5	5	5	0	0	15	2	2	1	3	1	2	0	3	4	5	2	19	10	14	23	8	7	9	10	25	7	9	7	7	9	8	9	6	7	2	5	6	3
15nt 3A Broccoli	16	7	13	6	9	15	5	8	6	6	12	11	0	3	7	8	8	10	16	7	8	10	1	4	8	11	5	7	7	9	10	9	8	8	19	10	5	5	2	13	14	8	6	9	3	6	10	4	8
15nt 3WT Broccoli	13	12	9	8	7	9	5	9	2	5	8	1	2	3	12	16	1	6	1	4	1	0	0	4	15	18	20	1	2	0	18	22	3	0	1	11	1	10	9	21	2	1	8	13	9	18	21	1	1
Circular Broccoli	13	16	6	6	0	0	0	15	12	33	15	8	8	7	11	0	0	0	26	13	12	9	0	0	0	8	4	34	12	33	0	0	15	5	17	35	0	0	11	21	10	6	7	34	59	5	10	13	11
15nt 2A Broccoli	23	23	26	27	18	10	10	10	6	10	7	18	30	8	12	14	18	6	27	3	2	14	12	9	9	16	16	9	8	13	10	10	10	13	14	16	17	13	16	9	15	7	3	8	8	5	6	3	4
15nt 4A Broccoli	4	3	7	8	1	1	9	12	9	5	8	1	3	2	2	15	4	2	6	5	2	7	2	7	1	7	3	12	15	6	6	2	7	3	12	7	15	21	2	7	1	9	12	12	9	7	8	8	1
10nt 3A Broccoli	0	0		0	0	0	0	0	0	0	0	0	0	0	0	0	0	0	0	0	0	0	0	0	0	0	0	0	0	0	0	0	0	0	0	0	0	0	0	0	0	0	0	0	0	0	0	0	0
20nt 3A Broccoli	9	11	9	11	13	7	6	3	9	0	3	3	1	6	13	1	1	2	8	13	3	4	9	3	6	7	7	8	5	3		1	1	10	7	6	6	9	18	6	8	5	12	29	17	7	7	4	7
25nt 3A Broccoli	7	8	10	9	5	13	2	3	4	9	1	4	3	7	10	3	8	11	6	7	4	5	8	9	7	12	10	2	11	2	1	1	1	0	2	1	2	1	6	2	1	2	7	3	14	18	10	11	14
10nt 4A Broccoli	0	3	0	0	0	13	1	2	0	2	1	0	0	12	19	0	3	0	0	2	7	1	0	0	8	0	0	0	0	0	0	0	0	6	0	0	5	0	0	0	6	5	0	0	0	0	0	3	3
10nt 5A Broccoli	9	16	18	0	0	1	19	4	1	4	10	0	0	0	6	5	6	3	7	13	5	4	5	12	0	0	2	3	8	1	4	1	3	9	4	1	2	5	3	11	13	15	0	5	10	5	5	8	10
10nt 3WT Broccoli	0	0	0	0	0	0	0	0	0	0	0	0	0	0	0	0	0	0	0	0	0	0	0	0	0	0	0	0	0	2	0	0	0	0	0	0	0	0	0	0	0	0	0	0	0	0	0	0	0
20nt 3WT Broccoli	23	31	4	1	33	16	11	35	1	1	2	2	1	3	42	18	19	2	1	1	1	12	5	11	3	2	1	2	1	2	3	18	13	7	9	1	1	1	10	19	2	5	21	32	9	8	1	2	2
25nt 3WT Broccoli	1	1	10	1	1	1	1	6	1	2	1	12	2	0	3	1	1	1	1	2	0	2	14	27	1	4	2	2	2	6	14	2	6	1	2	11	16	1	9	12	1	1	10	7	3	9	1	3	1
[truncated: 61 more columns]
