# Supplementary material for: Programmable artificial RNA condensates in mammalian cells
Source: Nat Nanotechnol. 2026 Apr 29;21(6):821–30. doi: 10.1038/s41565-026-02164-7 (PMC13293865; doi:10.1038/s41565-026-02164-7)
Supplement: Supplementary file 5 — Condensate volume and number quantification, as well as CCDFs, shown in Fig. 3. [file 41565_2026_2164_MOESM5_ESM.zip › Source Data Fig. 3/Condensate volume and number (Figure 3)/Condensate volume/10nt 3A Broccoli/outside/20240516_10ntAABr_10uMDFHBI_20-40_Sample1_1_1_outside.xls]

## Sheet: Detailed
Detailed
Volume	Unit	Category	Time	Set 1	ID
0.102847	µm^3	Surface	1	Class A	0
0.905372	µm^3	Surface	1	Class A	1
0.749497	µm^3	Surface	1	Class A	2
1.55531	µm^3	Surface	1	Class A	3
0.416587	µm^3	Surface	1	Class A	4
0.23216	µm^3	Surface	1	Class A	5
0.791364	µm^3	Surface	1	Class A	6
4.25138	µm^3	Surface	1	Class A	7
1.20244	µm^3	Surface	1	Class A	9
0.584482	µm^3	Surface	1	Class A	10
0.107619	µm^3	Surface	1	Class A	11
0.542119	µm^3	Surface	1	Class A	12
0.31656	µm^3	Surface	1	Class A	13
0.196787	µm^3	Surface	1	Class A	14
0.0483903	µm^3	Surface	1	Class A	15
0.669537	µm^3	Surface	1	Class A	16
1.30804	µm^3	Surface	1	Class A	17
0.261774	µm^3	Surface	1	Class A	18
0.506582	µm^3	Surface	1	Class A	19
0.359085	µm^3	Surface	1	Class A	20
0.710912	µm^3	Surface	1	Class A	21
1.37542	µm^3	Surface	1	Class A	22
0.196787	µm^3	Surface	1	Class A	23
1.068	µm^3	Surface	1	Class A	24
1.63684	µm^3	Surface	1	Class A	25
1.59079	µm^3	Surface	1	Class A	26
2.36567	µm^3	Surface	1	Class A	27
0.7903	µm^3	Surface	1	Class A	29
2.07416	µm^3	Surface	1	Class A	30
6.5382	µm^3	Surface	1	Class A	32
0.157141	µm^3	Surface	1	Class A	33
0.444309	µm^3	Surface	1	Class A	34
1.67666	µm^3	Surface	1	Class A	35
1.40001	µm^3	Surface	1	Class A	36
3.78211	µm^3	Surface	1	Class A	37
0.51941	µm^3	Surface	1	Class A	38
4.35834	µm^3	Surface	1	Class A	39
1.01043	µm^3	Surface	1	Class A	40
2.4417	µm^3	Surface	1	Class A	41
0.309238	µm^3	Surface	1	Class A	42
0.802056	µm^3	Surface	1	Class A	43
4.59863	µm^3	Surface	1	Class A	44
2.44719	µm^3	Surface	1	Class A	45
2.41101	µm^3	Surface	1	Class A	47
2.08271	µm^3	Surface	1	Class A	48
0.0780044	µm^3	Surface	1	Class A	49
0.0483903	µm^3	Surface	1	Class A	51
0.631611	µm^3	Surface	1	Class A	53
1.48176	µm^3	Surface	1	Class A	54
0.656456	µm^3	Surface	1	Class A	55
0.214149	µm^3	Surface	1	Class A	57
0.478858	µm^3	Surface	1	Class A	58
1.23986	µm^3	Surface	1	Class A	59
0.459279	µm^3	Surface	1	Class A	60
0.236602	µm^3	Surface	1	Class A	61
0.311788	µm^3	Surface	1	Class A	62
0.479025	µm^3	Surface	1	Class A	63
1.30246	µm^3	Surface	1	Class A	64
0.0780047	µm^3	Surface	1	Class A	65
2.59201	µm^3	Surface	1	Class A	66
3.28607	µm^3	Surface	1	Class A	67
1.32837	µm^3	Surface	1	Class A	68
2.15362	µm^3	Surface	1	Class A	70
0.196462	µm^3	Surface	1	Class A	71
0.289167	µm^3	Surface	1	Class A	72
0.45097	µm^3	Surface	1	Class A	75
2.64932	µm^3	Surface	1	Class A	76
0.373563	µm^3	Surface	1	Class A	77
0.946433	µm^3	Surface	1	Class A	78
0.937463	µm^3	Surface	1	Class A	79
1.06891	µm^3	Surface	1	Class A	80
0.234219	µm^3	Surface	1	Class A	81
2.31444	µm^3	Surface	1	Class A	82
0.456729	µm^3	Surface	1	Class A	83
0.50165	µm^3	Surface	1	Class A	84
1.86701	µm^3	Surface	1	Class A	85
0.0483902	µm^3	Surface	1	Class A	86
1.62755	µm^3	Surface	1	Class A	87
1.25483	µm^3	Surface	1	Class A	88
0.167173	µm^3	Surface	1	Class A	89
1.01841	µm^3	Surface	1	Class A	90
0.307017	µm^3	Surface	1	Class A	91
0.0483903	µm^3	Surface	1	Class A	92
0.177049	µm^3	Surface	1	Class A	93
0.107619	µm^3	Surface	1	Class A	94
0.544012	µm^3	Surface	1	Class A	95
2.17542	µm^3	Surface	1	Class A	96
0.438713	µm^3	Surface	1	Class A	97
1.13547	µm^3	Surface	1	Class A	99
0.383432	µm^3	Surface	1	Class A	100
0.107619	µm^3	Surface	1	Class A	101
2.26212	µm^3	Surface	1	Class A	102
3.03067	µm^3	Surface	1	Class A	103
3.10916	µm^3	Surface	1	Class A	104
0.536357	µm^3	Surface	1	Class A	105
1.63175	µm^3	Surface	1	Class A	106
0.0780045	µm^3	Surface	1	Class A	107
0.0780045	µm^3	Surface	1	Class A	108
0.999889	µm^3	Surface	1	Class A	109
0.221629	µm^3	Surface	1	Class A	110
1.26427	µm^3	Surface	1	Class A	111
0.907848	µm^3	Surface	1	Class A	112
0.266871	µm^3	Surface	1	Class A	113
0.196787	µm^3	Surface	1	Class A	114
0.167172	µm^3	Surface	1	Class A	115
3.20088	µm^3	Surface	1	Class A	116
0.608338	µm^3	Surface	1	Class A	117
0.486014	µm^3	Surface	1	Class A	118
0.212089	µm^3	Surface	1	Class A	119
0.550994	µm^3	Surface	1	Class A	120
0.523775	µm^3	Surface	1	Class A	121
1.77981	µm^3	Surface	1	Class A	122
0.79104	µm^3	Surface	1	Class A	123
0.564249	µm^3	Surface	1	Class A	124
0.196787	µm^3	Surface	1	Class A	125
0.719883	µm^3	Surface	1	Class A	126
0.264324	µm^3	Surface	1	Class A	127
1.10313	µm^3	Surface	1	Class A	128
0.303479	µm^3	Surface	1	Class A	129
0.785939	µm^3	Surface	1	Class A	131
0.152206	µm^3	Surface	1	Class A	132
0.29616	µm^3	Surface	1	Class A	133
0.135012	µm^3	Surface	1	Class A	134
1.32088	µm^3	Surface	1	Class A	137
0.443651	µm^3	Surface	1	Class A	138
0.107618	µm^3	Surface	1	Class A	139
1.29301	µm^3	Surface	1	Class A	140
43.2513	µm^3	Surface	1	Class A	141
0.544174	µm^3	Surface	1	Class A	143
0.0483902	µm^3	Surface	1	Class A	144
1.28995	µm^3	Surface	1	Class A	145
0.995623	µm^3	Surface	1	Class A	146
0.0780046	µm^3	Surface	1	Class A	147
4.4209	µm^3	Surface	1	Class A	148
0.683027	µm^3	Surface	1	Class A	149
0.0483903	µm^3	Surface	1	Class A	150
6.71655	µm^3	Surface	1	Class A	151
1.88667	µm^3	Surface	1	Class A	152
0.716016	µm^3	Surface	1	Class A	153
0.468823	µm^3	Surface	1	Class A	154
0.0780044	µm^3	Surface	1	Class A	155
1.18235	µm^3	Surface	1	Class A	156
3.91425	µm^3	Surface	1	Class A	157
0.107619	µm^3	Surface	1	Class A	158
1.84692	µm^3	Surface	1	Class A	159
0.305538	µm^3	Surface	1	Class A	162
0.289167	µm^3	Surface	1	Class A	163
1.09228	µm^3	Surface	1	Class A	164
1.72987	µm^3	Surface	1	Class A	165
0.0483902	µm^3	Surface	1	Class A	166
0.411321	µm^3	Surface	1	Class A	167
0.0483901	µm^3	Surface	1	Class A	168
1.07475	µm^3	Surface	1	Class A	169
0.346061	µm^3	Surface	1	Class A	170
3.29095	µm^3	Surface	1	Class A	172
5.16912	µm^3	Surface	1	Class A	178
5.15298	µm^3	Surface	1	Class A	179
4.54656	µm^3	Surface	1	Class A	180
1.90788	µm^3	Surface	1	Class A	182
0.196642	µm^3	Surface	1	Class A	183
2.29636	µm^3	Surface	1	Class A	184
11.0793	µm^3	Surface	1	Class A	185
