# Supplementary material for: Programmable artificial RNA condensates in mammalian cells
Source: Nat Nanotechnol. 2026 Apr 29;21(6):821–30. doi: 10.1038/s41565-026-02164-7 (PMC13293865; doi:10.1038/s41565-026-02164-7)
Supplement: Supplementary file 5 — Condensate volume and number quantification, as well as CCDFs, shown in Fig. 3. [file 41565_2026_2164_MOESM5_ESM.zip › Source Data Fig. 3/Condensate volume and number (Figure 3)/Condensate volume/10nt 3A Broccoli/outside/20240516_10ntAABr_10uMDFHBI_20-40_Sample1_1_2_outside.xls]

## Sheet: Detailed
Detailed
Volume	Unit	Category	Time	Outside	ID
0.0745995	µm^3	Surface	1	Class B	0
0.0178529	µm^3	Surface	1	Class B	3
0.0745995	µm^3	Surface	1	Class B	5
0.0599347	µm^3	Surface	1	Class B	6
0.0331553	µm^3	Surface	1	Class B	7
0.322627	µm^3	Surface	1	Class B	8
2.72894	µm^3	Surface	1	Class B	10
0.0331553	µm^3	Surface	1	Class B	13
0.185543	µm^3	Surface	1	Class B	14
0.0828883	µm^3	Surface	1	Class B	18
0.0892642	µm^3	Surface	1	Class B	19
0.0216785	µm^3	Surface	1	Class B	20
0.274169	µm^3	Surface	1	Class B	22
0.0867143	µm^3	Surface	1	Class B	27
0.0452698	µm^3	Surface	1	Class B	28
0.0331553	µm^3	Surface	1	Class B	30
0.131984	µm^3	Surface	1	Class B	31
0.0216786	µm^3	Surface	1	Class B	32
0.0561091	µm^3	Surface	1	Class B	36
0.180442	µm^3	Surface	1	Class B	38
0.12242	µm^3	Surface	1	Class B	40
0.0452697	µm^3	Surface	1	Class B	43
0.0331553	µm^3	Surface	1	Class B	45
6.39961	µm^3	Surface	1	Class B	47
0.17534	µm^3	Surface	1	Class B	49
0.0216785	µm^3	Surface	1	Class B	50
0.0216786	µm^3	Surface	1	Class B	51
0.153024	µm^3	Surface	1	Class B	53
0.24739	µm^3	Surface	1	Class B	54
0.0745994	µm^3	Surface	1	Class B	55
0.0714115	µm^3	Surface	1	Class B	57
0.152387	µm^3	Surface	1	Class B	59
0.119869	µm^3	Surface	1	Class B	60
0.0216785	µm^3	Surface	1	Class B	61
0.0216785	µm^3	Surface	1	Class B	62
0.0178529	µm^3	Surface	1	Class B	65
15.1138	µm^3	Surface	1	Class B	66
