# Supplementary material for: Programmable artificial RNA condensates in mammalian cells
Source: Nat Nanotechnol. 2026 Apr 29;21(6):821–30. doi: 10.1038/s41565-026-02164-7 (PMC13293865; doi:10.1038/s41565-026-02164-7)
Supplement: Supplementary file 5 — Condensate volume and number quantification, as well as CCDFs, shown in Fig. 3. [file 41565_2026_2164_MOESM5_ESM.zip › Source Data Fig. 3/Condensate volume and number (Figure 3)/Condensate volume/10nt 3A Broccoli/outside/20240516_10ntAABr_10uMDFHBI_20-40_Sample1_1_4_outside.xls]

## Sheet: Detailed
Detailed
Volume	Unit	Category	Time	Set 1	ID
0.570018	µm^3	Surface	1	Class D	2
0.49223	µm^3	Surface	1	Class D	3
0.0969152	µm^3	Surface	1	Class D	4
0.757472	µm^3	Surface	1	Class D	7
0.462262	µm^3	Surface	1	Class D	9
0.0452696	µm^3	Surface	1	Class D	14
0.525385	µm^3	Surface	1	Class D	15
0.0714111	µm^3	Surface	1	Class D	16
0.859486	µm^3	Surface	1	Class D	17
0.144097	µm^3	Surface	1	Class D	23
3.05348	µm^3	Surface	1	Class D	25
0.580217	µm^3	Surface	1	Class D	30
0.0446322	µm^3	Surface	1	Class D	35
0.0790626	µm^3	Surface	1	Class D	36
0.0331555	µm^3	Surface	1	Class D	42
0.0255038	µm^3	Surface	1	Class D	45
0.0216784	µm^3	Surface	1	Class D	46
0.0835258	µm^3	Surface	1	Class D	48
1.10688	µm^3	Surface	1	Class D	50
0.144099	µm^3	Surface	1	Class D	52
0.0178529	µm^3	Surface	1	Class D	53
2.3604	µm^3	Surface	1	Class D	57
0.101378	µm^3	Surface	1	Class D	58
0.0331552	µm^3	Surface	1	Class D	59
0.831434	µm^3	Surface	1	Class D	62
0.770225	µm^3	Surface	1	Class D	65
0.388936	µm^3	Surface	1	Class D	73
0.748546	µm^3	Surface	1	Class D	75
0.168326	µm^3	Surface	1	Class D	76
0.0331554	µm^3	Surface	1	Class D	77
0.0216784	µm^3	Surface	1	Class D	78
1.84713	µm^3	Surface	1	Class D	80
0.017853	µm^3	Surface	1	Class D	82
0.0216782	µm^3	Surface	1	Class D	83
0.0216785	µm^3	Surface	1	Class D	86
1.01443	µm^3	Surface	1	Class D	88
4.33187	µm^3	Surface	1	Class D	90
0.767676	µm^3	Surface	1	Class D	91
0.103292	µm^3	Surface	1	Class D	94
0.615924	µm^3	Surface	1	Class D	95
0.0216784	µm^3	Surface	1	Class D	96
0.606996	µm^3	Surface	1	Class D	98
0.128795	µm^3	Surface	1	Class D	100
0.0331552	µm^3	Surface	1	Class D	103
0.0446322	µm^3	Surface	1	Class D	106
0.0790623	µm^3	Surface	1	Class D	109
0.0828886	µm^3	Surface	1	Class D	110
0.28182	µm^3	Surface	1	Class D	111
0.599345	µm^3	Surface	1	Class D	113
0.382562	µm^3	Surface	1	Class D	114
0.089264	µm^3	Surface	1	Class D	116
0.0331552	µm^3	Surface	1	Class D	117
0.116044	µm^3	Surface	1	Class D	118
0.147924	µm^3	Surface	1	Class D	121
0.0216786	µm^3	Surface	1	Class D	122
1.51494	µm^3	Surface	1	Class D	123
0.623576	µm^3	Surface	1	Class D	125
0.364071	µm^3	Surface	1	Class D	126
1.45884	µm^3	Surface	1	Class D	128
0.0956408	µm^3	Surface	1	Class D	129
1.3938	µm^3	Surface	1	Class D	130
1.04248	µm^3	Surface	1	Class D	131
1.59464	µm^3	Surface	1	Class D	132
4.9344	µm^3	Surface	1	Class C	134
0.0331553	µm^3	Surface	1	Class D	138
1.24587	µm^3	Surface	1	Class C	140
0.0216784	µm^3	Surface	1	Class C	142
0.137722	µm^3	Surface	1	Class D	143
0.187454	µm^3	Surface	1	Class D	145
0.221248	µm^3	Surface	1	Class D	146
1.83374	µm^3	Surface	1	Class D	147
0.304136	µm^3	Surface	1	Class D	148
0.490315	µm^3	Surface	1	Class D	151
0.0293297	µm^3	Surface	1	Class C	152
1.34088	µm^3	Surface	1	Class D	153
0.14346	µm^3	Surface	1	Class D	154
0.976169	µm^3	Surface	1	Class D	155
0.0331558	µm^3	Surface	1	Class C	156
0.459072	µm^3	Surface	1	Class D	160
0.540049	µm^3	Surface	1	Class D	164
0.232087	µm^3	Surface	1	Class D	166
0.068861	µm^3	Surface	1	Class D	168
0.292022	µm^3	Surface	1	Class C	169
0.186818	µm^3	Surface	1	Class D	170
0.29521	µm^3	Surface	1	Class D	171
0.0216786	µm^3	Surface	1	Class D	172
0.0216785	µm^3	Surface	1	Class D	173
0.582133	µm^3	Surface	1	Class D	174
0.098191	µm^3	Surface	1	Class D	175
0.0331553	µm^3	Surface	1	Class D	176
0.310512	µm^3	Surface	1	Class D	177
0.0580216	µm^3	Surface	1	Class D	178
2.4688	µm^3	Surface	1	Class D	179
0.0216786	µm^3	Surface	1	Class D	180
0.199569	µm^3	Surface	1	Class D	181
0.0293297	µm^3	Surface	1	Class D	182
0.146649	µm^3	Surface	1	Class D	185
0.0446322	µm^3	Surface	1	Class D	187
0.0216785	µm^3	Surface	1	Class D	188
0.496693	µm^3	Surface	1	Class D	190
1.6584	µm^3	Surface	1	Class D	191
0.694351	µm^3	Surface	1	Class D	192
0.0752369	µm^3	Surface	1	Class D	194
0.757472	µm^3	Surface	1	Class D	197
0.0331552	µm^3	Surface	1	Class D	199
0.0452696	µm^3	Surface	1	Class D	201
0.592971	µm^3	Surface	1	Class C	202
0.929624	µm^3	Surface	1	Class C	203
0.779148	µm^3	Surface	1	Class D	207
4.66916	µm^3	Surface	1	Class D	209
0.056109	µm^3	Surface	1	Class D	210
0.10903	µm^3	Surface	1	Class D	212
0.0599345	µm^3	Surface	1	Class D	213
0.383199	µm^3	Surface	1	Class D	214
0.60572	µm^3	Surface	1	Class D	215
0.163227	µm^3	Surface	1	Class C	217
0.0561087	µm^3	Surface	1	Class C	218
0.0293297	µm^3	Surface	1	Class D	220
0.561726	µm^3	Surface	1	Class D	225
0.585318	µm^3	Surface	1	Class D	226
0.981907	µm^3	Surface	1	Class D	229
0.358332	µm^3	Surface	1	Class D	230
0.0216784	µm^3	Surface	1	Class D	231
0.445685	µm^3	Surface	1	Class C	236
0.291384	µm^3	Surface	1	Class D	237
1.08839	µm^3	Surface	1	Class C	238
0.0216786	µm^3	Surface	1	Class D	240
0.274169	µm^3	Surface	1	Class D	243
0.0988289	µm^3	Surface	1	Class C	244
0.730054	µm^3	Surface	1	Class C	245
0.886907	µm^3	Surface	1	Class D	247
0.0331554	µm^3	Surface	1	Class D	249
0.219973	µm^3	Surface	1	Class D	250
0.149199	µm^3	Surface	1	Class D	251
0.0331553	µm^3	Surface	1	Class D	252
0.0331553	µm^3	Surface	1	Class C	253
1.95107	µm^3	Surface	1	Class C	254
0.0867143	µm^3	Surface	1	Class C	255
1.78847	µm^3	Surface	1	Class D	257
0.0178529	µm^3	Surface	1	Class D	260
0.137721	µm^3	Surface	1	Class C	261
1.4786	µm^3	Surface	1	Class D	262
0.594884	µm^3	Surface	1	Class D	263
0.0663106	µm^3	Surface	1	Class D	266
0.0446322	µm^3	Surface	1	Class D	267
5.80219	µm^3	Surface	1	Class D	268
0.258229	µm^3	Surface	1	Class D	269
0.332828	µm^3	Surface	1	Class D	272
0.223161	µm^3	Surface	1	Class C	273
0.0446319	µm^3	Surface	1	Class D	275
0.292659	µm^3	Surface	1	Class C	276
1.00805	µm^3	Surface	1	Class D	277
0.182355	µm^3	Surface	1	Class C	278
0.179804	µm^3	Surface	1	Class C	279
0.0446319	µm^3	Surface	1	Class C	281
0.13836	µm^3	Surface	1	Class C	282
0.107117	µm^3	Surface	1	Class C	283
0.0484578	µm^3	Surface	1	Class C	284
0.73707	µm^3	Surface	1	Class C	285
0.100104	µm^3	Surface	1	Class C	288
0.0439948	µm^3	Surface	1	Class C	289
0.0216784	µm^3	Surface	1	Class B	290
7.61999	µm^3	Surface	1	Class C	291
0.0216784	µm^3	Surface	1	Class B	293
1.6718	µm^3	Surface	1	Class B	295
0.0452702	µm^3	Surface	1	Class B	296
0.0561092	µm^3	Surface	1	Class B	300
0.775326	µm^3	Surface	1	Class B	301
3.649	µm^3	Surface	1	Class B	306
0.211683	µm^3	Surface	1	Class B	307
0.0331553	µm^3	Surface	1	Class B	308
0.0988281	µm^3	Surface	1	Class B	309
0.897108	µm^3	Surface	1	Class B	310
1.76807	µm^3	Surface	1	Class B	312
0.107755	µm^3	Surface	1	Class B	313
2.86347	µm^3	Surface	1	Class B	314
0.0178529	µm^3	Surface	1	Class B	316
0.190005	µm^3	Surface	1	Class B	317
0.0841637	µm^3	Surface	1	Class B	318
0.289472	µm^3	Surface	1	Class B	319
0.957041	µm^3	Surface	1	Class B	321
4.86937	µm^3	Surface	1	Class B	322
0.0331552	µm^3	Surface	1	Class B	323
0.565554	µm^3	Surface	1	Class A	324
0.968518	µm^3	Surface	1	Class A	325
0.153662	µm^3	Surface	1	Class A	326
0.596159	µm^3	Surface	1	Class A	327
0.0573841	µm^3	Surface	1	Class A	329
0.044632	µm^3	Surface	1	Class A	330
3.81732	µm^3	Surface	1	Class A	331
0.643979	µm^3	Surface	1	Class A	332
0.158125	µm^3	Surface	1	Class A	333
1.53598	µm^3	Surface	1	Class A	334
0.771499	µm^3	Surface	1	Class A	335
0.267155	µm^3	Surface	1	Class A	336
0.0994659	µm^3	Surface	1	Class A	337
0.550888	µm^3	Surface	1	Class A	338
0.225711	µm^3	Surface	1	Class A	339
0.207221	µm^3	Surface	1	Class A	340
0.0216785	µm^3	Surface	1	Class A	343
0.381924	µm^3	Surface	1	Class A	344
0.179804	µm^3	Surface	1	Class A	346
0.0924526	µm^3	Surface	1	Class A	347
0.0975534	µm^3	Surface	1	Class A	349
0.283096	µm^3	Surface	1	Class A	350
0.0554713	µm^3	Surface	1	Class A	351
0.0599346	µm^3	Surface	1	Class A	352
0.0216785	µm^3	Surface	1	Class A	353
0.18873	µm^3	Surface	1	Class A	355
0.257591	µm^3	Surface	1	Class A	358
0.0331553	µm^3	Surface	1	Class A	360
0.3137	µm^3	Surface	1	Class A	362
0.138997	µm^3	Surface	1	Class A	363
0.0331553	µm^3	Surface	1	Class A	364
0.0484579	µm^3	Surface	1	Class A	365
0.0573843	µm^3	Surface	1	Class A	366
0.125608	µm^3	Surface	1	Class A	368
0.0331553	µm^3	Surface	1	Class A	371
1.78529	µm^3	Surface	1	Class A	374
0.0988282	µm^3	Surface	1	Class A	376
1.09923	µm^3	Surface	1	Class A	381
0.419542	µm^3	Surface	1	Class A	383
2.29409	µm^3	Surface	1	Class A	384
0.891369	µm^3	Surface	1	Class A	385
0.0216785	µm^3	Surface	1	Class A	386
1.15789	µm^3	Surface	1	Class A	390
0.226349	µm^3	Surface	1	Class A	392
0.117957	µm^3	Surface	1	Class A	395
0.332191	µm^3	Surface	1	Class A	397
2.10664	µm^3	Surface	1	Class A	398
0.0331553	µm^3	Surface	1	Class A	400
0.0599346	µm^3	Surface	1	Class A	401
0.497968	µm^3	Surface	1	Class A	402
0.935362	µm^3	Surface	1	Class A	403
0.978082	µm^3	Surface	1	Class A	404
2.13023	µm^3	Surface	1	Class A	408
0.173428	µm^3	Surface	1	Class A	409
2.1653	µm^3	Surface	1	Class A	412
0.496693	µm^3	Surface	1	Class A	414
0.0828884	µm^3	Surface	1	Class A	415
0.0720491	µm^3	Surface	1	Class A	421
0.0784253	µm^3	Surface	1	Class A	423
4.16227	µm^3	Surface	1	Class A	424
0.357057	µm^3	Surface	1	Class A	425
0.197019	µm^3	Surface	1	Class A	427
0.510719	µm^3	Surface	1	Class A	428
0.603809	µm^3	Surface	1	Class A	432
0.0331553	µm^3	Surface	1	Class A	433
2.56253	µm^3	Surface	1	Class A	434
0.181717	µm^3	Surface	1	Class A	435
0.727504	µm^3	Surface	1	Class A	436
0.640153	µm^3	Surface	1	Class A	437
2.3196	µm^3	Surface	1	Class A	440
1.00741	µm^3	Surface	1	Class A	441
3.18291	µm^3	Surface	1	Class A	442
0.056109	µm^3	Surface	1	Class A	443
2.55169	µm^3	Surface	1	Class A	444
0.168327	µm^3	Surface	1	Class A	445
0.615286	µm^3	Surface	1	Class A	446
0.123695	µm^3	Surface	1	Class A	448
0.747269	µm^3	Surface	1	Class A	449
0.0216785	µm^3	Surface	1	Class A	451
1.49008	µm^3	Surface	1	Class A	452
0.870327	µm^3	Surface	1	Class A	453
1.04822	µm^3	Surface	1	Class A	454
0.0331553	µm^3	Surface	1	Class A	455
0.13836	µm^3	Surface	1	Class A	456
5.45406	µm^3	Surface	1	Class A	457
0.449509	µm^3	Surface	1	Class A	458
0.706463	µm^3	Surface	1	Class A	459
1.30199	µm^3	Surface	1	Class A	460
0.425281	µm^3	Surface	1	Class A	461
0.629313	µm^3	Surface	1	Class A	464
1.54682	µm^3	Surface	1	Class A	465
0.490954	µm^3	Surface	1	Class A	466
0.119231	µm^3	Surface	1	Class A	467
0.0216785	µm^3	Surface	1	Class A	468
2.61226	µm^3	Surface	1	Class A	469
2.03076	µm^3	Surface	1	Class A	470
0.0822506	µm^3	Surface	1	Class A	471
0.559816	µm^3	Surface	1	Class A	472
0.166414	µm^3	Surface	1	Class A	475
0.707101	µm^3	Surface	1	Class A	476
0.0331554	µm^3	Surface	1	Class A	477
0.912409	µm^3	Surface	1	Class A	478
0.0828883	µm^3	Surface	1	Class A	479
0.0331554	µm^3	Surface	1	Class A	483
7.29927	µm^3	Surface	1	Class A	484
0.0216785	µm^3	Surface	1	Class A	485
0.0675858	µm^3	Surface	1	Class A	488
0.654818	µm^3	Surface	1	Class A	489
1.60485	µm^3	Surface	1	Class A	491
1.24524	µm^3	Surface	1	Class A	492
0.056109	µm^3	Surface	1	Class A	493
0.979994	µm^3	Surface	1	Class A	494
0.456524	µm^3	Surface	1	Class A	495
0.309237	µm^3	Surface	1	Class A	496
1.59464	µm^3	Surface	1	Class A	498
2.39802	µm^3	Surface	1	Class A	499
0.951615	µm^3	Surface	1	Class A	500
0.506955	µm^3	Surface	1	Class A	501
2.03079	µm^3	Surface	1	Class D	502
5.84834	µm^3	Surface	1	Class D	503
1.89702	µm^3	Surface	1	Class D	506
2.64854	µm^3	Surface	1	Class D	507
2.96352	µm^3	Surface	1	Class D	508
2.17108	µm^3	Surface	1	Class D	509
1.35456	µm^3	Surface	1	Class D	510
1.98857	µm^3	Surface	1	Class D	511
0.824455	µm^3	Surface	1	Class D	512
2.66878	µm^3	Surface	1	Class D	513
0.805826	µm^3	Surface	1	Class D	514
2.38847	µm^3	Surface	1	Class D	515
