# Supplementary material for: Programmable artificial RNA condensates in mammalian cells
Source: Nat Nanotechnol. 2026 Apr 29;21(6):821–30. doi: 10.1038/s41565-026-02164-7 (PMC13293865; doi:10.1038/s41565-026-02164-7)
Supplement: Supplementary file 5 — Condensate volume and number quantification, as well as CCDFs, shown in Fig. 3. [file 41565_2026_2164_MOESM5_ESM.zip › Source Data Fig. 3/Condensate volume and number (Figure 3)/Condensate volume/10nt 3A Broccoli/outside/20240516_10ntAABr_10uMDFHBI_20-40_Sample1_2_1_outside.xls]

## Sheet: Detailed
Detailed
Volume	Unit	Category	Time	Set 1	ID
0.10903	µm^3	Surface	1	Class C	0
0.0331553	µm^3	Surface	1	Class B	1
0.0446321	µm^3	Surface	1	Class C	3
0.413167	µm^3	Surface	1	Class C	5
0.0714116	µm^3	Surface	1	Class C	6
0.0943652	µm^3	Surface	1	Class C	7
0.559178	µm^3	Surface	1	Class C	8
0.0975528	µm^3	Surface	1	Class C	9
1.79867	µm^3	Surface	1	Class C	10
0.641427	µm^3	Surface	1	Class C	11
1.42568	µm^3	Surface	1	Class B	12
2.97506	µm^3	Surface	1	Class C	13
0.0561091	µm^3	Surface	1	Class C	14
0.0331556	µm^3	Surface	1	Class C	15
0.29776	µm^3	Surface	1	Class C	16
0.0331554	µm^3	Surface	1	Class C	17
0.441857	µm^3	Surface	1	Class C	18
0.519646	µm^3	Surface	1	Class C	19
0.812946	µm^3	Surface	1	Class C	20
0.0331551	µm^3	Surface	1	Class C	21
1.55192	µm^3	Surface	1	Class C	22
0.112855	µm^3	Surface	1	Class C	23
1.29115	µm^3	Surface	1	Class C	24
0.124332	µm^3	Surface	1	Class C	25
0.386387	µm^3	Surface	1	Class C	26
1.17255	µm^3	Surface	1	Class C	27
1.31474	µm^3	Surface	1	Class C	28
0.610185	µm^3	Surface	1	Class C	29
0.0216786	µm^3	Surface	1	Class C	30
1.31729	µm^3	Surface	1	Class C	31
0.560451	µm^3	Surface	1	Class C	33
0.275445	µm^3	Surface	1	Class C	34
0.216784	µm^3	Surface	1	Class C	36
0.0216786	µm^3	Surface	1	Class C	37
0.0446322	µm^3	Surface	1	Class C	38
0.519008	µm^3	Surface	1	Class C	40
0.969158	µm^3	Surface	1	Class C	42
0.184267	µm^3	Surface	1	Class C	43
0.056109	µm^3	Surface	1	Class C	46
0.1594	µm^3	Surface	1	Class C	47
1.05587	µm^3	Surface	1	Class C	48
0.111581	µm^3	Surface	1	Class C	49
0.292022	µm^3	Surface	1	Class C	50
0.710287	µm^3	Surface	1	Class C	51
0.541325	µm^3	Surface	1	Class C	54
0.255041	µm^3	Surface	1	Class B	55
0.0331556	µm^3	Surface	1	Class C	57
1.23312	µm^3	Surface	1	Class B	58
0.756196	µm^3	Surface	1	Class B	59
0.469274	µm^3	Surface	1	Class B	62
2.44584	µm^3	Surface	1	Class B	64
1.0106	µm^3	Surface	1	Class B	66
0.34048	µm^3	Surface	1	Class B	67
0.070136	µm^3	Surface	1	Class B	68
0.079063	µm^3	Surface	1	Class B	69
0.176616	µm^3	Surface	1	Class B	70
0.0331555	µm^3	Surface	1	Class C	73
0.240376	µm^3	Surface	1	Class C	75
0.570264	µm^3	Surface	1	Class B	76
0.078425	µm^3	Surface	1	Class C	79
1.03164	µm^3	Surface	1	Class B	81
0.809115	µm^3	Surface	1	Class C	82
0.0981906	µm^3	Surface	1	Class C	85
0.434207	µm^3	Surface	1	Class C	86
0.0446324	µm^3	Surface	1	Class B	87
0.0255042	µm^3	Surface	1	Class B	89
0.0331555	µm^3	Surface	1	Class B	90
0.04527	µm^3	Surface	1	Class C	92
0.584681	µm^3	Surface	1	Class C	93
0.625487	µm^3	Surface	1	Class B	94
0.711563	µm^3	Surface	1	Class C	96
1.74576	µm^3	Surface	1	Class C	97
0.764485	µm^3	Surface	1	Class B	99
0.396588	µm^3	Surface	1	Class B	100
0.984459	µm^3	Surface	1	Class C	103
1.13047	µm^3	Surface	1	Class B	104
0.133259	µm^3	Surface	1	Class C	105
0.098828	µm^3	Surface	1	Class B	106
0.0216785	µm^3	Surface	1	Class C	107
0.0216784	µm^3	Surface	1	Class C	109
0.350682	µm^3	Surface	1	Class C	111
0.0216784	µm^3	Surface	1	Class C	112
0.268431	µm^3	Surface	1	Class C	114
1.36256	µm^3	Surface	1	Class B	115
1.29943	µm^3	Surface	1	Class C	117
0.351319	µm^3	Surface	1	Class C	118
0.137722	µm^3	Surface	1	Class C	119
0.149199	µm^3	Surface	1	Class C	120
0.0452698	µm^3	Surface	1	Class C	121
0.383837	µm^3	Surface	1	Class B	123
0.0331552	µm^3	Surface	1	Class B	124
0.492866	µm^3	Surface	1	Class C	125
0.04782	µm^3	Surface	1	Class B	127
1.02016	µm^3	Surface	1	Class B	128
0.0216784	µm^3	Surface	1	Class B	129
0.112218	µm^3	Surface	1	Class C	130
2.24627	µm^3	Surface	1	Class B	132
0.0790629	µm^3	Surface	1	Class B	133
0.0516457	µm^3	Surface	1	Class B	135
0.642704	µm^3	Surface	1	Class B	137
4.34526	µm^3	Surface	1	Class C	138
0.39595	µm^3	Surface	1	Class C	140
0.0331553	µm^3	Surface	1	Class B	141
0.849924	µm^3	Surface	1	Class C	142
0.0981908	µm^3	Surface	1	Class C	143
0.056109	µm^3	Surface	1	Class B	144
0.133259	µm^3	Surface	1	Class C	146
0.277995	µm^3	Surface	1	Class C	147
0.381286	µm^3	Surface	1	Class C	148
0.0561091	µm^3	Surface	1	Class B	149
0.0599345	µm^3	Surface	1	Class C	150
2.4044	µm^3	Surface	1	Class C	151
0.0452698	µm^3	Surface	1	Class C	152
0.226986	µm^3	Surface	1	Class C	153
0.0714116	µm^3	Surface	1	Class C	154
0.30031	µm^3	Surface	1	Class B	156
0.221886	µm^3	Surface	1	Class C	158
0.977445	µm^3	Surface	1	Class C	159
0.879253	µm^3	Surface	1	Class C	161
0.24739	µm^3	Surface	1	Class C	164
0.522833	µm^3	Surface	1	Class C	167
0.290747	µm^3	Surface	1	Class C	168
0.391487	µm^3	Surface	1	Class B	169
0.151749	µm^3	Surface	1	Class B	171
0.0216784	µm^3	Surface	1	Class C	173
0.451423	µm^3	Surface	1	Class C	174
0.0714113	µm^3	Surface	1	Class C	176
0.633777	µm^3	Surface	1	Class B	177
0.100103	µm^3	Surface	1	Class C	178
0.334103	µm^3	Surface	1	Class B	179
0.0669484	µm^3	Surface	1	Class C	181
3.61584	µm^3	Surface	1	Class C	182
0.548974	µm^3	Surface	1	Class C	183
0.108393	µm^3	Surface	1	Class B	184
0.552802	µm^3	Surface	1	Class C	185
0.638239	µm^3	Surface	1	Class C	188
0.0331554	µm^3	Surface	1	Class C	189
0.73133	µm^3	Surface	1	Class C	190
0.177254	µm^3	Surface	1	Class C	191
1.14577	µm^3	Surface	1	Class C	192
0.0548339	µm^3	Surface	1	Class C	194
0.828245	µm^3	Surface	1	Class C	196
1.62971	µm^3	Surface	1	Class C	197
0.916872	µm^3	Surface	1	Class B	198
0.0637603	µm^3	Surface	1	Class C	199
0.0439948	µm^3	Surface	1	Class C	201
0.0981907	µm^3	Surface	1	Class C	202
3.77397	µm^3	Surface	1	Class B	203
0.911771	µm^3	Surface	1	Class B	206
0.084801	µm^3	Surface	1	Class C	207
0.417629	µm^3	Surface	1	Class C	208
4.29042	µm^3	Surface	1	Class C	209
0.0554715	µm^3	Surface	1	Class C	211
0.339204	µm^3	Surface	1	Class C	213
0.0216786	µm^3	Surface	1	Class C	215
1.46967	µm^3	Surface	1	Class B	216
0.21806	µm^3	Surface	1	Class C	217
0.0216786	µm^3	Surface	1	Class C	218
0.0599345	µm^3	Surface	1	Class B	219
0.0216784	µm^3	Surface	1	Class C	223
0.350681	µm^3	Surface	1	Class B	224
0.0255041	µm^3	Surface	1	Class B	225
0.710289	µm^3	Surface	1	Class B	226
0.0446321	µm^3	Surface	1	Class C	227
0.0803378	µm^3	Surface	1	Class C	228
2.4095	µm^3	Surface	1	Class B	229
0.0331552	µm^3	Surface	1	Class C	230
0.865866	µm^3	Surface	1	Class B	234
1.02973	µm^3	Surface	1	Class C	236
0.924523	µm^3	Surface	1	Class C	238
0.0841635	µm^3	Surface	1	Class B	241
0.271618	µm^3	Surface	1	Class C	244
0.437396	µm^3	Surface	1	Class C	245
0.969793	µm^3	Surface	1	Class B	246
0.344305	µm^3	Surface	1	Class C	247
0.131346	µm^3	Surface	1	Class C	248
0.0216785	µm^3	Surface	1	Class B	249
0.0714115	µm^3	Surface	1	Class C	250
0.484578	µm^3	Surface	1	Class B	251
0.348768	µm^3	Surface	1	Class C	252
0.153024	µm^3	Surface	1	Class C	254
0.232725	µm^3	Surface	1	Class C	256
2.15319	µm^3	Surface	1	Class B	257
0.0816131	µm^3	Surface	1	Class C	258
0.0841637	µm^3	Surface	1	Class C	259
0.137085	µm^3	Surface	1	Class C	262
0.471188	µm^3	Surface	1	Class B	263
0.0484579	µm^3	Surface	1	Class C	264
0.0848011	µm^3	Surface	1	Class B	265
0.84291	µm^3	Surface	1	Class B	266
0.376823	µm^3	Surface	1	Class C	267
0.105204	µm^3	Surface	1	Class C	268
0.890093	µm^3	Surface	1	Class C	269
0.472464	µm^3	Surface	1	Class B	272
0.268431	µm^3	Surface	1	Class B	275
0.0930898	µm^3	Surface	1	Class B	276
0.0331552	µm^3	Surface	1	Class C	277
0.517734	µm^3	Surface	1	Class C	279
0.979358	µm^3	Surface	1	Class C	280
0.733881	µm^3	Surface	1	Class C	281
0.0675861	µm^3	Surface	1	Class C	282
0.0331553	µm^3	Surface	1	Class C	283
0.828883	µm^3	Surface	1	Class C	284
0.953216	µm^3	Surface	1	Class C	285
0.723679	µm^3	Surface	1	Class B	286
1.30262	µm^3	Surface	1	Class B	287
0.0331554	µm^3	Surface	1	Class A	288
0.10903	µm^3	Surface	1	Class C	289
0.193194	µm^3	Surface	1	Class B	291
0.0446321	µm^3	Surface	1	Class C	292
0.825696	µm^3	Surface	1	Class C	293
0.405515	µm^3	Surface	1	Class C	294
0.350044	µm^3	Surface	1	Class C	295
0.24994	µm^3	Surface	1	Class C	296
0.45206	µm^3	Surface	1	Class C	297
0.184267	µm^3	Surface	1	Class B	299
0.35897	µm^3	Surface	1	Class C	300
0.674584	µm^3	Surface	1	Class B	302
0.45206	µm^3	Surface	1	Class B	303
0.268431	µm^3	Surface	1	Class C	305
1.31601	µm^3	Surface	1	Class C	306
0.223798	µm^3	Surface	1	Class C	307
0.925799	µm^3	Surface	1	Class C	308
0.0331552	µm^3	Surface	1	Class C	309
2.3993	µm^3	Surface	1	Class C	310
0.778513	µm^3	Surface	1	Class A	312
0.383837	µm^3	Surface	1	Class A	313
0.279907	µm^3	Surface	1	Class C	314
0.0331552	µm^3	Surface	1	Class C	315
1.03993	µm^3	Surface	1	Class C	316
0.292659	µm^3	Surface	1	Class B	317
0.255041	µm^3	Surface	1	Class B	318
1.58572	µm^3	Surface	1	Class C	320
0.890731	µm^3	Surface	1	Class C	322
0.734518	µm^3	Surface	1	Class B	323
2.55424	µm^3	Surface	1	Class C	324
0.149836	µm^3	Surface	1	Class B	326
0.22061	µm^3	Surface	1	Class C	327
0.56683	µm^3	Surface	1	Class C	330
0.0178529	µm^3	Surface	1	Class C	331
0.0446322	µm^3	Surface	1	Class B	333
0.149837	µm^3	Surface	1	Class A	334
0.179804	µm^3	Surface	1	Class A	335
1.02144	µm^3	Surface	1	Class A	336
0.133897	µm^3	Surface	1	Class C	337
0.71284	µm^3	Surface	1	Class B	340
0.147286	µm^3	Surface	1	Class C	341
2.19463	µm^3	Surface	1	Class B	342
0.269706	µm^3	Surface	1	Class A	343
0.0216785	µm^3	Surface	1	Class A	344
0.298398	µm^3	Surface	1	Class C	345
0.212959	µm^3	Surface	1	Class A	346
0.406791	µm^3	Surface	1	Class A	348
0.081613	µm^3	Surface	1	Class A	349
0.0331555	µm^3	Surface	1	Class A	350
0.453973	µm^3	Surface	1	Class A	351
0.0331554	µm^3	Surface	1	Class B	352
0.222523	µm^3	Surface	1	Class B	354
1.3039	µm^3	Surface	1	Class A	355
0.918785	µm^3	Surface	1	Class C	356
0.170878	µm^3	Surface	1	Class A	358
0.392763	µm^3	Surface	1	Class A	361
0.0331553	µm^3	Surface	1	Class B	362
0.244839	µm^3	Surface	1	Class A	363
0.253128	µm^3	Surface	1	Class A	365
0.681598	µm^3	Surface	1	Class A	368
0.0720492	µm^3	Surface	1	Class C	369
0.924524	µm^3	Surface	1	Class B	371
2.51662	µm^3	Surface	1	Class A	372
3.02988	µm^3	Surface	1	Class C	373
0.0561089	µm^3	Surface	1	Class A	374
0.888181	µm^3	Surface	1	Class A	375
0.606361	µm^3	Surface	1	Class A	376
0.0599347	µm^3	Surface	1	Class A	377
1.43779	µm^3	Surface	1	Class A	378
0.655456	µm^3	Surface	1	Class B	379
0.355783	µm^3	Surface	1	Class A	380
1.1547	µm^3	Surface	1	Class A	383
0.276719	µm^3	Surface	1	Class A	384
1.19742	µm^3	Surface	1	Class A	385
0.14091	µm^3	Surface	1	Class A	386
0.461624	µm^3	Surface	1	Class B	387
0.0446322	µm^3	Surface	1	Class A	390
0.850561	µm^3	Surface	1	Class A	391
0.0714115	µm^3	Surface	1	Class A	394
0.174703	µm^3	Surface	1	Class A	395
0.228262	µm^3	Surface	1	Class A	397
0.302224	µm^3	Surface	1	Class A	398
1.45501	µm^3	Surface	1	Class A	399
0.163864	µm^3	Surface	1	Class A	401
0.588508	µm^3	Surface	1	Class A	402
1.31984	µm^3	Surface	1	Class A	403
0.267155	µm^3	Surface	1	Class A	405
3.28493	µm^3	Surface	1	Class B	406
0.0331553	µm^3	Surface	1	Class A	407
0.379373	µm^3	Surface	1	Class A	408
1.53471	µm^3	Surface	1	Class B	409
0.0331553	µm^3	Surface	1	Class B	410
0.182992	µm^3	Surface	1	Class A	412
3.12808	µm^3	Surface	1	Class A	414
0.237188	µm^3	Surface	1	Class A	415
0.756834	µm^3	Surface	1	Class A	416
0.318801	µm^3	Surface	1	Class A	417
0.112856	µm^3	Surface	1	Class A	418
0.0216785	µm^3	Surface	1	Class A	419
0.329003	µm^3	Surface	1	Class A	420
0.0216785	µm^3	Surface	1	Class A	422
0.396589	µm^3	Surface	1	Class A	423
0.428469	µm^3	Surface	1	Class A	424
0.434207	µm^3	Surface	1	Class A	425
0.0331553	µm^3	Surface	1	Class A	426
0.898383	µm^3	Surface	1	Class A	428
1.57998	µm^3	Surface	1	Class A	429
1.08392	µm^3	Surface	1	Class B	430
0.207859	µm^3	Surface	1	Class A	431
1.22739	µm^3	Surface	1	Class A	432
0.753647	µm^3	Surface	1	Class A	433
0.209771	µm^3	Surface	1	Class A	434
0.0446321	µm^3	Surface	1	Class B	435
0.506256	µm^3	Surface	1	Class A	436
0.545151	µm^3	Surface	1	Class B	437
0.28182	µm^3	Surface	1	Class B	438
0.14091	µm^3	Surface	1	Class A	439
1.35044	µm^3	Surface	1	Class A	440
1.00486	µm^3	Surface	1	Class A	441
3.35251	µm^3	Surface	1	Class A	442
0.0714114	µm^3	Surface	1	Class B	443
0.10903	µm^3	Surface	1	Class A	444
0.341756	µm^3	Surface	1	Class A	445
0.0439947	µm^3	Surface	1	Class A	446
1.31665	µm^3	Surface	1	Class B	447
0.617199	µm^3	Surface	1	Class B	448
0.1543	µm^3	Surface	1	Class B	450
0.120507	µm^3	Surface	1	Class A	451
0.747907	µm^3	Surface	1	Class A	452
0.463537	µm^3	Surface	1	Class B	454
0.0561089	µm^3	Surface	1	Class B	455
1.88603	µm^3	Surface	1	Class A	456
0.0637603	µm^3	Surface	1	Class A	459
0.0714113	µm^3	Surface	1	Class A	460
2.19718	µm^3	Surface	1	Class A	461
0.0331553	µm^3	Surface	1	Class A	462
0.412529	µm^3	Surface	1	Class A	463
0.102654	µm^3	Surface	1	Class B	464
0.0446322	µm^3	Surface	1	Class B	465
0.107755	µm^3	Surface	1	Class A	466
0.43357	µm^3	Surface	1	Class B	467
4.6545	µm^3	Surface	1	Class A	468
0.0446323	µm^3	Surface	1	Class A	469
0.0828884	µm^3	Surface	1	Class B	470
4.34143	µm^3	Surface	1	Class B	471
2.82904	µm^3	Surface	1	Class A	472
0.501155	µm^3	Surface	1	Class B	473
0.0178528	µm^3	Surface	1	Class B	474
0.0216785	µm^3	Surface	1	Class A	475
1.56276	µm^3	Surface	1	Class A	476
0.718579	µm^3	Surface	1	Class B	477
0.221248	µm^3	Surface	1	Class B	478
1.00359	µm^3	Surface	1	Class B	479
1.4888	µm^3	Surface	1	Class A	480
0.0828886	µm^3	Surface	1	Class A	482
0.177891	µm^3	Surface	1	Class A	483
0.0216784	µm^3	Surface	1	Class A	484
0.0446324	µm^3	Surface	1	Class A	485
0.0331553	µm^3	Surface	1	Class A	487
0.107755	µm^3	Surface	1	Class A	488
0.0216785	µm^3	Surface	1	Class B	489
0.0216785	µm^3	Surface	1	Class A	490
0.832708	µm^3	Surface	1	Class B	491
1.08265	µm^3	Surface	1	Class B	492
1.45182	µm^3	Surface	1	Class A	493
0.230174	µm^3	Surface	1	Class A	495
0.516458	µm^3	Surface	1	Class B	496
0.818681	µm^3	Surface	1	Class A	497
0.290747	µm^3	Surface	1	Class B	498
0.575755	µm^3	Surface	1	Class B	499
0.185542	µm^3	Surface	1	Class A	500
0.0151904	µm^3	Surface	1	Class A	501
0.121144	µm^3	Surface	1	Class A	502
0.482028	µm^3	Surface	1	Class A	503
1.20443	µm^3	Surface	1	Class A	504
0.673308	µm^3	Surface	1	Class A	505
1.49326	µm^3	Surface	1	Class A	506
0.0178529	µm^3	Surface	1	Class A	507
70.909	µm^3	Surface	1	Class B	508
0.0790627	µm^3	Surface	1	Class A	509
0.0599346	µm^3	Surface	1	Class A	510
0.434844	µm^3	Surface	1	Class A	511
0.264605	µm^3	Surface	1	Class A	512
0.262692	µm^3	Surface	1	Class A	513
0.20467	µm^3	Surface	1	Class A	514
1.12601	µm^3	Surface	1	Class A	515
0.0675859	µm^3	Surface	1	Class A	517
1.00295	µm^3	Surface	1	Class A	518
0.844823	µm^3	Surface	1	Class A	519
1.733	µm^3	Surface	1	Class A	520
0.0216785	µm^3	Surface	1	Class A	522
1.41356	µm^3	Surface	1	Class A	523
0.783614	µm^3	Surface	1	Class A	525
1.0597	µm^3	Surface	1	Class A	526
