# Supplementary material for: Programmable artificial RNA condensates in mammalian cells
Source: Nat Nanotechnol. 2026 Apr 29;21(6):821–30. doi: 10.1038/s41565-026-02164-7 (PMC13293865; doi:10.1038/s41565-026-02164-7)
Supplement: Supplementary file 5 — Condensate volume and number quantification, as well as CCDFs, shown in Fig. 3. [file 41565_2026_2164_MOESM5_ESM.zip › Source Data Fig. 3/Condensate volume and number (Figure 3)/Condensate volume/10nt 3A Broccoli/outside/20240516_10ntAABr_10uMDFHBI_20-40_Sample1_2_2_outside.xls]

## Sheet: Detailed
Detailed
Volume	Unit	Category	Time	Set 1	ID
0.914322	µm^3	Surface	1	Class B	0
0.0828881	µm^3	Surface	1	Class B	4
0.0216784	µm^3	Surface	1	Class B	5
0.0439945	µm^3	Surface	1	Class B	6
0.153025	µm^3	Surface	1	Class B	7
0.519009	µm^3	Surface	1	Class B	8
0.204033	µm^3	Surface	1	Class B	9
0.441221	µm^3	Surface	1	Class B	11
0.44122	µm^3	Surface	1	Class B	12
0.0573842	µm^3	Surface	1	Class B	13
0.387663	µm^3	Surface	1	Class B	17
0.0408067	µm^3	Surface	1	Class B	18
0.485854	µm^3	Surface	1	Class B	19
0.0675861	µm^3	Surface	1	Class B	20
0.170241	µm^3	Surface	1	Class B	21
0.835259	µm^3	Surface	1	Class B	26
0.0216786	µm^3	Surface	1	Class B	27
7.22213	µm^3	Surface	1	Class B	28
2.52809	µm^3	Surface	1	Class B	30
0.292021	µm^3	Surface	1	Class B	31
1.85479	µm^3	Surface	1	Class B	33
0.569379	µm^3	Surface	1	Class B	34
0.0331553	µm^3	Surface	1	Class B	35
0.517733	µm^3	Surface	1	Class B	36
2.03969	µm^3	Surface	1	Class B	40
0.0216785	µm^3	Surface	1	Class B	41
0.21551	µm^3	Surface	1	Class B	42
0.135171	µm^3	Surface	1	Class B	43
1.20379	µm^3	Surface	1	Class B	44
0.0331553	µm^3	Surface	1	Class B	45
0.350681	µm^3	Surface	1	Class B	48
0.274169	µm^3	Surface	1	Class B	49
1.60931	µm^3	Surface	1	Class B	50
0.281182	µm^3	Surface	1	Class B	52
0.354506	µm^3	Surface	1	Class B	54
0.0216786	µm^3	Surface	1	Class B	58
1.02271	µm^3	Surface	1	Class B	60
0.0216786	µm^3	Surface	1	Class B	61
0.725593	µm^3	Surface	1	Class B	62
0.320714	µm^3	Surface	1	Class B	64
2.68558	µm^3	Surface	1	Class B	65
0.0688609	µm^3	Surface	1	Class B	66
0.0331552	µm^3	Surface	1	Class B	67
0.0216787	µm^3	Surface	1	Class B	68
2.20802	µm^3	Surface	1	Class B	69
0.0828885	µm^3	Surface	1	Class B	71
0.0216786	µm^3	Surface	1	Class B	73
0.318163	µm^3	Surface	1	Class B	75
0.0216785	µm^3	Surface	1	Class B	76
0.212321	µm^3	Surface	1	Class B	78
0.0816132	µm^3	Surface	1	Class B	79
0.0331553	µm^3	Surface	1	Class B	80
0.0675859	µm^3	Surface	1	Class B	81
0.158126	µm^3	Surface	1	Class B	84
0.184267	µm^3	Surface	1	Class B	85
0.0331553	µm^3	Surface	1	Class B	86
0.0707742	µm^3	Surface	1	Class B	87
2.17869	µm^3	Surface	1	Class B	88
2.42991	µm^3	Surface	1	Class B	89
11.2849	µm^3	Surface	1	Class B	90
0.76576	µm^3	Surface	1	Class B	91
1.99442	µm^3	Surface	1	Class B	92
0.210409	µm^3	Surface	1	Class B	95
0.214234	µm^3	Surface	1	Class B	96
0.0216785	µm^3	Surface	1	Class B	97
0.0331553	µm^3	Surface	1	Class B	98
0.0714113	µm^3	Surface	1	Class B	99
1.04376	µm^3	Surface	1	Class B	100
0.424645	µm^3	Surface	1	Class B	101
0.447597	µm^3	Surface	1	Class B	102
0.5477	µm^3	Surface	1	Class B	104
0.0216785	µm^3	Surface	1	Class B	106
0.431019	µm^3	Surface	1	Class B	107
0.0714114	µm^3	Surface	1	Class B	108
0.205308	µm^3	Surface	1	Class B	109
0.0331552	µm^3	Surface	1	Class B	110
0.0331554	µm^3	Surface	1	Class B	111
3.02734	µm^3	Surface	1	Class B	112
0.153662	µm^3	Surface	1	Class B	115
0.0216784	µm^3	Surface	1	Class B	116
0.38575	µm^3	Surface	1	Class B	117
0.0331552	µm^3	Surface	1	Class B	118
0.0561089	µm^3	Surface	1	Class B	119
0.0216785	µm^3	Surface	1	Class B	120
0.0746001	µm^3	Surface	1	Class B	121
0.0446323	µm^3	Surface	1	Class B	122
1.73555	µm^3	Surface	1	Class B	125
0.0599346	µm^3	Surface	1	Class B	126
0.83526	µm^3	Surface	1	Class B	127
0.121782	µm^3	Surface	1	Class B	129
1.41229	µm^3	Surface	1	Class B	131
0.0446322	µm^3	Surface	1	Class B	134
0.0969158	µm^3	Surface	1	Class B	135
0.195107	µm^3	Surface	1	Class B	136
1.6278	µm^3	Surface	1	Class B	137
0.056109	µm^3	Surface	1	Class B	139
0.132621	µm^3	Surface	1	Class B	141
1.031	µm^3	Surface	1	Class B	142
0.0216784	µm^3	Surface	1	Class B	143
0.0937274	µm^3	Surface	1	Class B	145
0.241651	µm^3	Surface	1	Class B	147
0.918784	µm^3	Surface	1	Class B	148
0.246115	µm^3	Surface	1	Class B	149
0.0216784	µm^3	Surface	1	Class B	151
2.06519	µm^3	Surface	1	Class B	152
0.0561089	µm^3	Surface	1	Class B	153
0.848013	µm^3	Surface	1	Class B	154
0.0331553	µm^3	Surface	1	Class B	157
3.70256	µm^3	Surface	1	Class B	158
0.712841	µm^3	Surface	1	Class B	159
0.0446321	µm^3	Surface	1	Class B	160
0.709015	µm^3	Surface	1	Class B	161
0.206583	µm^3	Surface	1	Class B	163
0.184905	µm^3	Surface	1	Class B	164
0.0599348	µm^3	Surface	1	Class B	165
0.044632	µm^3	Surface	1	Class B	167
0.418267	µm^3	Surface	1	Class B	169
1.65139	µm^3	Surface	1	Class B	170
0.121144	µm^3	Surface	1	Class B	171
0.0988289	µm^3	Surface	1	Class B	172
1.69283	µm^3	Surface	1	Class B	173
0.286283	µm^3	Surface	1	Class B	174
0.0337929	µm^3	Surface	1	Class B	176
0.0331556	µm^3	Surface	1	Class B	177
0.0446321	µm^3	Surface	1	Class B	179
2.27624	µm^3	Surface	1	Class B	180
0.851838	µm^3	Surface	1	Class B	181
0.0331552	µm^3	Surface	1	Class B	182
0.365346	µm^3	Surface	1	Class B	183
0.0701365	µm^3	Surface	1	Class B	184
0.0331556	µm^3	Surface	1	Class B	185
1.02016	µm^3	Surface	1	Class B	186
0.108392	µm^3	Surface	1	Class B	188
0.0216784	µm^3	Surface	1	Class B	189
3.72487	µm^3	Surface	1	Class B	190
0.425918	µm^3	Surface	1	Class B	191
0.0663107	µm^3	Surface	1	Class B	192
0.427832	µm^3	Surface	1	Class B	193
0.262055	µm^3	Surface	1	Class B	194
0.365983	µm^3	Surface	1	Class B	196
0.164502	µm^3	Surface	1	Class B	197
0.548338	µm^3	Surface	1	Class B	198
0.0573843	µm^3	Surface	1	Class A	199
2.00654	µm^3	Surface	1	Class B	200
0.665657	µm^3	Surface	1	Class B	201
0.900931	µm^3	Surface	1	Class B	202
0.22316	µm^3	Surface	1	Class B	203
0.482029	µm^3	Surface	1	Class B	204
0.410617	µm^3	Surface	1	Class B	205
0.717304	µm^3	Surface	1	Class B	206
1.62461	µm^3	Surface	1	Class B	207
0.960867	µm^3	Surface	1	Class B	208
0.285009	µm^3	Surface	1	Class B	209
0.0969156	µm^3	Surface	1	Class B	210
0.191918	µm^3	Surface	1	Class B	213
0.0446322	µm^3	Surface	1	Class A	214
0.149837	µm^3	Surface	1	Class A	216
0.460987	µm^3	Surface	1	Class B	220
0.0975531	µm^3	Surface	1	Class B	222
0.715391	µm^3	Surface	1	Class B	223
0.0943651	µm^3	Surface	1	Class A	224
0.0828886	µm^3	Surface	1	Class A	225
0.072049	µm^3	Surface	1	Class B	226
0.0216785	µm^3	Surface	1	Class B	227
0.173428	µm^3	Surface	1	Class B	228
0.381286	µm^3	Surface	1	Class B	230
0.0701361	µm^3	Surface	1	Class A	231
0.24994	µm^3	Surface	1	Class B	232
0.070774	µm^3	Surface	1	Class A	234
0.044632	µm^3	Surface	1	Class B	235
0.0561088	µm^3	Surface	1	Class B	236
0.376823	µm^3	Surface	1	Class A	237
0.83526	µm^3	Surface	1	Class B	238
0.0573843	µm^3	Surface	1	Class B	239
2.30302	µm^3	Surface	1	Class B	242
0.0216784	µm^3	Surface	1	Class A	243
0.0714116	µm^3	Surface	1	Class A	245
0.304774	µm^3	Surface	1	Class B	247
0.227624	µm^3	Surface	1	Class B	248
3.36782	µm^3	Surface	1	Class B	249
1.20698	µm^3	Surface	1	Class B	251
0.0452696	µm^3	Surface	1	Class A	252
0.0828882	µm^3	Surface	1	Class A	253
2.02248	µm^3	Surface	1	Class B	254
0.714115	µm^3	Surface	1	Class B	255
1.20953	µm^3	Surface	1	Class A	256
0.950664	µm^3	Surface	1	Class A	257
0.536862	µm^3	Surface	1	Class A	260
0.235275	µm^3	Surface	1	Class B	261
0.231449	µm^3	Surface	1	Class B	262
0.27927	µm^3	Surface	1	Class A	263
0.557902	µm^3	Surface	1	Class A	264
0.0331553	µm^3	Surface	1	Class B	265
0.112218	µm^3	Surface	1	Class A	266
0.0216785	µm^3	Surface	1	Class B	267
0.0446321	µm^3	Surface	1	Class A	268
0.0331554	µm^3	Surface	1	Class B	270
0.0216785	µm^3	Surface	1	Class B	272
25.9792	µm^3	Surface	1	Class A	273
0.137085	µm^3	Surface	1	Class A	274
1.82737	µm^3	Surface	1	Class A	277
0.413804	µm^3	Surface	1	Class A	278
0.108392	µm^3	Surface	1	Class A	279
0.6172	µm^3	Surface	1	Class B	280
0.307324	µm^3	Surface	1	Class B	281
0.464174	µm^3	Surface	1	Class B	282
0.5426	µm^3	Surface	1	Class A	283
0.512633	µm^3	Surface	1	Class A	284
0.126245	µm^3	Surface	1	Class B	285
0.0216784	µm^3	Surface	1	Class B	286
0.333465	µm^3	Surface	1	Class B	287
0.0331553	µm^3	Surface	1	Class B	289
0.0216785	µm^3	Surface	1	Class A	290
0.569378	µm^3	Surface	1	Class A	291
0.137722	µm^3	Surface	1	Class B	292
1.70112	µm^3	Surface	1	Class A	293
0.468638	µm^3	Surface	1	Class A	294
0.109667	µm^3	Surface	1	Class A	295
0.169602	µm^3	Surface	1	Class A	297
0.326453	µm^3	Surface	1	Class A	299
0.0981908	µm^3	Surface	1	Class B	300
0.0484579	µm^3	Surface	1	Class B	301
0.318164	µm^3	Surface	1	Class B	302
0.0561089	µm^3	Surface	1	Class A	303
0.0331554	µm^3	Surface	1	Class A	304
1.41293	µm^3	Surface	1	Class A	305
0.0714114	µm^3	Surface	1	Class A	306
0.0331553	µm^3	Surface	1	Class A	307
0.116044	µm^3	Surface	1	Class A	309
0.164501	µm^3	Surface	1	Class B	310
0.533673	µm^3	Surface	1	Class A	311
0.0216785	µm^3	Surface	1	Class A	314
0.612098	µm^3	Surface	1	Class A	316
0.182354	µm^3	Surface	1	Class B	317
0.0599347	µm^3	Surface	1	Class A	318
0.775961	µm^3	Surface	1	Class A	319
0.10903	µm^3	Surface	1	Class B	320
0.341117	µm^3	Surface	1	Class A	321
0.0867139	µm^3	Surface	1	Class A	322
0.498606	µm^3	Surface	1	Class B	323
0.151749	µm^3	Surface	1	Class A	324
0.0216784	µm^3	Surface	1	Class A	325
2.71172	µm^3	Surface	1	Class A	326
0.779788	µm^3	Surface	1	Class A	327
0.443771	µm^3	Surface	1	Class A	328
0.656731	µm^3	Surface	1	Class A	329
1.98358	µm^3	Surface	1	Class A	331
0.0675859	µm^3	Surface	1	Class A	332
0.350681	µm^3	Surface	1	Class A	333
0.0714116	µm^3	Surface	1	Class A	334
0.0452699	µm^3	Surface	1	Class A	336
0.0331553	µm^3	Surface	1	Class B	337
0.669483	µm^3	Surface	1	Class B	338
0.918147	µm^3	Surface	1	Class A	339
0.709014	µm^3	Surface	1	Class B	340
0.20467	µm^3	Surface	1	Class B	341
0.473739	µm^3	Surface	1	Class A	342
3.4794	µm^3	Surface	1	Class A	343
0.711564	µm^3	Surface	1	Class A	344
0.536862	µm^3	Surface	1	Class A	345
0.717303	µm^3	Surface	1	Class A	346
0.656092	µm^3	Surface	1	Class A	347
0.552801	µm^3	Surface	1	Class A	348
0.0216785	µm^3	Surface	1	Class A	349
0.534949	µm^3	Surface	1	Class A	350
0.0293297	µm^3	Surface	1	Class A	351
0.121144	µm^3	Surface	1	Class A	352
0.0981906	µm^3	Surface	1	Class A	353
0.0331553	µm^3	Surface	1	Class A	354
4.30318	µm^3	Surface	1	Class A	355
1.12218	µm^3	Surface	1	Class A	356
0.204671	µm^3	Surface	1	Class A	357
0.0599348	µm^3	Surface	1	Class A	358
0.548976	µm^3	Surface	1	Class A	360
0.554077	µm^3	Surface	1	Class A	361
5.45062	µm^3	Surface	1	Class B	363
3.13082	µm^3	Surface	1	Class B	364
1.83154	µm^3	Surface	1	Class B	365
3.00163	µm^3	Surface	1	Class B	366
0.0197685	µm^3	Surface	1	Class B	368
3.38005	µm^3	Surface	1	Class B	369
1.8602	µm^3	Surface	1	Class B	370
2.82424	µm^3	Surface	1	Class B	371
0.00151849	µm^3	Surface	1	Class B	372
3.3118	µm^3	Surface	1	Class B	373
1.64533	µm^3	Surface	1	Class B	374
5.25741	µm^3	Surface	1	Class B	375
1.57689	µm^3	Surface	1	Class B	376
2.03946	µm^3	Surface	1	Class B	377
5.12133	µm^3	Surface	1	Class B	378
