# Supplementary material for: Programmable artificial RNA condensates in mammalian cells
Source: Nat Nanotechnol. 2026 Apr 29;21(6):821–30. doi: 10.1038/s41565-026-02164-7 (PMC13293865; doi:10.1038/s41565-026-02164-7)
Supplement: Supplementary file 5 — Condensate volume and number quantification, as well as CCDFs, shown in Fig. 3. [file 41565_2026_2164_MOESM5_ESM.zip › Source Data Fig. 3/Condensate volume and number (Figure 3)/Condensate volume/10nt 3A Broccoli/outside/20240516_10ntAABr_10uMDFHBI_20-40_Sample1_2_3_outside.xls]

## Sheet: Detailed
Detailed
Volume	Unit	Category	Time	Set 1	ID
0.0943649	µm^3	Surface	1	Class B	0
0.275444	µm^3	Surface	1	Class B	5
3.54188	µm^3	Surface	1	Class B	6
1.50219	µm^3	Surface	1	Class A	7
0.0408067	µm^3	Surface	1	Class B	8
2.20993	µm^3	Surface	1	Class A	11
0.136447	µm^3	Surface	1	Class B	12
0.67012	µm^3	Surface	1	Class B	14
0.190006	µm^3	Surface	1	Class B	15
0.0331553	µm^3	Surface	1	Class B	16
0.0561089	µm^3	Surface	1	Class B	17
0.730055	µm^3	Surface	1	Class B	18
0.234637	µm^3	Surface	1	Class B	20
0.751733	µm^3	Surface	1	Class B	21
0.044632	µm^3	Surface	1	Class A	26
0.0777877	µm^3	Surface	1	Class B	27
0.248665	µm^3	Surface	1	Class B	28
0.163864	µm^3	Surface	1	Class B	29
1.10114	µm^3	Surface	1	Class B	31
0.0573841	µm^3	Surface	1	Class A	32
0.0675857	µm^3	Surface	1	Class B	35
0.0446324	µm^3	Surface	1	Class A	37
0.0599348	µm^3	Surface	1	Class B	38
0.0714117	µm^3	Surface	1	Class B	39
0.447597	µm^3	Surface	1	Class B	42
0.450148	µm^3	Surface	1	Class B	44
0.520283	µm^3	Surface	1	Class B	46
0.751733	µm^3	Surface	1	Class B	47
0.351957	µm^3	Surface	1	Class B	50
0.256954	µm^3	Surface	1	Class B	51
0.360246	µm^3	Surface	1	Class B	52
0.565553	µm^3	Surface	1	Class B	54
1.3345	µm^3	Surface	1	Class B	56
0.0860766	µm^3	Surface	1	Class B	57
1.18658	µm^3	Surface	1	Class B	60
0.145373	µm^3	Surface	1	Class B	62
0.0216784	µm^3	Surface	1	Class B	63
0.321989	µm^3	Surface	1	Class B	64
0.24994	µm^3	Surface	1	Class B	65
0.93345	µm^3	Surface	1	Class B	66
0.321352	µm^3	Surface	1	Class B	67
0.0216784	µm^3	Surface	1	Class B	68
1.61951	µm^3	Surface	1	Class B	70
0.0216785	µm^3	Surface	1	Class B	72
0.246751	µm^3	Surface	1	Class B	74
0.270981	µm^3	Surface	1	Class B	75
1.9262	µm^3	Surface	1	Class B	76
0.182354	µm^3	Surface	1	Class B	77
0.594883	µm^3	Surface	1	Class B	78
0.184905	µm^3	Surface	1	Class B	79
1.04184	µm^3	Surface	1	Class B	80
0.160039	µm^3	Surface	1	Class B	81
0.0408065	µm^3	Surface	1	Class B	84
0.10393	µm^3	Surface	1	Class B	86
1.64119	µm^3	Surface	1	Class B	87
0.32964	µm^3	Surface	1	Class B	88
0.147287	µm^3	Surface	1	Class B	91
0.0331552	µm^3	Surface	1	Class B	92
0.0216785	µm^3	Surface	1	Class B	94
0.098191	µm^3	Surface	1	Class B	96
0.0216785	µm^3	Surface	1	Class A	97
0.24994	µm^3	Surface	1	Class B	98
0.0452696	µm^3	Surface	1	Class B	100
1.10879	µm^3	Surface	1	Class B	101
0.407428	µm^3	Surface	1	Class A	102
0.97362	µm^3	Surface	1	Class B	103
0.107117	µm^3	Surface	1	Class B	104
0.812943	µm^3	Surface	1	Class B	108
0.612097	µm^3	Surface	1	Class A	109
0.0331552	µm^3	Surface	1	Class B	110
0.108392	µm^3	Surface	1	Class B	111
2.34765	µm^3	Surface	1	Class B	112
0.0714117	µm^3	Surface	1	Class B	113
0.255041	µm^3	Surface	1	Class A	114
0.0331553	µm^3	Surface	1	Class B	115
0.0216784	µm^3	Surface	1	Class B	118
0.110943	µm^3	Surface	1	Class B	119
0.0446322	µm^3	Surface	1	Class B	120
0.174065	µm^3	Surface	1	Class B	123
0.0777875	µm^3	Surface	1	Class B	124
0.0446322	µm^3	Surface	1	Class A	126
0.556627	µm^3	Surface	1	Class B	127
0.116043	µm^3	Surface	1	Class A	129
2.02949	µm^3	Surface	1	Class B	130
2.86602	µm^3	Surface	1	Class A	131
0.0216785	µm^3	Surface	1	Class B	136
0.506257	µm^3	Surface	1	Class B	137
2.06264	µm^3	Surface	1	Class B	139
0.0216784	µm^3	Surface	1	Class A	143
0.783614	µm^3	Surface	1	Class A	147
0.0446322	µm^3	Surface	1	Class B	148
0.056109	µm^3	Surface	1	Class A	149
0.112218	µm^3	Surface	1	Class B	152
1.03866	µm^3	Surface	1	Class B	153
0.793178	µm^3	Surface	1	Class B	154
0.0216785	µm^3	Surface	1	Class A	156
0.614649	µm^3	Surface	1	Class B	158
0.0331553	µm^3	Surface	1	Class B	160
1.33068	µm^3	Surface	1	Class B	162
0.0331554	µm^3	Surface	1	Class A	165
0.0216786	µm^3	Surface	1	Class A	166
0.3934	µm^3	Surface	1	Class B	167
0.496055	µm^3	Surface	1	Class B	168
0.0446323	µm^3	Surface	1	Class A	169
1.37212	µm^3	Surface	1	Class B	170
0.0216784	µm^3	Surface	1	Class A	171
0.10903	µm^3	Surface	1	Class A	172
0.0331554	µm^3	Surface	1	Class B	174
0.0714113	µm^3	Surface	1	Class A	176
0.056109	µm^3	Surface	1	Class B	177
2.08369	µm^3	Surface	1	Class B	182
0.603171	µm^3	Surface	1	Class B	183
0.0714114	µm^3	Surface	1	Class B	184
0.0216784	µm^3	Surface	1	Class B	185
0.531122	µm^3	Surface	1	Class B	190
1.78911	µm^3	Surface	1	Class B	192
0.0178529	µm^3	Surface	1	Class B	193
0.0714114	µm^3	Surface	1	Class B	195
1.31729	µm^3	Surface	1	Class B	197
0.283095	µm^3	Surface	1	Class A	198
0.0216785	µm^3	Surface	1	Class B	199
12.5538	µm^3	Surface	1	Class B	200
11.5623	µm^3	Surface	1	Class B	201
0.0216785	µm^3	Surface	1	Class A	202
1.53152	µm^3	Surface	1	Class A	203
1.40783	µm^3	Surface	1	Class A	204
0.0216785	µm^3	Surface	1	Class A	207
0.302861	µm^3	Surface	1	Class B	208
0.511357	µm^3	Surface	1	Class A	209
0.216785	µm^3	Surface	1	Class A	211
0.0331554	µm^3	Surface	1	Class A	212
0.709651	µm^3	Surface	1	Class A	213
11.0949	µm^3	Surface	1	Class B	214
1.07117	µm^3	Surface	1	Class A	215
0.931499	µm^3	Surface	1	Class B	216
0.432365	µm^3	Surface	1	Class B	217
0.740295	µm^3	Surface	1	Class B	219
0.939994	µm^3	Surface	1	Class B	220
0.388028	µm^3	Surface	1	Class B	222
0.289986	µm^3	Surface	1	Class B	223
