# Supplementary material for: Programmable artificial RNA condensates in mammalian cells
Source: Nat Nanotechnol. 2026 Apr 29;21(6):821–30. doi: 10.1038/s41565-026-02164-7 (PMC13293865; doi:10.1038/s41565-026-02164-7)
Supplement: Supplementary file 5 — Condensate volume and number quantification, as well as CCDFs, shown in Fig. 3. [file 41565_2026_2164_MOESM5_ESM.zip › Source Data Fig. 3/Condensate volume and number (Figure 3)/Condensate volume/10nt 3A Broccoli/outside/20240516_10ntAABr_10uMDFHBI_20-40_Sample2_1_2_outside.xls]

## Sheet: Detailed
Detailed
Volume	Unit	Category	Time	Set 1	ID
0.0331553	µm^3	Surface	1	Class A	0
0.331554	µm^3	Surface	1	Class A	1
0.0331553	µm^3	Surface	1	Class A	2
0.0522836	µm^3	Surface	1	Class A	3
0.305412	µm^3	Surface	1	Class A	4
0.0331552	µm^3	Surface	1	Class A	6
0.0943652	µm^3	Surface	1	Class A	8
0.475014	µm^3	Surface	1	Class A	15
0.0293297	µm^3	Surface	1	Class A	16
0.272256	µm^3	Surface	1	Class A	17
0.0943652	µm^3	Surface	1	Class A	18
0.204033	µm^3	Surface	1	Class A	19
0.133897	µm^3	Surface	1	Class A	20
0.357058	µm^3	Surface	1	Class A	22
0.10903	µm^3	Surface	1	Class A	24
0.0331553	µm^3	Surface	1	Class A	26
0.0484579	µm^3	Surface	1	Class A	28
0.0216784	µm^3	Surface	1	Class A	29
0.197657	µm^3	Surface	1	Class A	32
0.290109	µm^3	Surface	1	Class A	34
0.0835262	µm^3	Surface	1	Class A	35
0.0331554	µm^3	Surface	1	Class A	36
0.0331553	µm^3	Surface	1	Class A	37
0.0216786	µm^3	Surface	1	Class A	40
0.0943655	µm^3	Surface	1	Class A	43
0.0943654	µm^3	Surface	1	Class A	44
0.306049	µm^3	Surface	1	Class A	45
0.067586	µm^3	Surface	1	Class A	47
0.18618	µm^3	Surface	1	Class A	48
0.434207	µm^3	Surface	1	Class A	50
0.0439946	µm^3	Surface	1	Class A	52
0.219973	µm^3	Surface	1	Class A	54
0.455249	µm^3	Surface	1	Class A	56
0.0943652	µm^3	Surface	1	Class A	57
0.406153	µm^3	Surface	1	Class A	59
0.798915	µm^3	Surface	1	Class A	60
0.0331554	µm^3	Surface	1	Class A	62
0.342393	µm^3	Surface	1	Class A	63
0.0331554	µm^3	Surface	1	Class A	65
0.0331554	µm^3	Surface	1	Class A	67
0.0828884	µm^3	Surface	1	Class A	70
0.044632	µm^3	Surface	1	Class A	71
0.0331553	µm^3	Surface	1	Class A	72
0.182354	µm^3	Surface	1	Class A	73
3.44943	µm^3	Surface	1	Class A	74
1.89623	µm^3	Surface	1	Class A	77
0.12242	µm^3	Surface	1	Class A	79
1.18722	µm^3	Surface	1	Class A	84
0.101379	µm^3	Surface	1	Class A	86
0.53941	µm^3	Surface	1	Class A	88
0.60126	µm^3	Surface	1	Class A	90
0.258229	µm^3	Surface	1	Class A	92
0.0331555	µm^3	Surface	1	Class A	93
0.762573	µm^3	Surface	1	Class A	96
0.0561091	µm^3	Surface	1	Class A	99
0.178529	µm^3	Surface	1	Class A	100
0.0216785	µm^3	Surface	1	Class A	101
0.348769	µm^3	Surface	1	Class A	102
0.0892646	µm^3	Surface	1	Class A	103
0.0828883	µm^3	Surface	1	Class A	104
0.286921	µm^3	Surface	1	Class A	105
0.441858	µm^3	Surface	1	Class A	106
0.626764	µm^3	Surface	1	Class A	107
0.0554713	µm^3	Surface	1	Class A	108
0.0331554	µm^3	Surface	1	Class A	109
0.0822506	µm^3	Surface	1	Class A	111
0.0216785	µm^3	Surface	1	Class A	112
1.35363	µm^3	Surface	1	Class A	114
0.18618	µm^3	Surface	1	Class A	115
0.0637602	µm^3	Surface	1	Class A	117
0.0554714	µm^3	Surface	1	Class A	118
0.0331553	µm^3	Surface	1	Class A	119
0.0714114	µm^3	Surface	1	Class A	120
1.55193	µm^3	Surface	1	Class A	122
0.206583	µm^3	Surface	1	Class A	124
0.0331554	µm^3	Surface	1	Class A	125
0.0216785	µm^3	Surface	1	Class A	126
0.0216785	µm^3	Surface	1	Class A	127
0.114768	µm^3	Surface	1	Class A	132
0.056109	µm^3	Surface	1	Class A	133
0.123695	µm^3	Surface	1	Class A	134
0.067586	µm^3	Surface	1	Class A	135
0.0331553	µm^3	Surface	1	Class A	136
0.0446322	µm^3	Surface	1	Class A	138
0.0216785	µm^3	Surface	1	Class A	139
0.442496	µm^3	Surface	1	Class A	140
0.056109	µm^3	Surface	1	Class A	141
0.0828885	µm^3	Surface	1	Class A	144
0.105842	µm^3	Surface	1	Class A	147
0.0771499	µm^3	Surface	1	Class A	148
0.161313	µm^3	Surface	1	Class A	149
0.0331554	µm^3	Surface	1	Class A	150
0.0446321	µm^3	Surface	1	Class A	151
0.0331554	µm^3	Surface	1	Class A	152
0.0216785	µm^3	Surface	1	Class A	154
0.0331552	µm^3	Surface	1	Class A	155
0.136447	µm^3	Surface	1	Class A	156
0.138997	µm^3	Surface	1	Class A	157
0.408703	µm^3	Surface	1	Class A	158
