# Supplementary material for: Programmable artificial RNA condensates in mammalian cells
Source: Nat Nanotechnol. 2026 Apr 29;21(6):821–30. doi: 10.1038/s41565-026-02164-7 (PMC13293865; doi:10.1038/s41565-026-02164-7)
Supplement: Supplementary file 5 — Condensate volume and number quantification, as well as CCDFs, shown in Fig. 3. [file 41565_2026_2164_MOESM5_ESM.zip › Source Data Fig. 3/Condensate volume and number (Figure 3)/Condensate volume/10nt 3A Broccoli/outside/20240516_10ntAABr_10uMDFHBI_20-40_Sample2_1_3_outside.xls]

## Sheet: Detailed
Detailed
Volume	Unit	Category	Time	Set 1	ID
0.22061	µm^3	Surface	1	Class A	0
0.466089	µm^3	Surface	1	Class A	1
0.286284	µm^3	Surface	1	Class A	3
0.0599345	µm^3	Surface	1	Class A	5
0.275445	µm^3	Surface	1	Class A	6
1.75915	µm^3	Surface	1	Class A	7
0.978721	µm^3	Surface	1	Class A	8
0.0937275	µm^3	Surface	1	Class A	9
0.0331553	µm^3	Surface	1	Class A	10
0.0446323	µm^3	Surface	1	Class A	11
1.2548	µm^3	Surface	1	Class A	14
0.952576	µm^3	Surface	1	Class A	15
0.0408067	µm^3	Surface	1	Class A	17
0.162589	µm^3	Surface	1	Class A	18
0.453336	µm^3	Surface	1	Class A	22
0.186818	µm^3	Surface	1	Class A	23
0.946841	µm^3	Surface	1	Class A	25
0.0216785	µm^3	Surface	1	Class A	26
0.105204	µm^3	Surface	1	Class A	27
1.92747	µm^3	Surface	1	Class A	29
0.0216785	µm^3	Surface	1	Class A	30
0.213597	µm^3	Surface	1	Class A	31
0.159401	µm^3	Surface	1	Class A	32
0.0822506	µm^3	Surface	1	Class A	33
0.424643	µm^3	Surface	1	Class A	34
0.223161	µm^3	Surface	1	Class A	36
1.16235	µm^3	Surface	1	Class A	37
2.57081	µm^3	Surface	1	Class A	38
0.0962778	µm^3	Surface	1	Class A	39
0.135809	µm^3	Surface	1	Class A	42
0.178529	µm^3	Surface	1	Class A	43
0.381924	µm^3	Surface	1	Class A	44
0.624213	µm^3	Surface	1	Class A	45
0.163864	µm^3	Surface	1	Class A	46
0.0981907	µm^3	Surface	1	Class A	47
0.0854389	µm^3	Surface	1	Class A	49
0.309875	µm^3	Surface	1	Class A	50
0.147286	µm^3	Surface	1	Class A	51
0.121145	µm^3	Surface	1	Class A	52
0.056109	µm^3	Surface	1	Class A	54
0.147286	µm^3	Surface	1	Class A	55
2.28708	µm^3	Surface	1	Class A	56
0.29521	µm^3	Surface	1	Class A	57
0.376823	µm^3	Surface	1	Class A	58
0.821233	µm^3	Surface	1	Class A	59
0.405516	µm^3	Surface	1	Class A	61
0.0178529	µm^3	Surface	1	Class A	62
0.0255042	µm^3	Surface	1	Class A	63
0.293935	µm^3	Surface	1	Class A	66
0.474377	µm^3	Surface	1	Class A	67
0.0216785	µm^3	Surface	1	Class A	68
0.0714114	µm^3	Surface	1	Class A	69
1.10943	µm^3	Surface	1	Class A	70
0.296485	µm^3	Surface	1	Class A	71
0.0835261	µm^3	Surface	1	Class A	72
0.448234	µm^3	Surface	1	Class A	73
0.0554714	µm^3	Surface	1	Class A	75
1.60548	µm^3	Surface	1	Class A	80
0.0331554	µm^3	Surface	1	Class A	81
0.0561089	µm^3	Surface	1	Class A	82
0.238463	µm^3	Surface	1	Class A	83
0.174065	µm^3	Surface	1	Class A	85
0.494142	µm^3	Surface	1	Class A	86
0.60126	µm^3	Surface	1	Class A	87
0.205946	µm^3	Surface	1	Class A	88
0.0331555	µm^3	Surface	1	Class A	89
0.450147	µm^3	Surface	1	Class A	90
0.0216786	µm^3	Surface	1	Class A	91
0.312425	µm^3	Surface	1	Class A	95
0.707739	µm^3	Surface	1	Class A	101
0.826333	µm^3	Surface	1	Class A	102
0.0331553	µm^3	Surface	1	Class A	103
0.033793	µm^3	Surface	1	Class A	106
0.0331553	µm^3	Surface	1	Class A	107
0.332191	µm^3	Surface	1	Class A	108
0.858213	µm^3	Surface	1	Class A	109
0.0216786	µm^3	Surface	1	Class A	111
0.0331553	µm^3	Surface	1	Class A	113
0.0828886	µm^3	Surface	1	Class A	114
0.0331553	µm^3	Surface	1	Class A	115
0.237188	µm^3	Surface	1	Class A	116
1.04375	µm^3	Surface	1	Class A	117
0.0707739	µm^3	Surface	1	Class A	119
0.0216784	µm^3	Surface	1	Class A	122
0.511995	µm^3	Surface	1	Class A	123
0.658643	µm^3	Surface	1	Class A	124
0.264605	µm^3	Surface	1	Class A	125
0.0331553	µm^3	Surface	1	Class A	128
0.909859	µm^3	Surface	1	Class A	129
0.0178528	µm^3	Surface	1	Class A	131
0.193194	µm^3	Surface	1	Class A	132
0.126246	µm^3	Surface	1	Class A	133
0.123057	µm^3	Surface	1	Class A	135
0.162589	µm^3	Surface	1	Class A	137
0.44951	µm^3	Surface	1	Class A	138
0.136447	µm^3	Surface	1	Class A	139
0.0828882	µm^3	Surface	1	Class A	143
0.924524	µm^3	Surface	1	Class A	144
0.373635	µm^3	Surface	1	Class A	145
0.118594	µm^3	Surface	1	Class A	146
0.112218	µm^3	Surface	1	Class A	147
0.0331553	µm^3	Surface	1	Class A	149
0.228899	µm^3	Surface	1	Class A	150
0.134534	µm^3	Surface	1	Class A	151
0.193831	µm^3	Surface	1	Class A	153
0.680959	µm^3	Surface	1	Class A	155
0.146649	µm^3	Surface	1	Class A	159
0.117319	µm^3	Surface	1	Class A	161
0.118594	µm^3	Surface	1	Class A	162
9.85097	µm^3	Surface	1	Class A	166
0.177254	µm^3	Surface	1	Class A	167
1.40527	µm^3	Surface	1	Class A	168
0.0331553	µm^3	Surface	1	Class A	169
0.0216786	µm^3	Surface	1	Class A	170
0.0331552	µm^3	Surface	1	Class A	173
0.216785	µm^3	Surface	1	Class A	174
0.475652	µm^3	Surface	1	Class A	175
0.541962	µm^3	Surface	1	Class A	177
0.0331553	µm^3	Surface	1	Class A	178
0.418268	µm^3	Surface	1	Class A	179
0.0216785	µm^3	Surface	1	Class A	180
0.161313	µm^3	Surface	1	Class A	181
0.10903	µm^3	Surface	1	Class A	182
0.0682236	µm^3	Surface	1	Class A	183
0.0216785	µm^3	Surface	1	Class A	184
2.30557	µm^3	Surface	1	Class A	185
0.216147	µm^3	Surface	1	Class A	186
0.104567	µm^3	Surface	1	Class A	187
0.357057	µm^3	Surface	1	Class A	188
0.0331553	µm^3	Surface	1	Class A	190
0.0599347	µm^3	Surface	1	Class A	192
0.135172	µm^3	Surface	1	Class A	193
0.0216784	µm^3	Surface	1	Class A	194
2.90301	µm^3	Surface	1	Class A	197
0.405515	µm^3	Surface	1	Class A	198
2.25839	µm^3	Surface	1	Class A	199
0.316889	µm^3	Surface	1	Class A	200
0.596158	µm^3	Surface	1	Class A	201
0.988284	µm^3	Surface	1	Class A	204
0.0216785	µm^3	Surface	1	Class A	210
0.702	µm^3	Surface	1	Class A	211
0.591695	µm^3	Surface	1	Class A	212
0.750458	µm^3	Surface	1	Class A	214
0.0216785	µm^3	Surface	1	Class A	215
0.292022	µm^3	Surface	1	Class A	216
14.9703	µm^3	Surface	1	Class A	217
0.458628	µm^3	Surface	1	Class A	218
0.428888	µm^3	Surface	1	Class A	219
0.782207	µm^3	Surface	1	Class A	220
2.40478	µm^3	Surface	1	Class A	222
