# Supplementary material for: Programmable artificial RNA condensates in mammalian cells
Source: Nat Nanotechnol. 2026 Apr 29;21(6):821–30. doi: 10.1038/s41565-026-02164-7 (PMC13293865; doi:10.1038/s41565-026-02164-7)
Supplement: Supplementary file 5 — Condensate volume and number quantification, as well as CCDFs, shown in Fig. 3. [file 41565_2026_2164_MOESM5_ESM.zip › Source Data Fig. 3/Condensate volume and number (Figure 3)/Condensate volume/10nt 3A Broccoli/outside/20240516_10ntAABr_10uMDFHBI_20-40_Sample2_1_4_outside.xls]

## Sheet: Detailed
Detailed
Volume	Unit	Category	Time	Set 1	ID
0.0714115	µm^3	Surface	1	Class A	0
0.0331553	µm^3	Surface	1	Class A	1
0.0956404	µm^3	Surface	1	Class A	2
0.165139	µm^3	Surface	1	Class A	4
0.255679	µm^3	Surface	1	Class A	7
0.0216785	µm^3	Surface	1	Class A	8
0.858214	µm^3	Surface	1	Class A	9
3.61266	µm^3	Surface	1	Class A	10
0.135172	µm^3	Surface	1	Class A	12
0.626126	µm^3	Surface	1	Class A	13
0.166415	µm^3	Surface	1	Class A	15
0.0216785	µm^3	Surface	1	Class A	16
0.109668	µm^3	Surface	1	Class A	19
0.262692	µm^3	Surface	1	Class A	20
0.0930899	µm^3	Surface	1	Class A	21
1.68008	µm^3	Surface	1	Class A	22
0.0216786	µm^3	Surface	1	Class A	27
0.10903	µm^3	Surface	1	Class A	29
0.11987	µm^3	Surface	1	Class A	30
0.179166	µm^3	Surface	1	Class A	32
0.0981909	µm^3	Surface	1	Class A	33
0.116044	µm^3	Surface	1	Class A	34
0.0446321	µm^3	Surface	1	Class A	37
0.0216785	µm^3	Surface	1	Class A	38
0.179804	µm^3	Surface	1	Class A	39
0.054834	µm^3	Surface	1	Class A	41
0.175341	µm^3	Surface	1	Class A	42
0.0216784	µm^3	Surface	1	Class A	45
0.110943	µm^3	Surface	1	Class A	46
0.307325	µm^3	Surface	1	Class A	47
5.6294	µm^3	Surface	1	Class A	50
0.0216785	µm^3	Surface	1	Class A	51
0.0216784	µm^3	Surface	1	Class A	54
0.784251	µm^3	Surface	1	Class A	56
0.0599347	µm^3	Surface	1	Class A	57
0.0714115	µm^3	Surface	1	Class A	58
0.0216784	µm^3	Surface	1	Class A	59
0.155575	µm^3	Surface	1	Class A	64
0.0675857	µm^3	Surface	1	Class A	66
0.360883	µm^3	Surface	1	Class A	67
0.0331553	µm^3	Surface	1	Class A	68
0.364709	µm^3	Surface	1	Class A	71
0.0331553	µm^3	Surface	1	Class A	73
0.0828882	µm^3	Surface	1	Class A	74
0.0809754	µm^3	Surface	1	Class A	76
0.056109	µm^3	Surface	1	Class A	78
0.490317	µm^3	Surface	1	Class A	79
0.0331553	µm^3	Surface	1	Class A	80
0.293935	µm^3	Surface	1	Class A	82
0.0318802	µm^3	Surface	1	Class A	83
0.0331554	µm^3	Surface	1	Class A	84
0.334741	µm^3	Surface	1	Class A	87
0.11158	µm^3	Surface	1	Class A	90
0.0216785	µm^3	Surface	1	Class A	93
0.0216785	µm^3	Surface	1	Class A	96
0.0956401	µm^3	Surface	1	Class A	97
0.0420817	µm^3	Surface	1	Class A	98
0.0216786	µm^3	Surface	1	Class A	99
0.244202	µm^3	Surface	1	Class A	100
0.147287	µm^3	Surface	1	Class A	101
0.175978	µm^3	Surface	1	Class A	102
0.271618	µm^3	Surface	1	Class A	104
3.65728	µm^3	Surface	1	Class A	106
0.167052	µm^3	Surface	1	Class A	107
0.190643	µm^3	Surface	1	Class A	110
0.0216785	µm^3	Surface	1	Class A	111
0.285646	µm^3	Surface	1	Class A	112
0.154937	µm^3	Surface	1	Class A	113
0.362159	µm^3	Surface	1	Class A	114
0.316888	µm^3	Surface	1	Class A	115
0.153662	µm^3	Surface	1	Class A	116
0.149199	µm^3	Surface	1	Class A	119
0.0331554	µm^3	Surface	1	Class A	121
0.0981907	µm^3	Surface	1	Class A	123
0.305411	µm^3	Surface	1	Class A	124
0.133897	µm^3	Surface	1	Class A	126
0.0216785	µm^3	Surface	1	Class A	127
2.8469	µm^3	Surface	1	Class A	128
0.173428	µm^3	Surface	1	Class A	129
0.0561089	µm^3	Surface	1	Class A	132
0.673308	µm^3	Surface	1	Class A	133
0.0318801	µm^3	Surface	1	Class A	135
0.0216785	µm^3	Surface	1	Class A	136
0.17024	µm^3	Surface	1	Class A	137
0.855025	µm^3	Surface	1	Class A	138
2.26604	µm^3	Surface	1	Class A	140
0.111581	µm^3	Surface	1	Class A	141
0.439946	µm^3	Surface	1	Class A	142
0.0331553	µm^3	Surface	1	Class A	143
0.364709	µm^3	Surface	1	Class A	144
0.54515	µm^3	Surface	1	Class A	146
0.0714116	µm^3	Surface	1	Class A	149
0.255041	µm^3	Surface	1	Class A	152
0.168965	µm^3	Surface	1	Class A	153
2.59759	µm^3	Surface	1	Class A	154
0.096278	µm^3	Surface	1	Class A	155
0.160038	µm^3	Surface	1	Class A	156
0.0216785	µm^3	Surface	1	Class A	158
0.0331553	µm^3	Surface	1	Class A	160
0.0216785	µm^3	Surface	1	Class A	161
0.158763	µm^3	Surface	1	Class A	162
0.0216785	µm^3	Surface	1	Class A	163
0.0956403	µm^3	Surface	1	Class A	164
0.221248	µm^3	Surface	1	Class A	165
0.118594	µm^3	Surface	1	Class A	166
0.401052	µm^3	Surface	1	Class A	167
4.23368	µm^3	Surface	1	Class A	168
0.293297	µm^3	Surface	1	Class A	169
0.238463	µm^3	Surface	1	Class A	170
0.425281	µm^3	Surface	1	Class A	173
0.365984	µm^3	Surface	1	Class A	174
1.02463	µm^3	Surface	1	Class A	175
0.0216785	µm^3	Surface	1	Class A	178
1.05332	µm^3	Surface	1	Class A	179
8.47246	µm^3	Surface	1	Class A	180
2.01115	µm^3	Surface	1	Class A	181
0.416789	µm^3	Surface	1	Class A	182
0.300593	µm^3	Surface	1	Class A	184
0.272857	µm^3	Surface	1	Class A	185
3.44531	µm^3	Surface	1	Class A	186
3.42974	µm^3	Surface	1	Class A	187
7.38938	µm^3	Surface	1	Class A	188
2.35175	µm^3	Surface	1	Class A	189
0.132607	µm^3	Surface	1	Class A	190
0.424003	µm^3	Surface	1	Class A	195
