# Supplementary material for: Programmable artificial RNA condensates in mammalian cells
Source: Nat Nanotechnol. 2026 Apr 29;21(6):821–30. doi: 10.1038/s41565-026-02164-7 (PMC13293865; doi:10.1038/s41565-026-02164-7)
Supplement: Supplementary file 5 — Condensate volume and number quantification, as well as CCDFs, shown in Fig. 3. [file 41565_2026_2164_MOESM5_ESM.zip › Source Data Fig. 3/Condensate volume and number (Figure 3)/Condensate volume/10nt 3A Broccoli/outside/20240516_10ntAABr_10uMDFHBI_20-40_Sample2_1_5_outside.xls]

## Sheet: Detailed
Detailed
Volume	Unit	Category	Time	Set 1	ID
0.136446	µm^3	Surface	1	Class D	0
0.153025	µm^3	Surface	1	Class B	1
0.0216785	µm^3	Surface	1	Class C	2
0.0714111	µm^3	Surface	1	Class B	4
0.108393	µm^3	Surface	1	Class C	6
0.484577	µm^3	Surface	1	Class C	7
0.584682	µm^3	Surface	1	Class B	8
0.0331553	µm^3	Surface	1	Class B	10
0.056109	µm^3	Surface	1	Class B	13
0.0714114	µm^3	Surface	1	Class B	14
0.0688612	µm^3	Surface	1	Class C	15
3.11086	µm^3	Surface	1	Class B	17
0.0656731	µm^3	Surface	1	Class C	19
0.0216786	µm^3	Surface	1	Class B	20
5.02813	µm^3	Surface	1	Class C	22
0.0331554	µm^3	Surface	1	Class B	26
0.350681	µm^3	Surface	1	Class D	27
0.0822508	µm^3	Surface	1	Class C	29
0.312425	µm^3	Surface	1	Class C	30
0.123057	µm^3	Surface	1	Class B	31
0.250578	µm^3	Surface	1	Class C	33
0.0331552	µm^3	Surface	1	Class C	34
0.0446321	µm^3	Surface	1	Class B	35
0.102016	µm^3	Surface	1	Class B	36
0.0216783	µm^3	Surface	1	Class B	37
0.0331554	µm^3	Surface	1	Class C	38
0.288834	µm^3	Surface	1	Class B	39
0.0216785	µm^3	Surface	1	Class B	40
0.749183	µm^3	Surface	1	Class C	41
0.48139	µm^3	Surface	1	Class B	42
0.0510081	µm^3	Surface	1	Class B	43
0.086714	µm^3	Surface	1	Class C	44
0.158125	µm^3	Surface	1	Class B	45
0.940463	µm^3	Surface	1	Class C	46
0.0548337	µm^3	Surface	1	Class C	47
0.320076	µm^3	Surface	1	Class C	48
0.438033	µm^3	Surface	1	Class B	49
0.0439947	µm^3	Surface	1	Class C	51
0.245477	µm^3	Surface	1	Class B	54
0.235275	µm^3	Surface	1	Class D	55
68.7502	µm^3	Surface	1	Class D	56
0.0216785	µm^3	Surface	1	Class B	57
0.159401	µm^3	Surface	1	Class C	58
0.125608	µm^3	Surface	1	Class D	59
1.78465	µm^3	Surface	1	Class C	60
0.0331553	µm^3	Surface	1	Class B	61
0.0969154	µm^3	Surface	1	Class B	62
0.105205	µm^3	Surface	1	Class B	63
0.0216785	µm^3	Surface	1	Class B	64
0.0950028	µm^3	Surface	1	Class D	65
0.723042	µm^3	Surface	1	Class D	66
0.114131	µm^3	Surface	1	Class D	67
0.487767	µm^3	Surface	1	Class D	68
0.0331553	µm^3	Surface	1	Class B	69
3.12106	µm^3	Surface	1	Class B	70
0.94684	µm^3	Surface	1	Class D	71
0.0331553	µm^3	Surface	1	Class B	72
3.00056	µm^3	Surface	1	Class B	73
0.15175	µm^3	Surface	1	Class D	76
0.28182	µm^3	Surface	1	Class B	77
0.316888	µm^3	Surface	1	Class D	78
0.0943653	µm^3	Surface	1	Class D	82
0.0318802	µm^3	Surface	1	Class D	87
0.0331555	µm^3	Surface	1	Class D	88
0.113493	µm^3	Surface	1	Class D	90
0.0331553	µm^3	Surface	1	Class B	91
5.48848	µm^3	Surface	1	Class C	92
0.0446322	µm^3	Surface	1	Class D	95
0.645892	µm^3	Surface	1	Class C	98
0.0178529	µm^3	Surface	1	Class C	101
0.0420817	µm^3	Surface	1	Class D	103
0.0331553	µm^3	Surface	1	Class D	105
0.926436	µm^3	Surface	1	Class D	108
0.161314	µm^3	Surface	1	Class C	109
0.869052	µm^3	Surface	1	Class D	111
0.277357	µm^3	Surface	1	Class B	112
0.0331552	µm^3	Surface	1	Class C	114
0.219335	µm^3	Surface	1	Class D	115
0.307324	µm^3	Surface	1	Class B	117
0.404878	µm^3	Surface	1	Class D	119
0.0561089	µm^3	Surface	1	Class B	124
0.0331554	µm^3	Surface	1	Class D	125
4.20435	µm^3	Surface	1	Class D	126
0.480115	µm^3	Surface	1	Class B	127
0.112218	µm^3	Surface	1	Class D	128
0.0567465	µm^3	Surface	1	Class D	129
0.918785	µm^3	Surface	1	Class B	130
1.33642	µm^3	Surface	1	Class C	132
0.27927	µm^3	Surface	1	Class C	133
0.285008	µm^3	Surface	1	Class C	135
0.0331554	µm^3	Surface	1	Class C	136
0.800192	µm^3	Surface	1	Class C	137
16.0982	µm^3	Surface	1	Class B	138
0.29266	µm^3	Surface	1	Class C	140
0.0599346	µm^3	Surface	1	Class B	141
0.174703	µm^3	Surface	1	Class D	142
0.556627	µm^3	Surface	1	Class C	143
0.556626	µm^3	Surface	1	Class B	144
0.239101	µm^3	Surface	1	Class D	147
0.402327	µm^3	Surface	1	Class C	148
0.223161	µm^3	Surface	1	Class D	149
0.0841635	µm^3	Surface	1	Class D	151
0.0956403	µm^3	Surface	1	Class D	152
0.0918147	µm^3	Surface	1	Class D	154
0.337929	µm^3	Surface	1	Class D	156
0.128796	µm^3	Surface	1	Class B	157
0.0675859	µm^3	Surface	1	Class D	158
0.197019	µm^3	Surface	1	Class C	162
0.475652	µm^3	Surface	1	Class C	163
0.735156	µm^3	Surface	1	Class D	164
0.0484577	µm^3	Surface	1	Class D	165
0.0216785	µm^3	Surface	1	Class B	166
0.0216786	µm^3	Surface	1	Class A	168
0.0484579	µm^3	Surface	1	Class C	173
0.589144	µm^3	Surface	1	Class D	174
0.0599348	µm^3	Surface	1	Class D	176
0.0599346	µm^3	Surface	1	Class D	177
0.34303	µm^3	Surface	1	Class C	178
0.261417	µm^3	Surface	1	Class D	180
0.138997	µm^3	Surface	1	Class A	181
0.178529	µm^3	Surface	1	Class C	182
0.0452696	µm^3	Surface	1	Class D	183
73.1432	µm^3	Surface	1	Class B	184
0.0822509	µm^3	Surface	1	Class D	186
1.72025	µm^3	Surface	1	Class B	187
0.0216785	µm^3	Surface	1	Class A	188
0.0599347	µm^3	Surface	1	Class C	189
0.256316	µm^3	Surface	1	Class D	190
0.0178528	µm^3	Surface	1	Class A	191
0.0216784	µm^3	Surface	1	Class C	195
0.303499	µm^3	Surface	1	Class D	196
0.137085	µm^3	Surface	1	Class A	197
0.0331554	µm^3	Surface	1	Class D	199
0.0216785	µm^3	Surface	1	Class C	200
0.0969159	µm^3	Surface	1	Class D	201
0.192556	µm^3	Surface	1	Class A	202
9.54237	µm^3	Surface	1	Class C	205
0.09309	µm^3	Surface	1	Class D	207
0.0771498	µm^3	Surface	1	Class C	211
0.135172	µm^3	Surface	1	Class A	212
8.41635	µm^3	Surface	1	Class A	213
0.0446322	µm^3	Surface	1	Class C	217
0.179804	µm^3	Surface	1	Class D	219
0.137722	µm^3	Surface	1	Class D	220
0.0726866	µm^3	Surface	1	Class D	222
0.0835261	µm^3	Surface	1	Class D	224
0.0216784	µm^3	Surface	1	Class C	225
0.0675857	µm^3	Surface	1	Class C	226
0.373635	µm^3	Surface	1	Class D	228
0.0216786	µm^3	Surface	1	Class C	230
0.0561092	µm^3	Surface	1	Class D	231
0.806567	µm^3	Surface	1	Class D	233
0.0331553	µm^3	Surface	1	Class D	234
0.0178528	µm^3	Surface	1	Class D	235
19.188	µm^3	Surface	1	Class A	236
0.0599347	µm^3	Surface	1	Class A	237
0.0554714	µm^3	Surface	1	Class D	238
2.56125	µm^3	Surface	1	Class A	239
7.88395	µm^3	Surface	1	Class A	241
0.044632	µm^3	Surface	1	Class A	243
0.0331553	µm^3	Surface	1	Class D	244
0.805293	µm^3	Surface	1	Class A	246
0.255679	µm^3	Surface	1	Class D	247
0.489042	µm^3	Surface	1	Class C	248
0.43612	µm^3	Surface	1	Class C	250
0.0446321	µm^3	Surface	1	Class C	252
0.136447	µm^3	Surface	1	Class C	253
0.0720493	µm^3	Surface	1	Class A	254
0.114131	µm^3	Surface	1	Class C	255
0.29776	µm^3	Surface	1	Class A	257
0.0714116	µm^3	Surface	1	Class D	258
0.457798	µm^3	Surface	1	Class A	259
1.12345	µm^3	Surface	1	Class D	261
0.0478204	µm^3	Surface	1	Class C	262
0.139635	µm^3	Surface	1	Class D	263
0.210409	µm^3	Surface	1	Class A	264
0.0988285	µm^3	Surface	1	Class C	266
7.30245	µm^3	Surface	1	Class D	268
1.90006	µm^3	Surface	1	Class D	269
0.0599346	µm^3	Surface	1	Class D	270
0.0331554	µm^3	Surface	1	Class A	271
0.0331554	µm^3	Surface	1	Class D	274
0.476289	µm^3	Surface	1	Class A	275
0.843548	µm^3	Surface	1	Class D	277
0.0216784	µm^3	Surface	1	Class C	278
0.0318801	µm^3	Surface	1	Class A	279
0.578943	µm^3	Surface	1	Class A	280
0.0541962	µm^3	Surface	1	Class C	282
0.0331553	µm^3	Surface	1	Class D	283
0.0216785	µm^3	Surface	1	Class C	285
1.11453	µm^3	Surface	1	Class B	286
0.0331553	µm^3	Surface	1	Class A	287
0.0599346	µm^3	Surface	1	Class A	288
0.0439945	µm^3	Surface	1	Class C	289
0.374911	µm^3	Surface	1	Class D	291
0.0599347	µm^3	Surface	1	Class C	292
1.34917	µm^3	Surface	1	Class A	293
1.46394	µm^3	Surface	1	Class D	294
0.13836	µm^3	Surface	1	Class C	295
0.151749	µm^3	Surface	1	Class A	296
0.098191	µm^3	Surface	1	Class A	297
1.08711	µm^3	Surface	1	Class C	298
0.0216785	µm^3	Surface	1	Class C	301
0.0930899	µm^3	Surface	1	Class C	302
0.5477	µm^3	Surface	1	Class C	304
0.804017	µm^3	Surface	1	Class A	305
0.0599345	µm^3	Surface	1	Class A	306
4.8598	µm^3	Surface	1	Class D	307
16.2136	µm^3	Surface	1	Class A	308
1.12154	µm^3	Surface	1	Class D	309
0.0331552	µm^3	Surface	1	Class A	312
1.1904	µm^3	Surface	1	Class A	314
0.402965	µm^3	Surface	1	Class D	315
0.216785	µm^3	Surface	1	Class C	317
0.0178529	µm^3	Surface	1	Class A	319
0.173428	µm^3	Surface	1	Class C	320
0.0331554	µm^3	Surface	1	Class A	322
0.149836	µm^3	Surface	1	Class C	324
0.339842	µm^3	Surface	1	Class A	325
0.0216786	µm^3	Surface	1	Class C	326
0.0331554	µm^3	Surface	1	Class A	327
0.460349	µm^3	Surface	1	Class A	331
0.329003	µm^3	Surface	1	Class C	332
0.564916	µm^3	Surface	1	Class A	333
0.182992	µm^3	Surface	1	Class A	334
0.563003	µm^3	Surface	1	Class A	335
2.36423	µm^3	Surface	1	Class D	336
0.0331553	µm^3	Surface	1	Class A	337
0.0331553	µm^3	Surface	1	Class A	338
0.0331553	µm^3	Surface	1	Class D	339
2.83478	µm^3	Surface	1	Class A	341
0.42018	µm^3	Surface	1	Class A	342
0.0867143	µm^3	Surface	1	Class A	345
0.413166	µm^3	Surface	1	Class D	348
0.27927	µm^3	Surface	1	Class C	349
0.566828	µm^3	Surface	1	Class D	350
0.206584	µm^3	Surface	1	Class C	352
0.281182	µm^3	Surface	1	Class A	353
4.80816	µm^3	Surface	1	Class C	355
0.144098	µm^3	Surface	1	Class A	356
0.0216786	µm^3	Surface	1	Class A	357
0.149836	µm^3	Surface	1	Class D	359
0.553439	µm^3	Surface	1	Class A	360
0.343668	µm^3	Surface	1	Class A	361
0.561091	µm^3	Surface	1	Class A	362
0.0981907	µm^3	Surface	1	Class A	363
0.309875	µm^3	Surface	1	Class A	364
4.17374	µm^3	Surface	1	Class C	365
3.92317	µm^3	Surface	1	Class A	366
0.0216784	µm^3	Surface	1	Class A	367
0.381287	µm^3	Surface	1	Class A	369
20.2821	µm^3	Surface	1	Class D	370
0.15175	µm^3	Surface	1	Class A	371
0.321352	µm^3	Surface	1	Class A	372
5.4209	µm^3	Surface	1	Class C	373
0.167689	µm^3	Surface	1	Class A	374
0.0714116	µm^3	Surface	1	Class A	375
0.236551	µm^3	Surface	1	Class A	377
1.19359	µm^3	Surface	1	Class A	378
0.0178529	µm^3	Surface	1	Class A	379
1.35746	µm^3	Surface	1	Class A	380
0.267793	µm^3	Surface	1	Class A	381
0.190005	µm^3	Surface	1	Class A	382
1.04184	µm^3	Surface	1	Class A	383
0.856938	µm^3	Surface	1	Class A	384
1.42504	µm^3	Surface	1	Class A	385
