# Supplementary material for: Programmable artificial RNA condensates in mammalian cells
Source: Nat Nanotechnol. 2026 Apr 29;21(6):821–30. doi: 10.1038/s41565-026-02164-7 (PMC13293865; doi:10.1038/s41565-026-02164-7)
Supplement: Supplementary file 5 — Condensate volume and number quantification, as well as CCDFs, shown in Fig. 3. [file 41565_2026_2164_MOESM5_ESM.zip › Source Data Fig. 3/Condensate volume and number (Figure 3)/Condensate volume/10nt 3A Broccoli/outside/20240516_10ntAABr_10uMDFHBI_20-40_Sample2_1_7_outside.xls]

## Sheet: Detailed
Detailed
Volume	Unit	Category	Time	Set 1	ID
0.12242	µm^3	Surface	1	Class A	0
0.240376	µm^3	Surface	1	Class A	1
0.178529	µm^3	Surface	1	Class A	2
0.16769	µm^3	Surface	1	Class A	3
0.0541963	µm^3	Surface	1	Class A	4
0.313063	µm^3	Surface	1	Class A	6
0.0331553	µm^3	Surface	1	Class A	10
0.24994	µm^3	Surface	1	Class A	12
0.576393	µm^3	Surface	1	Class A	13
0.103292	µm^3	Surface	1	Class A	15
0.205945	µm^3	Surface	1	Class A	17
0.290109	µm^3	Surface	1	Class A	18
0.0867141	µm^3	Surface	1	Class A	19
0.0216785	µm^3	Surface	1	Class A	20
0.0216785	µm^3	Surface	1	Class A	21
0.533036	µm^3	Surface	1	Class A	22
1.58508	µm^3	Surface	1	Class A	23
0.0331553	µm^3	Surface	1	Class A	24
0.927075	µm^3	Surface	1	Class A	25
0.219973	µm^3	Surface	1	Class A	26
0.0216785	µm^3	Surface	1	Class A	27
0.352594	µm^3	Surface	1	Class A	29
0.548976	µm^3	Surface	1	Class A	30
0.0331553	µm^3	Surface	1	Class A	31
0.238464	µm^3	Surface	1	Class A	32
0.402965	µm^3	Surface	1	Class A	34
0.740257	µm^3	Surface	1	Class A	35
0.304774	µm^3	Surface	1	Class A	36
0.619112	µm^3	Surface	1	Class A	37
0.0669483	µm^3	Surface	1	Class A	38
2.77421	µm^3	Surface	1	Class A	40
0.219335	µm^3	Surface	1	Class A	41
0.235275	µm^3	Surface	1	Class A	43
1.06543	µm^3	Surface	1	Class A	44
0.0331553	µm^3	Surface	1	Class A	45
0.0331554	µm^3	Surface	1	Class A	46
0.355782	µm^3	Surface	1	Class A	47
0.192556	µm^3	Surface	1	Class A	48
0.0694987	µm^3	Surface	1	Class A	49
1.45617	µm^3	Surface	1	Class A	50
3.11968	µm^3	Surface	1	Class A	51
