# Supplementary material for: Programmable artificial RNA condensates in mammalian cells
Source: Nat Nanotechnol. 2026 Apr 29;21(6):821–30. doi: 10.1038/s41565-026-02164-7 (PMC13293865; doi:10.1038/s41565-026-02164-7)
Supplement: Supplementary file 5 — Condensate volume and number quantification, as well as CCDFs, shown in Fig. 3. [file 41565_2026_2164_MOESM5_ESM.zip › Source Data Fig. 3/Condensate volume and number (Figure 3)/Condensate volume/10nt 3A Broccoli/outside/20240516_10ntAABr_10uMDFHBI_20-40_Sample2_1_8_outside.xls]

## Sheet: Detailed
Detailed
Volume	Unit	Category	Time	Set 1	ID
0.546425	µm^3	Surface	1	Class A	1
0.0790629	µm^3	Surface	1	Class A	2
0.153025	µm^3	Surface	1	Class A	3
0.0720491	µm^3	Surface	1	Class A	4
0.0178528	µm^3	Surface	1	Class A	5
0.0331554	µm^3	Surface	1	Class A	6
0.26588	µm^3	Surface	1	Class A	7
1.4684	µm^3	Surface	1	Class A	8
0.489041	µm^3	Surface	1	Class A	9
0.0216785	µm^3	Surface	1	Class A	11
0.192556	µm^3	Surface	1	Class A	12
0.190006	µm^3	Surface	1	Class A	13
0.0331554	µm^3	Surface	1	Class A	14
0.239739	µm^3	Surface	1	Class A	16
0.120507	µm^3	Surface	1	Class A	20
0.0943653	µm^3	Surface	1	Class A	21
0.126245	µm^3	Surface	1	Class A	22
0.22061	µm^3	Surface	1	Class A	23
0.131984	µm^3	Surface	1	Class A	24
0.0216785	µm^3	Surface	1	Class A	26
0.431657	µm^3	Surface	1	Class A	27
0.185542	µm^3	Surface	1	Class A	28
0.086714	µm^3	Surface	1	Class A	30
0.0216785	µm^3	Surface	1	Class A	31
0.205946	µm^3	Surface	1	Class A	32
0.0331554	µm^3	Surface	1	Class A	33
0.239738	µm^3	Surface	1	Class A	34
0.273532	µm^3	Surface	1	Class A	35
0.212959	µm^3	Surface	1	Class A	37
0.584043	µm^3	Surface	1	Class A	38
0.237188	µm^3	Surface	1	Class A	39
0.20212	µm^3	Surface	1	Class A	40
0.137722	µm^3	Surface	1	Class A	41
0.32454	µm^3	Surface	1	Class A	42
0.0331554	µm^3	Surface	1	Class A	43
0.408065	µm^3	Surface	1	Class A	45
0.0331553	µm^3	Surface	1	Class A	46
0.0331553	µm^3	Surface	1	Class A	48
0.380649	µm^3	Surface	1	Class A	50
0.445684	µm^3	Surface	1	Class A	51
0.137085	µm^3	Surface	1	Class A	52
0.0331553	µm^3	Surface	1	Class A	53
0.158763	µm^3	Surface	1	Class A	54
0.221886	µm^3	Surface	1	Class A	55
1.18467	µm^3	Surface	1	Class A	56
0.248028	µm^3	Surface	1	Class A	57
0.598709	µm^3	Surface	1	Class A	58
0.0720492	µm^3	Surface	1	Class A	60
0.947477	µm^3	Surface	1	Class A	61
0.167052	µm^3	Surface	1	Class A	62
0.411254	µm^3	Surface	1	Class A	63
0.538774	µm^3	Surface	1	Class A	64
1.96254	µm^3	Surface	1	Class A	65
0.0835259	µm^3	Surface	1	Class A	66
0.0561091	µm^3	Surface	1	Class A	67
0.0981907	µm^3	Surface	1	Class A	68
0.262055	µm^3	Surface	1	Class A	69
0.056109	µm^3	Surface	1	Class A	70
0.19957	µm^3	Surface	1	Class A	71
0.290747	µm^3	Surface	1	Class A	72
0.0981907	µm^3	Surface	1	Class A	73
0.0446323	µm^3	Surface	1	Class A	74
0.0216785	µm^3	Surface	1	Class A	77
0.438671	µm^3	Surface	1	Class A	78
0.434845	µm^3	Surface	1	Class A	79
0.056109	µm^3	Surface	1	Class A	80
20.7693	µm^3	Surface	1	Class A	81
0.14091	µm^3	Surface	1	Class A	82
0.0981908	µm^3	Surface	1	Class A	83
0.212321	µm^3	Surface	1	Class A	84
0.0216785	µm^3	Surface	1	Class A	85
0.0331553	µm^3	Surface	1	Class A	86
0.067586	µm^3	Surface	1	Class A	87
0.147286	µm^3	Surface	1	Class A	88
0.0943651	µm^3	Surface	1	Class A	89
0.239739	µm^3	Surface	1	Class A	90
0.0688611	µm^3	Surface	1	Class A	91
0.0828883	µm^3	Surface	1	Class A	92
1.06225	µm^3	Surface	1	Class A	93
0.291384	µm^3	Surface	1	Class A	94
0.212322	µm^3	Surface	1	Class A	95
19.4654	µm^3	Surface	1	Class A	97
