# Supplementary material for: Programmable artificial RNA condensates in mammalian cells
Source: Nat Nanotechnol. 2026 Apr 29;21(6):821–30. doi: 10.1038/s41565-026-02164-7 (PMC13293865; doi:10.1038/s41565-026-02164-7)
Supplement: Supplementary file 5 — Condensate volume and number quantification, as well as CCDFs, shown in Fig. 3. [file 41565_2026_2164_MOESM5_ESM.zip › Source Data Fig. 3/Condensate volume and number (Figure 3)/Condensate volume/10nt 3A Broccoli/outside/20240516_10ntAABr_10uMDFHBI_20-40_Sample2_1_9_outside.xls]

## Sheet: Detailed
Detailed
Volume	Unit	Category	Time	Set 1	ID
1.0801	µm^3	Surface	1	Class A	2
0.200845	µm^3	Surface	1	Class A	3
0.421456	µm^3	Surface	1	Class A	4
0.11158	µm^3	Surface	1	Class A	5
1.01379	µm^3	Surface	1	Class A	6
0.143461	µm^3	Surface	1	Class A	7
0.98701	µm^3	Surface	1	Class A	8
0.107755	µm^3	Surface	1	Class A	9
0.570017	µm^3	Surface	1	Class A	10
0.907948	µm^3	Surface	1	Class A	12
0.473739	µm^3	Surface	1	Class A	14
0.0408066	µm^3	Surface	1	Class A	15
0.189368	µm^3	Surface	1	Class A	16
0.123695	µm^3	Surface	1	Class A	19
0.0216784	µm^3	Surface	1	Class A	20
0.39085	µm^3	Surface	1	Class A	22
0.0554716	µm^3	Surface	1	Class A	23
0.554076	µm^3	Surface	1	Class A	24
0.663744	µm^3	Surface	1	Class A	25
0.24739	µm^3	Surface	1	Class A	26
0.0318801	µm^3	Surface	1	Class A	27
0.257591	µm^3	Surface	1	Class A	28
0.044632	µm^3	Surface	1	Class A	30
0.0446321	µm^3	Surface	1	Class A	32
0.0216785	µm^3	Surface	1	Class A	35
0.0981906	µm^3	Surface	1	Class A	36
0.541962	µm^3	Surface	1	Class A	37
0.0216785	µm^3	Surface	1	Class A	38
0.311788	µm^3	Surface	1	Class A	39
0.0720492	µm^3	Surface	1	Class A	41
0.0216785	µm^3	Surface	1	Class A	42
1.36192	µm^3	Surface	1	Class A	44
2.20292	µm^3	Surface	1	Class A	46
0.0331553	µm^3	Surface	1	Class A	48
0.0216785	µm^3	Surface	1	Class A	51
0.132621	µm^3	Surface	1	Class A	52
0.455248	µm^3	Surface	1	Class A	53
0.499881	µm^3	Surface	1	Class A	55
0.714752	µm^3	Surface	1	Class A	56
0.0216785	µm^3	Surface	1	Class A	57
0.0216785	µm^3	Surface	1	Class A	59
0.0216785	µm^3	Surface	1	Class A	60
0.0331553	µm^3	Surface	1	Class A	61
0.395951	µm^3	Surface	1	Class A	62
6.67442	µm^3	Surface	1	Class A	64
0.541325	µm^3	Surface	1	Class A	65
0.861401	µm^3	Surface	1	Class A	66
0.737068	µm^3	Surface	1	Class A	67
0.12497	µm^3	Surface	1	Class A	70
0.385112	µm^3	Surface	1	Class A	71
0.804017	µm^3	Surface	1	Class A	72
3.3098	µm^3	Surface	1	Class A	73
1.89176	µm^3	Surface	1	Class A	75
0.407428	µm^3	Surface	1	Class A	76
1.26181	µm^3	Surface	1	Class A	78
0.621026	µm^3	Surface	1	Class A	79
0.0720493	µm^3	Surface	1	Class A	80
1.12346	µm^3	Surface	1	Class A	81
6.66295	µm^3	Surface	1	Class A	82
0.853112	µm^3	Surface	1	Class A	83
0.221886	µm^3	Surface	1	Class A	84
0.0331553	µm^3	Surface	1	Class A	85
0.0216785	µm^3	Surface	1	Class A	86
0.225074	µm^3	Surface	1	Class A	87
1.20124	µm^3	Surface	1	Class A	88
0.0835261	µm^3	Surface	1	Class A	90
0.30605	µm^3	Surface	1	Class A	91
0.182992	µm^3	Surface	1	Class A	92
0.0216785	µm^3	Surface	1	Class A	94
0.0255041	µm^3	Surface	1	Class A	95
0.182354	µm^3	Surface	1	Class A	97
0.203395	µm^3	Surface	1	Class A	98
0.0452698	µm^3	Surface	1	Class A	99
0.0950027	µm^3	Surface	1	Class A	100
0.193194	µm^3	Surface	1	Class A	101
0.132621	µm^3	Surface	1	Class A	103
0.719216	µm^3	Surface	1	Class A	104
0.762572	µm^3	Surface	1	Class A	105
0.633139	µm^3	Surface	1	Class A	107
0.719854	µm^3	Surface	1	Class A	109
0.227624	µm^3	Surface	1	Class A	110
2.81438	µm^3	Surface	1	Class A	111
0.350682	µm^3	Surface	1	Class A	112
0.320077	µm^3	Surface	1	Class A	113
0.300948	µm^3	Surface	1	Class A	114
0.162588	µm^3	Surface	1	Class A	115
0.774049	µm^3	Surface	1	Class A	116
0.334104	µm^3	Surface	1	Class A	117
1.65012	µm^3	Surface	1	Class A	118
0.123695	µm^3	Surface	1	Class A	120
0.681597	µm^3	Surface	1	Class A	121
1.50028	µm^3	Surface	1	Class A	122
0.889455	µm^3	Surface	1	Class A	125
1.23312	µm^3	Surface	1	Class A	126
0.389575	µm^3	Surface	1	Class A	127
0.0446322	µm^3	Surface	1	Class A	129
1.74257	µm^3	Surface	1	Class A	130
0.21551	µm^3	Surface	1	Class A	131
1.44098	µm^3	Surface	1	Class A	132
0.390213	µm^3	Surface	1	Class A	133
0.318164	µm^3	Surface	1	Class A	134
0.142823	µm^3	Surface	1	Class A	135
0.559177	µm^3	Surface	1	Class A	137
1.53535	µm^3	Surface	1	Class A	138
1.68965	µm^3	Surface	1	Class A	139
6.57022	µm^3	Surface	1	Class A	140
4.14996	µm^3	Surface	1	Class A	141
2.62661	µm^3	Surface	1	Class A	142
0.866179	µm^3	Surface	1	Class A	143
2.19306	µm^3	Surface	1	Class A	145
1.88651	µm^3	Surface	1	Class A	147
5.08096	µm^3	Surface	1	Class A	148
1.36723	µm^3	Surface	1	Class A	150
2.38523	µm^3	Surface	1	Class A	151
3.3662	µm^3	Surface	1	Class A	152
