# Supplementary material for: Programmable artificial RNA condensates in mammalian cells
Source: Nat Nanotechnol. 2026 Apr 29;21(6):821–30. doi: 10.1038/s41565-026-02164-7 (PMC13293865; doi:10.1038/s41565-026-02164-7)
Supplement: Supplementary file 5 — Condensate volume and number quantification, as well as CCDFs, shown in Fig. 3. [file 41565_2026_2164_MOESM5_ESM.zip › Source Data Fig. 3/Condensate volume and number (Figure 3)/Condensate volume/10nt 3A Broccoli/outside/20240516_10ntAABr_10uMDFHBI_20-40_Sample2_2_1_outside.xls]

## Sheet: Detailed
Detailed
Volume	Unit	Category	Time	Set 1	ID
2.54913	µm^3	Surface	1	Class C	1
2.42097	µm^3	Surface	1	Class A	3
0.975531	µm^3	Surface	1	Class C	4
0.136447	µm^3	Surface	1	Class C	5
0.552801	µm^3	Surface	1	Class C	7
0.46545	µm^3	Surface	1	Class C	8
0.121145	µm^3	Surface	1	Class C	9
0.357695	µm^3	Surface	1	Class C	10
0.539412	µm^3	Surface	1	Class C	12
0.13836	µm^3	Surface	1	Class C	14
0.457798	µm^3	Surface	1	Class C	15
0.454611	µm^3	Surface	1	Class C	16
0.125608	µm^3	Surface	1	Class C	17
0.314338	µm^3	Surface	1	Class C	18
1.19997	µm^3	Surface	1	Class C	19
2.01227	µm^3	Surface	1	Class C	20
0.0216785	µm^3	Surface	1	Class C	21
0.113494	µm^3	Surface	1	Class C	23
0.0828879	µm^3	Surface	1	Class C	24
0.404878	µm^3	Surface	1	Class C	25
0.0216784	µm^3	Surface	1	Class A	26
0.49988	µm^3	Surface	1	Class C	28
0.230812	µm^3	Surface	1	Class C	31
1.20762	µm^3	Surface	1	Class C	32
0.739618	µm^3	Surface	1	Class C	34
0.474377	µm^3	Surface	1	Class C	35
0.0567467	µm^3	Surface	1	Class C	36
2.80927	µm^3	Surface	1	Class C	37
1.80824	µm^3	Surface	1	Class C	39
0.0331552	µm^3	Surface	1	Class C	40
0.143461	µm^3	Surface	1	Class C	42
0.0688612	µm^3	Surface	1	Class C	43
1.2548	µm^3	Surface	1	Class C	44
0.907946	µm^3	Surface	1	Class C	45
0.223798	µm^3	Surface	1	Class A	46
0.0216785	µm^3	Surface	1	Class C	47
0.0178528	µm^3	Surface	1	Class C	48
0.0714116	µm^3	Surface	1	Class C	49
5.104	µm^3	Surface	1	Class C	50
0.483301	µm^3	Surface	1	Class C	51
0.151749	µm^3	Surface	1	Class C	57
0.0216787	µm^3	Surface	1	Class C	58
0.302223	µm^3	Surface	1	Class C	60
0.529848	µm^3	Surface	1	Class C	62
0.137722	µm^3	Surface	1	Class C	63
0.0950032	µm^3	Surface	1	Class C	64
0.175978	µm^3	Surface	1	Class C	65
0.378736	µm^3	Surface	1	Class C	67
0.0446323	µm^3	Surface	1	Class C	68
0.200844	µm^3	Surface	1	Class A	71
0.158763	µm^3	Surface	1	Class C	72
0.49733	µm^3	Surface	1	Class C	73
0.480752	µm^3	Surface	1	Class C	74
1.50985	µm^3	Surface	1	Class C	75
0.0331555	µm^3	Surface	1	Class C	76
2.37379	µm^3	Surface	1	Class C	77
0.0331556	µm^3	Surface	1	Class C	78
0.0216785	µm^3	Surface	1	Class C	79
0.0828884	µm^3	Surface	1	Class C	80
0.114769	µm^3	Surface	1	Class C	82
0.415717	µm^3	Surface	1	Class C	83
0.158763	µm^3	Surface	1	Class C	84
0.421456	µm^3	Surface	1	Class C	85
0.175978	µm^3	Surface	1	Class C	87
0.277357	µm^3	Surface	1	Class C	88
0.19128	µm^3	Surface	1	Class C	89
0.149836	µm^3	Surface	1	Class C	91
2.44138	µm^3	Surface	1	Class A	92
0.0446322	µm^3	Surface	1	Class C	93
0.747908	µm^3	Surface	1	Class A	98
0.205307	µm^3	Surface	1	Class C	100
0.367258	µm^3	Surface	1	Class A	101
0.0867137	µm^3	Surface	1	Class A	102
1.96382	µm^3	Surface	1	Class A	103
3.79628	µm^3	Surface	1	Class C	104
0.122419	µm^3	Surface	1	Class C	106
0.497332	µm^3	Surface	1	Class A	107
0.211684	µm^3	Surface	1	Class A	108
0.067586	µm^3	Surface	1	Class C	109
0.501792	µm^3	Surface	1	Class A	110
0.0331555	µm^3	Surface	1	Class C	112
0.190643	µm^3	Surface	1	Class A	117
3.3691	µm^3	Surface	1	Class C	119
1.3447	µm^3	Surface	1	Class C	121
0.520284	µm^3	Surface	1	Class A	123
4.94269	µm^3	Surface	1	Class C	125
43.5489	µm^3	Surface	1	Class A	126
1.80569	µm^3	Surface	1	Class A	127
0.0216783	µm^3	Surface	1	Class C	128
0.822509	µm^3	Surface	1	Class A	132
0.0988281	µm^3	Surface	1	Class C	133
1.27329	µm^3	Surface	1	Class C	137
3.02352	µm^3	Surface	1	Class C	138
0.551525	µm^3	Surface	1	Class A	139
0.276719	µm^3	Surface	1	Class C	141
0.0216785	µm^3	Surface	1	Class C	142
0.0331554	µm^3	Surface	1	Class C	143
10.8813	µm^3	Surface	1	Class C	144
0.0599346	µm^3	Surface	1	Class C	145
3.82881	µm^3	Surface	1	Class A	146
0.0178529	µm^3	Surface	1	Class A	147
0.0216786	µm^3	Surface	1	Class A	148
0.999761	µm^3	Surface	1	Class A	150
0.109668	µm^3	Surface	1	Class A	151
1.12664	µm^3	Surface	1	Class C	154
2.84626	µm^3	Surface	1	Class C	155
0.538136	µm^3	Surface	1	Class A	156
0.144098	µm^3	Surface	1	Class A	157
0.191281	µm^3	Surface	1	Class C	158
3.13445	µm^3	Surface	1	Class C	159
5.95967	µm^3	Surface	1	Class C	160
1.28987	µm^3	Surface	1	Class C	161
1.34215	µm^3	Surface	1	Class A	162
0.0867141	µm^3	Surface	1	Class C	163
1.18275	µm^3	Surface	1	Class C	164
0.138997	µm^3	Surface	1	Class C	167
1.11899	µm^3	Surface	1	Class C	169
0.214234	µm^3	Surface	1	Class A	170
0.633778	µm^3	Surface	1	Class A	171
0.673307	µm^3	Surface	1	Class A	172
3.07961	µm^3	Surface	1	Class C	173
0.0331553	µm^3	Surface	1	Class C	174
0.138997	µm^3	Surface	1	Class C	178
0.75237	µm^3	Surface	1	Class C	179
0.493505	µm^3	Surface	1	Class C	180
0.134534	µm^3	Surface	1	Class C	181
1.031	µm^3	Surface	1	Class C	182
0.226986	µm^3	Surface	1	Class C	184
0.0216786	µm^3	Surface	1	Class C	185
0.780426	µm^3	Surface	1	Class C	186
4.1712	µm^3	Surface	1	Class C	187
1.29752	µm^3	Surface	1	Class A	189
0.163864	µm^3	Surface	1	Class B	190
0.223161	µm^3	Surface	1	Class B	191
21.5503	µm^3	Surface	1	Class B	193
0.852475	µm^3	Surface	1	Class C	195
0.0669483	µm^3	Surface	1	Class B	196
0.0981908	µm^3	Surface	1	Class B	200
1.91281	µm^3	Surface	1	Class B	203
0.135809	µm^3	Surface	1	Class C	204
8.08543	µm^3	Surface	1	Class B	205
20.4033	µm^3	Surface	1	Class B	206
0.453335	µm^3	Surface	1	Class B	207
0.0178528	µm^3	Surface	1	Class B	208
4.21009	µm^3	Surface	1	Class B	210
12.7348	µm^3	Surface	1	Class B	211
0.658644	µm^3	Surface	1	Class B	212
3.65027	µm^3	Surface	1	Class B	214
0.507531	µm^3	Surface	1	Class B	215
0.0446322	µm^3	Surface	1	Class B	216
1.60038	µm^3	Surface	1	Class B	218
0.23145	µm^3	Surface	1	Class B	219
0.632502	µm^3	Surface	1	Class B	220
0.0216785	µm^3	Surface	1	Class B	222
1.17765	µm^3	Surface	1	Class B	223
0.622938	µm^3	Surface	1	Class B	224
0.955766	µm^3	Surface	1	Class B	225
0.0331554	µm^3	Surface	1	Class B	226
0.225711	µm^3	Surface	1	Class B	228
0.538774	µm^3	Surface	1	Class B	229
1.21527	µm^3	Surface	1	Class B	230
1.07436	µm^3	Surface	1	Class B	231
0.323902	µm^3	Surface	1	Class B	234
0.248027	µm^3	Surface	1	Class B	235
0.414442	µm^3	Surface	1	Class B	236
0.0331553	µm^3	Surface	1	Class B	237
0.0573842	µm^3	Surface	1	Class B	239
2.10027	µm^3	Surface	1	Class B	240
13.6779	µm^3	Surface	1	Class B	241
0.587232	µm^3	Surface	1	Class B	242
0.0216785	µm^3	Surface	1	Class B	243
0.684147	µm^3	Surface	1	Class B	244
0.626763	µm^3	Surface	1	Class B	245
0.856937	µm^3	Surface	1	Class B	246
0.147286	µm^3	Surface	1	Class B	247
0.50498	µm^3	Surface	1	Class B	248
0.310512	µm^3	Surface	1	Class B	249
0.0599347	µm^3	Surface	1	Class B	250
0.315613	µm^3	Surface	1	Class B	251
0.187455	µm^3	Surface	1	Class B	252
3.35188	µm^3	Surface	1	Class B	253
0.0331553	µm^3	Surface	1	Class B	254
0.512632	µm^3	Surface	1	Class B	255
0.197657	µm^3	Surface	1	Class B	257
0.0981906	µm^3	Surface	1	Class B	258
0.205308	µm^3	Surface	1	Class B	259
7.60469	µm^3	Surface	1	Class B	260
13.4081	µm^3	Surface	1	Class C	262
7.66209	µm^3	Surface	1	Class C	263
6.33849	µm^3	Surface	1	Class C	264
2.7748	µm^3	Surface	1	Class C	268
8.05153	µm^3	Surface	1	Class C	269
0.0231875	µm^3	Surface	1	Class C	270
1.89428	µm^3	Surface	1	Class C	272
6.01149	µm^3	Surface	1	Class C	273
5.02723	µm^3	Surface	1	Class C	274
3.03638	µm^3	Surface	1	Class C	275
11.6475	µm^3	Surface	1	Class C	276
7.80412	µm^3	Surface	1	Class C	277
1.47821	µm^3	Surface	1	Class C	278
1.79757	µm^3	Surface	1	Class C	280
0.482654	µm^3	Surface	1	Class C	281
3.27379	µm^3	Surface	1	Class C	282
2.1747	µm^3	Surface	1	Class C	283
7.29529	µm^3	Surface	1	Class C	284
3.65283	µm^3	Surface	1	Class C	287
3.16355	µm^3	Surface	1	Class C	289
