# Supplementary material for: Programmable artificial RNA condensates in mammalian cells
Source: Nat Nanotechnol. 2026 Apr 29;21(6):821–30. doi: 10.1038/s41565-026-02164-7 (PMC13293865; doi:10.1038/s41565-026-02164-7)
Supplement: Supplementary file 5 — Condensate volume and number quantification, as well as CCDFs, shown in Fig. 3. [file 41565_2026_2164_MOESM5_ESM.zip › Source Data Fig. 3/Condensate volume and number (Figure 3)/Condensate volume/10nt 3A Broccoli/outside/20240516_10ntAABr_10uMDFHBI_20-40_Sample2_2_2_outside.xls]

## Sheet: Detailed
Detailed
Volume	Unit	Category	Time	Set 1	ID
0.8209	µm^3	Surface	1	Class A	0
0.0191015	µm^3	Surface	1	Class A	1
0.899865	µm^3	Surface	1	Class A	2
0.0483902	µm^3	Surface	1	Class A	3
1.20645	µm^3	Surface	1	Class A	4
0.926832	µm^3	Surface	1	Class A	7
0.800569	µm^3	Surface	1	Class A	8
0.0483902	µm^3	Surface	1	Class A	9
0.343462	µm^3	Surface	1	Class A	10
0.0483902	µm^3	Surface	1	Class A	11
0.0191014	µm^3	Surface	1	Class A	12
2.22946	µm^3	Surface	1	Class A	13
0.530985	µm^3	Surface	1	Class A	14
0.341402	µm^3	Surface	1	Class A	15
1.23804	µm^3	Surface	1	Class A	16
1.21097	µm^3	Surface	1	Class A	17
2.31972	µm^3	Surface	1	Class A	18
1.17527	µm^3	Surface	1	Class A	19
0.0191015	µm^3	Surface	1	Class A	21
0.196788	µm^3	Surface	1	Class A	22
0.0780044	µm^3	Surface	1	Class A	23
0.561779	µm^3	Surface	1	Class A	25
1.32037	µm^3	Surface	1	Class A	26
1.32968	µm^3	Surface	1	Class A	27
0.107619	µm^3	Surface	1	Class A	28
0.999561	µm^3	Surface	1	Class A	29
0.132461	µm^3	Surface	1	Class A	30
1.37482	µm^3	Surface	1	Class A	31
0.107619	µm^3	Surface	1	Class A	32
1.26559	µm^3	Surface	1	Class A	33
0.461501	µm^3	Surface	1	Class A	35
0.0780044	µm^3	Surface	1	Class A	36
0.5816	µm^3	Surface	1	Class A	37
5.80134	µm^3	Surface	1	Class A	38
0.196786	µm^3	Surface	1	Class A	39
1.84691	µm^3	Surface	1	Class A	40
0.137233	µm^3	Surface	1	Class A	41
0.167173	µm^3	Surface	1	Class A	42
3.25519	µm^3	Surface	1	Class A	43
0.216695	µm^3	Surface	1	Class A	44
0.765692	µm^3	Surface	1	Class A	45
4.62087	µm^3	Surface	1	Class A	46
0.0191014	µm^3	Surface	1	Class A	47
2.61692	µm^3	Surface	1	Class A	48
3.42566	µm^3	Surface	1	Class A	49
0.0191014	µm^3	Surface	1	Class A	50
0.285955	µm^3	Surface	1	Class A	51
0.0780043	µm^3	Surface	1	Class A	52
0.212089	µm^3	Surface	1	Class A	53
0.25634	µm^3	Surface	1	Class A	54
1.83537	µm^3	Surface	1	Class A	55
0.196786	µm^3	Surface	1	Class A	56
2.59241	µm^3	Surface	1	Class A	57
2.46536	µm^3	Surface	1	Class A	58
0.0191013	µm^3	Surface	1	Class A	59
0.196787	µm^3	Surface	1	Class A	60
2.04994	µm^3	Surface	1	Class A	61
0.0191014	µm^3	Surface	1	Class A	62
0.598132	µm^3	Surface	1	Class A	63
0.0674914	µm^3	Surface	1	Class A	64
3.33223	µm^3	Surface	1	Class A	65
0.285955	µm^3	Surface	1	Class A	67
0.226402	µm^3	Surface	1	Class A	68
0.0191014	µm^3	Surface	1	Class A	69
0.107619	µm^3	Surface	1	Class A	70
0.827067	µm^3	Surface	1	Class A	71
1.20412	µm^3	Surface	1	Class A	72
0.0191015	µm^3	Surface	1	Class A	73
1.2545	µm^3	Surface	1	Class A	74
0.359251	µm^3	Surface	1	Class A	75
0.0483903	µm^3	Surface	1	Class A	77
0.999564	µm^3	Surface	1	Class A	78
0.204767	µm^3	Surface	1	Class A	79
0.689523	µm^3	Surface	1	Class A	80
1.11744	µm^3	Surface	1	Class A	81
1.61374	µm^3	Surface	1	Class A	82
0.0191015	µm^3	Surface	1	Class A	83
0.166847	µm^3	Surface	1	Class A	84
0.441431	µm^3	Surface	1	Class A	85
0.0483902	µm^3	Surface	1	Class A	86
0.0191015	µm^3	Surface	1	Class A	87
0.0780042	µm^3	Surface	1	Class A	88
0.298544	µm^3	Surface	1	Class A	89
0.231997	µm^3	Surface	1	Class A	90
1.38003	µm^3	Surface	1	Class A	91
0.261775	µm^3	Surface	1	Class A	92
0.0483903	µm^3	Surface	1	Class A	93
0.157141	µm^3	Surface	1	Class A	95
0.436659	µm^3	Surface	1	Class A	96
0.243762	µm^3	Surface	1	Class A	97
0.0483903	µm^3	Surface	1	Class A	98
0.0780045	µm^3	Surface	1	Class A	99
0.279623	µm^3	Surface	1	Class A	100
0.411487	µm^3	Surface	1	Class A	101
0.241704	µm^3	Surface	1	Class A	102
0.0191014	µm^3	Surface	1	Class A	103
0.371338	µm^3	Surface	1	Class A	104
0.186918	µm^3	Surface	1	Class A	105
0.0483902	µm^3	Surface	1	Class A	107
0.0191014	µm^3	Surface	1	Class A	108
0.878145	µm^3	Surface	1	Class A	109
0.0780046	µm^3	Surface	1	Class A	110
0.0191014	µm^3	Surface	1	Class A	111
0.0483902	µm^3	Surface	1	Class A	112
0.631446	µm^3	Surface	1	Class A	113
1.21254	µm^3	Surface	1	Class A	114
0.187084	µm^3	Surface	1	Class A	115
0.239153	µm^3	Surface	1	Class A	116
0.640162	µm^3	Surface	1	Class A	117
0.0191014	µm^3	Surface	1	Class A	118
1.23089	µm^3	Surface	1	Class A	119
0.383107	µm^3	Surface	1	Class A	120
0.626512	µm^3	Surface	1	Class A	121
0.0483901	µm^3	Surface	1	Class A	122
0.341402	µm^3	Surface	1	Class A	123
0.0483902	µm^3	Surface	1	Class A	124
4.58646	µm^3	Surface	1	Class A	125
0.309238	µm^3	Surface	1	Class A	126
0.364023	µm^3	Surface	1	Class A	127
1.61512	µm^3	Surface	1	Class A	128
0.309075	µm^3	Surface	1	Class A	129
0.525831	µm^3	Surface	1	Class A	130
1.06431	µm^3	Surface	1	Class A	131
1.8429	µm^3	Surface	1	Class A	132
1.8095	µm^3	Surface	1	Class A	133
0.243925	µm^3	Surface	1	Class A	134
2.71938	µm^3	Surface	1	Class A	135
1.35773	µm^3	Surface	1	Class A	136
0.477872	µm^3	Surface	1	Class A	137
0.418643	µm^3	Surface	1	Class A	138
0.284232	µm^3	Surface	1	Class A	139
0.770226	µm^3	Surface	1	Class A	140
0.643049	µm^3	Surface	1	Class A	141
0.259061	µm^3	Surface	1	Class A	142
0.0483902	µm^3	Surface	1	Class A	143
0.388537	µm^3	Surface	1	Class A	144
0.166847	µm^3	Surface	1	Class A	145
1.2702	µm^3	Surface	1	Class A	146
0.546233	µm^3	Surface	1	Class A	147
1.3996	µm^3	Surface	1	Class A	148
1.89103	µm^3	Surface	1	Class A	149
0.0191014	µm^3	Surface	1	Class A	150
0.0780044	µm^3	Surface	1	Class A	151
0.0483903	µm^3	Surface	1	Class A	152
2.7363	µm^3	Surface	1	Class A	153
0.5663	µm^3	Surface	1	Class A	154
0.166847	µm^3	Surface	1	Class A	156
0.135012	µm^3	Surface	1	Class A	157
0.744064	µm^3	Surface	1	Class A	158
0.107619	µm^3	Surface	1	Class A	159
1.91242	µm^3	Surface	1	Class A	160
1.00122	µm^3	Surface	1	Class A	161
2.1913	µm^3	Surface	1	Class A	162
0.982271	µm^3	Surface	1	Class A	163
0.246472	µm^3	Surface	1	Class A	164
0.373075	µm^3	Surface	1	Class A	165
0.0191014	µm^3	Surface	1	Class A	166
1.96696	µm^3	Surface	1	Class A	167
2.8801	µm^3	Surface	1	Class A	168
0.132461	µm^3	Surface	1	Class A	169
2.42564	µm^3	Surface	1	Class A	170
0.167173	µm^3	Surface	1	Class A	171
2.19525	µm^3	Surface	1	Class A	172
1.37103	µm^3	Surface	1	Class A	173
1.73434	µm^3	Surface	1	Class A	174
2.0883	µm^3	Surface	1	Class A	175
3.01707	µm^3	Surface	1	Class A	177
0.943225	µm^3	Surface	1	Class A	178
0.137233	µm^3	Surface	1	Class A	179
0.307016	µm^3	Surface	1	Class A	180
2.86319	µm^3	Surface	1	Class A	181
0.802058	µm^3	Surface	1	Class A	182
0.0483902	µm^3	Surface	1	Class A	184
5.58326	µm^3	Surface	1	Class A	185
4.80378	µm^3	Surface	1	Class A	186
3.72376	µm^3	Surface	1	Class A	187
0.476474	µm^3	Surface	1	Class A	188
4.14634	µm^3	Surface	1	Class A	189
7.55471	µm^3	Surface	1	Class A	190
2.25284	µm^3	Surface	1	Class A	192
2.76945	µm^3	Surface	1	Class A	195
3.56009	µm^3	Surface	1	Class A	197
4.27245	µm^3	Surface	1	Class A	198
2.74632	µm^3	Surface	1	Class A	199
2.48457	µm^3	Surface	1	Class A	201
2.63752	µm^3	Surface	1	Class A	204
1.05424	µm^3	Surface	1	Class A	207
2.31222	µm^3	Surface	1	Class A	210
14.2051	µm^3	Surface	1	Class A	212
1.60276	µm^3	Surface	1	Class A	214
2.81507	µm^3	Surface	1	Class A	216
1.96567	µm^3	Surface	1	Class A	217
2.50437	µm^3	Surface	1	Class A	218
3.69984	µm^3	Surface	1	Class A	219
2.2933	µm^3	Surface	1	Class A	220
6.0586	µm^3	Surface	1	Class A	222
1.11971	µm^3	Surface	1	Class A	223
1.19063	µm^3	Surface	1	Class A	224
2.27966	µm^3	Surface	1	Class A	225
1.06481	µm^3	Surface	1	Class A	226
0.0155027	µm^3	Surface	1	Class A	227
1.98532	µm^3	Surface	1	Class A	229
5.93796	µm^3	Surface	1	Class A	233
1.43074	µm^3	Surface	1	Class A	235
3.16329	µm^3	Surface	1	Class A	236
2.33629	µm^3	Surface	1	Class A	237
1.32842	µm^3	Surface	1	Class A	238
2.02556	µm^3	Surface	1	Class A	241
0.673841	µm^3	Surface	1	Class A	242
1.23689	µm^3	Surface	1	Class A	243
0.935816	µm^3	Surface	1	Class A	245
3.69479	µm^3	Surface	1	Class A	246
