# Supplementary material for: Programmable artificial RNA condensates in mammalian cells
Source: Nat Nanotechnol. 2026 Apr 29;21(6):821–30. doi: 10.1038/s41565-026-02164-7 (PMC13293865; doi:10.1038/s41565-026-02164-7)
Supplement: Supplementary file 5 — Condensate volume and number quantification, as well as CCDFs, shown in Fig. 3. [file 41565_2026_2164_MOESM5_ESM.zip › Source Data Fig. 3/Condensate volume and number (Figure 3)/Condensate volume/10nt 3A Broccoli/outside/20240516_10ntAABr_10uMDFHBI_20-40_Sample2_2_3_outside.xls]

## Sheet: Detailed
Detailed
Volume	Unit	Category	Time	Set 1	ID
0.0483904	µm^3	Surface	1	Class B	0
0.0191015	µm^3	Surface	1	Class B	1
0.239153	µm^3	Surface	1	Class B	2
0.159854	µm^3	Surface	1	Class B	3
4.20673	µm^3	Surface	1	Class B	4
7.92964	µm^3	Surface	1	Class B	5
0.259554	µm^3	Surface	1	Class B	6
0.662952	µm^3	Surface	1	Class B	7
0.0780043	µm^3	Surface	1	Class B	8
0.107619	µm^3	Surface	1	Class B	9
0.0483904	µm^3	Surface	1	Class B	10
2.70843	µm^3	Surface	1	Class B	11
1.81394	µm^3	Surface	1	Class B	12
0.0483903	µm^3	Surface	1	Class B	13
0.0780041	µm^3	Surface	1	Class B	14
0.0483898	µm^3	Surface	1	Class B	15
0.234055	µm^3	Surface	1	Class B	16
0.137233	µm^3	Surface	1	Class B	17
0.0780043	µm^3	Surface	1	Class B	18
0.0780044	µm^3	Surface	1	Class B	19
0.497619	µm^3	Surface	1	Class B	20
0.0191015	µm^3	Surface	1	Class B	21
0.0780046	µm^3	Surface	1	Class B	22
0.0191015	µm^3	Surface	1	Class B	23
0.0191013	µm^3	Surface	1	Class B	24
0.226727	µm^3	Surface	1	Class B	25
0.107618	µm^3	Surface	1	Class B	26
0.0483903	µm^3	Surface	1	Class B	27
0.0780043	µm^3	Surface	1	Class B	28
0.0191014	µm^3	Surface	1	Class B	29
0.0483903	µm^3	Surface	1	Class B	30
0.0483899	µm^3	Surface	1	Class B	31
0.0191013	µm^3	Surface	1	Class B	32
0.0191014	µm^3	Surface	1	Class B	33
0.107618	µm^3	Surface	1	Class B	34
0.41692	µm^3	Surface	1	Class B	35
0.411487	µm^3	Surface	1	Class B	36
3.93823	µm^3	Surface	1	Class B	37
0.0191015	µm^3	Surface	1	Class A	38
0.0483901	µm^3	Surface	1	Class A	39
0.157303	µm^3	Surface	1	Class A	40
0.0483905	µm^3	Surface	1	Class A	41
0.0191014	µm^3	Surface	1	Class A	42
0.0191015	µm^3	Surface	1	Class A	43
0.0191015	µm^3	Surface	1	Class A	44
39.6279	µm^3	Surface	1	Class A	45
0.286617	µm^3	Surface	1	Class A	46
1.15093	µm^3	Surface	1	Class A	47
0.380557	µm^3	Surface	1	Class A	48
0.579048	µm^3	Surface	1	Class A	49
0.132461	µm^3	Surface	1	Class A	50
1.79597	µm^3	Surface	1	Class A	51
0.0191014	µm^3	Surface	1	Class A	52
0.137558	µm^3	Surface	1	Class A	53
0.0780045	µm^3	Surface	1	Class A	54
0.493503	µm^3	Surface	1	Class A	55
0.107619	µm^3	Surface	1	Class A	56
0.793338	µm^3	Surface	1	Class A	57
2.308	µm^3	Surface	1	Class A	59
0.79474	µm^3	Surface	1	Class A	60
1.05501	µm^3	Surface	1	Class A	61
0.0191014	µm^3	Surface	1	Class A	62
0.0483902	µm^3	Surface	1	Class A	63
0.0483904	µm^3	Surface	1	Class A	65
0.0191014	µm^3	Surface	1	Class A	66
0.167173	µm^3	Surface	1	Class A	67
0.364023	µm^3	Surface	1	Class A	68
1.9981	µm^3	Surface	1	Class A	69
0.102684	µm^3	Surface	1	Class A	70
0.0191015	µm^3	Surface	1	Class A	72
0.0483903	µm^3	Surface	1	Class A	74
0.0191014	µm^3	Surface	1	Class A	75
0.196787	µm^3	Surface	1	Class A	76
0.515954	µm^3	Surface	1	Class A	77
0.871572	µm^3	Surface	1	Class A	78
0.0483903	µm^3	Surface	1	Class A	79
0.236769	µm^3	Surface	1	Class A	80
0.531585	µm^3	Surface	1	Class A	81
0.0483903	µm^3	Surface	1	Class A	82
0.338689	µm^3	Surface	1	Class A	83
5.515	µm^3	Surface	1	Class A	84
0.0191014	µm^3	Surface	1	Class A	85
8.89266	µm^3	Surface	1	Class A	86
7.17181	µm^3	Surface	1	Class A	88
0.980155	µm^3	Surface	1	Class A	89
0.0483902	µm^3	Surface	1	Class A	90
0.347161	µm^3	Surface	1	Class A	91
0.975789	µm^3	Surface	1	Class A	92
0.0191014	µm^3	Surface	1	Class A	93
0.0191014	µm^3	Surface	1	Class A	94
0.405728	µm^3	Surface	1	Class A	95
0.629063	µm^3	Surface	1	Class A	96
0.0780044	µm^3	Surface	1	Class A	97
0.0191015	µm^3	Surface	1	Class A	98
0.281845	µm^3	Surface	1	Class A	99
0.0191014	µm^3	Surface	1	Class A	100
1.87062	µm^3	Surface	1	Class A	101
0.196787	µm^3	Surface	1	Class A	102
0.107619	µm^3	Surface	1	Class A	103
0.725397	µm^3	Surface	1	Class A	104
1.51738	µm^3	Surface	1	Class A	105
0.239482	µm^3	Surface	1	Class A	106
0.0191014	µm^3	Surface	1	Class A	107
0.0191015	µm^3	Surface	1	Class A	108
1.13167	µm^3	Surface	1	Class A	109
0.364024	µm^3	Surface	1	Class A	110
0.440938	µm^3	Surface	1	Class A	111
0.364023	µm^3	Surface	1	Class A	112
0.137559	µm^3	Surface	1	Class A	113
24.4597	µm^3	Surface	1	Class A	114
1.80697	µm^3	Surface	1	Class A	115
3.07962	µm^3	Surface	1	Class A	116
1.10591	µm^3	Surface	1	Class A	118
0.264162	µm^3	Surface	1	Class A	119
0.786593	µm^3	Surface	1	Class A	120
0.19169	µm^3	Surface	1	Class A	121
0.0191015	µm^3	Surface	1	Class A	122
0.0191014	µm^3	Surface	1	Class A	123
0.33663	µm^3	Surface	1	Class A	124
0.816702	µm^3	Surface	1	Class A	125
4.51036	µm^3	Surface	1	Class A	126
0.404331	µm^3	Surface	1	Class A	127
0.0191014	µm^3	Surface	1	Class A	128
0.0191014	µm^3	Surface	1	Class A	129
0.772858	µm^3	Surface	1	Class A	130
3.0065	µm^3	Surface	1	Class A	131
0.0191014	µm^3	Surface	1	Class A	132
0.0483902	µm^3	Surface	1	Class A	133
1.56645	µm^3	Surface	1	Class A	134
0.263996	µm^3	Surface	1	Class A	135
2.58442	µm^3	Surface	1	Class A	136
0.761588	µm^3	Surface	1	Class A	137
0.553552	µm^3	Surface	1	Class A	138
0.0191014	µm^3	Surface	1	Class A	139
0.137233	µm^3	Surface	1	Class A	140
0.0191014	µm^3	Surface	1	Class A	141
0.511515	µm^3	Surface	1	Class A	142
0.137233	µm^3	Surface	1	Class A	143
8.66898	µm^3	Surface	1	Class A	144
3.87964	µm^3	Surface	1	Class A	145
0.396185	µm^3	Surface	1	Class A	146
0.159691	µm^3	Surface	1	Class A	147
1.14415	µm^3	Surface	1	Class A	148
8.01874	µm^3	Surface	1	Class A	149
1.42496	µm^3	Surface	1	Class A	150
2.51655	µm^3	Surface	1	Class A	151
1.71103	µm^3	Surface	1	Class A	152
3.5053	µm^3	Surface	1	Class A	155
0.128291	µm^3	Surface	1	Class A	156
3.90671	µm^3	Surface	1	Class A	158
3.13726	µm^3	Surface	1	Class A	159
1.15038	µm^3	Surface	1	Class A	160
2.55159	µm^3	Surface	1	Class A	161
4.50622	µm^3	Surface	1	Class A	163
1.03094	µm^3	Surface	1	Class A	165
1.16906	µm^3	Surface	1	Class A	166
5.13776	µm^3	Surface	1	Class A	167
5.36775	µm^3	Surface	1	Class A	168
