# Supplementary material for: Programmable artificial RNA condensates in mammalian cells
Source: Nat Nanotechnol. 2026 Apr 29;21(6):821–30. doi: 10.1038/s41565-026-02164-7 (PMC13293865; doi:10.1038/s41565-026-02164-7)
Supplement: Supplementary file 5 — Condensate volume and number quantification, as well as CCDFs, shown in Fig. 3. [file 41565_2026_2164_MOESM5_ESM.zip › Source Data Fig. 3/Condensate volume and number (Figure 3)/Condensate volume/10nt 3A Broccoli/outside/20240516_10ntAABr_10uMDFHBI_20-40_Sample2_2_4_outside.xls]

## Sheet: Detailed
Detailed
Volume	Unit	Category	Time	Set 1	ID
0.721129	µm^3	Surface	1	Class B	0
0.0331553	µm^3	Surface	1	Class A	2
0.684148	µm^3	Surface	1	Class B	3
0.0714116	µm^3	Surface	1	Class A	5
0.0624851	µm^3	Surface	1	Class B	6
1.35937	µm^3	Surface	1	Class A	7
0.0216785	µm^3	Surface	1	Class A	8
0.0599349	µm^3	Surface	1	Class B	9
0.283096	µm^3	Surface	1	Class B	11
0.749182	µm^3	Surface	1	Class B	12
0.971068	µm^3	Surface	1	Class B	13
0.0867142	µm^3	Surface	1	Class A	14
0.951303	µm^3	Surface	1	Class B	15
0.0331555	µm^3	Surface	1	Class A	16
0.160676	µm^3	Surface	1	Class B	17
4.351	µm^3	Surface	1	Class A	19
0.970432	µm^3	Surface	1	Class A	21
0.0446321	µm^3	Surface	1	Class B	22
0.0331552	µm^3	Surface	1	Class B	23
0.260779	µm^3	Surface	1	Class A	24
0.067586	µm^3	Surface	1	Class A	25
1.21017	µm^3	Surface	1	Class A	26
3.13254	µm^3	Surface	1	Class B	27
1.10305	µm^3	Surface	1	Class B	28
0.255041	µm^3	Surface	1	Class A	29
0.133259	µm^3	Surface	1	Class B	30
0.270981	µm^3	Surface	1	Class B	32
0.0714117	µm^3	Surface	1	Class B	34
1.97465	µm^3	Surface	1	Class A	35
0.0216786	µm^3	Surface	1	Class B	38
0.346856	µm^3	Surface	1	Class B	39
0.0714116	µm^3	Surface	1	Class B	40
0.0701364	µm^3	Surface	1	Class A	42
0.901569	µm^3	Surface	1	Class B	43
2.23671	µm^3	Surface	1	Class B	44
0.294572	µm^3	Surface	1	Class B	45
1.36001	µm^3	Surface	1	Class B	46
1.03993	µm^3	Surface	1	Class A	48
0.0331553	µm^3	Surface	1	Class A	50
1.309	µm^3	Surface	1	Class B	51
1.34534	µm^3	Surface	1	Class A	52
0.140273	µm^3	Surface	1	Class A	53
0.292659	µm^3	Surface	1	Class B	54
0.091815	µm^3	Surface	1	Class A	55
0.0331554	µm^3	Surface	1	Class A	58
0.0714114	µm^3	Surface	1	Class A	59
0.0714114	µm^3	Surface	1	Class A	60
0.094365	µm^3	Surface	1	Class B	61
1.12983	µm^3	Surface	1	Class B	62
0.0216784	µm^3	Surface	1	Class B	63
0.0573841	µm^3	Surface	1	Class B	65
0.13836	µm^3	Surface	1	Class A	66
0.0331554	µm^3	Surface	1	Class A	67
0.0446322	µm^3	Surface	1	Class A	68
0.241651	µm^3	Surface	1	Class A	69
0.118594	µm^3	Surface	1	Class A	70
0.0331553	µm^3	Surface	1	Class A	71
0.104567	µm^3	Surface	1	Class B	72
1.6125	µm^3	Surface	1	Class B	73
1.52769	µm^3	Surface	1	Class A	74
5.67339	µm^3	Surface	1	Class B	75
0.0688609	µm^3	Surface	1	Class B	76
0.0293298	µm^3	Surface	1	Class A	77
0.267793	µm^3	Surface	1	Class B	79
1.64884	µm^3	Surface	1	Class B	80
0.807205	µm^3	Surface	1	Class A	81
0.139635	µm^3	Surface	1	Class B	82
0.187455	µm^3	Surface	1	Class B	83
0.275444	µm^3	Surface	1	Class B	84
0.0446322	µm^3	Surface	1	Class B	85
0.782976	µm^3	Surface	1	Class B	86
0.0216785	µm^3	Surface	1	Class A	89
0.0714114	µm^3	Surface	1	Class B	90
0.0178529	µm^3	Surface	1	Class B	91
1.31856	µm^3	Surface	1	Class A	92
5.4821	µm^3	Surface	1	Class A	93
1.59528	µm^3	Surface	1	Class B	96
0.056109	µm^3	Surface	1	Class B	98
3.45007	µm^3	Surface	1	Class A	99
0.0548337	µm^3	Surface	1	Class B	100
0.153025	µm^3	Surface	1	Class A	102
0.179166	µm^3	Surface	1	Class B	103
0.220611	µm^3	Surface	1	Class B	104
0.626126	µm^3	Surface	1	Class A	105
0.0446321	µm^3	Surface	1	Class B	109
1.48816	µm^3	Surface	1	Class B	111
0.12752	µm^3	Surface	1	Class B	112
1.75404	µm^3	Surface	1	Class A	113
0.293935	µm^3	Surface	1	Class A	114
1.05906	µm^3	Surface	1	Class A	116
0.0331554	µm^3	Surface	1	Class A	117
0.209771	µm^3	Surface	1	Class B	118
0.0318801	µm^3	Surface	1	Class A	119
0.0331553	µm^3	Surface	1	Class A	120
0.469275	µm^3	Surface	1	Class B	121
0.0561091	µm^3	Surface	1	Class A	124
0.276082	µm^3	Surface	1	Class B	125
2.19845	µm^3	Surface	1	Class B	126
0.63569	µm^3	Surface	1	Class A	128
0.158125	µm^3	Surface	1	Class A	129
0.984458	µm^3	Surface	1	Class A	132
1.46648	µm^3	Surface	1	Class B	133
0.258229	µm^3	Surface	1	Class B	135
3.65092	µm^3	Surface	1	Class A	137
1.14896	µm^3	Surface	1	Class B	138
1.07308	µm^3	Surface	1	Class A	139
0.218698	µm^3	Surface	1	Class A	141
0.798917	µm^3	Surface	1	Class A	142
0.0331553	µm^3	Surface	1	Class B	143
0.147287	µm^3	Surface	1	Class B	145
0.575117	µm^3	Surface	1	Class A	146
0.515821	µm^3	Surface	1	Class B	149
0.331553	µm^3	Surface	1	Class B	150
0.144098	µm^3	Surface	1	Class B	152
0.0446321	µm^3	Surface	1	Class B	153
3.61584	µm^3	Surface	1	Class B	154
15.9413	µm^3	Surface	1	Class B	156
0.320714	µm^3	Surface	1	Class A	157
0.169602	µm^3	Surface	1	Class A	158
0.235275	µm^3	Surface	1	Class B	159
0.0331553	µm^3	Surface	1	Class A	160
9.15405	µm^3	Surface	1	Class A	161
0.274169	µm^3	Surface	1	Class B	162
0.708377	µm^3	Surface	1	Class A	164
0.493504	µm^3	Surface	1	Class A	165
0.0216785	µm^3	Surface	1	Class B	166
0.255041	µm^3	Surface	1	Class A	167
0.903482	µm^3	Surface	1	Class B	168
0.109668	µm^3	Surface	1	Class A	169
0.290109	µm^3	Surface	1	Class A	170
1.12601	µm^3	Surface	1	Class B	171
1.30772	µm^3	Surface	1	Class B	172
0.926435	µm^3	Surface	1	Class A	173
0.0828883	µm^3	Surface	1	Class A	174
0.0216785	µm^3	Surface	1	Class A	176
0.596796	µm^3	Surface	1	Class A	178
0.0714116	µm^3	Surface	1	Class A	179
