# Supplementary material for: Programmable artificial RNA condensates in mammalian cells
Source: Nat Nanotechnol. 2026 Apr 29;21(6):821–30. doi: 10.1038/s41565-026-02164-7 (PMC13293865; doi:10.1038/s41565-026-02164-7)
Supplement: Supplementary file 5 — Condensate volume and number quantification, as well as CCDFs, shown in Fig. 3. [file 41565_2026_2164_MOESM5_ESM.zip › Source Data Fig. 3/Condensate volume and number (Figure 3)/Condensate volume/10nt 3A Broccoli/outside/20240516_10ntAABr_10uMDFHBI_20-40_Sample2_2_5_outside.xls]

## Sheet: Detailed
Detailed
Volume	Unit	Category	Time	Set 1	ID
0.28182	µm^3	Surface	1	Class A	0
0.385749	µm^3	Surface	1	Class A	1
0.499243	µm^3	Surface	1	Class A	3
0.0216785	µm^3	Surface	1	Class A	6
1.44098	µm^3	Surface	1	Class A	7
0.0216783	µm^3	Surface	1	Class A	8
1.00996	µm^3	Surface	1	Class A	9
0.847374	µm^3	Surface	1	Class A	10
0.234	µm^3	Surface	1	Class A	11
1.15087	µm^3	Surface	1	Class A	12
0.0446323	µm^3	Surface	1	Class A	13
0.661832	µm^3	Surface	1	Class A	14
0.747907	µm^3	Surface	1	Class A	15
0.658644	µm^3	Surface	1	Class A	17
0.131346	µm^3	Surface	1	Class C	18
0.151112	µm^3	Surface	1	Class A	19
0.101379	µm^3	Surface	1	Class A	20
0.538137	µm^3	Surface	1	Class C	21
0.381285	µm^3	Surface	1	Class A	22
0.411254	µm^3	Surface	1	Class C	24
0.307325	µm^3	Surface	1	Class A	25
0.34303	µm^3	Surface	1	Class A	27
0.143461	µm^3	Surface	1	Class A	29
0.553439	µm^3	Surface	1	Class A	32
0.473101	µm^3	Surface	1	Class A	34
0.0675858	µm^3	Surface	1	Class A	35
0.0561091	µm^3	Surface	1	Class C	37
11.1478	µm^3	Surface	1	Class A	38
0.770225	µm^3	Surface	1	Class C	39
0.160676	µm^3	Surface	1	Class C	40
0.443771	µm^3	Surface	1	Class C	42
0.163863	µm^3	Surface	1	Class C	44
1.07117	µm^3	Surface	1	Class A	45
1.34789	µm^3	Surface	1	Class C	47
0.0484578	µm^3	Surface	1	Class C	48
0.0790625	µm^3	Surface	1	Class C	49
0.44951	µm^3	Surface	1	Class C	50
0.780424	µm^3	Surface	1	Class C	51
0.0790627	µm^3	Surface	1	Class C	52
0.367897	µm^3	Surface	1	Class C	53
0.387663	µm^3	Surface	1	Class B	55
7.41596	µm^3	Surface	1	Class B	56
0.370447	µm^3	Surface	1	Class C	57
2.82394	µm^3	Surface	1	Class B	59
0.640792	µm^3	Surface	1	Class B	60
1.89687	µm^3	Surface	1	Class B	61
0.179804	µm^3	Surface	1	Class C	62
0.677134	µm^3	Surface	1	Class B	64
0.256954	µm^3	Surface	1	Class B	65
1.55894	µm^3	Surface	1	Class B	66
0.499243	µm^3	Surface	1	Class C	67
0.869689	µm^3	Surface	1	Class B	68
0.0331553	µm^3	Surface	1	Class B	69
0.0216785	µm^3	Surface	1	Class C	71
0.0452697	µm^3	Surface	1	Class B	72
0.48394	µm^3	Surface	1	Class B	73
0.0777874	µm^3	Surface	1	Class B	75
0.821869	µm^3	Surface	1	Class B	76
5.45213	µm^3	Surface	1	Class B	77
1.16044	µm^3	Surface	1	Class B	79
0.21551	µm^3	Surface	1	Class B	81
0.0216785	µm^3	Surface	1	Class B	83
1.98039	µm^3	Surface	1	Class B	84
1.594	µm^3	Surface	1	Class B	85
0.0561091	µm^3	Surface	1	Class C	86
5.76966	µm^3	Surface	1	Class B	87
0.395314	µm^3	Surface	1	Class C	88
0.121144	µm^3	Surface	1	Class B	90
0.056109	µm^3	Surface	1	Class B	91
0.117319	µm^3	Surface	1	Class B	92
0.950027	µm^3	Surface	1	Class B	93
0.0446323	µm^3	Surface	1	Class B	95
4.51741	µm^3	Surface	1	Class B	96
0.126883	µm^3	Surface	1	Class B	97
7.6659	µm^3	Surface	1	Class B	98
1.22356	µm^3	Surface	1	Class B	100
0.20212	µm^3	Surface	1	Class B	101
0.974893	µm^3	Surface	1	Class B	102
0.0446321	µm^3	Surface	1	Class B	103
0.384474	µm^3	Surface	1	Class B	104
0.0561089	µm^3	Surface	1	Class B	106
0.0331553	µm^3	Surface	1	Class B	107
0.0631226	µm^3	Surface	1	Class B	108
0.146011	µm^3	Surface	1	Class B	109
0.246115	µm^3	Surface	1	Class B	110
0.400414	µm^3	Surface	1	Class B	111
0.0969156	µm^3	Surface	1	Class B	112
0.260142	µm^3	Surface	1	Class B	115
