# Supplementary material for: Programmable artificial RNA condensates in mammalian cells
Source: Nat Nanotechnol. 2026 Apr 29;21(6):821–30. doi: 10.1038/s41565-026-02164-7 (PMC13293865; doi:10.1038/s41565-026-02164-7)
Supplement: Supplementary file 5 — Condensate volume and number quantification, as well as CCDFs, shown in Fig. 3. [file 41565_2026_2164_MOESM5_ESM.zip › Source Data Fig. 3/Condensate volume and number (Figure 3)/Condensate volume/10nt 3A Broccoli/outside/20240516_10ntAABr_10uMDFHBI_20-40_Sample2_2_6_outside.xls]

## Sheet: Detailed
Detailed
Volume	Unit	Category	Time	Set 1	ID
0.594687	µm^3	Surface	1	Class A	0
1.86884	µm^3	Surface	1	Class A	1
0.0780042	µm^3	Surface	1	Class A	2
0.333262	µm^3	Surface	1	Class A	3
0.935811	µm^3	Surface	1	Class A	4
0.579054	µm^3	Surface	1	Class A	5
111.121	µm^3	Surface	1	Class A	6
0.0483901	µm^3	Surface	1	Class A	7
0.166848	µm^3	Surface	1	Class A	8
8.77396	µm^3	Surface	1	Class A	9
0.0191015	µm^3	Surface	1	Class A	10
0.609733	µm^3	Surface	1	Class A	11
0.406386	µm^3	Surface	1	Class A	12
0.0483904	µm^3	Surface	1	Class A	13
0.29887	µm^3	Surface	1	Class A	14
1.69343	µm^3	Surface	1	Class A	15
0.505422	µm^3	Surface	1	Class A	16
3.35479	µm^3	Surface	1	Class A	17
0.923717	µm^3	Surface	1	Class A	19
0.078005	µm^3	Surface	1	Class A	20
2.19392	µm^3	Surface	1	Class A	21
0.431394	µm^3	Surface	1	Class A	22
1.18024	µm^3	Surface	1	Class A	23
1.19657	µm^3	Surface	1	Class A	24
0.184697	µm^3	Surface	1	Class A	25
0.0191013	µm^3	Surface	1	Class A	26
0.107618	µm^3	Surface	1	Class A	27
0.166847	µm^3	Surface	1	Class A	28
0.107618	µm^3	Surface	1	Class A	29
0.273865	µm^3	Surface	1	Class A	30
0.137233	µm^3	Surface	1	Class A	31
3.9364	µm^3	Surface	1	Class A	33
0.348721	µm^3	Surface	1	Class A	34
0.62857	µm^3	Surface	1	Class A	35
0.102847	µm^3	Surface	1	Class A	36
0.309404	µm^3	Surface	1	Class A	37
1.27342	µm^3	Surface	1	Class A	38
0.683855	µm^3	Surface	1	Class A	39
3.17133	µm^3	Surface	1	Class A	40
0.331533	µm^3	Surface	1	Class A	41
0.501646	µm^3	Surface	1	Class A	42
10.3587	µm^3	Surface	1	Class A	43
11.234	µm^3	Surface	1	Class A	44
0.0191015	µm^3	Surface	1	Class A	45
0.184697	µm^3	Surface	1	Class A	46
0.0191015	µm^3	Surface	1	Class A	47
0.166847	µm^3	Surface	1	Class A	48
1.60757	µm^3	Surface	1	Class A	49
0.0191013	µm^3	Surface	1	Class A	50
0.0191013	µm^3	Surface	1	Class A	51
0.0191015	µm^3	Surface	1	Class A	52
0.783221	µm^3	Surface	1	Class A	53
0.0191015	µm^3	Surface	1	Class A	54
4.41815	µm^3	Surface	1	Class A	55
0.0191015	µm^3	Surface	1	Class A	56
0.204604	µm^3	Surface	1	Class A	57
0.161913	µm^3	Surface	1	Class A	58
0.0483904	µm^3	Surface	1	Class A	59
0.226401	µm^3	Surface	1	Class A	60
0.241703	µm^3	Surface	1	Class A	61
1.28551	µm^3	Surface	1	Class A	62
0.0191013	µm^3	Surface	1	Class A	63
11.2281	µm^3	Surface	1	Class A	64
0.345509	µm^3	Surface	1	Class A	65
0.807329	µm^3	Surface	1	Class A	66
0.107619	µm^3	Surface	1	Class A	67
0.0191015	µm^3	Surface	1	Class A	68
4.35533	µm^3	Surface	1	Class A	69
0.377681	µm^3	Surface	1	Class A	70
9.95275	µm^3	Surface	1	Class A	71
2.83111	µm^3	Surface	1	Class A	72
0.0483901	µm^3	Surface	1	Class A	73
7.78363	µm^3	Surface	1	Class A	74
0.511185	µm^3	Surface	1	Class A	75
0.209376	µm^3	Surface	1	Class A	76
3.4578	µm^3	Surface	1	Class A	77
4.08399	µm^3	Surface	1	Class A	78
0.741188	µm^3	Surface	1	Class A	79
3.57697	µm^3	Surface	1	Class A	80
7.93175	µm^3	Surface	1	Class A	81
7.21489	µm^3	Surface	1	Class A	82
1.03971	µm^3	Surface	1	Class A	83
1.86775	µm^3	Surface	1	Class A	84
1.12292	µm^3	Surface	1	Class A	85
0.0191015	µm^3	Surface	1	Class A	86
2.24148	µm^3	Surface	1	Class A	87
0.137233	µm^3	Surface	1	Class A	88
0.270989	µm^3	Surface	1	Class A	89
0.0483902	µm^3	Surface	1	Class A	90
0.226076	µm^3	Surface	1	Class A	91
0.04839	µm^3	Surface	1	Class A	92
0.0191013	µm^3	Surface	1	Class A	93
0.802723	µm^3	Surface	1	Class A	94
0.0191013	µm^3	Surface	1	Class A	95
4.30288	µm^3	Surface	1	Class A	96
0.241703	µm^3	Surface	1	Class A	97
0.571068	µm^3	Surface	1	Class A	98
0.0191014	µm^3	Surface	1	Class A	99
26.0429	µm^3	Surface	1	Class A	100
0.409265	µm^3	Surface	1	Class A	101
0.0191014	µm^3	Surface	1	Class A	102
0.137233	µm^3	Surface	1	Class A	103
0.0776792	µm^3	Surface	1	Class A	104
1.01305	µm^3	Surface	1	Class A	105
8.70933	µm^3	Surface	1	Class A	107
33.0115	µm^3	Surface	1	Class A	108
0.0354555	µm^3	Surface	1	Class A	109
83.247	µm^3	Surface	1	Class A	110
12.5309	µm^3	Surface	1	Class A	114
4.00111	µm^3	Surface	1	Class A	115
0.389689	µm^3	Surface	1	Class A	116
7.16863	µm^3	Surface	1	Class A	118
2.20521	µm^3	Surface	1	Class A	121
0.0553081	µm^3	Surface	1	Class A	124
5.80238	µm^3	Surface	1	Class A	127
2.73172	µm^3	Surface	1	Class A	129
5.09023	µm^3	Surface	1	Class A	132
