# Supplementary material for: Programmable artificial RNA condensates in mammalian cells
Source: Nat Nanotechnol. 2026 Apr 29;21(6):821–30. doi: 10.1038/s41565-026-02164-7 (PMC13293865; doi:10.1038/s41565-026-02164-7)
Supplement: Supplementary file 5 — Condensate volume and number quantification, as well as CCDFs, shown in Fig. 3. [file 41565_2026_2164_MOESM5_ESM.zip › Source Data Fig. 3/Condensate volume and number (Figure 3)/Condensate volume/10nt 3A Broccoli/outside/20240516_10ntAABr_10uMDFHBI_20-40_Sample3_1_1_outside.xls]

## Sheet: Detailed
Detailed
Volume	Unit	Category	Time	Set 1	ID
0.164501	µm^3	Surface	1	Class B	1
0.24994	µm^3	Surface	1	Class B	2
0.0599347	µm^3	Surface	1	Class B	3
1.44417	µm^3	Surface	1	Class B	6
0.470551	µm^3	Surface	1	Class B	7
0.351319	µm^3	Surface	1	Class B	8
0.0599348	µm^3	Surface	1	Class B	9
0.110305	µm^3	Surface	1	Class B	10
0.0216784	µm^3	Surface	1	Class B	11
0.241651	µm^3	Surface	1	Class B	13
10.5109	µm^3	Surface	1	Class B	14
0.081613	µm^3	Surface	1	Class B	15
1.12537	µm^3	Surface	1	Class B	16
0.307962	µm^3	Surface	1	Class B	17
1.33896	µm^3	Surface	1	Class B	18
0.0446321	µm^3	Surface	1	Class B	20
0.420818	µm^3	Surface	1	Class B	21
0.598709	µm^3	Surface	1	Class B	22
0.456523	µm^3	Surface	1	Class B	23
1.09158	µm^3	Surface	1	Class B	24
0.0216785	µm^3	Surface	1	Class B	25
0.158763	µm^3	Surface	1	Class A	27
0.519646	µm^3	Surface	1	Class A	28
0.149836	µm^3	Surface	1	Class A	32
0.434207	µm^3	Surface	1	Class B	34
0.365346	µm^3	Surface	1	Class A	35
0.0446321	µm^3	Surface	1	Class A	36
0.173428	µm^3	Surface	1	Class A	38
0.196382	µm^3	Surface	1	Class A	41
0.538137	µm^3	Surface	1	Class A	42
0.85885	µm^3	Surface	1	Class A	43
1.95999	µm^3	Surface	1	Class A	44
0.187455	µm^3	Surface	1	Class A	47
0.146649	µm^3	Surface	1	Class A	48
1.1598	µm^3	Surface	1	Class A	49
0.657369	µm^3	Surface	1	Class A	51
0.336654	µm^3	Surface	1	Class A	53
0.135809	µm^3	Surface	1	Class A	54
4.2866	µm^3	Surface	1	Class A	55
0.0828883	µm^3	Surface	1	Class A	56
0.110305	µm^3	Surface	1	Class A	59
1.00996	µm^3	Surface	1	Class A	60
0.0331554	µm^3	Surface	1	Class A	61
0.327728	µm^3	Surface	1	Class A	62
0.0446322	µm^3	Surface	1	Class A	63
0.0293298	µm^3	Surface	1	Class A	64
4.14569	µm^3	Surface	1	Class A	65
0.09309	µm^3	Surface	1	Class A	67
4.98031	µm^3	Surface	1	Class B	68
0.467363	µm^3	Surface	1	Class A	69
0.419542	µm^3	Surface	1	Class A	70
0.0452698	µm^3	Surface	1	Class A	71
0.329641	µm^3	Surface	1	Class A	72
0.317526	µm^3	Surface	1	Class A	73
4.05643	µm^3	Surface	1	Class A	74
0.187455	µm^3	Surface	1	Class A	75
2.86729	µm^3	Surface	1	Class B	76
0.746424	µm^3	Surface	1	Class B	77
1.28248	µm^3	Surface	1	Class B	78
0.93989	µm^3	Surface	1	Class B	79
1.11634	µm^3	Surface	1	Class A	80
1.24788	µm^3	Surface	1	Class A	82
1.70376	µm^3	Surface	1	Class A	83
