# Supplementary material for: Programmable artificial RNA condensates in mammalian cells
Source: Nat Nanotechnol. 2026 Apr 29;21(6):821–30. doi: 10.1038/s41565-026-02164-7 (PMC13293865; doi:10.1038/s41565-026-02164-7)
Supplement: Supplementary file 5 — Condensate volume and number quantification, as well as CCDFs, shown in Fig. 3. [file 41565_2026_2164_MOESM5_ESM.zip › Source Data Fig. 3/Condensate volume and number (Figure 3)/Condensate volume/10nt 3A Broccoli/outside/20240516_10ntAABr_10uMDFHBI_20-40_Sample3_1_2_outside.xls]

## Sheet: Detailed
Detailed
Volume	Unit	Category	Time	Set 1	ID
0.421357	µm^3	Surface	1	Class A	0
0.667653	µm^3	Surface	1	Class A	1
0.440772	µm^3	Surface	1	Class A	2
0.0483903	µm^3	Surface	1	Class A	3
10.3041	µm^3	Surface	1	Class A	4
0.0191015	µm^3	Surface	1	Class A	5
0.0191015	µm^3	Surface	1	Class A	6
0.107618	µm^3	Surface	1	Class A	7
0.107618	µm^3	Surface	1	Class A	8
0.256015	µm^3	Surface	1	Class A	9
0.0780042	µm^3	Surface	1	Class A	10
0.0191014	µm^3	Surface	1	Class A	11
0.107619	µm^3	Surface	1	Class A	12
0.808056	µm^3	Surface	1	Class A	13
0.196787	µm^3	Surface	1	Class A	14
0.0191014	µm^3	Surface	1	Class A	15
0.420528	µm^3	Surface	1	Class A	16
6.65851	µm^3	Surface	1	Class A	17
0.107618	µm^3	Surface	1	Class A	18
0.0191014	µm^3	Surface	1	Class A	19
0.0191014	µm^3	Surface	1	Class A	20
17.7813	µm^3	Surface	1	Class A	21
0.789269	µm^3	Surface	1	Class A	22
0.241704	µm^3	Surface	1	Class A	23
10.2673	µm^3	Surface	1	Class A	24
0.132461	µm^3	Surface	1	Class A	25
1.19663	µm^3	Surface	1	Class A	26
4.44104	µm^3	Surface	1	Class A	27
0.360811	µm^3	Surface	1	Class A	28
0.0483903	µm^3	Surface	1	Class A	29
6.86598	µm^3	Surface	1	Class A	30
0.361311	µm^3	Surface	1	Class A	31
0.6813	µm^3	Surface	1	Class A	32
0.421198	µm^3	Surface	1	Class A	33
0.0483902	µm^3	Surface	1	Class A	34
0.0191014	µm^3	Surface	1	Class A	35
4.61023	µm^3	Surface	1	Class A	36
0.0191015	µm^3	Surface	1	Class A	37
0.0191013	µm^3	Surface	1	Class A	38
0.527053	µm^3	Surface	1	Class A	39
1.43809	µm^3	Surface	1	Class A	40
0.0191014	µm^3	Surface	1	Class A	41
2.67918	µm^3	Surface	1	Class A	42
0.196786	µm^3	Surface	1	Class A	43
0.0191015	µm^3	Surface	1	Class A	44
0.0191015	µm^3	Surface	1	Class A	45
0.648479	µm^3	Surface	1	Class A	46
0.212089	µm^3	Surface	1	Class A	47
0.722171	µm^3	Surface	1	Class A	48
0.834624	µm^3	Surface	1	Class A	49
0.788643	µm^3	Surface	1	Class B	50
3.66948	µm^3	Surface	1	Class B	51
0.345679	µm^3	Surface	1	Class B	52
3.49765	µm^3	Surface	1	Class B	53
0.0191013	µm^3	Surface	1	Class B	54
0.0483899	µm^3	Surface	1	Class B	55
0.0191015	µm^3	Surface	1	Class B	56
0.68549	µm^3	Surface	1	Class B	57
0.0483904	µm^3	Surface	1	Class B	58
0.343296	µm^3	Surface	1	Class B	59
0.107619	µm^3	Surface	1	Class B	60
0.939188	µm^3	Surface	1	Class B	61
0.244088	µm^3	Surface	1	Class B	62
0.0191014	µm^3	Surface	1	Class B	63
0.0483904	µm^3	Surface	1	Class B	64
19.3112	µm^3	Surface	1	Class B	65
0.107618	µm^3	Surface	1	Class B	66
0.0191015	µm^3	Surface	1	Class B	67
0.0483904	µm^3	Surface	1	Class B	68
0.472933	µm^3	Surface	1	Class B	69
0.524496	µm^3	Surface	1	Class B	70
0.0191014	µm^3	Surface	1	Class B	71
0.226401	µm^3	Surface	1	Class B	72
1.4768	µm^3	Surface	1	Class B	73
0.0191015	µm^3	Surface	1	Class B	74
0.226401	µm^3	Surface	1	Class B	75
0.0483903	µm^3	Surface	1	Class B	76
0.363857	µm^3	Surface	1	Class B	77
0.615653	µm^3	Surface	1	Class B	78
8.06673	µm^3	Surface	1	Class B	79
0.256341	µm^3	Surface	1	Class B	80
1.15899	µm^3	Surface	1	Class B	81
0.0780044	µm^3	Surface	1	Class B	82
0.137233	µm^3	Surface	1	Class B	83
2.51962	µm^3	Surface	1	Class B	84
0.0780044	µm^3	Surface	1	Class B	85
0.491111	µm^3	Surface	1	Class B	86
0.325119	µm^3	Surface	1	Class B	87
0.0191014	µm^3	Surface	1	Class B	88
0.107619	µm^3	Surface	1	Class B	89
0.0191015	µm^3	Surface	1	Class B	90
0.127364	µm^3	Surface	1	Class B	91
0.659253	µm^3	Surface	1	Class B	92
0.0483904	µm^3	Surface	1	Class B	93
1.87983	µm^3	Surface	1	Class B	94
0.286616	µm^3	Surface	1	Class B	95
0.0483902	µm^3	Surface	1	Class B	96
0.266542	µm^3	Surface	1	Class B	97
1.52183	µm^3	Surface	1	Class B	98
0.212089	µm^3	Surface	1	Class B	99
0.0191015	µm^3	Surface	1	Class B	100
1.75973	µm^3	Surface	1	Class B	101
1.08157	µm^3	Surface	1	Class B	102
0.660651	µm^3	Surface	1	Class B	103
0.0483901	µm^3	Surface	1	Class B	104
0.107619	µm^3	Surface	1	Class B	105
0.523276	µm^3	Surface	1	Class B	106
0.0780044	µm^3	Surface	1	Class B	107
0.0780043	µm^3	Surface	1	Class B	108
0.0780045	µm^3	Surface	1	Class B	109
0.0191015	µm^3	Surface	1	Class B	110
0.107619	µm^3	Surface	1	Class B	111
0.0191014	µm^3	Surface	1	Class B	112
0.490124	µm^3	Surface	1	Class B	113
0.515303	µm^3	Surface	1	Class B	114
0.166847	µm^3	Surface	1	Class B	115
0.0191014	µm^3	Surface	1	Class B	116
0.256015	µm^3	Surface	1	Class B	117
0.929056	µm^3	Surface	1	Class B	118
1.39317	µm^3	Surface	1	Class B	119
1.32551	µm^3	Surface	1	Class B	120
0.92904	µm^3	Surface	1	Class B	121
0.296157	µm^3	Surface	1	Class B	122
0.166847	µm^3	Surface	1	Class B	123
1.24782	µm^3	Surface	1	Class B	124
0.0191014	µm^3	Surface	1	Class B	125
0.0483902	µm^3	Surface	1	Class B	126
0.963532	µm^3	Surface	1	Class B	127
0.0191014	µm^3	Surface	1	Class B	128
0.137233	µm^3	Surface	1	Class B	129
0.729427	µm^3	Surface	1	Class B	130
1.07763	µm^3	Surface	1	Class B	131
27.9815	µm^3	Surface	1	Class B	132
0.106968	µm^3	Surface	1	Class B	133
4.09528	µm^3	Surface	1	Class B	134
