# Supplementary material for: Programmable artificial RNA condensates in mammalian cells
Source: Nat Nanotechnol. 2026 Apr 29;21(6):821–30. doi: 10.1038/s41565-026-02164-7 (PMC13293865; doi:10.1038/s41565-026-02164-7)
Supplement: Supplementary file 5 — Condensate volume and number quantification, as well as CCDFs, shown in Fig. 3. [file 41565_2026_2164_MOESM5_ESM.zip › Source Data Fig. 3/Condensate volume and number (Figure 3)/Condensate volume/10nt 3A Broccoli/outside/20240516_10ntAABr_10uMDFHBI_20-40_Sample3_1_3_outside.xls]

## Sheet: Detailed
Detailed
Volume	Unit	Category	Time	Set 1	ID
0.0216784	µm^3	Surface	1	Class B	0
0.431018	µm^3	Surface	1	Class B	1
0.0561092	µm^3	Surface	1	Class B	2
0.254404	µm^3	Surface	1	Class B	3
0.339205	µm^3	Surface	1	Class B	4
0.109668	µm^3	Surface	1	Class B	5
0.288196	µm^3	Surface	1	Class B	6
0.0331552	µm^3	Surface	1	Class B	8
0.0293295	µm^3	Surface	1	Class B	9
0.572567	µm^3	Surface	1	Class B	10
0.240376	µm^3	Surface	1	Class B	11
1.14769	µm^3	Surface	1	Class B	12
0.219973	µm^3	Surface	1	Class B	13
0.0828881	µm^3	Surface	1	Class B	14
0.482027	µm^3	Surface	1	Class B	15
0.65673	µm^3	Surface	1	Class B	16
0.618474	µm^3	Surface	1	Class B	18
0.0828876	µm^3	Surface	1	Class B	19
0.759383	µm^3	Surface	1	Class B	21
0.0331552	µm^3	Surface	1	Class B	22
0.283096	µm^3	Surface	1	Class B	23
0.0331552	µm^3	Surface	1	Class B	24
0.0331554	µm^3	Surface	1	Class B	25
0.044632	µm^3	Surface	1	Class B	27
0.0522834	µm^3	Surface	1	Class B	28
0.237826	µm^3	Surface	1	Class B	29
0.600622	µm^3	Surface	1	Class B	30
1.53853	µm^3	Surface	1	Class B	32
0.0446321	µm^3	Surface	1	Class B	34
1.13685	µm^3	Surface	1	Class B	35
0.0331553	µm^3	Surface	1	Class B	36
1.33386	µm^3	Surface	1	Class B	37
0.470551	µm^3	Surface	1	Class B	39
0.490316	µm^3	Surface	1	Class B	40
0.3883	µm^3	Surface	1	Class B	42
0.0797009	µm^3	Surface	1	Class B	43
0.398501	µm^3	Surface	1	Class B	45
0.140272	µm^3	Surface	1	Class B	46
0.256315	µm^3	Surface	1	Class B	47
0.677134	µm^3	Surface	1	Class B	49
0.612736	µm^3	Surface	1	Class B	50
0.0331552	µm^3	Surface	1	Class B	51
0.337929	µm^3	Surface	1	Class B	52
0.406789	µm^3	Surface	1	Class B	53
1.07309	µm^3	Surface	1	Class B	54
0.125608	µm^3	Surface	1	Class B	55
1.43142	µm^3	Surface	1	Class B	56
0.0216785	µm^3	Surface	1	Class B	57
0.664382	µm^3	Surface	1	Class B	59
0.0828884	µm^3	Surface	1	Class B	60
1.42632	µm^3	Surface	1	Class B	61
0.112218	µm^3	Surface	1	Class B	63
0.355144	µm^3	Surface	1	Class B	65
0.0178527	µm^3	Surface	1	Class B	66
0.147924	µm^3	Surface	1	Class B	67
0.763846	µm^3	Surface	1	Class B	68
0.459075	µm^3	Surface	1	Class B	69
0.163864	µm^3	Surface	1	Class B	70
0.0216785	µm^3	Surface	1	Class B	71
0.0930902	µm^3	Surface	1	Class B	72
0.427831	µm^3	Surface	1	Class B	73
0.330916	µm^3	Surface	1	Class B	75
0.0714117	µm^3	Surface	1	Class B	78
0.165777	µm^3	Surface	1	Class B	79
0.309875	µm^3	Surface	1	Class B	80
1.11006	µm^3	Surface	1	Class B	81
1.43014	µm^3	Surface	1	Class B	83
0.270981	µm^3	Surface	1	Class B	84
0.512634	µm^3	Surface	1	Class B	85
0.373635	µm^3	Surface	1	Class B	88
0.0599343	µm^3	Surface	1	Class B	89
0.295209	µm^3	Surface	1	Class B	90
0.812307	µm^3	Surface	1	Class B	91
0.288196	µm^3	Surface	1	Class B	92
0.0459073	µm^3	Surface	1	Class B	93
0.888816	µm^3	Surface	1	Class B	94
0.0446322	µm^3	Surface	1	Class B	95
0.0216785	µm^3	Surface	1	Class B	96
0.0573843	µm^3	Surface	1	Class B	97
0.0930896	µm^3	Surface	1	Class B	98
0.0943655	µm^3	Surface	1	Class B	99
0.234638	µm^3	Surface	1	Class B	100
0.115406	µm^3	Surface	1	Class B	101
0.0828883	µm^3	Surface	1	Class B	102
0.350681	µm^3	Surface	1	Class B	103
1.03483	µm^3	Surface	1	Class B	104
0.0561087	µm^3	Surface	1	Class B	105
0.197656	µm^3	Surface	1	Class B	106
0.151112	µm^3	Surface	1	Class B	108
0.124969	µm^3	Surface	1	Class B	109
0.0688607	µm^3	Surface	1	Class B	110
0.0828885	µm^3	Surface	1	Class B	111
0.266518	µm^3	Surface	1	Class B	112
1.03993	µm^3	Surface	1	Class B	113
1.29561	µm^3	Surface	1	Class B	114
0.268432	µm^3	Surface	1	Class B	115
0.13581	µm^3	Surface	1	Class B	117
0.179804	µm^3	Surface	1	Class B	118
0.126246	µm^3	Surface	1	Class B	119
1.7923	µm^3	Surface	1	Class B	120
0.705189	µm^3	Surface	1	Class B	121
0.0446324	µm^3	Surface	1	Class B	122
0.160676	µm^3	Surface	1	Class B	124
0.667572	µm^3	Surface	1	Class B	125
0.0599346	µm^3	Surface	1	Class B	126
0.17789	µm^3	Surface	1	Class B	128
0.187456	µm^3	Surface	1	Class B	129
0.0216784	µm^3	Surface	1	Class B	130
0.0675857	µm^3	Surface	1	Class B	131
0.0446321	µm^3	Surface	1	Class B	132
0.044632	µm^3	Surface	1	Class B	134
0.255041	µm^3	Surface	1	Class B	135
0.119869	µm^3	Surface	1	Class B	136
0.149837	µm^3	Surface	1	Class B	137
0.109667	µm^3	Surface	1	Class B	138
1.57041	µm^3	Surface	1	Class B	139
0.133897	µm^3	Surface	1	Class B	141
0.0714113	µm^3	Surface	1	Class B	142
0.855025	µm^3	Surface	1	Class B	144
0.0331552	µm^3	Surface	1	Class B	145
0.0707739	µm^3	Surface	1	Class B	146
0.517095	µm^3	Surface	1	Class B	147
0.456522	µm^3	Surface	1	Class B	148
0.0981903	µm^3	Surface	1	Class B	149
0.0331553	µm^3	Surface	1	Class B	150
0.209771	µm^3	Surface	1	Class B	152
0.110305	µm^3	Surface	1	Class B	155
0.0331552	µm^3	Surface	1	Class B	156
0.399775	µm^3	Surface	1	Class B	157
0.72878	µm^3	Surface	1	Class B	158
0.897746	µm^3	Surface	1	Class B	159
1.25225	µm^3	Surface	1	Class B	160
0.0784254	µm^3	Surface	1	Class B	163
0.279907	µm^3	Surface	1	Class B	164
0.343668	µm^3	Surface	1	Class B	165
0.044632	µm^3	Surface	1	Class B	166
0.0331552	µm^3	Surface	1	Class B	168
0.0331552	µm^3	Surface	1	Class B	169
0.398503	µm^3	Surface	1	Class B	171
0.0331554	µm^3	Surface	1	Class B	172
0.044632	µm^3	Surface	1	Class B	173
0.10648	µm^3	Surface	1	Class B	174
0.0733245	µm^3	Surface	1	Class B	178
0.61975	µm^3	Surface	1	Class B	181
0.0331551	µm^3	Surface	1	Class B	182
0.10903	µm^3	Surface	1	Class B	183
0.0331552	µm^3	Surface	1	Class B	184
0.285646	µm^3	Surface	1	Class B	185
0.16769	µm^3	Surface	1	Class B	186
0.288835	µm^3	Surface	1	Class B	188
0.90731	µm^3	Surface	1	Class B	189
0.515183	µm^3	Surface	1	Class B	191
0.386388	µm^3	Surface	1	Class B	192
0.0484578	µm^3	Surface	1	Class B	193
0.401051	µm^3	Surface	1	Class B	194
0.0446324	µm^3	Surface	1	Class B	195
0.182354	µm^3	Surface	1	Class B	196
0.26333	µm^3	Surface	1	Class B	198
0.166414	µm^3	Surface	1	Class B	199
0.204033	µm^3	Surface	1	Class B	200
0.257591	µm^3	Surface	1	Class B	201
1.14769	µm^3	Surface	1	Class B	202
0.0905394	µm^3	Surface	1	Class B	203
0.228899	µm^3	Surface	1	Class B	204
0.0331552	µm^3	Surface	1	Class B	206
0.791264	µm^3	Surface	1	Class B	207
0.35897	µm^3	Surface	1	Class B	208
0.146011	µm^3	Surface	1	Class B	209
0.0943654	µm^3	Surface	1	Class B	210
0.67841	µm^3	Surface	1	Class B	212
0.239101	µm^3	Surface	1	Class B	213
0.0452698	µm^3	Surface	1	Class B	214
0.0331554	µm^3	Surface	1	Class B	215
1.25735	µm^3	Surface	1	Class B	217
1.1107	µm^3	Surface	1	Class B	218
0.0720487	µm^3	Surface	1	Class B	219
0.0331552	µm^3	Surface	1	Class B	220
1.11644	µm^3	Surface	1	Class B	221
0.190642	µm^3	Surface	1	Class B	222
0.205945	µm^3	Surface	1	Class B	224
0.0554715	µm^3	Surface	1	Class B	225
0.0822511	µm^3	Surface	1	Class B	227
0.0682237	µm^3	Surface	1	Class B	229
0.0216786	µm^3	Surface	1	Class B	230
0.205308	µm^3	Surface	1	Class B	231
0.507531	µm^3	Surface	1	Class B	232
0.200208	µm^3	Surface	1	Class B	234
0.288196	µm^3	Surface	1	Class B	238
0.0331552	µm^3	Surface	1	Class B	240
1.34152	µm^3	Surface	1	Class B	241
0.0446322	µm^3	Surface	1	Class B	242
0.508807	µm^3	Surface	1	Class B	243
0.364071	µm^3	Surface	1	Class B	244
0.395314	µm^3	Surface	1	Class B	245
0.26333	µm^3	Surface	1	Class B	247
0.0599347	µm^3	Surface	1	Class B	248
0.0216786	µm^3	Surface	1	Class B	249
0.0599349	µm^3	Surface	1	Class B	251
0.152387	µm^3	Surface	1	Class B	252
0.0446321	µm^3	Surface	1	Class B	253
0.0561091	µm^3	Surface	1	Class B	254
1.0157	µm^3	Surface	1	Class B	257
1.10305	µm^3	Surface	1	Class B	258
0.240376	µm^3	Surface	1	Class B	260
0.541963	µm^3	Surface	1	Class B	261
0.346218	µm^3	Surface	1	Class B	263
1.05332	µm^3	Surface	1	Class B	264
0.0446324	µm^3	Surface	1	Class B	265
0.0446321	µm^3	Surface	1	Class B	266
0.0216784	µm^3	Surface	1	Class B	267
0.123694	µm^3	Surface	1	Class B	269
0.0331552	µm^3	Surface	1	Class B	271
0.0216787	µm^3	Surface	1	Class B	272
0.0331552	µm^3	Surface	1	Class B	274
0.26333	µm^3	Surface	1	Class B	275
0.0714112	µm^3	Surface	1	Class B	276
0.0688611	µm^3	Surface	1	Class B	277
0.48394	µm^3	Surface	1	Class B	278
1.00932	µm^3	Surface	1	Class B	279
0.0969157	µm^3	Surface	1	Class B	280
0.354507	µm^3	Surface	1	Class B	282
0.635051	µm^3	Surface	1	Class B	283
0.0331553	µm^3	Surface	1	Class B	284
0.25249	µm^3	Surface	1	Class B	285
0.0816132	µm^3	Surface	1	Class B	288
0.0707735	µm^3	Surface	1	Class B	289
0.0331553	µm^3	Surface	1	Class B	290
0.10903	µm^3	Surface	1	Class B	291
0.0841637	µm^3	Surface	1	Class B	292
0.0331553	µm^3	Surface	1	Class B	293
0.0867144	µm^3	Surface	1	Class B	294
0.0599344	µm^3	Surface	1	Class B	296
0.0216785	µm^3	Surface	1	Class B	297
0.227624	µm^3	Surface	1	Class B	298
0.714753	µm^3	Surface	1	Class B	299
0.25504	µm^3	Surface	1	Class B	300
0.0918146	µm^3	Surface	1	Class B	301
0.0599349	µm^3	Surface	1	Class B	302
0.289471	µm^3	Surface	1	Class B	305
0.628039	µm^3	Surface	1	Class B	306
0.377461	µm^3	Surface	1	Class B	307
0.0216784	µm^3	Surface	1	Class B	309
0.478203	µm^3	Surface	1	Class B	310
0.0331552	µm^3	Surface	1	Class B	311
0.704549	µm^3	Surface	1	Class B	312
0.0216785	µm^3	Surface	1	Class B	313
0.214234	µm^3	Surface	1	Class B	314
0.0860767	µm^3	Surface	1	Class B	316
0.0548337	µm^3	Surface	1	Class B	317
0.0446324	µm^3	Surface	1	Class B	318
0.237189	µm^3	Surface	1	Class B	319
0.0918153	µm^3	Surface	1	Class B	320
0.173428	µm^3	Surface	1	Class B	321
0.017853	µm^3	Surface	1	Class B	322
0.0950026	µm^3	Surface	1	Class B	324
0.405514	µm^3	Surface	1	Class B	325
0.0318804	µm^3	Surface	1	Class B	326
0.644617	µm^3	Surface	1	Class B	327
0.0714111	µm^3	Surface	1	Class B	328
0.153662	µm^3	Surface	1	Class B	329
0.173427	µm^3	Surface	1	Class B	330
0.0962784	µm^3	Surface	1	Class B	331
0.0216785	µm^3	Surface	1	Class B	332
0.0331554	µm^3	Surface	1	Class B	333
0.824419	µm^3	Surface	1	Class B	335
0.169602	µm^3	Surface	1	Class B	336
0.161951	µm^3	Surface	1	Class B	337
0.413167	µm^3	Surface	1	Class B	338
0.21551	µm^3	Surface	1	Class B	340
0.0331556	µm^3	Surface	1	Class B	345
0.0216784	µm^3	Surface	1	Class B	346
0.0714115	µm^3	Surface	1	Class B	347
0.0331554	µm^3	Surface	1	Class B	348
0.785528	µm^3	Surface	1	Class B	349
0.103929	µm^3	Surface	1	Class B	350
0.0439944	µm^3	Surface	1	Class B	352
0.4629	µm^3	Surface	1	Class B	353
0.0216785	µm^3	Surface	1	Class B	357
0.333467	µm^3	Surface	1	Class B	360
0.0331553	µm^3	Surface	1	Class B	361
0.0178529	µm^3	Surface	1	Class B	362
0.211684	µm^3	Surface	1	Class B	363
0.0446319	µm^3	Surface	1	Class B	365
0.0331554	µm^3	Surface	1	Class B	367
0.044632	µm^3	Surface	1	Class B	369
0.0950027	µm^3	Surface	1	Class B	370
1.27967	µm^3	Surface	1	Class B	374
0.086714	µm^3	Surface	1	Class B	375
0.143461	µm^3	Surface	1	Class B	376
0.242289	µm^3	Surface	1	Class B	378
0.151112	µm^3	Surface	1	Class B	380
0.14091	µm^3	Surface	1	Class B	381
0.516459	µm^3	Surface	1	Class B	382
2.26987	µm^3	Surface	1	Class B	383
0.116681	µm^3	Surface	1	Class B	384
0.0714116	µm^3	Surface	1	Class B	386
0.0331552	µm^3	Surface	1	Class B	387
0.519646	µm^3	Surface	1	Class B	389
0.505618	µm^3	Surface	1	Class B	391
0.0714116	µm^3	Surface	1	Class B	392
0.0688609	µm^3	Surface	1	Class B	393
2.06583	µm^3	Surface	1	Class B	394
0.0216784	µm^3	Surface	1	Class B	395
0.0452696	µm^3	Surface	1	Class B	396
0.0318803	µm^3	Surface	1	Class B	397
0.784891	µm^3	Surface	1	Class B	398
0.135171	µm^3	Surface	1	Class B	400
0.434845	µm^3	Surface	1	Class B	401
1.03738	µm^3	Surface	1	Class B	402
0.0714118	µm^3	Surface	1	Class B	403
0.238464	µm^3	Surface	1	Class B	404
0.715389	µm^3	Surface	1	Class B	405
7.53774	µm^3	Surface	1	Class B	407
0.565553	µm^3	Surface	1	Class B	408
0.0994655	µm^3	Surface	1	Class B	409
0.110942	µm^3	Surface	1	Class B	410
2.22013	µm^3	Surface	1	Class B	411
0.566828	µm^3	Surface	1	Class B	412
0.151111	µm^3	Surface	1	Class B	413
0.3832	µm^3	Surface	1	Class B	414
0.155575	µm^3	Surface	1	Class B	415
0.0720494	µm^3	Surface	1	Class B	416
0.318801	µm^3	Surface	1	Class B	417
0.0714118	µm^3	Surface	1	Class B	418
0.271618	µm^3	Surface	1	Class B	420
0.14091	µm^3	Surface	1	Class B	421
0.113493	µm^3	Surface	1	Class B	424
1.93002	µm^3	Surface	1	Class B	425
0.0318801	µm^3	Surface	1	Class B	426
0.137084	µm^3	Surface	1	Class B	428
0.0216785	µm^3	Surface	1	Class B	429
0.0561091	µm^3	Surface	1	Class B	430
0.251853	µm^3	Surface	1	Class B	432
0.204033	µm^3	Surface	1	Class B	433
0.0216785	µm^3	Surface	1	Class B	434
0.0446324	µm^3	Surface	1	Class B	435
0.940464	µm^3	Surface	1	Class B	436
0.0981911	µm^3	Surface	1	Class B	437
0.460987	µm^3	Surface	1	Class B	438
0.495418	µm^3	Surface	1	Class B	439
0.0178528	µm^3	Surface	1	Class B	440
0.0331552	µm^3	Surface	1	Class B	441
0.0216785	µm^3	Surface	1	Class B	442
0.700088	µm^3	Surface	1	Class B	443
0.411255	µm^3	Surface	1	Class B	444
0.568742	µm^3	Surface	1	Class B	445
0.692437	µm^3	Surface	1	Class B	446
0.230812	µm^3	Surface	1	Class B	447
0.330278	µm^3	Surface	1	Class B	448
0.402963	µm^3	Surface	1	Class B	449
0.0446322	µm^3	Surface	1	Class B	452
0.357057	µm^3	Surface	1	Class B	454
0.135809	µm^3	Surface	1	Class B	455
0.137723	µm^3	Surface	1	Class B	456
0.422093	µm^3	Surface	1	Class B	457
0.544513	µm^3	Surface	1	Class B	458
1.40719	µm^3	Surface	1	Class B	459
0.451422	µm^3	Surface	1	Class B	460
0.870325	µm^3	Surface	1	Class B	461
0.0599346	µm^3	Surface	1	Class B	462
2.15127	µm^3	Surface	1	Class B	463
0.165139	µm^3	Surface	1	Class B	464
0.0331552	µm^3	Surface	1	Class B	466
0.133259	µm^3	Surface	1	Class B	467
0.1492	µm^3	Surface	1	Class B	468
0.624851	µm^3	Surface	1	Class B	469
0.413166	µm^3	Surface	1	Class B	470
0.0599348	µm^3	Surface	1	Class B	471
0.094365	µm^3	Surface	1	Class B	472
0.411253	µm^3	Surface	1	Class B	473
0.768948	µm^3	Surface	1	Class B	474
0.135172	µm^3	Surface	1	Class B	475
0.185543	µm^3	Surface	1	Class B	476
0.179804	µm^3	Surface	1	Class B	477
0.185542	µm^3	Surface	1	Class B	478
0.781063	µm^3	Surface	1	Class B	479
0.672672	µm^3	Surface	1	Class B	480
0.0561091	µm^3	Surface	1	Class B	481
0.0331552	µm^3	Surface	1	Class B	483
0.466087	µm^3	Surface	1	Class B	486
0.378098	µm^3	Surface	1	Class B	487
0.24484	µm^3	Surface	1	Class B	488
0.761936	µm^3	Surface	1	Class B	489
0.0216784	µm^3	Surface	1	Class B	490
0.27927	µm^3	Surface	1	Class B	491
0.305411	µm^3	Surface	1	Class B	492
0.347493	µm^3	Surface	1	Class B	493
0.98127	µm^3	Surface	1	Class B	494
0.390213	µm^3	Surface	1	Class B	495
0.783614	µm^3	Surface	1	Class B	496
0.147286	µm^3	Surface	1	Class B	497
0.168965	µm^3	Surface	1	Class B	498
0.711565	µm^3	Surface	1	Class A	499
1.17255	µm^3	Surface	1	Class A	500
0.408066	µm^3	Surface	1	Class A	501
0.453972	µm^3	Surface	1	Class B	502
1.35746	µm^3	Surface	1	Class A	503
0.0216784	µm^3	Surface	1	Class B	505
0.992109	µm^3	Surface	1	Class A	506
0.0216785	µm^3	Surface	1	Class A	507
0.105842	µm^3	Surface	1	Class A	508
0.762574	µm^3	Surface	1	Class A	509
0.689249	µm^3	Surface	1	Class A	511
0.0331553	µm^3	Surface	1	Class A	512
0.841636	µm^3	Surface	1	Class A	513
0.0943651	µm^3	Surface	1	Class A	515
0.190005	µm^3	Surface	1	Class A	516
0.783613	µm^3	Surface	1	Class A	518
2.43819	µm^3	Surface	1	Class A	519
0.669482	µm^3	Surface	1	Class A	520
1.10943	µm^3	Surface	1	Class A	521
0.690523	µm^3	Surface	1	Class A	522
0.575755	µm^3	Surface	1	Class A	523
0.0446322	µm^3	Surface	1	Class A	524
0.539412	µm^3	Surface	1	Class A	525
0.67522	µm^3	Surface	1	Class A	526
0.42018	µm^3	Surface	1	Class A	527
1.1496	µm^3	Surface	1	Class A	528
0.496055	µm^3	Surface	1	Class A	529
0.29776	µm^3	Surface	1	Class A	530
0.614649	µm^3	Surface	1	Class A	531
0.493503	µm^3	Surface	1	Class A	532
0.110305	µm^3	Surface	1	Class A	535
0.921974	µm^3	Surface	1	Class A	536
1.33259	µm^3	Surface	1	Class A	537
1.27521	µm^3	Surface	1	Class A	538
0.0318802	µm^3	Surface	1	Class A	539
0.248665	µm^3	Surface	1	Class A	540
0.124333	µm^3	Surface	1	Class A	542
0.133896	µm^3	Surface	1	Class A	543
0.818682	µm^3	Surface	1	Class A	544
0.530484	µm^3	Surface	1	Class A	545
0.504344	µm^3	Surface	1	Class A	546
0.994023	µm^3	Surface	1	Class A	547
0.177891	µm^3	Surface	1	Class A	548
0.810394	µm^3	Surface	1	Class A	549
0.545788	µm^3	Surface	1	Class A	550
0.221886	µm^3	Surface	1	Class A	551
0.61146	µm^3	Surface	1	Class A	552
0.0331553	µm^3	Surface	1	Class A	553
0.289472	µm^3	Surface	1	Class A	554
0.0714113	µm^3	Surface	1	Class A	555
0.397225	µm^3	Surface	1	Class A	556
0.0331552	µm^3	Surface	1	Class A	557
0.463537	µm^3	Surface	1	Class A	561
0.180441	µm^3	Surface	1	Class A	562
0.0599346	µm^3	Surface	1	Class A	563
1.91153	µm^3	Surface	1	Class A	564
0.0216784	µm^3	Surface	1	Class A	565
0.422093	µm^3	Surface	1	Class A	566
0.448234	µm^3	Surface	1	Class A	567
1.17383	µm^3	Surface	1	Class A	568
1.05332	µm^3	Surface	1	Class A	569
0.431019	µm^3	Surface	1	Class A	570
0.798279	µm^3	Surface	1	Class A	571
0.357058	µm^3	Surface	1	Class A	572
1.71834	µm^3	Surface	1	Class A	573
0.570654	µm^3	Surface	1	Class A	574
0.368534	µm^3	Surface	1	Class A	575
0.26588	µm^3	Surface	1	Class A	576
0.302861	µm^3	Surface	1	Class A	578
0.183629	µm^3	Surface	1	Class A	579
0.277994	µm^3	Surface	1	Class A	580
0.487128	µm^3	Surface	1	Class A	581
0.269706	µm^3	Surface	1	Class A	582
0.464812	µm^3	Surface	1	Class A	583
0.20467	µm^3	Surface	1	Class A	584
0.427194	µm^3	Surface	1	Class A	585
0.376823	µm^3	Surface	1	Class A	586
1.18211	µm^3	Surface	1	Class A	587
0.575117	µm^3	Surface	1	Class A	588
0.541963	µm^3	Surface	1	Class A	589
0.0446322	µm^3	Surface	1	Class A	591
0.336654	µm^3	Surface	1	Class A	592
0.221885	µm^3	Surface	1	Class A	594
0.14346	µm^3	Surface	1	Class A	595
0.187455	µm^3	Surface	1	Class A	596
0.351956	µm^3	Surface	1	Class A	598
0.557902	µm^3	Surface	1	Class A	599
0.421455	µm^3	Surface	1	Class A	600
0.218698	µm^3	Surface	1	Class A	601
0.401689	µm^3	Surface	1	Class A	602
1.08775	µm^3	Surface	1	Class A	603
0.0867139	µm^3	Surface	1	Class A	604
0.211684	µm^3	Surface	1	Class A	605
0.716027	µm^3	Surface	1	Class A	606
0.942377	µm^3	Surface	1	Class A	607
0.300311	µm^3	Surface	1	Class A	608
0.0216784	µm^3	Surface	1	Class A	609
0.0561089	µm^3	Surface	1	Class A	610
0.178529	µm^3	Surface	1	Class A	611
1.9313	µm^3	Surface	1	Class A	612
0.509443	µm^3	Surface	1	Class A	613
0.304774	µm^3	Surface	1	Class A	615
0.434845	µm^3	Surface	1	Class A	616
0.147924	µm^3	Surface	1	Class A	618
0.251215	µm^3	Surface	1	Class A	620
1.70304	µm^3	Surface	1	Class A	621
0.193194	µm^3	Surface	1	Class A	622
0.4731	µm^3	Surface	1	Class A	623
0.506894	µm^3	Surface	1	Class A	624
0.540049	µm^3	Surface	1	Class A	625
0.582769	µm^3	Surface	1	Class A	626
0.20467	µm^3	Surface	1	Class A	627
0.263968	µm^3	Surface	1	Class A	629
0.588508	µm^3	Surface	1	Class A	630
0.0331552	µm^3	Surface	1	Class A	631
0.0828882	µm^3	Surface	1	Class A	632
0.255678	µm^3	Surface	1	Class A	633
0.172152	µm^3	Surface	1	Class A	634
0.585957	µm^3	Surface	1	Class A	635
0.76066	µm^3	Surface	1	Class A	636
0.500518	µm^3	Surface	1	Class A	637
0.160038	µm^3	Surface	1	Class A	638
0.288196	µm^3	Surface	1	Class A	639
0.343667	µm^3	Surface	1	Class A	641
0.14091	µm^3	Surface	1	Class A	642
0.905397	µm^3	Surface	1	Class A	643
0.0981908	µm^3	Surface	1	Class A	644
0.276719	µm^3	Surface	1	Class A	647
0.597434	µm^3	Surface	1	Class A	650
0.996572	µm^3	Surface	1	Class A	651
0.562365	µm^3	Surface	1	Class A	652
0.627401	µm^3	Surface	1	Class A	655
0.17024	µm^3	Surface	1	Class A	656
0.0962779	µm^3	Surface	1	Class A	657
0.0446321	µm^3	Surface	1	Class A	658
0.750459	µm^3	Surface	1	Class A	660
0.196381	µm^3	Surface	1	Class A	661
0.121144	µm^3	Surface	1	Class A	662
0.267793	µm^3	Surface	1	Class A	663
0.0478201	µm^3	Surface	1	Class A	664
0.140273	µm^3	Surface	1	Class A	665
0.570654	µm^3	Surface	1	Class A	667
0.478202	µm^3	Surface	1	Class A	668
0.155575	µm^3	Surface	1	Class A	669
0.0867141	µm^3	Surface	1	Class A	671
0.501793	µm^3	Surface	1	Class A	672
0.258229	µm^3	Surface	1	Class A	673
0.0446322	µm^3	Surface	1	Class A	674
0.971068	µm^3	Surface	1	Class A	675
0.264605	µm^3	Surface	1	Class A	676
0.320076	µm^3	Surface	1	Class A	677
0.576392	µm^3	Surface	1	Class A	678
0.216785	µm^3	Surface	1	Class A	679
0.406153	µm^3	Surface	1	Class A	681
0.520283	µm^3	Surface	1	Class A	682
0.179804	µm^3	Surface	1	Class A	683
0.0828883	µm^3	Surface	1	Class A	684
0.368535	µm^3	Surface	1	Class A	685
0.0408066	µm^3	Surface	1	Class A	686
0.920699	µm^3	Surface	1	Class A	687
0.486491	µm^3	Surface	1	Class A	688
0.0599347	µm^3	Surface	1	Class A	689
0.12497	µm^3	Surface	1	Class A	690
1.23822	µm^3	Surface	1	Class A	691
0.0331552	µm^3	Surface	1	Class A	692
1.0259	µm^3	Surface	1	Class A	694
0.109668	µm^3	Surface	1	Class A	696
0.628677	µm^3	Surface	1	Class A	697
0.237826	µm^3	Surface	1	Class A	698
0.525383	µm^3	Surface	1	Class A	702
0.0216785	µm^3	Surface	1	Class A	703
0.105842	µm^3	Surface	1	Class A	704
0.349406	µm^3	Surface	1	Class A	705
0.172153	µm^3	Surface	1	Class A	706
0.351956	µm^3	Surface	1	Class A	708
0.0318801	µm^3	Surface	1	Class A	709
0.0599345	µm^3	Surface	1	Class A	710
0.0548339	µm^3	Surface	1	Class A	711
0.754921	µm^3	Surface	1	Class A	713
0.731967	µm^3	Surface	1	Class A	715
0.165777	µm^3	Surface	1	Class A	716
0.056109	µm^3	Surface	1	Class A	718
0.76321	µm^3	Surface	1	Class A	719
0.351956	µm^3	Surface	1	Class A	721
0.823145	µm^3	Surface	1	Class A	723
0.0331554	µm^3	Surface	1	Class A	724
0.0561089	µm^3	Surface	1	Class A	725
0.303499	µm^3	Surface	1	Class A	726
0.0714113	µm^3	Surface	1	Class A	727
0.137722	µm^3	Surface	1	Class A	728
0.859488	µm^3	Surface	1	Class A	729
0.0675859	µm^3	Surface	1	Class A	731
0.0331553	µm^3	Surface	1	Class A	732
0.110305	µm^3	Surface	1	Class A	733
0.642066	µm^3	Surface	1	Class A	734
0.427193	µm^3	Surface	1	Class A	736
0.267155	µm^3	Surface	1	Class A	737
0.176616	µm^3	Surface	1	Class A	738
0.639515	µm^3	Surface	1	Class A	739
0.752371	µm^3	Surface	1	Class A	740
0.90412	µm^3	Surface	1	Class A	741
0.280545	µm^3	Surface	1	Class A	742
0.184905	µm^3	Surface	1	Class A	743
0.17279	µm^3	Surface	1	Class A	746
0.6969	µm^3	Surface	1	Class A	748
0.515183	µm^3	Surface	1	Class A	750
0.193193	µm^3	Surface	1	Class A	751
0.0701362	µm^3	Surface	1	Class A	752
0.179166	µm^3	Surface	1	Class A	753
0.6969	µm^3	Surface	1	Class A	754
0.344305	µm^3	Surface	1	Class A	755
0.188093	µm^3	Surface	1	Class A	756
0.0331554	µm^3	Surface	1	Class A	757
0.155575	µm^3	Surface	1	Class A	758
0.568104	µm^3	Surface	1	Class A	759
0.482665	µm^3	Surface	1	Class A	760
0.323902	µm^3	Surface	1	Class A	761
0.0784252	µm^3	Surface	1	Class A	762
0.174703	µm^3	Surface	1	Class A	763
0.086714	µm^3	Surface	1	Class A	764
0.205946	µm^3	Surface	1	Class A	765
0.844824	µm^3	Surface	1	Class A	766
0.186817	µm^3	Surface	1	Class A	767
0.0331554	µm^3	Surface	1	Class A	769
0.396589	µm^3	Surface	1	Class A	770
0.550889	µm^3	Surface	1	Class A	772
0.0612097	µm^3	Surface	1	Class A	773
0.246115	µm^3	Surface	1	Class A	774
0.371722	µm^3	Surface	1	Class A	775
0.437396	µm^3	Surface	1	Class A	776
0.790627	µm^3	Surface	1	Class A	777
0.40679	µm^3	Surface	1	Class A	779
0.97872	µm^3	Surface	1	Class A	780
0.290109	µm^3	Surface	1	Class A	781
0.844186	µm^3	Surface	1	Class A	782
0.353232	µm^3	Surface	1	Class A	783
0.0318802	µm^3	Surface	1	Class A	785
1.09859	µm^3	Surface	1	Class A	786
0.0981908	µm^3	Surface	1	Class A	787
0.0714115	µm^3	Surface	1	Class A	788
0.0446322	µm^3	Surface	1	Class A	789
0.151112	µm^3	Surface	1	Class A	790
0.0446321	µm^3	Surface	1	Class A	792
0.0828883	µm^3	Surface	1	Class A	793
0.987008	µm^3	Surface	1	Class A	794
0.289471	µm^3	Surface	1	Class A	795
0.137722	µm^3	Surface	1	Class A	796
0.358333	µm^3	Surface	1	Class A	797
0.401052	µm^3	Surface	1	Class A	798
0.0714116	µm^3	Surface	1	Class A	799
0.51072	µm^3	Surface	1	Class A	800
0.277995	µm^3	Surface	1	Class A	801
0.0943652	µm^3	Surface	1	Class A	802
0.0331554	µm^3	Surface	1	Class A	803
0.0828884	µm^3	Surface	1	Class A	805
0.0688611	µm^3	Surface	1	Class A	806
0.27927	µm^3	Surface	1	Class A	808
0.0216785	µm^3	Surface	1	Class A	809
0.0599346	µm^3	Surface	1	Class A	810
0.110943	µm^3	Surface	1	Class A	811
0.0484578	µm^3	Surface	1	Class A	812
0.109668	µm^3	Surface	1	Class A	813
0.568741	µm^3	Surface	1	Class A	814
0.167052	µm^3	Surface	1	Class A	815
1.13748	µm^3	Surface	1	Class A	816
0.109667	µm^3	Surface	1	Class A	817
0.67267	µm^3	Surface	1	Class A	818
0.690524	µm^3	Surface	1	Class A	819
0.0216785	µm^3	Surface	1	Class A	820
0.205308	µm^3	Surface	1	Class A	821
0.0331552	µm^3	Surface	1	Class A	822
0.219335	µm^3	Surface	1	Class A	823
0.743445	µm^3	Surface	1	Class A	824
2.15446	µm^3	Surface	1	Class A	825
1.44927	µm^3	Surface	1	Class A	826
0.29776	µm^3	Surface	1	Class A	827
0.273532	µm^3	Surface	1	Class A	829
0.740257	µm^3	Surface	1	Class A	830
0.177254	µm^3	Surface	1	Class A	831
0.905395	µm^3	Surface	1	Class A	832
0.445684	µm^3	Surface	1	Class A	833
1.04439	µm^3	Surface	1	Class A	834
0.846736	µm^3	Surface	1	Class A	835
0.43612	µm^3	Surface	1	Class A	836
0.295848	µm^3	Surface	1	Class A	837
0.29776	µm^3	Surface	1	Class A	838
0.365346	µm^3	Surface	1	Class A	839
0.205308	µm^3	Surface	1	Class A	840
0.094365	µm^3	Surface	1	Class A	841
49.4244	µm^3	Surface	1	Class B	842
3.29166	µm^3	Surface	1	Class B	843
1.78993	µm^3	Surface	1	Class B	844
1.91817	µm^3	Surface	1	Class B	845
0.798746	µm^3	Surface	1	Class B	846
1.65921	µm^3	Surface	1	Class B	847
11.4475	µm^3	Surface	1	Class B	848
0.148738	µm^3	Surface	1	Class B	849
1.30098	µm^3	Surface	1	Class B	851
0.0283694	µm^3	Surface	1	Class B	852
0.710281	µm^3	Surface	1	Class B	853
0.408239	µm^3	Surface	1	Class B	854
1.17717	µm^3	Surface	1	Class B	855
5.19648	µm^3	Surface	1	Class B	856
6.32708	µm^3	Surface	1	Class A	857
0.731225	µm^3	Surface	1	Class A	859
0.0271797	µm^3	Surface	1	Class A	862
0.129103	µm^3	Surface	1	Class A	870
0.568779	µm^3	Surface	1	Class A	875
3.54352	µm^3	Surface	1	Class A	883
3.34292	µm^3	Surface	1	Class A	889
2.53643	µm^3	Surface	1	Class A	896
0.0270872	µm^3	Surface	1	Class A	897
1.95622	µm^3	Surface	1	Class A	904
0.0953643	µm^3	Surface	1	Class A	905
3.33187	µm^3	Surface	1	Class A	912
0.226318	µm^3	Surface	1	Class A	914
0.252421	µm^3	Surface	1	Class A	916
4.66668	µm^3	Surface	1	Class A	917
0.00184856	µm^3	Surface	1	Class A	918
1.68668	µm^3	Surface	1	Class A	920
0.00825879	µm^3	Surface	1	Class A	922
1.61346	µm^3	Surface	1	Class A	924
1.59979	µm^3	Surface	1	Class A	926
0.00246386	µm^3	Surface	1	Class A	927
0.00733245	µm^3	Surface	1	Class A	929
0.816637	µm^3	Surface	1	Class A	933
0.914276	µm^3	Surface	1	Class A	934
0.592822	µm^3	Surface	1	Class A	935
