# Supplementary material for: Programmable artificial RNA condensates in mammalian cells
Source: Nat Nanotechnol. 2026 Apr 29;21(6):821–30. doi: 10.1038/s41565-026-02164-7 (PMC13293865; doi:10.1038/s41565-026-02164-7)
Supplement: Supplementary file 5 — Condensate volume and number quantification, as well as CCDFs, shown in Fig. 3. [file 41565_2026_2164_MOESM5_ESM.zip › Source Data Fig. 3/Condensate volume and number (Figure 3)/Condensate volume/10nt 3A Broccoli/outside/20240516_10ntAABr_10uMDFHBI_20-40_Sample3_1_4_outside.xls]

## Sheet: Detailed
Detailed
Volume	Unit	Category	Time	Set 1	ID
0.155575	µm^3	Surface	1	Class A	1
0.450147	µm^3	Surface	1	Class A	3
0.82952	µm^3	Surface	1	Class A	4
0.331553	µm^3	Surface	1	Class A	5
0.543237	µm^3	Surface	1	Class A	6
0.341117	µm^3	Surface	1	Class A	7
0.378735	µm^3	Surface	1	Class A	8
1.5092	µm^3	Surface	1	Class A	9
0.0561089	µm^3	Surface	1	Class A	10
1.69921	µm^3	Surface	1	Class A	11
0.25249	µm^3	Surface	1	Class A	12
0.258229	µm^3	Surface	1	Class A	13
0.337291	µm^3	Surface	1	Class A	14
0.691797	µm^3	Surface	1	Class A	15
0.0943652	µm^3	Surface	1	Class A	17
0.478838	µm^3	Surface	1	Class A	18
0.044632	µm^3	Surface	1	Class A	19
0.513908	µm^3	Surface	1	Class A	20
0.451423	µm^3	Surface	1	Class A	21
0.126245	µm^3	Surface	1	Class A	22
0.0331553	µm^3	Surface	1	Class A	23
0.816768	µm^3	Surface	1	Class A	26
3.72105	µm^3	Surface	1	Class A	27
2.50259	µm^3	Surface	1	Class A	28
0.224436	µm^3	Surface	1	Class A	29
0.36726	µm^3	Surface	1	Class A	30
0.170877	µm^3	Surface	1	Class A	31
0.584682	µm^3	Surface	1	Class A	32
0.230812	µm^3	Surface	1	Class A	33
0.696262	µm^3	Surface	1	Class A	34
0.0656732	µm^3	Surface	1	Class A	35
0.21806	µm^3	Surface	1	Class A	36
1.53089	µm^3	Surface	1	Class A	37
0.502431	µm^3	Surface	1	Class A	39
0.348132	µm^3	Surface	1	Class A	40
0.442496	µm^3	Surface	1	Class A	41
0.083526	µm^3	Surface	1	Class A	42
0.192556	µm^3	Surface	1	Class A	43
0.0701364	µm^3	Surface	1	Class A	44
0.555352	µm^3	Surface	1	Class A	45
0.310512	µm^3	Surface	1	Class A	47
0.650992	µm^3	Surface	1	Class A	48
0.267793	µm^3	Surface	1	Class A	49
0.557265	µm^3	Surface	1	Class A	51
0.0714114	µm^3	Surface	1	Class A	52
0.60636	µm^3	Surface	1	Class A	53
0.899021	µm^3	Surface	1	Class A	55
0.504344	µm^3	Surface	1	Class A	56
0.155575	µm^3	Surface	1	Class A	57
2.03332	µm^3	Surface	1	Class A	59
0.267156	µm^3	Surface	1	Class A	60
0.754284	µm^3	Surface	1	Class A	61
0.416354	µm^3	Surface	1	Class A	62
0.519008	µm^3	Surface	1	Class A	64
2.41843	µm^3	Surface	1	Class A	66
0.839084	µm^3	Surface	1	Class A	68
0.467363	µm^3	Surface	1	Class A	69
0.395951	µm^3	Surface	1	Class A	70
0.0561089	µm^3	Surface	1	Class A	71
0.82697	µm^3	Surface	1	Class A	74
0.535586	µm^3	Surface	1	Class A	75
0.494142	µm^3	Surface	1	Class A	76
2.48347	µm^3	Surface	1	Class A	77
0.576393	µm^3	Surface	1	Class A	78
0.772137	µm^3	Surface	1	Class A	79
0.277995	µm^3	Surface	1	Class A	80
0.676497	µm^3	Surface	1	Class A	81
0.969157	µm^3	Surface	1	Class A	82
0.209771	µm^3	Surface	1	Class A	83
0.309237	µm^3	Surface	1	Class A	84
0.493504	µm^3	Surface	1	Class A	85
0.782338	µm^3	Surface	1	Class A	86
0.248027	µm^3	Surface	1	Class A	87
0.334104	µm^3	Surface	1	Class A	88
0.221248	µm^3	Surface	1	Class A	89
0.0828884	µm^3	Surface	1	Class A	90
0.599347	µm^3	Surface	1	Class A	91
0.522196	µm^3	Surface	1	Class A	93
0.614011	µm^3	Surface	1	Class A	95
0.616561	µm^3	Surface	1	Class A	96
0.401052	µm^3	Surface	1	Class A	97
0.372997	µm^3	Surface	1	Class A	98
0.432295	µm^3	Surface	1	Class A	100
0.407428	µm^3	Surface	1	Class A	101
0.0599348	µm^3	Surface	1	Class A	102
0.402327	µm^3	Surface	1	Class A	103
0.297123	µm^3	Surface	1	Class A	104
0.0714115	µm^3	Surface	1	Class A	105
0.196382	µm^3	Surface	1	Class A	106
1.42887	µm^3	Surface	1	Class A	107
0.772137	µm^3	Surface	1	Class A	108
0.349406	µm^3	Surface	1	Class A	109
0.0688612	µm^3	Surface	1	Class A	110
0.312425	µm^3	Surface	1	Class A	111
0.285009	µm^3	Surface	1	Class A	112
3.07261	µm^3	Surface	1	Class A	114
0.0714117	µm^3	Surface	1	Class A	115
0.493505	µm^3	Surface	1	Class A	117
1.29497	µm^3	Surface	1	Class A	118
1.08329	µm^3	Surface	1	Class A	119
1.23631	µm^3	Surface	1	Class A	120
1.16235	µm^3	Surface	1	Class A	121
1.36766	µm^3	Surface	1	Class A	122
0.367259	µm^3	Surface	1	Class A	123
0.710289	µm^3	Surface	1	Class A	124
9.98868	µm^3	Surface	1	Class A	125
0.251853	µm^3	Surface	1	Class A	127
2.33107	µm^3	Surface	1	Class A	129
0.828883	µm^3	Surface	1	Class A	130
0.357058	µm^3	Surface	1	Class A	131
4.27768	µm^3	Surface	1	Class A	132
0.0216785	µm^3	Surface	1	Class A	133
4.6647	µm^3	Surface	1	Class A	135
0.0828884	µm^3	Surface	1	Class A	136
0.0981909	µm^3	Surface	1	Class A	137
0.0790627	µm^3	Surface	1	Class A	139
0.152387	µm^3	Surface	1	Class A	140
0.12497	µm^3	Surface	1	Class A	141
6.36147	µm^3	Surface	1	Class A	143
5.527	µm^3	Surface	1	Class A	145
0.251898	µm^3	Surface	1	Class A	146
0.867828	µm^3	Surface	1	Class A	147
0.884905	µm^3	Surface	1	Class A	149
0.541151	µm^3	Surface	1	Class A	150
0.53418	µm^3	Surface	1	Class A	151
0.206543	µm^3	Surface	1	Class A	152
0.40997	µm^3	Surface	1	Class A	153
0.240659	µm^3	Surface	1	Class A	154
2.6143	µm^3	Surface	1	Class A	155
2.23663	µm^3	Surface	1	Class A	156
4.25695	µm^3	Surface	1	Class A	157
0.962001	µm^3	Surface	1	Class A	158
2.87696	µm^3	Surface	1	Class A	159
0.0411713	µm^3	Surface	1	Class A	160
3.39231	µm^3	Surface	1	Class A	161
0.305711	µm^3	Surface	1	Class A	162
1.29279	µm^3	Surface	1	Class A	164
0.635329	µm^3	Surface	1	Class A	165
