# Supplementary material for: Programmable artificial RNA condensates in mammalian cells
Source: Nat Nanotechnol. 2026 Apr 29;21(6):821–30. doi: 10.1038/s41565-026-02164-7 (PMC13293865; doi:10.1038/s41565-026-02164-7)
Supplement: Supplementary file 5 — Condensate volume and number quantification, as well as CCDFs, shown in Fig. 3. [file 41565_2026_2164_MOESM5_ESM.zip › Source Data Fig. 3/Condensate volume and number (Figure 3)/Condensate volume/10nt 3A Broccoli/outside/20240516_10ntAABr_10uMDFHBI_20-40_Sample3_1_5_outside.xls]

## Sheet: Detailed
Detailed
Volume	Unit	Category	Time	Set 1	ID
0.173428	µm^3	Surface	1	Class A	1
0.0216785	µm^3	Surface	1	Class A	3
0.0102016	µm^3	Surface	1	Class A	4
0.0714113	µm^3	Surface	1	Class A	6
0.0102017	µm^3	Surface	1	Class A	7
0.0102017	µm^3	Surface	1	Class A	8
6.28357	µm^3	Surface	1	Class A	10
0.323265	µm^3	Surface	1	Class B	11
0.0102017	µm^3	Surface	1	Class B	12
0.0446324	µm^3	Surface	1	Class A	17
4.64366	µm^3	Surface	1	Class A	18
0.198932	µm^3	Surface	1	Class A	19
0.72304	µm^3	Surface	1	Class A	20
0.18363	µm^3	Surface	1	Class A	22
0.0102016	µm^3	Surface	1	Class A	23
0.0102016	µm^3	Surface	1	Class A	25
0.0452699	µm^3	Surface	1	Class B	26
0.0720492	µm^3	Surface	1	Class A	28
0.758108	µm^3	Surface	1	Class B	29
0.51837	µm^3	Surface	1	Class B	30
1.06798	µm^3	Surface	1	Class B	31
0.292022	µm^3	Surface	1	Class A	33
0.0216785	µm^3	Surface	1	Class B	34
0.214872	µm^3	Surface	1	Class A	36
0.0102017	µm^3	Surface	1	Class B	37
0.185542	µm^3	Surface	1	Class B	38
0.516459	µm^3	Surface	1	Class A	40
0.129434	µm^3	Surface	1	Class B	41
0.317526	µm^3	Surface	1	Class A	43
0.0102016	µm^3	Surface	1	Class B	44
0.194469	µm^3	Surface	1	Class B	46
0.0102017	µm^3	Surface	1	Class A	49
0.0318801	µm^3	Surface	1	Class A	50
0.0331553	µm^3	Surface	1	Class B	58
0.0102017	µm^3	Surface	1	Class B	59
0.234	µm^3	Surface	1	Class B	60
0.0216785	µm^3	Surface	1	Class A	63
0.0216784	µm^3	Surface	1	Class B	64
0.244202	µm^3	Surface	1	Class A	65
0.369809	µm^3	Surface	1	Class B	66
0.198295	µm^3	Surface	1	Class A	67
0.0561089	µm^3	Surface	1	Class A	68
0.285008	µm^3	Surface	1	Class A	70
0.0216785	µm^3	Surface	1	Class B	71
0.0548338	µm^3	Surface	1	Class B	73
0.262693	µm^3	Surface	1	Class A	74
0.0102016	µm^3	Surface	1	Class A	75
0.107755	µm^3	Surface	1	Class A	76
0.0331553	µm^3	Surface	1	Class A	78
0.144736	µm^3	Surface	1	Class A	79
0.0102017	µm^3	Surface	1	Class B	82
0.0599346	µm^3	Surface	1	Class B	83
1.37021	µm^3	Surface	1	Class A	84
0.288197	µm^3	Surface	1	Class A	86
0.353869	µm^3	Surface	1	Class B	88
0.0446323	µm^3	Surface	1	Class A	90
0.0102016	µm^3	Surface	1	Class A	91
0.0102017	µm^3	Surface	1	Class B	92
0.0216785	µm^3	Surface	1	Class A	93
0.0720489	µm^3	Surface	1	Class B	94
0.0797002	µm^3	Surface	1	Class B	95
0.0216785	µm^3	Surface	1	Class B	98
0.0102016	µm^3	Surface	1	Class B	99
0.306687	µm^3	Surface	1	Class B	101
4.24133	µm^3	Surface	1	Class A	102
1.60676	µm^3	Surface	1	Class B	103
0.0102016	µm^3	Surface	1	Class A	104
0.0714114	µm^3	Surface	1	Class A	105
0.18873	µm^3	Surface	1	Class A	106
0.0102016	µm^3	Surface	1	Class A	107
0.0102017	µm^3	Surface	1	Class A	108
6.66231	µm^3	Surface	1	Class B	110
0.0554714	µm^3	Surface	1	Class B	111
0.0102016	µm^3	Surface	1	Class A	112
0.0331553	µm^3	Surface	1	Class A	113
0.132621	µm^3	Surface	1	Class A	114
0.0452699	µm^3	Surface	1	Class B	115
0.0102016	µm^3	Surface	1	Class A	116
0.0102016	µm^3	Surface	1	Class B	118
0.0102017	µm^3	Surface	1	Class B	119
0.0318801	µm^3	Surface	1	Class A	120
0.0331553	µm^3	Surface	1	Class A	121
4.87447	µm^3	Surface	1	Class B	123
0.0216785	µm^3	Surface	1	Class A	125
0.133896	µm^3	Surface	1	Class A	126
0.0102016	µm^3	Surface	1	Class A	127
0.0950028	µm^3	Surface	1	Class A	129
0.0656731	µm^3	Surface	1	Class A	130
0.096278	µm^3	Surface	1	Class A	131
0.0331553	µm^3	Surface	1	Class A	132
4.43962	µm^3	Surface	1	Class B	133
0.0216785	µm^3	Surface	1	Class A	134
0.065673	µm^3	Surface	1	Class B	135
0.0854389	µm^3	Surface	1	Class A	136
0.0102017	µm^3	Surface	1	Class A	137
0.336016	µm^3	Surface	1	Class A	139
0.234	µm^3	Surface	1	Class A	140
0.0688611	µm^3	Surface	1	Class A	142
0.0216785	µm^3	Surface	1	Class A	143
0.0102016	µm^3	Surface	1	Class A	144
0.0765123	µm^3	Surface	1	Class A	146
0.226349	µm^3	Surface	1	Class A	148
0.323902	µm^3	Surface	1	Class A	149
1.53088	µm^3	Surface	1	Class A	150
0.0318801	µm^3	Surface	1	Class A	152
0.332828	µm^3	Surface	1	Class A	153
0.0216785	µm^3	Surface	1	Class A	154
0.223798	µm^3	Surface	1	Class A	155
0.438033	µm^3	Surface	1	Class A	156
1.03228	µm^3	Surface	1	Class A	157
0.0446321	µm^3	Surface	1	Class A	158
0.489679	µm^3	Surface	1	Class A	159
0.260779	µm^3	Surface	1	Class A	160
0.0446322	µm^3	Surface	1	Class A	161
0.0943651	µm^3	Surface	1	Class A	162
