# Supplementary material for: Programmable artificial RNA condensates in mammalian cells
Source: Nat Nanotechnol. 2026 Apr 29;21(6):821–30. doi: 10.1038/s41565-026-02164-7 (PMC13293865; doi:10.1038/s41565-026-02164-7)
Supplement: Supplementary file 5 — Condensate volume and number quantification, as well as CCDFs, shown in Fig. 3. [file 41565_2026_2164_MOESM5_ESM.zip › Source Data Fig. 3/Condensate volume and number (Figure 3)/Condensate volume/10nt 3A Broccoli/outside/20240516_10ntAABr_10uMDFHBI_20-40_Sample3_3_1_outside.xls]

## Sheet: Detailed
Detailed
Volume	Unit	Category	Time	Set 1	ID
0.113493	µm^3	Surface	1	Class B	0
0.0331553	µm^3	Surface	1	Class B	1
0.733243	µm^3	Surface	1	Class B	2
0.0930902	µm^3	Surface	1	Class A	3
0.0331553	µm^3	Surface	1	Class A	4
0.318801	µm^3	Surface	1	Class A	9
0.0331552	µm^3	Surface	1	Class B	11
0.355782	µm^3	Surface	1	Class B	13
0.165139	µm^3	Surface	1	Class B	15
3.34231	µm^3	Surface	1	Class B	16
0.437395	µm^3	Surface	1	Class A	19
0.267156	µm^3	Surface	1	Class B	21
0.0216784	µm^3	Surface	1	Class B	22
0.931539	µm^3	Surface	1	Class B	23
0.981907	µm^3	Surface	1	Class A	24
0.0331553	µm^3	Surface	1	Class B	25
0.0433572	µm^3	Surface	1	Class A	26
0.525385	µm^3	Surface	1	Class A	29
0.0446323	µm^3	Surface	1	Class B	30
0.0599347	µm^3	Surface	1	Class B	31
0.0573844	µm^3	Surface	1	Class B	32
0.0331553	µm^3	Surface	1	Class A	33
0.355782	µm^3	Surface	1	Class A	35
0.219974	µm^3	Surface	1	Class B	37
0.165777	µm^3	Surface	1	Class B	39
0.207858	µm^3	Surface	1	Class B	41
0.0216786	µm^3	Surface	1	Class B	42
0.101379	µm^3	Surface	1	Class B	43
0.562366	µm^3	Surface	1	Class B	44
0.0745994	µm^3	Surface	1	Class B	45
0.207221	µm^3	Surface	1	Class B	46
0.0216784	µm^3	Surface	1	Class B	47
0.0216785	µm^3	Surface	1	Class B	49
0.727504	µm^3	Surface	1	Class A	51
0.13836	µm^3	Surface	1	Class A	52
0.133896	µm^3	Surface	1	Class A	53
0.0446322	µm^3	Surface	1	Class A	56
0.0216785	µm^3	Surface	1	Class B	57
0.146649	µm^3	Surface	1	Class B	58
0.0714115	µm^3	Surface	1	Class B	59
0.0950029	µm^3	Surface	1	Class B	60
0.237826	µm^3	Surface	1	Class B	61
0.0701364	µm^3	Surface	1	Class B	62
0.0216785	µm^3	Surface	1	Class A	64
0.174703	µm^3	Surface	1	Class B	65
0.0331553	µm^3	Surface	1	Class B	66
0.186817	µm^3	Surface	1	Class A	67
0.18873	µm^3	Surface	1	Class B	69
0.0216786	µm^3	Surface	1	Class B	73
0.571293	µm^3	Surface	1	Class A	74
0.0930902	µm^3	Surface	1	Class B	75
0.0828881	µm^3	Surface	1	Class A	76
0.0178528	µm^3	Surface	1	Class B	77
0.0216785	µm^3	Surface	1	Class B	78
0.0701362	µm^3	Surface	1	Class B	80
0.0331553	µm^3	Surface	1	Class A	81
0.09309	µm^3	Surface	1	Class A	82
0.262055	µm^3	Surface	1	Class B	84
0.100741	µm^3	Surface	1	Class B	86
0.0331554	µm^3	Surface	1	Class B	87
0.489041	µm^3	Surface	1	Class B	89
0.131984	µm^3	Surface	1	Class A	90
0.10903	µm^3	Surface	1	Class B	93
0.170877	µm^3	Surface	1	Class A	94
0.065673	µm^3	Surface	1	Class B	95
0.0331552	µm^3	Surface	1	Class B	96
1.04758	µm^3	Surface	1	Class B	97
0.0331553	µm^3	Surface	1	Class A	98
0.218698	µm^3	Surface	1	Class B	99
0.0771499	µm^3	Surface	1	Class B	101
0.121782	µm^3	Surface	1	Class A	102
0.270981	µm^3	Surface	1	Class A	103
0.0828883	µm^3	Surface	1	Class B	104
0.309237	µm^3	Surface	1	Class A	106
0.0331553	µm^3	Surface	1	Class A	107
0.056109	µm^3	Surface	1	Class A	108
1.46049	µm^3	Surface	1	Class A	109
3.25704	µm^3	Surface	1	Class A	110
