# Supplementary material for: Programmable artificial RNA condensates in mammalian cells
Source: Nat Nanotechnol. 2026 Apr 29;21(6):821–30. doi: 10.1038/s41565-026-02164-7 (PMC13293865; doi:10.1038/s41565-026-02164-7)
Supplement: Supplementary file 5 — Condensate volume and number quantification, as well as CCDFs, shown in Fig. 3. [file 41565_2026_2164_MOESM5_ESM.zip › Source Data Fig. 3/Condensate volume and number (Figure 3)/Condensate volume/10nt 3A Broccoli/outside/20240516_10ntAABr_10uMDFHBI_20-40_Sample3_3_2_outside.xls]

## Sheet: Detailed
Detailed
Volume	Unit	Category	Time	Set 1	ID
0.0637602	µm^3	Surface	1	Class A	2
0.426556	µm^3	Surface	1	Class A	6
0.0331553	µm^3	Surface	1	Class A	10
0.0216786	µm^3	Surface	1	Class A	11
0.0446321	µm^3	Surface	1	Class A	13
0.614012	µm^3	Surface	1	Class A	14
0.452697	µm^3	Surface	1	Class A	15
0.107117	µm^3	Surface	1	Class A	17
1.50666	µm^3	Surface	1	Class A	18
0.638878	µm^3	Surface	1	Class A	20
0.0714114	µm^3	Surface	1	Class A	22
0.569381	µm^3	Surface	1	Class A	23
0.0522834	µm^3	Surface	1	Class A	24
0.0867139	µm^3	Surface	1	Class A	25
0.820594	µm^3	Surface	1	Class A	27
0.211684	µm^3	Surface	1	Class A	28
0.0561091	µm^3	Surface	1	Class A	31
0.0216785	µm^3	Surface	1	Class A	32
1.89878	µm^3	Surface	1	Class A	33
0.0777875	µm^3	Surface	1	Class A	35
1.33068	µm^3	Surface	1	Class A	36
0.107755	µm^3	Surface	1	Class A	37
0.482665	µm^3	Surface	1	Class A	39
0.676495	µm^3	Surface	1	Class A	40
0.260142	µm^3	Surface	1	Class A	43
0.0828883	µm^3	Surface	1	Class A	45
0.0937275	µm^3	Surface	1	Class A	46
0.444408	µm^3	Surface	1	Class A	47
0.0216785	µm^3	Surface	1	Class A	49
0.315613	µm^3	Surface	1	Class A	51
0.0331553	µm^3	Surface	1	Class A	52
0.0331555	µm^3	Surface	1	Class A	54
0.362158	µm^3	Surface	1	Class A	55
0.219973	µm^3	Surface	1	Class A	58
0.0331555	µm^3	Surface	1	Class A	59
0.0178528	µm^3	Surface	1	Class A	60
0.552164	µm^3	Surface	1	Class A	61
0.0331553	µm^3	Surface	1	Class A	62
0.0446323	µm^3	Surface	1	Class A	63
0.716666	µm^3	Surface	1	Class A	68
0.182354	µm^3	Surface	1	Class A	69
0.571292	µm^3	Surface	1	Class A	70
0.137722	µm^3	Surface	1	Class A	71
0.0433568	µm^3	Surface	1	Class A	72
0.0446324	µm^3	Surface	1	Class A	74
0.0714114	µm^3	Surface	1	Class A	76
0.0216784	µm^3	Surface	1	Class A	78
0.0216785	µm^3	Surface	1	Class A	79
0.203395	µm^3	Surface	1	Class A	80
0.167052	µm^3	Surface	1	Class A	81
0.0216785	µm^3	Surface	1	Class A	82
0.0178529	µm^3	Surface	1	Class A	83
0.0599345	µm^3	Surface	1	Class A	85
0.206583	µm^3	Surface	1	Class A	86
0.729419	µm^3	Surface	1	Class A	88
0.643341	µm^3	Surface	1	Class A	89
0.0216786	µm^3	Surface	1	Class A	90
0.188093	µm^3	Surface	1	Class A	92
0.0777874	µm^3	Surface	1	Class A	93
0.382562	µm^3	Surface	1	Class A	94
2.12577	µm^3	Surface	1	Class A	95
0.0599346	µm^3	Surface	1	Class A	96
0.102016	µm^3	Surface	1	Class A	97
0.209771	µm^3	Surface	1	Class A	98
0.369171	µm^3	Surface	1	Class A	99
0.0988283	µm^3	Surface	1	Class A	100
0.586595	µm^3	Surface	1	Class A	102
0.677772	µm^3	Surface	1	Class A	104
0.0988286	µm^3	Surface	1	Class A	105
0.37491	µm^3	Surface	1	Class A	107
0.0663105	µm^3	Surface	1	Class A	108
0.0956403	µm^3	Surface	1	Class A	109
0.372998	µm^3	Surface	1	Class A	110
0.24739	µm^3	Surface	1	Class A	111
0.0216785	µm^3	Surface	1	Class A	112
0.315613	µm^3	Surface	1	Class A	114
0.0216785	µm^3	Surface	1	Class A	115
0.0331553	µm^3	Surface	1	Class A	117
0.0943651	µm^3	Surface	1	Class A	119
0.0714115	µm^3	Surface	1	Class A	120
0.654819	µm^3	Surface	1	Class A	122
0.0446321	µm^3	Surface	1	Class A	125
0.794453	µm^3	Surface	1	Class A	126
0.15175	µm^3	Surface	1	Class A	127
0.325177	µm^3	Surface	1	Class A	128
0.0331552	µm^3	Surface	1	Class A	129
0.121145	µm^3	Surface	1	Class A	131
0.321352	µm^3	Surface	1	Class A	132
0.24484	µm^3	Surface	1	Class A	134
0.0331553	µm^3	Surface	1	Class A	135
0.507532	µm^3	Surface	1	Class A	139
0.186818	µm^3	Surface	1	Class A	140
0.101379	µm^3	Surface	1	Class A	141
0.0331552	µm^3	Surface	1	Class A	142
0.0216786	µm^3	Surface	1	Class A	143
0.336017	µm^3	Surface	1	Class A	144
0.04527	µm^3	Surface	1	Class A	148
0.0950026	µm^3	Surface	1	Class A	150
0.0216784	µm^3	Surface	1	Class A	151
0.292021	µm^3	Surface	1	Class A	152
0.192556	µm^3	Surface	1	Class A	154
0.0714114	µm^3	Surface	1	Class A	155
0.402965	µm^3	Surface	1	Class A	156
0.142185	µm^3	Surface	1	Class A	157
0.0790628	µm^3	Surface	1	Class A	158
0.0331554	µm^3	Surface	1	Class A	160
0.0331555	µm^3	Surface	1	Class A	161
0.0816132	µm^3	Surface	1	Class A	162
0.056109	µm^3	Surface	1	Class A	163
0.0331554	µm^3	Surface	1	Class A	165
0.219973	µm^3	Surface	1	Class A	166
0.0331553	µm^3	Surface	1	Class A	167
0.694349	µm^3	Surface	1	Class A	168
0.402327	µm^3	Surface	1	Class A	170
1.01315	µm^3	Surface	1	Class A	171
0.146648	µm^3	Surface	1	Class A	172
0.126883	µm^3	Surface	1	Class A	174
0.373635	µm^3	Surface	1	Class A	176
0.0599346	µm^3	Surface	1	Class A	177
1.18849	µm^3	Surface	1	Class A	181
0.0331554	µm^3	Surface	1	Class A	182
0.0331552	µm^3	Surface	1	Class A	183
0.787439	µm^3	Surface	1	Class A	184
0.0452696	µm^3	Surface	1	Class A	185
0.0828885	µm^3	Surface	1	Class A	186
0.315613	µm^3	Surface	1	Class A	188
0.0216786	µm^3	Surface	1	Class A	189
0.0331553	µm^3	Surface	1	Class A	191
0.126245	µm^3	Surface	1	Class A	194
0.0331554	µm^3	Surface	1	Class A	195
0.321352	µm^3	Surface	1	Class A	196
0.239738	µm^3	Surface	1	Class A	197
1.0004	µm^3	Surface	1	Class A	202
0.290109	µm^3	Surface	1	Class A	203
0.239101	µm^3	Surface	1	Class A	205
0.0561089	µm^3	Surface	1	Class A	206
0.0216785	µm^3	Surface	1	Class A	209
0.0216785	µm^3	Surface	1	Class A	210
0.12242	µm^3	Surface	1	Class A	211
0.0561089	µm^3	Surface	1	Class A	212
0.0599348	µm^3	Surface	1	Class A	214
0.0561089	µm^3	Surface	1	Class A	215
0.0331553	µm^3	Surface	1	Class A	216
0.0331553	µm^3	Surface	1	Class A	218
0.0599345	µm^3	Surface	1	Class A	219
0.0956404	µm^3	Surface	1	Class A	220
0.0178529	µm^3	Surface	1	Class A	224
0.0331554	µm^3	Surface	1	Class A	225
0.0331553	µm^3	Surface	1	Class A	227
0.113493	µm^3	Surface	1	Class A	228
0.0714114	µm^3	Surface	1	Class A	230
0.0554715	µm^3	Surface	1	Class A	232
0.184905	µm^3	Surface	1	Class A	234
0.0452697	µm^3	Surface	1	Class A	235
0.193831	µm^3	Surface	1	Class A	236
0.352594	µm^3	Surface	1	Class A	237
0.0688611	µm^3	Surface	1	Class A	238
0.0408065	µm^3	Surface	1	Class A	239
0.0331554	µm^3	Surface	1	Class A	240
0.654818	µm^3	Surface	1	Class A	241
0.110305	µm^3	Surface	1	Class A	242
0.269068	µm^3	Surface	1	Class A	243
1.30198	µm^3	Surface	1	Class A	244
0.220611	µm^3	Surface	1	Class A	245
0.0331554	µm^3	Surface	1	Class A	247
0.0994662	µm^3	Surface	1	Class A	248
0.0707741	µm^3	Surface	1	Class A	249
0.0331553	µm^3	Surface	1	Class A	251
0.0828885	µm^3	Surface	1	Class A	252
0.0331554	µm^3	Surface	1	Class A	253
0.0535586	µm^3	Surface	1	Class A	254
0.0331554	µm^3	Surface	1	Class A	255
0.0714116	µm^3	Surface	1	Class A	256
0.670758	µm^3	Surface	1	Class A	258
0.554713	µm^3	Surface	1	Class A	259
0.0331552	µm^3	Surface	1	Class A	260
0.0446322	µm^3	Surface	1	Class A	262
0.0886267	µm^3	Surface	1	Class A	263
0.0994658	µm^3	Surface	1	Class A	264
0.0688611	µm^3	Surface	1	Class A	266
0.0822506	µm^3	Surface	1	Class A	267
0.0331554	µm^3	Surface	1	Class A	268
0.0599346	µm^3	Surface	1	Class A	269
0.36152	µm^3	Surface	1	Class A	270
0.443771	µm^3	Surface	1	Class A	271
0.135809	µm^3	Surface	1	Class A	272
0.0331553	µm^3	Surface	1	Class A	273
0.0561091	µm^3	Surface	1	Class A	274
0.21296	µm^3	Surface	1	Class A	277
0.844822	µm^3	Surface	1	Class A	278
0.302861	µm^3	Surface	1	Class A	279
0.0714113	µm^3	Surface	1	Class A	281
0.456522	µm^3	Surface	1	Class A	283
0.0714114	µm^3	Surface	1	Class A	287
0.306687	µm^3	Surface	1	Class A	290
0.0981908	µm^3	Surface	1	Class A	292
0.0452697	µm^3	Surface	1	Class A	293
0.237826	µm^3	Surface	1	Class A	294
0.0178528	µm^3	Surface	1	Class A	295
0.0561089	µm^3	Surface	1	Class A	296
0.0331553	µm^3	Surface	1	Class A	297
0.382561	µm^3	Surface	1	Class A	298
0.0331553	µm^3	Surface	1	Class A	299
0.770223	µm^3	Surface	1	Class A	300
0.774051	µm^3	Surface	1	Class A	301
0.177254	µm^3	Surface	1	Class A	302
0.165139	µm^3	Surface	1	Class A	304
0.807205	µm^3	Surface	1	Class A	305
0.109668	µm^3	Surface	1	Class A	306
0.0216785	µm^3	Surface	1	Class A	309
0.34303	µm^3	Surface	1	Class A	310
0.268431	µm^3	Surface	1	Class A	311
0.0331552	µm^3	Surface	1	Class A	312
0.811668	µm^3	Surface	1	Class A	313
0.343031	µm^3	Surface	1	Class A	314
0.0216785	µm^3	Surface	1	Class A	316
0.920062	µm^3	Surface	1	Class A	317
0.0331554	µm^3	Surface	1	Class A	318
0.238463	µm^3	Surface	1	Class A	319
0.434207	µm^3	Surface	1	Class A	320
0.0331554	µm^3	Surface	1	Class B	321
0.0331553	µm^3	Surface	1	Class B	322
0.0216785	µm^3	Surface	1	Class A	323
0.0331553	µm^3	Surface	1	Class B	324
0.0216786	µm^3	Surface	1	Class B	325
0.206583	µm^3	Surface	1	Class A	328
0.0529211	µm^3	Surface	1	Class B	329
0.0446322	µm^3	Surface	1	Class B	330
0.0446322	µm^3	Surface	1	Class B	331
0.043357	µm^3	Surface	1	Class B	333
0.0216785	µm^3	Surface	1	Class B	334
0.0331554	µm^3	Surface	1	Class B	336
0.0446322	µm^3	Surface	1	Class B	337
0.411254	µm^3	Surface	1	Class B	338
0.0854389	µm^3	Surface	1	Class B	339
0.195744	µm^3	Surface	1	Class B	340
0.538136	µm^3	Surface	1	Class B	341
0.0331553	µm^3	Surface	1	Class B	343
0.0828884	µm^3	Surface	1	Class B	344
0.302861	µm^3	Surface	1	Class B	345
0.357695	µm^3	Surface	1	Class B	346
0.143461	µm^3	Surface	1	Class B	348
0.214872	µm^3	Surface	1	Class B	349
0.206583	µm^3	Surface	1	Class B	352
0.0216785	µm^3	Surface	1	Class B	354
0.0790626	µm^3	Surface	1	Class B	355
0.0599346	µm^3	Surface	1	Class B	356
0.0975532	µm^3	Surface	1	Class B	357
0.0331553	µm^3	Surface	1	Class B	358
0.0599345	µm^3	Surface	1	Class B	359
0.0216785	µm^3	Surface	1	Class B	360
0.535585	µm^3	Surface	1	Class B	361
2.97505	µm^3	Surface	1	Class B	364
0.561727	µm^3	Surface	1	Class B	365
0.0216785	µm^3	Surface	1	Class B	366
0.141548	µm^3	Surface	1	Class B	367
0.0452698	µm^3	Surface	1	Class B	368
0.0828884	µm^3	Surface	1	Class B	369
0.0937275	µm^3	Surface	1	Class B	372
0.163226	µm^3	Surface	1	Class B	373
0.660556	µm^3	Surface	1	Class B	376
0.338567	µm^3	Surface	1	Class B	377
0.475014	µm^3	Surface	1	Class B	380
0.0331553	µm^3	Surface	1	Class B	383
0.338567	µm^3	Surface	1	Class B	385
0.0216785	µm^3	Surface	1	Class B	386
0.0816131	µm^3	Surface	1	Class B	387
0.65673	µm^3	Surface	1	Class B	389
0.0777874	µm^3	Surface	1	Class B	392
0.056109	µm^3	Surface	1	Class B	394
0.0599346	µm^3	Surface	1	Class B	395
0.0331553	µm^3	Surface	1	Class B	396
0.117957	µm^3	Surface	1	Class B	397
0.84036	µm^3	Surface	1	Class B	398
0.0331554	µm^3	Surface	1	Class B	399
0.0439944	µm^3	Surface	1	Class B	404
0.0682235	µm^3	Surface	1	Class B	405
0.257592	µm^3	Surface	1	Class B	406
0.187455	µm^3	Surface	1	Class B	407
1.21336	µm^3	Surface	1	Class B	409
0.357695	µm^3	Surface	1	Class B	410
0.0446322	µm^3	Surface	1	Class B	411
1.47159	µm^3	Surface	1	Class B	412
0.0714113	µm^3	Surface	1	Class B	413
3.15804	µm^3	Surface	1	Class B	415
0.0452698	µm^3	Surface	1	Class B	417
0.0714115	µm^3	Surface	1	Class B	418
0.117319	µm^3	Surface	1	Class B	421
1.06735	µm^3	Surface	1	Class B	422
0.0567467	µm^3	Surface	1	Class B	423
1.44353	µm^3	Surface	1	Class B	425
0.21806	µm^3	Surface	1	Class B	427
0.262692	µm^3	Surface	1	Class B	428
0.0216785	µm^3	Surface	1	Class B	429
0.881166	µm^3	Surface	1	Class B	430
0.109668	µm^3	Surface	1	Class B	431
0.770223	µm^3	Surface	1	Class B	432
2.11556	µm^3	Surface	1	Class B	433
0.140272	µm^3	Surface	1	Class B	434
0.179804	µm^3	Surface	1	Class B	435
2.20228	µm^3	Surface	1	Class B	436
0.0554714	µm^3	Surface	1	Class B	437
0.363434	µm^3	Surface	1	Class B	438
0.285008	µm^3	Surface	1	Class B	439
0.0331553	µm^3	Surface	1	Class B	442
0.235912	µm^3	Surface	1	Class B	443
0.0439946	µm^3	Surface	1	Class B	444
0.0216785	µm^3	Surface	1	Class B	445
0.12497	µm^3	Surface	1	Class B	446
0.34048	µm^3	Surface	1	Class B	447
1.52132	µm^3	Surface	1	Class B	448
0.236551	µm^3	Surface	1	Class B	449
0.110943	µm^3	Surface	1	Class B	451
0.056109	µm^3	Surface	1	Class B	452
0.568741	µm^3	Surface	1	Class B	453
0.582769	µm^3	Surface	1	Class B	454
0.0216785	µm^3	Surface	1	Class B	455
1.18722	µm^3	Surface	1	Class B	456
0.099466	µm^3	Surface	1	Class B	457
0.32709	µm^3	Surface	1	Class B	458
0.327728	µm^3	Surface	1	Class B	459
0.125608	µm^3	Surface	1	Class B	460
0.354507	µm^3	Surface	1	Class B	461
0.0580218	µm^3	Surface	1	Class B	463
0.585956	µm^3	Surface	1	Class B	464
1.41229	µm^3	Surface	1	Class B	465
0.0216785	µm^3	Surface	1	Class B	466
1.05141	µm^3	Surface	1	Class B	467
0.438033	µm^3	Surface	1	Class B	468
0.628039	µm^3	Surface	1	Class B	469
0.0216785	µm^3	Surface	1	Class B	470
0.113493	µm^3	Surface	1	Class B	471
0.0567466	µm^3	Surface	1	Class B	472
0.0216785	µm^3	Surface	1	Class B	474
0.285646	µm^3	Surface	1	Class B	477
0.35642	µm^3	Surface	1	Class B	478
0.109668	µm^3	Surface	1	Class B	479
0.185542	µm^3	Surface	1	Class B	480
0.516457	µm^3	Surface	1	Class B	481
0.0216785	µm^3	Surface	1	Class B	483
0.155575	µm^3	Surface	1	Class B	485
0.0599346	µm^3	Surface	1	Class B	486
0.0216785	µm^3	Surface	1	Class B	488
0.0331554	µm^3	Surface	1	Class B	489
0.273532	µm^3	Surface	1	Class B	490
0.166414	µm^3	Surface	1	Class B	491
0.0446321	µm^3	Surface	1	Class B	494
0.0950028	µm^3	Surface	1	Class B	497
0.0446322	µm^3	Surface	1	Class B	498
0.0216785	µm^3	Surface	1	Class B	499
0.107117	µm^3	Surface	1	Class B	500
0.0937275	µm^3	Surface	1	Class B	502
0.0331553	µm^3	Surface	1	Class B	503
0.119869	µm^3	Surface	1	Class B	505
0.76576	µm^3	Surface	1	Class B	506
0.197657	µm^3	Surface	1	Class B	511
0.0561089	µm^3	Surface	1	Class B	512
0.113493	µm^3	Surface	1	Class B	514
0.219335	µm^3	Surface	1	Class B	515
0.0867138	µm^3	Surface	1	Class B	516
0.835897	µm^3	Surface	1	Class B	517
0.0981906	µm^3	Surface	1	Class B	518
0.617199	µm^3	Surface	1	Class B	519
0.398502	µm^3	Surface	1	Class B	520
1.46457	µm^3	Surface	1	Class B	521
0.381924	µm^3	Surface	1	Class B	522
0.113493	µm^3	Surface	1	Class B	523
0.0675859	µm^3	Surface	1	Class B	525
0.732605	µm^3	Surface	1	Class B	526
0.155575	µm^3	Surface	1	Class B	527
0.112218	µm^3	Surface	1	Class B	528
0.084801	µm^3	Surface	1	Class B	530
0.805292	µm^3	Surface	1	Class B	532
0.0331553	µm^3	Surface	1	Class B	533
0.0216785	µm^3	Surface	1	Class B	534
0.18873	µm^3	Surface	1	Class B	536
0.242926	µm^3	Surface	1	Class B	538
0.798278	µm^3	Surface	1	Class B	539
0.163226	µm^3	Surface	1	Class B	542
0.0714115	µm^3	Surface	1	Class B	543
0.304136	µm^3	Surface	1	Class B	544
0.214234	µm^3	Surface	1	Class B	548
0.238463	µm^3	Surface	1	Class B	549
0.278632	µm^3	Surface	1	Class B	550
0.219335	µm^3	Surface	1	Class B	552
0.0714114	µm^3	Surface	1	Class B	556
0.0331553	µm^3	Surface	1	Class B	557
0.0216785	µm^3	Surface	1	Class B	558
0.643341	µm^3	Surface	1	Class B	559
0.0446322	µm^3	Surface	1	Class B	560
0.0828883	µm^3	Surface	1	Class B	561
0.377881	µm^3	Surface	1	Class A	563
2.69257	µm^3	Surface	1	Class A	564
1.49942	µm^3	Surface	1	Class A	565
0.873131	µm^3	Surface	1	Class A	566
0.283865	µm^3	Surface	1	Class A	567
0.955813	µm^3	Surface	1	Class A	568
0.374482	µm^3	Surface	1	Class B	569
1.36722	µm^3	Surface	1	Class B	570
0.414718	µm^3	Surface	1	Class B	571
0.879762	µm^3	Surface	1	Class B	573
