# Supplementary material for: Programmable artificial RNA condensates in mammalian cells
Source: Nat Nanotechnol. 2026 Apr 29;21(6):821–30. doi: 10.1038/s41565-026-02164-7 (PMC13293865; doi:10.1038/s41565-026-02164-7)
Supplement: Supplementary file 5 — Condensate volume and number quantification, as well as CCDFs, shown in Fig. 3. [file 41565_2026_2164_MOESM5_ESM.zip › Source Data Fig. 3/Condensate volume and number (Figure 3)/Condensate volume/10nt 3A Broccoli/outside/20240516_10ntAABr_10uMDFHBI_20-40_Sample3_3_3_outside.xls]

## Sheet: Detailed
Detailed
Volume	Unit	Category	Time	Set 1	ID
1.31027	µm^3	Surface	1	Class B	0
0.099466	µm^3	Surface	1	Class B	2
0.892642	µm^3	Surface	1	Class B	3
0.530484	µm^3	Surface	1	Class B	4
0.0720491	µm^3	Surface	1	Class B	5
0.0216784	µm^3	Surface	1	Class B	6
0.459711	µm^3	Surface	1	Class B	7
0.870327	µm^3	Surface	1	Class B	8
0.225074	µm^3	Surface	1	Class B	9
0.0331554	µm^3	Surface	1	Class B	10
0.179804	µm^3	Surface	1	Class B	11
0.534949	µm^3	Surface	1	Class B	12
2.85518	µm^3	Surface	1	Class B	14
2.77038	µm^3	Surface	1	Class B	15
0.0930901	µm^3	Surface	1	Class B	17
0.067586	µm^3	Surface	1	Class B	19
0.0707738	µm^3	Surface	1	Class B	20
0.0554714	µm^3	Surface	1	Class B	21
0.0822506	µm^3	Surface	1	Class B	22
0.606997	µm^3	Surface	1	Class B	24
0.232088	µm^3	Surface	1	Class B	25
0.0714116	µm^3	Surface	1	Class B	26
0.0822506	µm^3	Surface	1	Class B	28
0.101379	µm^3	Surface	1	Class B	29
0.235913	µm^3	Surface	1	Class B	30
1.40655	µm^3	Surface	1	Class B	31
0.323902	µm^3	Surface	1	Class B	32
0.0561088	µm^3	Surface	1	Class B	33
4.44154	µm^3	Surface	1	Class B	34
0.293935	µm^3	Surface	1	Class A	35
0.380011	µm^3	Surface	1	Class A	37
0.345581	µm^3	Surface	1	Class A	38
0.332191	µm^3	Surface	1	Class B	39
0.182992	µm^3	Surface	1	Class A	40
0.112218	µm^3	Surface	1	Class A	42
0.0331553	µm^3	Surface	1	Class A	43
0.511995	µm^3	Surface	1	Class A	45
0.225711	µm^3	Surface	1	Class A	47
0.408704	µm^3	Surface	1	Class A	48
0.205946	µm^3	Surface	1	Class A	49
0.0446322	µm^3	Surface	1	Class A	50
0.287559	µm^3	Surface	1	Class A	51
1.55639	µm^3	Surface	1	Class A	52
1.91472	µm^3	Surface	1	Class A	53
0.0331554	µm^3	Surface	1	Class A	54
0.0822507	µm^3	Surface	1	Class A	56
0.304774	µm^3	Surface	1	Class A	58
0.480115	µm^3	Surface	1	Class A	61
0.0701361	µm^3	Surface	1	Class A	62
3.54124	µm^3	Surface	1	Class A	64
0.707738	µm^3	Surface	1	Class A	66
0.936638	µm^3	Surface	1	Class A	67
0.53176	µm^3	Surface	1	Class A	68
6.11269	µm^3	Surface	1	Class A	70
1.17064	µm^3	Surface	1	Class A	71
0.262692	µm^3	Surface	1	Class A	72
1.41803	µm^3	Surface	1	Class A	73
1.08074	µm^3	Surface	1	Class A	74
1.07245	µm^3	Surface	1	Class A	75
0.156213	µm^3	Surface	1	Class A	76
0.265243	µm^3	Surface	1	Class A	77
0.0599346	µm^3	Surface	1	Class A	78
0.0822506	µm^3	Surface	1	Class A	80
