# Supplementary material for: Programmable artificial RNA condensates in mammalian cells
Source: Nat Nanotechnol. 2026 Apr 29;21(6):821–30. doi: 10.1038/s41565-026-02164-7 (PMC13293865; doi:10.1038/s41565-026-02164-7)
Supplement: Supplementary file 5 — Condensate volume and number quantification, as well as CCDFs, shown in Fig. 3. [file 41565_2026_2164_MOESM5_ESM.zip › Source Data Fig. 3/Condensate volume and number (Figure 3)/Condensate volume/10nt 3A Broccoli/outside.csv]

Cell	Class	Average volume
Sample1_1_1_outside	Class A	1.4730371821349786
Sample1_1_2_outside	Class B	0.739637926824995
Sample1_1_4_outside	Class A	0.7813851430191326
Sample1_1_4_outside	Class B	0.8886662605440333
Sample1_1_4_outside	Class C	0.7529236523434519
Sample1_1_4_outside	Class D	0.6914992414337272
Sample1_2_1_outside	Class A	0.6148694745912138
Sample1_2_1_outside	Class B	1.2598180228357647
Sample1_2_1_outside	Class C	0.5283971259272412
Sample1_2_2_outside	Class A	0.842365040238221
Sample1_2_2_outside	Class B	0.750290041160879
Sample1_2_3_outside	Class A	0.4741966996807605
Sample1_2_3_outside	Class B	0.8251569629991772
Sample2_1_2_outside	Class A	0.24666213671291115
Sample2_1_3_outside	Class A	0.5728026112044851
Sample2_1_4_outside	Class A	0.6029663961529732
Sample2_1_5_outside	Class A	1.178520310751122
Sample2_1_5_outside	Class B	2.4494514550421047
Sample2_1_5_outside	Class C	0.7029787157343267
Sample2_1_5_outside	Class D	1.6159479779889807
Sample2_1_7_outside	Class A	0.45967488972152154
Sample2_1_8_outside	Class A	0.7421625453024739
Sample2_1_9_outside	Class A	0.8552477459382751
Sample2_2_1_outside	Class A	2.2315241067980724
Sample2_2_1_outside	Class B	2.1938099371585644
Sample2_2_1_outside	Class C	1.543804491674828
Sample2_2_2_outside	Class A	1.2119786176909604
Sample2_2_3_outside	Class A	1.633488772592197
Sample2_2_3_outside	Class B	0.6606801617890596
Sample2_2_4_outside	Class A	0.7910132169384848
Sample2_2_4_outside	Class B	0.8859255231234809
Sample2_2_5_outside	Class A	0.909882253780961
Sample2_2_5_outside	Class B	1.236068080223742
Sample2_2_5_outside	Class C	0.35001336889607565
Sample2_2_6_outside	Class A	3.863744961686878
Sample3_1_1_outside	Class A	0.7678703283891082
Sample3_1_1_outside	Class B	1.1267900424147095
Sample3_1_2_outside	Class A	1.5293129732459783
Sample3_1_2_outside	Class B	1.1776900809039088
Sample3_1_3_outside	Class A	0.5057213094719023
Sample3_1_3_outside	Class B	0.5301617225677725
Sample3_1_4_outside	Class A	0.8851655674963326
Sample3_1_5_outside	Class A	0.3608747978026095
Sample3_1_5_outside	Class B	0.6139075496057803
Sample3_3_1_outside	Class A	0.36897078413387824
Sample3_3_1_outside	Class B	0.23630332980989194
Sample3_3_2_outside	Class A	0.2670770571158643
Sample3_3_2_outside	Class B	0.3269716276857205
Sample3_3_3_outside	Class A	0.7537042408278494
Sample3_3_3_outside	Class B	0.6371557551125685
