# Supplementary material for: Programmable artificial RNA condensates in mammalian cells
Source: Nat Nanotechnol. 2026 Apr 29;21(6):821–30. doi: 10.1038/s41565-026-02164-7 (PMC13293865; doi:10.1038/s41565-026-02164-7)
Supplement: Supplementary file 5 — Condensate volume and number quantification, as well as CCDFs, shown in Fig. 3. [file 41565_2026_2164_MOESM5_ESM.zip › Source Data Fig. 3/Condensate volume and number (Figure 3)/Condensate volume/10nt 3WT Broccoli/10ntwtBr_outside_allMeasurements.csv]

Detailed	Unnamed: 1	Unnamed: 2	Unnamed: 3	Unnamed: 4	Unnamed: 5		5144.632383
Volume	Unit	Category	Time	Set 1	ID
0.0289772	µm^3	Surface	1	Class A	0
0.556894004	µm^3	Surface	1	Class A	1
0.017423	µm^3	Surface	1	Class A	2
0.018431799	µm^3	Surface	1	Class A	4
0.0236587	µm^3	Surface	1	Class A	5
0.015589	µm^3	Surface	1	Class A	9
0.053369399	µm^3	Surface	1	Class A	10
0.053828001	µm^3	Surface	1	Class A	13
0.015955901	µm^3	Surface	1	Class A	15
0.064373299	µm^3	Surface	1	Class A	16
0.071892902	µm^3	Surface	1	Class A	17
0.0850977	µm^3	Surface	1	Class A	21
0.995130002	µm^3	Surface	1	Class A	22
0.132047996	µm^3	Surface	1	Class A	23
0.223564997	µm^3	Surface	1	Class A	26
0.015955901	µm^3	Surface	1	Class A	28
0.0684084	µm^3	Surface	1	Class A	29
0.0324619	µm^3	Surface	1	Class A	31
0.0592383	µm^3	Surface	1	Class A	32
0.026409499	µm^3	Surface	1	Class A	33
0.019532099	µm^3	Surface	1	Class A	35
0.0139384	µm^3	Surface	1	Class A	36
0.114349999	µm^3	Surface	1	Class A	37
0.022007899	µm^3	Surface	1	Class A	39
0.577709973	µm^3	Surface	1	Class A	41
0.33782199	µm^3	Surface	1	Class A	43
0.108847998	µm^3	Surface	1	Class A	44
9.627039909	µm^3	Surface	1	Class A	45
0.0381473	µm^3	Surface	1	Class A	46
0.122511998	µm^3	Surface	1	Class A	47
0.091333203	µm^3	Surface	1	Class A	49
0.60155201	µm^3	Surface	1	Class A	50
0.043649402	µm^3	Surface	1	Class A	51
0.023566799	µm^3	Surface	1	Class A	52
0.031269699	µm^3	Surface	1	Class A	53
0.154330999	µm^3	Surface	1	Class A	55
0.750015974	µm^3	Surface	1	Class A	56
0.115542002	µm^3	Surface	1	Class A	57
0.075469099	µm^3	Surface	1	Class A	58
0.385048002	µm^3	Surface	1	Class A	62
0.051810399	µm^3	Surface	1	Class A	63
0.312606007	µm^3	Surface	1	Class A	64
0.136449993	µm^3	Surface	1	Class A	65
0.057404201	µm^3	Surface	1	Class A	66
0.137457997	µm^3	Surface	1	Class A	67
0.0119211	µm^3	Surface	1	Class A	69
0.0295274	µm^3	Surface	1	Class A	70
0.0124712	µm^3	Surface	1	Class A	71
0.055111699	µm^3	Surface	1	Class A	72
0.079228997	µm^3	Surface	1	Class A	73
0.094176002	µm^3	Surface	1	Class A	74
0.048234299	µm^3	Surface	1	Class A	75
0.171754003	µm^3	Surface	1	Class A	76
1.97183001	µm^3	Surface	1	Class A	77
0.032278299	µm^3	Surface	1	Class A	78
0.161759004	µm^3	Surface	1	Class A	79
0.022008101	µm^3	Surface	1	Class A	81
0.380371988	µm^3	Surface	1	Class A	82
0.0336539	µm^3	Surface	1	Class A	84
0.10949	µm^3	Surface	1	Class A	85
0.091791399	µm^3	Surface	1	Class A	86
0.048234399	µm^3	Surface	1	Class A	87
0.106922001	µm^3	Surface	1	Class A	88
0.135991007	µm^3	Surface	1	Class A	90
0.320674986	µm^3	Surface	1	Class A	91
0.0202656	µm^3	Surface	1	Class A	92
0.0598801	µm^3	Surface	1	Class A	93
0.022008	µm^3	Surface	1	Class A	96
0.066849597	µm^3	Surface	1	Class A	98
0.107014	µm^3	Surface	1	Class A	99
0.024025301	µm^3	Surface	1	Class A	100
0.163683996	µm^3	Surface	1	Class A	101
0.066666096	µm^3	Surface	1	Class A	102
0.103987999	µm^3	Surface	1	Class A	103
0.0232001	µm^3	Surface	1	Class A	108
0.0103621	µm^3	Surface	1	Class A	109
0.0249424	µm^3	Surface	1	Class A	111
0.070517398	µm^3	Surface	1	Class A	112
0.0117377	µm^3	Surface	1	Class A	113
0.0588715	µm^3	Surface	1	Class A	114
0.047500599	µm^3	Surface	1	Class A	115
0.44144401	µm^3	Surface	1	Class A	117
0.042365398	µm^3	Surface	1	Class A	118
0.060522199	µm^3	Surface	1	Class A	119
0.0121961	µm^3	Surface	1	Class A	120
0.119027004	µm^3	Surface	1	Class A	123
0.206233993	µm^3	Surface	1	Class A	124
0.082254998	µm^3	Surface	1	Class A	125
0.0310863	µm^3	Surface	1	Class A	126
0.077119797	µm^3	Surface	1	Class A	128
0.0117376	µm^3	Surface	1	Class A	129
0.034295801	µm^3	Surface	1	Class A	130
0.0450247	µm^3	Surface	1	Class A	131
0.0160475	µm^3	Surface	1	Class A	132
0.0132965	µm^3	Surface	1	Class A	134
0.025584299	µm^3	Surface	1	Class A	136
0.091241598	µm^3	Surface	1	Class A	138
0.0976604	µm^3	Surface	1	Class A	139
0.109857	µm^3	Surface	1	Class A	140
0.263179004	µm^3	Surface	1	Class A	142
0.102612004	µm^3	Surface	1	Class A	146
0.222555995	µm^3	Surface	1	Class A	147
0.0164143	µm^3	Surface	1	Class A	152
0.0277851	µm^3	Surface	1	Class A	154
0.060705401	µm^3	Surface	1	Class A	156
0.083263703	µm^3	Surface	1	Class A	159
0.030261099	µm^3	Surface	1	Class A	160
0.024483901	µm^3	Surface	1	Class A	162
0.215679005	µm^3	Surface	1	Class A	164
0.035579599	µm^3	Surface	1	Class A	167
0.066023998	µm^3	Surface	1	Class A	168
0.574774981	µm^3	Surface	1	Class A	169
0.019807201	µm^3	Surface	1	Class A	170
0.021090901	µm^3	Surface	1	Class A	171
0.0823467	µm^3	Surface	1	Class A	172
0.138558999	µm^3	Surface	1	Class A	174
0.088490702	µm^3	Surface	1	Class A	176
0.073084898	µm^3	Surface	1	Class A	177
0.472346991	µm^3	Surface	1	Class A	178
0.123703003	µm^3	Surface	1	Class A	179
0.0397061	µm^3	Surface	1	Class A	180
0.090049498	µm^3	Surface	1	Class A	182
0.018523401	µm^3	Surface	1	Class A	184
0.058046099	µm^3	Surface	1	Class A	185
0.195779994	µm^3	Surface	1	Class A	186
0.086656503	µm^3	Surface	1	Class A	188
0.032370102	µm^3	Surface	1	Class A	189
0.067216098	µm^3	Surface	1	Class A	190
0.134616002	µm^3	Surface	1	Class A	191
0.300776988	µm^3	Surface	1	Class A	192
0.017423	µm^3	Surface	1	Class A	194
0.020082301	µm^3	Surface	1	Class A	195
0.165794	µm^3	Surface	1	Class A	196
0.0175147	µm^3	Surface	1	Class A	197
0.085097797	µm^3	Surface	1	Class A	198
0.060980599	µm^3	Surface	1	Class A	199
0.038605701	µm^3	Surface	1	Class A	200
0.054286402	µm^3	Surface	1	Class A	201
0.063548103	µm^3	Surface	1	Class A	202
0.120402001	µm^3	Surface	1	Class A	203
0.032095201	µm^3	Surface	1	Class A	204
0.179823995	µm^3	Surface	1	Class A	205
0.016781099	µm^3	Surface	1	Class A	206
0.0616224	µm^3	Surface	1	Class A	207
0.0154056	µm^3	Surface	1	Class A	208
0.0979359	µm^3	Surface	1	Class A	209
0.136175007	µm^3	Surface	1	Class A	211
0.010087	µm^3	Surface	1	Class A	212
0.0428239	µm^3	Surface	1	Class A	214
0.092617199	µm^3	Surface	1	Class A	215
0.134249002	µm^3	Surface	1	Class A	217
0.648411989	µm^3	Surface	1	Class A	222
0.261896014	µm^3	Surface	1	Class A	223
0.054378301	µm^3	Surface	1	Class A	226
0.069875501	µm^3	Surface	1	Class A	227
0.065382197	µm^3	Surface	1	Class A	229
0.0212745	µm^3	Surface	1	Class A	230
0.036313199	µm^3	Surface	1	Class A	231
0.229250997	µm^3	Surface	1	Class A	232
0.0176981	µm^3	Surface	1	Class A	234
0.021641299	µm^3	Surface	1	Class A	235
0.044566199	µm^3	Surface	1	Class A	236
0.032095101	µm^3	Surface	1	Class A	237
0.0270516	µm^3	Surface	1	Class A	238
0.075377397	µm^3	Surface	1	Class A	239
0.352954	µm^3	Surface	1	Class A	240
0.119576998	µm^3	Surface	1	Class A	241
0.132323995	µm^3	Surface	1	Class A	242
0.048326001	µm^3	Surface	1	Class A	243
0.155615002	µm^3	Surface	1	Class A	244
0.068316497	µm^3	Surface	1	Class A	246
0.155798003	µm^3	Surface	1	Class A	247
0.0121044	µm^3	Surface	1	Class A	249
0.168636993	µm^3	Surface	1	Class A	250
0.058229499	µm^3	Surface	1	Class A	251
0.0498848	µm^3	Surface	1	Class A	252
0.021549599	µm^3	Surface	1	Class A	253
0.271982998	µm^3	Surface	1	Class A	254
0.096376903	µm^3	Surface	1	Class A	255
0.077578202	µm^3	Surface	1	Class A	257
0.030077601	µm^3	Surface	1	Class A	258
0.112791002	µm^3	Surface	1	Class A	259
0.0235669	µm^3	Surface	1	Class A	261
0.034112401	µm^3	Surface	1	Class A	263
0.182758003	µm^3	Surface	1	Class A	264
0.076019399	µm^3	Surface	1	Class A	267
0.056579102	µm^3	Surface	1	Class A	268
0.054744899	µm^3	Surface	1	Class A	270
0.0265013	µm^3	Surface	1	Class A	271
0.091150001	µm^3	Surface	1	Class A	272
0.053185999	µm^3	Surface	1	Class A	274
0.052910902	µm^3	Surface	1	Class A	276
0.054928299	µm^3	Surface	1	Class A	277
0.141585007	µm^3	Surface	1	Class A	278
0.082163297	µm^3	Surface	1	Class A	279
0.285187006	µm^3	Surface	1	Class A	280
0.0143053	µm^3	Surface	1	Class A	281
0.053186201	µm^3	Surface	1	Class A	282
0.0447498	µm^3	Surface	1	Class A	283
0.017423	µm^3	Surface	1	Class A	284
0.053277701	µm^3	Surface	1	Class A	287
0.206325993	µm^3	Surface	1	Class A	290
0.0516272	µm^3	Surface	1	Class A	291
0.0103621	µm^3	Surface	1	Class A	292
0.151122004	µm^3	Surface	1	Class A	293
0.041998699	µm^3	Surface	1	Class A	296
0.102521002	µm^3	Surface	1	Class A	300
0.0116459	µm^3	Surface	1	Class A	301
0.616683006	µm^3	Surface	1	Class A	302
0.127829999	µm^3	Surface	1	Class A	304
0.275375009	µm^3	Surface	1	Class A	306
0.070150502	µm^3	Surface	1	Class A	307
0.057129201	µm^3	Surface	1	Class A	309
0.057496	µm^3	Surface	1	Class A	310
0.88894099	µm^3	Surface	1	Class A	311
0.0817964	µm^3	Surface	1	Class A	312
0.544515014	µm^3	Surface	1	Class A	313
0.0334705	µm^3	Surface	1	Class A	316
0.049242899	µm^3	Surface	1	Class A	317
0.0635482	µm^3	Surface	1	Class A	318
0.0296191	µm^3	Surface	1	Class A	319
0.012838	µm^3	Surface	1	Class A	320
0.0383307	µm^3	Surface	1	Class A	321
0.0561205	µm^3	Surface	1	Class A	322
0.252725005	µm^3	Surface	1	Class A	323
0.032095	µm^3	Surface	1	Class A	324
0.0266848	µm^3	Surface	1	Class A	325
0.390733987	µm^3	Surface	1	Class A	327
0.123887002	µm^3	Surface	1	Class A	329
0.329845011	µm^3	Surface	1	Class A	331
0.0142135	µm^3	Surface	1	Class A	332
0.144886002	µm^3	Surface	1	Class A	333
0.129114002	µm^3	Surface	1	Class A	335
0.081704699	µm^3	Surface	1	Class A	337
0.334888995	µm^3	Surface	1	Class A	338
0.0236587	µm^3	Surface	1	Class A	340
0.0222832	µm^3	Surface	1	Class A	341
0.061347399	µm^3	Surface	1	Class A	342
0.145253003	µm^3	Surface	1	Class A	343
0.037597001	µm^3	Surface	1	Class A	344
0.215037003	µm^3	Surface	1	Class A	345
0.257218987	µm^3	Surface	1	Class A	347
0.029069001	µm^3	Surface	1	Class A	348
0.150938004	µm^3	Surface	1	Class A	350
0.057587601	µm^3	Surface	1	Class A	351
0.0338374	µm^3	Surface	1	Class A	353
0.040348101	µm^3	Surface	1	Class A	354
0.066757701	µm^3	Surface	1	Class A	355
0.052360799	µm^3	Surface	1	Class A	357
0.067032799	µm^3	Surface	1	Class A	358
0.118110001	µm^3	Surface	1	Class A	359
0.227507994	µm^3	Surface	1	Class A	360
0.484450996	µm^3	Surface	1	Class A	362
0.022741601	µm^3	Surface	1	Class A	366
0.071801297	µm^3	Surface	1	Class A	367
0.024300501	µm^3	Surface	1	Class A	368
0.062814601	µm^3	Surface	1	Class A	370
0.065932497	µm^3	Surface	1	Class A	371
0.023841999	µm^3	Surface	1	Class A	373
0.032003399	µm^3	Surface	1	Class A	374
0.246123001	µm^3	Surface	1	Class A	375
0.035671301	µm^3	Surface	1	Class A	377
0.084822796	µm^3	Surface	1	Class A	380
0.075744301	µm^3	Surface	1	Class A	382
0.071434401	µm^3	Surface	1	Class A	384
0.030261001	µm^3	Surface	1	Class A	385
0.0134799	µm^3	Surface	1	Class A	386
0.023841999	µm^3	Surface	1	Class A	387
0.420262009	µm^3	Surface	1	Class A	388
0.0132048	µm^3	Surface	1	Class A	389
0.0202657	µm^3	Surface	1	Class A	390
0.0449332	µm^3	Surface	1	Class A	392
0.230534002	µm^3	Surface	1	Class A	393
0.077853397	µm^3	Surface	1	Class A	395
0.327919006	µm^3	Surface	1	Class A	396
0.0607973	µm^3	Surface	1	Class A	397
0.0469505	µm^3	Surface	1	Class A	398
0.301784009	µm^3	Surface	1	Class A	400
0.0163226	µm^3	Surface	1	Class A	402
0.107564002	µm^3	Surface	1	Class A	403
0.646668971	µm^3	Surface	1	Class A	404
0.095826797	µm^3	Surface	1	Class A	410
0.011921	µm^3	Surface	1	Class A	412
0.230167001	µm^3	Surface	1	Class A	414
0.530577004	µm^3	Surface	1	Class A	416
0.113250002	µm^3	Surface	1	Class A	417
0.148095995	µm^3	Surface	1	Class A	418
0.130763993	µm^3	Surface	1	Class A	421
0.139384001	µm^3	Surface	1	Class A	422
0.0121044	µm^3	Surface	1	Class A	423
0.248047993	µm^3	Surface	1	Class A	424
0.163225994	µm^3	Surface	1	Class A	425
0.155798003	µm^3	Surface	1	Class A	426
0.0235669	µm^3	Surface	1	Class A	427
0.071709402	µm^3	Surface	1	Class A	429
0.021733001	µm^3	Surface	1	Class A	430
0.0136633	µm^3	Surface	1	Class A	432
0.0844559	µm^3	Surface	1	Class A	433
0.035487901	µm^3	Surface	1	Class A	434
1.346709967	µm^3	Surface	1	Class A	435
0.0261345	µm^3	Surface	1	Class A	436
0.223197997	µm^3	Surface	1	Class A	437
0.0264096	µm^3	Surface	1	Class A	439
0.485918999	µm^3	Surface	1	Class A	441
0.352862	µm^3	Surface	1	Class A	442
0.282068998	µm^3	Surface	1	Class A	444
0.059513401	µm^3	Surface	1	Class A	445
0.035029501	µm^3	Surface	1	Class A	446
0.052452601	µm^3	Surface	1	Class A	447
0.019257	µm^3	Surface	1	Class A	449
0.160567001	µm^3	Surface	1	Class A	451
0.0239338	µm^3	Surface	1	Class A	452
0.036771901	µm^3	Surface	1	Class A	453
0.231268004	µm^3	Surface	1	Class A	457
0.175605997	µm^3	Surface	1	Class A	458
0.101879001	µm^3	Surface	1	Class A	460
0.091883399	µm^3	Surface	1	Class A	461
0.081521399	µm^3	Surface	1	Class A	462
0.225857005	µm^3	Surface	1	Class A	463
0.267031014	µm^3	Surface	1	Class A	464
0.482106	µm^3	Surface	1	Class A	466
0.52016598	µm^3	Surface	1	Class A	467
0.405957997	µm^3	Surface	1	Class A	469
0.329261005	µm^3	Surface	1	Class A	471
0.289655	µm^3	Surface	1	Class A	472
0.274334013	µm^3	Surface	1	Class A	473
0.312148005	µm^3	Surface	1	Class A	474
0.588936985	µm^3	Surface	1	Class A	475
1.144749999	µm^3	Surface	1	Class A	476
0.272358	µm^3	Surface	1	Class A	479
0.243092	µm^3	Surface	1	Class A	480
0.265311003	µm^3	Surface	1	Class A	481
0.323174	µm^3	Surface	1	Class A	482
0.501450002	µm^3	Surface	1	Class A	484
0.885344982	µm^3	Surface	1	Class A	485
1.461130023	µm^3	Surface	1	Class A	486
0.273254991	µm^3	Surface	1	Class A	487
0.317108005	µm^3	Surface	1	Class A	488
0.39219901	µm^3	Surface	1	Class A	489
0.064245999	µm^3	Surface	1	Class A	490
8.229649544	µm^3	Surface	1	Class A	492
0.802932024	µm^3	Surface	1	Class A	493
0.105264999	µm^3	Surface	1	Class A	494
0.168022007	µm^3	Surface	1	Class A	496
0.0822642	µm^3	Surface	1	Class A	497
0.259328991	µm^3	Surface	1	Class A	498
0.955947995	µm^3	Surface	1	Class A	499
0.161081001	µm^3	Surface	1	Class A	500
0.236323997	µm^3	Surface	1	Class A	501
0.185282007	µm^3	Surface	1	Class A	502
0.17374	µm^3	Surface	1	Class A	503
0.387712985	µm^3	Surface	1	Class A	506
0.0703751	µm^3	Surface	1	Class A	507
0.216165006	µm^3	Surface	1	Class A	508
0.861558974	µm^3	Surface	1	Class A	509
0.246334001	µm^3	Surface	1	Class A	510
0.26571101	µm^3	Surface	1	Class A	511
0.389331996	µm^3	Surface	1	Class A	512
0.223545	µm^3	Surface	1	Class A	513
0.119070999	µm^3	Surface	1	Class A	514
1.117799997	µm^3	Surface	1	Class A	515
0.248862997	µm^3	Surface	1	Class A	516
9.947210312	µm^3	Surface	1	Class A	517
0.618602991	µm^3	Surface	1	Class A	518
0.465232015	µm^3	Surface	1	Class A	519
0.898244977	µm^3	Surface	1	Class A	520
6.560959816	µm^3	Surface	1	Class A	521
0.27493	µm^3	Surface	1	Class A	522
0.551859975	µm^3	Surface	1	Class A	523
0.369688988	µm^3	Surface	1	Class A	524
0.147982001	µm^3	Surface	1	Class A	525
0.159235001	µm^3	Surface	1	Class A	526
Volume	Unit	Category	Time	Set 1	ID
0.900403976	µm^3	Surface	1	Class A	3
0.158915997	µm^3	Surface	1	Class A	5
0.155890003	µm^3	Surface	1	Class A	6
0.339107007	µm^3	Surface	1	Class A	7
0.157631993	µm^3	Surface	1	Class A	8
0.0386975	µm^3	Surface	1	Class A	9
0.122694999	µm^3	Surface	1	Class A	11
0.156807005	µm^3	Surface	1	Class A	12
0.131038994	µm^3	Surface	1	Class A	13
0.154606	µm^3	Surface	1	Class A	14
0.0142135	µm^3	Surface	1	Class A	15
0.020082301	µm^3	Surface	1	Class A	16
0.294541001	µm^3	Surface	1	Class A	20
0.114992	µm^3	Surface	1	Class A	22
0.186701	µm^3	Surface	1	Class A	23
0.631722987	µm^3	Surface	1	Class A	25
0.0618058	µm^3	Surface	1	Class A	28
0.242547005	µm^3	Surface	1	Class A	30
0.648778975	µm^3	Surface	1	Class A	31
0.068775304	µm^3	Surface	1	Class A	32
0.260428011	µm^3	Surface	1	Class A	33
0.439702004	µm^3	Surface	1	Class A	34
0.294449002	µm^3	Surface	1	Class A	35
0.318291992	µm^3	Surface	1	Class A	37
0.286653996	µm^3	Surface	1	Class A	39
0.833553016	µm^3	Surface	1	Class A	41
0.561205029	µm^3	Surface	1	Class A	42
0.0842724	µm^3	Surface	1	Class A	43
0.419436008	µm^3	Surface	1	Class A	44
0.213753	µm^3	Surface	1	Class A	45
0.767255008	µm^3	Surface	1	Class A	46
0.933965981	µm^3	Surface	1	Class A	47
0.30636999	µm^3	Surface	1	Class A	48
0.266663998	µm^3	Surface	1	Class A	49
0.731491983	µm^3	Surface	1	Class A	50
0.178632006	µm^3	Surface	1	Class A	51
0.238786995	µm^3	Surface	1	Class A	52
0.457949996	µm^3	Surface	1	Class A	53
0.188993007	µm^3	Surface	1	Class A	55
0.314622998	µm^3	Surface	1	Class A	56
1.22044003	µm^3	Surface	1	Class A	57
0.036129799	µm^3	Surface	1	Class A	58
0.066207297	µm^3	Surface	1	Class A	61
0.323150992	µm^3	Surface	1	Class A	62
0.410540998	µm^3	Surface	1	Class A	64
0.188352004	µm^3	Surface	1	Class A	67
0.363775015	µm^3	Surface	1	Class A	68
0.094176099	µm^3	Surface	1	Class A	71
0.520031989	µm^3	Surface	1	Class A	72
0.119667999	µm^3	Surface	1	Class A	73
0.149379998	µm^3	Surface	1	Class A	74
0.62667799	µm^3	Surface	1	Class A	75
0.029802499	µm^3	Surface	1	Class A	76
0.149103999	µm^3	Surface	1	Class A	77
0.978257	µm^3	Surface	1	Class A	78
0.275007993	µm^3	Surface	1	Class A	79
0.689951003	µm^3	Surface	1	Class A	80
0.065107197	µm^3	Surface	1	Class A	81
0.0319116	µm^3	Surface	1	Class A	83
0.784586012	µm^3	Surface	1	Class A	84
0.573858976	µm^3	Surface	1	Class A	85
0.067766398	µm^3	Surface	1	Class A	86
0.015772499	µm^3	Surface	1	Class A	87
1.001909971	µm^3	Surface	1	Class A	88
0.272623986	µm^3	Surface	1	Class A	89
0.101604	µm^3	Surface	1	Class A	90
0.072443098	µm^3	Surface	1	Class A	92
0.182850003	µm^3	Surface	1	Class A	94
0.068224899	µm^3	Surface	1	Class A	96
0.0124713	µm^3	Surface	1	Class A	99
0.494538009	µm^3	Surface	1	Class A	100
0.212101996	µm^3	Surface	1	Class A	101
0.092708804	µm^3	Surface	1	Class A	102
0.179089993	µm^3	Surface	1	Class A	103
0.588806987	µm^3	Surface	1	Class A	105
3.013449907	µm^3	Surface	1	Class A	106
0.301326007	µm^3	Surface	1	Class A	107
0.338465005	µm^3	Surface	1	Class A	108
0.227325007	µm^3	Surface	1	Class A	110
0.103070997	µm^3	Surface	1	Class A	112
2.572730064	µm^3	Surface	1	Class A	113
0.134249002	µm^3	Surface	1	Class A	114
0.488577992	µm^3	Surface	1	Class A	117
0.119759999	µm^3	Surface	1	Class A	118
3.172549963	µm^3	Surface	1	Class A	119
0.188627005	µm^3	Surface	1	Class A	120
0.86363101	µm^3	Surface	1	Class A	122
0.0245756	µm^3	Surface	1	Class A	123
0.024025399	µm^3	Surface	1	Class A	124
0.230350003	µm^3	Surface	1	Class A	125
0.077119797	µm^3	Surface	1	Class A	126
0.035029501	µm^3	Surface	1	Class A	127
0.227415994	µm^3	Surface	1	Class A	128
0.163500994	µm^3	Surface	1	Class A	130
0.510402024	µm^3	Surface	1	Class A	131
0.240254	µm^3	Surface	1	Class A	133
0.019715499	µm^3	Surface	1	Class A	134
0.615490973	µm^3	Surface	1	Class A	135
0.171663001	µm^3	Surface	1	Class A	136
0.227415994	µm^3	Surface	1	Class A	137
0.226224005	µm^3	Surface	1	Class A	138
0.211735994	µm^3	Surface	1	Class A	140
0.45776701	µm^3	Surface	1	Class A	141
20.96369934	µm^3	Surface	1	Class A	142
11.78660011	µm^3	Surface	1	Class A	143
0.017898999	µm^3	Surface	1	Class A	145
0.057938501	µm^3	Surface	1	Class A	149
59.73799896	µm^3	Surface	1	Class A	152
13.34939957	µm^3	Surface	1	Class A	153
0.0134176	µm^3	Surface	1	Class A	157
1.808619976	µm^3	Surface	1	Class A	163
1.02125001	µm^3	Surface	1	Class A	164
18.98290062	µm^3	Surface	1	Class A	165
Volume	Unit	Category	Time	Set 1	ID
0.125903994	µm^3	Surface	1	Class A	1
0.011921	µm^3	Surface	1	Class A	2
2.06911993	µm^3	Surface	1	Class A	4
0.165059999	µm^3	Surface	1	Class A	5
0.021274401	µm^3	Surface	1	Class A	6
0.085923001	µm^3	Surface	1	Class A	7
0.108847998	µm^3	Surface	1	Class A	8
0.217053995	µm^3	Surface	1	Class A	9
0.100412004	µm^3	Surface	1	Class A	10
0.279686004	µm^3	Surface	1	Class A	11
0.32901901	µm^3	Surface	1	Class A	12
0.986419022	µm^3	Surface	1	Class A	13
0.68582499	µm^3	Surface	1	Class A	14
0.186793	µm^3	Surface	1	Class A	17
0.017423	µm^3	Surface	1	Class A	18
0.061347298	µm^3	Surface	1	Class A	19
0.020265801	µm^3	Surface	1	Class A	20
0.0164143	µm^3	Surface	1	Class A	23
1.492140055	µm^3	Surface	1	Class A	24
0.143602997	µm^3	Surface	1	Class A	25
0.115634002	µm^3	Surface	1	Class A	26
0.365148991	µm^3	Surface	1	Class A	27
0.048417602	µm^3	Surface	1	Class A	28
0.0616224	µm^3	Surface	1	Class A	30
0.100410998	µm^3	Surface	1	Class A	31
0.062631197	µm^3	Surface	1	Class A	32
0.249607995	µm^3	Surface	1	Class A	33
0.307195991	µm^3	Surface	1	Class A	34
0.079320297	µm^3	Surface	1	Class A	35
0.057404201	µm^3	Surface	1	Class A	36
0.0177899	µm^3	Surface	1	Class A	37
0.281152993	µm^3	Surface	1	Class A	38
0.0220997	µm^3	Surface	1	Class A	40
0.253183991	µm^3	Surface	1	Class A	41
0.0568542	µm^3	Surface	1	Class A	42
0.048050601	µm^3	Surface	1	Class A	43
0.258228004	µm^3	Surface	1	Class A	44
0.14993	µm^3	Surface	1	Class A	46
4.808839798	µm^3	Surface	1	Class A	47
0.084455803	µm^3	Surface	1	Class A	48
0.217145994	µm^3	Surface	1	Class A	49
0.046400402	µm^3	Surface	1	Class A	51
0.629061997	µm^3	Surface	1	Class A	52
0.137733996	µm^3	Surface	1	Class A	53
0.190643996	µm^3	Surface	1	Class A	54
0.983116984	µm^3	Surface	1	Class A	55
0.0759276	µm^3	Surface	1	Class A	57
0.0821632	µm^3	Surface	1	Class A	58
0.140301004	µm^3	Surface	1	Class A	59
0.128472	µm^3	Surface	1	Class A	60
0.036863402	µm^3	Surface	1	Class A	61
0.057404201	µm^3	Surface	1	Class A	62
0.414483994	µm^3	Surface	1	Class A	63
0.211643994	µm^3	Surface	1	Class A	64
0.321408004	µm^3	Surface	1	Class A	65
0.085097998	µm^3	Surface	1	Class A	66
0.091058202	µm^3	Surface	1	Class A	67
0.0130215	µm^3	Surface	1	Class A	68
0.0157724	µm^3	Surface	1	Class A	69
0.0179733	µm^3	Surface	1	Class A	70
0.072168097	µm^3	Surface	1	Class A	72
0.108113997	µm^3	Surface	1	Class A	73
0.015772499	µm^3	Surface	1	Class A	74
0.220813006	µm^3	Surface	1	Class A	77
0.0251258	µm^3	Surface	1	Class A	78
0.290322006	µm^3	Surface	1	Class A	79
0.255567998	µm^3	Surface	1	Class A	81
0.063456699	µm^3	Surface	1	Class A	82
0.258136004	µm^3	Surface	1	Class A	83
0.106830999	µm^3	Surface	1	Class A	84
0.265013009	µm^3	Surface	1	Class A	85
0.413659006	µm^3	Surface	1	Class A	86
2.61593008	µm^3	Surface	1	Class A	87
0.211002007	µm^3	Surface	1	Class A	89
0.233926997	µm^3	Surface	1	Class A	90
0.220630005	µm^3	Surface	1	Class A	91
0.551117003	µm^3	Surface	1	Class A	92
0.058779798	µm^3	Surface	1	Class A	93
0.107289001	µm^3	Surface	1	Class A	94
0.703432024	µm^3	Surface	1	Class A	98
0.0397061	µm^3	Surface	1	Class A	100
1.009250045	µm^3	Surface	1	Class A	101
0.121227004	µm^3	Surface	1	Class A	102
0.099310897	µm^3	Surface	1	Class A	103
0.130398005	µm^3	Surface	1	Class A	104
0.0285188	µm^3	Surface	1	Class A	105
0.125079006	µm^3	Surface	1	Class A	107
0.0612556	µm^3	Surface	1	Class A	108
0.482066989	µm^3	Surface	1	Class A	109
0.497931004	µm^3	Surface	1	Class A	110
0.049884699	µm^3	Surface	1	Class A	112
0.028793801	µm^3	Surface	1	Class A	114
0.055937	µm^3	Surface	1	Class A	115
0.048601098	µm^3	Surface	1	Class A	116
0.021824701	µm^3	Surface	1	Class A	117
0.143418998	µm^3	Surface	1	Class A	118
0.121136002	µm^3	Surface	1	Class A	119
0.142317995	µm^3	Surface	1	Class A	120
0.174871996	µm^3	Surface	1	Class A	122
0.056395501	µm^3	Surface	1	Class A	123
0.0102704	µm^3	Surface	1	Class A	124
0.538003981	µm^3	Surface	1	Class A	125
0.064465098	µm^3	Surface	1	Class A	126
0.146537006	µm^3	Surface	1	Class A	127
0.018064899	µm^3	Surface	1	Class A	128
0.424479991	µm^3	Surface	1	Class A	130
0.112791002	µm^3	Surface	1	Class A	131
0.016689399	µm^3	Surface	1	Class A	132
0.971836984	µm^3	Surface	1	Class A	133
0.011921	µm^3	Surface	1	Class A	134
0.149563	µm^3	Surface	1	Class A	136
0.152039006	µm^3	Surface	1	Class A	137
0.104813002	µm^3	Surface	1	Class A	138
0.983392	µm^3	Surface	1	Class A	139
0.311138004	µm^3	Surface	1	Class A	140
0.0242087	µm^3	Surface	1	Class A	141
0.136907995	µm^3	Surface	1	Class A	143
0.219346002	µm^3	Surface	1	Class A	146
0.290230989	µm^3	Surface	1	Class A	147
0.146445006	µm^3	Surface	1	Class A	148
0.049334899	µm^3	Surface	1	Class A	149
0.019532099	µm^3	Surface	1	Class A	150
0.0733601	µm^3	Surface	1	Class A	151
0.125813007	µm^3	Surface	1	Class A	152
0.0968353	µm^3	Surface	1	Class A	153
0.119484998	µm^3	Surface	1	Class A	154
0.268590003	µm^3	Surface	1	Class A	155
0.113248996	µm^3	Surface	1	Class A	157
1.254089952	µm^3	Surface	1	Class A	158
0.686923981	µm^3	Surface	1	Class A	159
0.0196239	µm^3	Surface	1	Class A	160
0.034112401	µm^3	Surface	1	Class A	161
0.103987999	µm^3	Surface	1	Class A	163
0.246490002	µm^3	Surface	1	Class A	166
0.142501995	µm^3	Surface	1	Class A	167
0.101328999	µm^3	Surface	1	Class A	168
0.176706001	µm^3	Surface	1	Class A	169
0.835021019	µm^3	Surface	1	Class A	171
0.016781099	µm^3	Surface	1	Class A	172
0.237961993	µm^3	Surface	1	Class A	173
0.286103994	µm^3	Surface	1	Class A	174
0.031636599	µm^3	Surface	1	Class A	175
0.247407004	µm^3	Surface	1	Class A	176
0.249240994	µm^3	Surface	1	Class A	177
0.289222002	µm^3	Surface	1	Class A	178
0.084547497	µm^3	Surface	1	Class A	179
0.028885501	µm^3	Surface	1	Class A	182
0.105088003	µm^3	Surface	1	Class A	184
0.261252999	µm^3	Surface	1	Class A	186
0.541305006	µm^3	Surface	1	Class A	187
0.073360004	µm^3	Surface	1	Class A	188
0.223014995	µm^3	Surface	1	Class A	189
12.34630013	µm^3	Surface	1	Class A	190
0.048234101	µm^3	Surface	1	Class A	192
0.124070004	µm^3	Surface	1	Class A	193
0.147178993	µm^3	Surface	1	Class A	194
0.190460995	µm^3	Surface	1	Class A	196
0.392477006	µm^3	Surface	1	Class A	197
0.086932003	µm^3	Surface	1	Class A	198
3.323849916	µm^3	Surface	1	Class A	199
0.297107995	µm^3	Surface	1	Class A	200
0.343142003	µm^3	Surface	1	Class A	201
0.0949094	µm^3	Surface	1	Class A	203
0.0175147	µm^3	Surface	1	Class A	205
0.030261001	µm^3	Surface	1	Class A	207
0.130763993	µm^3	Surface	1	Class A	208
0.100227997	µm^3	Surface	1	Class A	209
0.064831898	µm^3	Surface	1	Class A	210
0.040164601	µm^3	Surface	1	Class A	214
0.111323997	µm^3	Surface	1	Class A	215
2.034729958	µm^3	Surface	1	Class A	217
0.032553501	µm^3	Surface	1	Class A	218
0.236128002	µm^3	Surface	1	Class A	219
0.130398005	µm^3	Surface	1	Class A	220
0.122235999	µm^3	Surface	1	Class A	221
0.089132696	µm^3	Surface	1	Class A	222
0.040623099	µm^3	Surface	1	Class A	224
0.085189402	µm^3	Surface	1	Class A	225
0.071067601	µm^3	Surface	1	Class A	226
0.312146991	µm^3	Surface	1	Class A	227
0.031819999	µm^3	Surface	1	Class A	228
0.0340208	µm^3	Surface	1	Class A	229
23.64990044	µm^3	Surface	1	Class A	230
0.041265	µm^3	Surface	1	Class A	231
0.0143053	µm^3	Surface	1	Class A	232
0.185233995	µm^3	Surface	1	Class A	234
0.443735987	µm^3	Surface	1	Class A	236
0.113066003	µm^3	Surface	1	Class A	237
0.0362215	µm^3	Surface	1	Class A	238
0.060522102	µm^3	Surface	1	Class A	239
0.040989999	µm^3	Surface	1	Class A	240
0.011921	µm^3	Surface	1	Class A	241
0.037505399	µm^3	Surface	1	Class A	242
0.988344014	µm^3	Surface	1	Class A	243
0.036496598	µm^3	Surface	1	Class A	244
0.064190097	µm^3	Surface	1	Class A	247
0.049242999	µm^3	Surface	1	Class A	248
0.774498999	µm^3	Surface	1	Class A	249
0.021916401	µm^3	Surface	1	Class A	252
0.025859401	µm^3	Surface	1	Class A	254
0.192387	µm^3	Surface	1	Class A	255
0.138925001	µm^3	Surface	1	Class A	258
2.306900024	µm^3	Surface	1	Class A	262
0.0212745	µm^3	Surface	1	Class A	267
0.172029004	µm^3	Surface	1	Class A	268
1.461519957	µm^3	Surface	1	Class A	269
0.666751027	µm^3	Surface	1	Class A	271
0.657213986	µm^3	Surface	1	Class A	274
0.015680701	µm^3	Surface	1	Class A	275
0.569365978	µm^3	Surface	1	Class A	276
0.0163226	µm^3	Surface	1	Class A	277
0.53965503	µm^3	Surface	1	Class A	279
0.155615002	µm^3	Surface	1	Class A	280
0.096743502	µm^3	Surface	1	Class A	282
0.425397009	µm^3	Surface	1	Class A	283
0.108663999	µm^3	Surface	1	Class A	284
3.576580048	µm^3	Surface	1	Class A	285
0.0518106	µm^3	Surface	1	Class A	286
0.149103999	µm^3	Surface	1	Class A	287
1.151939988	µm^3	Surface	1	Class A	288
0.079962596	µm^3	Surface	1	Class A	289
1.113240004	µm^3	Surface	1	Class A	291
0.314898014	µm^3	Surface	1	Class A	294
0.137458995	µm^3	Surface	1	Class A	295
0.164417997	µm^3	Surface	1	Class A	296
0.818239987	µm^3	Surface	1	Class A	297
0.243830994	µm^3	Surface	1	Class A	298
2.082779884	µm^3	Surface	1	Class A	299
0.735252023	µm^3	Surface	1	Class A	300
0.138650998	µm^3	Surface	1	Class A	301
0.237320006	µm^3	Surface	1	Class A	303
0.434890985	µm^3	Surface	1	Class A	312
0.125437006	µm^3	Surface	1	Class A	314
0.059689701	µm^3	Surface	1	Class A	315
3.365259886	µm^3	Surface	1	Class A	317
1.817659974	µm^3	Surface	1	Class A	318
1.648759961	µm^3	Surface	1	Class A	320
6.257319927	µm^3	Surface	1	Class A	321
23.69720078	µm^3	Surface	1	Class A	322
72.46849823	µm^3	Surface	1	Class A	323
3.753799915	µm^3	Surface	1	Class A	325
0.437236995	µm^3	Surface	1	Class A	326
0.324995011	µm^3	Surface	1	Class A	328
0.310377002	µm^3	Surface	1	Class A	329
2.542079926	µm^3	Surface	1	Class A	330
0.469029993	µm^3	Surface	1	Class A	331
0.999701977	µm^3	Surface	1	Class A	332
0.135199994	µm^3	Surface	1	Class A	333
0.762009025	µm^3	Surface	1	Class A	334
0.323024988	µm^3	Surface	1	Class A	337
0.518823028	µm^3	Surface	1	Class A	338
0.150021002	µm^3	Surface	1	Class A	339
13.51599979	µm^3	Surface	1	Class A	340
4.341559887	µm^3	Surface	1	Class A	342
0.50227499	µm^3	Surface	1	Class A	344
0.135039002	µm^3	Surface	1	Class A	345
1.11777997	µm^3	Surface	1	Class A	346
0.505262017	µm^3	Surface	1	Class A	347
5.234529972	µm^3	Surface	1	Class A	348
3.97706008	µm^3	Surface	1	Class A	350
0.101499997	µm^3	Surface	1	Class A	352
0.393047988	µm^3	Surface	1	Class A	353
Volume	Unit	Category	Time	Set 1	ID
0.157541007	µm^3	Surface	1	Class A	0
0.075744197	µm^3	Surface	1	Class A	1
0.596234024	µm^3	Surface	1	Class A	2
0.716728985	µm^3	Surface	1	Class A	3
0.052085798	µm^3	Surface	1	Class A	5
0.058229499	µm^3	Surface	1	Class A	7
0.118477002	µm^3	Surface	1	Class A	8
0.468861997	µm^3	Surface	1	Class A	9
0.348001987	µm^3	Surface	1	Class A	10
0.135900006	µm^3	Surface	1	Class A	11
0.245848	µm^3	Surface	1	Class A	12
0.136357993	µm^3	Surface	1	Class A	13
0.172855005	µm^3	Surface	1	Class A	15
0.0236586	µm^3	Surface	1	Class A	16
0.0504351	µm^3	Surface	1	Class A	19
0.0525444	µm^3	Surface	1	Class A	20
0.137182996	µm^3	Surface	1	Class A	21
0.111781999	µm^3	Surface	1	Class A	22
0.248322994	µm^3	Surface	1	Class A	24
0.386882991	µm^3	Surface	1	Class A	25
0.079411998	µm^3	Surface	1	Class A	26
0.080054201	µm^3	Surface	1	Class A	27
0.044382799	µm^3	Surface	1	Class A	28
0.651896	µm^3	Surface	1	Class A	29
0.139476001	µm^3	Surface	1	Class A	30
0.0426405	µm^3	Surface	1	Class A	31
0.048142601	µm^3	Surface	1	Class A	33
0.168635994	µm^3	Surface	1	Class A	35
0.203574002	µm^3	Surface	1	Class A	36
0.291606992	µm^3	Surface	1	Class A	37
0.031636599	µm^3	Surface	1	Class A	38
0.118018001	µm^3	Surface	1	Class A	39
0.088765703	µm^3	Surface	1	Class A	41
0.074093603	µm^3	Surface	1	Class A	42
0.100777999	µm^3	Surface	1	Class A	43
0.148461998	µm^3	Surface	1	Class A	44
0.109673001	µm^3	Surface	1	Class A	45
0.216229007	µm^3	Surface	1	Class A	46
0.179823995	µm^3	Surface	1	Class A	47
0.124070004	µm^3	Surface	1	Class A	48
0.183675006	µm^3	Surface	1	Class A	49
0.142776996	µm^3	Surface	1	Class A	50
0.315723985	µm^3	Surface	1	Class A	52
0.035579801	µm^3	Surface	1	Class A	53
0.689859986	µm^3	Surface	1	Class A	55
0.0148555	µm^3	Surface	1	Class A	57
0.403571993	µm^3	Surface	1	Class A	58
0.116733998	µm^3	Surface	1	Class A	60
0.0198073	µm^3	Surface	1	Class A	61
0.103987999	µm^3	Surface	1	Class A	62
0.0235669	µm^3	Surface	1	Class A	63
0.112332001	µm^3	Surface	1	Class A	64
0.278768003	µm^3	Surface	1	Class A	66
0.354694992	µm^3	Surface	1	Class A	67
0.912415981	µm^3	Surface	1	Class A	69
0.171754003	µm^3	Surface	1	Class A	73
0.512602985	µm^3	Surface	1	Class A	74
0.053277601	µm^3	Surface	1	Class A	75
0.125720993	µm^3	Surface	1	Class A	76
0.082346603	µm^3	Surface	1	Class A	77
0.328195006	µm^3	Surface	1	Class A	78
0.298943013	µm^3	Surface	1	Class A	79
0.222097993	µm^3	Surface	1	Class A	80
10.34379959	µm^3	Surface	1	Class A	81
0.057129201	µm^3	Surface	1	Class A	82
0.0220997	µm^3	Surface	1	Class A	83
0.0265014	µm^3	Surface	1	Class A	84
0.0441995	µm^3	Surface	1	Class A	85
0.364140987	µm^3	Surface	1	Class A	87
0.023841999	µm^3	Surface	1	Class A	88
0.030536201	µm^3	Surface	1	Class A	90
0.135625005	µm^3	Surface	1	Class A	91
0.124711998	µm^3	Surface	1	Class A	93
0.122694999	µm^3	Surface	1	Class A	94
0.146902993	µm^3	Surface	1	Class A	95
0.035304502	µm^3	Surface	1	Class A	96
0.223655999	µm^3	Surface	1	Class A	97
0.189177006	µm^3	Surface	1	Class A	98
0.074093796	µm^3	Surface	1	Class A	99
0.071067497	µm^3	Surface	1	Class A	100
0.083997302	µm^3	Surface	1	Class A	101
0.0588714	µm^3	Surface	1	Class A	102
0.025951101	µm^3	Surface	1	Class A	103
0.731217027	µm^3	Surface	1	Class A	104
0.096468396	µm^3	Surface	1	Class A	108
0.072810002	µm^3	Surface	1	Class A	109
0.112241	µm^3	Surface	1	Class A	110
0.077578202	µm^3	Surface	1	Class A	111
0.094359398	µm^3	Surface	1	Class A	112
0.184683993	µm^3	Surface	1	Class A	114
0.082529999	µm^3	Surface	1	Class A	115
0.056762598	µm^3	Surface	1	Class A	117
0.058229499	µm^3	Surface	1	Class A	118
0.090691403	µm^3	Surface	1	Class A	119
0.925071001	µm^3	Surface	1	Class A	120
0.106188998	µm^3	Surface	1	Class A	121
0.045849901	µm^3	Surface	1	Class A	123
0.025309199	µm^3	Surface	1	Class A	125
0.079228804	µm^3	Surface	1	Class A	126
0.033562198	µm^3	Surface	1	Class A	127
0.252359003	µm^3	Surface	1	Class A	129
0.0103621	µm^3	Surface	1	Class A	131
0.212193996	µm^3	Surface	1	Class A	132
0.0142135	µm^3	Surface	1	Class A	133
0.095368102	µm^3	Surface	1	Class A	134
0.208985001	µm^3	Surface	1	Class A	136
0.079595603	µm^3	Surface	1	Class A	137
0.0118293	µm^3	Surface	1	Class A	138
0.034754299	µm^3	Surface	1	Class A	139
0.068775102	µm^3	Surface	1	Class A	140
0.037872199	µm^3	Surface	1	Class A	141
0.813929021	µm^3	Surface	1	Class A	143
0.286013007	µm^3	Surface	1	Class A	144
0.075469203	µm^3	Surface	1	Class A	145
0.029894199	µm^3	Surface	1	Class A	147
0.25483501	µm^3	Surface	1	Class A	148
0.036313299	µm^3	Surface	1	Class A	150
0.075744301	µm^3	Surface	1	Class A	151
0.160750002	µm^3	Surface	1	Class A	154
0.374686986	µm^3	Surface	1	Class A	155
0.0450246	µm^3	Surface	1	Class A	157
0.059880201	µm^3	Surface	1	Class A	158
0.107381001	µm^3	Surface	1	Class A	160
0.108755998	µm^3	Surface	1	Class A	161
0.138834	µm^3	Surface	1	Class A	162
0.119943999	µm^3	Surface	1	Class A	163
0.162034005	µm^3	Surface	1	Class A	164
0.0220998	µm^3	Surface	1	Class A	165
0.237687007	µm^3	Surface	1	Class A	167
0.019715499	µm^3	Surface	1	Class A	169
0.035304502	µm^3	Surface	1	Class A	170
0.0252175	µm^3	Surface	1	Class A	171
0.146537006	µm^3	Surface	1	Class A	172
0.093167402	µm^3	Surface	1	Class A	174
0.345158994	µm^3	Surface	1	Class A	175
0.048876099	µm^3	Surface	1	Class A	176
0.120127	µm^3	Surface	1	Class A	178
1.051429987	µm^3	Surface	1	Class A	179
0.549557984	µm^3	Surface	1	Class A	182
0.202381998	µm^3	Surface	1	Class A	183
0.967069983	µm^3	Surface	1	Class A	185
0.088307299	µm^3	Surface	1	Class A	186
0.186884999	µm^3	Surface	1	Class A	187
0.074277103	µm^3	Surface	1	Class A	188
0.0825302	µm^3	Surface	1	Class A	189
0.032095	µm^3	Surface	1	Class A	191
0.0159558	µm^3	Surface	1	Class A	192
0.057587799	µm^3	Surface	1	Class A	193
0.063731499	µm^3	Surface	1	Class A	194
0.175146997	µm^3	Surface	1	Class A	196
0.131681994	µm^3	Surface	1	Class A	198
0.425855011	µm^3	Surface	1	Class A	199
0.103162996	µm^3	Surface	1	Class A	201
0.251075	µm^3	Surface	1	Class A	203
0.077211298	µm^3	Surface	1	Class A	206
0.437409997	µm^3	Surface	1	Class A	207
0.162768006	µm^3	Surface	1	Class A	209
0.022008	µm^3	Surface	1	Class A	211
0.095551603	µm^3	Surface	1	Class A	212
0.103437997	µm^3	Surface	1	Class A	213
0.107381001	µm^3	Surface	1	Class A	215
0.206233993	µm^3	Surface	1	Class A	216
0.0124712	µm^3	Surface	1	Class A	221
0.042732298	µm^3	Surface	1	Class A	226
0.089682803	µm^3	Surface	1	Class A	227
0.278676987	µm^3	Surface	1	Class A	228
0.151397005	µm^3	Surface	1	Class A	229
0.0103621	µm^3	Surface	1	Class A	230
0.726265013	µm^3	Surface	1	Class A	231
0.169736996	µm^3	Surface	1	Class A	232
0.069967203	µm^3	Surface	1	Class A	233
0.30636999	µm^3	Surface	1	Class A	234
0.0112791	µm^3	Surface	1	Class A	235
0.028152	µm^3	Surface	1	Class A	236
0.078311898	µm^3	Surface	1	Class A	237
0.211368993	µm^3	Surface	1	Class A	238
0.038055498	µm^3	Surface	1	Class A	239
0.031636499	µm^3	Surface	1	Class A	240
0.205865994	µm^3	Surface	1	Class A	241
0.021182699	µm^3	Surface	1	Class A	242
0.116825998	µm^3	Surface	1	Class A	243
0.050068099	µm^3	Surface	1	Class A	244
0.0840891	µm^3	Surface	1	Class A	245
0.0526357	µm^3	Surface	1	Class A	246
0.26354599	µm^3	Surface	1	Class A	248
0.160567001	µm^3	Surface	1	Class A	249
0.103712998	µm^3	Surface	1	Class A	250
0.157541007	µm^3	Surface	1	Class A	252
0.321408987	µm^3	Surface	1	Class A	253
0.093442298	µm^3	Surface	1	Class A	254
0.024759	µm^3	Surface	1	Class A	256
0.092433602	µm^3	Surface	1	Class A	257
0.059146602	µm^3	Surface	1	Class A	258
0.016964599	µm^3	Surface	1	Class A	259
0.139751002	µm^3	Surface	1	Class A	260
0.110774003	µm^3	Surface	1	Class A	261
0.056212202	µm^3	Surface	1	Class A	262
0.138834	µm^3	Surface	1	Class A	264
0.031361401	µm^3	Surface	1	Class A	265
0.052910902	µm^3	Surface	1	Class A	267
0.071342699	µm^3	Surface	1	Class A	268
0.088674098	µm^3	Surface	1	Class A	269
0.058046099	µm^3	Surface	1	Class A	270
0.0117376	µm^3	Surface	1	Class A	271
0.684082985	µm^3	Surface	1	Class A	272
0.032186698	µm^3	Surface	1	Class A	273
0.099494703	µm^3	Surface	1	Class A	274
0.286653996	µm^3	Surface	1	Class A	275
0.384131998	µm^3	Surface	1	Class A	276
0.023933699	µm^3	Surface	1	Class A	277
0.145161003	µm^3	Surface	1	Class A	278
0.243281007	µm^3	Surface	1	Class A	279
0.131038994	µm^3	Surface	1	Class A	280
0.160108	µm^3	Surface	1	Class A	281
0.037322	µm^3	Surface	1	Class A	282
0.416961014	µm^3	Surface	1	Class A	284
0.0222831	µm^3	Surface	1	Class A	285
0.139476001	µm^3	Surface	1	Class A	286
0.189177006	µm^3	Surface	1	Class A	288
0.189910993	µm^3	Surface	1	Class A	289
0.078953803	µm^3	Surface	1	Class A	290
0.577067971	µm^3	Surface	1	Class A	291
0.0526358	µm^3	Surface	1	Class A	292
0.268038988	µm^3	Surface	1	Class A	293
0.065198801	µm^3	Surface	1	Class A	294
0.0295274	µm^3	Surface	1	Class A	295
0.041723501	µm^3	Surface	1	Class A	296
0.105547003	µm^3	Surface	1	Class A	297
0.146537006	µm^3	Surface	1	Class A	298
0.0178815	µm^3	Surface	1	Class A	299
0.048876099	µm^3	Surface	1	Class A	300
0.381381005	µm^3	Surface	1	Class A	302
0.0178815	µm^3	Surface	1	Class A	303
0.313614011	µm^3	Surface	1	Class A	304
0.0103621	µm^3	Surface	1	Class A	305
0.323058993	µm^3	Surface	1	Class A	306
0.104263	µm^3	Surface	1	Class A	307
0.089499302	µm^3	Surface	1	Class A	308
0.151764005	µm^3	Surface	1	Class A	309
0.034295902	µm^3	Surface	1	Class A	311
0.202106997	µm^3	Surface	1	Class A	312
0.092433602	µm^3	Surface	1	Class A	314
0.038055498	µm^3	Surface	1	Class A	316
0.146904007	µm^3	Surface	1	Class A	317
0.359097987	µm^3	Surface	1	Class A	318
0.0616225	µm^3	Surface	1	Class A	319
4.173729897	µm^3	Surface	1	Class A	320
0.025584299	µm^3	Surface	1	Class A	321
0.163959995	µm^3	Surface	1	Class A	322
0.137641996	µm^3	Surface	1	Class A	323
0.100227997	µm^3	Surface	1	Class A	324
0.100137003	µm^3	Surface	1	Class A	326
0.733416975	µm^3	Surface	1	Class A	328
0.215770006	µm^3	Surface	1	Class A	330
0.060888801	µm^3	Surface	1	Class A	331
0.049334601	µm^3	Surface	1	Class A	335
0.0842724	µm^3	Surface	1	Class A	336
0.765604019	µm^3	Surface	1	Class A	337
0.079687297	µm^3	Surface	1	Class A	338
0.731765985	µm^3	Surface	1	Class A	340
0.036038101	µm^3	Surface	1	Class A	341
0.061163999	µm^3	Surface	1	Class A	342
0.0121961	µm^3	Surface	1	Class A	343
0.206232995	µm^3	Surface	1	Class A	344
0.232368007	µm^3	Surface	1	Class A	345
0.092250302	µm^3	Surface	1	Class A	346
0.221548006	µm^3	Surface	1	Class A	347
0.568998992	µm^3	Surface	1	Class A	348
0.166619003	µm^3	Surface	1	Class A	349
0.099494599	µm^3	Surface	1	Class A	350
0.044658002	µm^3	Surface	1	Class A	351
0.107839003	µm^3	Surface	1	Class A	354
0.085922897	µm^3	Surface	1	Class A	356
0.0490596	µm^3	Surface	1	Class A	357
0.754966974	µm^3	Surface	1	Class A	359
0.053277701	µm^3	Surface	1	Class A	361
0.030077601	µm^3	Surface	1	Class A	363
0.401371002	µm^3	Surface	1	Class A	364
0.096927002	µm^3	Surface	1	Class A	365
0.100961998	µm^3	Surface	1	Class A	366
0.020174	µm^3	Surface	1	Class A	369
0.077761598	µm^3	Surface	1	Class A	370
0.460242987	µm^3	Surface	1	Class A	371
0.015589	µm^3	Surface	1	Class A	372
0.133607	µm^3	Surface	1	Class A	376
0.09601	µm^3	Surface	1	Class A	378
0.304628015	µm^3	Surface	1	Class A	381
0.0123795	µm^3	Surface	1	Class A	383
0.374412	µm^3	Surface	1	Class A	384
0.080971196	µm^3	Surface	1	Class A	385
0.030352701	µm^3	Surface	1	Class A	386
0.129664004	µm^3	Surface	1	Class A	388
5.129069805	µm^3	Surface	1	Class A	389
1.599799991	µm^3	Surface	1	Class A	390
0.262538999	µm^3	Surface	1	Class A	393
1.401630044	µm^3	Surface	1	Class A	394
3.351769924	µm^3	Surface	1	Class A	395
0.317054987	µm^3	Surface	1	Class A	397
1.186929941	µm^3	Surface	1	Class A	398
0.28185299	µm^3	Surface	1	Class A	400
0.860831022	µm^3	Surface	1	Class A	401
0.268902004	µm^3	Surface	1	Class A	402
0.236509994	µm^3	Surface	1	Class A	403
0.053350799	µm^3	Surface	1	Class A	404
0.132025003	µm^3	Surface	1	Class A	405
0.587069988	µm^3	Surface	1	Class A	406
0.230013996	µm^3	Surface	1	Class A	407
0.485879004	µm^3	Surface	1	Class A	408
0.254485011	µm^3	Surface	1	Class A	409
0.55786401	µm^3	Surface	1	Class A	410
0.281686991	µm^3	Surface	1	Class A	411
2.010720015	µm^3	Surface	1	Class A	413
0.579894006	µm^3	Surface	1	Class A	414
1.565709949	µm^3	Surface	1	Class A	416
1.434090018	µm^3	Surface	1	Class A	418
0.317207992	µm^3	Surface	1	Class A	419
0.377748996	µm^3	Surface	1	Class A	420
0.615725994	µm^3	Surface	1	Class A	421
0.230515003	µm^3	Surface	1	Class A	422
0.0456018	µm^3	Surface	1	Class A	424
0.210826993	µm^3	Surface	1	Class A	425
0.224778995	µm^3	Surface	1	Class A	426
0.104190998	µm^3	Surface	1	Class A	427
0.234414995	µm^3	Surface	1	Class A	429
0.0764587	µm^3	Surface	1	Class A	430
0.537458003	µm^3	Surface	1	Class A	431
0.183172002	µm^3	Surface	1	Class A	432
0.284619987	µm^3	Surface	1	Class A	433
0.110734999	µm^3	Surface	1	Class A	434
Volume	Unit	Category	Time	Set 1	ID
0.017239699	µm^3	Surface	1	Class B	2
0.122694999	µm^3	Surface	1	Class B	3
0.0138467	µm^3	Surface	1	Class B	4
13.06509972	µm^3	Surface	1	Class B	9
0.515263975	µm^3	Surface	1	Class B	13
0.124344997	µm^3	Surface	1	Class B	14
0.0343876	µm^3	Surface	1	Class B	15
0.0154057	µm^3	Surface	1	Class B	17
0.024208801	µm^3	Surface	1	Class B	18
0.085281402	µm^3	Surface	1	Class B	19
0.314346999	µm^3	Surface	1	Class B	21
0.0101788	µm^3	Surface	1	Class B	23
0.062081099	µm^3	Surface	1	Class B	25
0.045208201	µm^3	Surface	1	Class B	27
0.030261099	µm^3	Surface	1	Class B	28
0.032828599	µm^3	Surface	1	Class B	29
0.0115542	µm^3	Surface	1	Class B	30
0.401463002	µm^3	Surface	1	Class B	33
6.667429924	µm^3	Surface	1	Class B	35
0.039706301	µm^3	Surface	1	Class B	36
0.257310987	µm^3	Surface	1	Class B	40
0.089590997	µm^3	Surface	1	Class B	43
0.0102704	µm^3	Surface	1	Class B	44
0.069875397	µm^3	Surface	1	Class B	45
0.177531004	µm^3	Surface	1	Class B	47
0.149012998	µm^3	Surface	1	Class B	48
0.039522801	µm^3	Surface	1	Class B	49
0.029894199	µm^3	Surface	1	Class B	51
0.0514437	µm^3	Surface	1	Class B	53
0.086014703	µm^3	Surface	1	Class B	54
0.243830994	µm^3	Surface	1	Class B	55
0.132964998	µm^3	Surface	1	Class B	57
0.260610998	µm^3	Surface	1	Class B	58
0.0115542	µm^3	Surface	1	Class B	60
0.434199989	µm^3	Surface	1	Class B	62
0.0619893	µm^3	Surface	1	Class B	63
0.078770399	µm^3	Surface	1	Class B	64
0.033745602	µm^3	Surface	1	Class B	66
0.662808001	µm^3	Surface	1	Class B	69
0.210727006	µm^3	Surface	1	Class B	70
0.0261345	µm^3	Surface	1	Class B	72
0.210268006	µm^3	Surface	1	Class B	73
0.376062989	µm^3	Surface	1	Class B	74
0.020174	µm^3	Surface	1	Class B	76
0.023841999	µm^3	Surface	1	Class B	77
0.0154057	µm^3	Surface	1	Class B	79
0.022374799	µm^3	Surface	1	Class B	81
0.278310001	µm^3	Surface	1	Class B	82
0.056670699	µm^3	Surface	1	Class B	85
0.0160475	µm^3	Surface	1	Class B	86
0.0189819	µm^3	Surface	1	Class B	87
0.021549501	µm^3	Surface	1	Class B	88
0.037138499	µm^3	Surface	1	Class B	91
0.567072988	µm^3	Surface	1	Class B	92
1.893149972	µm^3	Surface	1	Class B	93
0.030261099	µm^3	Surface	1	Class B	94
0.147086993	µm^3	Surface	1	Class B	97
0.312696993	µm^3	Surface	1	Class B	101
0.084089004	µm^3	Surface	1	Class B	102
0.022558199	µm^3	Surface	1	Class B	103
0.185142994	µm^3	Surface	1	Class B	104
0.0371386	µm^3	Surface	1	Class B	105
0.0506185	µm^3	Surface	1	Class B	106
0.058963198	µm^3	Surface	1	Class B	107
0.135074005	µm^3	Surface	1	Class B	108
0.304995	µm^3	Surface	1	Class B	109
0.021916401	µm^3	Surface	1	Class B	110
0.267854989	µm^3	Surface	1	Class B	111
0.026317799	µm^3	Surface	1	Class B	114
3.746589899	µm^3	Surface	1	Class B	115
0.481240988	µm^3	Surface	1	Class B	117
0.0124712	µm^3	Surface	1	Class A	118
0.166344002	µm^3	Surface	1	Class A	120
0.0124712	µm^3	Surface	1	Class A	126
0.0119211	µm^3	Surface	1	Class B	127
0.0107289	µm^3	Surface	1	Class A	131
0.0141218	µm^3	Surface	1	Class B	136
0.0281519	µm^3	Surface	1	Class A	138
0.0107289	µm^3	Surface	1	Class A	139
0.307561994	µm^3	Surface	1	Class A	140
0.0219163	µm^3	Surface	1	Class A	141
0.0181567	µm^3	Surface	1	Class A	142
0.175605997	µm^3	Surface	1	Class A	143
0.090049297	µm^3	Surface	1	Class A	144
0.0381473	µm^3	Surface	1	Class A	147
0.010087	µm^3	Surface	1	Class A	153
0.033654001	µm^3	Surface	1	Class A	154
0.0142135	µm^3	Surface	1	Class A	155
0.887839973	µm^3	Surface	1	Class A	156
16.9279995	µm^3	Surface	1	Class B	158
0.0141218	µm^3	Surface	1	Class A	159
0.082713403	µm^3	Surface	1	Class A	164
0.105364002	µm^3	Surface	1	Class A	167
0.071892798	µm^3	Surface	1	Class A	169
0.194496006	µm^3	Surface	1	Class A	171
0.542864978	µm^3	Surface	1	Class A	173
0.0455749	µm^3	Surface	1	Class A	182
0.037505399	µm^3	Surface	1	Class A	183
0.048142601	µm^3	Surface	1	Class A	185
0.112333	µm^3	Surface	1	Class A	188
0.040073	µm^3	Surface	1	Class A	189
0.0118293	µm^3	Surface	1	Class A	190
0.188627005	µm^3	Surface	1	Class A	192
0.155157	µm^3	Surface	1	Class A	193
0.081521399	µm^3	Surface	1	Class A	195
0.129297003	µm^3	Surface	1	Class A	197
0.0124712	µm^3	Surface	1	Class A	198
0.022466499	µm^3	Surface	1	Class A	200
0.283537	µm^3	Surface	1	Class A	203
0.0103621	µm^3	Surface	1	Class A	204
0.608521998	µm^3	Surface	1	Class A	205
0.45785901	µm^3	Surface	1	Class A	207
0.017423	µm^3	Surface	1	Class A	208
0.719570994	µm^3	Surface	1	Class A	209
0.022466499	µm^3	Surface	1	Class A	211
0.0143052	µm^3	Surface	1	Class A	217
0.355520993	µm^3	Surface	1	Class A	218
0.037963901	µm^3	Surface	1	Class A	221
0.738277018	µm^3	Surface	1	Class A	222
0.208434001	µm^3	Surface	1	Class A	225
0.0310864	µm^3	Surface	1	Class A	227
0.572942019	µm^3	Surface	1	Class A	228
0.920027018	µm^3	Surface	1	Class A	232
11.60029984	µm^3	Surface	1	Class A	233
0.058137801	µm^3	Surface	1	Class A	234
2.809329987	µm^3	Surface	1	Class A	235
0.090966403	µm^3	Surface	1	Class A	237
0.431908011	µm^3	Surface	1	Class A	238
0.377988011	µm^3	Surface	1	Class A	239
0.113858998	µm^3	Surface	1	Class A	240
0.958509028	µm^3	Surface	1	Class A	241
7.08178997	µm^3	Surface	1	Class A	242
5.662690163	µm^3	Surface	1	Class A	244
0.761276007	µm^3	Surface	1	Class A	245
0.569046974	µm^3	Surface	1	Class A	246
1.071660042	µm^3	Surface	1	Class A	247
Volume	Unit	Category	Time	Set 1	ID
31.27459908	µm^3	Surface	1	Class B	4
0.0225583	µm^3	Surface	1	Class B	7
1.98063004	µm^3	Surface	1	Class B	8
0.065748803	µm^3	Surface	1	Class B	9
0.146628007	µm^3	Surface	1	Class B	11
24.83860016	µm^3	Surface	1	Class B	12
0.590547979	µm^3	Surface	1	Class B	13
0.514620006	µm^3	Surface	1	Class B	14
0.111231998	µm^3	Surface	1	Class B	15
0.374778003	µm^3	Surface	1	Class B	19
0.268038988	µm^3	Surface	1	Class B	21
0.0554787	µm^3	Surface	1	Class B	23
0.0183401	µm^3	Surface	1	Class B	24
0.071342401	µm^3	Surface	1	Class B	25
1.120020032	µm^3	Surface	1	Class B	26
13.05959988	µm^3	Surface	1	Class B	27
0.0285188	µm^3	Surface	1	Class B	28
0.070883997	µm^3	Surface	1	Class B	29
0.566431999	µm^3	Surface	1	Class B	31
0.096835598	µm^3	Surface	1	Class B	32
1.184120059	µm^3	Surface	1	Class B	34
0.028335299	µm^3	Surface	1	Class B	35
0.233467996	µm^3	Surface	1	Class B	37
0.075744003	µm^3	Surface	1	Class B	42
0.143968999	µm^3	Surface	1	Class B	43
0.389816999	µm^3	Surface	1	Class B	44
0.173589006	µm^3	Surface	1	Class B	45
0.128013	µm^3	Surface	1	Class B	48
0.302426994	µm^3	Surface	1	Class B	50
0.208802	µm^3	Surface	1	Class B	52
0.024117	µm^3	Surface	1	Class B	53
0.0136633	µm^3	Surface	1	Class B	56
0.0179733	µm^3	Surface	1	Class B	57
0.463726997	µm^3	Surface	1	Class B	58
0.758633971	µm^3	Surface	1	Class B	60
0.237411007	µm^3	Surface	1	Class B	61
0.041723501	µm^3	Surface	1	Class B	66
0.0778533	µm^3	Surface	1	Class A	68
0.154055998	µm^3	Surface	1	Class A	69
0.312880993	µm^3	Surface	1	Class A	70
0.048967801	µm^3	Surface	1	Class A	72
0.096927002	µm^3	Surface	1	Class A	73
0.359647989	µm^3	Surface	1	Class A	74
0.081979997	µm^3	Surface	1	Class A	75
0.045850001	µm^3	Surface	1	Class A	76
0.097568601	µm^3	Surface	1	Class A	77
0.353412002	µm^3	Surface	1	Class A	78
0.0336539	µm^3	Surface	1	Class A	79
0.0102705	µm^3	Surface	1	Class A	80
0.384315014	µm^3	Surface	1	Class A	81
1.105170012	µm^3	Surface	1	Class A	82
0.0163226	µm^3	Surface	1	Class A	83
0.0127464	µm^3	Surface	1	Class A	84
0.051993899	µm^3	Surface	1	Class A	85
0.065290399	µm^3	Surface	1	Class A	87
0.086106397	µm^3	Surface	1	Class A	88
0.034295801	µm^3	Surface	1	Class A	91
0.0762944	µm^3	Surface	1	Class A	93
0.112241	µm^3	Surface	1	Class A	94
0.143143997	µm^3	Surface	1	Class A	95
0.0540113	µm^3	Surface	1	Class A	96
0.896643996	µm^3	Surface	1	Class A	104
0.0407148	µm^3	Surface	1	Class A	105
0.652997017	µm^3	Surface	1	Class A	106
0.066941097	µm^3	Surface	1	Class A	107
0.088582203	µm^3	Surface	1	Class A	110
0.0107289	µm^3	Surface	1	Class A	111
53.35129929	µm^3	Surface	1	Class A	113
3.035640001	µm^3	Surface	1	Class A	114
0.450430989	µm^3	Surface	1	Class A	117
0.063456498	µm^3	Surface	1	Class A	118
0.045850102	µm^3	Surface	1	Class A	119
0.019532099	µm^3	Surface	1	Class A	120
0.124894999	µm^3	Surface	1	Class A	122
0.186609998	µm^3	Surface	1	Class A	123
0.518014014	µm^3	Surface	1	Class A	124
0.052085701	µm^3	Surface	1	Class A	125
0.19743	µm^3	Surface	1	Class A	126
1.669950008	µm^3	Surface	1	Class A	128
0.0292523	µm^3	Surface	1	Class A	129
0.437777013	µm^3	Surface	1	Class A	130
0.573126018	µm^3	Surface	1	Class A	131
0.051718902	µm^3	Surface	1	Class A	132
1.038779974	µm^3	Surface	1	Class A	133
0.0143052	µm^3	Surface	1	Class A	134
0.129939005	µm^3	Surface	1	Class A	135
0.558362007	µm^3	Surface	1	Class A	136
0.635848999	µm^3	Surface	1	Class A	137
0.801827013	µm^3	Surface	1	Class A	138
2.059950113	µm^3	Surface	1	Class A	139
0.011921	µm^3	Surface	1	Class A	141
0.032003399	µm^3	Surface	1	Class A	142
42.54930115	µm^3	Surface	1	Class A	143
15.29150009	µm^3	Surface	1	Class B	144
10.57789993	µm^3	Surface	1	Class B	145
2.278160095	µm^3	Surface	1	Class A	146
0.920150995	µm^3	Surface	1	Class A	148
0.397006005	µm^3	Surface	1	Class A	149
1.507509947	µm^3	Surface	1	Class A	150
10.41329956	µm^3	Surface	1	Class B	151
1.307629943	µm^3	Surface	1	Class B	152
Volume	Unit	Category	Time	Set 1	ID
0.063731603	µm^3	Surface	1	Class A	0
0.368909001	µm^3	Surface	1	Class A	1
0.37202701	µm^3	Surface	1	Class A	2
0.176155999	µm^3	Surface	1	Class A	5
0.39100799	µm^3	Surface	1	Class A	6
0.319665998	µm^3	Surface	1	Class A	7
0.018431701	µm^3	Surface	1	Class A	8
0.0421822	µm^3	Surface	1	Class A	9
0.106647	µm^3	Surface	1	Class A	10
0.059330199	µm^3	Surface	1	Class A	11
0.161392003	µm^3	Surface	1	Class A	12
0.124162003	µm^3	Surface	1	Class A	13
0.431356996	µm^3	Surface	1	Class A	14
0.052910998	µm^3	Surface	1	Class A	16
0.098852597	µm^3	Surface	1	Class A	17
0.269598991	µm^3	Surface	1	Class A	18
0.670238018	µm^3	Surface	1	Class A	19
0.264005005	µm^3	Surface	1	Class A	20
0.722046018	µm^3	Surface	1	Class A	21
0.088490903	µm^3	Surface	1	Class A	22
0.175238997	µm^3	Surface	1	Class A	24
0.350477993	µm^3	Surface	1	Class A	25
0.272257	µm^3	Surface	1	Class A	26
0.241996005	µm^3	Surface	1	Class A	27
0.181474	µm^3	Surface	1	Class A	28
0.172396004	µm^3	Surface	1	Class A	29
0.0135716	µm^3	Surface	1	Class A	30
0.186701	µm^3	Surface	1	Class A	31
0.608063996	µm^3	Surface	1	Class A	32
0.235302001	µm^3	Surface	1	Class A	33
0.0258596	µm^3	Surface	1	Class A	34
0.481058002	µm^3	Surface	1	Class A	35
0.152314007	µm^3	Surface	1	Class A	36
0.291424006	µm^3	Surface	1	Class A	37
0.094726004	µm^3	Surface	1	Class A	38
0.069967397	µm^3	Surface	1	Class A	39
0.407056987	µm^3	Surface	1	Class A	40
0.154331997	µm^3	Surface	1	Class A	41
0.191468999	µm^3	Surface	1	Class A	43
0.181474	µm^3	Surface	1	Class A	44
0.933139026	µm^3	Surface	1	Class A	45
0.233283997	µm^3	Surface	1	Class A	46
0.212010995	µm^3	Surface	1	Class A	47
0.289772987	µm^3	Surface	1	Class A	48
0.046125099	µm^3	Surface	1	Class A	49
0.733325005	µm^3	Surface	1	Class A	50
0.015864	µm^3	Surface	1	Class A	52
0.53965503	µm^3	Surface	1	Class A	56
0.252909988	µm^3	Surface	1	Class A	57
1.08536005	µm^3	Surface	1	Class A	58
0.0141219	µm^3	Surface	1	Class A	59
0.290140003	µm^3	Surface	1	Class A	60
0.031728499	µm^3	Surface	1	Class A	61
0.110132001	µm^3	Surface	1	Class A	62
0.177531004	µm^3	Surface	1	Class A	63
0.293899	µm^3	Surface	1	Class A	64
0.048142701	µm^3	Surface	1	Class A	65
0.139843002	µm^3	Surface	1	Class A	66
0.537454009	µm^3	Surface	1	Class A	67
0.362673998	µm^3	Surface	1	Class A	68
0.265197009	µm^3	Surface	1	Class A	69
0.100137003	µm^3	Surface	1	Class A	70
1.019979954	µm^3	Surface	1	Class A	71
0.015772499	µm^3	Surface	1	Class A	72
0.408800989	µm^3	Surface	1	Class A	74
0.511135995	µm^3	Surface	1	Class A	78
0.183309004	µm^3	Surface	1	Class A	79
0.881054997	µm^3	Surface	1	Class A	80
0.150296003	µm^3	Surface	1	Class A	81
0.040348299	µm^3	Surface	1	Class A	82
0.450614989	µm^3	Surface	1	Class A	83
0.094267704	µm^3	Surface	1	Class A	85
0.271798998	µm^3	Surface	1	Class A	86
0.218521997	µm^3	Surface	1	Class A	87
0.623377025	µm^3	Surface	1	Class A	88
0.307011992	µm^3	Surface	1	Class A	89
0.258870006	µm^3	Surface	1	Class A	90
0.075102396	µm^3	Surface	1	Class A	91
0.093900703	µm^3	Surface	1	Class A	92
0.377806008	µm^3	Surface	1	Class A	94
0.275557995	µm^3	Surface	1	Class A	95
0.138834	µm^3	Surface	1	Class A	96
0.123428002	µm^3	Surface	1	Class A	97
0.015680701	µm^3	Surface	1	Class A	98
0.237777993	µm^3	Surface	1	Class A	99
0.184042007	µm^3	Surface	1	Class A	100
0.213661	µm^3	Surface	1	Class A	102
0.189361006	µm^3	Surface	1	Class A	103
0.045116398	µm^3	Surface	1	Class A	104
0.231999993	µm^3	Surface	1	Class A	105
0.564324021	µm^3	Surface	1	Class A	106
0.060339101	µm^3	Surface	1	Class A	107
0.507927001	µm^3	Surface	1	Class A	108
0.512053013	µm^3	Surface	1	Class A	109
0.106004998	µm^3	Surface	1	Class A	110
0.658038974	µm^3	Surface	1	Class A	111
0.011921	µm^3	Surface	1	Class A	112
0.57505101	µm^3	Surface	1	Class A	113
0.122235	µm^3	Surface	1	Class A	114
0.125720993	µm^3	Surface	1	Class A	116
0.215587005	µm^3	Surface	1	Class A	118
0.158640996	µm^3	Surface	1	Class A	119
0.275559008	µm^3	Surface	1	Class A	120
0.249973997	µm^3	Surface	1	Class A	121
0.634931982	µm^3	Surface	1	Class A	123
0.182483003	µm^3	Surface	1	Class A	124
0.224574	µm^3	Surface	1	Class A	125
0.509118974	µm^3	Surface	1	Class A	126
0.439152986	µm^3	Surface	1	Class A	127
0.104538001	µm^3	Surface	1	Class A	128
0.255201995	µm^3	Surface	1	Class A	129
0.0628144	µm^3	Surface	1	Class A	131
0.106830999	µm^3	Surface	1	Class A	132
0.199906006	µm^3	Surface	1	Class A	133
0.294265002	µm^3	Surface	1	Class A	134
0.150480002	µm^3	Surface	1	Class A	135
0.679681003	µm^3	Surface	1	Class A	136
0.162950993	µm^3	Surface	1	Class A	137
0.050710201	µm^3	Surface	1	Class A	138
0.0271431	µm^3	Surface	1	Class A	139
0.058137801	µm^3	Surface	1	Class A	140
0.186150998	µm^3	Surface	1	Class A	142
0.130948007	µm^3	Surface	1	Class A	143
2.742379904	µm^3	Surface	1	Class A	145
0.959183991	µm^3	Surface	1	Class A	146
0.280418992	µm^3	Surface	1	Class A	147
0.246306002	µm^3	Surface	1	Class A	148
0.0364049	µm^3	Surface	1	Class A	149
0.35157901	µm^3	Surface	1	Class A	150
0.162034005	µm^3	Surface	1	Class A	151
0.333604991	µm^3	Surface	1	Class A	152
0.211092994	µm^3	Surface	1	Class A	153
0.178632006	µm^3	Surface	1	Class A	154
0.302152008	µm^3	Surface	1	Class A	155
0.551759005	µm^3	Surface	1	Class A	156
0.199815005	µm^3	Surface	1	Class A	157
0.087481901	µm^3	Surface	1	Class A	158
0.390276015	µm^3	Surface	1	Class A	160
0.157174006	µm^3	Surface	1	Class A	162
0.243738994	µm^3	Surface	1	Class A	163
0.415125996	µm^3	Surface	1	Class A	165
0.092158698	µm^3	Surface	1	Class A	166
0.097294003	µm^3	Surface	1	Class A	167
0.076478198	µm^3	Surface	1	Class A	168
0.098302498	µm^3	Surface	1	Class A	170
6.48815012	µm^3	Surface	1	Class A	171
0.240254	µm^3	Surface	1	Class A	172
0.496280998	µm^3	Surface	1	Class A	173
0.129022002	µm^3	Surface	1	Class A	174
0.154422998	µm^3	Surface	1	Class A	175
0.253549993	µm^3	Surface	1	Class A	176
0.038147401	µm^3	Surface	1	Class A	179
0.280786008	µm^3	Surface	1	Class A	181
0.142501995	µm^3	Surface	1	Class A	182
0.092983603	µm^3	Surface	1	Class A	184
0.239611998	µm^3	Surface	1	Class A	185
0.700223029	µm^3	Surface	1	Class A	186
0.282068998	µm^3	Surface	1	Class A	188
0.346810013	µm^3	Surface	1	Class A	189
0.197521999	µm^3	Surface	1	Class A	190
0.255935997	µm^3	Surface	1	Class A	191
0.586696029	µm^3	Surface	1	Class A	192
0.076569296	µm^3	Surface	1	Class A	193
0.138925999	µm^3	Surface	1	Class A	194
1.319200039	µm^3	Surface	1	Class A	195
0.178081006	µm^3	Surface	1	Class A	196
0.065474004	µm^3	Surface	1	Class A	198
0.481424987	µm^3	Surface	1	Class A	199
0.0310864	µm^3	Surface	1	Class A	200
0.283627987	µm^3	Surface	1	Class A	202
0.186517999	µm^3	Surface	1	Class A	203
0.503983021	µm^3	Surface	1	Class A	204
0.122052997	µm^3	Surface	1	Class A	205
0.533878982	µm^3	Surface	1	Class A	207
0.29004699	µm^3	Surface	1	Class A	208
0.0143052	µm^3	Surface	1	Class A	209
0.083080202	µm^3	Surface	1	Class A	210
0.760652006	µm^3	Surface	1	Class A	211
0.220997006	µm^3	Surface	1	Class A	213
0.188994005	µm^3	Surface	1	Class A	214
0.047408901	µm^3	Surface	1	Class A	215
0.056212399	µm^3	Surface	1	Class A	217
0.123336002	µm^3	Surface	1	Class A	218
0.191194996	µm^3	Surface	1	Class A	219
0.191377997	µm^3	Surface	1	Class A	221
0.290322006	µm^3	Surface	1	Class A	222
0.298025995	µm^3	Surface	1	Class A	223
0.163959995	µm^3	Surface	1	Class A	224
0.039889701	µm^3	Surface	1	Class A	225
0.0276934	µm^3	Surface	1	Class A	227
0.403389007	µm^3	Surface	1	Class A	228
0.337823987	µm^3	Surface	1	Class A	229
0.346350014	µm^3	Surface	1	Class A	230
0.051810801	µm^3	Surface	1	Class A	231
0.115084	µm^3	Surface	1	Class A	232
0.141859993	µm^3	Surface	1	Class A	234
0.389358997	µm^3	Surface	1	Class A	235
0.181107998	µm^3	Surface	1	Class A	236
0.113066003	µm^3	Surface	1	Class A	237
0.120953001	µm^3	Surface	1	Class A	238
0.356256008	µm^3	Surface	1	Class A	239
0.194955006	µm^3	Surface	1	Class A	240
0.065932304	µm^3	Surface	1	Class A	241
0.136083007	µm^3	Surface	1	Class A	242
0.149838001	µm^3	Surface	1	Class A	243
0.250342011	µm^3	Surface	1	Class A	244
0.381747991	µm^3	Surface	1	Class A	245
0.0324618	µm^3	Surface	1	Class A	246
0.265287995	µm^3	Surface	1	Class A	247
0.566614985	µm^3	Surface	1	Class A	248
0.083630301	µm^3	Surface	1	Class A	249
0.291972995	µm^3	Surface	1	Class A	250
0.115083002	µm^3	Surface	1	Class A	251
0.144060999	µm^3	Surface	1	Class A	253
0.35561201	µm^3	Surface	1	Class A	255
0.0299858	µm^3	Surface	1	Class A	256
0.069325097	µm^3	Surface	1	Class A	257
0.235394001	µm^3	Surface	1	Class A	258
0.135349005	µm^3	Surface	1	Class A	259
0.166619003	µm^3	Surface	1	Class A	260
0.0349379	µm^3	Surface	1	Class A	264
0.063181199	µm^3	Surface	1	Class A	265
1.38440001	µm^3	Surface	1	Class A	266
0.049059801	µm^3	Surface	1	Class A	267
0.081063204	µm^3	Surface	1	Class A	268
0.375144988	µm^3	Surface	1	Class A	269
0.123428002	µm^3	Surface	1	Class A	270
0.174596995	µm^3	Surface	1	Class A	271
0.067766398	µm^3	Surface	1	Class A	273
0.100869998	µm^3	Surface	1	Class A	274
0.277301013	µm^3	Surface	1	Class A	275
0.176064	µm^3	Surface	1	Class A	277
0.260794997	µm^3	Surface	1	Class A	279
0.225399002	µm^3	Surface	1	Class A	280
0.433100998	µm^3	Surface	1	Class A	281
0.069600403	µm^3	Surface	1	Class A	282
0.084639102	µm^3	Surface	1	Class A	283
0.147544995	µm^3	Surface	1	Class A	284
0.406872988	µm^3	Surface	1	Class A	285
0.193395004	µm^3	Surface	1	Class A	287
0.060155399	µm^3	Surface	1	Class A	288
0.223105997	µm^3	Surface	1	Class A	289
0.852625012	µm^3	Surface	1	Class A	290
0.632638991	µm^3	Surface	1	Class A	291
0.126728997	µm^3	Surface	1	Class A	292
0.044291198	µm^3	Surface	1	Class A	293
0.195870996	µm^3	Surface	1	Class A	294
0.227966994	µm^3	Surface	1	Class A	297
0.498481989	µm^3	Surface	1	Class A	298
0.252817005	µm^3	Surface	1	Class A	299
0.410540998	µm^3	Surface	1	Class A	300
0.0142134	µm^3	Surface	1	Class A	301
0.152771994	µm^3	Surface	1	Class A	302
0.029894199	µm^3	Surface	1	Class A	303
0.405773014	µm^3	Surface	1	Class A	304
0.022741601	µm^3	Surface	1	Class A	306
0.025767701	µm^3	Surface	1	Class A	307
0.081796497	µm^3	Surface	1	Class A	308
0.39467901	µm^3	Surface	1	Class A	309
0.0202657	µm^3	Surface	1	Class A	311
0.263087988	µm^3	Surface	1	Class A	313
0.086473197	µm^3	Surface	1	Class A	315
0.133882001	µm^3	Surface	1	Class A	318
0.080696203	µm^3	Surface	1	Class A	319
0.387066007	µm^3	Surface	1	Class A	321
0.043099001	µm^3	Surface	1	Class A	322
0.011921	µm^3	Surface	1	Class A	323
0.190551996	µm^3	Surface	1	Class A	324
0.304811001	µm^3	Surface	1	Class A	325
0.019990601	µm^3	Surface	1	Class A	326
0.190919995	µm^3	Surface	1	Class A	327
0.085097902	µm^3	Surface	1	Class A	328
0.051260501	µm^3	Surface	1	Class A	329
0.920301974	µm^3	Surface	1	Class A	330
0.108755998	µm^3	Surface	1	Class A	331
0.366066992	µm^3	Surface	1	Class A	332
0.271890998	µm^3	Surface	1	Class A	333
0.403297991	µm^3	Surface	1	Class A	334
0.041081902	µm^3	Surface	1	Class A	335
0.34057501	µm^3	Surface	1	Class A	337
0.010087	µm^3	Surface	1	Class A	340
0.248781994	µm^3	Surface	1	Class A	341
0.202473	µm^3	Surface	1	Class A	342
0.045299798	µm^3	Surface	1	Class A	343
0.047683999	µm^3	Surface	1	Class A	345
0.166986004	µm^3	Surface	1	Class A	346
0.043374099	µm^3	Surface	1	Class A	347
0.156807005	µm^3	Surface	1	Class A	349
0.0596967	µm^3	Surface	1	Class A	352
0.0124713	µm^3	Surface	1	Class A	353
0.0202657	µm^3	Surface	1	Class A	354
0.260610998	µm^3	Surface	1	Class A	356
0.076019399	µm^3	Surface	1	Class A	357
0.280968994	µm^3	Surface	1	Class A	358
0.063089602	µm^3	Surface	1	Class A	359
0.031544901	µm^3	Surface	1	Class A	360
0.0304444	µm^3	Surface	1	Class A	361
0.039614499	µm^3	Surface	1	Class A	365
0.147452995	µm^3	Surface	1	Class A	366
0.157174006	µm^3	Surface	1	Class A	367
0.062814496	µm^3	Surface	1	Class A	369
0.472622007	µm^3	Surface	1	Class A	370
0.481334001	µm^3	Surface	1	Class A	371
0.222005993	µm^3	Surface	1	Class A	372
0.348459989	µm^3	Surface	1	Class A	373
0.166252002	µm^3	Surface	1	Class A	374
2.543119907	µm^3	Surface	1	Class A	378
0.124436997	µm^3	Surface	1	Class A	380
0.513336003	µm^3	Surface	1	Class A	383
0.583579004	µm^3	Surface	1	Class A	384
0.255017012	µm^3	Surface	1	Class A	385
1.745139956	µm^3	Surface	1	Class A	386
0.199540004	µm^3	Surface	1	Class A	387
0.114808999	µm^3	Surface	1	Class A	388
0.110223003	µm^3	Surface	1	Class A	389
0.088398904	µm^3	Surface	1	Class A	390
0.119943999	µm^3	Surface	1	Class A	391
0.337273002	µm^3	Surface	1	Class A	392
0.408706993	µm^3	Surface	1	Class A	393
0.085923098	µm^3	Surface	1	Class A	395
0.563497007	µm^3	Surface	1	Class A	397
0.0145803	µm^3	Surface	1	Class A	398
0.093167298	µm^3	Surface	1	Class A	400
0.072443001	µm^3	Surface	1	Class A	401
1.557620049	µm^3	Surface	1	Class A	403
0.041631799	µm^3	Surface	1	Class A	404
0.151672006	µm^3	Surface	1	Class A	405
0.039430998	µm^3	Surface	1	Class A	406
0.346076012	µm^3	Surface	1	Class A	407
0.052360799	µm^3	Surface	1	Class A	408
0.0157724	µm^3	Surface	1	Class A	409
0.139017001	µm^3	Surface	1	Class A	411
0.134983003	µm^3	Surface	1	Class A	412
0.219530001	µm^3	Surface	1	Class A	413
0.73360002	µm^3	Surface	1	Class A	414
0.157174006	µm^3	Surface	1	Class A	415
0.230442002	µm^3	Surface	1	Class A	417
0.323426008	µm^3	Surface	1	Class A	418
0.180648997	µm^3	Surface	1	Class A	419
0.082530104	µm^3	Surface	1	Class A	420
0.293897986	µm^3	Surface	1	Class A	421
0.402289003	µm^3	Surface	1	Class A	422
0.996780992	µm^3	Surface	1	Class A	424
0.071892798	µm^3	Surface	1	Class A	425
0.054286499	µm^3	Surface	1	Class A	427
0.0113708	µm^3	Surface	1	Class A	428
0.35056901	µm^3	Surface	1	Class A	430
0.046400402	µm^3	Surface	1	Class A	431
0.178723007	µm^3	Surface	1	Class A	432
0.410540998	µm^3	Surface	1	Class A	433
0.264829993	µm^3	Surface	1	Class A	434
0.175696999	µm^3	Surface	1	Class A	435
1.567520022	µm^3	Surface	1	Class A	436
0.138008997	µm^3	Surface	1	Class A	438
0.047959201	µm^3	Surface	1	Class A	439
0.619251013	µm^3	Surface	1	Class A	440
0.128746003	µm^3	Surface	1	Class A	441
0.267306	µm^3	Surface	1	Class A	442
1.323779941	µm^3	Surface	1	Class A	444
0.069783702	µm^3	Surface	1	Class A	445
6.020299911	µm^3	Surface	1	Class A	446
0.015680701	µm^3	Surface	1	Class A	448
0.0813381	µm^3	Surface	1	Class A	449
0.332412988	µm^3	Surface	1	Class A	450
0.062081099	µm^3	Surface	1	Class A	451
0.214578003	µm^3	Surface	1	Class A	452
0.075652704	µm^3	Surface	1	Class A	453
0.108664997	µm^3	Surface	1	Class A	454
0.724705994	µm^3	Surface	1	Class A	455
0.173130006	µm^3	Surface	1	Class A	456
0.583763003	µm^3	Surface	1	Class A	457
0.106188998	µm^3	Surface	1	Class A	458
0.599259973	µm^3	Surface	1	Class A	459
0.135716006	µm^3	Surface	1	Class A	460
0.0103621	µm^3	Surface	1	Class A	461
0.041081499	µm^3	Surface	1	Class A	463
0.110774003	µm^3	Surface	1	Class A	464
0.154606	µm^3	Surface	1	Class A	466
0.061714102	µm^3	Surface	1	Class A	467
14.73110008	µm^3	Surface	1	Class A	468
0.021090999	µm^3	Surface	1	Class A	469
0.217695996	µm^3	Surface	1	Class A	470
0.229249999	µm^3	Surface	1	Class A	471
0.065290399	µm^3	Surface	1	Class A	473
0.035029601	µm^3	Surface	1	Class A	474
0.43511799	µm^3	Surface	1	Class A	475
0.095918298	µm^3	Surface	1	Class A	476
0.097385898	µm^3	Surface	1	Class A	477
0.0121044	µm^3	Surface	1	Class A	478
0.31389001	µm^3	Surface	1	Class A	480
0.078128301	µm^3	Surface	1	Class A	481
0.070701003	µm^3	Surface	1	Class A	483
0.108664997	µm^3	Surface	1	Class A	484
0.109581999	µm^3	Surface	1	Class A	485
0.0395227	µm^3	Surface	1	Class A	487
0.46656999	µm^3	Surface	1	Class A	489
0.29004699	µm^3	Surface	1	Class A	490
0.326543987	µm^3	Surface	1	Class A	491
0.389634013	µm^3	Surface	1	Class A	494
0.232733995	µm^3	Surface	1	Class A	495
0.673722029	µm^3	Surface	1	Class A	496
1.053269982	µm^3	Surface	1	Class A	497
0.056487601	µm^3	Surface	1	Class A	498
0.132689998	µm^3	Surface	1	Class A	499
0.254925996	µm^3	Surface	1	Class A	501
0.143602997	µm^3	Surface	1	Class A	503
0.085556097	µm^3	Surface	1	Class A	504
0.063915104	µm^3	Surface	1	Class A	505
0.170102999	µm^3	Surface	1	Class A	508
0.0160475	µm^3	Surface	1	Class A	509
0.173038006	µm^3	Surface	1	Class A	511
0.358639002	µm^3	Surface	1	Class A	512
0.194313005	µm^3	Surface	1	Class A	513
0.103895999	µm^3	Surface	1	Class A	515
0.066023998	µm^3	Surface	1	Class A	516
0.669960022	µm^3	Surface	1	Class A	518
0.049059499	µm^3	Surface	1	Class A	521
0.405039012	µm^3	Surface	1	Class A	522
0.102521002	µm^3	Surface	1	Class A	523
0.0206325	µm^3	Surface	1	Class A	524
0.027143201	µm^3	Surface	1	Class A	525
0.095643297	µm^3	Surface	1	Class A	526
0.145987004	µm^3	Surface	1	Class A	527
0.242271006	µm^3	Surface	1	Class A	528
0.161943004	µm^3	Surface	1	Class A	529
0.305545002	µm^3	Surface	1	Class A	530
0.123245001	µm^3	Surface	1	Class A	531
0.270056993	µm^3	Surface	1	Class A	532
0.183767006	µm^3	Surface	1	Class A	534
0.459601015	µm^3	Surface	1	Class A	536
0.200090006	µm^3	Surface	1	Class A	537
0.107106	µm^3	Surface	1	Class A	539
0.027418301	µm^3	Surface	1	Class A	540
0.194588006	µm^3	Surface	1	Class A	542
0.0141218	µm^3	Surface	1	Class A	543
0.0485093	µm^3	Surface	1	Class A	544
0.305085987	µm^3	Surface	1	Class A	546
0.024300501	µm^3	Surface	1	Class A	550
0.037872199	µm^3	Surface	1	Class A	551
0.088307001	µm^3	Surface	1	Class A	553
2.915509939	µm^3	Surface	1	Class A	554
0.276383996	µm^3	Surface	1	Class A	555
0.252451003	µm^3	Surface	1	Class A	556
0.142409995	µm^3	Surface	1	Class A	557
0.0133883	µm^3	Surface	1	Class A	558
0.327461004	µm^3	Surface	1	Class A	559
0.145436004	µm^3	Surface	1	Class A	560
0.066941097	µm^3	Surface	1	Class A	561
0.49811399	µm^3	Surface	1	Class A	562
1.048499942	µm^3	Surface	1	Class A	564
0.143235996	µm^3	Surface	1	Class A	565
0.139476001	µm^3	Surface	1	Class A	566
0.423287004	µm^3	Surface	1	Class A	567
0.0441995	µm^3	Surface	1	Class A	568
0.139476001	µm^3	Surface	1	Class A	569
0.0103621	µm^3	Surface	1	Class A	570
0.101787001	µm^3	Surface	1	Class A	572
0.199264005	µm^3	Surface	1	Class A	575
0.0135716	µm^3	Surface	1	Class A	576
0.0328287	µm^3	Surface	1	Class A	579
0.104813002	µm^3	Surface	1	Class A	580
0.65042901	µm^3	Surface	1	Class A	581
0.021274401	µm^3	Surface	1	Class A	582
0.123520002	µm^3	Surface	1	Class A	583
0.364050001	µm^3	Surface	1	Class A	586
0.452172995	µm^3	Surface	1	Class A	587
0.0157724	µm^3	Surface	1	Class A	588
0.849234998	µm^3	Surface	1	Class A	589
0.303344011	µm^3	Surface	1	Class A	590
0.041631799	µm^3	Surface	1	Class A	591
0.801091015	µm^3	Surface	1	Class A	592
0.0118293	µm^3	Surface	1	Class A	593
0.117743	µm^3	Surface	1	Class A	595
0.160016999	µm^3	Surface	1	Class A	597
0.079687402	µm^3	Surface	1	Class A	599
0.038972501	µm^3	Surface	1	Class A	600
0.35432899	µm^3	Surface	1	Class A	601
0.168819994	µm^3	Surface	1	Class A	603
0.067583099	µm^3	Surface	1	Class A	604
0.0107289	µm^3	Surface	1	Class A	606
0.087115198	µm^3	Surface	1	Class A	607
0.0102704	µm^3	Surface	1	Class A	608
0.086289801	µm^3	Surface	1	Class A	609
0.0690502	µm^3	Surface	1	Class A	610
0.043282501	µm^3	Surface	1	Class A	611
0.209901005	µm^3	Surface	1	Class A	612
1.217409968	µm^3	Surface	1	Class A	613
0.0123795	µm^3	Surface	1	Class A	614
0.053185999	µm^3	Surface	1	Class A	615
0.0153139	µm^3	Surface	1	Class A	616
0.273265988	µm^3	Surface	1	Class A	617
0.066207401	µm^3	Surface	1	Class A	619
0.145345002	µm^3	Surface	1	Class A	621
0.334430009	µm^3	Surface	1	Class A	623
0.253183991	µm^3	Surface	1	Class A	624
0.07767	µm^3	Surface	1	Class A	625
0.084272496	µm^3	Surface	1	Class A	626
0.348827004	µm^3	Surface	1	Class A	627
0.017423101	µm^3	Surface	1	Class A	629
0.0420903	µm^3	Surface	1	Class A	631
0.131956995	µm^3	Surface	1	Class A	632
0.202381998	µm^3	Surface	1	Class A	633
0.110499002	µm^3	Surface	1	Class A	634
0.445753992	µm^3	Surface	1	Class A	635
0.166069001	µm^3	Surface	1	Class A	636
0.202748999	µm^3	Surface	1	Class A	637
0.034295801	µm^3	Surface	1	Class A	639
0.428790003	µm^3	Surface	1	Class A	640
0.685353994	µm^3	Surface	1	Class A	642
0.0136719	µm^3	Surface	1	Class A	644
11.74870014	µm^3	Surface	1	Class A	648
0.785028994	µm^3	Surface	1	Class A	649
0.99456197	µm^3	Surface	1	Class A	652
0.231885999	µm^3	Surface	1	Class A	655
0.851152003	µm^3	Surface	1	Class A	656
0.25613299	µm^3	Surface	1	Class A	658
0.837171018	µm^3	Surface	1	Class A	660
0.937323987	µm^3	Surface	1	Class A	661
0.527158976	µm^3	Surface	1	Class A	662
4.940269947	µm^3	Surface	1	Class A	663
0.870396972	µm^3	Surface	1	Class A	664
0.723806024	µm^3	Surface	1	Class A	665
0.294138998	µm^3	Surface	1	Class A	666
0.667825997	µm^3	Surface	1	Class A	667
0.526350021	µm^3	Surface	1	Class A	668
0.511789024	µm^3	Surface	1	Class A	669
0.341118991	µm^3	Surface	1	Class A	670
0.479057014	µm^3	Surface	1	Class A	671
0.750689983	µm^3	Surface	1	Class A	672
0.293572009	µm^3	Surface	1	Class A	673
0.307083994	µm^3	Surface	1	Class A	674
0.233207002	µm^3	Surface	1	Class A	675
0.218682006	µm^3	Surface	1	Class A	676
0.868112028	µm^3	Surface	1	Class A	677
0.785068989	µm^3	Surface	1	Class A	679
1.28689003	µm^3	Surface	1	Class A	681
0.620029986	µm^3	Surface	1	Class A	682
0.435963988	µm^3	Surface	1	Class A	684
0.290241003	µm^3	Surface	1	Class A	685
0.609332025	µm^3	Surface	1	Class A	686
1.164479971	µm^3	Surface	1	Class A	688
0.644895017	µm^3	Surface	1	Class A	689
0.440815002	µm^3	Surface	1	Class A	691
0.371612012	µm^3	Surface	1	Class A	692
Volume	Unit	Category	Time	Set 1	ID
0.153872997	µm^3	Surface	1	Class A	0
0.266021013	µm^3	Surface	1	Class A	2
0.071342699	µm^3	Surface	1	Class A	3
0.030077601	µm^3	Surface	1	Class A	4
0.0124713	µm^3	Surface	1	Class A	5
0.040898401	µm^3	Surface	1	Class A	6
0.035488099	µm^3	Surface	1	Class A	7
0.091975197	µm^3	Surface	1	Class A	8
0.226499006	µm^3	Surface	1	Class A	10
0.073635198	µm^3	Surface	1	Class A	11
0.083355501	µm^3	Surface	1	Class A	12
0.038238902	µm^3	Surface	1	Class A	13
0.438692987	µm^3	Surface	1	Class A	16
0.079962499	µm^3	Surface	1	Class A	18
0.433559	µm^3	Surface	1	Class A	19
0.048417501	µm^3	Surface	1	Class A	20
0.250248998	µm^3	Surface	1	Class A	21
0.065565497	µm^3	Surface	1	Class A	22
0.040072899	µm^3	Surface	1	Class A	23
0.101512	µm^3	Surface	1	Class A	24
0.462994009	µm^3	Surface	1	Class A	26
6.634140015	µm^3	Surface	1	Class A	27
0.533510983	µm^3	Surface	1	Class A	28
1.190999985	µm^3	Surface	1	Class A	31
0.160016999	µm^3	Surface	1	Class A	32
0.053827699	µm^3	Surface	1	Class A	33
0.564414024	µm^3	Surface	1	Class A	34
0.096743703	µm^3	Surface	1	Class A	38
0.058229402	µm^3	Surface	1	Class A	39
0.101236999	µm^3	Surface	1	Class A	40
0.057220802	µm^3	Surface	1	Class A	41
0.020174	µm^3	Surface	1	Class A	42
0.088857301	µm^3	Surface	1	Class A	46
0.048601002	µm^3	Surface	1	Class A	47
0.0447497	µm^3	Surface	1	Class A	48
0.034662601	µm^3	Surface	1	Class A	49
0.152955994	µm^3	Surface	1	Class A	50
0.0349379	µm^3	Surface	1	Class A	51
0.0103621	µm^3	Surface	1	Class A	52
0.0704256	µm^3	Surface	1	Class A	53
0.0175147	µm^3	Surface	1	Class A	55
0.0120127	µm^3	Surface	1	Class A	56
0.0602469	µm^3	Surface	1	Class A	59
0.0124713	µm^3	Surface	1	Class A	60
0.038605601	µm^3	Surface	1	Class A	61
0.398986995	µm^3	Surface	1	Class A	62
0.026317799	µm^3	Surface	1	Class A	63
0.028152	µm^3	Surface	1	Class A	64
0.0993113	µm^3	Surface	1	Class A	67
0.0847307	µm^3	Surface	1	Class A	68
0.019898901	µm^3	Surface	1	Class A	69
0.0243924	µm^3	Surface	1	Class A	70
0.065290399	µm^3	Surface	1	Class A	71
0.081246398	µm^3	Surface	1	Class A	72
0.038238999	µm^3	Surface	1	Class A	73
3.136329889	µm^3	Surface	1	Class A	74
0.0124712	µm^3	Surface	1	Class A	75
0.357630014	µm^3	Surface	1	Class A	77
1.337630033	µm^3	Surface	1	Class A	78
0.95936799	µm^3	Surface	1	Class A	79
0.126729995	µm^3	Surface	1	Class A	80
0.0103621	µm^3	Surface	1	Class A	84
0.073910303	µm^3	Surface	1	Class A	85
0.046400201	µm^3	Surface	1	Class A	86
0.053369399	µm^3	Surface	1	Class A	87
0.032095	µm^3	Surface	1	Class A	88
0.093717501	µm^3	Surface	1	Class A	89
0.304168999	µm^3	Surface	1	Class A	91
0.133515999	µm^3	Surface	1	Class A	92
0.066482499	µm^3	Surface	1	Class A	97
0.0277851	µm^3	Surface	1	Class A	98
0.0590549	µm^3	Surface	1	Class A	99
0.0177899	µm^3	Surface	1	Class A	100
0.147361994	µm^3	Surface	1	Class A	101
0.037413701	µm^3	Surface	1	Class A	102
0.032186698	µm^3	Surface	1	Class A	103
0.056853998	µm^3	Surface	1	Class A	104
0.076477602	µm^3	Surface	1	Class A	105
0.056853902	µm^3	Surface	1	Class A	107
0.112791002	µm^3	Surface	1	Class A	108
0.0107289	µm^3	Surface	1	Class A	110
0.521681011	µm^3	Surface	1	Class A	111
0.059146501	µm^3	Surface	1	Class A	112
0.555061996	µm^3	Surface	1	Class A	115
0.0684999	µm^3	Surface	1	Class A	118
0.052452501	µm^3	Surface	1	Class A	119
0.0944511	µm^3	Surface	1	Class A	120
0.024300599	µm^3	Surface	1	Class A	121
0.082071602	µm^3	Surface	1	Class A	122
0.0473173	µm^3	Surface	1	Class A	123
0.0699673	µm^3	Surface	1	Class A	124
0.0118293	µm^3	Surface	1	Class A	125
0.086931698	µm^3	Surface	1	Class A	126
0.695361018	µm^3	Surface	1	Class A	127
0.124254003	µm^3	Surface	1	Class A	128
0.117100999	µm^3	Surface	1	Class A	130
0.287571996	µm^3	Surface	1	Class A	132
0.0221914	µm^3	Surface	1	Class A	133
0.0163226	µm^3	Surface	1	Class A	134
0.273175001	µm^3	Surface	1	Class A	135
0.067766301	µm^3	Surface	1	Class A	137
0.055111799	µm^3	Surface	1	Class A	138
0.022007899	µm^3	Surface	1	Class A	139
0.0219163	µm^3	Surface	1	Class A	140
0.202198997	µm^3	Surface	1	Class A	142
0.040623099	µm^3	Surface	1	Class A	143
0.196970999	µm^3	Surface	1	Class A	145
0.0516271	µm^3	Surface	1	Class A	146
0.0322784	µm^3	Surface	1	Class A	147
0.107106	µm^3	Surface	1	Class A	148
0.0216412	µm^3	Surface	1	Class A	149
0.174963996	µm^3	Surface	1	Class A	151
0.0129298	µm^3	Surface	1	Class A	152
0.036038101	µm^3	Surface	1	Class A	153
0.119943999	µm^3	Surface	1	Class A	154
0.227782995	µm^3	Surface	1	Class A	155
0.070333697	µm^3	Surface	1	Class A	156
2.547800064	µm^3	Surface	1	Class A	157
0.0143053	µm^3	Surface	1	Class A	158
0.211643994	µm^3	Surface	1	Class A	159
0.169553995	µm^3	Surface	1	Class A	160
0.255109996	µm^3	Surface	1	Class A	162
0.101328999	µm^3	Surface	1	Class A	163
0.280420005	µm^3	Surface	1	Class A	164
0.050710101	µm^3	Surface	1	Class A	165
0.234477997	µm^3	Surface	1	Class A	166
0.154330999	µm^3	Surface	1	Class A	167
0.0375055	µm^3	Surface	1	Class A	168
0.158640996	µm^3	Surface	1	Class A	169
0.0124711	µm^3	Surface	1	Class A	171
0.026684601	µm^3	Surface	1	Class A	172
0.112241	µm^3	Surface	1	Class A	173
0.412099987	µm^3	Surface	1	Class A	174
0.263269991	µm^3	Surface	1	Class A	175
[truncated: 7,276 more rows]
