# Supplementary material for: Programmable artificial RNA condensates in mammalian cells
Source: Nat Nanotechnol. 2026 Apr 29;21(6):821–30. doi: 10.1038/s41565-026-02164-7 (PMC13293865; doi:10.1038/s41565-026-02164-7)
Supplement: Supplementary file 5 — Condensate volume and number quantification, as well as CCDFs, shown in Fig. 3. [file 41565_2026_2164_MOESM5_ESM.zip › Source Data Fig. 3/Condensate volume and number (Figure 3)/Condensate volume/10nt 3WT Broccoli/outside/20250523_10ntwtBr_40uMDFHBI_20-40_sample1_1_1_outside.xls]

## Sheet: Detailed
Detailed
Volume	Unit	Category	Time	Set 1	ID
0.0289772	µm^3	Surface	1	Class A	0
0.556894	µm^3	Surface	1	Class A	1
0.017423	µm^3	Surface	1	Class A	2
0.0184318	µm^3	Surface	1	Class A	4
0.0236587	µm^3	Surface	1	Class A	5
0.015589	µm^3	Surface	1	Class A	9
0.0533694	µm^3	Surface	1	Class A	10
0.053828	µm^3	Surface	1	Class A	13
0.0159559	µm^3	Surface	1	Class A	15
0.0643733	µm^3	Surface	1	Class A	16
0.0718929	µm^3	Surface	1	Class A	17
0.0850977	µm^3	Surface	1	Class A	21
0.99513	µm^3	Surface	1	Class A	22
0.132048	µm^3	Surface	1	Class A	23
0.223565	µm^3	Surface	1	Class A	26
0.0159559	µm^3	Surface	1	Class A	28
0.0684084	µm^3	Surface	1	Class A	29
0.0324619	µm^3	Surface	1	Class A	31
0.0592383	µm^3	Surface	1	Class A	32
0.0264095	µm^3	Surface	1	Class A	33
0.0195321	µm^3	Surface	1	Class A	35
0.0139384	µm^3	Surface	1	Class A	36
0.11435	µm^3	Surface	1	Class A	37
0.0220079	µm^3	Surface	1	Class A	39
0.57771	µm^3	Surface	1	Class A	41
0.337822	µm^3	Surface	1	Class A	43
0.108848	µm^3	Surface	1	Class A	44
9.62704	µm^3	Surface	1	Class A	45
0.0381473	µm^3	Surface	1	Class A	46
0.122512	µm^3	Surface	1	Class A	47
0.0913332	µm^3	Surface	1	Class A	49
0.601552	µm^3	Surface	1	Class A	50
0.0436494	µm^3	Surface	1	Class A	51
0.0235668	µm^3	Surface	1	Class A	52
0.0312697	µm^3	Surface	1	Class A	53
0.154331	µm^3	Surface	1	Class A	55
0.750016	µm^3	Surface	1	Class A	56
0.115542	µm^3	Surface	1	Class A	57
0.0754691	µm^3	Surface	1	Class A	58
0.385048	µm^3	Surface	1	Class A	62
0.0518104	µm^3	Surface	1	Class A	63
0.312606	µm^3	Surface	1	Class A	64
0.13645	µm^3	Surface	1	Class A	65
0.0574042	µm^3	Surface	1	Class A	66
0.137458	µm^3	Surface	1	Class A	67
0.0119211	µm^3	Surface	1	Class A	69
0.0295274	µm^3	Surface	1	Class A	70
0.0124712	µm^3	Surface	1	Class A	71
0.0551117	µm^3	Surface	1	Class A	72
0.079229	µm^3	Surface	1	Class A	73
0.094176	µm^3	Surface	1	Class A	74
0.0482343	µm^3	Surface	1	Class A	75
0.171754	µm^3	Surface	1	Class A	76
1.97183	µm^3	Surface	1	Class A	77
0.0322783	µm^3	Surface	1	Class A	78
0.161759	µm^3	Surface	1	Class A	79
0.0220081	µm^3	Surface	1	Class A	81
0.380372	µm^3	Surface	1	Class A	82
0.0336539	µm^3	Surface	1	Class A	84
0.10949	µm^3	Surface	1	Class A	85
0.0917914	µm^3	Surface	1	Class A	86
0.0482344	µm^3	Surface	1	Class A	87
0.106922	µm^3	Surface	1	Class A	88
0.135991	µm^3	Surface	1	Class A	90
0.320675	µm^3	Surface	1	Class A	91
0.0202656	µm^3	Surface	1	Class A	92
0.0598801	µm^3	Surface	1	Class A	93
0.022008	µm^3	Surface	1	Class A	96
0.0668496	µm^3	Surface	1	Class A	98
0.107014	µm^3	Surface	1	Class A	99
0.0240253	µm^3	Surface	1	Class A	100
0.163684	µm^3	Surface	1	Class A	101
0.0666661	µm^3	Surface	1	Class A	102
0.103988	µm^3	Surface	1	Class A	103
0.0232001	µm^3	Surface	1	Class A	108
0.0103621	µm^3	Surface	1	Class A	109
0.0249424	µm^3	Surface	1	Class A	111
0.0705174	µm^3	Surface	1	Class A	112
0.0117377	µm^3	Surface	1	Class A	113
0.0588715	µm^3	Surface	1	Class A	114
0.0475006	µm^3	Surface	1	Class A	115
0.441444	µm^3	Surface	1	Class A	117
0.0423654	µm^3	Surface	1	Class A	118
0.0605222	µm^3	Surface	1	Class A	119
0.0121961	µm^3	Surface	1	Class A	120
0.119027	µm^3	Surface	1	Class A	123
0.206234	µm^3	Surface	1	Class A	124
0.082255	µm^3	Surface	1	Class A	125
0.0310863	µm^3	Surface	1	Class A	126
0.0771198	µm^3	Surface	1	Class A	128
0.0117376	µm^3	Surface	1	Class A	129
0.0342958	µm^3	Surface	1	Class A	130
0.0450247	µm^3	Surface	1	Class A	131
0.0160475	µm^3	Surface	1	Class A	132
0.0132965	µm^3	Surface	1	Class A	134
0.0255843	µm^3	Surface	1	Class A	136
0.0912416	µm^3	Surface	1	Class A	138
0.0976604	µm^3	Surface	1	Class A	139
0.109857	µm^3	Surface	1	Class A	140
0.263179	µm^3	Surface	1	Class A	142
0.102612	µm^3	Surface	1	Class A	146
0.222556	µm^3	Surface	1	Class A	147
0.0164143	µm^3	Surface	1	Class A	152
0.0277851	µm^3	Surface	1	Class A	154
0.0607054	µm^3	Surface	1	Class A	156
0.0832637	µm^3	Surface	1	Class A	159
0.0302611	µm^3	Surface	1	Class A	160
0.0244839	µm^3	Surface	1	Class A	162
0.215679	µm^3	Surface	1	Class A	164
0.0355796	µm^3	Surface	1	Class A	167
0.066024	µm^3	Surface	1	Class A	168
0.574775	µm^3	Surface	1	Class A	169
0.0198072	µm^3	Surface	1	Class A	170
0.0210909	µm^3	Surface	1	Class A	171
0.0823467	µm^3	Surface	1	Class A	172
0.138559	µm^3	Surface	1	Class A	174
0.0884907	µm^3	Surface	1	Class A	176
0.0730849	µm^3	Surface	1	Class A	177
0.472347	µm^3	Surface	1	Class A	178
0.123703	µm^3	Surface	1	Class A	179
0.0397061	µm^3	Surface	1	Class A	180
0.0900495	µm^3	Surface	1	Class A	182
0.0185234	µm^3	Surface	1	Class A	184
0.0580461	µm^3	Surface	1	Class A	185
0.19578	µm^3	Surface	1	Class A	186
0.0866565	µm^3	Surface	1	Class A	188
0.0323701	µm^3	Surface	1	Class A	189
0.0672161	µm^3	Surface	1	Class A	190
0.134616	µm^3	Surface	1	Class A	191
0.300777	µm^3	Surface	1	Class A	192
0.017423	µm^3	Surface	1	Class A	194
0.0200823	µm^3	Surface	1	Class A	195
0.165794	µm^3	Surface	1	Class A	196
0.0175147	µm^3	Surface	1	Class A	197
0.0850978	µm^3	Surface	1	Class A	198
0.0609806	µm^3	Surface	1	Class A	199
0.0386057	µm^3	Surface	1	Class A	200
0.0542864	µm^3	Surface	1	Class A	201
0.0635481	µm^3	Surface	1	Class A	202
0.120402	µm^3	Surface	1	Class A	203
0.0320952	µm^3	Surface	1	Class A	204
0.179824	µm^3	Surface	1	Class A	205
0.0167811	µm^3	Surface	1	Class A	206
0.0616224	µm^3	Surface	1	Class A	207
0.0154056	µm^3	Surface	1	Class A	208
0.0979359	µm^3	Surface	1	Class A	209
0.136175	µm^3	Surface	1	Class A	211
0.010087	µm^3	Surface	1	Class A	212
0.0428239	µm^3	Surface	1	Class A	214
0.0926172	µm^3	Surface	1	Class A	215
0.134249	µm^3	Surface	1	Class A	217
0.648412	µm^3	Surface	1	Class A	222
0.261896	µm^3	Surface	1	Class A	223
0.0543783	µm^3	Surface	1	Class A	226
0.0698755	µm^3	Surface	1	Class A	227
0.0653822	µm^3	Surface	1	Class A	229
0.0212745	µm^3	Surface	1	Class A	230
0.0363132	µm^3	Surface	1	Class A	231
0.229251	µm^3	Surface	1	Class A	232
0.0176981	µm^3	Surface	1	Class A	234
0.0216413	µm^3	Surface	1	Class A	235
0.0445662	µm^3	Surface	1	Class A	236
0.0320951	µm^3	Surface	1	Class A	237
0.0270516	µm^3	Surface	1	Class A	238
0.0753774	µm^3	Surface	1	Class A	239
0.352954	µm^3	Surface	1	Class A	240
0.119577	µm^3	Surface	1	Class A	241
0.132324	µm^3	Surface	1	Class A	242
0.048326	µm^3	Surface	1	Class A	243
0.155615	µm^3	Surface	1	Class A	244
0.0683165	µm^3	Surface	1	Class A	246
0.155798	µm^3	Surface	1	Class A	247
0.0121044	µm^3	Surface	1	Class A	249
0.168637	µm^3	Surface	1	Class A	250
0.0582295	µm^3	Surface	1	Class A	251
0.0498848	µm^3	Surface	1	Class A	252
0.0215496	µm^3	Surface	1	Class A	253
0.271983	µm^3	Surface	1	Class A	254
0.0963769	µm^3	Surface	1	Class A	255
0.0775782	µm^3	Surface	1	Class A	257
0.0300776	µm^3	Surface	1	Class A	258
0.112791	µm^3	Surface	1	Class A	259
0.0235669	µm^3	Surface	1	Class A	261
0.0341124	µm^3	Surface	1	Class A	263
0.182758	µm^3	Surface	1	Class A	264
0.0760194	µm^3	Surface	1	Class A	267
0.0565791	µm^3	Surface	1	Class A	268
0.0547449	µm^3	Surface	1	Class A	270
0.0265013	µm^3	Surface	1	Class A	271
0.09115	µm^3	Surface	1	Class A	272
0.053186	µm^3	Surface	1	Class A	274
0.0529109	µm^3	Surface	1	Class A	276
0.0549283	µm^3	Surface	1	Class A	277
0.141585	µm^3	Surface	1	Class A	278
0.0821633	µm^3	Surface	1	Class A	279
0.285187	µm^3	Surface	1	Class A	280
0.0143053	µm^3	Surface	1	Class A	281
0.0531862	µm^3	Surface	1	Class A	282
0.0447498	µm^3	Surface	1	Class A	283
0.017423	µm^3	Surface	1	Class A	284
0.0532777	µm^3	Surface	1	Class A	287
0.206326	µm^3	Surface	1	Class A	290
0.0516272	µm^3	Surface	1	Class A	291
0.0103621	µm^3	Surface	1	Class A	292
0.151122	µm^3	Surface	1	Class A	293
0.0419987	µm^3	Surface	1	Class A	296
0.102521	µm^3	Surface	1	Class A	300
0.0116459	µm^3	Surface	1	Class A	301
0.616683	µm^3	Surface	1	Class A	302
0.12783	µm^3	Surface	1	Class A	304
0.275375	µm^3	Surface	1	Class A	306
0.0701505	µm^3	Surface	1	Class A	307
0.0571292	µm^3	Surface	1	Class A	309
0.057496	µm^3	Surface	1	Class A	310
0.888941	µm^3	Surface	1	Class A	311
0.0817964	µm^3	Surface	1	Class A	312
0.544515	µm^3	Surface	1	Class A	313
0.0334705	µm^3	Surface	1	Class A	316
0.0492429	µm^3	Surface	1	Class A	317
0.0635482	µm^3	Surface	1	Class A	318
0.0296191	µm^3	Surface	1	Class A	319
0.012838	µm^3	Surface	1	Class A	320
0.0383307	µm^3	Surface	1	Class A	321
0.0561205	µm^3	Surface	1	Class A	322
0.252725	µm^3	Surface	1	Class A	323
0.032095	µm^3	Surface	1	Class A	324
0.0266848	µm^3	Surface	1	Class A	325
0.390734	µm^3	Surface	1	Class A	327
0.123887	µm^3	Surface	1	Class A	329
0.329845	µm^3	Surface	1	Class A	331
0.0142135	µm^3	Surface	1	Class A	332
0.144886	µm^3	Surface	1	Class A	333
0.129114	µm^3	Surface	1	Class A	335
0.0817047	µm^3	Surface	1	Class A	337
0.334889	µm^3	Surface	1	Class A	338
0.0236587	µm^3	Surface	1	Class A	340
0.0222832	µm^3	Surface	1	Class A	341
0.0613474	µm^3	Surface	1	Class A	342
0.145253	µm^3	Surface	1	Class A	343
0.037597	µm^3	Surface	1	Class A	344
0.215037	µm^3	Surface	1	Class A	345
0.257219	µm^3	Surface	1	Class A	347
0.029069	µm^3	Surface	1	Class A	348
0.150938	µm^3	Surface	1	Class A	350
0.0575876	µm^3	Surface	1	Class A	351
0.0338374	µm^3	Surface	1	Class A	353
0.0403481	µm^3	Surface	1	Class A	354
0.0667577	µm^3	Surface	1	Class A	355
0.0523608	µm^3	Surface	1	Class A	357
0.0670328	µm^3	Surface	1	Class A	358
0.11811	µm^3	Surface	1	Class A	359
0.227508	µm^3	Surface	1	Class A	360
0.484451	µm^3	Surface	1	Class A	362
0.0227416	µm^3	Surface	1	Class A	366
0.0718013	µm^3	Surface	1	Class A	367
0.0243005	µm^3	Surface	1	Class A	368
0.0628146	µm^3	Surface	1	Class A	370
0.0659325	µm^3	Surface	1	Class A	371
0.023842	µm^3	Surface	1	Class A	373
0.0320034	µm^3	Surface	1	Class A	374
0.246123	µm^3	Surface	1	Class A	375
0.0356713	µm^3	Surface	1	Class A	377
0.0848228	µm^3	Surface	1	Class A	380
0.0757443	µm^3	Surface	1	Class A	382
0.0714344	µm^3	Surface	1	Class A	384
0.030261	µm^3	Surface	1	Class A	385
0.0134799	µm^3	Surface	1	Class A	386
0.023842	µm^3	Surface	1	Class A	387
0.420262	µm^3	Surface	1	Class A	388
0.0132048	µm^3	Surface	1	Class A	389
0.0202657	µm^3	Surface	1	Class A	390
0.0449332	µm^3	Surface	1	Class A	392
0.230534	µm^3	Surface	1	Class A	393
0.0778534	µm^3	Surface	1	Class A	395
0.327919	µm^3	Surface	1	Class A	396
0.0607973	µm^3	Surface	1	Class A	397
0.0469505	µm^3	Surface	1	Class A	398
0.301784	µm^3	Surface	1	Class A	400
0.0163226	µm^3	Surface	1	Class A	402
0.107564	µm^3	Surface	1	Class A	403
0.646669	µm^3	Surface	1	Class A	404
0.0958268	µm^3	Surface	1	Class A	410
0.011921	µm^3	Surface	1	Class A	412
0.230167	µm^3	Surface	1	Class A	414
0.530577	µm^3	Surface	1	Class A	416
0.11325	µm^3	Surface	1	Class A	417
0.148096	µm^3	Surface	1	Class A	418
0.130764	µm^3	Surface	1	Class A	421
0.139384	µm^3	Surface	1	Class A	422
0.0121044	µm^3	Surface	1	Class A	423
0.248048	µm^3	Surface	1	Class A	424
0.163226	µm^3	Surface	1	Class A	425
0.155798	µm^3	Surface	1	Class A	426
0.0235669	µm^3	Surface	1	Class A	427
0.0717094	µm^3	Surface	1	Class A	429
0.021733	µm^3	Surface	1	Class A	430
0.0136633	µm^3	Surface	1	Class A	432
0.0844559	µm^3	Surface	1	Class A	433
0.0354879	µm^3	Surface	1	Class A	434
1.34671	µm^3	Surface	1	Class A	435
0.0261345	µm^3	Surface	1	Class A	436
0.223198	µm^3	Surface	1	Class A	437
0.0264096	µm^3	Surface	1	Class A	439
0.485919	µm^3	Surface	1	Class A	441
0.352862	µm^3	Surface	1	Class A	442
0.282069	µm^3	Surface	1	Class A	444
0.0595134	µm^3	Surface	1	Class A	445
0.0350295	µm^3	Surface	1	Class A	446
0.0524526	µm^3	Surface	1	Class A	447
0.019257	µm^3	Surface	1	Class A	449
0.160567	µm^3	Surface	1	Class A	451
0.0239338	µm^3	Surface	1	Class A	452
0.0367719	µm^3	Surface	1	Class A	453
0.231268	µm^3	Surface	1	Class A	457
0.175606	µm^3	Surface	1	Class A	458
0.101879	µm^3	Surface	1	Class A	460
0.0918834	µm^3	Surface	1	Class A	461
0.0815214	µm^3	Surface	1	Class A	462
0.225857	µm^3	Surface	1	Class A	463
0.267031	µm^3	Surface	1	Class A	464
0.482106	µm^3	Surface	1	Class A	466
0.520166	µm^3	Surface	1	Class A	467
0.405958	µm^3	Surface	1	Class A	469
0.329261	µm^3	Surface	1	Class A	471
0.289655	µm^3	Surface	1	Class A	472
0.274334	µm^3	Surface	1	Class A	473
0.312148	µm^3	Surface	1	Class A	474
0.588937	µm^3	Surface	1	Class A	475
1.14475	µm^3	Surface	1	Class A	476
0.272358	µm^3	Surface	1	Class A	479
0.243092	µm^3	Surface	1	Class A	480
0.265311	µm^3	Surface	1	Class A	481
0.323174	µm^3	Surface	1	Class A	482
0.50145	µm^3	Surface	1	Class A	484
0.885345	µm^3	Surface	1	Class A	485
1.46113	µm^3	Surface	1	Class A	486
0.273255	µm^3	Surface	1	Class A	487
0.317108	µm^3	Surface	1	Class A	488
0.392199	µm^3	Surface	1	Class A	489
0.064246	µm^3	Surface	1	Class A	490
8.22965	µm^3	Surface	1	Class A	492
0.802932	µm^3	Surface	1	Class A	493
0.105265	µm^3	Surface	1	Class A	494
0.168022	µm^3	Surface	1	Class A	496
0.0822642	µm^3	Surface	1	Class A	497
0.259329	µm^3	Surface	1	Class A	498
0.955948	µm^3	Surface	1	Class A	499
0.161081	µm^3	Surface	1	Class A	500
0.236324	µm^3	Surface	1	Class A	501
0.185282	µm^3	Surface	1	Class A	502
0.17374	µm^3	Surface	1	Class A	503
0.387713	µm^3	Surface	1	Class A	506
0.0703751	µm^3	Surface	1	Class A	507
0.216165	µm^3	Surface	1	Class A	508
0.861559	µm^3	Surface	1	Class A	509
0.246334	µm^3	Surface	1	Class A	510
0.265711	µm^3	Surface	1	Class A	511
0.389332	µm^3	Surface	1	Class A	512
0.223545	µm^3	Surface	1	Class A	513
0.119071	µm^3	Surface	1	Class A	514
1.1178	µm^3	Surface	1	Class A	515
0.248863	µm^3	Surface	1	Class A	516
9.94721	µm^3	Surface	1	Class A	517
0.618603	µm^3	Surface	1	Class A	518
0.465232	µm^3	Surface	1	Class A	519
0.898245	µm^3	Surface	1	Class A	520
6.56096	µm^3	Surface	1	Class A	521
0.27493	µm^3	Surface	1	Class A	522
0.55186	µm^3	Surface	1	Class A	523
0.369689	µm^3	Surface	1	Class A	524
0.147982	µm^3	Surface	1	Class A	525
0.159235	µm^3	Surface	1	Class A	526
