# Supplementary material for: Programmable artificial RNA condensates in mammalian cells
Source: Nat Nanotechnol. 2026 Apr 29;21(6):821–30. doi: 10.1038/s41565-026-02164-7 (PMC13293865; doi:10.1038/s41565-026-02164-7)
Supplement: Supplementary file 5 — Condensate volume and number quantification, as well as CCDFs, shown in Fig. 3. [file 41565_2026_2164_MOESM5_ESM.zip › Source Data Fig. 3/Condensate volume and number (Figure 3)/Condensate volume/10nt 3WT Broccoli/outside/20250523_10ntwtBr_40uMDFHBI_20-40_sample1_1_2_outside.xls]

## Sheet: Detailed
Detailed
Volume	Unit	Category	Time	Set 1	ID
0.900404	µm^3	Surface	1	Class A	3
0.158916	µm^3	Surface	1	Class A	5
0.15589	µm^3	Surface	1	Class A	6
0.339107	µm^3	Surface	1	Class A	7
0.157632	µm^3	Surface	1	Class A	8
0.0386975	µm^3	Surface	1	Class A	9
0.122695	µm^3	Surface	1	Class A	11
0.156807	µm^3	Surface	1	Class A	12
0.131039	µm^3	Surface	1	Class A	13
0.154606	µm^3	Surface	1	Class A	14
0.0142135	µm^3	Surface	1	Class A	15
0.0200823	µm^3	Surface	1	Class A	16
0.294541	µm^3	Surface	1	Class A	20
0.114992	µm^3	Surface	1	Class A	22
0.186701	µm^3	Surface	1	Class A	23
0.631723	µm^3	Surface	1	Class A	25
0.0618058	µm^3	Surface	1	Class A	28
0.242547	µm^3	Surface	1	Class A	30
0.648779	µm^3	Surface	1	Class A	31
0.0687753	µm^3	Surface	1	Class A	32
0.260428	µm^3	Surface	1	Class A	33
0.439702	µm^3	Surface	1	Class A	34
0.294449	µm^3	Surface	1	Class A	35
0.318292	µm^3	Surface	1	Class A	37
0.286654	µm^3	Surface	1	Class A	39
0.833553	µm^3	Surface	1	Class A	41
0.561205	µm^3	Surface	1	Class A	42
0.0842724	µm^3	Surface	1	Class A	43
0.419436	µm^3	Surface	1	Class A	44
0.213753	µm^3	Surface	1	Class A	45
0.767255	µm^3	Surface	1	Class A	46
0.933966	µm^3	Surface	1	Class A	47
0.30637	µm^3	Surface	1	Class A	48
0.266664	µm^3	Surface	1	Class A	49
0.731492	µm^3	Surface	1	Class A	50
0.178632	µm^3	Surface	1	Class A	51
0.238787	µm^3	Surface	1	Class A	52
0.45795	µm^3	Surface	1	Class A	53
0.188993	µm^3	Surface	1	Class A	55
0.314623	µm^3	Surface	1	Class A	56
1.22044	µm^3	Surface	1	Class A	57
0.0361298	µm^3	Surface	1	Class A	58
0.0662073	µm^3	Surface	1	Class A	61
0.323151	µm^3	Surface	1	Class A	62
0.410541	µm^3	Surface	1	Class A	64
0.188352	µm^3	Surface	1	Class A	67
0.363775	µm^3	Surface	1	Class A	68
0.0941761	µm^3	Surface	1	Class A	71
0.520032	µm^3	Surface	1	Class A	72
0.119668	µm^3	Surface	1	Class A	73
0.14938	µm^3	Surface	1	Class A	74
0.626678	µm^3	Surface	1	Class A	75
0.0298025	µm^3	Surface	1	Class A	76
0.149104	µm^3	Surface	1	Class A	77
0.978257	µm^3	Surface	1	Class A	78
0.275008	µm^3	Surface	1	Class A	79
0.689951	µm^3	Surface	1	Class A	80
0.0651072	µm^3	Surface	1	Class A	81
0.0319116	µm^3	Surface	1	Class A	83
0.784586	µm^3	Surface	1	Class A	84
0.573859	µm^3	Surface	1	Class A	85
0.0677664	µm^3	Surface	1	Class A	86
0.0157725	µm^3	Surface	1	Class A	87
1.00191	µm^3	Surface	1	Class A	88
0.272624	µm^3	Surface	1	Class A	89
0.101604	µm^3	Surface	1	Class A	90
0.0724431	µm^3	Surface	1	Class A	92
0.18285	µm^3	Surface	1	Class A	94
0.0682249	µm^3	Surface	1	Class A	96
0.0124713	µm^3	Surface	1	Class A	99
0.494538	µm^3	Surface	1	Class A	100
0.212102	µm^3	Surface	1	Class A	101
0.0927088	µm^3	Surface	1	Class A	102
0.17909	µm^3	Surface	1	Class A	103
0.588807	µm^3	Surface	1	Class A	105
3.01345	µm^3	Surface	1	Class A	106
0.301326	µm^3	Surface	1	Class A	107
0.338465	µm^3	Surface	1	Class A	108
0.227325	µm^3	Surface	1	Class A	110
0.103071	µm^3	Surface	1	Class A	112
2.57273	µm^3	Surface	1	Class A	113
0.134249	µm^3	Surface	1	Class A	114
0.488578	µm^3	Surface	1	Class A	117
0.11976	µm^3	Surface	1	Class A	118
3.17255	µm^3	Surface	1	Class A	119
0.188627	µm^3	Surface	1	Class A	120
0.863631	µm^3	Surface	1	Class A	122
0.0245756	µm^3	Surface	1	Class A	123
0.0240254	µm^3	Surface	1	Class A	124
0.23035	µm^3	Surface	1	Class A	125
0.0771198	µm^3	Surface	1	Class A	126
0.0350295	µm^3	Surface	1	Class A	127
0.227416	µm^3	Surface	1	Class A	128
0.163501	µm^3	Surface	1	Class A	130
0.510402	µm^3	Surface	1	Class A	131
0.240254	µm^3	Surface	1	Class A	133
0.0197155	µm^3	Surface	1	Class A	134
0.615491	µm^3	Surface	1	Class A	135
0.171663	µm^3	Surface	1	Class A	136
0.227416	µm^3	Surface	1	Class A	137
0.226224	µm^3	Surface	1	Class A	138
0.211736	µm^3	Surface	1	Class A	140
0.457767	µm^3	Surface	1	Class A	141
20.9637	µm^3	Surface	1	Class A	142
11.7866	µm^3	Surface	1	Class A	143
0.017899	µm^3	Surface	1	Class A	145
0.0579385	µm^3	Surface	1	Class A	149
59.738	µm^3	Surface	1	Class A	152
13.3494	µm^3	Surface	1	Class A	153
0.0134176	µm^3	Surface	1	Class A	157
1.80862	µm^3	Surface	1	Class A	163
1.02125	µm^3	Surface	1	Class A	164
18.9829	µm^3	Surface	1	Class A	165
