# Supplementary material for: Programmable artificial RNA condensates in mammalian cells
Source: Nat Nanotechnol. 2026 Apr 29;21(6):821–30. doi: 10.1038/s41565-026-02164-7 (PMC13293865; doi:10.1038/s41565-026-02164-7)
Supplement: Supplementary file 5 — Condensate volume and number quantification, as well as CCDFs, shown in Fig. 3. [file 41565_2026_2164_MOESM5_ESM.zip › Source Data Fig. 3/Condensate volume and number (Figure 3)/Condensate volume/10nt 3WT Broccoli/outside/20250523_10ntwtBr_40uMDFHBI_20-40_sample1_1_3_outside.xls]

## Sheet: Detailed
Detailed
Volume	Unit	Category	Time	Set 1	ID
0.125904	µm^3	Surface	1	Class A	1
0.011921	µm^3	Surface	1	Class A	2
2.06912	µm^3	Surface	1	Class A	4
0.16506	µm^3	Surface	1	Class A	5
0.0212744	µm^3	Surface	1	Class A	6
0.085923	µm^3	Surface	1	Class A	7
0.108848	µm^3	Surface	1	Class A	8
0.217054	µm^3	Surface	1	Class A	9
0.100412	µm^3	Surface	1	Class A	10
0.279686	µm^3	Surface	1	Class A	11
0.329019	µm^3	Surface	1	Class A	12
0.986419	µm^3	Surface	1	Class A	13
0.685825	µm^3	Surface	1	Class A	14
0.186793	µm^3	Surface	1	Class A	17
0.017423	µm^3	Surface	1	Class A	18
0.0613473	µm^3	Surface	1	Class A	19
0.0202658	µm^3	Surface	1	Class A	20
0.0164143	µm^3	Surface	1	Class A	23
1.49214	µm^3	Surface	1	Class A	24
0.143603	µm^3	Surface	1	Class A	25
0.115634	µm^3	Surface	1	Class A	26
0.365149	µm^3	Surface	1	Class A	27
0.0484176	µm^3	Surface	1	Class A	28
0.0616224	µm^3	Surface	1	Class A	30
0.100411	µm^3	Surface	1	Class A	31
0.0626312	µm^3	Surface	1	Class A	32
0.249608	µm^3	Surface	1	Class A	33
0.307196	µm^3	Surface	1	Class A	34
0.0793203	µm^3	Surface	1	Class A	35
0.0574042	µm^3	Surface	1	Class A	36
0.0177899	µm^3	Surface	1	Class A	37
0.281153	µm^3	Surface	1	Class A	38
0.0220997	µm^3	Surface	1	Class A	40
0.253184	µm^3	Surface	1	Class A	41
0.0568542	µm^3	Surface	1	Class A	42
0.0480506	µm^3	Surface	1	Class A	43
0.258228	µm^3	Surface	1	Class A	44
0.14993	µm^3	Surface	1	Class A	46
4.80884	µm^3	Surface	1	Class A	47
0.0844558	µm^3	Surface	1	Class A	48
0.217146	µm^3	Surface	1	Class A	49
0.0464004	µm^3	Surface	1	Class A	51
0.629062	µm^3	Surface	1	Class A	52
0.137734	µm^3	Surface	1	Class A	53
0.190644	µm^3	Surface	1	Class A	54
0.983117	µm^3	Surface	1	Class A	55
0.0759276	µm^3	Surface	1	Class A	57
0.0821632	µm^3	Surface	1	Class A	58
0.140301	µm^3	Surface	1	Class A	59
0.128472	µm^3	Surface	1	Class A	60
0.0368634	µm^3	Surface	1	Class A	61
0.0574042	µm^3	Surface	1	Class A	62
0.414484	µm^3	Surface	1	Class A	63
0.211644	µm^3	Surface	1	Class A	64
0.321408	µm^3	Surface	1	Class A	65
0.085098	µm^3	Surface	1	Class A	66
0.0910582	µm^3	Surface	1	Class A	67
0.0130215	µm^3	Surface	1	Class A	68
0.0157724	µm^3	Surface	1	Class A	69
0.0179733	µm^3	Surface	1	Class A	70
0.0721681	µm^3	Surface	1	Class A	72
0.108114	µm^3	Surface	1	Class A	73
0.0157725	µm^3	Surface	1	Class A	74
0.220813	µm^3	Surface	1	Class A	77
0.0251258	µm^3	Surface	1	Class A	78
0.290322	µm^3	Surface	1	Class A	79
0.255568	µm^3	Surface	1	Class A	81
0.0634567	µm^3	Surface	1	Class A	82
0.258136	µm^3	Surface	1	Class A	83
0.106831	µm^3	Surface	1	Class A	84
0.265013	µm^3	Surface	1	Class A	85
0.413659	µm^3	Surface	1	Class A	86
2.61593	µm^3	Surface	1	Class A	87
0.211002	µm^3	Surface	1	Class A	89
0.233927	µm^3	Surface	1	Class A	90
0.22063	µm^3	Surface	1	Class A	91
0.551117	µm^3	Surface	1	Class A	92
0.0587798	µm^3	Surface	1	Class A	93
0.107289	µm^3	Surface	1	Class A	94
0.703432	µm^3	Surface	1	Class A	98
0.0397061	µm^3	Surface	1	Class A	100
1.00925	µm^3	Surface	1	Class A	101
0.121227	µm^3	Surface	1	Class A	102
0.0993109	µm^3	Surface	1	Class A	103
0.130398	µm^3	Surface	1	Class A	104
0.0285188	µm^3	Surface	1	Class A	105
0.125079	µm^3	Surface	1	Class A	107
0.0612556	µm^3	Surface	1	Class A	108
0.482067	µm^3	Surface	1	Class A	109
0.497931	µm^3	Surface	1	Class A	110
0.0498847	µm^3	Surface	1	Class A	112
0.0287938	µm^3	Surface	1	Class A	114
0.055937	µm^3	Surface	1	Class A	115
0.0486011	µm^3	Surface	1	Class A	116
0.0218247	µm^3	Surface	1	Class A	117
0.143419	µm^3	Surface	1	Class A	118
0.121136	µm^3	Surface	1	Class A	119
0.142318	µm^3	Surface	1	Class A	120
0.174872	µm^3	Surface	1	Class A	122
0.0563955	µm^3	Surface	1	Class A	123
0.0102704	µm^3	Surface	1	Class A	124
0.538004	µm^3	Surface	1	Class A	125
0.0644651	µm^3	Surface	1	Class A	126
0.146537	µm^3	Surface	1	Class A	127
0.0180649	µm^3	Surface	1	Class A	128
0.42448	µm^3	Surface	1	Class A	130
0.112791	µm^3	Surface	1	Class A	131
0.0166894	µm^3	Surface	1	Class A	132
0.971837	µm^3	Surface	1	Class A	133
0.011921	µm^3	Surface	1	Class A	134
0.149563	µm^3	Surface	1	Class A	136
0.152039	µm^3	Surface	1	Class A	137
0.104813	µm^3	Surface	1	Class A	138
0.983392	µm^3	Surface	1	Class A	139
0.311138	µm^3	Surface	1	Class A	140
0.0242087	µm^3	Surface	1	Class A	141
0.136908	µm^3	Surface	1	Class A	143
0.219346	µm^3	Surface	1	Class A	146
0.290231	µm^3	Surface	1	Class A	147
0.146445	µm^3	Surface	1	Class A	148
0.0493349	µm^3	Surface	1	Class A	149
0.0195321	µm^3	Surface	1	Class A	150
0.0733601	µm^3	Surface	1	Class A	151
0.125813	µm^3	Surface	1	Class A	152
0.0968353	µm^3	Surface	1	Class A	153
0.119485	µm^3	Surface	1	Class A	154
0.26859	µm^3	Surface	1	Class A	155
0.113249	µm^3	Surface	1	Class A	157
1.25409	µm^3	Surface	1	Class A	158
0.686924	µm^3	Surface	1	Class A	159
0.0196239	µm^3	Surface	1	Class A	160
0.0341124	µm^3	Surface	1	Class A	161
0.103988	µm^3	Surface	1	Class A	163
0.24649	µm^3	Surface	1	Class A	166
0.142502	µm^3	Surface	1	Class A	167
0.101329	µm^3	Surface	1	Class A	168
0.176706	µm^3	Surface	1	Class A	169
0.835021	µm^3	Surface	1	Class A	171
0.0167811	µm^3	Surface	1	Class A	172
0.237962	µm^3	Surface	1	Class A	173
0.286104	µm^3	Surface	1	Class A	174
0.0316366	µm^3	Surface	1	Class A	175
0.247407	µm^3	Surface	1	Class A	176
0.249241	µm^3	Surface	1	Class A	177
0.289222	µm^3	Surface	1	Class A	178
0.0845475	µm^3	Surface	1	Class A	179
0.0288855	µm^3	Surface	1	Class A	182
0.105088	µm^3	Surface	1	Class A	184
0.261253	µm^3	Surface	1	Class A	186
0.541305	µm^3	Surface	1	Class A	187
0.07336	µm^3	Surface	1	Class A	188
0.223015	µm^3	Surface	1	Class A	189
12.3463	µm^3	Surface	1	Class A	190
0.0482341	µm^3	Surface	1	Class A	192
0.12407	µm^3	Surface	1	Class A	193
0.147179	µm^3	Surface	1	Class A	194
0.190461	µm^3	Surface	1	Class A	196
0.392477	µm^3	Surface	1	Class A	197
0.086932	µm^3	Surface	1	Class A	198
3.32385	µm^3	Surface	1	Class A	199
0.297108	µm^3	Surface	1	Class A	200
0.343142	µm^3	Surface	1	Class A	201
0.0949094	µm^3	Surface	1	Class A	203
0.0175147	µm^3	Surface	1	Class A	205
0.030261	µm^3	Surface	1	Class A	207
0.130764	µm^3	Surface	1	Class A	208
0.100228	µm^3	Surface	1	Class A	209
0.0648319	µm^3	Surface	1	Class A	210
0.0401646	µm^3	Surface	1	Class A	214
0.111324	µm^3	Surface	1	Class A	215
2.03473	µm^3	Surface	1	Class A	217
0.0325535	µm^3	Surface	1	Class A	218
0.236128	µm^3	Surface	1	Class A	219
0.130398	µm^3	Surface	1	Class A	220
0.122236	µm^3	Surface	1	Class A	221
0.0891327	µm^3	Surface	1	Class A	222
0.0406231	µm^3	Surface	1	Class A	224
0.0851894	µm^3	Surface	1	Class A	225
0.0710676	µm^3	Surface	1	Class A	226
0.312147	µm^3	Surface	1	Class A	227
0.03182	µm^3	Surface	1	Class A	228
0.0340208	µm^3	Surface	1	Class A	229
23.6499	µm^3	Surface	1	Class A	230
0.041265	µm^3	Surface	1	Class A	231
0.0143053	µm^3	Surface	1	Class A	232
0.185234	µm^3	Surface	1	Class A	234
0.443736	µm^3	Surface	1	Class A	236
0.113066	µm^3	Surface	1	Class A	237
0.0362215	µm^3	Surface	1	Class A	238
0.0605221	µm^3	Surface	1	Class A	239
0.04099	µm^3	Surface	1	Class A	240
0.011921	µm^3	Surface	1	Class A	241
0.0375054	µm^3	Surface	1	Class A	242
0.988344	µm^3	Surface	1	Class A	243
0.0364966	µm^3	Surface	1	Class A	244
0.0641901	µm^3	Surface	1	Class A	247
0.049243	µm^3	Surface	1	Class A	248
0.774499	µm^3	Surface	1	Class A	249
0.0219164	µm^3	Surface	1	Class A	252
0.0258594	µm^3	Surface	1	Class A	254
0.192387	µm^3	Surface	1	Class A	255
0.138925	µm^3	Surface	1	Class A	258
2.3069	µm^3	Surface	1	Class A	262
0.0212745	µm^3	Surface	1	Class A	267
0.172029	µm^3	Surface	1	Class A	268
1.46152	µm^3	Surface	1	Class A	269
0.666751	µm^3	Surface	1	Class A	271
0.657214	µm^3	Surface	1	Class A	274
0.0156807	µm^3	Surface	1	Class A	275
0.569366	µm^3	Surface	1	Class A	276
0.0163226	µm^3	Surface	1	Class A	277
0.539655	µm^3	Surface	1	Class A	279
0.155615	µm^3	Surface	1	Class A	280
0.0967435	µm^3	Surface	1	Class A	282
0.425397	µm^3	Surface	1	Class A	283
0.108664	µm^3	Surface	1	Class A	284
3.57658	µm^3	Surface	1	Class A	285
0.0518106	µm^3	Surface	1	Class A	286
0.149104	µm^3	Surface	1	Class A	287
1.15194	µm^3	Surface	1	Class A	288
0.0799626	µm^3	Surface	1	Class A	289
1.11324	µm^3	Surface	1	Class A	291
0.314898	µm^3	Surface	1	Class A	294
0.137459	µm^3	Surface	1	Class A	295
0.164418	µm^3	Surface	1	Class A	296
0.81824	µm^3	Surface	1	Class A	297
0.243831	µm^3	Surface	1	Class A	298
2.08278	µm^3	Surface	1	Class A	299
0.735252	µm^3	Surface	1	Class A	300
0.138651	µm^3	Surface	1	Class A	301
0.23732	µm^3	Surface	1	Class A	303
0.434891	µm^3	Surface	1	Class A	312
0.125437	µm^3	Surface	1	Class A	314
0.0596897	µm^3	Surface	1	Class A	315
3.36526	µm^3	Surface	1	Class A	317
1.81766	µm^3	Surface	1	Class A	318
1.64876	µm^3	Surface	1	Class A	320
6.25732	µm^3	Surface	1	Class A	321
23.6972	µm^3	Surface	1	Class A	322
72.4685	µm^3	Surface	1	Class A	323
3.7538	µm^3	Surface	1	Class A	325
0.437237	µm^3	Surface	1	Class A	326
0.324995	µm^3	Surface	1	Class A	328
0.310377	µm^3	Surface	1	Class A	329
2.54208	µm^3	Surface	1	Class A	330
0.46903	µm^3	Surface	1	Class A	331
0.999702	µm^3	Surface	1	Class A	332
0.1352	µm^3	Surface	1	Class A	333
0.762009	µm^3	Surface	1	Class A	334
0.323025	µm^3	Surface	1	Class A	337
0.518823	µm^3	Surface	1	Class A	338
0.150021	µm^3	Surface	1	Class A	339
13.516	µm^3	Surface	1	Class A	340
4.34156	µm^3	Surface	1	Class A	342
0.502275	µm^3	Surface	1	Class A	344
0.135039	µm^3	Surface	1	Class A	345
1.11778	µm^3	Surface	1	Class A	346
0.505262	µm^3	Surface	1	Class A	347
5.23453	µm^3	Surface	1	Class A	348
3.97706	µm^3	Surface	1	Class A	350
0.1015	µm^3	Surface	1	Class A	352
0.393048	µm^3	Surface	1	Class A	353
