# Supplementary material for: Programmable artificial RNA condensates in mammalian cells
Source: Nat Nanotechnol. 2026 Apr 29;21(6):821–30. doi: 10.1038/s41565-026-02164-7 (PMC13293865; doi:10.1038/s41565-026-02164-7)
Supplement: Supplementary file 5 — Condensate volume and number quantification, as well as CCDFs, shown in Fig. 3. [file 41565_2026_2164_MOESM5_ESM.zip › Source Data Fig. 3/Condensate volume and number (Figure 3)/Condensate volume/10nt 3WT Broccoli/outside/20250523_10ntwtBr_40uMDFHBI_20-40_sample1_3_1_outside.xls]

## Sheet: Detailed
Detailed
Volume	Unit	Category	Time	Set 1	ID
0.157541	µm^3	Surface	1	Class A	0
0.0757442	µm^3	Surface	1	Class A	1
0.596234	µm^3	Surface	1	Class A	2
0.716729	µm^3	Surface	1	Class A	3
0.0520858	µm^3	Surface	1	Class A	5
0.0582295	µm^3	Surface	1	Class A	7
0.118477	µm^3	Surface	1	Class A	8
0.468862	µm^3	Surface	1	Class A	9
0.348002	µm^3	Surface	1	Class A	10
0.1359	µm^3	Surface	1	Class A	11
0.245848	µm^3	Surface	1	Class A	12
0.136358	µm^3	Surface	1	Class A	13
0.172855	µm^3	Surface	1	Class A	15
0.0236586	µm^3	Surface	1	Class A	16
0.0504351	µm^3	Surface	1	Class A	19
0.0525444	µm^3	Surface	1	Class A	20
0.137183	µm^3	Surface	1	Class A	21
0.111782	µm^3	Surface	1	Class A	22
0.248323	µm^3	Surface	1	Class A	24
0.386883	µm^3	Surface	1	Class A	25
0.079412	µm^3	Surface	1	Class A	26
0.0800542	µm^3	Surface	1	Class A	27
0.0443828	µm^3	Surface	1	Class A	28
0.651896	µm^3	Surface	1	Class A	29
0.139476	µm^3	Surface	1	Class A	30
0.0426405	µm^3	Surface	1	Class A	31
0.0481426	µm^3	Surface	1	Class A	33
0.168636	µm^3	Surface	1	Class A	35
0.203574	µm^3	Surface	1	Class A	36
0.291607	µm^3	Surface	1	Class A	37
0.0316366	µm^3	Surface	1	Class A	38
0.118018	µm^3	Surface	1	Class A	39
0.0887657	µm^3	Surface	1	Class A	41
0.0740936	µm^3	Surface	1	Class A	42
0.100778	µm^3	Surface	1	Class A	43
0.148462	µm^3	Surface	1	Class A	44
0.109673	µm^3	Surface	1	Class A	45
0.216229	µm^3	Surface	1	Class A	46
0.179824	µm^3	Surface	1	Class A	47
0.12407	µm^3	Surface	1	Class A	48
0.183675	µm^3	Surface	1	Class A	49
0.142777	µm^3	Surface	1	Class A	50
0.315724	µm^3	Surface	1	Class A	52
0.0355798	µm^3	Surface	1	Class A	53
0.68986	µm^3	Surface	1	Class A	55
0.0148555	µm^3	Surface	1	Class A	57
0.403572	µm^3	Surface	1	Class A	58
0.116734	µm^3	Surface	1	Class A	60
0.0198073	µm^3	Surface	1	Class A	61
0.103988	µm^3	Surface	1	Class A	62
0.0235669	µm^3	Surface	1	Class A	63
0.112332	µm^3	Surface	1	Class A	64
0.278768	µm^3	Surface	1	Class A	66
0.354695	µm^3	Surface	1	Class A	67
0.912416	µm^3	Surface	1	Class A	69
0.171754	µm^3	Surface	1	Class A	73
0.512603	µm^3	Surface	1	Class A	74
0.0532776	µm^3	Surface	1	Class A	75
0.125721	µm^3	Surface	1	Class A	76
0.0823466	µm^3	Surface	1	Class A	77
0.328195	µm^3	Surface	1	Class A	78
0.298943	µm^3	Surface	1	Class A	79
0.222098	µm^3	Surface	1	Class A	80
10.3438	µm^3	Surface	1	Class A	81
0.0571292	µm^3	Surface	1	Class A	82
0.0220997	µm^3	Surface	1	Class A	83
0.0265014	µm^3	Surface	1	Class A	84
0.0441995	µm^3	Surface	1	Class A	85
0.364141	µm^3	Surface	1	Class A	87
0.023842	µm^3	Surface	1	Class A	88
0.0305362	µm^3	Surface	1	Class A	90
0.135625	µm^3	Surface	1	Class A	91
0.124712	µm^3	Surface	1	Class A	93
0.122695	µm^3	Surface	1	Class A	94
0.146903	µm^3	Surface	1	Class A	95
0.0353045	µm^3	Surface	1	Class A	96
0.223656	µm^3	Surface	1	Class A	97
0.189177	µm^3	Surface	1	Class A	98
0.0740938	µm^3	Surface	1	Class A	99
0.0710675	µm^3	Surface	1	Class A	100
0.0839973	µm^3	Surface	1	Class A	101
0.0588714	µm^3	Surface	1	Class A	102
0.0259511	µm^3	Surface	1	Class A	103
0.731217	µm^3	Surface	1	Class A	104
0.0964684	µm^3	Surface	1	Class A	108
0.07281	µm^3	Surface	1	Class A	109
0.112241	µm^3	Surface	1	Class A	110
0.0775782	µm^3	Surface	1	Class A	111
0.0943594	µm^3	Surface	1	Class A	112
0.184684	µm^3	Surface	1	Class A	114
0.08253	µm^3	Surface	1	Class A	115
0.0567626	µm^3	Surface	1	Class A	117
0.0582295	µm^3	Surface	1	Class A	118
0.0906914	µm^3	Surface	1	Class A	119
0.925071	µm^3	Surface	1	Class A	120
0.106189	µm^3	Surface	1	Class A	121
0.0458499	µm^3	Surface	1	Class A	123
0.0253092	µm^3	Surface	1	Class A	125
0.0792288	µm^3	Surface	1	Class A	126
0.0335622	µm^3	Surface	1	Class A	127
0.252359	µm^3	Surface	1	Class A	129
0.0103621	µm^3	Surface	1	Class A	131
0.212194	µm^3	Surface	1	Class A	132
0.0142135	µm^3	Surface	1	Class A	133
0.0953681	µm^3	Surface	1	Class A	134
0.208985	µm^3	Surface	1	Class A	136
0.0795956	µm^3	Surface	1	Class A	137
0.0118293	µm^3	Surface	1	Class A	138
0.0347543	µm^3	Surface	1	Class A	139
0.0687751	µm^3	Surface	1	Class A	140
0.0378722	µm^3	Surface	1	Class A	141
0.813929	µm^3	Surface	1	Class A	143
0.286013	µm^3	Surface	1	Class A	144
0.0754692	µm^3	Surface	1	Class A	145
0.0298942	µm^3	Surface	1	Class A	147
0.254835	µm^3	Surface	1	Class A	148
0.0363133	µm^3	Surface	1	Class A	150
0.0757443	µm^3	Surface	1	Class A	151
0.16075	µm^3	Surface	1	Class A	154
0.374687	µm^3	Surface	1	Class A	155
0.0450246	µm^3	Surface	1	Class A	157
0.0598802	µm^3	Surface	1	Class A	158
0.107381	µm^3	Surface	1	Class A	160
0.108756	µm^3	Surface	1	Class A	161
0.138834	µm^3	Surface	1	Class A	162
0.119944	µm^3	Surface	1	Class A	163
0.162034	µm^3	Surface	1	Class A	164
0.0220998	µm^3	Surface	1	Class A	165
0.237687	µm^3	Surface	1	Class A	167
0.0197155	µm^3	Surface	1	Class A	169
0.0353045	µm^3	Surface	1	Class A	170
0.0252175	µm^3	Surface	1	Class A	171
0.146537	µm^3	Surface	1	Class A	172
0.0931674	µm^3	Surface	1	Class A	174
0.345159	µm^3	Surface	1	Class A	175
0.0488761	µm^3	Surface	1	Class A	176
0.120127	µm^3	Surface	1	Class A	178
1.05143	µm^3	Surface	1	Class A	179
0.549558	µm^3	Surface	1	Class A	182
0.202382	µm^3	Surface	1	Class A	183
0.96707	µm^3	Surface	1	Class A	185
0.0883073	µm^3	Surface	1	Class A	186
0.186885	µm^3	Surface	1	Class A	187
0.0742771	µm^3	Surface	1	Class A	188
0.0825302	µm^3	Surface	1	Class A	189
0.032095	µm^3	Surface	1	Class A	191
0.0159558	µm^3	Surface	1	Class A	192
0.0575878	µm^3	Surface	1	Class A	193
0.0637315	µm^3	Surface	1	Class A	194
0.175147	µm^3	Surface	1	Class A	196
0.131682	µm^3	Surface	1	Class A	198
0.425855	µm^3	Surface	1	Class A	199
0.103163	µm^3	Surface	1	Class A	201
0.251075	µm^3	Surface	1	Class A	203
0.0772113	µm^3	Surface	1	Class A	206
0.43741	µm^3	Surface	1	Class A	207
0.162768	µm^3	Surface	1	Class A	209
0.022008	µm^3	Surface	1	Class A	211
0.0955516	µm^3	Surface	1	Class A	212
0.103438	µm^3	Surface	1	Class A	213
0.107381	µm^3	Surface	1	Class A	215
0.206234	µm^3	Surface	1	Class A	216
0.0124712	µm^3	Surface	1	Class A	221
0.0427323	µm^3	Surface	1	Class A	226
0.0896828	µm^3	Surface	1	Class A	227
0.278677	µm^3	Surface	1	Class A	228
0.151397	µm^3	Surface	1	Class A	229
0.0103621	µm^3	Surface	1	Class A	230
0.726265	µm^3	Surface	1	Class A	231
0.169737	µm^3	Surface	1	Class A	232
0.0699672	µm^3	Surface	1	Class A	233
0.30637	µm^3	Surface	1	Class A	234
0.0112791	µm^3	Surface	1	Class A	235
0.028152	µm^3	Surface	1	Class A	236
0.0783119	µm^3	Surface	1	Class A	237
0.211369	µm^3	Surface	1	Class A	238
0.0380555	µm^3	Surface	1	Class A	239
0.0316365	µm^3	Surface	1	Class A	240
0.205866	µm^3	Surface	1	Class A	241
0.0211827	µm^3	Surface	1	Class A	242
0.116826	µm^3	Surface	1	Class A	243
0.0500681	µm^3	Surface	1	Class A	244
0.0840891	µm^3	Surface	1	Class A	245
0.0526357	µm^3	Surface	1	Class A	246
0.263546	µm^3	Surface	1	Class A	248
0.160567	µm^3	Surface	1	Class A	249
0.103713	µm^3	Surface	1	Class A	250
0.157541	µm^3	Surface	1	Class A	252
0.321409	µm^3	Surface	1	Class A	253
0.0934423	µm^3	Surface	1	Class A	254
0.024759	µm^3	Surface	1	Class A	256
0.0924336	µm^3	Surface	1	Class A	257
0.0591466	µm^3	Surface	1	Class A	258
0.0169646	µm^3	Surface	1	Class A	259
0.139751	µm^3	Surface	1	Class A	260
0.110774	µm^3	Surface	1	Class A	261
0.0562122	µm^3	Surface	1	Class A	262
0.138834	µm^3	Surface	1	Class A	264
0.0313614	µm^3	Surface	1	Class A	265
0.0529109	µm^3	Surface	1	Class A	267
0.0713427	µm^3	Surface	1	Class A	268
0.0886741	µm^3	Surface	1	Class A	269
0.0580461	µm^3	Surface	1	Class A	270
0.0117376	µm^3	Surface	1	Class A	271
0.684083	µm^3	Surface	1	Class A	272
0.0321867	µm^3	Surface	1	Class A	273
0.0994947	µm^3	Surface	1	Class A	274
0.286654	µm^3	Surface	1	Class A	275
0.384132	µm^3	Surface	1	Class A	276
0.0239337	µm^3	Surface	1	Class A	277
0.145161	µm^3	Surface	1	Class A	278
0.243281	µm^3	Surface	1	Class A	279
0.131039	µm^3	Surface	1	Class A	280
0.160108	µm^3	Surface	1	Class A	281
0.037322	µm^3	Surface	1	Class A	282
0.416961	µm^3	Surface	1	Class A	284
0.0222831	µm^3	Surface	1	Class A	285
0.139476	µm^3	Surface	1	Class A	286
0.189177	µm^3	Surface	1	Class A	288
0.189911	µm^3	Surface	1	Class A	289
0.0789538	µm^3	Surface	1	Class A	290
0.577068	µm^3	Surface	1	Class A	291
0.0526358	µm^3	Surface	1	Class A	292
0.268039	µm^3	Surface	1	Class A	293
0.0651988	µm^3	Surface	1	Class A	294
0.0295274	µm^3	Surface	1	Class A	295
0.0417235	µm^3	Surface	1	Class A	296
0.105547	µm^3	Surface	1	Class A	297
0.146537	µm^3	Surface	1	Class A	298
0.0178815	µm^3	Surface	1	Class A	299
0.0488761	µm^3	Surface	1	Class A	300
0.381381	µm^3	Surface	1	Class A	302
0.0178815	µm^3	Surface	1	Class A	303
0.313614	µm^3	Surface	1	Class A	304
0.0103621	µm^3	Surface	1	Class A	305
0.323059	µm^3	Surface	1	Class A	306
0.104263	µm^3	Surface	1	Class A	307
0.0894993	µm^3	Surface	1	Class A	308
0.151764	µm^3	Surface	1	Class A	309
0.0342959	µm^3	Surface	1	Class A	311
0.202107	µm^3	Surface	1	Class A	312
0.0924336	µm^3	Surface	1	Class A	314
0.0380555	µm^3	Surface	1	Class A	316
0.146904	µm^3	Surface	1	Class A	317
0.359098	µm^3	Surface	1	Class A	318
0.0616225	µm^3	Surface	1	Class A	319
4.17373	µm^3	Surface	1	Class A	320
0.0255843	µm^3	Surface	1	Class A	321
0.16396	µm^3	Surface	1	Class A	322
0.137642	µm^3	Surface	1	Class A	323
0.100228	µm^3	Surface	1	Class A	324
0.100137	µm^3	Surface	1	Class A	326
0.733417	µm^3	Surface	1	Class A	328
0.21577	µm^3	Surface	1	Class A	330
0.0608888	µm^3	Surface	1	Class A	331
0.0493346	µm^3	Surface	1	Class A	335
0.0842724	µm^3	Surface	1	Class A	336
0.765604	µm^3	Surface	1	Class A	337
0.0796873	µm^3	Surface	1	Class A	338
0.731766	µm^3	Surface	1	Class A	340
0.0360381	µm^3	Surface	1	Class A	341
0.061164	µm^3	Surface	1	Class A	342
0.0121961	µm^3	Surface	1	Class A	343
0.206233	µm^3	Surface	1	Class A	344
0.232368	µm^3	Surface	1	Class A	345
0.0922503	µm^3	Surface	1	Class A	346
0.221548	µm^3	Surface	1	Class A	347
0.568999	µm^3	Surface	1	Class A	348
0.166619	µm^3	Surface	1	Class A	349
0.0994946	µm^3	Surface	1	Class A	350
0.044658	µm^3	Surface	1	Class A	351
0.107839	µm^3	Surface	1	Class A	354
0.0859229	µm^3	Surface	1	Class A	356
0.0490596	µm^3	Surface	1	Class A	357
0.754967	µm^3	Surface	1	Class A	359
0.0532777	µm^3	Surface	1	Class A	361
0.0300776	µm^3	Surface	1	Class A	363
0.401371	µm^3	Surface	1	Class A	364
0.096927	µm^3	Surface	1	Class A	365
0.100962	µm^3	Surface	1	Class A	366
0.020174	µm^3	Surface	1	Class A	369
0.0777616	µm^3	Surface	1	Class A	370
0.460243	µm^3	Surface	1	Class A	371
0.015589	µm^3	Surface	1	Class A	372
0.133607	µm^3	Surface	1	Class A	376
0.09601	µm^3	Surface	1	Class A	378
0.304628	µm^3	Surface	1	Class A	381
0.0123795	µm^3	Surface	1	Class A	383
0.374412	µm^3	Surface	1	Class A	384
0.0809712	µm^3	Surface	1	Class A	385
0.0303527	µm^3	Surface	1	Class A	386
0.129664	µm^3	Surface	1	Class A	388
5.12907	µm^3	Surface	1	Class A	389
1.5998	µm^3	Surface	1	Class A	390
0.262539	µm^3	Surface	1	Class A	393
1.40163	µm^3	Surface	1	Class A	394
3.35177	µm^3	Surface	1	Class A	395
0.317055	µm^3	Surface	1	Class A	397
1.18693	µm^3	Surface	1	Class A	398
0.281853	µm^3	Surface	1	Class A	400
0.860831	µm^3	Surface	1	Class A	401
0.268902	µm^3	Surface	1	Class A	402
0.23651	µm^3	Surface	1	Class A	403
0.0533508	µm^3	Surface	1	Class A	404
0.132025	µm^3	Surface	1	Class A	405
0.58707	µm^3	Surface	1	Class A	406
0.230014	µm^3	Surface	1	Class A	407
0.485879	µm^3	Surface	1	Class A	408
0.254485	µm^3	Surface	1	Class A	409
0.557864	µm^3	Surface	1	Class A	410
0.281687	µm^3	Surface	1	Class A	411
2.01072	µm^3	Surface	1	Class A	413
0.579894	µm^3	Surface	1	Class A	414
1.56571	µm^3	Surface	1	Class A	416
1.43409	µm^3	Surface	1	Class A	418
0.317208	µm^3	Surface	1	Class A	419
0.377749	µm^3	Surface	1	Class A	420
0.615726	µm^3	Surface	1	Class A	421
0.230515	µm^3	Surface	1	Class A	422
0.0456018	µm^3	Surface	1	Class A	424
0.210827	µm^3	Surface	1	Class A	425
0.224779	µm^3	Surface	1	Class A	426
0.104191	µm^3	Surface	1	Class A	427
0.234415	µm^3	Surface	1	Class A	429
0.0764587	µm^3	Surface	1	Class A	430
0.537458	µm^3	Surface	1	Class A	431
0.183172	µm^3	Surface	1	Class A	432
0.28462	µm^3	Surface	1	Class A	433
0.110735	µm^3	Surface	1	Class A	434
