# Supplementary material for: Programmable artificial RNA condensates in mammalian cells
Source: Nat Nanotechnol. 2026 Apr 29;21(6):821–30. doi: 10.1038/s41565-026-02164-7 (PMC13293865; doi:10.1038/s41565-026-02164-7)
Supplement: Supplementary file 5 — Condensate volume and number quantification, as well as CCDFs, shown in Fig. 3. [file 41565_2026_2164_MOESM5_ESM.zip › Source Data Fig. 3/Condensate volume and number (Figure 3)/Condensate volume/10nt 3WT Broccoli/outside/20250523_10ntwtBr_40uMDFHBI_20-40_sample1_3_2_outside.xls]

## Sheet: Detailed
Detailed
Volume	Unit	Category	Time	Set 1	ID
0.0172397	µm^3	Surface	1	Class B	2
0.122695	µm^3	Surface	1	Class B	3
0.0138467	µm^3	Surface	1	Class B	4
13.0651	µm^3	Surface	1	Class B	9
0.515264	µm^3	Surface	1	Class B	13
0.124345	µm^3	Surface	1	Class B	14
0.0343876	µm^3	Surface	1	Class B	15
0.0154057	µm^3	Surface	1	Class B	17
0.0242088	µm^3	Surface	1	Class B	18
0.0852814	µm^3	Surface	1	Class B	19
0.314347	µm^3	Surface	1	Class B	21
0.0101788	µm^3	Surface	1	Class B	23
0.0620811	µm^3	Surface	1	Class B	25
0.0452082	µm^3	Surface	1	Class B	27
0.0302611	µm^3	Surface	1	Class B	28
0.0328286	µm^3	Surface	1	Class B	29
0.0115542	µm^3	Surface	1	Class B	30
0.401463	µm^3	Surface	1	Class B	33
6.66743	µm^3	Surface	1	Class B	35
0.0397063	µm^3	Surface	1	Class B	36
0.257311	µm^3	Surface	1	Class B	40
0.089591	µm^3	Surface	1	Class B	43
0.0102704	µm^3	Surface	1	Class B	44
0.0698754	µm^3	Surface	1	Class B	45
0.177531	µm^3	Surface	1	Class B	47
0.149013	µm^3	Surface	1	Class B	48
0.0395228	µm^3	Surface	1	Class B	49
0.0298942	µm^3	Surface	1	Class B	51
0.0514437	µm^3	Surface	1	Class B	53
0.0860147	µm^3	Surface	1	Class B	54
0.243831	µm^3	Surface	1	Class B	55
0.132965	µm^3	Surface	1	Class B	57
0.260611	µm^3	Surface	1	Class B	58
0.0115542	µm^3	Surface	1	Class B	60
0.4342	µm^3	Surface	1	Class B	62
0.0619893	µm^3	Surface	1	Class B	63
0.0787704	µm^3	Surface	1	Class B	64
0.0337456	µm^3	Surface	1	Class B	66
0.662808	µm^3	Surface	1	Class B	69
0.210727	µm^3	Surface	1	Class B	70
0.0261345	µm^3	Surface	1	Class B	72
0.210268	µm^3	Surface	1	Class B	73
0.376063	µm^3	Surface	1	Class B	74
0.020174	µm^3	Surface	1	Class B	76
0.023842	µm^3	Surface	1	Class B	77
0.0154057	µm^3	Surface	1	Class B	79
0.0223748	µm^3	Surface	1	Class B	81
0.27831	µm^3	Surface	1	Class B	82
0.0566707	µm^3	Surface	1	Class B	85
0.0160475	µm^3	Surface	1	Class B	86
0.0189819	µm^3	Surface	1	Class B	87
0.0215495	µm^3	Surface	1	Class B	88
0.0371385	µm^3	Surface	1	Class B	91
0.567073	µm^3	Surface	1	Class B	92
1.89315	µm^3	Surface	1	Class B	93
0.0302611	µm^3	Surface	1	Class B	94
0.147087	µm^3	Surface	1	Class B	97
0.312697	µm^3	Surface	1	Class B	101
0.084089	µm^3	Surface	1	Class B	102
0.0225582	µm^3	Surface	1	Class B	103
0.185143	µm^3	Surface	1	Class B	104
0.0371386	µm^3	Surface	1	Class B	105
0.0506185	µm^3	Surface	1	Class B	106
0.0589632	µm^3	Surface	1	Class B	107
0.135074	µm^3	Surface	1	Class B	108
0.304995	µm^3	Surface	1	Class B	109
0.0219164	µm^3	Surface	1	Class B	110
0.267855	µm^3	Surface	1	Class B	111
0.0263178	µm^3	Surface	1	Class B	114
3.74659	µm^3	Surface	1	Class B	115
0.481241	µm^3	Surface	1	Class B	117
0.0124712	µm^3	Surface	1	Class A	118
0.166344	µm^3	Surface	1	Class A	120
0.0124712	µm^3	Surface	1	Class A	126
0.0119211	µm^3	Surface	1	Class B	127
0.0107289	µm^3	Surface	1	Class A	131
0.0141218	µm^3	Surface	1	Class B	136
0.0281519	µm^3	Surface	1	Class A	138
0.0107289	µm^3	Surface	1	Class A	139
0.307562	µm^3	Surface	1	Class A	140
0.0219163	µm^3	Surface	1	Class A	141
0.0181567	µm^3	Surface	1	Class A	142
0.175606	µm^3	Surface	1	Class A	143
0.0900493	µm^3	Surface	1	Class A	144
0.0381473	µm^3	Surface	1	Class A	147
0.010087	µm^3	Surface	1	Class A	153
0.033654	µm^3	Surface	1	Class A	154
0.0142135	µm^3	Surface	1	Class A	155
0.88784	µm^3	Surface	1	Class A	156
16.928	µm^3	Surface	1	Class B	158
0.0141218	µm^3	Surface	1	Class A	159
0.0827134	µm^3	Surface	1	Class A	164
0.105364	µm^3	Surface	1	Class A	167
0.0718928	µm^3	Surface	1	Class A	169
0.194496	µm^3	Surface	1	Class A	171
0.542865	µm^3	Surface	1	Class A	173
0.0455749	µm^3	Surface	1	Class A	182
0.0375054	µm^3	Surface	1	Class A	183
0.0481426	µm^3	Surface	1	Class A	185
0.112333	µm^3	Surface	1	Class A	188
0.040073	µm^3	Surface	1	Class A	189
0.0118293	µm^3	Surface	1	Class A	190
0.188627	µm^3	Surface	1	Class A	192
0.155157	µm^3	Surface	1	Class A	193
0.0815214	µm^3	Surface	1	Class A	195
0.129297	µm^3	Surface	1	Class A	197
0.0124712	µm^3	Surface	1	Class A	198
0.0224665	µm^3	Surface	1	Class A	200
0.283537	µm^3	Surface	1	Class A	203
0.0103621	µm^3	Surface	1	Class A	204
0.608522	µm^3	Surface	1	Class A	205
0.457859	µm^3	Surface	1	Class A	207
0.017423	µm^3	Surface	1	Class A	208
0.719571	µm^3	Surface	1	Class A	209
0.0224665	µm^3	Surface	1	Class A	211
0.0143052	µm^3	Surface	1	Class A	217
0.355521	µm^3	Surface	1	Class A	218
0.0379639	µm^3	Surface	1	Class A	221
0.738277	µm^3	Surface	1	Class A	222
0.208434	µm^3	Surface	1	Class A	225
0.0310864	µm^3	Surface	1	Class A	227
0.572942	µm^3	Surface	1	Class A	228
0.920027	µm^3	Surface	1	Class A	232
11.6003	µm^3	Surface	1	Class A	233
0.0581378	µm^3	Surface	1	Class A	234
2.80933	µm^3	Surface	1	Class A	235
0.0909664	µm^3	Surface	1	Class A	237
0.431908	µm^3	Surface	1	Class A	238
0.377988	µm^3	Surface	1	Class A	239
0.113859	µm^3	Surface	1	Class A	240
0.958509	µm^3	Surface	1	Class A	241
7.08179	µm^3	Surface	1	Class A	242
5.66269	µm^3	Surface	1	Class A	244
0.761276	µm^3	Surface	1	Class A	245
0.569047	µm^3	Surface	1	Class A	246
1.07166	µm^3	Surface	1	Class A	247
