# Supplementary material for: Programmable artificial RNA condensates in mammalian cells
Source: Nat Nanotechnol. 2026 Apr 29;21(6):821–30. doi: 10.1038/s41565-026-02164-7 (PMC13293865; doi:10.1038/s41565-026-02164-7)
Supplement: Supplementary file 5 — Condensate volume and number quantification, as well as CCDFs, shown in Fig. 3. [file 41565_2026_2164_MOESM5_ESM.zip › Source Data Fig. 3/Condensate volume and number (Figure 3)/Condensate volume/10nt 3WT Broccoli/outside/20250523_10ntwtBr_40uMDFHBI_20-40_sample2_1_1_2 cells_outside.xls]

## Sheet: Detailed
Detailed
Volume	Unit	Category	Time	Set 1	ID
31.2746	µm^3	Surface	1	Class B	4
0.0225583	µm^3	Surface	1	Class B	7
1.98063	µm^3	Surface	1	Class B	8
0.0657488	µm^3	Surface	1	Class B	9
0.146628	µm^3	Surface	1	Class B	11
24.8386	µm^3	Surface	1	Class B	12
0.590548	µm^3	Surface	1	Class B	13
0.51462	µm^3	Surface	1	Class B	14
0.111232	µm^3	Surface	1	Class B	15
0.374778	µm^3	Surface	1	Class B	19
0.268039	µm^3	Surface	1	Class B	21
0.0554787	µm^3	Surface	1	Class B	23
0.0183401	µm^3	Surface	1	Class B	24
0.0713424	µm^3	Surface	1	Class B	25
1.12002	µm^3	Surface	1	Class B	26
13.0596	µm^3	Surface	1	Class B	27
0.0285188	µm^3	Surface	1	Class B	28
0.070884	µm^3	Surface	1	Class B	29
0.566432	µm^3	Surface	1	Class B	31
0.0968356	µm^3	Surface	1	Class B	32
1.18412	µm^3	Surface	1	Class B	34
0.0283353	µm^3	Surface	1	Class B	35
0.233468	µm^3	Surface	1	Class B	37
0.075744	µm^3	Surface	1	Class B	42
0.143969	µm^3	Surface	1	Class B	43
0.389817	µm^3	Surface	1	Class B	44
0.173589	µm^3	Surface	1	Class B	45
0.128013	µm^3	Surface	1	Class B	48
0.302427	µm^3	Surface	1	Class B	50
0.208802	µm^3	Surface	1	Class B	52
0.024117	µm^3	Surface	1	Class B	53
0.0136633	µm^3	Surface	1	Class B	56
0.0179733	µm^3	Surface	1	Class B	57
0.463727	µm^3	Surface	1	Class B	58
0.758634	µm^3	Surface	1	Class B	60
0.237411	µm^3	Surface	1	Class B	61
0.0417235	µm^3	Surface	1	Class B	66
0.0778533	µm^3	Surface	1	Class A	68
0.154056	µm^3	Surface	1	Class A	69
0.312881	µm^3	Surface	1	Class A	70
0.0489678	µm^3	Surface	1	Class A	72
0.096927	µm^3	Surface	1	Class A	73
0.359648	µm^3	Surface	1	Class A	74
0.08198	µm^3	Surface	1	Class A	75
0.04585	µm^3	Surface	1	Class A	76
0.0975686	µm^3	Surface	1	Class A	77
0.353412	µm^3	Surface	1	Class A	78
0.0336539	µm^3	Surface	1	Class A	79
0.0102705	µm^3	Surface	1	Class A	80
0.384315	µm^3	Surface	1	Class A	81
1.10517	µm^3	Surface	1	Class A	82
0.0163226	µm^3	Surface	1	Class A	83
0.0127464	µm^3	Surface	1	Class A	84
0.0519939	µm^3	Surface	1	Class A	85
0.0652904	µm^3	Surface	1	Class A	87
0.0861064	µm^3	Surface	1	Class A	88
0.0342958	µm^3	Surface	1	Class A	91
0.0762944	µm^3	Surface	1	Class A	93
0.112241	µm^3	Surface	1	Class A	94
0.143144	µm^3	Surface	1	Class A	95
0.0540113	µm^3	Surface	1	Class A	96
0.896644	µm^3	Surface	1	Class A	104
0.0407148	µm^3	Surface	1	Class A	105
0.652997	µm^3	Surface	1	Class A	106
0.0669411	µm^3	Surface	1	Class A	107
0.0885822	µm^3	Surface	1	Class A	110
0.0107289	µm^3	Surface	1	Class A	111
53.3513	µm^3	Surface	1	Class A	113
3.03564	µm^3	Surface	1	Class A	114
0.450431	µm^3	Surface	1	Class A	117
0.0634565	µm^3	Surface	1	Class A	118
0.0458501	µm^3	Surface	1	Class A	119
0.0195321	µm^3	Surface	1	Class A	120
0.124895	µm^3	Surface	1	Class A	122
0.18661	µm^3	Surface	1	Class A	123
0.518014	µm^3	Surface	1	Class A	124
0.0520857	µm^3	Surface	1	Class A	125
0.19743	µm^3	Surface	1	Class A	126
1.66995	µm^3	Surface	1	Class A	128
0.0292523	µm^3	Surface	1	Class A	129
0.437777	µm^3	Surface	1	Class A	130
0.573126	µm^3	Surface	1	Class A	131
0.0517189	µm^3	Surface	1	Class A	132
1.03878	µm^3	Surface	1	Class A	133
0.0143052	µm^3	Surface	1	Class A	134
0.129939	µm^3	Surface	1	Class A	135
0.558362	µm^3	Surface	1	Class A	136
0.635849	µm^3	Surface	1	Class A	137
0.801827	µm^3	Surface	1	Class A	138
2.05995	µm^3	Surface	1	Class A	139
0.011921	µm^3	Surface	1	Class A	141
0.0320034	µm^3	Surface	1	Class A	142
42.5493	µm^3	Surface	1	Class A	143
15.2915	µm^3	Surface	1	Class B	144
10.5779	µm^3	Surface	1	Class B	145
2.27816	µm^3	Surface	1	Class A	146
0.920151	µm^3	Surface	1	Class A	148
0.397006	µm^3	Surface	1	Class A	149
1.50751	µm^3	Surface	1	Class A	150
10.4133	µm^3	Surface	1	Class B	151
1.30763	µm^3	Surface	1	Class B	152
