# Supplementary material for: Programmable artificial RNA condensates in mammalian cells
Source: Nat Nanotechnol. 2026 Apr 29;21(6):821–30. doi: 10.1038/s41565-026-02164-7 (PMC13293865; doi:10.1038/s41565-026-02164-7)
Supplement: Supplementary file 5 — Condensate volume and number quantification, as well as CCDFs, shown in Fig. 3. [file 41565_2026_2164_MOESM5_ESM.zip › Source Data Fig. 3/Condensate volume and number (Figure 3)/Condensate volume/10nt 3WT Broccoli/outside/20250523_10ntwtBr_40uMDFHBI_20-40_sample2_1_2_outside.xls]

## Sheet: Detailed
Detailed
Volume	Unit	Category	Time	Set 1	ID
0.0637316	µm^3	Surface	1	Class A	0
0.368909	µm^3	Surface	1	Class A	1
0.372027	µm^3	Surface	1	Class A	2
0.176156	µm^3	Surface	1	Class A	5
0.391008	µm^3	Surface	1	Class A	6
0.319666	µm^3	Surface	1	Class A	7
0.0184317	µm^3	Surface	1	Class A	8
0.0421822	µm^3	Surface	1	Class A	9
0.106647	µm^3	Surface	1	Class A	10
0.0593302	µm^3	Surface	1	Class A	11
0.161392	µm^3	Surface	1	Class A	12
0.124162	µm^3	Surface	1	Class A	13
0.431357	µm^3	Surface	1	Class A	14
0.052911	µm^3	Surface	1	Class A	16
0.0988526	µm^3	Surface	1	Class A	17
0.269599	µm^3	Surface	1	Class A	18
0.670238	µm^3	Surface	1	Class A	19
0.264005	µm^3	Surface	1	Class A	20
0.722046	µm^3	Surface	1	Class A	21
0.0884909	µm^3	Surface	1	Class A	22
0.175239	µm^3	Surface	1	Class A	24
0.350478	µm^3	Surface	1	Class A	25
0.272257	µm^3	Surface	1	Class A	26
0.241996	µm^3	Surface	1	Class A	27
0.181474	µm^3	Surface	1	Class A	28
0.172396	µm^3	Surface	1	Class A	29
0.0135716	µm^3	Surface	1	Class A	30
0.186701	µm^3	Surface	1	Class A	31
0.608064	µm^3	Surface	1	Class A	32
0.235302	µm^3	Surface	1	Class A	33
0.0258596	µm^3	Surface	1	Class A	34
0.481058	µm^3	Surface	1	Class A	35
0.152314	µm^3	Surface	1	Class A	36
0.291424	µm^3	Surface	1	Class A	37
0.094726	µm^3	Surface	1	Class A	38
0.0699674	µm^3	Surface	1	Class A	39
0.407057	µm^3	Surface	1	Class A	40
0.154332	µm^3	Surface	1	Class A	41
0.191469	µm^3	Surface	1	Class A	43
0.181474	µm^3	Surface	1	Class A	44
0.933139	µm^3	Surface	1	Class A	45
0.233284	µm^3	Surface	1	Class A	46
0.212011	µm^3	Surface	1	Class A	47
0.289773	µm^3	Surface	1	Class A	48
0.0461251	µm^3	Surface	1	Class A	49
0.733325	µm^3	Surface	1	Class A	50
0.015864	µm^3	Surface	1	Class A	52
0.539655	µm^3	Surface	1	Class A	56
0.25291	µm^3	Surface	1	Class A	57
1.08536	µm^3	Surface	1	Class A	58
0.0141219	µm^3	Surface	1	Class A	59
0.29014	µm^3	Surface	1	Class A	60
0.0317285	µm^3	Surface	1	Class A	61
0.110132	µm^3	Surface	1	Class A	62
0.177531	µm^3	Surface	1	Class A	63
0.293899	µm^3	Surface	1	Class A	64
0.0481427	µm^3	Surface	1	Class A	65
0.139843	µm^3	Surface	1	Class A	66
0.537454	µm^3	Surface	1	Class A	67
0.362674	µm^3	Surface	1	Class A	68
0.265197	µm^3	Surface	1	Class A	69
0.100137	µm^3	Surface	1	Class A	70
1.01998	µm^3	Surface	1	Class A	71
0.0157725	µm^3	Surface	1	Class A	72
0.408801	µm^3	Surface	1	Class A	74
0.511136	µm^3	Surface	1	Class A	78
0.183309	µm^3	Surface	1	Class A	79
0.881055	µm^3	Surface	1	Class A	80
0.150296	µm^3	Surface	1	Class A	81
0.0403483	µm^3	Surface	1	Class A	82
0.450615	µm^3	Surface	1	Class A	83
0.0942677	µm^3	Surface	1	Class A	85
0.271799	µm^3	Surface	1	Class A	86
0.218522	µm^3	Surface	1	Class A	87
0.623377	µm^3	Surface	1	Class A	88
0.307012	µm^3	Surface	1	Class A	89
0.25887	µm^3	Surface	1	Class A	90
0.0751024	µm^3	Surface	1	Class A	91
0.0939007	µm^3	Surface	1	Class A	92
0.377806	µm^3	Surface	1	Class A	94
0.275558	µm^3	Surface	1	Class A	95
0.138834	µm^3	Surface	1	Class A	96
0.123428	µm^3	Surface	1	Class A	97
0.0156807	µm^3	Surface	1	Class A	98
0.237778	µm^3	Surface	1	Class A	99
0.184042	µm^3	Surface	1	Class A	100
0.213661	µm^3	Surface	1	Class A	102
0.189361	µm^3	Surface	1	Class A	103
0.0451164	µm^3	Surface	1	Class A	104
0.232	µm^3	Surface	1	Class A	105
0.564324	µm^3	Surface	1	Class A	106
0.0603391	µm^3	Surface	1	Class A	107
0.507927	µm^3	Surface	1	Class A	108
0.512053	µm^3	Surface	1	Class A	109
0.106005	µm^3	Surface	1	Class A	110
0.658039	µm^3	Surface	1	Class A	111
0.011921	µm^3	Surface	1	Class A	112
0.575051	µm^3	Surface	1	Class A	113
0.122235	µm^3	Surface	1	Class A	114
0.125721	µm^3	Surface	1	Class A	116
0.215587	µm^3	Surface	1	Class A	118
0.158641	µm^3	Surface	1	Class A	119
0.275559	µm^3	Surface	1	Class A	120
0.249974	µm^3	Surface	1	Class A	121
0.634932	µm^3	Surface	1	Class A	123
0.182483	µm^3	Surface	1	Class A	124
0.224574	µm^3	Surface	1	Class A	125
0.509119	µm^3	Surface	1	Class A	126
0.439153	µm^3	Surface	1	Class A	127
0.104538	µm^3	Surface	1	Class A	128
0.255202	µm^3	Surface	1	Class A	129
0.0628144	µm^3	Surface	1	Class A	131
0.106831	µm^3	Surface	1	Class A	132
0.199906	µm^3	Surface	1	Class A	133
0.294265	µm^3	Surface	1	Class A	134
0.15048	µm^3	Surface	1	Class A	135
0.679681	µm^3	Surface	1	Class A	136
0.162951	µm^3	Surface	1	Class A	137
0.0507102	µm^3	Surface	1	Class A	138
0.0271431	µm^3	Surface	1	Class A	139
0.0581378	µm^3	Surface	1	Class A	140
0.186151	µm^3	Surface	1	Class A	142
0.130948	µm^3	Surface	1	Class A	143
2.74238	µm^3	Surface	1	Class A	145
0.959184	µm^3	Surface	1	Class A	146
0.280419	µm^3	Surface	1	Class A	147
0.246306	µm^3	Surface	1	Class A	148
0.0364049	µm^3	Surface	1	Class A	149
0.351579	µm^3	Surface	1	Class A	150
0.162034	µm^3	Surface	1	Class A	151
0.333605	µm^3	Surface	1	Class A	152
0.211093	µm^3	Surface	1	Class A	153
0.178632	µm^3	Surface	1	Class A	154
0.302152	µm^3	Surface	1	Class A	155
0.551759	µm^3	Surface	1	Class A	156
0.199815	µm^3	Surface	1	Class A	157
0.0874819	µm^3	Surface	1	Class A	158
0.390276	µm^3	Surface	1	Class A	160
0.157174	µm^3	Surface	1	Class A	162
0.243739	µm^3	Surface	1	Class A	163
0.415126	µm^3	Surface	1	Class A	165
0.0921587	µm^3	Surface	1	Class A	166
0.097294	µm^3	Surface	1	Class A	167
0.0764782	µm^3	Surface	1	Class A	168
0.0983025	µm^3	Surface	1	Class A	170
6.48815	µm^3	Surface	1	Class A	171
0.240254	µm^3	Surface	1	Class A	172
0.496281	µm^3	Surface	1	Class A	173
0.129022	µm^3	Surface	1	Class A	174
0.154423	µm^3	Surface	1	Class A	175
0.25355	µm^3	Surface	1	Class A	176
0.0381474	µm^3	Surface	1	Class A	179
0.280786	µm^3	Surface	1	Class A	181
0.142502	µm^3	Surface	1	Class A	182
0.0929836	µm^3	Surface	1	Class A	184
0.239612	µm^3	Surface	1	Class A	185
0.700223	µm^3	Surface	1	Class A	186
0.282069	µm^3	Surface	1	Class A	188
0.34681	µm^3	Surface	1	Class A	189
0.197522	µm^3	Surface	1	Class A	190
0.255936	µm^3	Surface	1	Class A	191
0.586696	µm^3	Surface	1	Class A	192
0.0765693	µm^3	Surface	1	Class A	193
0.138926	µm^3	Surface	1	Class A	194
1.3192	µm^3	Surface	1	Class A	195
0.178081	µm^3	Surface	1	Class A	196
0.065474	µm^3	Surface	1	Class A	198
0.481425	µm^3	Surface	1	Class A	199
0.0310864	µm^3	Surface	1	Class A	200
0.283628	µm^3	Surface	1	Class A	202
0.186518	µm^3	Surface	1	Class A	203
0.503983	µm^3	Surface	1	Class A	204
0.122053	µm^3	Surface	1	Class A	205
0.533879	µm^3	Surface	1	Class A	207
0.290047	µm^3	Surface	1	Class A	208
0.0143052	µm^3	Surface	1	Class A	209
0.0830802	µm^3	Surface	1	Class A	210
0.760652	µm^3	Surface	1	Class A	211
0.220997	µm^3	Surface	1	Class A	213
0.188994	µm^3	Surface	1	Class A	214
0.0474089	µm^3	Surface	1	Class A	215
0.0562124	µm^3	Surface	1	Class A	217
0.123336	µm^3	Surface	1	Class A	218
0.191195	µm^3	Surface	1	Class A	219
0.191378	µm^3	Surface	1	Class A	221
0.290322	µm^3	Surface	1	Class A	222
0.298026	µm^3	Surface	1	Class A	223
0.16396	µm^3	Surface	1	Class A	224
0.0398897	µm^3	Surface	1	Class A	225
0.0276934	µm^3	Surface	1	Class A	227
0.403389	µm^3	Surface	1	Class A	228
0.337824	µm^3	Surface	1	Class A	229
0.34635	µm^3	Surface	1	Class A	230
0.0518108	µm^3	Surface	1	Class A	231
0.115084	µm^3	Surface	1	Class A	232
0.14186	µm^3	Surface	1	Class A	234
0.389359	µm^3	Surface	1	Class A	235
0.181108	µm^3	Surface	1	Class A	236
0.113066	µm^3	Surface	1	Class A	237
0.120953	µm^3	Surface	1	Class A	238
0.356256	µm^3	Surface	1	Class A	239
0.194955	µm^3	Surface	1	Class A	240
0.0659323	µm^3	Surface	1	Class A	241
0.136083	µm^3	Surface	1	Class A	242
0.149838	µm^3	Surface	1	Class A	243
0.250342	µm^3	Surface	1	Class A	244
0.381748	µm^3	Surface	1	Class A	245
0.0324618	µm^3	Surface	1	Class A	246
0.265288	µm^3	Surface	1	Class A	247
0.566615	µm^3	Surface	1	Class A	248
0.0836303	µm^3	Surface	1	Class A	249
0.291973	µm^3	Surface	1	Class A	250
0.115083	µm^3	Surface	1	Class A	251
0.144061	µm^3	Surface	1	Class A	253
0.355612	µm^3	Surface	1	Class A	255
0.0299858	µm^3	Surface	1	Class A	256
0.0693251	µm^3	Surface	1	Class A	257
0.235394	µm^3	Surface	1	Class A	258
0.135349	µm^3	Surface	1	Class A	259
0.166619	µm^3	Surface	1	Class A	260
0.0349379	µm^3	Surface	1	Class A	264
0.0631812	µm^3	Surface	1	Class A	265
1.3844	µm^3	Surface	1	Class A	266
0.0490598	µm^3	Surface	1	Class A	267
0.0810632	µm^3	Surface	1	Class A	268
0.375145	µm^3	Surface	1	Class A	269
0.123428	µm^3	Surface	1	Class A	270
0.174597	µm^3	Surface	1	Class A	271
0.0677664	µm^3	Surface	1	Class A	273
0.10087	µm^3	Surface	1	Class A	274
0.277301	µm^3	Surface	1	Class A	275
0.176064	µm^3	Surface	1	Class A	277
0.260795	µm^3	Surface	1	Class A	279
0.225399	µm^3	Surface	1	Class A	280
0.433101	µm^3	Surface	1	Class A	281
0.0696004	µm^3	Surface	1	Class A	282
0.0846391	µm^3	Surface	1	Class A	283
0.147545	µm^3	Surface	1	Class A	284
0.406873	µm^3	Surface	1	Class A	285
0.193395	µm^3	Surface	1	Class A	287
0.0601554	µm^3	Surface	1	Class A	288
0.223106	µm^3	Surface	1	Class A	289
0.852625	µm^3	Surface	1	Class A	290
0.632639	µm^3	Surface	1	Class A	291
0.126729	µm^3	Surface	1	Class A	292
0.0442912	µm^3	Surface	1	Class A	293
0.195871	µm^3	Surface	1	Class A	294
0.227967	µm^3	Surface	1	Class A	297
0.498482	µm^3	Surface	1	Class A	298
0.252817	µm^3	Surface	1	Class A	299
0.410541	µm^3	Surface	1	Class A	300
0.0142134	µm^3	Surface	1	Class A	301
0.152772	µm^3	Surface	1	Class A	302
0.0298942	µm^3	Surface	1	Class A	303
0.405773	µm^3	Surface	1	Class A	304
0.0227416	µm^3	Surface	1	Class A	306
0.0257677	µm^3	Surface	1	Class A	307
0.0817965	µm^3	Surface	1	Class A	308
0.394679	µm^3	Surface	1	Class A	309
0.0202657	µm^3	Surface	1	Class A	311
0.263088	µm^3	Surface	1	Class A	313
0.0864732	µm^3	Surface	1	Class A	315
0.133882	µm^3	Surface	1	Class A	318
0.0806962	µm^3	Surface	1	Class A	319
0.387066	µm^3	Surface	1	Class A	321
0.043099	µm^3	Surface	1	Class A	322
0.011921	µm^3	Surface	1	Class A	323
0.190552	µm^3	Surface	1	Class A	324
0.304811	µm^3	Surface	1	Class A	325
0.0199906	µm^3	Surface	1	Class A	326
0.19092	µm^3	Surface	1	Class A	327
0.0850979	µm^3	Surface	1	Class A	328
0.0512605	µm^3	Surface	1	Class A	329
0.920302	µm^3	Surface	1	Class A	330
0.108756	µm^3	Surface	1	Class A	331
0.366067	µm^3	Surface	1	Class A	332
0.271891	µm^3	Surface	1	Class A	333
0.403298	µm^3	Surface	1	Class A	334
0.0410819	µm^3	Surface	1	Class A	335
0.340575	µm^3	Surface	1	Class A	337
0.010087	µm^3	Surface	1	Class A	340
0.248782	µm^3	Surface	1	Class A	341
0.202473	µm^3	Surface	1	Class A	342
0.0452998	µm^3	Surface	1	Class A	343
0.047684	µm^3	Surface	1	Class A	345
0.166986	µm^3	Surface	1	Class A	346
0.0433741	µm^3	Surface	1	Class A	347
0.156807	µm^3	Surface	1	Class A	349
0.0596967	µm^3	Surface	1	Class A	352
0.0124713	µm^3	Surface	1	Class A	353
0.0202657	µm^3	Surface	1	Class A	354
0.260611	µm^3	Surface	1	Class A	356
0.0760194	µm^3	Surface	1	Class A	357
0.280969	µm^3	Surface	1	Class A	358
0.0630896	µm^3	Surface	1	Class A	359
0.0315449	µm^3	Surface	1	Class A	360
0.0304444	µm^3	Surface	1	Class A	361
0.0396145	µm^3	Surface	1	Class A	365
0.147453	µm^3	Surface	1	Class A	366
0.157174	µm^3	Surface	1	Class A	367
0.0628145	µm^3	Surface	1	Class A	369
0.472622	µm^3	Surface	1	Class A	370
0.481334	µm^3	Surface	1	Class A	371
0.222006	µm^3	Surface	1	Class A	372
0.34846	µm^3	Surface	1	Class A	373
0.166252	µm^3	Surface	1	Class A	374
2.54312	µm^3	Surface	1	Class A	378
0.124437	µm^3	Surface	1	Class A	380
0.513336	µm^3	Surface	1	Class A	383
0.583579	µm^3	Surface	1	Class A	384
0.255017	µm^3	Surface	1	Class A	385
1.74514	µm^3	Surface	1	Class A	386
0.19954	µm^3	Surface	1	Class A	387
0.114809	µm^3	Surface	1	Class A	388
0.110223	µm^3	Surface	1	Class A	389
0.0883989	µm^3	Surface	1	Class A	390
0.119944	µm^3	Surface	1	Class A	391
0.337273	µm^3	Surface	1	Class A	392
0.408707	µm^3	Surface	1	Class A	393
0.0859231	µm^3	Surface	1	Class A	395
0.563497	µm^3	Surface	1	Class A	397
0.0145803	µm^3	Surface	1	Class A	398
0.0931673	µm^3	Surface	1	Class A	400
0.072443	µm^3	Surface	1	Class A	401
1.55762	µm^3	Surface	1	Class A	403
0.0416318	µm^3	Surface	1	Class A	404
0.151672	µm^3	Surface	1	Class A	405
0.039431	µm^3	Surface	1	Class A	406
0.346076	µm^3	Surface	1	Class A	407
0.0523608	µm^3	Surface	1	Class A	408
0.0157724	µm^3	Surface	1	Class A	409
0.139017	µm^3	Surface	1	Class A	411
0.134983	µm^3	Surface	1	Class A	412
0.21953	µm^3	Surface	1	Class A	413
0.7336	µm^3	Surface	1	Class A	414
0.157174	µm^3	Surface	1	Class A	415
0.230442	µm^3	Surface	1	Class A	417
0.323426	µm^3	Surface	1	Class A	418
0.180649	µm^3	Surface	1	Class A	419
0.0825301	µm^3	Surface	1	Class A	420
0.293898	µm^3	Surface	1	Class A	421
0.402289	µm^3	Surface	1	Class A	422
0.996781	µm^3	Surface	1	Class A	424
0.0718928	µm^3	Surface	1	Class A	425
0.0542865	µm^3	Surface	1	Class A	427
0.0113708	µm^3	Surface	1	Class A	428
0.350569	µm^3	Surface	1	Class A	430
0.0464004	µm^3	Surface	1	Class A	431
0.178723	µm^3	Surface	1	Class A	432
0.410541	µm^3	Surface	1	Class A	433
0.26483	µm^3	Surface	1	Class A	434
0.175697	µm^3	Surface	1	Class A	435
1.56752	µm^3	Surface	1	Class A	436
0.138009	µm^3	Surface	1	Class A	438
0.0479592	µm^3	Surface	1	Class A	439
0.619251	µm^3	Surface	1	Class A	440
0.128746	µm^3	Surface	1	Class A	441
0.267306	µm^3	Surface	1	Class A	442
1.32378	µm^3	Surface	1	Class A	444
0.0697837	µm^3	Surface	1	Class A	445
6.0203	µm^3	Surface	1	Class A	446
0.0156807	µm^3	Surface	1	Class A	448
0.0813381	µm^3	Surface	1	Class A	449
0.332413	µm^3	Surface	1	Class A	450
0.0620811	µm^3	Surface	1	Class A	451
0.214578	µm^3	Surface	1	Class A	452
0.0756527	µm^3	Surface	1	Class A	453
0.108665	µm^3	Surface	1	Class A	454
0.724706	µm^3	Surface	1	Class A	455
0.17313	µm^3	Surface	1	Class A	456
0.583763	µm^3	Surface	1	Class A	457
0.106189	µm^3	Surface	1	Class A	458
0.59926	µm^3	Surface	1	Class A	459
0.135716	µm^3	Surface	1	Class A	460
0.0103621	µm^3	Surface	1	Class A	461
0.0410815	µm^3	Surface	1	Class A	463
0.110774	µm^3	Surface	1	Class A	464
0.154606	µm^3	Surface	1	Class A	466
0.0617141	µm^3	Surface	1	Class A	467
14.7311	µm^3	Surface	1	Class A	468
0.021091	µm^3	Surface	1	Class A	469
0.217696	µm^3	Surface	1	Class A	470
0.22925	µm^3	Surface	1	Class A	471
0.0652904	µm^3	Surface	1	Class A	473
0.0350296	µm^3	Surface	1	Class A	474
0.435118	µm^3	Surface	1	Class A	475
0.0959183	µm^3	Surface	1	Class A	476
0.0973859	µm^3	Surface	1	Class A	477
0.0121044	µm^3	Surface	1	Class A	478
0.31389	µm^3	Surface	1	Class A	480
0.0781283	µm^3	Surface	1	Class A	481
0.070701	µm^3	Surface	1	Class A	483
0.108665	µm^3	Surface	1	Class A	484
0.109582	µm^3	Surface	1	Class A	485
0.0395227	µm^3	Surface	1	Class A	487
0.46657	µm^3	Surface	1	Class A	489
0.290047	µm^3	Surface	1	Class A	490
0.326544	µm^3	Surface	1	Class A	491
0.389634	µm^3	Surface	1	Class A	494
0.232734	µm^3	Surface	1	Class A	495
0.673722	µm^3	Surface	1	Class A	496
1.05327	µm^3	Surface	1	Class A	497
0.0564876	µm^3	Surface	1	Class A	498
0.13269	µm^3	Surface	1	Class A	499
0.254926	µm^3	Surface	1	Class A	501
0.143603	µm^3	Surface	1	Class A	503
0.0855561	µm^3	Surface	1	Class A	504
0.0639151	µm^3	Surface	1	Class A	505
0.170103	µm^3	Surface	1	Class A	508
0.0160475	µm^3	Surface	1	Class A	509
0.173038	µm^3	Surface	1	Class A	511
0.358639	µm^3	Surface	1	Class A	512
0.194313	µm^3	Surface	1	Class A	513
0.103896	µm^3	Surface	1	Class A	515
0.066024	µm^3	Surface	1	Class A	516
0.66996	µm^3	Surface	1	Class A	518
0.0490595	µm^3	Surface	1	Class A	521
0.405039	µm^3	Surface	1	Class A	522
0.102521	µm^3	Surface	1	Class A	523
0.0206325	µm^3	Surface	1	Class A	524
0.0271432	µm^3	Surface	1	Class A	525
0.0956433	µm^3	Surface	1	Class A	526
0.145987	µm^3	Surface	1	Class A	527
0.242271	µm^3	Surface	1	Class A	528
0.161943	µm^3	Surface	1	Class A	529
0.305545	µm^3	Surface	1	Class A	530
0.123245	µm^3	Surface	1	Class A	531
0.270057	µm^3	Surface	1	Class A	532
0.183767	µm^3	Surface	1	Class A	534
0.459601	µm^3	Surface	1	Class A	536
0.20009	µm^3	Surface	1	Class A	537
0.107106	µm^3	Surface	1	Class A	539
0.0274183	µm^3	Surface	1	Class A	540
0.194588	µm^3	Surface	1	Class A	542
0.0141218	µm^3	Surface	1	Class A	543
0.0485093	µm^3	Surface	1	Class A	544
0.305086	µm^3	Surface	1	Class A	546
0.0243005	µm^3	Surface	1	Class A	550
0.0378722	µm^3	Surface	1	Class A	551
0.088307	µm^3	Surface	1	Class A	553
2.91551	µm^3	Surface	1	Class A	554
0.276384	µm^3	Surface	1	Class A	555
0.252451	µm^3	Surface	1	Class A	556
0.14241	µm^3	Surface	1	Class A	557
0.0133883	µm^3	Surface	1	Class A	558
0.327461	µm^3	Surface	1	Class A	559
0.145436	µm^3	Surface	1	Class A	560
0.0669411	µm^3	Surface	1	Class A	561
0.498114	µm^3	Surface	1	Class A	562
1.0485	µm^3	Surface	1	Class A	564
0.143236	µm^3	Surface	1	Class A	565
0.139476	µm^3	Surface	1	Class A	566
0.423287	µm^3	Surface	1	Class A	567
0.0441995	µm^3	Surface	1	Class A	568
0.139476	µm^3	Surface	1	Class A	569
0.0103621	µm^3	Surface	1	Class A	570
0.101787	µm^3	Surface	1	Class A	572
0.199264	µm^3	Surface	1	Class A	575
0.0135716	µm^3	Surface	1	Class A	576
0.0328287	µm^3	Surface	1	Class A	579
0.104813	µm^3	Surface	1	Class A	580
0.650429	µm^3	Surface	1	Class A	581
0.0212744	µm^3	Surface	1	Class A	582
0.12352	µm^3	Surface	1	Class A	583
0.36405	µm^3	Surface	1	Class A	586
0.452173	µm^3	Surface	1	Class A	587
0.0157724	µm^3	Surface	1	Class A	588
0.849235	µm^3	Surface	1	Class A	589
0.303344	µm^3	Surface	1	Class A	590
0.0416318	µm^3	Surface	1	Class A	591
0.801091	µm^3	Surface	1	Class A	592
0.0118293	µm^3	Surface	1	Class A	593
0.117743	µm^3	Surface	1	Class A	595
0.160017	µm^3	Surface	1	Class A	597
0.0796874	µm^3	Surface	1	Class A	599
0.0389725	µm^3	Surface	1	Class A	600
0.354329	µm^3	Surface	1	Class A	601
0.16882	µm^3	Surface	1	Class A	603
0.0675831	µm^3	Surface	1	Class A	604
0.0107289	µm^3	Surface	1	Class A	606
0.0871152	µm^3	Surface	1	Class A	607
0.0102704	µm^3	Surface	1	Class A	608
0.0862898	µm^3	Surface	1	Class A	609
0.0690502	µm^3	Surface	1	Class A	610
0.0432825	µm^3	Surface	1	Class A	611
0.209901	µm^3	Surface	1	Class A	612
1.21741	µm^3	Surface	1	Class A	613
0.0123795	µm^3	Surface	1	Class A	614
0.053186	µm^3	Surface	1	Class A	615
0.0153139	µm^3	Surface	1	Class A	616
0.273266	µm^3	Surface	1	Class A	617
0.0662074	µm^3	Surface	1	Class A	619
0.145345	µm^3	Surface	1	Class A	621
0.33443	µm^3	Surface	1	Class A	623
0.253184	µm^3	Surface	1	Class A	624
0.07767	µm^3	Surface	1	Class A	625
0.0842725	µm^3	Surface	1	Class A	626
0.348827	µm^3	Surface	1	Class A	627
0.0174231	µm^3	Surface	1	Class A	629
0.0420903	µm^3	Surface	1	Class A	631
0.131957	µm^3	Surface	1	Class A	632
0.202382	µm^3	Surface	1	Class A	633
0.110499	µm^3	Surface	1	Class A	634
0.445754	µm^3	Surface	1	Class A	635
0.166069	µm^3	Surface	1	Class A	636
0.202749	µm^3	Surface	1	Class A	637
0.0342958	µm^3	Surface	1	Class A	639
0.42879	µm^3	Surface	1	Class A	640
0.685354	µm^3	Surface	1	Class A	642
0.0136719	µm^3	Surface	1	Class A	644
11.7487	µm^3	Surface	1	Class A	648
0.785029	µm^3	Surface	1	Class A	649
0.994562	µm^3	Surface	1	Class A	652
0.231886	µm^3	Surface	1	Class A	655
0.851152	µm^3	Surface	1	Class A	656
0.256133	µm^3	Surface	1	Class A	658
0.837171	µm^3	Surface	1	Class A	660
0.937324	µm^3	Surface	1	Class A	661
0.527159	µm^3	Surface	1	Class A	662
4.94027	µm^3	Surface	1	Class A	663
0.870397	µm^3	Surface	1	Class A	664
0.723806	µm^3	Surface	1	Class A	665
0.294139	µm^3	Surface	1	Class A	666
0.667826	µm^3	Surface	1	Class A	667
0.52635	µm^3	Surface	1	Class A	668
0.511789	µm^3	Surface	1	Class A	669
0.341119	µm^3	Surface	1	Class A	670
0.479057	µm^3	Surface	1	Class A	671
0.75069	µm^3	Surface	1	Class A	672
0.293572	µm^3	Surface	1	Class A	673
0.307084	µm^3	Surface	1	Class A	674
0.233207	µm^3	Surface	1	Class A	675
0.218682	µm^3	Surface	1	Class A	676
0.868112	µm^3	Surface	1	Class A	677
0.785069	µm^3	Surface	1	Class A	679
1.28689	µm^3	Surface	1	Class A	681
0.62003	µm^3	Surface	1	Class A	682
0.435964	µm^3	Surface	1	Class A	684
0.290241	µm^3	Surface	1	Class A	685
0.609332	µm^3	Surface	1	Class A	686
1.16448	µm^3	Surface	1	Class A	688
0.644895	µm^3	Surface	1	Class A	689
0.440815	µm^3	Surface	1	Class A	691
0.371612	µm^3	Surface	1	Class A	692
