# Supplementary material for: Programmable artificial RNA condensates in mammalian cells
Source: Nat Nanotechnol. 2026 Apr 29;21(6):821–30. doi: 10.1038/s41565-026-02164-7 (PMC13293865; doi:10.1038/s41565-026-02164-7)
Supplement: Supplementary file 5 — Condensate volume and number quantification, as well as CCDFs, shown in Fig. 3. [file 41565_2026_2164_MOESM5_ESM.zip › Source Data Fig. 3/Condensate volume and number (Figure 3)/Condensate volume/10nt 3WT Broccoli/outside/20250523_10ntwtBr_40uMDFHBI_20-40_sample2_1_3_outside.xls]

## Sheet: Detailed
Detailed
Volume	Unit	Category	Time	Set 1	ID
0.153873	µm^3	Surface	1	Class A	0
0.266021	µm^3	Surface	1	Class A	2
0.0713427	µm^3	Surface	1	Class A	3
0.0300776	µm^3	Surface	1	Class A	4
0.0124713	µm^3	Surface	1	Class A	5
0.0408984	µm^3	Surface	1	Class A	6
0.0354881	µm^3	Surface	1	Class A	7
0.0919752	µm^3	Surface	1	Class A	8
0.226499	µm^3	Surface	1	Class A	10
0.0736352	µm^3	Surface	1	Class A	11
0.0833555	µm^3	Surface	1	Class A	12
0.0382389	µm^3	Surface	1	Class A	13
0.438693	µm^3	Surface	1	Class A	16
0.0799625	µm^3	Surface	1	Class A	18
0.433559	µm^3	Surface	1	Class A	19
0.0484175	µm^3	Surface	1	Class A	20
0.250249	µm^3	Surface	1	Class A	21
0.0655655	µm^3	Surface	1	Class A	22
0.0400729	µm^3	Surface	1	Class A	23
0.101512	µm^3	Surface	1	Class A	24
0.462994	µm^3	Surface	1	Class A	26
6.63414	µm^3	Surface	1	Class A	27
0.533511	µm^3	Surface	1	Class A	28
1.191	µm^3	Surface	1	Class A	31
0.160017	µm^3	Surface	1	Class A	32
0.0538277	µm^3	Surface	1	Class A	33
0.564414	µm^3	Surface	1	Class A	34
0.0967437	µm^3	Surface	1	Class A	38
0.0582294	µm^3	Surface	1	Class A	39
0.101237	µm^3	Surface	1	Class A	40
0.0572208	µm^3	Surface	1	Class A	41
0.020174	µm^3	Surface	1	Class A	42
0.0888573	µm^3	Surface	1	Class A	46
0.048601	µm^3	Surface	1	Class A	47
0.0447497	µm^3	Surface	1	Class A	48
0.0346626	µm^3	Surface	1	Class A	49
0.152956	µm^3	Surface	1	Class A	50
0.0349379	µm^3	Surface	1	Class A	51
0.0103621	µm^3	Surface	1	Class A	52
0.0704256	µm^3	Surface	1	Class A	53
0.0175147	µm^3	Surface	1	Class A	55
0.0120127	µm^3	Surface	1	Class A	56
0.0602469	µm^3	Surface	1	Class A	59
0.0124713	µm^3	Surface	1	Class A	60
0.0386056	µm^3	Surface	1	Class A	61
0.398987	µm^3	Surface	1	Class A	62
0.0263178	µm^3	Surface	1	Class A	63
0.028152	µm^3	Surface	1	Class A	64
0.0993113	µm^3	Surface	1	Class A	67
0.0847307	µm^3	Surface	1	Class A	68
0.0198989	µm^3	Surface	1	Class A	69
0.0243924	µm^3	Surface	1	Class A	70
0.0652904	µm^3	Surface	1	Class A	71
0.0812464	µm^3	Surface	1	Class A	72
0.038239	µm^3	Surface	1	Class A	73
3.13633	µm^3	Surface	1	Class A	74
0.0124712	µm^3	Surface	1	Class A	75
0.35763	µm^3	Surface	1	Class A	77
1.33763	µm^3	Surface	1	Class A	78
0.959368	µm^3	Surface	1	Class A	79
0.12673	µm^3	Surface	1	Class A	80
0.0103621	µm^3	Surface	1	Class A	84
0.0739103	µm^3	Surface	1	Class A	85
0.0464002	µm^3	Surface	1	Class A	86
0.0533694	µm^3	Surface	1	Class A	87
0.032095	µm^3	Surface	1	Class A	88
0.0937175	µm^3	Surface	1	Class A	89
0.304169	µm^3	Surface	1	Class A	91
0.133516	µm^3	Surface	1	Class A	92
0.0664825	µm^3	Surface	1	Class A	97
0.0277851	µm^3	Surface	1	Class A	98
0.0590549	µm^3	Surface	1	Class A	99
0.0177899	µm^3	Surface	1	Class A	100
0.147362	µm^3	Surface	1	Class A	101
0.0374137	µm^3	Surface	1	Class A	102
0.0321867	µm^3	Surface	1	Class A	103
0.056854	µm^3	Surface	1	Class A	104
0.0764776	µm^3	Surface	1	Class A	105
0.0568539	µm^3	Surface	1	Class A	107
0.112791	µm^3	Surface	1	Class A	108
0.0107289	µm^3	Surface	1	Class A	110
0.521681	µm^3	Surface	1	Class A	111
0.0591465	µm^3	Surface	1	Class A	112
0.555062	µm^3	Surface	1	Class A	115
0.0684999	µm^3	Surface	1	Class A	118
0.0524525	µm^3	Surface	1	Class A	119
0.0944511	µm^3	Surface	1	Class A	120
0.0243006	µm^3	Surface	1	Class A	121
0.0820716	µm^3	Surface	1	Class A	122
0.0473173	µm^3	Surface	1	Class A	123
0.0699673	µm^3	Surface	1	Class A	124
0.0118293	µm^3	Surface	1	Class A	125
0.0869317	µm^3	Surface	1	Class A	126
0.695361	µm^3	Surface	1	Class A	127
0.124254	µm^3	Surface	1	Class A	128
0.117101	µm^3	Surface	1	Class A	130
0.287572	µm^3	Surface	1	Class A	132
0.0221914	µm^3	Surface	1	Class A	133
0.0163226	µm^3	Surface	1	Class A	134
0.273175	µm^3	Surface	1	Class A	135
0.0677663	µm^3	Surface	1	Class A	137
0.0551118	µm^3	Surface	1	Class A	138
0.0220079	µm^3	Surface	1	Class A	139
0.0219163	µm^3	Surface	1	Class A	140
0.202199	µm^3	Surface	1	Class A	142
0.0406231	µm^3	Surface	1	Class A	143
0.196971	µm^3	Surface	1	Class A	145
0.0516271	µm^3	Surface	1	Class A	146
0.0322784	µm^3	Surface	1	Class A	147
0.107106	µm^3	Surface	1	Class A	148
0.0216412	µm^3	Surface	1	Class A	149
0.174964	µm^3	Surface	1	Class A	151
0.0129298	µm^3	Surface	1	Class A	152
0.0360381	µm^3	Surface	1	Class A	153
0.119944	µm^3	Surface	1	Class A	154
0.227783	µm^3	Surface	1	Class A	155
0.0703337	µm^3	Surface	1	Class A	156
2.5478	µm^3	Surface	1	Class A	157
0.0143053	µm^3	Surface	1	Class A	158
0.211644	µm^3	Surface	1	Class A	159
0.169554	µm^3	Surface	1	Class A	160
0.25511	µm^3	Surface	1	Class A	162
0.101329	µm^3	Surface	1	Class A	163
0.28042	µm^3	Surface	1	Class A	164
0.0507101	µm^3	Surface	1	Class A	165
0.234478	µm^3	Surface	1	Class A	166
0.154331	µm^3	Surface	1	Class A	167
0.0375055	µm^3	Surface	1	Class A	168
0.158641	µm^3	Surface	1	Class A	169
0.0124711	µm^3	Surface	1	Class A	171
0.0266846	µm^3	Surface	1	Class A	172
0.112241	µm^3	Surface	1	Class A	173
0.4121	µm^3	Surface	1	Class A	174
0.26327	µm^3	Surface	1	Class A	175
0.628146	µm^3	Surface	1	Class A	176
0.010087	µm^3	Surface	1	Class A	179
0.0360382	µm^3	Surface	1	Class A	180
0.084364	µm^3	Surface	1	Class A	181
0.132507	µm^3	Surface	1	Class A	183
2.08178	µm^3	Surface	1	Class A	184
0.0124712	µm^3	Surface	1	Class A	185
0.0136633	µm^3	Surface	1	Class A	187
0.382848	µm^3	Surface	1	Class A	188
0.0258595	µm^3	Surface	1	Class A	189
0.0519021	µm^3	Surface	1	Class A	190
0.6872	µm^3	Surface	1	Class A	191
0.0152222	µm^3	Surface	1	Class A	192
0.0890407	µm^3	Surface	1	Class A	195
0.302335	µm^3	Surface	1	Class A	196
0.140668	µm^3	Surface	1	Class A	197
0.772023	µm^3	Surface	1	Class A	198
0.286105	µm^3	Surface	1	Class A	199
0.356804	µm^3	Surface	1	Class A	200
0.671338	µm^3	Surface	1	Class A	202
0.234661	µm^3	Surface	1	Class A	205
0.123245	µm^3	Surface	1	Class A	206
0.136633	µm^3	Surface	1	Class A	207
0.0927088	µm^3	Surface	1	Class A	208
0.213294	µm^3	Surface	1	Class A	209
0.05502	µm^3	Surface	1	Class A	210
0.372485	µm^3	Surface	1	Class A	211
0.0244839	µm^3	Surface	1	Class A	212
0.176981	µm^3	Surface	1	Class A	214
0.0910582	µm^3	Surface	1	Class A	217
0.0492429	µm^3	Surface	1	Class A	220
0.388901	µm^3	Surface	1	Class A	221
0.0300776	µm^3	Surface	1	Class A	222
2.22309	µm^3	Surface	1	Class A	223
0.694812	µm^3	Surface	1	Class A	224
0.466478	µm^3	Surface	1	Class A	225
0.246123	µm^3	Surface	1	Class A	226
0.102246	µm^3	Surface	1	Class A	228
0.296742	µm^3	Surface	1	Class A	229
0.327278	µm^3	Surface	1	Class A	230
0.071251	µm^3	Surface	1	Class A	231
0.0595134	µm^3	Surface	1	Class A	232
0.0540114	µm^3	Surface	1	Class A	233
0.0700589	µm^3	Surface	1	Class A	234
0.0377804	µm^3	Surface	1	Class A	235
0.910308	µm^3	Surface	1	Class A	236
0.0244839	µm^3	Surface	1	Class A	238
0.012838	µm^3	Surface	1	Class A	239
0.174964	µm^3	Surface	1	Class A	240
0.0852809	µm^3	Surface	1	Class A	241
0.0699674	µm^3	Surface	1	Class A	242
0.165518	µm^3	Surface	1	Class A	243
2.20713	µm^3	Surface	1	Class A	244
20.4939	µm^3	Surface	1	Class A	245
0.312331	µm^3	Surface	1	Class A	248
0.454098	µm^3	Surface	1	Class A	249
0.107473	µm^3	Surface	1	Class A	250
0.09656	µm^3	Surface	1	Class A	251
6.16188	µm^3	Surface	1	Class A	252
5.26863	µm^3	Surface	1	Class A	253
0.448689	µm^3	Surface	1	Class A	254
0.293074	µm^3	Surface	1	Class A	255
3.27039	µm^3	Surface	1	Class A	258
0.389451	µm^3	Surface	1	Class A	260
0.0371386	µm^3	Surface	1	Class A	261
0.929838	µm^3	Surface	1	Class A	262
0.469505	µm^3	Surface	1	Class A	263
0.181841	µm^3	Surface	1	Class A	264
0.0814297	µm^3	Surface	1	Class A	265
0.0215495	µm^3	Surface	1	Class A	266
0.136266	µm^3	Surface	1	Class A	267
0.401187	µm^3	Surface	1	Class A	269
0.331772	µm^3	Surface	1	Class A	270
0.0254009	µm^3	Surface	1	Class A	271
0.129756	µm^3	Surface	1	Class A	272
0.37863	µm^3	Surface	1	Class A	273
0.0210909	µm^3	Surface	1	Class A	274
0.176523	µm^3	Surface	1	Class A	275
0.057771	µm^3	Surface	1	Class A	276
0.0451164	µm^3	Surface	1	Class A	277
12.164	µm^3	Surface	1	Class A	278
0.178907	µm^3	Surface	1	Class A	279
0.124437	µm^3	Surface	1	Class A	280
0.102521	µm^3	Surface	1	Class A	281
0.417328	µm^3	Surface	1	Class A	282
0.0142135	µm^3	Surface	1	Class A	283
1.10599	µm^3	Surface	1	Class A	284
0.103346	µm^3	Surface	1	Class A	285
5.62369	µm^3	Surface	1	Class A	286
0.0499765	µm^3	Surface	1	Class A	289
0.368543	µm^3	Surface	1	Class A	291
0.39055	µm^3	Surface	1	Class A	292
0.357997	µm^3	Surface	1	Class A	293
0.124987	µm^3	Surface	1	Class A	294
0.288121	µm^3	Surface	1	Class A	296
0.0724431	µm^3	Surface	1	Class A	297
0.348094	µm^3	Surface	1	Class A	298
0.0710675	µm^3	Surface	1	Class A	299
0.204675	µm^3	Surface	1	Class A	300
1.65776	µm^3	Surface	1	Class A	301
1.28087	µm^3	Surface	1	Class A	302
0.145345	µm^3	Surface	1	Class A	303
0.0298942	µm^3	Surface	1	Class A	304
0.15534	µm^3	Surface	1	Class A	305
0.0478674	µm^3	Surface	1	Class A	306
0.104905	µm^3	Surface	1	Class A	307
0.087115	µm^3	Surface	1	Class A	308
0.0263178	µm^3	Surface	1	Class A	309
0.0522691	µm^3	Surface	1	Class A	310
1.47903	µm^3	Surface	1	Class A	311
0.0266848	µm^3	Surface	1	Class A	313
0.0209993	µm^3	Surface	1	Class A	314
0.107473	µm^3	Surface	1	Class A	316
0.574959	µm^3	Surface	1	Class A	318
0.0774865	µm^3	Surface	1	Class A	319
0.0254926	µm^3	Surface	1	Class A	320
0.0338373	µm^3	Surface	1	Class A	321
0.0724431	µm^3	Surface	1	Class A	322
0.303252	µm^3	Surface	1	Class A	323
0.165244	µm^3	Surface	1	Class A	325
0.0729933	µm^3	Surface	1	Class A	326
0.0951848	µm^3	Surface	1	Class A	328
0.0786786	µm^3	Surface	1	Class A	329
0.108114	µm^3	Surface	1	Class A	330
0.227324	µm^3	Surface	1	Class A	332
5.19124	µm^3	Surface	1	Class A	333
0.181199	µm^3	Surface	1	Class A	334
0.0943592	µm^3	Surface	1	Class A	335
42.2167	µm^3	Surface	1	Class A	337
0.145995	µm^3	Surface	1	Class A	338
0.279951	µm^3	Surface	1	Class A	339
27.3075	µm^3	Surface	1	Class A	340
1.0348	µm^3	Surface	1	Class A	341
0.647477	µm^3	Surface	1	Class A	342
