# Supplementary material for: Programmable artificial RNA condensates in mammalian cells
Source: Nat Nanotechnol. 2026 Apr 29;21(6):821–30. doi: 10.1038/s41565-026-02164-7 (PMC13293865; doi:10.1038/s41565-026-02164-7)
Supplement: Supplementary file 5 — Condensate volume and number quantification, as well as CCDFs, shown in Fig. 3. [file 41565_2026_2164_MOESM5_ESM.zip › Source Data Fig. 3/Condensate volume and number (Figure 3)/Condensate volume/10nt 3WT Broccoli/outside/20250523_10ntwtBr_40uMDFHBI_20-40_sample2_1_4_3 CELLS_outside.xls]

## Sheet: Detailed
Detailed
Volume	Unit	Category	Time	Set 1	ID
0.580919	µm^3	Surface	1	Class A	0
0.0221913	µm^3	Surface	1	Class A	1
0.0344791	µm^3	Surface	1	Class A	2
16.6611	µm^3	Surface	1	Class C	3
0.645018	µm^3	Surface	1	Class A	6
0.0403479	µm^3	Surface	1	Class A	7
0.286379	µm^3	Surface	1	Class A	8
0.479225	µm^3	Surface	1	Class A	10
0.0425486	µm^3	Surface	1	Class C	11
0.0902326	µm^3	Surface	1	Class A	12
0.0142135	µm^3	Surface	1	Class C	13
0.0819802	µm^3	Surface	1	Class A	14
0.193671	µm^3	Surface	1	Class A	15
0.206326	µm^3	Surface	1	Class C	16
0.0820713	µm^3	Surface	1	Class A	17
0.341675	µm^3	Surface	1	Class A	18
0.0222832	µm^3	Surface	1	Class A	19
0.834471	µm^3	Surface	1	Class C	20
0.0505269	µm^3	Surface	1	Class A	21
0.407241	µm^3	Surface	1	Class A	22
0.0511688	µm^3	Surface	1	Class A	24
0.396695	µm^3	Surface	1	Class A	28
0.925073	µm^3	Surface	1	Class C	29
0.230992	µm^3	Surface	1	Class A	30
0.0995859	µm^3	Surface	1	Class C	32
0.0293438	µm^3	Surface	1	Class A	33
0.0773947	µm^3	Surface	1	Class A	34
0.406325	µm^3	Surface	1	Class A	35
0.243646	µm^3	Surface	1	Class A	37
0.0321867	µm^3	Surface	1	Class C	41
0.018065	µm^3	Surface	1	Class C	42
0.141676	µm^3	Surface	1	Class C	43
0.307931	µm^3	Surface	1	Class A	44
0.0537359	µm^3	Surface	1	Class C	45
0.128381	µm^3	Surface	1	Class A	46
0.0355797	µm^3	Surface	1	Class C	47
0.173038	µm^3	Surface	1	Class C	48
0.488763	µm^3	Surface	1	Class C	49
0.369552	µm^3	Surface	1	Class C	51
1.68031	µm^3	Surface	1	Class C	52
0.170745	µm^3	Surface	1	Class C	55
0.0259513	µm^3	Surface	1	Class C	56
0.012563	µm^3	Surface	1	Class C	57
0.113433	µm^3	Surface	1	Class C	58
0.0228335	µm^3	Surface	1	Class C	59
0.0261346	µm^3	Surface	1	Class C	61
0.361847	µm^3	Surface	1	Class C	62
0.258227	µm^3	Surface	1	Class C	63
0.687292	µm^3	Surface	1	Class C	64
0.0429154	µm^3	Surface	1	Class C	65
0.682156	µm^3	Surface	1	Class C	67
0.0393396	µm^3	Surface	1	Class C	68
0.186792	µm^3	Surface	1	Class A	71
0.197064	µm^3	Surface	1	Class A	73
0.221638	µm^3	Surface	1	Class A	74
0.108481	µm^3	Surface	1	Class A	77
0.0117376	µm^3	Surface	1	Class A	78
1.52846	µm^3	Surface	1	Class A	80
0.0466751	µm^3	Surface	1	Class C	81
0.577711	µm^3	Surface	1	Class C	83
0.631724	µm^3	Surface	1	Class A	84
0.0537366	µm^3	Surface	1	Class C	85
0.158732	µm^3	Surface	1	Class A	86
0.363775	µm^3	Surface	1	Class C	87
0.184317	µm^3	Surface	1	Class A	88
1.01714	µm^3	Surface	1	Class A	89
0.200182	µm^3	Surface	1	Class C	90
0.304995	µm^3	Surface	1	Class C	92
0.134433	µm^3	Surface	1	Class A	93
0.0407147	µm^3	Surface	1	Class A	94
0.0363131	µm^3	Surface	1	Class A	95
0.0646485	µm^3	Surface	1	Class C	96
0.460885	µm^3	Surface	1	Class A	97
0.112149	µm^3	Surface	1	Class A	99
0.0212746	µm^3	Surface	1	Class C	101
0.738829	µm^3	Surface	1	Class A	103
0.0937174	µm^3	Surface	1	Class A	104
0.0770278	µm^3	Surface	1	Class A	105
0.0202657	µm^3	Surface	1	Class A	109
0.485186	µm^3	Surface	1	Class A	110
0.132507	µm^3	Surface	1	Class A	114
0.0454835	µm^3	Surface	1	Class A	115
0.0587796	µm^3	Surface	1	Class A	116
0.0173313	µm^3	Surface	1	Class C	117
0.0661155	µm^3	Surface	1	Class C	119
0.0124713	µm^3	Surface	1	Class A	120
0.15965	µm^3	Surface	1	Class C	121
0.0634564	µm^3	Surface	1	Class C	123
0.0726268	µm^3	Surface	1	Class C	124
0.0456669	µm^3	Surface	1	Class C	127
0.0348459	µm^3	Surface	1	Class A	128
0.0502518	µm^3	Surface	1	Class A	129
0.0324616	µm^3	Surface	1	Class A	130
0.0303526	µm^3	Surface	1	Class C	131
0.742587	µm^3	Surface	1	Class A	133
0.018065	µm^3	Surface	1	Class C	135
0.0698756	µm^3	Surface	1	Class C	137
0.0827129	µm^3	Surface	1	Class A	138
6.06634	µm^3	Surface	1	Class A	139
0.126362	µm^3	Surface	1	Class A	141
0.324618	µm^3	Surface	1	Class C	142
0.120128	µm^3	Surface	1	Class A	144
0.0884904	µm^3	Surface	1	Class A	145
0.420261	µm^3	Surface	1	Class A	149
0.0997695	µm^3	Surface	1	Class A	150
0.54745	µm^3	Surface	1	Class A	151
0.0182482	µm^3	Surface	1	Class A	152
0.0156808	µm^3	Surface	1	Class A	154
0.87381	µm^3	Surface	1	Class C	156
0.0181567	µm^3	Surface	1	Class A	157
0.422005	µm^3	Surface	1	Class C	159
0.421453	µm^3	Surface	1	Class A	161
0.124804	µm^3	Surface	1	Class A	162
0.327186	µm^3	Surface	1	Class A	163
0.0515353	µm^3	Surface	1	Class A	164
0.0700591	µm^3	Surface	1	Class A	165
0.0184317	µm^3	Surface	1	Class A	166
0.0242087	µm^3	Surface	1	Class A	167
0.167811	µm^3	Surface	1	Class A	168
0.0180651	µm^3	Surface	1	Class A	171
0.0709756	µm^3	Surface	1	Class A	172
0.419252	µm^3	Surface	1	Class A	173
0.0103621	µm^3	Surface	1	Class C	174
0.0736355	µm^3	Surface	1	Class A	175
0.0640069	µm^3	Surface	1	Class A	177
0.0124712	µm^3	Surface	1	Class A	178
0.0889488	µm^3	Surface	1	Class A	179
0.0592382	µm^3	Surface	1	Class C	180
0.0746441	µm^3	Surface	1	Class C	181
0.148829	µm^3	Surface	1	Class A	182
0.159008	µm^3	Surface	1	Class C	184
0.191838	µm^3	Surface	1	Class A	187
11.1437	µm^3	Surface	1	Class A	188
1.31324	µm^3	Surface	1	Class A	189
0.561205	µm^3	Surface	1	Class A	190
0.0473174	µm^3	Surface	1	Class A	191
0.0200823	µm^3	Surface	1	Class A	192
0.713153	µm^3	Surface	1	Class C	194
0.0278769	µm^3	Surface	1	Class A	196
0.012838	µm^3	Surface	1	Class A	197
0.732593	µm^3	Surface	1	Class A	198
0.0700593	µm^3	Surface	1	Class C	200
0.0345709	µm^3	Surface	1	Class C	201
0.214211	µm^3	Surface	1	Class A	202
0.0533694	µm^3	Surface	1	Class C	203
0.208435	µm^3	Surface	1	Class A	204
0.130215	µm^3	Surface	1	Class A	205
0.0618973	µm^3	Surface	1	Class A	208
1.97623	µm^3	Surface	1	Class A	209
0.171846	µm^3	Surface	1	Class A	210
0.0124711	µm^3	Surface	1	Class C	211
0.0296192	µm^3	Surface	1	Class A	215
0.306829	µm^3	Surface	1	Class A	216
0.866016	µm^3	Surface	1	Class A	217
0.0117377	µm^3	Surface	1	Class A	218
0.14351	µm^3	Surface	1	Class C	219
0.105455	µm^3	Surface	1	Class A	220
0.0124712	µm^3	Surface	1	Class A	222
1.02181	µm^3	Surface	1	Class A	225
0.0373222	µm^3	Surface	1	Class A	226
0.0366803	µm^3	Surface	1	Class C	227
0.298667	µm^3	Surface	1	Class C	229
0.163318	µm^3	Surface	1	Class A	230
0.0874821	µm^3	Surface	1	Class A	231
0.118935	µm^3	Surface	1	Class C	234
0.0356715	µm^3	Surface	1	Class C	235
0.0525441	µm^3	Surface	1	Class C	236
0.0117376	µm^3	Surface	1	Class A	237
0.017423	µm^3	Surface	1	Class A	238
0.355521	µm^3	Surface	1	Class C	239
0.123979	µm^3	Surface	1	Class C	240
0.172396	µm^3	Surface	1	Class A	241
0.0708844	µm^3	Surface	1	Class A	242
0.0364048	µm^3	Surface	1	Class A	244
0.0494261	µm^3	Surface	1	Class A	245
0.120035	µm^3	Surface	1	Class A	250
0.0307196	µm^3	Surface	1	Class A	251
0.0298944	µm^3	Surface	1	Class A	253
0.126821	µm^3	Surface	1	Class C	254
0.0543783	µm^3	Surface	1	Class C	255
0.0155889	µm^3	Surface	1	Class A	257
0.0303527	µm^3	Surface	1	Class A	258
0.102704	µm^3	Surface	1	Class C	259
0.0371382	µm^3	Surface	1	Class A	262
0.0508016	µm^3	Surface	1	Class A	264
0.17799	µm^3	Surface	1	Class C	265
0.341949	µm^3	Surface	1	Class C	266
0.0478676	µm^3	Surface	1	Class C	267
0.258411	µm^3	Surface	1	Class A	268
0.92397	µm^3	Surface	1	Class C	269
0.0302611	µm^3	Surface	1	Class A	270
0.0366801	µm^3	Surface	1	Class C	271
0.127188	µm^3	Surface	1	Class A	272
0.342958	µm^3	Surface	1	Class A	273
0.0357629	µm^3	Surface	1	Class A	276
0.0449331	µm^3	Surface	1	Class A	279
0.0215495	µm^3	Surface	1	Class C	280
0.0414487	µm^3	Surface	1	Class A	281
0.257494	µm^3	Surface	1	Class C	282
0.20605	µm^3	Surface	1	Class A	283
0.0189821	µm^3	Surface	1	Class A	284
0.162126	µm^3	Surface	1	Class C	285
0.0781288	µm^3	Surface	1	Class A	286
0.444929	µm^3	Surface	1	Class C	287
0.260244	µm^3	Surface	1	Class C	289
0.208893	µm^3	Surface	1	Class C	290
0.106005	µm^3	Surface	1	Class A	291
1.73414	µm^3	Surface	1	Class A	293
0.0828966	µm^3	Surface	1	Class A	294
0.0240255	µm^3	Surface	1	Class A	295
0.0883984	µm^3	Surface	1	Class A	296
0.629887	µm^3	Surface	1	Class A	299
0.233836	µm^3	Surface	1	Class A	300
0.21412	µm^3	Surface	1	Class C	302
0.0419069	µm^3	Surface	1	Class C	303
0.234752	µm^3	Surface	1	Class A	304
0.0445663	µm^3	Surface	1	Class A	305
0.138742	µm^3	Surface	1	Class A	306
0.272167	µm^3	Surface	1	Class C	307
0.0184316	µm^3	Surface	1	Class A	308
0.938826	µm^3	Surface	1	Class A	309
0.0296192	µm^3	Surface	1	Class A	310
0.0439245	µm^3	Surface	1	Class A	313
0.0198991	µm^3	Surface	1	Class C	314
0.0407146	µm^3	Surface	1	Class A	315
0.037964	µm^3	Surface	1	Class A	316
0.0695085	µm^3	Surface	1	Class C	317
0.385782	µm^3	Surface	1	Class A	318
0.529385	µm^3	Surface	1	Class C	319
0.048051	µm^3	Surface	1	Class A	320
0.563955	µm^3	Surface	1	Class A	321
0.0124712	µm^3	Surface	1	Class C	322
0.0430992	µm^3	Surface	1	Class A	324
0.0385143	µm^3	Surface	1	Class A	327
0.598252	µm^3	Surface	1	Class C	328
0.0297109	µm^3	Surface	1	Class A	329
1.52186	µm^3	Surface	1	Class A	330
0.0567625	µm^3	Surface	1	Class C	333
0.121228	µm^3	Surface	1	Class A	335
0.0439244	µm^3	Surface	1	Class A	336
0.0691421	µm^3	Surface	1	Class A	337
0.0158641	µm^3	Surface	1	Class C	338
0.624572	µm^3	Surface	1	Class A	339
0.0224664	µm^3	Surface	1	Class A	340
0.0639151	µm^3	Surface	1	Class A	342
0.0497016	µm^3	Surface	1	Class A	343
0.0177898	µm^3	Surface	1	Class A	344
0.151488	µm^3	Surface	1	Class A	345
1.57082	µm^3	Surface	1	Class C	346
0.0306279	µm^3	Surface	1	Class A	348
0.154056	µm^3	Surface	1	Class C	349
0.064832	µm^3	Surface	1	Class C	350
0.342042	µm^3	Surface	1	Class C	352
0.138651	µm^3	Surface	1	Class A	355
0.125355	µm^3	Surface	1	Class A	356
0.438602	µm^3	Surface	1	Class C	357
0.0857399	µm^3	Surface	1	Class A	359
0.153782	µm^3	Surface	1	Class A	360
0.224573	µm^3	Surface	1	Class A	361
0.216137	µm^3	Surface	1	Class C	362
0.224207	µm^3	Surface	1	Class A	363
0.0209994	µm^3	Surface	1	Class A	364
0.264004	µm^3	Surface	1	Class A	365
0.0346624	µm^3	Surface	1	Class C	366
0.108206	µm^3	Surface	1	Class A	368
0.493347	µm^3	Surface	1	Class A	369
0.0103622	µm^3	Surface	1	Class A	370
0.458776	µm^3	Surface	1	Class C	371
0.153231	µm^3	Surface	1	Class C	372
0.225307	µm^3	Surface	1	Class C	373
0.33388	µm^3	Surface	1	Class A	375
0.028152	µm^3	Surface	1	Class A	378
0.0624477	µm^3	Surface	1	Class C	379
0.281335	µm^3	Surface	1	Class C	381
0.0479593	µm^3	Surface	1	Class C	382
0.0702423	µm^3	Surface	1	Class C	383
0.0241172	µm^3	Surface	1	Class A	384
0.181658	µm^3	Surface	1	Class A	385
0.771657	µm^3	Surface	1	Class C	387
0.0202658	µm^3	Surface	1	Class A	389
0.0220079	µm^3	Surface	1	Class B	391
1.40971	µm^3	Surface	1	Class A	392
0.131406	µm^3	Surface	1	Class B	393
0.0576791	µm^3	Surface	1	Class A	395
0.195688	µm^3	Surface	1	Class C	396
0.0195321	µm^3	Surface	1	Class C	399
0.0408066	µm^3	Surface	1	Class A	400
0.0202657	µm^3	Surface	1	Class A	401
0.432825	µm^3	Surface	1	Class A	402
0.0523607	µm^3	Surface	1	Class B	404
0.293348	µm^3	Surface	1	Class C	407
0.34305	µm^3	Surface	1	Class A	408
0.225124	µm^3	Surface	1	Class A	409
1.52195	µm^3	Surface	1	Class A	411
0.0746441	µm^3	Surface	1	Class A	413
0.0357633	µm^3	Surface	1	Class C	414
0.246857	µm^3	Surface	1	Class C	415
0.0432826	µm^3	Surface	1	Class A	416
0.548642	µm^3	Surface	1	Class A	417
0.175147	µm^3	Surface	1	Class A	418
0.113708	µm^3	Surface	1	Class A	420
0.247683	µm^3	Surface	1	Class A	421
0.405131	µm^3	Surface	1	Class A	423
0.165151	µm^3	Surface	1	Class A	424
0.384041	µm^3	Surface	1	Class A	426
0.2994	µm^3	Surface	1	Class A	427
0.131589	µm^3	Surface	1	Class A	428
0.22219	µm^3	Surface	1	Class C	429
0.0176065	µm^3	Surface	1	Class B	431
0.15644	µm^3	Surface	1	Class A	434
0.0363134	µm^3	Surface	1	Class A	435
0.195322	µm^3	Surface	1	Class C	436
0.0218247	µm^3	Surface	1	Class A	438
0.0503433	µm^3	Surface	1	Class C	439
0.130856	µm^3	Surface	1	Class A	441
0.0428236	µm^3	Surface	1	Class A	442
0.114717	µm^3	Surface	1	Class B	443
0.914524	µm^3	Surface	1	Class A	445
1.04199	µm^3	Surface	1	Class C	446
0.0673076	µm^3	Surface	1	Class B	448
0.0643736	µm^3	Surface	1	Class A	449
0.0381471	µm^3	Surface	1	Class A	450
2.00649	µm^3	Surface	1	Class C	452
0.0707007	µm^3	Surface	1	Class B	455
0.332505	µm^3	Surface	1	Class C	457
0.0436495	µm^3	Surface	1	Class A	460
0.016231	µm^3	Surface	1	Class A	461
0.0795956	µm^3	Surface	1	Class B	462
0.30041	µm^3	Surface	1	Class C	463
0.0435577	µm^3	Surface	1	Class A	465
0.017423	µm^3	Surface	1	Class C	466
0.0625397	µm^3	Surface	1	Class A	467
0.0688667	µm^3	Surface	1	Class B	468
0.0145803	µm^3	Surface	1	Class B	470
0.0740941	µm^3	Surface	1	Class A	471
0.442087	µm^3	Surface	1	Class A	472
0.043741	µm^3	Surface	1	Class B	473
0.010087	µm^3	Surface	1	Class B	476
0.111508	µm^3	Surface	1	Class A	477
0.0325536	µm^3	Surface	1	Class A	478
0.10894	µm^3	Surface	1	Class A	481
0.42127	µm^3	Surface	1	Class A	482
0.0138467	µm^3	Surface	1	Class B	485
0.021366	µm^3	Surface	1	Class A	486
0.0491511	µm^3	Surface	1	Class A	487
0.636491	µm^3	Surface	1	Class B	488
0.0400727	µm^3	Surface	1	Class A	489
0.420537	µm^3	Surface	1	Class A	490
0.159558	µm^3	Surface	1	Class A	491
0.075836	µm^3	Surface	1	Class B	493
0.0289772	µm^3	Surface	1	Class B	494
0.0716178	µm^3	Surface	1	Class B	495
0.0929841	µm^3	Surface	1	Class B	496
0.78147	µm^3	Surface	1	Class B	497
0.0140301	µm^3	Surface	1	Class A	498
0.109582	µm^3	Surface	1	Class A	500
0.0476842	µm^3	Surface	1	Class B	501
0.870693	µm^3	Surface	1	Class A	502
0.0467672	µm^3	Surface	1	Class A	503
0.589356	µm^3	Surface	1	Class C	505
0.164052	µm^3	Surface	1	Class B	506
0.0370468	µm^3	Surface	1	Class B	508
0.98816	µm^3	Surface	1	Class A	509
0.0542864	µm^3	Surface	1	Class B	514
0.0422737	µm^3	Surface	1	Class B	519
0.0659325	µm^3	Surface	1	Class A	521
0.497657	µm^3	Surface	1	Class B	522
0.478124	µm^3	Surface	1	Class A	523
0.030995	µm^3	Surface	1	Class A	525
0.464919	µm^3	Surface	1	Class A	529
0.010729	µm^3	Surface	1	Class A	530
0.996412	µm^3	Surface	1	Class A	531
0.042549	µm^3	Surface	1	Class B	532
0.13214	µm^3	Surface	1	Class B	533
1.72203	µm^3	Surface	1	Class B	535
0.0808792	µm^3	Surface	1	Class A	537
0.650337	µm^3	Surface	1	Class A	538
0.0563038	µm^3	Surface	1	Class B	539
0.0552032	µm^3	Surface	1	Class A	540
0.191929	µm^3	Surface	1	Class B	542
0.129848	µm^3	Surface	1	Class A	543
0.359465	µm^3	Surface	1	Class B	546
0.133057	µm^3	Surface	1	Class A	549
0.533877	µm^3	Surface	1	Class B	550
0.586604	µm^3	Surface	1	Class B	551
0.882247	µm^3	Surface	1	Class B	552
0.0180649	µm^3	Surface	1	Class B	553
0.602562	µm^3	Surface	1	Class B	555
0.0744603	µm^3	Surface	1	Class A	556
0.0120126	µm^3	Surface	1	Class A	557
0.0494262	µm^3	Surface	1	Class B	559
0.0449332	µm^3	Surface	1	Class A	561
0.0103621	µm^3	Surface	1	Class A	562
0.0249422	µm^3	Surface	1	Class A	565
0.0184318	µm^3	Surface	1	Class B	568
0.0703337	µm^3	Surface	1	Class A	569
0.0143052	µm^3	Surface	1	Class B	570
0.0419984	µm^3	Surface	1	Class A	572
0.126547	µm^3	Surface	1	Class A	573
0.0258594	µm^3	Surface	1	Class B	574
0.0523611	µm^3	Surface	1	Class A	575
0.0368634	µm^3	Surface	1	Class B	576
0.0334703	µm^3	Surface	1	Class A	577
0.406598	µm^3	Surface	1	Class B	578
6.58507	µm^3	Surface	1	Class A	579
0.826585	µm^3	Surface	1	Class B	580
0.0460333	µm^3	Surface	1	Class A	581
0.0489678	µm^3	Surface	1	Class B	585
0.0377806	µm^3	Surface	1	Class A	586
0.0928922	µm^3	Surface	1	Class A	587
0.138926	µm^3	Surface	1	Class B	590
0.0163227	µm^3	Surface	1	Class B	591
0.0367718	µm^3	Surface	1	Class B	595
0.018065	µm^3	Surface	1	Class A	596
0.708015	µm^3	Surface	1	Class B	597
0.115542	µm^3	Surface	1	Class A	598
0.995128	µm^3	Surface	1	Class B	599
0.0163227	µm^3	Surface	1	Class A	600
0.0687749	µm^3	Surface	1	Class A	602
0.167536	µm^3	Surface	1	Class B	603
0.0398893	µm^3	Surface	1	Class A	605
0.040348	µm^3	Surface	1	Class B	606
0.050435	µm^3	Surface	1	Class A	607
0.915258	µm^3	Surface	1	Class A	609
0.0575876	µm^3	Surface	1	Class A	610
0.0328286	µm^3	Surface	1	Class B	611
0.164693	µm^3	Surface	1	Class A	612
4.4172	µm^3	Surface	1	Class A	614
0.0121043	µm^3	Surface	1	Class A	615
0.0124712	µm^3	Surface	1	Class A	616
0.065841	µm^3	Surface	1	Class A	617
0.0632733	µm^3	Surface	1	Class A	618
0.0987606	µm^3	Surface	1	Class A	619
0.0555702	µm^3	Surface	1	Class B	621
0.305269	µm^3	Surface	1	Class A	622
0.0869317	µm^3	Surface	1	Class A	624
0.172488	µm^3	Surface	1	Class B	625
0.0782201	µm^3	Surface	1	Class A	626
1.09939	µm^3	Surface	1	Class A	627
0.0163225	µm^3	Surface	1	Class A	629
0.906271	µm^3	Surface	1	Class B	630
0.0264097	µm^3	Surface	1	Class A	631
0.0124712	µm^3	Surface	1	Class A	632
0.206783	µm^3	Surface	1	Class B	634
0.0507103	µm^3	Surface	1	Class A	635
0.0157724	µm^3	Surface	1	Class B	636
0.0731764	µm^3	Surface	1	Class A	638
0.0549283	µm^3	Surface	1	Class B	639
0.0220079	µm^3	Surface	1	Class A	640
0.0823466	µm^3	Surface	1	Class A	642
0.114259	µm^3	Surface	1	Class A	644
0.759826	µm^3	Surface	1	Class A	646
0.581014	µm^3	Surface	1	Class A	648
0.0171479	µm^3	Surface	1	Class B	650
0.0124712	µm^3	Surface	1	Class A	651
1.21081	µm^3	Surface	1	Class B	652
0.452174	µm^3	Surface	1	Class A	653
0.0163226	µm^3	Surface	1	Class A	654
0.0895907	µm^3	Surface	1	Class A	655
0.137917	µm^3	Surface	1	Class B	656
0.0767528	µm^3	Surface	1	Class A	658
0.0233836	µm^3	Surface	1	Class A	659
0.0143053	µm^3	Surface	1	Class A	662
0.191928	µm^3	Surface	1	Class A	663
1.98898	µm^3	Surface	1	Class B	665
0.25896	µm^3	Surface	1	Class A	666
0.0320034	µm^3	Surface	1	Class A	668
0.214028	µm^3	Surface	1	Class B	669
0.0486928	µm^3	Surface	1	Class B	672
0.024484	µm^3	Surface	1	Class A	673
0.0872982	µm^3	Surface	1	Class A	674
0.139293	µm^3	Surface	1	Class B	675
0.0101787	µm^3	Surface	1	Class B	676
0.0570372	µm^3	Surface	1	Class A	679
0.314348	µm^3	Surface	1	Class A	680
0.598527	µm^3	Surface	1	Class B	681
0.324527	µm^3	Surface	1	Class A	682
0.0156808	µm^3	Surface	1	Class A	683
0.0232	µm^3	Surface	1	Class A	686
0.0222832	µm^3	Surface	1	Class A	687
0.0911499	µm^3	Surface	1	Class B	688
0.159741	µm^3	Surface	1	Class B	689
0.0658408	µm^3	Surface	1	Class A	692
0.0142134	µm^3	Surface	1	Class B	695
0.0850976	µm^3	Surface	1	Class B	697
0.0100871	µm^3	Surface	1	Class B	699
0.0673997	µm^3	Surface	1	Class A	700
0.121045	µm^3	Surface	1	Class A	701
0.0759274	µm^3	Surface	1	Class A	702
0.040348	µm^3	Surface	1	Class B	704
0.0569455	µm^3	Surface	1	Class A	705
0.0704254	µm^3	Surface	1	Class A	708
0.0406231	µm^3	Surface	1	Class B	710
1.03557	µm^3	Surface	1	Class B	711
0.0142136	µm^3	Surface	1	Class A	712
0.0798711	µm^3	Surface	1	Class B	713
0.0320035	µm^3	Surface	1	Class A	716
0.0441996	µm^3	Surface	1	Class A	718
0.0364048	µm^3	Surface	1	Class A	720
0.129205	µm^3	Surface	1	Class A	722
0.0102705	µm^3	Surface	1	Class A	726
0.0163227	µm^3	Surface	1	Class A	727
0.0439243	µm^3	Surface	1	Class A	728
0.0282436	µm^3	Surface	1	Class A	734
0.165702	µm^3	Surface	1	Class A	735
0.0182484	µm^3	Surface	1	Class A	737
0.0470419	µm^3	Surface	1	Class A	738
0.274275	µm^3	Surface	1	Class B	741
0.0519023	µm^3	Surface	1	Class B	742
0.81714	µm^3	Surface	1	Class A	743
0.0988523	µm^3	Surface	1	Class A	746
0.0124712	µm^3	Surface	1	Class A	747
0.0103621	µm^3	Surface	1	Class A	748
0.226499	µm^3	Surface	1	Class A	749
0.018065	µm^3	Surface	1	Class A	750
0.0555704	µm^3	Surface	1	Class A	753
0.0201741	µm^3	Surface	1	Class A	754
0.0882155	µm^3	Surface	1	Class A	755
0.0241172	µm^3	Surface	1	Class A	756
2.54211	µm^3	Surface	1	Class A	758
0.0102704	µm^3	Surface	1	Class A	759
0.0757442	µm^3	Surface	1	Class A	760
0.020541	µm^3	Surface	1	Class A	761
0.125079	µm^3	Surface	1	Class A	764
0.355063	µm^3	Surface	1	Class A	766
0.231451	µm^3	Surface	1	Class A	767
0.0220997	µm^3	Surface	1	Class A	768
0.631355	µm^3	Surface	1	Class B	769
0.0145804	µm^3	Surface	1	Class A	771
0.0367719	µm^3	Surface	1	Class A	772
0.672804	µm^3	Surface	1	Class B	774
0.0607969	µm^3	Surface	1	Class A	775
0.439703	µm^3	Surface	1	Class A	776
0.0264097	µm^3	Surface	1	Class A	779
0.135716	µm^3	Surface	1	Class A	780
0.233927	µm^3	Surface	1	Class A	781
0.0560287	µm^3	Surface	1	Class A	782
0.0486927	µm^3	Surface	1	Class A	783
0.0295274	µm^3	Surface	1	Class B	784
0.0558452	µm^3	Surface	1	Class A	785
0.030261	µm^3	Surface	1	Class A	786
0.0164145	µm^3	Surface	1	Class A	787
0.0294358	µm^3	Surface	1	Class A	789
0.0190737	µm^3	Surface	1	Class B	790
0.254284	µm^3	Surface	1	Class A	791
2.05775	µm^3	Surface	1	Class B	792
0.011921	µm^3	Surface	1	Class B	793
0.359923	µm^3	Surface	1	Class B	794
0.310313	µm^3	Surface	1	Class A	797
0.0157724	µm^3	Surface	1	Class A	798
0.344884	µm^3	Surface	1	Class A	799
0.0367717	µm^3	Surface	1	Class A	801
0.295366	µm^3	Surface	1	Class A	805
0.206968	µm^3	Surface	1	Class A	807
0.422279	µm^3	Surface	1	Class A	814
0.19147	µm^3	Surface	1	Class B	816
0.198622	µm^3	Surface	1	Class A	817
0.276109	µm^3	Surface	1	Class A	819
0.0181566	µm^3	Surface	1	Class A	820
0.0480508	µm^3	Surface	1	Class A	822
0.0338373	µm^3	Surface	1	Class A	824
0.0133882	µm^3	Surface	1	Class A	825
0.0220081	µm^3	Surface	1	Class A	826
0.0383306	µm^3	Surface	1	Class A	827
0.0605221	µm^3	Surface	1	Class B	828
0.0262262	µm^3	Surface	1	Class A	831
0.038514	µm^3	Surface	1	Class A	834
0.0115542	µm^3	Surface	1	Class A	835
0.0241171	µm^3	Surface	1	Class A	837
1.04327	µm^3	Surface	1	Class A	838
0.0693254	µm^3	Surface	1	Class A	840
0.125813	µm^3	Surface	1	Class A	843
0.0473172	µm^3	Surface	1	Class A	844
0.0107289	µm^3	Surface	1	Class A	845
0.0297108	µm^3	Surface	1	Class A	846
0.0971104	µm^3	Surface	1	Class A	847
0.151489	µm^3	Surface	1	Class A	848
0.110682	µm^3	Surface	1	Class A	849
0.0249426	µm^3	Surface	1	Class A	850
0.0331954	µm^3	Surface	1	Class A	852
0.0372302	µm^3	Surface	1	Class A	853
0.312422	µm^3	Surface	1	Class A	854
0.0346626	µm^3	Surface	1	Class A	857
0.254926	µm^3	Surface	1	Class A	858
0.0415403	µm^3	Surface	1	Class A	859
0.813655	µm^3	Surface	1	Class A	860
0.224574	µm^3	Surface	1	Class A	861
0.182208	µm^3	Surface	1	Class B	862
0.577435	µm^3	Surface	1	Class B	865
0.0272349	µm^3	Surface	1	Class A	866
0.121044	µm^3	Surface	1	Class A	867
0.0191654	µm^3	Surface	1	Class A	868
0.146445	µm^3	Surface	1	Class A	873
0.0117376	µm^3	Surface	1	Class A	874
0.910032	µm^3	Surface	1	Class A	877
0.0277851	µm^3	Surface	1	Class A	878
0.101787	µm^3	Surface	1	Class A	879
0.0270516	µm^3	Surface	1	Class A	882
0.131315	µm^3	Surface	1	Class B	885
0.0142135	µm^3	Surface	1	Class B	886
0.0389725	µm^3	Surface	1	Class A	887
0.0107289	µm^3	Surface	1	Class A	888
0.86409	µm^3	Surface	1	Class B	889
0.0992196	µm^3	Surface	1	Class A	890
0.071985	µm^3	Surface	1	Class A	891
0.153873	µm^3	Surface	1	Class B	892
0.199814	µm^3	Surface	1	Class A	894
0.0606137	µm^3	Surface	1	Class A	896
0.0150388	µm^3	Surface	1	Class A	897
0.116826	µm^3	Surface	1	Class A	898
0.225857	µm^3	Surface	1	Class B	899
0.0345708	µm^3	Surface	1	Class B	900
0.487752	µm^3	Surface	1	Class A	901
0.0438327	µm^3	Surface	1	Class B	902
0.0374136	µm^3	Surface	1	Class A	903
0.280143	µm^3	Surface	1	Class A	904
0.182758	µm^3	Surface	1	Class A	906
0.398621	µm^3	Surface	1	Class A	907
0.130031	µm^3	Surface	1	Class A	910
1.03731	µm^3	Surface	1	Class A	912
0.52324	µm^3	Surface	1	Class A	913
0.0232001	µm^3	Surface	1	Class A	914
0.121136	µm^3	Surface	1	Class A	915
0.0631814	µm^3	Surface	1	Class A	916
0.341032	µm^3	Surface	1	Class A	918
0.0355798	µm^3	Surface	1	Class A	919
0.287479	µm^3	Surface	1	Class A	920
0.0577709	µm^3	Surface	1	Class A	921
0.0164143	µm^3	Surface	1	Class A	923
0.197797	µm^3	Surface	1	Class A	924
0.0679498	µm^3	Surface	1	Class A	925
0.573859	µm^3	Surface	1	Class A	928
0.0784035	µm^3	Surface	1	Class A	929
0.0462168	µm^3	Surface	1	Class A	930
0.119302	µm^3	Surface	1	Class B	934
0.0159558	µm^3	Surface	1	Class B	935
0.231359	µm^3	Surface	1	Class A	936
0.072168	µm^3	Surface	1	Class A	941
0.0977524	µm^3	Surface	1	Class A	942
0.414118	µm^3	Surface	1	Class A	943
0.100137	µm^3	Surface	1	Class A	944
0.295091	µm^3	Surface	1	Class A	946
0.0129297	µm^3	Surface	1	Class A	947
0.0798707	µm^3	Surface	1	Class A	948
0.122328	µm^3	Surface	1	Class A	950
0.0696921	µm^3	Surface	1	Class A	951
1.25702	µm^3	Surface	1	Class A	952
0.125996	µm^3	Surface	1	Class A	953
0.0485093	µm^3	Surface	1	Class A	954
0.162401	µm^3	Surface	1	Class A	955
0.0609806	µm^3	Surface	1	Class A	956
0.0782203	µm^3	Surface	1	Class A	957
0.238604	µm^3	Surface	1	Class A	958
0.0163227	µm^3	Surface	1	Class A	959
0.0400729	µm^3	Surface	1	Class A	960
0.0163226	µm^3	Surface	1	Class A	961
0.308479	µm^3	Surface	1	Class A	962
0.0590547	µm^3	Surface	1	Class A	963
0.0181567	µm^3	Surface	1	Class A	964
0.993845	µm^3	Surface	1	Class A	966
0.0533694	µm^3	Surface	1	Class A	967
0.373769	µm^3	Surface	1	Class A	969
0.0998614	µm^3	Surface	1	Class A	970
0.0832637	µm^3	Surface	1	Class B	971
0.0500682	µm^3	Surface	1	Class A	972
0.144886	µm^3	Surface	1	Class A	973
0.0199906	µm^3	Surface	1	Class A	974
0.170746	µm^3	Surface	1	Class A	978
0.0482342	µm^3	Surface	1	Class A	979
0.0427322	µm^3	Surface	1	Class A	981
0.0388808	µm^3	Surface	1	Class A	984
0.0117376	µm^3	Surface	1	Class A	985
0.0638233	µm^3	Surface	1	Class A	986
0.5745	µm^3	Surface	1	Class A	988
0.127922	µm^3	Surface	1	Class A	990
0.334063	µm^3	Surface	1	Class A	991
0.576886	µm^3	Surface	1	Class A	994
0.0333788	µm^3	Surface	1	Class A	996
0.130856	µm^3	Surface	1	Class A	997
2.06041	µm^3	Surface	1	Class A	998
0.0433742	µm^3	Surface	1	Class A	1001
2.24262	µm^3	Surface	1	Class A	1005
0.0414484	µm^3	Surface	1	Class A	1006
0.702148	µm^3	Surface	1	Class B	1008
0.0662075	µm^3	Surface	1	Class A	1009
0.247407	µm^3	Surface	1	Class A	1012
0.185784	µm^3	Surface	1	Class A	1013
0.366434	µm^3	Surface	1	Class A	1014
1.6086	µm^3	Surface	1	Class B	1015
0.107656	µm^3	Surface	1	Class A	1016
0.048601	µm^3	Surface	1	Class A	1017
1.15157	µm^3	Surface	1	Class A	1018
0.118293	µm^3	Surface	1	Class A	1019
0.674362	µm^3	Surface	1	Class A	1020
0.84254	µm^3	Surface	1	Class A	1021
0.0357631	µm^3	Surface	1	Class B	1022
0.691197	µm^3	Surface	1	Class C	1023
5.6551	µm^3	Surface	1	Class C	1024
8.27883	µm^3	Surface	1	Class A	1027
1.16848	µm^3	Surface	1	Class A	1028
4.95608	µm^3	Surface	1	Class A	1030
1.27105	µm^3	Surface	1	Class A	1031
1.15861	µm^3	Surface	1	Class A	1032
0.680568	µm^3	Surface	1	Class A	1033
0.282556	µm^3	Surface	1	Class A	1034
0.674437	µm^3	Surface	1	Class A	1036
1.57998	µm^3	Surface	1	Class A	1037
0.110242	µm^3	Surface	1	Class A	1038
0.138605	µm^3	Surface	1	Class A	1039
0.118433	µm^3	Surface	1	Class A	1040
