# Supplementary material for: Programmable artificial RNA condensates in mammalian cells
Source: Nat Nanotechnol. 2026 Apr 29;21(6):821–30. doi: 10.1038/s41565-026-02164-7 (PMC13293865; doi:10.1038/s41565-026-02164-7)
Supplement: Supplementary file 5 — Condensate volume and number quantification, as well as CCDFs, shown in Fig. 3. [file 41565_2026_2164_MOESM5_ESM.zip › Source Data Fig. 3/Condensate volume and number (Figure 3)/Condensate volume/10nt 3WT Broccoli/outside/20250523_10ntwtBr_40uMDFHBI_20-40_sample2_1_5_outside.xls]

## Sheet: Detailed
Detailed
Volume	Unit	Category	Time	Outside	ID
0.514897	µm^3	Surface	1	Class B	0
0.531677	µm^3	Surface	1	Class B	1
0.131498	µm^3	Surface	1	Class B	2
0.420536	µm^3	Surface	1	Class B	3
0.0772115	µm^3	Surface	1	Class B	4
0.221089	µm^3	Surface	1	Class B	5
0.137092	µm^3	Surface	1	Class B	7
0.358914	µm^3	Surface	1	Class B	8
0.0775783	µm^3	Surface	1	Class B	9
1.20916	µm^3	Surface	1	Class B	10
0.177898	µm^3	Surface	1	Class B	11
0.0851895	µm^3	Surface	1	Class B	12
0.565056	µm^3	Surface	1	Class B	13
0.0397977	µm^3	Surface	1	Class B	14
0.0399812	µm^3	Surface	1	Class B	15
0.434751	µm^3	Surface	1	Class B	17
0.0133882	µm^3	Surface	1	Class B	18
0.0978441	µm^3	Surface	1	Class B	21
1.01732	µm^3	Surface	1	Class B	22
0.206325	µm^3	Surface	1	Class B	23
0.167078	µm^3	Surface	1	Class B	24
0.362399	µm^3	Surface	1	Class B	25
0.43099	µm^3	Surface	1	Class B	26
2.10066	µm^3	Surface	1	Class B	27
0.144428	µm^3	Surface	1	Class B	28
0.112608	µm^3	Surface	1	Class B	29
0.0973857	µm^3	Surface	1	Class B	31
0.0552035	µm^3	Surface	1	Class B	32
0.111874	µm^3	Surface	1	Class B	33
0.225674	µm^3	Surface	1	Class B	34
0.324711	µm^3	Surface	1	Class B	35
0.0827135	µm^3	Surface	1	Class B	36
0.0776701	µm^3	Surface	1	Class B	37
0.125262	µm^3	Surface	1	Class B	38
0.0973853	µm^3	Surface	1	Class B	39
0.0888574	µm^3	Surface	1	Class B	40
0.0740938	µm^3	Surface	1	Class B	42
0.0624478	µm^3	Surface	1	Class B	43
0.14186	µm^3	Surface	1	Class B	44
0.109123	µm^3	Surface	1	Class B	45
0.103071	µm^3	Surface	1	Class B	46
1.60292	µm^3	Surface	1	Class B	47
0.209351	µm^3	Surface	1	Class B	48
0.137	µm^3	Surface	1	Class B	49
0.70765	µm^3	Surface	1	Class B	50
0.0618977	µm^3	Surface	1	Class B	51
1.68004	µm^3	Surface	1	Class B	52
0.0780366	µm^3	Surface	1	Class B	53
2.64069	µm^3	Surface	1	Class B	54
0.0607971	µm^3	Surface	1	Class B	55
0.0592383	µm^3	Surface	1	Class B	56
0.0508018	µm^3	Surface	1	Class B	57
0.502883	µm^3	Surface	1	Class B	58
0.0125629	µm^3	Surface	1	Class B	59
0.0952764	µm^3	Surface	1	Class B	60
0.520123	µm^3	Surface	1	Class B	61
0.19202	µm^3	Surface	1	Class B	62
0.18285	µm^3	Surface	1	Class B	63
2.25435	µm^3	Surface	1	Class B	64
0.12297	µm^3	Surface	1	Class B	65
0.308845	µm^3	Surface	1	Class B	66
0.591466	µm^3	Surface	1	Class B	67
0.142594	µm^3	Surface	1	Class B	68
0.0555704	µm^3	Surface	1	Class B	69
0.269507	µm^3	Surface	1	Class B	70
0.0173313	µm^3	Surface	1	Class B	71
0.102337	µm^3	Surface	1	Class B	72
0.0522692	µm^3	Surface	1	Class B	73
0.0117376	µm^3	Surface	1	Class B	74
0.0489681	µm^3	Surface	1	Class B	75
0.0454833	µm^3	Surface	1	Class B	76
0.0914253	µm^3	Surface	1	Class B	77
0.0744605	µm^3	Surface	1	Class B	78
0.156257	µm^3	Surface	1	Class B	79
0.290231	µm^3	Surface	1	Class B	80
0.191929	µm^3	Surface	1	Class B	81
0.687566	µm^3	Surface	1	Class B	82
0.116093	µm^3	Surface	1	Class B	83
0.286746	µm^3	Surface	1	Class B	84
0.0103621	µm^3	Surface	1	Class B	85
0.149471	µm^3	Surface	1	Class B	86
0.395594	µm^3	Surface	1	Class B	87
0.0409898	µm^3	Surface	1	Class B	88
0.0442912	µm^3	Surface	1	Class B	89
0.304903	µm^3	Surface	1	Class B	91
1.2407	µm^3	Surface	1	Class B	92
0.0515356	µm^3	Surface	1	Class B	93
0.217238	µm^3	Surface	1	Class B	94
0.0764778	µm^3	Surface	1	Class B	95
0.470054	µm^3	Surface	1	Class B	96
0.105639	µm^3	Surface	1	Class B	97
0.0273267	µm^3	Surface	1	Class B	98
0.371752	µm^3	Surface	1	Class B	99
0.0251258	µm^3	Surface	1	Class B	100
0.177256	µm^3	Surface	1	Class B	101
1.04291	µm^3	Surface	1	Class B	103
0.12407	µm^3	Surface	1	Class B	105
4.04003	µm^3	Surface	1	Class B	106
0.0656572	µm^3	Surface	1	Class B	107
0.967528	µm^3	Surface	1	Class B	108
0.0288855	µm^3	Surface	1	Class B	110
0.108756	µm^3	Surface	1	Class B	111
0.0460334	µm^3	Surface	1	Class B	113
0.684816	µm^3	Surface	1	Class B	114
0.0139385	µm^3	Surface	1	Class B	115
0.263637	µm^3	Surface	1	Class B	116
0.0764778	µm^3	Surface	1	Class B	117
0.0256761	µm^3	Surface	1	Class B	119
0.0827134	µm^3	Surface	1	Class B	120
0.813655	µm^3	Surface	1	Class B	122
0.204858	µm^3	Surface	1	Class B	123
0.715994	µm^3	Surface	1	Class B	124
0.0157724	µm^3	Surface	1	Class B	127
0.207425	µm^3	Surface	1	Class B	129
0.0325535	µm^3	Surface	1	Class B	131
0.14241	µm^3	Surface	1	Class B	132
0.310863	µm^3	Surface	1	Class B	135
0.198806	µm^3	Surface	1	Class B	136
0.0628145	µm^3	Surface	1	Class B	137
0.222923	µm^3	Surface	1	Class B	138
0.228241	µm^3	Surface	1	Class B	139
0.166802	µm^3	Surface	1	Class B	143
0.0812463	µm^3	Surface	1	Class B	144
0.326911	µm^3	Surface	1	Class B	146
0.0707925	µm^3	Surface	1	Class B	148
0.233193	µm^3	Surface	1	Class B	149
0.69527	µm^3	Surface	1	Class B	150
0.213845	µm^3	Surface	1	Class B	152
0.0585966	µm^3	Surface	1	Class B	153
0.0473173	µm^3	Surface	1	Class B	154
0.144886	µm^3	Surface	1	Class B	157
0.0857396	µm^3	Surface	1	Class B	158
0.0107289	µm^3	Surface	1	Class B	159
1.24162	µm^3	Surface	1	Class B	161
1.12901	µm^3	Surface	1	Class B	162
0.213752	µm^3	Surface	1	Class B	164
0.0155891	µm^3	Surface	1	Class B	165
0.32416	µm^3	Surface	1	Class B	166
0.0866566	µm^3	Surface	1	Class B	167
0.140118	µm^3	Surface	1	Class B	168
0.0936258	µm^3	Surface	1	Class B	169
0.0386058	µm^3	Surface	1	Class B	170
0.140576	µm^3	Surface	1	Class B	172
0.22008	µm^3	Surface	1	Class B	173
1.17633	µm^3	Surface	1	Class B	174
0.056854	µm^3	Surface	1	Class B	175
0.150663	µm^3	Surface	1	Class B	176
0.076753	µm^3	Surface	1	Class B	177
0.156624	µm^3	Surface	1	Class B	178
0.0906914	µm^3	Surface	1	Class B	179
0.02751	µm^3	Surface	1	Class B	180
0.109031	µm^3	Surface	1	Class B	181
0.0181566	µm^3	Surface	1	Class B	182
6.94968	µm^3	Surface	1	Class B	183
0.112975	µm^3	Surface	1	Class B	184
0.0515355	µm^3	Surface	1	Class B	185
0.0367717	µm^3	Surface	1	Class B	186
0.0715262	µm^3	Surface	1	Class B	187
0.737085	µm^3	Surface	1	Class B	188
0.174597	µm^3	Surface	1	Class B	189
0.115909	µm^3	Surface	1	Class B	190
0.10894	µm^3	Surface	1	Class B	191
0.243739	µm^3	Surface	1	Class B	192
0.0866564	µm^3	Surface	1	Class B	193
0.374045	µm^3	Surface	1	Class B	194
0.147912	µm^3	Surface	1	Class B	195
1.16853	µm^3	Surface	1	Class B	197
0.258777	µm^3	Surface	1	Class B	199
0.0612556	µm^3	Surface	1	Class B	200
0.158183	µm^3	Surface	1	Class B	201
0.46457	µm^3	Surface	1	Class B	203
0.307308	µm^3	Surface	1	Class B	204
1.75263	µm^3	Surface	1	Class B	205
2.47089	µm^3	Surface	1	Class B	207
0.206203	µm^3	Surface	1	Class B	208
1.02485	µm^3	Surface	1	Class B	209
0.964409	µm^3	Surface	1	Class B	210
1.8476	µm^3	Surface	1	Class B	211
2.33121	µm^3	Surface	1	Class B	212
0.187565	µm^3	Surface	1	Class B	213
140.074	µm^3	Surface	1	Class B	214
6.31943	µm^3	Surface	1	Class B	216
2.10654	µm^3	Surface	1	Class B	217
0.309748	µm^3	Surface	1	Class B	218
