# Supplementary material for: Programmable artificial RNA condensates in mammalian cells
Source: Nat Nanotechnol. 2026 Apr 29;21(6):821–30. doi: 10.1038/s41565-026-02164-7 (PMC13293865; doi:10.1038/s41565-026-02164-7)
Supplement: Supplementary file 5 — Condensate volume and number quantification, as well as CCDFs, shown in Fig. 3. [file 41565_2026_2164_MOESM5_ESM.zip › Source Data Fig. 3/Condensate volume and number (Figure 3)/Condensate volume/10nt 3WT Broccoli/outside/20250523_10ntwtBr_40uMDFHBI_20-40_sample2_2_1_outside.xls]

## Sheet: Detailed
Detailed
Volume	Unit	Category	Time	Outside	ID
0.332323	µm^3	Surface	1	Class C	0
1.10627	µm^3	Surface	1	Class C	1
0.0417237	µm^3	Surface	1	Class C	2
0.181383	µm^3	Surface	1	Class C	4
0.128564	µm^3	Surface	1	Class C	5
0.0545617	µm^3	Surface	1	Class C	6
0.201282	µm^3	Surface	1	Class C	7
0.0733598	µm^3	Surface	1	Class C	8
0.768904	µm^3	Surface	1	Class C	9
0.867391	µm^3	Surface	1	Class C	10
0.012196	µm^3	Surface	1	Class C	11
0.354422	µm^3	Surface	1	Class C	12
0.0441076	µm^3	Surface	1	Class C	13
0.713428	µm^3	Surface	1	Class C	14
0.37542	µm^3	Surface	1	Class C	15
0.573309	µm^3	Surface	1	Class C	16
2.82263	µm^3	Surface	1	Class C	17
0.0259509	µm^3	Surface	1	Class C	18
0.322418	µm^3	Surface	1	Class C	19
0.0697845	µm^3	Surface	1	Class C	20
0.152038	µm^3	Surface	1	Class C	21
0.0915162	µm^3	Surface	1	Class C	22
0.251259	µm^3	Surface	1	Class C	23
0.167719	µm^3	Surface	1	Class C	24
3.26581	µm^3	Surface	1	Class C	25
0.206783	µm^3	Surface	1	Class C	27
3.11689	µm^3	Surface	1	Class C	28
0.244105	µm^3	Surface	1	Class C	29
0.422463	µm^3	Surface	1	Class C	30
1.01384	µm^3	Surface	1	Class C	31
0.161484	µm^3	Surface	1	Class C	34
0.107748	µm^3	Surface	1	Class C	35
0.200458	µm^3	Surface	1	Class C	36
0.687473	µm^3	Surface	1	Class C	38
0.238237	µm^3	Surface	1	Class C	39
0.654374	µm^3	Surface	1	Class C	40
1.48683	µm^3	Surface	1	Class C	41
0.202107	µm^3	Surface	1	Class C	42
0.197797	µm^3	Surface	1	Class C	43
0.137458	µm^3	Surface	1	Class C	44
0.176614	µm^3	Surface	1	Class C	46
0.212287	µm^3	Surface	1	Class C	47
1.1325	µm^3	Surface	1	Class C	48
0.166252	µm^3	Surface	1	Class C	49
0.602013	µm^3	Surface	1	Class C	50
0.544701	µm^3	Surface	1	Class C	51
0.582205	µm^3	Surface	1	Class C	52
0.094909	µm^3	Surface	1	Class C	53
0.0882147	µm^3	Surface	1	Class C	54
0.175331	µm^3	Surface	1	Class C	55
0.584221	µm^3	Surface	1	Class C	56
0.264463	µm^3	Surface	1	Class C	57
0.789901	µm^3	Surface	1	Class C	58
1.32727	µm^3	Surface	1	Class C	59
0.360837	µm^3	Surface	1	Class C	60
0.191285	µm^3	Surface	1	Class C	61
0.217972	µm^3	Surface	1	Class C	62
0.172579	µm^3	Surface	1	Class C	63
0.115267	µm^3	Surface	1	Class C	64
0.075744	µm^3	Surface	1	Class C	65
0.744055	µm^3	Surface	1	Class C	67
0.522966	µm^3	Surface	1	Class C	68
0.0184316	µm^3	Surface	1	Class C	69
0.447589	µm^3	Surface	1	Class C	70
0.587891	µm^3	Surface	1	Class C	71
0.0991282	µm^3	Surface	1	Class C	72
0.240897	µm^3	Surface	1	Class C	73
0.146902	µm^3	Surface	1	Class C	74
0.555613	µm^3	Surface	1	Class C	75
0.394036	µm^3	Surface	1	Class C	77
0.204675	µm^3	Surface	1	Class C	78
0.129664	µm^3	Surface	1	Class C	79
3.09066	µm^3	Surface	1	Class C	80
0.321866	µm^3	Surface	1	Class C	81
0.125447	µm^3	Surface	1	Class C	82
0.116825	µm^3	Surface	1	Class C	83
0.240622	µm^3	Surface	1	Class C	84
0.469137	µm^3	Surface	1	Class C	85
0.0198993	µm^3	Surface	1	Class C	86
0.726081	µm^3	Surface	1	Class C	87
0.677572	µm^3	Surface	1	Class C	88
2.9665	µm^3	Surface	1	Class C	89
0.0751021	µm^3	Surface	1	Class C	90
0.0438324	µm^3	Surface	1	Class C	91
0.483628	µm^3	Surface	1	Class C	92
0.195871	µm^3	Surface	1	Class C	93
0.985317	µm^3	Surface	1	Class C	94
0.645016	µm^3	Surface	1	Class C	95
0.322145	µm^3	Surface	1	Class C	96
0.341859	µm^3	Surface	1	Class C	97
0.169002	µm^3	Surface	1	Class C	99
0.264279	µm^3	Surface	1	Class C	100
17.6146	µm^3	Surface	1	Class C	101
1.20559	µm^3	Surface	1	Class C	102
0.103437	µm^3	Surface	1	Class C	103
0.348641	µm^3	Surface	1	Class C	104
0.320858	µm^3	Surface	1	Class C	105
0.290966	µm^3	Surface	1	Class C	106
1.04658	µm^3	Surface	1	Class C	107
0.69041	µm^3	Surface	1	Class C	108
0.286929	µm^3	Surface	1	Class C	109
0.166893	µm^3	Surface	1	Class C	110
0.0141218	µm^3	Surface	1	Class C	111
0.213387	µm^3	Surface	1	Class C	112
0.0806041	µm^3	Surface	1	Class C	113
1.92303	µm^3	Surface	1	Class C	114
0.604028	µm^3	Surface	1	Class C	116
5.31366	µm^3	Surface	1	Class C	119
0.334158	µm^3	Surface	1	Class C	120
0.224758	µm^3	Surface	1	Class C	121
0.231726	µm^3	Surface	1	Class C	122
0.563863	µm^3	Surface	1	Class C	123
0.118844	µm^3	Surface	1	Class C	124
0.0108206	µm^3	Surface	1	Class C	125
0.0617139	µm^3	Surface	1	Class C	126
0.131956	µm^3	Surface	1	Class C	127
1.16523	µm^3	Surface	1	Class C	128
0.719661	µm^3	Surface	1	Class C	129
0.418794	µm^3	Surface	1	Class C	130
0.13269	µm^3	Surface	1	Class C	131
0.0103621	µm^3	Surface	1	Class C	132
1.73074	µm^3	Surface	1	Class C	133
0.283536	µm^3	Surface	1	Class C	134
0.068408	µm^3	Surface	1	Class C	135
0.162677	µm^3	Surface	1	Class C	136
0.0709756	µm^3	Surface	1	Class C	137
0.20926	µm^3	Surface	1	Class C	138
0.605036	µm^3	Surface	1	Class C	139
0.26327	µm^3	Surface	1	Class C	140
0.874909	µm^3	Surface	1	Class C	143
0.655108	µm^3	Surface	1	Class C	144
0.16185	µm^3	Surface	1	Class C	146
0.123429	µm^3	Surface	1	Class C	147
0.992012	µm^3	Surface	1	Class C	148
0.101971	µm^3	Surface	1	Class C	149
0.186335	µm^3	Surface	1	Class C	150
0.209259	µm^3	Surface	1	Class C	151
0.152039	µm^3	Surface	1	Class C	152
0.0324619	µm^3	Surface	1	Class C	153
0.609073	µm^3	Surface	1	Class C	154
0.114166	µm^3	Surface	1	Class C	155
0.169186	µm^3	Surface	1	Class C	156
0.0970189	µm^3	Surface	1	Class C	157
0.0585043	µm^3	Surface	1	Class C	158
0.127096	µm^3	Surface	1	Class C	159
0.441719	µm^3	Surface	1	Class C	160
0.611912	µm^3	Surface	1	Class C	162
0.286287	µm^3	Surface	1	Class C	163
0.780642	µm^3	Surface	1	Class C	165
0.114259	µm^3	Surface	1	Class C	168
0.0936254	µm^3	Surface	1	Class C	169
0.17799	µm^3	Surface	1	Class C	170
0.489219	µm^3	Surface	1	Class C	172
1.06317	µm^3	Surface	1	Class C	173
0.192569	µm^3	Surface	1	Class C	174
0.166435	µm^3	Surface	1	Class C	175
0.0255843	µm^3	Surface	1	Class C	178
0.110224	µm^3	Surface	1	Class C	179
0.118385	µm^3	Surface	1	Class C	185
0.231727	µm^3	Surface	1	Class C	186
2.21336	µm^3	Surface	1	Class C	188
0.244564	µm^3	Surface	1	Class C	189
0.0964688	µm^3	Surface	1	Class C	190
0.331954	µm^3	Surface	1	Class C	194
0.659415	µm^3	Surface	1	Class C	197
0.0828966	µm^3	Surface	1	Class C	198
0.471796	µm^3	Surface	1	Class C	200
3.26553	µm^3	Surface	1	Class C	204
0.0538281	µm^3	Surface	1	Class C	205
0.120586	µm^3	Surface	1	Class C	206
0.246213	µm^3	Surface	1	Class C	210
0.163044	µm^3	Surface	1	Class C	211
0.131407	µm^3	Surface	1	Class C	213
0.430073	µm^3	Surface	1	Class C	217
1.58467	µm^3	Surface	1	Class C	219
0.565699	µm^3	Surface	1	Class C	221
1.14469	µm^3	Surface	1	Class C	222
0.0228332	µm^3	Surface	1	Class C	224
0.236035	µm^3	Surface	1	Class C	225
0.777709	µm^3	Surface	1	Class C	226
2.49204	µm^3	Surface	1	Class C	228
0.011921	µm^3	Surface	1	Class C	229
0.175515	µm^3	Surface	1	Class C	232
0.998522	µm^3	Surface	1	Class C	233
0.635574	µm^3	Surface	1	Class C	234
0.120493	µm^3	Surface	1	Class C	235
1.11599	µm^3	Surface	1	Class C	236
0.0762025	µm^3	Surface	1	Class C	237
1.0374	µm^3	Surface	1	Class C	238
0.062723	µm^3	Surface	1	Class C	239
0.148554	µm^3	Surface	1	Class C	240
0.0217328	µm^3	Surface	1	Class C	241
0.414483	µm^3	Surface	1	Class C	242
0.249609	µm^3	Surface	1	Class C	243
1.89829	µm^3	Surface	1	Class C	246
0.405773	µm^3	Surface	1	Class C	249
0.394862	µm^3	Surface	1	Class C	250
0.210085	µm^3	Surface	1	Class C	254
0.452633	µm^3	Surface	1	Class C	255
0.558364	µm^3	Surface	1	Class C	256
0.963401	µm^3	Surface	1	Class C	259
0.716727	µm^3	Surface	1	Class C	261
1.11397	µm^3	Surface	1	Class C	263
0.0487846	µm^3	Surface	1	Class C	268
0.123154	µm^3	Surface	1	Class C	269
54.7267	µm^3	Surface	1	Class C	270
0.138009	µm^3	Surface	1	Class C	272
0.183217	µm^3	Surface	1	Class C	273
0.309304	µm^3	Surface	1	Class C	275
0.157999	µm^3	Surface	1	Class C	278
0.543599	µm^3	Surface	1	Class C	279
1.02447	µm^3	Surface	1	Class C	281
0.36726	µm^3	Surface	1	Class C	283
0.571294	µm^3	Surface	1	Class C	284
0.275008	µm^3	Surface	1	Class C	286
0.784768	µm^3	Surface	1	Class C	288
0.778623	µm^3	Surface	1	Class C	292
0.0257676	µm^3	Surface	1	Class C	293
0.386789	µm^3	Surface	1	Class C	294
0.64621	µm^3	Surface	1	Class C	297
0.0994027	µm^3	Surface	1	Class C	298
0.807053	µm^3	Surface	1	Class C	300
2.23391	µm^3	Surface	1	Class C	301
0.105363	µm^3	Surface	1	Class C	302
0.261344	µm^3	Surface	1	Class C	303
1.21759	µm^3	Surface	1	Class C	305
0.78321	µm^3	Surface	1	Class C	306
0.125263	µm^3	Surface	1	Class C	307
0.333054	µm^3	Surface	1	Class C	310
0.0524526	µm^3	Surface	1	Class C	311
0.504719	µm^3	Surface	1	Class C	314
0.43585	µm^3	Surface	1	Class C	315
0.260153	µm^3	Surface	1	Class C	318
0.0590545	µm^3	Surface	1	Class C	319
0.214761	µm^3	Surface	1	Class C	320
0.252542	µm^3	Surface	1	Class C	321
0.240897	µm^3	Surface	1	Class C	322
0.0136633	µm^3	Surface	1	Class C	323
0.263362	µm^3	Surface	1	Class B	324
10.0946	µm^3	Surface	1	Class C	325
1.6749	µm^3	Surface	1	Class C	326
0.351395	µm^3	Surface	1	Class C	327
0.312697	µm^3	Surface	1	Class C	328
0.462168	µm^3	Surface	1	Class C	329
0.990819	µm^3	Surface	1	Class C	330
0.279503	µm^3	Surface	1	Class B	332
0.0839971	µm^3	Surface	1	Class B	333
0.558089	µm^3	Surface	1	Class B	334
0.086657	µm^3	Surface	1	Class B	335
0.295916	µm^3	Surface	1	Class B	336
0.470146	µm^3	Surface	1	Class B	337
0.0482341	µm^3	Surface	1	Class B	338
142.411	µm^3	Surface	1	Class C	339
0.0574961	µm^3	Surface	1	Class B	340
0.190002	µm^3	Surface	1	Class B	341
0.136449	µm^3	Surface	1	Class B	342
0.062448	µm^3	Surface	1	Class B	343
0.139385	µm^3	Surface	1	Class B	344
0.186701	µm^3	Surface	1	Class B	345
0.84144	µm^3	Surface	1	Class B	346
0.23035	µm^3	Surface	1	Class B	347
0.182024	µm^3	Surface	1	Class B	348
0.148462	µm^3	Surface	1	Class B	349
0.24539	µm^3	Surface	1	Class B	350
1.54047	µm^3	Surface	1	Class B	351
0.219072	µm^3	Surface	1	Class B	352
0.0836308	µm^3	Surface	1	Class B	353
0.0343873	µm^3	Surface	1	Class B	354
0.142135	µm^3	Surface	1	Class B	355
0.202565	µm^3	Surface	1	Class B	356
0.0962856	µm^3	Surface	1	Class B	357
0.0751022	µm^3	Surface	1	Class B	358
0.0990368	µm^3	Surface	1	Class B	359
0.544148	µm^3	Surface	1	Class B	360
0.308845	µm^3	Surface	1	Class B	361
0.0790453	µm^3	Surface	1	Class B	362
0.0724429	µm^3	Surface	1	Class B	363
0.0756521	µm^3	Surface	1	Class B	365
0.0543778	µm^3	Surface	1	Class B	366
0.0120127	µm^3	Surface	1	Class B	368
0.18716	µm^3	Surface	1	Class B	370
0.156991	µm^3	Surface	1	Class B	371
0.847401	µm^3	Surface	1	Class B	373
0.0488763	µm^3	Surface	1	Class B	375
0.0913337	µm^3	Surface	1	Class B	376
0.270608	µm^3	Surface	1	Class B	378
0.207334	µm^3	Surface	1	Class B	379
0.549009	µm^3	Surface	1	Class B	380
1.04107	µm^3	Surface	1	Class B	381
0.0486009	µm^3	Surface	1	Class B	382
0.677572	µm^3	Surface	1	Class B	383
0.153598	µm^3	Surface	1	Class B	384
1.06042	µm^3	Surface	1	Class B	385
0.22494	µm^3	Surface	1	Class B	387
0.34672	µm^3	Surface	1	Class B	388
0.190645	µm^3	Surface	1	Class B	390
0.0443827	µm^3	Surface	1	Class B	391
0.0511684	µm^3	Surface	1	Class B	394
0.538646	µm^3	Surface	1	Class B	396
0.206692	µm^3	Surface	1	Class B	397
0.0124713	µm^3	Surface	1	Class B	398
0.0364051	µm^3	Surface	1	Class B	399
0.159466	µm^3	Surface	1	Class B	401
0.174689	µm^3	Surface	1	Class B	402
0.35983	µm^3	Surface	1	Class B	403
0.17368	µm^3	Surface	1	Class B	404
0.0595135	µm^3	Surface	1	Class B	405
0.316273	µm^3	Surface	1	Class B	406
0.0316363	µm^3	Surface	1	Class B	407
0.171112	µm^3	Surface	1	Class B	408
0.803201	µm^3	Surface	1	Class B	409
0.39321	µm^3	Surface	1	Class B	410
0.220263	µm^3	Surface	1	Class B	411
0.0842727	µm^3	Surface	1	Class B	412
0.232735	µm^3	Surface	1	Class B	413
0.0958262	µm^3	Surface	1	Class B	414
0.0609803	µm^3	Surface	1	Class B	415
0.0485095	µm^3	Surface	1	Class B	416
0.224115	µm^3	Surface	1	Class B	418
0.556345	µm^3	Surface	1	Class B	419
0.0422739	µm^3	Surface	1	Class B	420
0.063365	µm^3	Surface	1	Class B	421
0.473264	µm^3	Surface	1	Class B	422
0.436677	µm^3	Surface	1	Class B	423
0.0135716	µm^3	Surface	1	Class B	425
0.27455	µm^3	Surface	1	Class B	426
0.0202658	µm^3	Surface	1	Class B	427
0.299861	µm^3	Surface	1	Class B	430
0.0919748	µm^3	Surface	1	Class B	432
0.164419	µm^3	Surface	1	Class B	434
0.103346	µm^3	Surface	1	Class B	436
0.260612	µm^3	Surface	1	Class B	439
5.15025	µm^3	Surface	1	Class B	440
0.0635482	µm^3	Surface	1	Class B	441
0.0267765	µm^3	Surface	1	Class B	443
0.315082	µm^3	Surface	1	Class B	444
0.117376	µm^3	Surface	1	Class B	445
0.77129	µm^3	Surface	1	Class B	446
0.0388811	µm^3	Surface	1	Class B	448
0.306829	µm^3	Surface	1	Class B	449
0.127279	µm^3	Surface	1	Class B	451
0.0227415	µm^3	Surface	1	Class B	452
0.604395	µm^3	Surface	1	Class B	456
0.300593	µm^3	Surface	1	Class B	461
0.0345709	µm^3	Surface	1	Class B	462
0.613382	µm^3	Surface	1	Class B	463
0.0651073	µm^3	Surface	1	Class B	464
0.439886	µm^3	Surface	1	Class B	467
0.0591472	µm^3	Surface	1	Class B	468
0.105546	µm^3	Surface	1	Class B	469
0.0937174	µm^3	Surface	1	Class B	470
0.174046	µm^3	Surface	1	Class B	471
1.18119	µm^3	Surface	1	Class B	472
0.143052	µm^3	Surface	1	Class B	474
0.280144	µm^3	Surface	1	Class B	478
0.0565789	µm^3	Surface	1	Class B	480
0.053828	µm^3	Surface	1	Class B	482
0.116092	µm^3	Surface	1	Class B	483
0.0368634	µm^3	Surface	1	Class B	484
0.0818885	µm^3	Surface	1	Class B	486
0.224757	µm^3	Surface	1	Class B	489
0.0742773	µm^3	Surface	1	Class B	490
0.0134799	µm^3	Surface	1	Class B	491
0.419436	µm^3	Surface	1	Class B	492
0.0713423	µm^3	Surface	1	Class B	493
0.768902	µm^3	Surface	1	Class B	494
0.0672162	µm^3	Surface	1	Class B	495
0.484176	µm^3	Surface	1	Class B	496
0.0139383	µm^3	Surface	1	Class B	498
0.0234751	µm^3	Surface	1	Class B	500
0.0880325	µm^3	Surface	1	Class B	501
0.246307	µm^3	Surface	1	Class B	504
0.59761	µm^3	Surface	1	Class B	505
0.0225582	µm^3	Surface	1	Class B	506
0.209352	µm^3	Surface	1	Class B	507
0.256393	µm^3	Surface	1	Class B	513
2.32506	µm^3	Surface	1	Class B	515
0.724064	µm^3	Surface	1	Class B	517
0.427323	µm^3	Surface	1	Class B	518
0.0861063	µm^3	Surface	1	Class B	519
0.775324	µm^3	Surface	1	Class B	522
0.118201	µm^3	Surface	1	Class B	523
0.372943	µm^3	Surface	1	Class B	526
0.328103	µm^3	Surface	1	Class B	528
0.497105	µm^3	Surface	1	Class B	529
0.0276017	µm^3	Surface	1	Class B	530
0.674455	µm^3	Surface	1	Class B	531
0.0824384	µm^3	Surface	1	Class B	532
0.28537	µm^3	Surface	1	Class B	535
0.0548368	µm^3	Surface	1	Class B	536
1.391	µm^3	Surface	1	Class B	537
0.0206326	µm^3	Surface	1	Class B	538
0.161484	µm^3	Surface	1	Class B	539
0.136725	µm^3	Surface	1	Class B	541
0.294266	µm^3	Surface	1	Class B	542
0.0195322	µm^3	Surface	1	Class B	545
0.0966517	µm^3	Surface	1	Class B	547
0.515264	µm^3	Surface	1	Class B	548
0.277668	µm^3	Surface	1	Class B	549
0.101421	µm^3	Surface	1	Class B	550
0.0843643	µm^3	Surface	1	Class B	555
0.219988	µm^3	Surface	1	Class B	557
0.0667577	µm^3	Surface	1	Class B	563
0.0156808	µm^3	Surface	1	Class B	564
1.56615	µm^3	Surface	1	Class B	565
0.13269	µm^3	Surface	1	Class B	567
0.0654739	µm^3	Surface	1	Class B	569
0.152956	µm^3	Surface	1	Class B	571
1.23538	µm^3	Surface	1	Class B	572
0.0223748	µm^3	Surface	1	Class B	573
0.0303527	µm^3	Surface	1	Class B	574
0.279869	µm^3	Surface	1	Class B	577
1.51645	µm^3	Surface	1	Class B	579
0.0185235	µm^3	Surface	1	Class B	580
0.143969	µm^3	Surface	1	Class B	581
0.0464002	µm^3	Surface	1	Class B	582
1.46729	µm^3	Surface	1	Class B	583
1.09444	µm^3	Surface	1	Class B	585
0.0455747	µm^3	Surface	1	Class B	590
0.0342958	µm^3	Surface	1	Class B	592
0.175698	µm^3	Surface	1	Class B	594
0.161392	µm^3	Surface	1	Class B	595
1.62456	µm^3	Surface	1	Class B	596
0.205133	µm^3	Surface	1	Class B	597
0.18716	µm^3	Surface	1	Class B	598
0.128564	µm^3	Surface	1	Class B	599
0.228057	µm^3	Surface	1	Class B	600
0.0215496	µm^3	Surface	1	Class B	601
0.264556	µm^3	Surface	1	Class B	603
0.0185235	µm^3	Surface	1	Class B	605
0.0299858	µm^3	Surface	1	Class B	606
0.211094	µm^3	Surface	1	Class B	608
0.30637	µm^3	Surface	1	Class B	609
1.14488	µm^3	Surface	1	Class B	610
0.0324619	µm^3	Surface	1	Class B	611
0.0198989	µm^3	Surface	1	Class B	612
0.126913	µm^3	Surface	1	Class B	613
0.232919	µm^3	Surface	1	Class B	617
0.113525	µm^3	Surface	1	Class B	619
0.319575	µm^3	Surface	1	Class B	620
1.23474	µm^3	Surface	1	Class B	621
0.250799	µm^3	Surface	1	Class B	622
0.20174	µm^3	Surface	1	Class B	624
2.12451	µm^3	Surface	1	Class B	625
0.220997	µm^3	Surface	1	Class B	626
2.12194	µm^3	Surface	1	Class B	628
3.80877	µm^3	Surface	1	Class B	629
0.191195	µm^3	Surface	1	Class B	630
0.155157	µm^3	Surface	1	Class B	631
0.0630896	µm^3	Surface	1	Class B	633
0.131681	µm^3	Surface	1	Class B	634
0.915168	µm^3	Surface	1	Class B	636
0.120677	µm^3	Surface	1	Class B	637
0.0708841	µm^3	Surface	1	Class B	638
0.112149	µm^3	Surface	1	Class B	639
0.387524	µm^3	Surface	1	Class B	640
1.40897	µm^3	Surface	1	Class B	641
0.0918835	µm^3	Surface	1	Class B	642
0.50582	µm^3	Surface	1	Class B	643
0.291698	µm^3	Surface	1	Class B	644
0.0996779	µm^3	Surface	1	Class B	645
0.0287021	µm^3	Surface	1	Class B	646
0.0848227	µm^3	Surface	1	Class B	647
5.32566	µm^3	Surface	1	Class B	648
0.289956	µm^3	Surface	1	Class B	650
0.08739	µm^3	Surface	1	Class B	651
0.107381	µm^3	Surface	1	Class B	652
0.322968	µm^3	Surface	1	Class B	654
0.324802	µm^3	Surface	1	Class B	655
0.37487	µm^3	Surface	1	Class B	656
0.41586	µm^3	Surface	1	Class B	657
0.44236	µm^3	Surface	1	Class B	658
0.89481	µm^3	Surface	1	Class B	659
1.61135	µm^3	Surface	1	Class B	660
0.16827	µm^3	Surface	1	Class B	661
0.234477	µm^3	Surface	1	Class B	662
0.778442	µm^3	Surface	1	Class B	663
0.2265	µm^3	Surface	1	Class B	664
0.258502	µm^3	Surface	1	Class B	665
0.258778	µm^3	Surface	1	Class B	666
0.0503431	µm^3	Surface	1	Class B	667
0.39321	µm^3	Surface	1	Class B	668
0.922411	µm^3	Surface	1	Class B	669
0.113708	µm^3	Surface	1	Class B	670
0.507743	µm^3	Surface	1	Class B	671
0.113341	µm^3	Surface	1	Class B	672
8.86291	µm^3	Surface	1	Class B	673
1.15634	µm^3	Surface	1	Class B	674
0.153414	µm^3	Surface	1	Class B	675
0.192111	µm^3	Surface	1	Class B	676
4.20904	µm^3	Surface	1	Class B	677
0.0117376	µm^3	Surface	1	Class A	678
2.66132	µm^3	Surface	1	Class B	679
2.04941	µm^3	Surface	1	Class B	681
0.0800541	µm^3	Surface	1	Class B	682
0.0353961	µm^3	Surface	1	Class A	683
0.0218245	µm^3	Surface	1	Class A	684
0.0441994	µm^3	Surface	1	Class A	685
0.39807	µm^3	Surface	1	Class B	687
1.73845	µm^3	Surface	1	Class B	688
0.195688	µm^3	Surface	1	Class B	689
1.26271	µm^3	Surface	1	Class B	690
0.85969	µm^3	Surface	1	Class B	691
0.0180648	µm^3	Surface	1	Class A	692
3.07663	µm^3	Surface	1	Class B	693
2.92561	µm^3	Surface	1	Class B	694
1.07096	µm^3	Surface	1	Class B	695
0.0243006	µm^3	Surface	1	Class A	696
0.185326	µm^3	Surface	1	Class B	698
0.505359	µm^3	Surface	1	Class B	699
0.0589632	µm^3	Surface	1	Class A	700
1.53643	µm^3	Surface	1	Class B	702
53.9194	µm^3	Surface	1	Class B	703
0.378355	µm^3	Surface	1	Class A	704
0.484085	µm^3	Surface	1	Class A	706
1.20925	µm^3	Surface	1	Class B	707
0.486377	µm^3	Surface	1	Class A	709
1.23171	µm^3	Surface	1	Class A	710
0.0157725	µm^3	Surface	1	Class A	711
0.0463085	µm^3	Surface	1	Class A	712
0.148921	µm^3	Surface	1	Class A	713
0.482801	µm^3	Surface	1	Class A	714
0.0198073	µm^3	Surface	1	Class A	715
0.0124712	µm^3	Surface	1	Class A	716
5.92996	µm^3	Surface	1	Class A	717
4.19693	µm^3	Surface	1	Class A	718
0.0118293	µm^3	Surface	1	Class A	719
0.0909666	µm^3	Surface	1	Class A	720
0.591649	µm^3	Surface	1	Class A	721
0.628512	µm^3	Surface	1	Class A	722
0.0207242	µm^3	Surface	1	Class A	724
1.18339	µm^3	Surface	1	Class A	726
0.254284	µm^3	Surface	1	Class A	729
0.0124712	µm^3	Surface	1	Class A	730
0.0255844	µm^3	Surface	1	Class A	731
0.015864	µm^3	Surface	1	Class A	732
0.0520857	µm^3	Surface	1	Class A	733
0.0451164	µm^3	Surface	1	Class A	734
0.0442913	µm^3	Surface	1	Class A	735
1.87022	µm^3	Surface	1	Class A	736
0.0157724	µm^3	Surface	1	Class A	737
0.0138467	µm^3	Surface	1	Class A	738
0.0256761	µm^3	Surface	1	Class A	739
0.0317282	µm^3	Surface	1	Class A	740
0.200181	µm^3	Surface	1	Class A	741
0.0393393	µm^3	Surface	1	Class A	742
0.0180649	µm^3	Surface	1	Class A	743
0.0145803	µm^3	Surface	1	Class A	744
0.0977523	µm^3	Surface	1	Class A	745
0.0360381	µm^3	Surface	1	Class A	747
0.0107289	µm^3	Surface	1	Class A	748
0.0107289	µm^3	Surface	1	Class A	749
0.107564	µm^3	Surface	1	Class A	752
0.0371387	µm^3	Surface	1	Class A	753
0.0237503	µm^3	Surface	1	Class A	754
0.0397061	µm^3	Surface	1	Class A	755
0.0566706	µm^3	Surface	1	Class A	758
0.15158	µm^3	Surface	1	Class A	759
0.0289772	µm^3	Surface	1	Class A	760
0.0435577	µm^3	Surface	1	Class A	761
0.5259	µm^3	Surface	1	Class A	762
2.11781	µm^3	Surface	1	Class A	763
0.0213661	µm^3	Surface	1	Class A	764
0.260337	µm^3	Surface	1	Class A	767
0.0749189	µm^3	Surface	1	Class A	768
0.603478	µm^3	Surface	1	Class A	769
0.0307195	µm^3	Surface	1	Class A	770
0.05016	µm^3	Surface	1	Class A	772
0.0278768	µm^3	Surface	1	Class A	774
0.0342041	µm^3	Surface	1	Class A	778
0.100962	µm^3	Surface	1	Class A	780
0.478032	µm^3	Surface	1	Class A	782
0.101787	µm^3	Surface	1	Class A	783
0.0702423	µm^3	Surface	1	Class A	784
0.272533	µm^3	Surface	1	Class A	785
0.0184318	µm^3	Surface	1	Class A	786
0.0581379	µm^3	Surface	1	Class A	787
0.470604	µm^3	Surface	1	Class A	788
0.0539197	µm^3	Surface	1	Class A	789
1.49655	µm^3	Surface	1	Class A	790
0.0692335	µm^3	Surface	1	Class A	791
0.0835388	µm^3	Surface	1	Class A	792
0.0251258	µm^3	Surface	1	Class A	793
0.0750107	µm^3	Surface	1	Class A	794
0.0142135	µm^3	Surface	1	Class A	796
0.115634	µm^3	Surface	1	Class A	797
0.0705175	µm^3	Surface	1	Class A	800
0.132873	µm^3	Surface	1	Class A	801
0.0264096	µm^3	Surface	1	Class A	802
0.0594216	µm^3	Surface	1	Class A	803
0.595959	µm^3	Surface	1	Class A	804
9.37365	µm^3	Surface	1	Class A	805
0.747173	µm^3	Surface	1	Class A	807
0.441994	µm^3	Surface	1	Class A	808
0.172213	µm^3	Surface	1	Class A	810
0.0490595	µm^3	Surface	1	Class A	811
0.0380556	µm^3	Surface	1	Class A	813
0.229892	µm^3	Surface	1	Class A	814
0.0107289	µm^3	Surface	1	Class A	815
0.0142134	µm^3	Surface	1	Class A	816
0.108848	µm^3	Surface	1	Class A	817
1.35441	µm^3	Surface	1	Class A	818
0.0399812	µm^3	Surface	1	Class A	819
0.0355797	µm^3	Surface	1	Class A	821
0.109032	µm^3	Surface	1	Class A	822
0.0862897	µm^3	Surface	1	Class A	824
0.033012	µm^3	Surface	1	Class A	825
5.8909	µm^3	Surface	1	Class A	826
0.728833	µm^3	Surface	1	Class A	827
0.277393	µm^3	Surface	1	Class A	828
0.0264096	µm^3	Surface	1	Class A	829
0.0177898	µm^3	Surface	1	Class A	830
0.0172396	µm^3	Surface	1	Class A	834
0.116184	µm^3	Surface	1	Class A	835
0.0124712	µm^3	Surface	1	Class A	836
0.192662	µm^3	Surface	1	Class A	837
0.179182	µm^3	Surface	1	Class A	839
0.0751939	µm^3	Surface	1	Class A	840
0.0104538	µm^3	Surface	1	Class A	841
0.0745523	µm^3	Surface	1	Class A	843
0.341125	µm^3	Surface	1	Class A	844
0.750932	µm^3	Surface	1	Class A	845
0.147545	µm^3	Surface	1	Class A	846
0.173496	µm^3	Surface	1	Class A	848
5.42708	µm^3	Surface	1	Class A	849
0.214578	µm^3	Surface	1	Class A	850
1.89801	µm^3	Surface	1	Class A	851
0.020174	µm^3	Surface	1	Class A	853
0.0501599	µm^3	Surface	1	Class A	854
0.173772	µm^3	Surface	1	Class A	856
1.90177	µm^3	Surface	1	Class A	857
0.0528193	µm^3	Surface	1	Class A	858
0.0475923	µm^3	Surface	1	Class A	859
0.0176981	µm^3	Surface	1	Class A	860
0.226774	µm^3	Surface	1	Class A	861
0.0355796	µm^3	Surface	1	Class A	862
0.103621	µm^3	Surface	1	Class A	863
0.274366	µm^3	Surface	1	Class A	864
0.035763	µm^3	Surface	1	Class A	865
0.181933	µm^3	Surface	1	Class A	867
0.0406232	µm^3	Surface	1	Class A	868
0.0139384	µm^3	Surface	1	Class A	869
1.14451	µm^3	Surface	1	Class A	871
0.0984857	µm^3	Surface	1	Class A	873
0.048326	µm^3	Surface	1	Class A	874
0.051077	µm^3	Surface	1	Class A	875
1.60668	µm^3	Surface	1	Class A	878
0.0121044	µm^3	Surface	1	Class A	879
0.108114	µm^3	Surface	1	Class A	880
0.760652	µm^3	Surface	1	Class A	881
0.0304444	µm^3	Surface	1	Class A	882
0.0355796	µm^3	Surface	1	Class A	883
1.19082	µm^3	Surface	1	Class A	884
2.79126	µm^3	Surface	1	Class A	885
0.698021	µm^3	Surface	1	Class A	886
0.500866	µm^3	Surface	1	Class A	888
0.099403	µm^3	Surface	1	Class A	892
0.378446	µm^3	Surface	1	Class A	893
0.33388	µm^3	Surface	1	Class A	894
0.0227416	µm^3	Surface	1	Class A	895
0.15589	µm^3	Surface	1	Class A	896
0.0697837	µm^3	Surface	1	Class A	897
0.0701505	µm^3	Surface	1	Class A	898
0.540297	µm^3	Surface	1	Class A	899
0.083722	µm^3	Surface	1	Class A	900
0.0950929	µm^3	Surface	1	Class A	901
0.0316366	µm^3	Surface	1	Class A	902
0.144336	µm^3	Surface	1	Class A	904
0.0124712	µm^3	Surface	1	Class A	905
0.0188902	µm^3	Surface	1	Class A	906
1.06189	µm^3	Surface	1	Class A	908
0.0273266	µm^3	Surface	1	Class A	909
0.328562	µm^3	Surface	1	Class A	910
0.0605221	µm^3	Surface	1	Class A	911
0.0346627	µm^3	Surface	1	Class A	912
0.764504	µm^3	Surface	1	Class A	913
0.0349379	µm^3	Surface	1	Class A	914
0.0635481	µm^3	Surface	1	Class A	915
0.0138467	µm^3	Surface	1	Class A	918
0.342408	µm^3	Surface	1	Class A	919
0.705999	µm^3	Surface	1	Class A	920
0.0824384	µm^3	Surface	1	Class A	921
0.625394	µm^3	Surface	1	Class A	922
0.0677663	µm^3	Surface	1	Class A	923
0.268865	µm^3	Surface	1	Class A	924
0.0162309	µm^3	Surface	1	Class A	925
20.2063	µm^3	Surface	1	Class A	926
0.0750107	µm^3	Surface	1	Class A	927
0.734793	µm^3	Surface	1	Class A	928
0.0774865	µm^3	Surface	1	Class A	930
0.425947	µm^3	Surface	1	Class A	931
0.12783	µm^3	Surface	1	Class A	932
0.177165	µm^3	Surface	1	Class A	934
1.11892	µm^3	Surface	1	Class A	936
0.0114625	µm^3	Surface	1	Class A	937
0.0511687	µm^3	Surface	1	Class A	939
0.0942676	µm^3	Surface	1	Class A	940
0.046767	µm^3	Surface	1	Class A	941
0.192845	µm^3	Surface	1	Class A	942
0.124712	µm^3	Surface	1	Class A	943
0.0345709	µm^3	Surface	1	Class A	944
0.0445663	µm^3	Surface	1	Class A	945
0.0340207	µm^3	Surface	1	Class A	946
2.29883	µm^3	Surface	1	Class A	947
0.0379638	µm^3	Surface	1	Class A	948
0.275742	µm^3	Surface	1	Class A	949
0.0546532	µm^3	Surface	1	Class A	950
0.0337457	µm^3	Surface	1	Class A	951
0.0855561	µm^3	Surface	1	Class A	952
0.0873902	µm^3	Surface	1	Class A	953
0.533053	µm^3	Surface	1	Class A	955
0.289222	µm^3	Surface	1	Class A	957
0.103438	µm^3	Surface	1	Class A	958
0.692703	µm^3	Surface	1	Class A	961
0.0897744	µm^3	Surface	1	Class A	962
0.0953679	µm^3	Surface	1	Class A	963
0.0906913	µm^3	Surface	1	Class A	965
0.0297108	µm^3	Surface	1	Class A	966
0.241905	µm^3	Surface	1	Class A	967
0.048876	µm^3	Surface	1	Class A	968
0.116734	µm^3	Surface	1	Class A	969
0.310221	µm^3	Surface	1	Class A	971
0.113892	µm^3	Surface	1		972
0.230901	µm^3	Surface	1	Class A	973
0.0374137	µm^3	Surface	1	Class A	974
0.302427	µm^3	Surface	1		975
0.0558454	µm^3	Surface	1	Class A	979
0.206325	µm^3	Surface	1		980
0.162676	µm^3	Surface	1	Class A	981
3.12587	µm^3	Surface	1	Class A	982
0.142227	µm^3	Surface	1		983
0.0331954	µm^3	Surface	1	Class A	984
0.468863	µm^3	Surface	1	Class A	985
0.156074	µm^3	Surface	1		986
0.0950931	µm^3	Surface	1	Class A	988
0.621451	µm^3	Surface	1	Class A	990
0.315357	µm^3	Surface	1	Class A	991
0.677664	µm^3	Surface	1	Class A	992
0.0611639	µm^3	Surface	1	Class A	993
0.444195	µm^3	Surface	1	Class A	994
0.533878	µm^3	Surface	1	Class A	995
