# Supplementary material for: Programmable artificial RNA condensates in mammalian cells
Source: Nat Nanotechnol. 2026 Apr 29;21(6):821–30. doi: 10.1038/s41565-026-02164-7 (PMC13293865; doi:10.1038/s41565-026-02164-7)
Supplement: Supplementary file 5 — Condensate volume and number quantification, as well as CCDFs, shown in Fig. 3. [file 41565_2026_2164_MOESM5_ESM.zip › Source Data Fig. 3/Condensate volume and number (Figure 3)/Condensate volume/10nt 3WT Broccoli/outside/20250523_10ntwtBr_40uMDFHBI_20-40_sample2_2_2_outside.xls]

## Sheet: Detailed
Detailed
Volume	Unit	Category	Time	Outside	ID
0.363499	µm^3	Surface	1	Class A	0
0.383581	µm^3	Surface	1	Class A	1
0.112516	µm^3	Surface	1	Class A	2
0.121044	µm^3	Surface	1	Class A	3
0.900221	µm^3	Surface	1	Class A	4
0.0181566	µm^3	Surface	1	Class A	8
1.87646	µm^3	Surface	1	Class A	9
0.275559	µm^3	Surface	1	Class A	10
0.23035	µm^3	Surface	1	Class A	11
0.17634	µm^3	Surface	1	Class A	12
0.198989	µm^3	Surface	1	Class A	13
0.227049	µm^3	Surface	1	Class A	14
2.57897	µm^3	Surface	1	Class A	15
0.462261	µm^3	Surface	1	Class A	16
0.373128	µm^3	Surface	1	Class A	17
0.487569	µm^3	Surface	1	Class A	18
2.18145	µm^3	Surface	1	Class A	19
0.130856	µm^3	Surface	1	Class A	20
0.130306	µm^3	Surface	1	Class A	21
0.768997	µm^3	Surface	1	Class A	22
0.162401	µm^3	Surface	1	Class A	23
0.257953	µm^3	Surface	1	Class A	24
0.221914	µm^3	Surface	1	Class A	25
0.439152	µm^3	Surface	1	Class A	26
0.328102	µm^3	Surface	1	Class A	27
0.457033	µm^3	Surface	1	Class A	29
0.283996	µm^3	Surface	1	Class A	30
0.410632	µm^3	Surface	1	Class A	31
1.2606	µm^3	Surface	1	Class A	33
0.337364	µm^3	Surface	1	Class A	34
0.507927	µm^3	Surface	1	Class A	35
0.302335	µm^3	Surface	1	Class A	37
0.19257	µm^3	Surface	1	Class A	38
0.202749	µm^3	Surface	1	Class A	39
0.203115	µm^3	Surface	1	Class A	40
0.321225	µm^3	Surface	1	Class A	41
0.346076	µm^3	Surface	1	Class A	42
0.260428	µm^3	Surface	1	Class A	43
2.0108	µm^3	Surface	1	Class A	44
0.168453	µm^3	Surface	1	Class A	45
0.17964	µm^3	Surface	1	Class A	48
2.24619	µm^3	Surface	1	Class A	49
0.138375	µm^3	Surface	1	Class A	50
0.371661	µm^3	Surface	1	Class A	51
0.171113	µm^3	Surface	1	Class A	52
0.101971	µm^3	Surface	1	Class A	53
0.21843	µm^3	Surface	1	Class A	54
0.511228	µm^3	Surface	1	Class A	55
0.318383	µm^3	Surface	1	Class A	56
0.416134	µm^3	Surface	1	Class A	57
1.31865	µm^3	Surface	1	Class A	58
0.290414	µm^3	Surface	1	Class A	59
0.310955	µm^3	Surface	1	Class A	60
0.334156	µm^3	Surface	1	Class A	61
0.314348	µm^3	Surface	1	Class A	62
0.626586	µm^3	Surface	1	Class A	65
0.4795	µm^3	Surface	1	Class A	66
0.597884	µm^3	Surface	1	Class A	67
0.470421	µm^3	Surface	1	Class A	68
0.0325535	µm^3	Surface	1	Class A	69
0.0530027	µm^3	Surface	1	Class A	70
0.437043	µm^3	Surface	1	Class A	71
0.190461	µm^3	Surface	1	Class A	73
1.09417	µm^3	Surface	1	Class A	74
0.375145	µm^3	Surface	1	Class A	76
0.011921	µm^3	Surface	1	Class A	81
0.341766	µm^3	Surface	1	Class A	85
0.961567	µm^3	Surface	1	Class A	91
0.486286	µm^3	Surface	1	Class A	92
0.277026	µm^3	Surface	1	Class A	93
0.272899	µm^3	Surface	1	Class A	94
0.52104	µm^3	Surface	1	Class A	95
0.352678	µm^3	Surface	1	Class A	98
0.0985774	µm^3	Surface	1	Class A	99
0.95148	µm^3	Surface	1	Class A	106
0.0255843	µm^3	Surface	1	Class A	107
0.28152	µm^3	Surface	1	Class A	108
0.0139384	µm^3	Surface	1	Class A	109
0.414576	µm^3	Surface	1	Class A	110
1.07271	µm^3	Surface	1	Class A	111
0.767254	µm^3	Surface	1	Class A	114
0.13269	µm^3	Surface	1	Class A	115
0.250891	µm^3	Surface	1	Class A	116
0.24163	µm^3	Surface	1	Class A	117
0.0124712	µm^3	Surface	1	Class A	118
1.34121	µm^3	Surface	1	Class A	119
0.139751	µm^3	Surface	1	Class A	121
0.280694	µm^3	Surface	1	Class A	122
0.273725	µm^3	Surface	1	Class A	123
0.646761	µm^3	Surface	1	Class A	131
0.46712	µm^3	Surface	1	Class A	132
0.0124712	µm^3	Surface	1	Class A	136
1.36936	µm^3	Surface	1	Class A	137
1.10517	µm^3	Surface	1	Class A	138
0.213753	µm^3	Surface	1	Class A	140
0.238145	µm^3	Surface	1	Class A	142
0.326911	µm^3	Surface	1	Class A	143
0.237595	µm^3	Surface	1	Class A	145
27.3841	µm^3	Surface	1	Class A	147
91.8334	µm^3	Surface	1	Class A	148
