# Supplementary material for: Programmable artificial RNA condensates in mammalian cells
Source: Nat Nanotechnol. 2026 Apr 29;21(6):821–30. doi: 10.1038/s41565-026-02164-7 (PMC13293865; doi:10.1038/s41565-026-02164-7)
Supplement: Supplementary file 5 — Condensate volume and number quantification, as well as CCDFs, shown in Fig. 3. [file 41565_2026_2164_MOESM5_ESM.zip › Source Data Fig. 3/Condensate volume and number (Figure 3)/Condensate volume/10nt 3WT Broccoli/outside/20250523_10ntwtBr_40uMDFHBI_20-40_sample2_2_3_outside.xls]

## Sheet: Detailed
Detailed
Volume	Unit	Category	Time	Set 1	ID
0.217879	µm^3	Surface	1	Class A	2
0.317375	µm^3	Surface	1	Class A	4
3.50707	µm^3	Surface	1	Class A	5
0.3215	µm^3	Surface	1	Class A	6
0.271983	µm^3	Surface	1	Class A	7
3.07938	µm^3	Surface	1	Class A	8
0.0217329	µm^3	Surface	1	Class A	9
0.10032	µm^3	Surface	1	Class A	10
0.26648	µm^3	Surface	1	Class A	11
0.0158641	µm^3	Surface	1	Class A	13
0.551575	µm^3	Surface	1	Class A	14
0.155065	µm^3	Surface	1	Class A	15
0.196238	µm^3	Surface	1	Class A	16
0.0758358	µm^3	Surface	1	Class A	17
0.0103621	µm^3	Surface	1	Class A	19
0.018065	µm^3	Surface	1	Class A	20
0.0421821	µm^3	Surface	1	Class A	21
0.0124712	µm^3	Surface	1	Class A	22
0.0136633	µm^3	Surface	1	Class A	23
0.652079	µm^3	Surface	1	Class A	24
0.820624	µm^3	Surface	1	Class A	25
0.0118293	µm^3	Surface	1	Class A	26
0.0729017	µm^3	Surface	1	Class A	27
0.0544698	µm^3	Surface	1	Class A	28
0.126363	µm^3	Surface	1	Class A	29
0.116184	µm^3	Surface	1	Class A	30
0.0375053	µm^3	Surface	1	Class A	31
0.0342042	µm^3	Surface	1	Class A	32
0.0567623	µm^3	Surface	1	Class A	33
0.0266847	µm^3	Surface	1	Class A	34
0.414301	µm^3	Surface	1	Class A	35
0.077395	µm^3	Surface	1	Class A	36
0.0368635	µm^3	Surface	1	Class A	37
0.287755	µm^3	Surface	1	Class A	38
0.0124712	µm^3	Surface	1	Class A	40
0.15424	µm^3	Surface	1	Class A	42
0.128747	µm^3	Surface	1	Class A	43
0.279319	µm^3	Surface	1	Class A	47
0.399812	µm^3	Surface	1	Class A	48
0.0256761	µm^3	Surface	1	Class A	51
0.0853723	µm^3	Surface	1	Class A	53
0.131682	µm^3	Surface	1	Class A	55
0.0870235	µm^3	Surface	1	Class A	56
0.12352	µm^3	Surface	1	Class A	57
0.0781288	µm^3	Surface	1	Class A	59
0.0550201	µm^3	Surface	1	Class A	60
0.0919749	µm^3	Surface	1	Class A	61
1.58128	µm^3	Surface	1	Class A	62
1.00916	µm^3	Surface	1	Class A	64
0.0260429	µm^3	Surface	1	Class A	66
0.150388	µm^3	Surface	1	Class A	68
0.366251	µm^3	Surface	1	Class A	70
0.598526	µm^3	Surface	1	Class A	71
0.747448	µm^3	Surface	1	Class A	74
0.18661	µm^3	Surface	1	Class A	75
1.08894	µm^3	Surface	1	Class A	76
1.4341	µm^3	Surface	1	Class A	77
0.742221	µm^3	Surface	1	Class A	79
2.47022	µm^3	Surface	1	Class A	81
3.2416	µm^3	Surface	1	Class A	82
0.115725	µm^3	Surface	1	Class A	84
0.309763	µm^3	Surface	1	Class A	85
0.0325536	µm^3	Surface	1	Class A	88
0.0478674	µm^3	Surface	1	Class A	90
0.0712511	µm^3	Surface	1	Class A	91
0.0997698	µm^3	Surface	1	Class A	93
0.226958	µm^3	Surface	1	Class A	95
0.0124713	µm^3	Surface	1	Class A	96
0.0896827	µm^3	Surface	1	Class A	97
0.0574042	µm^3	Surface	1	Class A	104
0.19468	µm^3	Surface	1	Class A	107
0.67638	µm^3	Surface	1	Class A	109
0.230351	µm^3	Surface	1	Class A	111
0.0865648	µm^3	Surface	1	Class A	112
0.684449	µm^3	Surface	1	Class A	113
0.238879	µm^3	Surface	1	Class A	114
0.0364051	µm^3	Surface	1	Class A	115
0.122511	µm^3	Surface	1	Class A	116
0.123978	µm^3	Surface	1	Class A	117
0.0417237	µm^3	Surface	1	Class A	119
0.0744604	µm^3	Surface	1	Class A	120
0.0805127	µm^3	Surface	1	Class A	121
0.121319	µm^3	Surface	1	Class A	122
0.0323701	µm^3	Surface	1	Class A	123
0.524708	µm^3	Surface	1	Class A	126
0.306644	µm^3	Surface	1	Class A	128
0.0363132	µm^3	Surface	1	Class A	130
0.113616	µm^3	Surface	1	Class A	131
3.32028	µm^3	Surface	1	Class A	132
0.590182	µm^3	Surface	1	Class A	134
0.153506	µm^3	Surface	1	Class A	135
0.182116	µm^3	Surface	1	Class A	136
0.125996	µm^3	Surface	1	Class A	137
0.738918	µm^3	Surface	1	Class A	138
1.49948	µm^3	Surface	1	Class A	139
0.189544	µm^3	Surface	1	Class A	140
0.0828969	µm^3	Surface	1	Class A	141
0.19523	µm^3	Surface	1	Class A	142
0.318565	µm^3	Surface	1	Class A	144
0.0103621	µm^3	Surface	1	Class A	145
0.0367717	µm^3	Surface	1	Class A	147
0.144794	µm^3	Surface	1	Class A	148
0.429248	µm^3	Surface	1	Class A	149
0.0474089	µm^3	Surface	1	Class A	151
0.716727	µm^3	Surface	1	Class A	152
0.0779451	µm^3	Surface	1	Class A	153
0.131773	µm^3	Surface	1	Class A	155
0.0454832	µm^3	Surface	1	Class A	159
0.0486011	µm^3	Surface	1	Class A	160
2.03125	µm^3	Surface	1	Class A	161
0.224207	µm^3	Surface	1	Class A	162
0.0615306	µm^3	Surface	1	Class A	163
0.69316	µm^3	Surface	1	Class A	164
0.0447497	µm^3	Surface	1	Class A	166
0.962117	µm^3	Surface	1	Class A	168
0.136358	µm^3	Surface	1	Class A	169
0.075836	µm^3	Surface	1	Class A	170
0.516913	µm^3	Surface	1	Class A	171
0.367625	µm^3	Surface	1	Class A	172
0.424662	µm^3	Surface	1	Class A	173
0.94717	µm^3	Surface	1	Class A	174
0.0181566	µm^3	Surface	1	Class A	175
0.0826216	µm^3	Surface	1	Class A	176
0.335072	µm^3	Surface	1	Class A	177
0.0342041	µm^3	Surface	1	Class A	178
0.0665744	µm^3	Surface	1	Class A	180
0.040348	µm^3	Surface	1	Class A	181
0.0939925	µm^3	Surface	1	Class A	182
0.396695	µm^3	Surface	1	Class A	183
0.904621	µm^3	Surface	1	Class A	188
0.478766	µm^3	Surface	1	Class A	190
0.187343	µm^3	Surface	1	Class A	191
1.47986	µm^3	Surface	1	Class A	193
0.0267764	µm^3	Surface	1	Class A	194
14.6452	µm^3	Surface	1	Class A	196
0.218154	µm^3	Surface	1	Class A	197
0.0255843	µm^3	Surface	1	Class A	198
0.187068	µm^3	Surface	1	Class A	199
0.116184	µm^3	Surface	1	Class A	200
0.417327	µm^3	Surface	1	Class A	201
0.881696	µm^3	Surface	1	Class A	202
0.147454	µm^3	Surface	1	Class A	203
2.46453	µm^3	Surface	1	Class A	204
0.0468588	µm^3	Surface	1	Class A	205
0.146262	µm^3	Surface	1	Class A	206
0.175789	µm^3	Surface	1	Class A	208
1.20338	µm^3	Surface	1	Class A	211
0.026593	µm^3	Surface	1	Class A	212
2.76852	µm^3	Surface	1	Class A	213
0.0141218	µm^3	Surface	1	Class A	214
0.289955	µm^3	Surface	1	Class A	220
1.12333	µm^3	Surface	1	Class A	222
0.219805	µm^3	Surface	1	Class A	223
0.335622	µm^3	Surface	1	Class A	224
0.139751	µm^3	Surface	1	Class A	225
0.138192	µm^3	Surface	1	Class A	226
0.0681332	µm^3	Surface	1	Class A	227
0.658223	µm^3	Surface	1	Class A	230
0.0124712	µm^3	Surface	1	Class A	231
0.100595	µm^3	Surface	1	Class A	233
0.0321867	µm^3	Surface	1	Class A	234
0.903797	µm^3	Surface	1	Class A	235
0.0172397	µm^3	Surface	1	Class A	236
0.042549	µm^3	Surface	1	Class A	237
3.46116	µm^3	Surface	1	Class A	238
2.39954	µm^3	Surface	1	Class A	239
0.960326	µm^3	Surface	1	Class A	240
0.275804	µm^3	Surface	1	Class A	241
0.231898	µm^3	Surface	1	Class A	242
0.584207	µm^3	Surface	1	Class A	243
0.480971	µm^3	Surface	1	Class A	244
0.30654	µm^3	Surface	1	Class A	245
0.0561312	µm^3	Surface	1	Class A	246
0.0321707	µm^3	Surface	1	Class A	247
0.0108205	µm^3	Surface	1	Class A	248
0.0116076	µm^3	Surface	1	Class A	249
0.0277376	µm^3	Surface	1	Class A	252
0.0277851	µm^3	Surface	1	Class A	253
0.026868	µm^3	Surface	1	Class A	254
0.0419351	µm^3	Surface	1	Class A	255
0.215736	µm^3	Surface	1	Class A	261
0.199043	µm^3	Surface	1	Class A	262
0.963713	µm^3	Surface	1	Class A	263
0.447945	µm^3	Surface	1	Class A	264
