# Supplementary material for: Programmable artificial RNA condensates in mammalian cells
Source: Nat Nanotechnol. 2026 Apr 29;21(6):821–30. doi: 10.1038/s41565-026-02164-7 (PMC13293865; doi:10.1038/s41565-026-02164-7)
Supplement: Supplementary file 5 — Condensate volume and number quantification, as well as CCDFs, shown in Fig. 3. [file 41565_2026_2164_MOESM5_ESM.zip › Source Data Fig. 3/Condensate volume and number (Figure 3)/Condensate volume/10nt 3WT Broccoli/outside/20250523_10ntwtBr_40uMDFHBI_20-40_sample3_1_1_outside.xls]

## Sheet: Detailed
Detailed
Volume	Unit	Category	Time	Set 1	ID
0.28427	µm^3	Surface	1	Class A	0
0.481792	µm^3	Surface	1	Class A	1
0.43686	µm^3	Surface	1	Class A	2
0.396052	µm^3	Surface	1	Class A	4
0.665741	µm^3	Surface	1	Class A	5
0.231268	µm^3	Surface	1	Class A	6
0.734153	µm^3	Surface	1	Class A	7
0.11545	µm^3	Surface	1	Class A	8
0.0130215	µm^3	Surface	1	Class A	9
0.0103622	µm^3	Surface	1	Class A	11
0.178632	µm^3	Surface	1	Class A	12
0.220539	µm^3	Surface	1	Class A	13
0.0199906	µm^3	Surface	1	Class A	15
0.0237503	µm^3	Surface	1	Class A	16
1.23722	µm^3	Surface	1	Class A	17
0.427598	µm^3	Surface	1	Class A	18
0.300318	µm^3	Surface	1	Class A	20
0.061439	µm^3	Surface	1	Class A	21
0.899304	µm^3	Surface	1	Class A	22
0.198898	µm^3	Surface	1	Class A	23
0.0159558	µm^3	Surface	1	Class A	24
0.0685918	µm^3	Surface	1	Class A	25
0.241997	µm^3	Surface	1	Class A	26
0.740296	µm^3	Surface	1	Class A	27
0.0134799	µm^3	Surface	1	Class A	28
0.0240254	µm^3	Surface	1	Class A	30
0.0335623	µm^3	Surface	1	Class A	31
0.518104	µm^3	Surface	1	Class A	33
0.240438	µm^3	Surface	1	Class A	34
1.71039	µm^3	Surface	1	Class A	35
0.196972	µm^3	Surface	1	Class A	36
0.173772	µm^3	Surface	1	Class A	37
0.613932	µm^3	Surface	1	Class A	38
0.0842724	µm^3	Surface	1	Class A	39
0.0270516	µm^3	Surface	1	Class A	40
0.432917	µm^3	Surface	1	Class A	41
0.373128	µm^3	Surface	1	Class A	42
0.259787	µm^3	Surface	1	Class A	43
0.0443829	µm^3	Surface	1	Class A	45
0.468954	µm^3	Surface	1	Class A	46
0.0416318	µm^3	Surface	1	Class A	47
0.0891325	µm^3	Surface	1	Class A	48
0.169554	µm^3	Surface	1	Class A	49
0.107747	µm^3	Surface	1	Class A	50
0.242364	µm^3	Surface	1	Class A	51
0.160475	µm^3	Surface	1	Class A	52
0.101971	µm^3	Surface	1	Class A	54
0.0745522	µm^3	Surface	1	Class A	55
0.275192	µm^3	Surface	1	Class A	56
0.0103621	µm^3	Surface	1	Class A	57
0.877203	µm^3	Surface	1	Class A	58
0.564873	µm^3	Surface	1	Class A	59
0.821175	µm^3	Surface	1	Class A	60
0.757534	µm^3	Surface	1	Class A	61
0.101237	µm^3	Surface	1	Class A	62
0.248966	µm^3	Surface	1	Class A	63
0.0501599	µm^3	Surface	1	Class A	64
0.210727	µm^3	Surface	1	Class A	68
0.230534	µm^3	Surface	1	Class A	69
0.0769364	µm^3	Surface	1	Class A	70
0.0544698	µm^3	Surface	1	Class A	71
0.113066	µm^3	Surface	1	Class A	72
0.190094	µm^3	Surface	1	Class A	74
0.312789	µm^3	Surface	1	Class A	75
0.0640983	µm^3	Surface	1	Class A	76
0.26914	µm^3	Surface	1	Class A	77
0.120035	µm^3	Surface	1	Class A	78
0.171296	µm^3	Surface	1	Class A	79
0.140576	µm^3	Surface	1	Class A	80
0.0632732	µm^3	Surface	1	Class A	82
0.202749	µm^3	Surface	1	Class A	83
0.392201	µm^3	Surface	1	Class A	84
0.168086	µm^3	Surface	1	Class A	85
0.741854	µm^3	Surface	1	Class A	87
0.109398	µm^3	Surface	1	Class A	88
0.348002	µm^3	Surface	1	Class A	91
0.193946	µm^3	Surface	1	Class A	92
0.681789	µm^3	Surface	1	Class A	93
0.147821	µm^3	Surface	1	Class A	94
0.0342041	µm^3	Surface	1	Class A	95
0.0322784	µm^3	Surface	1	Class A	96
0.238237	µm^3	Surface	1	Class A	97
0.322325	µm^3	Surface	1	Class A	99
0.0817048	µm^3	Surface	1	Class A	100
0.320675	µm^3	Surface	1	Class A	101
0.137917	µm^3	Surface	1	Class A	102
0.412559	µm^3	Surface	1	Class A	103
0.955516	µm^3	Surface	1	Class A	104
0.025676	µm^3	Surface	1	Class A	105
0.0342041	µm^3	Surface	1	Class A	107
0.583763	µm^3	Surface	1	Class A	108
0.0996781	µm^3	Surface	1	Class A	109
0.264554	µm^3	Surface	1	Class A	111
0.649695	µm^3	Surface	1	Class A	112
0.0782201	µm^3	Surface	1	Class A	113
0.329387	µm^3	Surface	1	Class A	114
0.011921	µm^3	Surface	1	Class A	115
0.328287	µm^3	Surface	1	Class A	116
0.364692	µm^3	Surface	1	Class A	117
0.387066	µm^3	Surface	1	Class A	119
0.0399812	µm^3	Surface	1	Class A	120
0.127005	µm^3	Surface	1	Class A	121
0.0125629	µm^3	Surface	1	Class A	122
0.0805128	µm^3	Surface	1	Class A	124
0.208985	µm^3	Surface	1	Class A	126
8.41008	µm^3	Surface	1	Class A	127
0.203207	µm^3	Surface	1	Class A	128
0.232001	µm^3	Surface	1	Class A	130
0.138742	µm^3	Surface	1	Class A	133
3.09139	µm^3	Surface	1	Class A	134
0.502976	µm^3	Surface	1	Class A	135
0.0578627	µm^3	Surface	1	Class A	136
0.107106	µm^3	Surface	1	Class A	137
0.785503	µm^3	Surface	1	Class A	138
0.42503	µm^3	Surface	1	Class A	140
0.167903	µm^3	Surface	1	Class A	141
0.011921	µm^3	Surface	1	Class A	145
0.288489	µm^3	Surface	1	Class A	147
0.110682	µm^3	Surface	1	Class A	148
0.157632	µm^3	Surface	1	Class A	150
0.144519	µm^3	Surface	1	Class A	152
0.115634	µm^3	Surface	1	Class A	155
0.0152222	µm^3	Surface	1	Class A	156
0.39752	µm^3	Surface	1	Class A	157
0.958633	µm^3	Surface	1	Class A	158
0.0246673	µm^3	Surface	1	Class A	159
0.300959	µm^3	Surface	1	Class A	160
0.0326453	µm^3	Surface	1	Class A	161
0.0181567	µm^3	Surface	1	Class A	162
0.131957	µm^3	Surface	1	Class A	163
0.170654	µm^3	Surface	1	Class A	165
0.0592383	µm^3	Surface	1	Class A	167
1.55908	µm^3	Surface	1	Class A	169
0.168269	µm^3	Surface	1	Class A	171
0.0368634	µm^3	Surface	1	Class A	172
0.0799625	µm^3	Surface	1	Class A	176
0.0530026	µm^3	Surface	1	Class A	177
0.1591	µm^3	Surface	1	Class A	180
1.0684	µm^3	Surface	1	Class A	181
0.339474	µm^3	Surface	1	Class A	182
0.110957	µm^3	Surface	1	Class A	183
0.198989	µm^3	Surface	1	Class A	184
0.132598	µm^3	Surface	1	Class A	186
0.0507102	µm^3	Surface	1	Class A	187
0.726357	µm^3	Surface	1	Class A	188
0.114534	µm^3	Surface	1	Class A	189
0.262262	µm^3	Surface	1	Class A	190
0.508569	µm^3	Surface	1	Class A	192
0.300318	µm^3	Surface	1	Class A	194
0.145711	µm^3	Surface	1	Class A	195
0.0223748	µm^3	Surface	1	Class A	196
0.238787	µm^3	Surface	1	Class A	197
0.0163227	µm^3	Surface	1	Class A	200
0.427597	µm^3	Surface	1	Class A	202
0.385966	µm^3	Surface	1	Class A	203
9.80622	µm^3	Surface	1	Class A	205
0.163409	µm^3	Surface	1	Class A	206
0.164418	µm^3	Surface	1	Class A	207
0.0481425	µm^3	Surface	1	Class A	208
0.0651072	µm^3	Surface	1	Class A	209
0.0817965	µm^3	Surface	1	Class A	210
1.32066	µm^3	Surface	1	Class A	211
0.047684	µm^3	Surface	1	Class A	212
0.172213	µm^3	Surface	1	Class A	213
0.173864	µm^3	Surface	1	Class A	215
0.168545	µm^3	Surface	1	Class A	216
0.133424	µm^3	Surface	1	Class A	217
0.0541031	µm^3	Surface	1	Class A	218
0.431816	µm^3	Surface	1	Class A	219
0.0255843	µm^3	Surface	1	Class A	220
0.140301	µm^3	Surface	1	Class A	221
0.0135717	µm^3	Surface	1	Class A	222
0.829519	µm^3	Surface	1	Class A	224
0.329204	µm^3	Surface	1	Class A	225
0.189361	µm^3	Surface	1	Class A	226
0.447129	µm^3	Surface	1	Class A	228
0.422371	µm^3	Surface	1	Class A	229
0.119944	µm^3	Surface	1	Class A	231
0.589357	µm^3	Surface	1	Class A	232
0.0983942	µm^3	Surface	1	Class A	233
0.10408	µm^3	Surface	1	Class A	234
0.379364	µm^3	Surface	1	Class A	235
0.348552	µm^3	Surface	1	Class A	236
12.6533	µm^3	Surface	1	Class A	237
0.124896	µm^3	Surface	1	Class A	238
0.333146	µm^3	Surface	1	Class A	239
0.119027	µm^3	Surface	1	Class A	241
0.0745522	µm^3	Surface	1	Class A	242
0.491054	µm^3	Surface	1	Class A	243
0.874819	µm^3	Surface	1	Class A	244
0.0834471	µm^3	Surface	1	Class A	245
0.465011	µm^3	Surface	1	Class A	246
0.370102	µm^3	Surface	1	Class A	247
0.805402	µm^3	Surface	1	Class A	248
15.4898	µm^3	Surface	1	Class A	249
15.1482	µm^3	Surface	1	Class A	251
19.1334	µm^3	Surface	1	Class A	252
0.401589	µm^3	Surface	1	Class A	253
0.737897	µm^3	Surface	1	Class A	255
0.264148	µm^3	Surface	1	Class A	256
0.316517	µm^3	Surface	1	Class A	257
0.301847	µm^3	Surface	1	Class A	258
0.264006	µm^3	Surface	1	Class A	259
1.3277	µm^3	Surface	1	Class A	261
0.35511	µm^3	Surface	1	Class A	262
0.338634	µm^3	Surface	1	Class A	263
0.295776	µm^3	Surface	1	Class A	264
1.16272	µm^3	Surface	1	Class A	265
0.260755	µm^3	Surface	1	Class A	266
0.150977	µm^3	Surface	1	Class A	267
0.335706	µm^3	Surface	1	Class A	268
0.247277	µm^3	Surface	1	Class A	269
