# Supplementary material for: Programmable artificial RNA condensates in mammalian cells
Source: Nat Nanotechnol. 2026 Apr 29;21(6):821–30. doi: 10.1038/s41565-026-02164-7 (PMC13293865; doi:10.1038/s41565-026-02164-7)
Supplement: Supplementary file 5 — Condensate volume and number quantification, as well as CCDFs, shown in Fig. 3. [file 41565_2026_2164_MOESM5_ESM.zip › Source Data Fig. 3/Condensate volume and number (Figure 3)/Condensate volume/10nt 3WT Broccoli/outside/20250523_10ntwtBr_40uMDFHBI_20-40_sample3_1_2_outside.xls]

## Sheet: Detailed
Detailed
Volume	Unit	Category	Time	Set 1	ID
0.364508	µm^3	Surface	1	Class A	1
0.0573126	µm^3	Surface	1	Class A	2
0.203391	µm^3	Surface	1	Class A	3
0.223565	µm^3	Surface	1	Class A	4
0.916359	µm^3	Surface	1	Class B	5
0.127096	µm^3	Surface	1	Class A	6
0.0823469	µm^3	Surface	1	Class A	7
1.73652	µm^3	Surface	1	Class B	8
0.143052	µm^3	Surface	1	Class B	9
0.0124712	µm^3	Surface	1	Class B	10
0.971562	µm^3	Surface	1	Class B	11
0.253092	µm^3	Surface	1	Class B	13
0.525258	µm^3	Surface	1	Class B	14
0.037964	µm^3	Surface	1	Class B	15
0.061714	µm^3	Surface	1	Class B	16
0.0709759	µm^3	Surface	1	Class B	18
0.0437407	µm^3	Surface	1	Class B	19
0.0620809	µm^3	Surface	1	Class B	20
1.34588	µm^3	Surface	1	Class B	21
3.51331	µm^3	Surface	1	Class B	22
21.4184	µm^3	Surface	1	Class B	23
0.0842727	µm^3	Surface	1	Class B	24
0.75671	µm^3	Surface	1	Class B	25
0.104996	µm^3	Surface	1	Class B	26
0.348184	µm^3	Surface	1	Class B	27
0.121503	µm^3	Surface	1	Class B	28
0.0468588	µm^3	Surface	1	Class B	29
0.238145	µm^3	Surface	1	Class B	31
1.71663	µm^3	Surface	1	Class B	32
0.558362	µm^3	Surface	1	Class B	33
0.585598	µm^3	Surface	1	Class B	34
0.0160475	µm^3	Surface	1	Class B	35
0.0894077	µm^3	Surface	1	Class B	37
0.672803	µm^3	Surface	1	Class B	38
0.0102704	µm^3	Surface	1	Class B	39
0.0451164	µm^3	Surface	1	Class B	40
0.0471339	µm^3	Surface	1	Class B	41
0.221822	µm^3	Surface	1	Class B	44
0.0159559	µm^3	Surface	1	Class B	47
0.010087	µm^3	Surface	1	Class B	48
0.420813	µm^3	Surface	1	Class B	49
0.0160475	µm^3	Surface	1	Class B	50
0.193946	µm^3	Surface	1	Class B	51
0.158641	µm^3	Surface	1	Class B	52
0.0202658	µm^3	Surface	1	Class B	53
0.0285187	µm^3	Surface	1	Class B	54
1.18357	µm^3	Surface	1	Class B	55
0.0380555	µm^3	Surface	1	Class B	56
0.0817964	µm^3	Surface	1	Class B	57
0.0249425	µm^3	Surface	1	Class B	58
0.0220081	µm^3	Surface	1	Class B	59
0.0731767	µm^3	Surface	1	Class B	60
0.0928922	µm^3	Surface	1	Class B	61
0.163868	µm^3	Surface	1	Class B	63
0.341492	µm^3	Surface	1	Class B	66
0.105271	µm^3	Surface	1	Class B	67
0.0366801	µm^3	Surface	1	Class B	69
0.942402	µm^3	Surface	1	Class B	72
1.25134	µm^3	Surface	1	Class B	73
0.200182	µm^3	Surface	1	Class B	74
0.111507	µm^3	Surface	1	Class B	76
0.350386	µm^3	Surface	1	Class B	77
0.26859	µm^3	Surface	1	Class B	78
0.167444	µm^3	Surface	1	Class B	81
0.0367717	µm^3	Surface	1	Class B	82
0.0467672	µm^3	Surface	1	Class B	85
0.0320953	µm^3	Surface	1	Class B	86
3.18419	µm^3	Surface	1	Class B	87
0.186519	µm^3	Surface	1	Class B	88
0.190553	µm^3	Surface	1	Class B	89
0.464736	µm^3	Surface	1	Class B	90
0.072168	µm^3	Surface	1	Class B	91
0.0239336	µm^3	Surface	1	Class B	93
0.203208	µm^3	Surface	1	Class B	94
0.496188	µm^3	Surface	1	Class B	95
0.624935	µm^3	Surface	1	Class B	96
0.174597	µm^3	Surface	1	Class B	97
1.37055	µm^3	Surface	1	Class B	98
0.482617	µm^3	Surface	1	Class B	99
19.3771	µm^3	Surface	1	Class B	100
0.220447	µm^3	Surface	1	Class B	101
0.474181	µm^3	Surface	1	Class B	102
0.124896	µm^3	Surface	1	Class A	106
0.19257	µm^3	Surface	1	Class A	107
0.136633	µm^3	Surface	1	Class A	108
0.0101787	µm^3	Surface	1	Class A	109
0.482068	µm^3	Surface	1	Class A	112
0.265471	µm^3	Surface	1	Class A	114
0.213845	µm^3	Surface	1	Class A	115
0.0140301	µm^3	Surface	1	Class A	116
0.0458501	µm^3	Surface	1	Class A	117
0.0180649	µm^3	Surface	1	Class A	118
0.012838	µm^3	Surface	1	Class A	119
0.829153	µm^3	Surface	1	Class A	120
0.0441995	µm^3	Surface	1	Class A	121
0.270791	µm^3	Surface	1	Class A	122
1.91167	µm^3	Surface	1	Class A	123
0.0573126	µm^3	Surface	1	Class A	124
0.0198072	µm^3	Surface	1	Class A	125
0.229617	µm^3	Surface	1	Class A	126
0.0263179	µm^3	Surface	1	Class A	127
0.0463085	µm^3	Surface	1	Class A	129
0.0124712	µm^3	Surface	1	Class A	130
0.665101	µm^3	Surface	1	Class A	131
0.678764	µm^3	Surface	1	Class A	132
0.0795957	µm^3	Surface	1	Class A	133
0.0985776	µm^3	Surface	1	Class A	134
0.0904162	µm^3	Surface	1	Class A	135
0.190736	µm^3	Surface	1	Class A	138
0.0592383	µm^3	Surface	1	Class A	139
0.12783	µm^3	Surface	1	Class A	140
0.0343875	µm^3	Surface	1	Class A	141
0.412834	µm^3	Surface	1	Class A	142
0.232552	µm^3	Surface	1	Class A	143
0.0528193	µm^3	Surface	1	Class A	144
1.33992	µm^3	Surface	1	Class A	145
0.0271432	µm^3	Surface	1	Class A	149
1.36771	µm^3	Surface	1	Class A	150
0.3425	µm^3	Surface	1	Class A	151
0.0827136	µm^3	Surface	1	Class A	153
0.0481425	µm^3	Surface	1	Class A	154
0.0488762	µm^3	Surface	1	Class A	158
0.178723	µm^3	Surface	1	Class A	159
0.241813	µm^3	Surface	1	Class A	160
0.121869	µm^3	Surface	1	Class A	162
13.7789	µm^3	Surface	1	Class A	163
0.15158	µm^3	Surface	1	Class A	165
0.340482	µm^3	Surface	1	Class A	166
0.121227	µm^3	Surface	1	Class A	167
0.219347	µm^3	Surface	1	Class A	170
0.0219163	µm^3	Surface	1	Class A	172
0.0517189	µm^3	Surface	1	Class A	173
4.43589	µm^3	Surface	1	Class A	176
0.0784034	µm^3	Surface	1	Class A	177
0.330487	µm^3	Surface	1	Class A	178
0.858771	µm^3	Surface	1	Class A	180
0.0442911	µm^3	Surface	1	Class A	182
0.0908748	µm^3	Surface	1	Class A	183
0.0424571	µm^3	Surface	1	Class A	184
0.163318	µm^3	Surface	1	Class A	186
0.0198072	µm^3	Surface	1	Class A	188
0.186701	µm^3	Surface	1	Class A	189
0.307287	µm^3	Surface	1	Class A	190
0.094818	µm^3	Surface	1	Class A	192
0.0142135	µm^3	Surface	1	Class A	194
0.561205	µm^3	Surface	1	Class A	197
0.0102704	µm^3	Surface	1	Class A	198
0.0338374	µm^3	Surface	1	Class A	199
0.0552951	µm^3	Surface	1	Class A	200
0.055937	µm^3	Surface	1	Class A	201
0.105455	µm^3	Surface	1	Class A	202
10.935	µm^3	Surface	1	Class A	203
0.0152222	µm^3	Surface	1	Class A	204
0.0211827	µm^3	Surface	1	Class A	205
1.27647	µm^3	Surface	1	Class A	208
0.209993	µm^3	Surface	1	Class A	209
0.106922	µm^3	Surface	1	Class A	210
0.180649	µm^3	Surface	1	Class A	212
0.257952	µm^3	Surface	1	Class A	214
2.91634	µm^3	Surface	1	Class A	215
0.576977	µm^3	Surface	1	Class A	216
16.9121	µm^3	Surface	1	Class A	217
13.7449	µm^3	Surface	1	Class A	218
3.12202	µm^3	Surface	1	Class A	219
0.226774	µm^3	Surface	1	Class A	220
0.385691	µm^3	Surface	1	Class A	221
7.24669	µm^3	Surface	1	Class A	222
0.336906	µm^3	Surface	1	Class A	223
0.196626	µm^3	Surface	1	Class B	224
0.544667	µm^3	Surface	1	Class B	225
