# Supplementary material for: Programmable artificial RNA condensates in mammalian cells
Source: Nat Nanotechnol. 2026 Apr 29;21(6):821–30. doi: 10.1038/s41565-026-02164-7 (PMC13293865; doi:10.1038/s41565-026-02164-7)
Supplement: Supplementary file 5 — Condensate volume and number quantification, as well as CCDFs, shown in Fig. 3. [file 41565_2026_2164_MOESM5_ESM.zip › Source Data Fig. 3/Condensate volume and number (Figure 3)/Condensate volume/10nt 3WT Broccoli/outside/20250523_10ntwtBr_40uMDFHBI_20-40_sample3_1_3_outside.xls]

## Sheet: Detailed
Detailed
Volume	Unit	Category	Time	Set 1	ID
1.40439	µm^3	Surface	1	Class B	0
0.178998	µm^3	Surface	1	Class B	1
6.47029	µm^3	Surface	1	Class B	2
0.45905	µm^3	Surface	1	Class B	3
0.268774	µm^3	Surface	1	Class B	4
0.893618	µm^3	Surface	1	Class B	5
3.60014	µm^3	Surface	1	Class B	6
0.4508	µm^3	Surface	1	Class B	7
0.199172	µm^3	Surface	1	Class B	8
0.0565786	µm^3	Surface	1	Class B	9
0.0591463	µm^3	Surface	1	Class B	11
0.166161	µm^3	Surface	1	Class B	13
2.50066	µm^3	Surface	1	Class B	15
0.315266	µm^3	Surface	1	Class B	17
0.112424	µm^3	Surface	1	Class B	18
0.0892239	µm^3	Surface	1	Class B	19
0.118477	µm^3	Surface	1	Class B	21
0.466569	µm^3	Surface	1	Class B	22
9.76633	µm^3	Surface	1	Class B	23
0.372026	µm^3	Surface	1	Class B	24
0.181658	µm^3	Surface	1	Class A	25
0.679589	µm^3	Surface	1	Class B	28
0.0545617	µm^3	Surface	1	Class B	30
0.0376885	µm^3	Surface	1	Class B	31
0.0216413	µm^3	Surface	1	Class B	32
0.591009	µm^3	Surface	1	Class B	33
0.152223	µm^3	Surface	1	Class B	37
0.0280601	µm^3	Surface	1	Class B	38
0.0143053	µm^3	Surface	1	Class B	41
0.0952767	µm^3	Surface	1	Class B	42
0.530576	µm^3	Surface	1	Class B	44
5.12337	µm^3	Surface	1	Class B	45
0.106555	µm^3	Surface	1	Class B	46
0.0978439	µm^3	Surface	1	Class A	47
0.152314	µm^3	Surface	1	Class B	48
36.3411	µm^3	Surface	1	Class B	49
3.92228	µm^3	Surface	1	Class B	50
0.789723	µm^3	Surface	1	Class A	51
1.92093	µm^3	Surface	1	Class B	52
0.060522	µm^3	Surface	1	Class A	56
0.186243	µm^3	Surface	1	Class B	57
0.0184317	µm^3	Surface	1	Class A	58
0.0181567	µm^3	Surface	1	Class A	59
0.545982	µm^3	Surface	1	Class A	60
0.0440161	µm^3	Surface	1	Class A	61
0.923054	µm^3	Surface	1	Class B	62
0.0474088	µm^3	Surface	1	Class B	63
7.19048	µm^3	Surface	1	Class B	64
0.102154	µm^3	Surface	1	Class B	65
0.951846	µm^3	Surface	1	Class A	66
1.26583	µm^3	Surface	1	Class A	67
0.0343876	µm^3	Surface	1	Class B	72
0.120127	µm^3	Surface	1	Class A	74
0.011921	µm^3	Surface	1	Class A	75
0.470788	µm^3	Surface	1	Class A	78
0.173863	µm^3	Surface	1	Class A	79
0.0419986	µm^3	Surface	1	Class A	82
0.456208	µm^3	Surface	1	Class A	83
0.598435	µm^3	Surface	1	Class A	84
1.32259	µm^3	Surface	1	Class A	85
0.309304	µm^3	Surface	1	Class A	89
25.5809	µm^3	Surface	1	Class A	90
0.633374	µm^3	Surface	1	Class A	91
0.393026	µm^3	Surface	1	Class A	92
1.21549	µm^3	Surface	1	Class A	93
0.666203	µm^3	Surface	1	Class A	94
8.35809	µm^3	Surface	1	Class A	95
2.00603	µm^3	Surface	1	Class A	98
9.32372	µm^3	Surface	1	Class A	99
0.23842	µm^3	Surface	1	Class A	100
20.0445	µm^3	Surface	1	Class A	101
0.0546533	µm^3	Surface	1	Class A	102
3.8989	µm^3	Surface	1	Class A	103
11.5094	µm^3	Surface	1	Class A	105
0.0629982	µm^3	Surface	1	Class A	106
0.120311	µm^3	Surface	1	Class A	107
0.217971	µm^3	Surface	1	Class A	108
0.125629	µm^3	Surface	1	Class A	109
0.0398896	µm^3	Surface	1	Class A	110
0.620442	µm^3	Surface	1	Class A	111
1.13341	µm^3	Surface	1	Class A	112
0.575602	µm^3	Surface	1	Class A	113
2.17054	µm^3	Surface	1	Class A	114
0.138008	µm^3	Surface	1	Class A	115
0.495822	µm^3	Surface	1	Class A	116
0.0117376	µm^3	Surface	1	Class A	120
0.0274183	µm^3	Surface	1	Class A	121
0.504167	µm^3	Surface	1	Class A	122
0.381472	µm^3	Surface	1	Class A	123
0.182941	µm^3	Surface	1	Class A	124
0.512816	µm^3	Surface	1	Class B	125
0.328377	µm^3	Surface	1	Class B	127
