# Supplementary material for: Programmable artificial RNA condensates in mammalian cells
Source: Nat Nanotechnol. 2026 Apr 29;21(6):821–30. doi: 10.1038/s41565-026-02164-7 (PMC13293865; doi:10.1038/s41565-026-02164-7)
Supplement: Supplementary file 5 — Condensate volume and number quantification, as well as CCDFs, shown in Fig. 3. [file 41565_2026_2164_MOESM5_ESM.zip › Source Data Fig. 3/Condensate volume and number (Figure 3)/Condensate volume/10nt 3WT Broccoli/outside/20250523_10ntwtBr_40uMDFHBI_20-40_sample3_1_4_outside.xls]

## Sheet: Detailed
Detailed
Volume	Unit	Category	Time	Set 1	ID
0.488394	µm^3	Surface	1	Class B	0
0.0254009	µm^3	Surface	1	Class A	1
0.0213661	µm^3	Surface	1	Class B	6
0.0338373	µm^3	Surface	1	Class A	7
0.696004	µm^3	Surface	1	Class B	8
0.498665	µm^3	Surface	1	Class A	10
0.742954	µm^3	Surface	1	Class A	15
0.146262	µm^3	Surface	1	Class B	19
0.372027	µm^3	Surface	1	Class B	21
0.0124713	µm^3	Surface	1	Class B	22
0.318658	µm^3	Surface	1	Class B	23
0.0984863	µm^3	Surface	1	Class B	24
0.993022	µm^3	Surface	1	Class A	25
0.51783	µm^3	Surface	1	Class B	26
0.0220998	µm^3	Surface	1	Class B	27
0.626953	µm^3	Surface	1	Class B	28
0.447406	µm^3	Surface	1	Class A	29
0.0372304	µm^3	Surface	1	Class B	33
0.0701505	µm^3	Surface	1	Class B	34
2.35715	µm^3	Surface	1	Class B	37
21.2926	µm^3	Surface	1	Class B	38
0.0215495	µm^3	Surface	1	Class B	39
0.292431	µm^3	Surface	1	Class B	40
0.0141218	µm^3	Surface	1	Class B	41
0.0102705	µm^3	Surface	1	Class B	42
0.0450249	µm^3	Surface	1	Class B	44
1.04556	µm^3	Surface	1	Class B	45
0.0321867	µm^3	Surface	1	Class B	46
2.94623	µm^3	Surface	1	Class A	47
0.363223	µm^3	Surface	1	Class B	49
0.0552953	µm^3	Surface	1	Class A	51
0.147545	µm^3	Surface	1	Class B	53
0.0181567	µm^3	Surface	1	Class B	54
0.0118293	µm^3	Surface	1	Class B	55
0.0341125	µm^3	Surface	1	Class A	57
0.0822549	µm^3	Surface	1	Class B	59
0.0224665	µm^3	Surface	1	Class A	60
0.193304	µm^3	Surface	1	Class A	61
4.70934	µm^3	Surface	1	Class B	62
0.0179733	µm^3	Surface	1	Class B	65
0.251075	µm^3	Surface	1	Class B	66
0.0137551	µm^3	Surface	1	Class B	68
0.0143051	µm^3	Surface	1	Class B	69
0.321134	µm^3	Surface	1	Class B	70
0.0232001	µm^3	Surface	1	Class A	73
1.13846	µm^3	Surface	1	Class B	75
0.807602	µm^3	Surface	1	Class B	77
0.330304	µm^3	Surface	1	Class B	79
0.40834	µm^3	Surface	1	Class B	81
0.0569457	µm^3	Surface	1	Class A	86
0.235761	µm^3	Surface	1	Class B	87
0.0124713	µm^3	Surface	1	Class B	88
0.285829	µm^3	Surface	1	Class A	89
0.0102704	µm^3	Surface	1	Class A	90
0.845199	µm^3	Surface	1	Class B	91
1.45354	µm^3	Surface	1	Class A	92
0.0856479	µm^3	Surface	1	Class A	93
0.145895	µm^3	Surface	1	Class A	94
0.554327	µm^3	Surface	1	Class A	96
0.183034	µm^3	Surface	1	Class A	98
0.115725	µm^3	Surface	1	Class A	100
0.0456667	µm^3	Surface	1	Class A	101
0.698297	µm^3	Surface	1	Class A	102
0.0333789	µm^3	Surface	1	Class A	103
0.0384225	µm^3	Surface	1	Class B	104
0.14727	µm^3	Surface	1	Class B	105
0.0108206	µm^3	Surface	1	Class A	108
0.491787	µm^3	Surface	1	Class A	109
2.84839	µm^3	Surface	1	Class A	111
0.45144	µm^3	Surface	1	Class B	112
0.93415	µm^3	Surface	1	Class A	113
2.42575	µm^3	Surface	1	Class B	115
0.105822	µm^3	Surface	1	Class A	116
1.2065	µm^3	Surface	1	Class B	117
0.138009	µm^3	Surface	1	Class A	118
0.46602	µm^3	Surface	1	Class A	119
0.0296191	µm^3	Surface	1	Class B	120
4.26149	µm^3	Surface	1	Class B	121
0.112608	µm^3	Surface	1	Class B	123
0.0567625	µm^3	Surface	1	Class B	124
0.0983943	µm^3	Surface	1	Class A	125
0.025401	µm^3	Surface	1	Class B	126
0.0473172	µm^3	Surface	1	Class A	128
0.0133882	µm^3	Surface	1	Class B	130
0.0771196	µm^3	Surface	1	Class A	132
0.0159558	µm^3	Surface	1	Class B	133
0.0242089	µm^3	Surface	1	Class B	134
0.0727182	µm^3	Surface	1	Class B	135
0.0672162	µm^3	Surface	1	Class A	136
0.0783119	µm^3	Surface	1	Class B	137
0.0193487	µm^3	Surface	1	Class B	138
0.22494	µm^3	Surface	1	Class B	139
0.0101787	µm^3	Surface	1	Class A	140
0.0907831	µm^3	Surface	1	Class B	141
1.80053	µm^3	Surface	1	Class A	142
0.0962849	µm^3	Surface	1	Class A	143
0.021733	µm^3	Surface	1	Class B	144
0.0416319	µm^3	Surface	1	Class B	145
0.343508	µm^3	Surface	1	Class B	146
0.105455	µm^3	Surface	1	Class B	147
0.447038	µm^3	Surface	1	Class B	149
0.351212	µm^3	Surface	1	Class B	150
0.12407	µm^3	Surface	1	Class A	152
0.80045	µm^3	Surface	1	Class B	156
0.0103622	µm^3	Surface	1	Class A	157
0.345617	µm^3	Surface	1	Class A	158
0.011921	µm^3	Surface	1	Class B	159
0.0279685	µm^3	Surface	1	Class A	160
6.88275	µm^3	Surface	1	Class B	161
0.0103621	µm^3	Surface	1	Class A	164
0.0141218	µm^3	Surface	1	Class B	165
0.114075	µm^3	Surface	1	Class B	166
0.106464	µm^3	Surface	1	Class B	170
0.0385142	µm^3	Surface	1	Class A	173
0.120678	µm^3	Surface	1	Class B	174
0.0551118	µm^3	Surface	1	Class B	175
0.157541	µm^3	Surface	1	Class A	176
0.355704	µm^3	Surface	1	Class B	177
1.70443	µm^3	Surface	1	Class A	178
0.0337457	µm^3	Surface	1	Class B	179
1.11617	µm^3	Surface	1	Class B	180
0.041265	µm^3	Surface	1	Class A	181
15.1469	µm^3	Surface	1	Class A	182
0.0442913	µm^3	Surface	1	Class B	183
0.122786	µm^3	Surface	1	Class A	184
0.454466	µm^3	Surface	1	Class A	185
0.0784036	µm^3	Surface	1	Class B	186
0.0361298	µm^3	Surface	1	Class B	191
0.0438326	µm^3	Surface	1	Class B	192
0.101329	µm^3	Surface	1	Class B	193
0.108389	µm^3	Surface	1	Class A	196
0.235761	µm^3	Surface	1	Class B	197
0.0510769	µm^3	Surface	1	Class B	199
0.0883072	µm^3	Surface	1	Class B	200
0.0621726	µm^3	Surface	1	Class B	202
0.0176981	µm^3	Surface	1	Class B	205
0.0947261	µm^3	Surface	1	Class B	208
0.0277851	µm^3	Surface	1	Class B	210
0.0511686	µm^3	Surface	1	Class B	213
0.0102704	µm^3	Surface	1	Class B	214
0.143327	µm^3	Surface	1	Class A	215
1.58348	µm^3	Surface	1	Class A	217
0.0535529	µm^3	Surface	1	Class B	219
0.0557537	µm^3	Surface	1	Class B	220
0.333971	µm^3	Surface	1	Class A	221
0.453457	µm^3	Surface	1	Class B	222
0.837681	µm^3	Surface	1	Class A	223
0.157908	µm^3	Surface	1	Class B	224
0.0708842	µm^3	Surface	1	Class B	226
0.152406	µm^3	Surface	1	Class B	227
0.0832637	µm^3	Surface	1	Class B	228
0.915167	µm^3	Surface	1	Class A	230
0.0552034	µm^3	Surface	1	Class B	231
0.26162	µm^3	Surface	1	Class B	232
0.109582	µm^3	Surface	1	Class B	233
0.33388	µm^3	Surface	1	Class B	235
0.0159559	µm^3	Surface	1	Class B	236
0.238145	µm^3	Surface	1	Class B	237
0.125262	µm^3	Surface	1	Class B	238
0.240163	µm^3	Surface	1	Class B	239
0.077578	µm^3	Surface	1	Class B	240
0.0249424	µm^3	Surface	1	Class B	241
0.565973	µm^3	Surface	1	Class B	244
0.538647	µm^3	Surface	1	Class B	247
0.0420904	µm^3	Surface	1	Class B	250
1.72158	µm^3	Surface	1	Class B	251
0.124346	µm^3	Surface	1	Class B	253
0.0915167	µm^3	Surface	1	Class B	254
0.0515355	µm^3	Surface	1	Class B	255
0.0924337	µm^3	Surface	1	Class B	256
0.0291606	µm^3	Surface	1	Class B	257
0.194129	µm^3	Surface	1	Class B	258
0.146262	µm^3	Surface	1	Class B	259
0.0295274	µm^3	Surface	1	Class B	260
0.0916086	µm^3	Surface	1	Class B	262
0.0595134	µm^3	Surface	1	Class B	263
0.108023	µm^3	Surface	1	Class B	264
0.207609	µm^3	Surface	1	Class B	266
0.177165	µm^3	Surface	1	Class B	267
0.0306278	µm^3	Surface	1	Class B	268
0.22008	µm^3	Surface	1	Class B	269
0.0696004	µm^3	Surface	1	Class B	270
0.580736	µm^3	Surface	1	Class B	273
0.0685917	µm^3	Surface	1	Class B	275
0.082255	µm^3	Surface	1	Class B	276
0.0161392	µm^3	Surface	1	Class B	277
0.204675	µm^3	Surface	1	Class B	279
0.512695	µm^3	Surface	1	Class B	280
0.0479592	µm^3	Surface	1	Class B	281
0.129297	µm^3	Surface	1	Class B	282
0.0142135	µm^3	Surface	1	Class B	284
0.0693251	µm^3	Surface	1	Class B	285
0.0490595	µm^3	Surface	1	Class B	287
0.147729	µm^3	Surface	1	Class B	290
0.0289772	µm^3	Surface	1	Class B	291
0.0273267	µm^3	Surface	1	Class B	292
0.0212744	µm^3	Surface	1	Class B	293
