# Supplementary material for: Programmable artificial RNA condensates in mammalian cells
Source: Nat Nanotechnol. 2026 Apr 29;21(6):821–30. doi: 10.1038/s41565-026-02164-7 (PMC13293865; doi:10.1038/s41565-026-02164-7)
Supplement: Supplementary file 5 — Condensate volume and number quantification, as well as CCDFs, shown in Fig. 3. [file 41565_2026_2164_MOESM5_ESM.zip › Source Data Fig. 3/Condensate volume and number (Figure 3)/Condensate volume/10nt 3WT Broccoli/outside/20250523_10ntwtBr_40uMDFHBI_20-40_sample3_1_5_3 cells_outside.xls]

## Sheet: Detailed
Detailed
Volume	Unit	Category	Time	Set 1	ID
0.0512603	µm^3	Surface	1	Class C	0
0.270607	µm^3	Surface	1	Class C	1
0.731216	µm^3	Surface	1	Class C	2
0.2276	µm^3	Surface	1	Class C	3
0.19578	µm^3	Surface	1	Class C	4
0.300043	µm^3	Surface	1	Class C	5
0.196239	µm^3	Surface	1	Class C	6
0.0726264	µm^3	Surface	1	Class C	7
0.194404	µm^3	Surface	1	Class C	8
0.29179	µm^3	Surface	1	Class A	9
2.14606	µm^3	Surface	1	Class A	10
0.384131	µm^3	Surface	1	Class A	11
0.191378	µm^3	Surface	1	Class A	12
0.753867	µm^3	Surface	1	Class C	13
0.658041	µm^3	Surface	1	Class A	14
0.0403481	µm^3	Surface	1	Class C	15
0.0124712	µm^3	Surface	1	Class C	16
1.05703	µm^3	Surface	1	Class C	18
0.483259	µm^3	Surface	1	Class A	19
0.53672	µm^3	Surface	1	Class C	20
0.251625	µm^3	Surface	1	Class A	21
1.73148	µm^3	Surface	1	Class C	22
0.142227	µm^3	Surface	1	Class A	23
0.122603	µm^3	Surface	1	Class A	24
0.548825	µm^3	Surface	1	Class C	25
1.03823	µm^3	Surface	1	Class A	26
0.219805	µm^3	Surface	1	Class A	27
0.0819799	µm^3	Surface	1	Class A	28
0.357998	µm^3	Surface	1	Class A	29
0.536538	µm^3	Surface	1	Class C	30
0.0195322	µm^3	Surface	1	Class A	31
0.375695	µm^3	Surface	1	Class A	32
0.112883	µm^3	Surface	1	Class B	34
0.011921	µm^3	Surface	1	Class B	35
0.640617	µm^3	Surface	1	Class B	36
0.0120127	µm^3	Surface	1	Class B	38
1.20008	µm^3	Surface	1	Class B	44
0.0764779	µm^3	Surface	1	Class B	45
2.17522	µm^3	Surface	1	Class B	46
0.500865	µm^3	Surface	1	Class B	47
0.893617	µm^3	Surface	1	Class B	48
0.14672	µm^3	Surface	1	Class B	49
0.2055	µm^3	Surface	1	Class B	50
0.481059	µm^3	Surface	1	Class B	51
0.513795	µm^3	Surface	1	Class B	52
0.079504	µm^3	Surface	1	Class B	53
0.64511	µm^3	Surface	1	Class B	54
