# Supplementary material for: Programmable artificial RNA condensates in mammalian cells
Source: Nat Nanotechnol. 2026 Apr 29;21(6):821–30. doi: 10.1038/s41565-026-02164-7 (PMC13293865; doi:10.1038/s41565-026-02164-7)
Supplement: Supplementary file 5 — Condensate volume and number quantification, as well as CCDFs, shown in Fig. 3. [file 41565_2026_2164_MOESM5_ESM.zip › Source Data Fig. 3/Condensate volume and number (Figure 3)/Condensate volume/10nt 3WT Broccoli/outside/20250523_10ntwtBr_40uMDFHBI_20-40_sample3_1_6_outside.xls]

## Sheet: Detailed
Detailed
Volume	Unit	Category	Time	Set 1	ID
0.0371388	µm^3	Surface	1	Class B	0
0.116826	µm^3	Surface	1	Class B	1
0.0923416	µm^3	Surface	1	Class B	2
0.262078	µm^3	Surface	1	Class B	3
0.0465836	µm^3	Surface	1	Class B	4
0.186518	µm^3	Surface	1	Class B	5
8.50271	µm^3	Surface	1	Class B	6
0.222281	µm^3	Surface	1	Class B	8
0.138559	µm^3	Surface	1	Class B	9
0.502058	µm^3	Surface	1	Class B	10
0.0438324	µm^3	Surface	1	Class B	11
3.4813	µm^3	Surface	1	Class B	12
0.7955	µm^3	Surface	1	Class B	13
0.0944505	µm^3	Surface	1	Class B	14
0.12728	µm^3	Surface	1	Class B	15
1.92002	µm^3	Surface	1	Class B	16
0.0120128	µm^3	Surface	1	Class B	18
0.318934	µm^3	Surface	1	Class B	19
0.704348	µm^3	Surface	1	Class B	21
0.0220082	µm^3	Surface	1	Class B	23
0.0836305	µm^3	Surface	1	Class B	24
0.226315	µm^3	Surface	1	Class B	26
0.505634	µm^3	Surface	1	Class B	28
0.138925	µm^3	Surface	1	Class B	29
0.660699	µm^3	Surface	1	Class B	30
0.0238422	µm^3	Surface	1	Class B	35
0.306003	µm^3	Surface	1	Class B	36
0.0602471	µm^3	Surface	1	Class B	37
1.28573	µm^3	Surface	1	Class B	38
0.69041	µm^3	Surface	1	Class B	39
0.0767527	µm^3	Surface	1	Class B	40
1.36284	µm^3	Surface	1	Class B	42
0.459327	µm^3	Surface	1	Class B	43
0.139018	µm^3	Surface	1	Class B	45
0.137	µm^3	Surface	1	Class B	46
0.160842	µm^3	Surface	1	Class B	48
0.0175148	µm^3	Surface	1	Class B	49
1.15762	µm^3	Surface	1	Class B	52
0.0433742	µm^3	Surface	1	Class B	53
0.0983943	µm^3	Surface	1	Class B	55
1.79146	µm^3	Surface	1	Class B	56
0.357723	µm^3	Surface	1	Class B	58
0.0718009	µm^3	Surface	1	Class B	61
0.0921582	µm^3	Surface	1	Class B	63
0.0417235	µm^3	Surface	1	Class B	64
1.38403	µm^3	Surface	1	Class B	65
0.0303525	µm^3	Surface	1	Class B	68
1.0849	µm^3	Surface	1	Class B	70
0.199263	µm^3	Surface	1	Class B	71
0.0176981	µm^3	Surface	1	Class B	74
0.114992	µm^3	Surface	1	Class B	76
0.744421	µm^3	Surface	1	Class B	78
0.458867	µm^3	Surface	1	Class B	79
0.0672161	µm^3	Surface	1	Class B	80
0.0556623	µm^3	Surface	1	Class B	81
0.0600635	µm^3	Surface	1	Class B	82
1.66114	µm^3	Surface	1	Class B	84
0.199631	µm^3	Surface	1	Class B	85
0.321133	µm^3	Surface	1	Class B	86
0.0145803	µm^3	Surface	1	Class B	89
0.621084	µm^3	Surface	1	Class B	91
0.773491	µm^3	Surface	1	Class B	93
0.641074	µm^3	Surface	1	Class B	94
1.25703	µm^3	Surface	1	Class B	95
0.198072	µm^3	Surface	1	Class B	96
0.159467	µm^3	Surface	1	Class B	99
1.13818	µm^3	Surface	1	Class B	100
0.0540111	µm^3	Surface	1	Class B	101
7.60441	µm^3	Surface	1	Class B	102
0.414942	µm^3	Surface	1	Class B	103
0.0383306	µm^3	Surface	1	Class B	104
0.0379634	µm^3	Surface	1	Class B	105
0.840249	µm^3	Surface	1	Class B	106
0.290691	µm^3	Surface	1	Class B	107
0.179457	µm^3	Surface	1	Class B	108
0.320858	µm^3	Surface	1	Class B	109
0.0697839	µm^3	Surface	1	Class B	110
0.0585967	µm^3	Surface	1	Class B	111
0.0178815	µm^3	Surface	1	Class B	112
0.162308	µm^3	Surface	1	Class B	113
0.933875	µm^3	Surface	1	Class B	114
0.570374	µm^3	Surface	1	Class B	116
0.0337457	µm^3	Surface	1	Class B	118
0.17588	µm^3	Surface	1	Class B	119
0.0988525	µm^3	Surface	1	Class B	120
0.127279	µm^3	Surface	1	Class B	121
0.172672	µm^3	Surface	1	Class B	122
9.1601	µm^3	Surface	1	Class B	123
0.0418152	µm^3	Surface	1	Class B	124
0.0360384	µm^3	Surface	1	Class B	125
0.186335	µm^3	Surface	1	Class B	126
0.109673	µm^3	Surface	1	Class B	127
1.14286	µm^3	Surface	1	Class B	128
0.0517187	µm^3	Surface	1	Class B	131
0.0594219	µm^3	Surface	1	Class B	133
0.109765	µm^3	Surface	1	Class B	134
0.970462	µm^3	Surface	1	Class B	136
0.0966519	µm^3	Surface	1	Class B	138
0.0324616	µm^3	Surface	1	Class B	139
0.751666	µm^3	Surface	1	Class B	140
0.0161391	µm^3	Surface	1	Class B	141
0.339383	µm^3	Surface	1	Class B	142
0.149012	µm^3	Surface	1	Class B	143
0.0402565	µm^3	Surface	1	Class B	144
7.65403	µm^3	Surface	1	Class B	146
0.0199905	µm^3	Surface	1	Class B	147
0.172396	µm^3	Surface	1	Class B	148
0.399445	µm^3	Surface	1	Class B	150
0.0613472	µm^3	Surface	1	Class B	151
0.311138	µm^3	Surface	1	Class B	152
0.295916	µm^3	Surface	1	Class B	153
0.0259513	µm^3	Surface	1	Class B	158
0.381841	µm^3	Surface	1	Class B	159
0.0685912	µm^3	Surface	1	Class B	161
0.0813382	µm^3	Surface	1	Class B	165
0.122878	µm^3	Surface	1	Class B	167
0.0163227	µm^3	Surface	1	Class B	168
0.29344	µm^3	Surface	1	Class B	170
0.0385141	µm^3	Surface	1	Class B	172
0.330029	µm^3	Surface	1	Class B	173
0.0659323	µm^3	Surface	1	Class B	174
0.0487846	µm^3	Surface	1	Class B	177
0.0492432	µm^3	Surface	1	Class B	179
0.0527279	µm^3	Surface	1	Class B	181
0.174597	µm^3	Surface	1	Class B	182
0.0613471	µm^3	Surface	1	Class B	184
0.995131	µm^3	Surface	1	Class B	185
0.0599716	µm^3	Surface	1	Class B	187
0.166252	µm^3	Surface	1	Class B	189
0.0123795	µm^3	Surface	1	Class B	191
0.0706093	µm^3	Surface	1	Class B	193
0.091333	µm^3	Surface	1	Class B	195
0.285462	µm^3	Surface	1	Class B	196
0.038606	µm^3	Surface	1	Class B	198
0.0480507	µm^3	Surface	1	Class B	199
0.211552	µm^3	Surface	1	Class B	200
0.319299	µm^3	Surface	1	Class B	204
0.0830807	µm^3	Surface	1	Class B	205
0.0263177	µm^3	Surface	1	Class B	206
0.245389	µm^3	Surface	1	Class B	207
0.0763863	µm^3	Surface	1	Class B	209
0.238237	µm^3	Surface	1	Class B	210
0.0680414	µm^3	Surface	1	Class B	212
0.138191	µm^3	Surface	1	Class B	215
0.0377805	µm^3	Surface	1	Class B	216
0.0218245	µm^3	Surface	1	Class B	221
0.024484	µm^3	Surface	1	Class B	222
0.160567	µm^3	Surface	1	Class B	223
0.262536	µm^3	Surface	1	Class B	225
0.0749193	µm^3	Surface	1	Class B	226
0.542406	µm^3	Surface	1	Class B	228
0.204766	µm^3	Surface	1	Class B	230
0.0201741	µm^3	Surface	1	Class B	233
0.0113709	µm^3	Surface	1	Class B	235
0.125721	µm^3	Surface	1	Class B	236
0.1613	µm^3	Surface	1	Class B	237
0.318657	µm^3	Surface	1	Class B	238
0.513887	µm^3	Surface	1	Class B	239
0.290322	µm^3	Surface	1	Class B	241
0.0935339	µm^3	Surface	1	Class B	242
0.0386058	µm^3	Surface	1	Class B	244
0.0243006	µm^3	Surface	1	Class B	248
0.821081	µm^3	Surface	1	Class B	249
0.949738	µm^3	Surface	1	Class B	251
0.0202658	µm^3	Surface	1	Class B	253
0.224574	µm^3	Surface	1	Class B	254
0.316548	µm^3	Surface	1	Class B	255
0.061072	µm^3	Surface	1	Class B	256
0.622094	µm^3	Surface	1	Class B	257
0.0298026	µm^3	Surface	1	Class B	258
0.0683167	µm^3	Surface	1	Class B	260
2.22189	µm^3	Surface	1	Class B	261
0.87308	µm^3	Surface	1	Class B	262
0.372486	µm^3	Surface	1	Class B	264
0.122878	µm^3	Surface	1	Class B	265
0.0967436	µm^3	Surface	1	Class B	266
0.604397	µm^3	Surface	1	Class B	267
0.0425487	µm^3	Surface	1	Class B	268
0.0389727	µm^3	Surface	1	Class B	269
0.627962	µm^3	Surface	1	Class B	270
0.128931	µm^3	Surface	1	Class B	273
0.0323699	µm^3	Surface	1	Class B	275
0.95524	µm^3	Surface	1	Class B	276
0.155156	µm^3	Surface	1	Class A	277
0.31664	µm^3	Surface	1	Class B	278
0.272165	µm^3	Surface	1	Class B	279
0.314531	µm^3	Surface	1	Class B	283
0.0926167	µm^3	Surface	1	Class B	284
0.180374	µm^3	Surface	1	Class B	285
0.269873	µm^3	Surface	1	Class B	286
0.927455	µm^3	Surface	1	Class A	287
0.0145803	µm^3	Surface	1	Class B	289
0.597059	µm^3	Surface	1	Class B	290
0.897193	µm^3	Surface	1	Class A	292
1.47802	µm^3	Surface	1	Class B	293
0.378448	µm^3	Surface	1	Class A	294
0.0139384	µm^3	Surface	1	Class B	295
0.580004	µm^3	Surface	1	Class B	297
1.02062	µm^3	Surface	1	Class A	298
0.0817044	µm^3	Surface	1	Class A	300
0.0142135	µm^3	Surface	1	Class B	301
0.101145	µm^3	Surface	1	Class B	302
0.0926169	µm^3	Surface	1	Class B	303
0.790729	µm^3	Surface	1	Class A	304
0.523792	µm^3	Surface	1	Class B	306
0.125263	µm^3	Surface	1	Class A	307
0.342499	µm^3	Surface	1	Class B	308
0.0714346	µm^3	Surface	1	Class B	309
0.158824	µm^3	Surface	1	Class A	311
0.120677	µm^3	Surface	1	Class B	312
2.52322	µm^3	Surface	1	Class B	313
0.128655	µm^3	Surface	1	Class B	316
1.66693	µm^3	Surface	1	Class A	317
0.551851	µm^3	Surface	1	Class A	320
0.0250342	µm^3	Surface	1	Class B	322
0.0655653	µm^3	Surface	1	Class B	323
1.85674	µm^3	Surface	1	Class B	324
0.0539198	µm^3	Surface	1	Class B	325
0.154423	µm^3	Surface	1	Class B	326
0.0741855	µm^3	Surface	1	Class B	328
0.0437407	µm^3	Surface	1	Class B	329
0.0290688	µm^3	Surface	1	Class A	330
2.8306	µm^3	Surface	1	Class B	331
0.0243921	µm^3	Surface	1	Class B	332
0.969913	µm^3	Surface	1	Class A	333
0.0473174	µm^3	Surface	1	Class B	334
0.309212	µm^3	Surface	1	Class A	338
0.58303	µm^3	Surface	1	Class B	340
0.341859	µm^3	Surface	1	Class B	341
0.197797	µm^3	Surface	1	Class B	342
1.29013	µm^3	Surface	1	Class B	344
0.735526	µm^3	Surface	1	Class A	345
0.24924	µm^3	Surface	1	Class A	346
0.541121	µm^3	Surface	1	Class B	347
0.449238	µm^3	Surface	1	Class A	348
0.0613476	µm^3	Surface	1	Class B	351
0.537912	µm^3	Surface	1	Class A	352
0.770006	µm^3	Surface	1	Class A	353
0.630531	µm^3	Surface	1	Class B	356
0.8905	µm^3	Surface	1	Class B	357
0.619345	µm^3	Surface	1	Class A	358
0.406139	µm^3	Surface	1	Class A	360
1.05519	µm^3	Surface	1	Class B	361
0.374044	µm^3	Surface	1	Class B	362
0.417512	µm^3	Surface	1	Class A	363
0.781193	µm^3	Surface	1	Class B	364
0.0396142	µm^3	Surface	1	Class B	365
0.9855	µm^3	Surface	1	Class A	366
0.0523604	µm^3	Surface	1	Class B	367
0.427323	µm^3	Surface	1	Class B	368
0.420994	µm^3	Surface	1	Class A	370
0.0295275	µm^3	Surface	1	Class B	372
0.0254927	µm^3	Surface	1	Class B	373
0.168361	µm^3	Surface	1	Class B	374
0.521591	µm^3	Surface	1	Class B	375
0.0145803	µm^3	Surface	1	Class B	376
0.0447494	µm^3	Surface	1	Class B	377
0.135808	µm^3	Surface	1	Class B	378
1.28646	µm^3	Surface	1	Class A	381
0.0320034	µm^3	Surface	1	Class B	382
0.322142	µm^3	Surface	1	Class B	383
0.0290688	µm^3	Surface	1	Class B	384
0.0464	µm^3	Surface	1	Class B	386
0.173864	µm^3	Surface	1	Class B	387
0.0124711	µm^3	Surface	1	Class A	389
0.974496	µm^3	Surface	1	Class A	390
0.496281	µm^3	Surface	1	Class A	391
0.105088	µm^3	Surface	1	Class B	392
1.11452	µm^3	Surface	1	Class B	393
0.368726	µm^3	Surface	1	Class A	394
0.31664	µm^3	Surface	1	Class B	395
0.44502	µm^3	Surface	1	Class B	396
0.398439	µm^3	Surface	1	Class B	398
0.0637318	µm^3	Surface	1	Class B	399
0.267124	µm^3	Surface	1	Class B	401
0.428422	µm^3	Surface	1	Class A	402
0.801734	µm^3	Surface	1	Class B	403
0.285737	µm^3	Surface	1	Class A	405
0.154332	µm^3	Surface	1	Class B	406
0.0500684	µm^3	Surface	1	Class B	407
0.618241	µm^3	Surface	1	Class A	408
0.308479	µm^3	Surface	1	Class A	409
0.407148	µm^3	Surface	1	Class B	410
0.0135715	µm^3	Surface	1	Class B	411
0.460427	µm^3	Surface	1	Class B	413
1.01714	µm^3	Surface	1	Class B	414
0.0819802	µm^3	Surface	1	Class B	416
0.0295274	µm^3	Surface	1	Class B	417
0.0133881	µm^3	Surface	1	Class B	418
0.0953678	µm^3	Surface	1	Class B	419
0.401829	µm^3	Surface	1	Class A	422
0.0781283	µm^3	Surface	1	Class B	424
0.180007	µm^3	Surface	1	Class B	425
0.197797	µm^3	Surface	1	Class B	426
1.54404	µm^3	Surface	1	Class B	427
1.80869	µm^3	Surface	1	Class A	428
0.0553868	µm^3	Surface	1	Class B	429
0.0983028	µm^3	Surface	1	Class B	430
0.116184	µm^3	Surface	1	Class A	431
0.059055	µm^3	Surface	1	Class B	432
0.12517	µm^3	Surface	1	Class A	433
0.328654	µm^3	Surface	1	Class B	434
0.637866	µm^3	Surface	1	Class B	435
0.0808792	µm^3	Surface	1	Class A	436
0.0985779	µm^3	Surface	1	Class A	438
1.48591	µm^3	Surface	1	Class B	439
0.684632	µm^3	Surface	1	Class A	440
0.228332	µm^3	Surface	1	Class B	441
0.506367	µm^3	Surface	1	Class A	442
0.173039	µm^3	Surface	1	Class B	444
0.187252	µm^3	Surface	1	Class B	445
0.474089	µm^3	Surface	1	Class A	446
0.990636	µm^3	Surface	1	Class B	447
0.850611	µm^3	Surface	1	Class A	450
1.00632	µm^3	Surface	1	Class B	452
0.0279685	µm^3	Surface	1	Class B	453
0.668768	µm^3	Surface	1	Class A	454
0.273176	µm^3	Surface	1	Class B	455
0.0482344	µm^3	Surface	1	Class B	456
1.38962	µm^3	Surface	1	Class B	457
0.0107289	µm^3	Surface	1	Class A	458
1.16881	µm^3	Surface	1	Class B	460
0.730117	µm^3	Surface	1	Class B	461
0.728466	µm^3	Surface	1	Class A	462
0.260611	µm^3	Surface	1	Class A	463
0.0505264	µm^3	Surface	1	Class B	464
0.355154	µm^3	Surface	1	Class A	465
1.2518	µm^3	Surface	1	Class B	466
0.0520859	µm^3	Surface	1	Class A	469
0.537546	µm^3	Surface	1	Class A	470
0.367261	µm^3	Surface	1	Class B	471
0.548916	µm^3	Surface	1	Class A	472
0.437318	µm^3	Surface	1	Class A	473
0.775232	µm^3	Surface	1	Class B	474
17.5533	µm^3	Surface	1	Class B	475
0.188443	µm^3	Surface	1	Class A	476
2.17971	µm^3	Surface	1	Class B	477
0.215954	µm^3	Surface	1	Class A	479
0.739286	µm^3	Surface	1	Class B	480
0.864731	µm^3	Surface	1	Class B	481
0.154606	µm^3	Surface	1	Class A	482
0.292708	µm^3	Surface	1	Class A	483
2.58127	µm^3	Surface	1	Class B	485
0.307195	µm^3	Surface	1	Class A	486
0.746621	µm^3	Surface	1	Class A	487
0.0212745	µm^3	Surface	1	Class A	489
10.4573	µm^3	Surface	1	Class A	490
0.156166	µm^3	Surface	1	Class B	491
0.0160474	µm^3	Surface	1	Class A	492
0.334705	µm^3	Surface	1	Class A	493
0.0900492	µm^3	Surface	1	Class A	494
0.0372304	µm^3	Surface	1	Class B	496
0.211735	µm^3	Surface	1	Class A	498
0.0119211	µm^3	Surface	1	Class A	499
0.0200823	µm^3	Surface	1	Class C	501
0.23787	µm^3	Surface	1	Class B	502
0.292156	µm^3	Surface	1	Class A	503
0.170288	µm^3	Surface	1	Class A	504
0.0776698	µm^3	Surface	1	Class A	505
0.227599	µm^3	Surface	1	Class A	506
1.14744	µm^3	Surface	1	Class A	507
0.468954	µm^3	Surface	1	Class A	509
0.215954	µm^3	Surface	1	Class A	510
0.805127	µm^3	Surface	1	Class A	511
0.27996	µm^3	Surface	1	Class A	512
0.650612	µm^3	Surface	1	Class A	513
0.295917	µm^3	Surface	1	Class A	514
0.942218	µm^3	Surface	1	Class A	515
0.246399	µm^3	Surface	1	Class A	516
1.24712	µm^3	Surface	1	Class A	517
0.396237	µm^3	Surface	1	Class A	518
0.0136633	µm^3	Surface	1	Class A	519
1.71094	µm^3	Surface	1	Class A	521
0.650429	µm^3	Surface	1	Class A	523
0.791096	µm^3	Surface	1	Class A	524
0.0407147	µm^3	Surface	1	Class A	525
0.423472	µm^3	Surface	1	Class A	526
0.851619	µm^3	Surface	1	Class A	527
24.7228	µm^3	Surface	1	Class A	528
0.910581	µm^3	Surface	1	Class A	529
0.0255844	µm^3	Surface	1	Class A	530
0.847126	µm^3	Surface	1	Class A	531
0.110682	µm^3	Surface	1	Class A	532
0.334063	µm^3	Surface	1	Class A	533
0.523334	µm^3	Surface	1	Class A	534
1.35331	µm^3	Surface	1	Class A	535
0.223381	µm^3	Surface	1	Class A	536
0.24374	µm^3	Surface	1	Class A	537
0.508569	µm^3	Surface	1	Class A	538
0.322509	µm^3	Surface	1	Class A	539
1.05308	µm^3	Surface	1	Class A	540
0.207426	µm^3	Surface	1	Class C	541
1.25372	µm^3	Surface	1	Class A	542
0.446489	µm^3	Surface	1	Class A	543
0.696462	µm^3	Surface	1	Class A	544
0.211918	µm^3	Surface	1	Class A	545
0.338373	µm^3	Surface	1	Class A	546
0.665376	µm^3	Surface	1	Class A	547
0.495732	µm^3	Surface	1	Class A	548
0.217787	µm^3	Surface	1	Class A	549
112.081	µm^3	Surface	1	Class A	550
7.45035	µm^3	Surface	1	Class A	551
0.927087	µm^3	Surface	1	Class A	552
0.426405	µm^3	Surface	1	Class A	553
0.666568	µm^3	Surface	1	Class A	554
0.0121045	µm^3	Surface	1	Class A	555
3.79611	µm^3	Surface	1	Class A	556
0.384316	µm^3	Surface	1	Class A	557
0.319483	µm^3	Surface	1	Class A	558
0.029986	µm^3	Surface	1	Class A	559
0.535528	µm^3	Surface	1	Class A	560
0.635208	µm^3	Surface	1	Class A	561
0.496463	µm^3	Surface	1	Class C	562
0.509302	µm^3	Surface	1	Class A	563
2.3919	µm^3	Surface	1	Class D	564
0.0279685	µm^3	Surface	1	Class C	566
0.580737	µm^3	Surface	1	Class A	568
8.52653	µm^3	Surface	1	Class C	569
0.0997697	µm^3	Surface	1	Class C	570
0.0686834	µm^3	Surface	1	Class C	571
0.856662	µm^3	Surface	1	Class C	572
10.6503	µm^3	Surface	1	Class A	573
25.1979	µm^3	Surface	1	Class A	574
