# Supplementary material for: Programmable artificial RNA condensates in mammalian cells
Source: Nat Nanotechnol. 2026 Apr 29;21(6):821–30. doi: 10.1038/s41565-026-02164-7 (PMC13293865; doi:10.1038/s41565-026-02164-7)
Supplement: Supplementary file 5 — Condensate volume and number quantification, as well as CCDFs, shown in Fig. 3. [file 41565_2026_2164_MOESM5_ESM.zip › Source Data Fig. 3/Condensate volume and number (Figure 3)/Condensate volume/10nt 3WT Broccoli/outside/20250523_10ntwtBr_40uMDFHBI_20-40_sample3_1_7_outside.xls]

## Sheet: Detailed
Detailed
Volume	Unit	Category	Time	Set 1	ID
0.28097	µm^3	Surface	1	Class A	0
0.0529109	µm^3	Surface	1	Class A	1
0.147545	µm^3	Surface	1	Class A	2
0.361481	µm^3	Surface	1	Class A	3
0.0435577	µm^3	Surface	1	Class A	4
14.4442	µm^3	Surface	1	Class A	5
0.0304444	µm^3	Surface	1	Class A	6
0.0341124	µm^3	Surface	1	Class A	7
0.147454	µm^3	Surface	1	Class A	9
0.231909	µm^3	Surface	1	Class A	12
0.037964	µm^3	Surface	1	Class A	14
0.151764	µm^3	Surface	1	Class A	15
0.153507	µm^3	Surface	1	Class A	16
0.122236	µm^3	Surface	1	Class A	17
0.0434657	µm^3	Surface	1	Class A	19
0.0388809	µm^3	Surface	1	Class A	20
0.0358548	µm^3	Surface	1	Class A	21
0.0771198	µm^3	Surface	1	Class A	23
0.041265	µm^3	Surface	1	Class A	24
0.12297	µm^3	Surface	1	Class A	25
0.226774	µm^3	Surface	1	Class A	26
0.0261344	µm^3	Surface	1	Class A	27
0.0260428	µm^3	Surface	1	Class A	28
0.258779	µm^3	Surface	1	Class A	29
0.0209994	µm^3	Surface	1	Class A	30
0.0760191	µm^3	Surface	1	Class A	32
0.130581	µm^3	Surface	1	Class A	34
0.0854648	µm^3	Surface	1	Class A	35
0.0972021	µm^3	Surface	1	Class A	36
0.0143051	µm^3	Surface	1	Class A	37
0.139017	µm^3	Surface	1	Class A	38
0.208434	µm^3	Surface	1	Class A	39
3.18769	µm^3	Surface	1	Class A	40
0.604396	µm^3	Surface	1	Class A	41
0.111874	µm^3	Surface	1	Class A	42
0.0812463	µm^3	Surface	1	Class A	43
0.0275098	µm^3	Surface	1	Class A	46
0.0241171	µm^3	Surface	1	Class A	47
0.0850059	µm^3	Surface	1	Class A	49
0.155982	µm^3	Surface	1	Class A	50
0.836305	µm^3	Surface	1	Class A	51
0.134066	µm^3	Surface	1	Class A	52
0.0290688	µm^3	Surface	1	Class A	53
0.0741857	µm^3	Surface	1	Class A	55
0.217972	µm^3	Surface	1	Class A	58
0.0470423	µm^3	Surface	1	Class A	60
0.187618	µm^3	Surface	1	Class A	61
0.0604306	µm^3	Surface	1	Class A	62
0.108573	µm^3	Surface	1	Class A	63
0.144794	µm^3	Surface	1	Class A	65
0.39477	µm^3	Surface	1	Class A	66
0.133515	µm^3	Surface	1	Class A	67
0.01834	µm^3	Surface	1	Class A	68
0.0951846	µm^3	Surface	1	Class A	69
0.12517	µm^3	Surface	1	Class A	70
0.538005	µm^3	Surface	1	Class A	71
0.473632	µm^3	Surface	1	Class A	72
0.097569	µm^3	Surface	1	Class A	73
0.320125	µm^3	Surface	1	Class A	74
0.0524524	µm^3	Surface	1	Class A	75
0.0950016	µm^3	Surface	1	Class A	76
0.132415	µm^3	Surface	1	Class A	77
0.21953	µm^3	Surface	1	Class A	78
0.173497	µm^3	Surface	1	Class A	79
0.0574041	µm^3	Surface	1	Class A	80
0.226316	µm^3	Surface	1	Class A	81
0.107748	µm^3	Surface	1	Class A	82
0.0872066	µm^3	Surface	1	Class A	83
0.0539196	µm^3	Surface	1	Class A	84
0.0164143	µm^3	Surface	1	Class A	85
0.226499	µm^3	Surface	1	Class A	86
0.074369	µm^3	Surface	1	Class A	87
0.224391	µm^3	Surface	1	Class A	88
0.22329	µm^3	Surface	1	Class A	90
0.0795957	µm^3	Surface	1	Class A	91
0.229617	µm^3	Surface	1	Class A	92
2.92376	µm^3	Surface	1	Class A	93
1.55615	µm^3	Surface	1	Class A	94
0.0181567	µm^3	Surface	1	Class A	95
0.137825	µm^3	Surface	1	Class A	96
0.143786	µm^3	Surface	1	Class A	97
0.0832638	µm^3	Surface	1	Class A	98
0.114991	µm^3	Surface	1	Class A	99
0.637224	µm^3	Surface	1	Class A	100
0.114808	µm^3	Surface	1	Class A	101
0.067033	µm^3	Surface	1	Class A	102
0.0363132	µm^3	Surface	1	Class A	103
0.0988524	µm^3	Surface	1	Class A	104
0.0175147	µm^3	Surface	1	Class A	105
0.114166	µm^3	Surface	1	Class A	108
0.114809	µm^3	Surface	1	Class A	109
1.37834	µm^3	Surface	1	Class A	110
0.569733	µm^3	Surface	1	Class A	111
0.0115542	µm^3	Surface	1	Class A	112
0.263638	µm^3	Surface	1	Class A	114
0.588257	µm^3	Surface	1	Class A	115
1.00127	µm^3	Surface	1	Class A	116
0.292983	µm^3	Surface	1	Class A	117
0.224391	µm^3	Surface	1	Class A	118
0.167444	µm^3	Surface	1	Class A	119
0.0520855	µm^3	Surface	1	Class A	120
0.064832	µm^3	Surface	1	Class A	121
0.247131	µm^3	Surface	1	Class A	122
0.101145	µm^3	Surface	1	Class A	123
0.0366801	µm^3	Surface	1	Class A	124
0.450247	µm^3	Surface	1	Class A	125
0.120861	µm^3	Surface	1	Class A	126
0.186426	µm^3	Surface	1	Class A	128
1.3137	µm^3	Surface	1	Class A	129
18.119	µm^3	Surface	1	Class A	130
0.139384	µm^3	Surface	1	Class A	132
0.235853	µm^3	Surface	1	Class A	133
0.0433742	µm^3	Surface	1	Class A	134
2.38476	µm^3	Surface	1	Class A	135
0.030628	µm^3	Surface	1	Class A	138
0.124161	µm^3	Surface	1	Class A	139
0.129572	µm^3	Surface	1	Class A	140
0.0158642	µm^3	Surface	1	Class A	141
0.0122878	µm^3	Surface	1	Class A	143
0.0759281	µm^3	Surface	1	Class A	144
0.320584	µm^3	Surface	1	Class A	145
0.259511	µm^3	Surface	1	Class A	147
0.204308	µm^3	Surface	1	Class A	148
0.0793206	µm^3	Surface	1	Class A	149
0.171846	µm^3	Surface	1	Class A	151
0.880963	µm^3	Surface	1	Class A	152
0.0138467	µm^3	Surface	1	Class A	154
0.155707	µm^3	Surface	1	Class A	155
0.025034	µm^3	Surface	1	Class A	156
0.143786	µm^3	Surface	1	Class A	157
1.59173	µm^3	Surface	1	Class A	160
0.126914	µm^3	Surface	1	Class A	161
0.0386056	µm^3	Surface	1	Class A	162
0.317558	µm^3	Surface	1	Class A	164
0.210268	µm^3	Surface	1	Class A	165
0.142135	µm^3	Surface	1	Class A	166
0.140485	µm^3	Surface	1	Class A	167
0.439061	µm^3	Surface	1	Class A	169
0.225766	µm^3	Surface	1	Class A	170
0.0257678	µm^3	Surface	1	Class A	171
0.0224666	µm^3	Surface	1	Class A	172
0.110315	µm^3	Surface	1	Class A	173
0.109307	µm^3	Surface	1	Class A	174
0.0717094	µm^3	Surface	1	Class A	175
0.148095	µm^3	Surface	1	Class A	176
0.179457	µm^3	Surface	1	Class A	177
0.204858	µm^3	Surface	1	Class A	178
0.470971	µm^3	Surface	1	Class A	179
0.0881236	µm^3	Surface	1	Class A	180
0.141952	µm^3	Surface	1	Class A	181
0.106739	µm^3	Surface	1	Class A	182
0.723421	µm^3	Surface	1	Class A	183
0.0671247	µm^3	Surface	1	Class A	184
3.62234	µm^3	Surface	1	Class A	186
0.0563038	µm^3	Surface	1	Class A	187
0.129481	µm^3	Surface	1	Class A	188
1.25033	µm^3	Surface	1	Class A	189
0.160109	µm^3	Surface	1	Class A	191
0.500315	µm^3	Surface	1	Class A	192
0.703706	µm^3	Surface	1	Class A	193
0.152038	µm^3	Surface	1	Class A	194
0.174047	µm^3	Surface	1	Class A	195
0.0135716	µm^3	Surface	1	Class A	196
0.351303	µm^3	Surface	1	Class A	197
0.0748276	µm^3	Surface	1	Class A	198
0.390094	µm^3	Surface	1	Class A	199
0.148554	µm^3	Surface	1	Class A	200
0.0535528	µm^3	Surface	1	Class A	201
0.11545	µm^3	Surface	1	Class A	203
1.40393	µm^3	Surface	1	Class A	204
0.0827133	µm^3	Surface	1	Class A	205
0.60412	µm^3	Surface	1	Class A	206
0.171479	µm^3	Surface	1	Class A	209
0.139751	µm^3	Surface	1	Class A	210
0.0363132	µm^3	Surface	1	Class A	211
0.0239337	µm^3	Surface	1	Class A	212
0.176982	µm^3	Surface	1	Class A	213
0.209352	µm^3	Surface	1	Class A	214
0.0859235	µm^3	Surface	1	Class A	216
5.11733	µm^3	Surface	1	Class A	217
0.209627	µm^3	Surface	1	Class A	219
0.0753775	µm^3	Surface	1	Class A	220
0.0159558	µm^3	Surface	1	Class A	221
0.202474	µm^3	Surface	1	Class A	222
0.192663	µm^3	Surface	1	Class A	223
0.0469506	µm^3	Surface	1	Class A	224
0.218705	µm^3	Surface	1	Class A	225
0.198255	µm^3	Surface	1	Class A	226
0.0560287	µm^3	Surface	1	Class A	227
0.0594216	µm^3	Surface	1	Class A	228
0.020174	µm^3	Surface	1	Class A	229
0.0691417	µm^3	Surface	1	Class A	230
0.820626	µm^3	Surface	1	Class A	232
0.0756529	µm^3	Surface	1	Class A	233
0.433833	µm^3	Surface	1	Class A	234
0.0574043	µm^3	Surface	1	Class A	235
0.217605	µm^3	Surface	1	Class A	236
0.315357	µm^3	Surface	1	Class A	237
0.0395228	µm^3	Surface	1	Class A	238
0.331587	µm^3	Surface	1	Class A	239
0.100136	µm^3	Surface	1	Class A	240
0.366157	µm^3	Surface	1	Class A	242
0.0120127	µm^3	Surface	1	Class A	245
0.182574	µm^3	Surface	1	Class A	246
0.0400729	µm^3	Surface	1	Class A	247
0.0769365	µm^3	Surface	1	Class A	248
0.0164143	µm^3	Surface	1	Class A	249
0.0594215	µm^3	Surface	1	Class A	250
0.103896	µm^3	Surface	1	Class A	252
0.108939	µm^3	Surface	1	Class A	253
0.315815	µm^3	Surface	1	Class A	254
0.089591	µm^3	Surface	1	Class A	255
0.368359	µm^3	Surface	1	Class A	256
0.17689	µm^3	Surface	1	Class A	257
0.0184318	µm^3	Surface	1	Class A	258
0.0138468	µm^3	Surface	1	Class A	259
0.482435	µm^3	Surface	1	Class A	260
0.0808797	µm^3	Surface	1	Class A	261
0.113433	µm^3	Surface	1	Class A	262
0.137458	µm^3	Surface	1	Class A	263
0.276843	µm^3	Surface	1	Class A	264
0.0114625	µm^3	Surface	1	Class A	265
0.41962	µm^3	Surface	1	Class A	266
0.0723514	µm^3	Surface	1	Class A	267
0.0861985	µm^3	Surface	1	Class A	268
0.0921585	µm^3	Surface	1	Class A	269
0.0117376	µm^3	Surface	1	Class A	272
0.268773	µm^3	Surface	1	Class A	273
0.0342958	µm^3	Surface	1	Class A	274
0.0795957	µm^3	Surface	1	Class A	275
0.0217329	µm^3	Surface	1	Class A	276
0.0520856	µm^3	Surface	1	Class A	277
0.140668	µm^3	Surface	1	Class A	279
0.089591	µm^3	Surface	1	Class A	280
0.0180649	µm^3	Surface	1	Class A	281
0.0902329	µm^3	Surface	1	Class A	282
0.0824384	µm^3	Surface	1	Class A	285
0.290782	µm^3	Surface	1	Class A	287
0.07281	µm^3	Surface	1	Class A	289
0.648962	µm^3	Surface	1	Class A	290
0.536996	µm^3	Surface	1	Class A	291
0.0568541	µm^3	Surface	1	Class A	292
0.0399812	µm^3	Surface	1	Class A	293
0.0541947	µm^3	Surface	1	Class A	294
0.230809	µm^3	Surface	1	Class A	295
0.121044	µm^3	Surface	1	Class A	296
0.0757443	µm^3	Surface	1	Class A	298
0.061164	µm^3	Surface	1	Class A	300
0.113983	µm^3	Surface	1	Class A	302
0.0219163	µm^3	Surface	1	Class A	307
0.156899	µm^3	Surface	1	Class A	308
0.084731	µm^3	Surface	1	Class A	310
0.0102705	µm^3	Surface	1	Class A	311
0.227874	µm^3	Surface	1	Class A	313
0.0160475	µm^3	Surface	1	Class A	314
0.0211828	µm^3	Surface	1	Class A	315
0.0254009	µm^3	Surface	1	Class A	316
0.0299859	µm^3	Surface	1	Class A	317
0.126913	µm^3	Surface	1	Class A	318
0.0624478	µm^3	Surface	1	Class A	319
0.0285186	µm^3	Surface	1	Class A	320
0.102337	µm^3	Surface	1	Class A	322
0.040073	µm^3	Surface	1	Class A	323
0.276934	µm^3	Surface	1	Class A	324
0.126546	µm^3	Surface	1	Class A	327
0.034296	µm^3	Surface	1	Class A	328
0.0548366	µm^3	Surface	1	Class A	329
0.119577	µm^3	Surface	1	Class A	330
0.964961	µm^3	Surface	1	Class A	331
0.469597	µm^3	Surface	1	Class A	332
0.105638	µm^3	Surface	1	Class A	333
0.226866	µm^3	Surface	1	Class A	334
0.244381	µm^3	Surface	1	Class A	336
0.106647	µm^3	Surface	1	Class A	337
0.362399	µm^3	Surface	1	Class A	338
0.0493346	µm^3	Surface	1	Class A	339
0.137458	µm^3	Surface	1	Class A	340
0.754968	µm^3	Surface	1	Class A	341
0.175239	µm^3	Surface	1	Class A	342
0.0298025	µm^3	Surface	1	Class A	343
0.230442	µm^3	Surface	1	Class A	344
0.0685	µm^3	Surface	1	Class A	345
0.0310863	µm^3	Surface	1	Class A	346
0.0909669	µm^3	Surface	1	Class A	348
0.192203	µm^3	Surface	1	Class A	349
0.201099	µm^3	Surface	1	Class A	350
0.575602	µm^3	Surface	1	Class A	351
0.0354879	µm^3	Surface	1	Class A	353
0.39055	µm^3	Surface	1	Class A	355
0.176523	µm^3	Surface	1	Class A	356
0.0785869	µm^3	Surface	1	Class A	357
0.400362	µm^3	Surface	1	Class A	358
0.0820717	µm^3	Surface	1	Class A	360
0.0190736	µm^3	Surface	1	Class A	362
0.561662	µm^3	Surface	1	Class A	364
0.0586883	µm^3	Surface	1	Class A	365
0.0739101	µm^3	Surface	1	Class A	366
0.0875736	µm^3	Surface	1	Class A	367
0.0259511	µm^3	Surface	1	Class A	369
0.174322	µm^3	Surface	1	Class A	372
0.23411	µm^3	Surface	1	Class A	373
0.0140301	µm^3	Surface	1	Class A	374
0.395227	µm^3	Surface	1	Class A	376
0.612648	µm^3	Surface	1	Class A	379
0.0693253	µm^3	Surface	1	Class A	380
0.0447495	µm^3	Surface	1	Class A	381
0.0196238	µm^3	Surface	1	Class A	382
0.0143052	µm^3	Surface	1	Class A	384
0.0300776	µm^3	Surface	1	Class A	385
0.606871	µm^3	Surface	1	Class A	386
0.0107289	µm^3	Surface	1	Class A	387
0.509945	µm^3	Surface	1	Class A	388
0.321501	µm^3	Surface	1	Class A	389
0.0424572	µm^3	Surface	1	Class A	390
0.0670328	µm^3	Surface	1	Class A	392
0.139568	µm^3	Surface	1	Class A	393
0.0242088	µm^3	Surface	1	Class A	394
0.0588715	µm^3	Surface	1	Class A	395
0.10573	µm^3	Surface	1	Class A	396
2.08828	µm^3	Surface	1	Class A	397
0.188443	µm^3	Surface	1	Class A	398
0.0910583	µm^3	Surface	1	Class A	399
0.0239337	µm^3	Surface	1	Class A	400
0.0480509	µm^3	Surface	1	Class A	402
0.158366	µm^3	Surface	1	Class A	403
0.0796874	µm^3	Surface	1	Class A	404
0.123337	µm^3	Surface	1	Class A	405
0.0216412	µm^3	Surface	1	Class A	406
0.0121045	µm^3	Surface	1	Class A	410
0.236311	µm^3	Surface	1	Class A	411
0.0676749	µm^3	Surface	1	Class A	413
0.0871151	µm^3	Surface	1	Class A	415
0.0994027	µm^3	Surface	1	Class A	417
0.0746439	µm^3	Surface	1	Class A	418
0.197522	µm^3	Surface	1	Class A	420
0.173863	µm^3	Surface	1	Class A	422
0.0276934	µm^3	Surface	1	Class A	423
0.034296	µm^3	Surface	1	Class A	424
0.078587	µm^3	Surface	1	Class A	426
0.0297107	µm^3	Surface	1	Class A	427
0.032737	µm^3	Surface	1	Class A	428
0.0207243	µm^3	Surface	1	Class A	429
0.0278769	µm^3	Surface	1	Class A	430
0.032737	µm^3	Surface	1	Class A	431
0.0342041	µm^3	Surface	1	Class A	433
0.0160475	µm^3	Surface	1	Class A	434
0.0510769	µm^3	Surface	1	Class A	435
0.166619	µm^3	Surface	1	Class A	437
0.0486927	µm^3	Surface	1	Class A	438
0.195046	µm^3	Surface	1	Class A	442
0.0419068	µm^3	Surface	1	Class A	443
0.174689	µm^3	Surface	1	Class A	444
0.391467	µm^3	Surface	1	Class A	445
0.0493346	µm^3	Surface	1	Class A	446
0.0712509	µm^3	Surface	1	Class A	448
0.189177	µm^3	Surface	1	Class A	449
0.178449	µm^3	Surface	1	Class A	450
0.0198989	µm^3	Surface	1	Class A	451
0.0850062	µm^3	Surface	1	Class A	452
0.068133	µm^3	Surface	1	Class A	453
0.121594	µm^3	Surface	1	Class A	454
0.0563955	µm^3	Surface	1	Class A	455
0.105547	µm^3	Surface	1	Class A	457
0.022283	µm^3	Surface	1	Class A	458
0.208801	µm^3	Surface	1	Class A	460
0.0386056	µm^3	Surface	1	Class A	462
0.238512	µm^3	Surface	1	Class A	465
0.0430076	µm^3	Surface	1	Class A	467
0.0540113	µm^3	Surface	1	Class A	468
0.0189819	µm^3	Surface	1	Class A	469
0.146262	µm^3	Surface	1	Class A	472
0.089591	µm^3	Surface	1	Class A	475
0.0137551	µm^3	Surface	1	Class A	476
0.132507	µm^3	Surface	1	Class A	477
0.201832	µm^3	Surface	1	Class A	478
0.138651	µm^3	Surface	1	Class A	480
0.0554786	µm^3	Surface	1	Class A	481
0.0634564	µm^3	Surface	1	Class A	482
0.0869317	µm^3	Surface	1	Class A	483
0.020174	µm^3	Surface	1	Class A	486
0.0400729	µm^3	Surface	1	Class A	487
0.228516	µm^3	Surface	1	Class A	488
0.172947	µm^3	Surface	1	Class A	490
0.134982	µm^3	Surface	1	Class A	491
0.0442913	µm^3	Surface	1		492
1.41805	µm^3	Surface	1	Class A	493
0.0489681	µm^3	Surface	1	Class A	494
0.152864	µm^3	Surface	1	Class A	497
0.85327	µm^3	Surface	1	Class A	499
0.207334	µm^3	Surface	1	Class A	500
0.0163226	µm^3	Surface	1	Class A	501
0.0720762	µm^3	Surface	1	Class A	502
0.0519939	µm^3	Surface	1	Class A	503
0.0692335	µm^3	Surface	1	Class A	504
0.467028	µm^3	Surface	1	Class A	506
0.0607972	µm^3	Surface	1	Class A	507
0.0218246	µm^3	Surface	1	Class A	509
0.0295274	µm^3	Surface	1	Class A	510
0.0709758	µm^3	Surface	1	Class A	511
0.114809	µm^3	Surface	1	Class A	512
0.529018	µm^3	Surface	1	Class A	513
0.0375053	µm^3	Surface	1	Class A	514
0.0497015	µm^3	Surface	1	Class A	515
0.0909665	µm^3	Surface	1	Class A	516
0.0610723	µm^3	Surface	1	Class A	518
0.0574042	µm^3	Surface	1	Class A	519
0.0145803	µm^3	Surface	1	Class A	520
0.0402565	µm^3	Surface	1	Class A	521
0.044016	µm^3	Surface	1	Class A	522
0.051352	µm^3	Surface	1	Class A	523
0.0214578	µm^3	Surface	1	Class A	525
0.0120127	µm^3	Surface	1	Class A	526
0.552034	µm^3	Surface	1	Class A	528
0.0202657	µm^3	Surface	1	Class A	529
0.326452	µm^3	Surface	1	Class A	530
0.160292	µm^3	Surface	1	Class A	531
0.118293	µm^3	Surface	1	Class A	532
0.197889	µm^3	Surface	1	Class A	533
0.146078	µm^3	Surface	1	Class A	534
0.0164144	µm^3	Surface	1	Class A	535
0.112608	µm^3	Surface	1	Class A	536
0.0328286	µm^3	Surface	1	Class A	537
0.0780368	µm^3	Surface	1	Class A	538
0.0783119	µm^3	Surface	1	Class A	539
0.0344792	µm^3	Surface	1	Class A	541
0.175605	µm^3	Surface	1	Class A	542
0.0884905	µm^3	Surface	1	Class A	546
0.0349377	µm^3	Surface	1	Class A	547
0.0775783	µm^3	Surface	1	Class A	548
0.0240254	µm^3	Surface	1	Class A	549
0.12618	µm^3	Surface	1	Class A	550
0.0815215	µm^3	Surface	1	Class A	551
0.31985	µm^3	Surface	1	Class A	553
0.784678	µm^3	Surface	1	Class A	556
0.0905996	µm^3	Surface	1	Class A	557
0.0321867	µm^3	Surface	1		558
0.028427	µm^3	Surface	1	Class A	559
0.215862	µm^3	Surface	1	Class A	560
0.0124713	µm^3	Surface	1	Class A	561
0.0199906	µm^3	Surface	1	Class A	562
0.147729	µm^3	Surface	1	Class A	564
0.375144	µm^3	Surface	1	Class A	567
0.0849142	µm^3	Surface	1	Class A	568
0.0483259	µm^3	Surface	1	Class A	569
0.129389	µm^3	Surface	1	Class A	570
0.199814	µm^3	Surface	1	Class A	571
0.0611642	µm^3	Surface	1	Class A	572
0.166344	µm^3	Surface	1	Class A	573
0.089591	µm^3	Surface	1	Class A	574
0.0894993	µm^3	Surface	1	Class A	575
0.637499	µm^3	Surface	1	Class A	577
0.148095	µm^3	Surface	1	Class A	579
0.0497931	µm^3	Surface	1	Class A	580
0.0503435	µm^3	Surface	1	Class A	581
0.123428	µm^3	Surface	1	Class A	582
0.149563	µm^3	Surface	1	Class A	583
0.092617	µm^3	Surface	1	Class A	584
0.0462169	µm^3	Surface	1	Class A	585
0.0216412	µm^3	Surface	1	Class A	586
0.0464002	µm^3	Surface	1	Class A	587
0.011921	µm^3	Surface	1	Class A	588
0.0541948	µm^3	Surface	1	Class A	589
0.0719845	µm^3	Surface	1	Class A	590
0.0135717	µm^3	Surface	1	Class A	591
0.140393	µm^3	Surface	1	Class A	592
0.02751	µm^3	Surface	1	Class A	593
0.0307196	µm^3	Surface	1	Class A	594
0.176064	µm^3	Surface	1	Class A	595
0.335622	µm^3	Surface	1	Class A	596
0.100962	µm^3	Surface	1	Class A	598
0.0780368	µm^3	Surface	1	Class A	600
0.0585045	µm^3	Surface	1	Class A	601
0.244656	µm^3	Surface	1	Class A	602
0.168362	µm^3	Surface	1	Class A	603
0.0855562	µm^3	Surface	1	Class A	604
0.361298	µm^3	Surface	1	Class A	605
0.15158	µm^3	Surface	1	Class A	606
0.0396146	µm^3	Surface	1	Class A	607
0.0321867	µm^3	Surface	1	Class A	608
0.0140301	µm^3	Surface	1	Class A	609
0.489129	µm^3	Surface	1	Class A	610
0.385599	µm^3	Surface	1	Class A	611
0.102979	µm^3	Surface	1	Class A	614
0.17909	µm^3	Surface	1	Class A	615
0.1823	µm^3	Surface	1	Class A	616
0.146262	µm^3	Surface	1	Class A	617
0.0506184	µm^3	Surface	1	Class A	618
0.0940843	µm^3	Surface	1	Class A	619
0.169462	µm^3	Surface	1	Class A	620
0.103896	µm^3	Surface	1	Class A	623
0.0285187	µm^3	Surface	1	Class A	624
0.0176064	µm^3	Surface	1	Class A	625
0.216596	µm^3	Surface	1	Class A	627
0.149012	µm^3	Surface	1	Class A	628
0.0195321	µm^3	Surface	1	Class A	629
0.195596	µm^3	Surface	1	Class A	631
0.0242088	µm^3	Surface	1	Class A	632
0.0319116	µm^3	Surface	1	Class A	635
0.0386057	µm^3	Surface	1	Class A	639
0.0340208	µm^3	Surface	1	Class A	640
0.117285	µm^3	Surface	1	Class A	641
0.0233835	µm^3	Surface	1	Class A	642
0.0380555	µm^3	Surface	1	Class A	643
0.0124712	µm^3	Surface	1	Class A	645
0.023842	µm^3	Surface	1	Class A	646
0.175422	µm^3	Surface	1	Class A	647
0.0451166	µm^3	Surface	1	Class A	648
0.164694	µm^3	Surface	1	Class A	649
0.0344792	µm^3	Surface	1	Class A	651
0.0272349	µm^3	Surface	1	Class A	652
0.342775	µm^3	Surface	1	Class A	653
0.0571292	µm^3	Surface	1	Class A	654
0.028427	µm^3	Surface	1	Class A	655
0.0734517	µm^3	Surface	1	Class A	656
0.0444745	µm^3	Surface	1	Class A	657
0.122328	µm^3	Surface	1	Class A	658
0.098761	µm^3	Surface	1	Class A	661
0.233652	µm^3	Surface	1	Class A	662
0.0805126	µm^3	Surface	1	Class A	664
0.0295273	µm^3	Surface	1	Class A	665
0.0651071	µm^3	Surface	1	Class A	666
0.149104	µm^3	Surface	1	Class A	667
0.0975689	µm^3	Surface	1	Class A	670
0.0490595	µm^3	Surface	1	Class A	671
0.0267766	µm^3	Surface	1	Class A	672
0.0900491	µm^3	Surface	1	Class A	674
0.15965	µm^3	Surface	1	Class A	676
0.0142135	µm^3	Surface	1	Class A	677
0.219621	µm^3	Surface	1	Class A	678
0.154606	µm^3	Surface	1	Class A	679
0.07767	µm^3	Surface	1	Class A	680
0.0640984	µm^3	Surface	1	Class A	681
0.034571	µm^3	Surface	1	Class A	683
0.053186	µm^3	Surface	1	Class A	685
0.0448413	µm^3	Surface	1	Class A	686
0.0524525	µm^3	Surface	1	Class A	687
0.0592382	µm^3	Surface	1	Class A	688
1.19568	µm^3	Surface	1	Class A	689
0.0551117	µm^3	Surface	1	Class A	690
0.0225582	µm^3	Surface	1	Class A	692
0.0601552	µm^3	Surface	1	Class A	697
0.0398896	µm^3	Surface	1	Class A	699
0.0657489	µm^3	Surface	1	Class A	700
0.461893	µm^3	Surface	1	Class A	701
1.30003	µm^3	Surface	1	Class A	705
0.0103621	µm^3	Surface	1	Class A	707
0.0103621	µm^3	Surface	1	Class A	709
0.0367717	µm^3	Surface	1	Class A	710
0.092617	µm^3	Surface	1	Class A	711
0.0276935	µm^3	Surface	1	Class A	713
0.0464002	µm^3	Surface	1	Class A	714
0.0142135	µm^3	Surface	1	Class A	715
0.0139384	µm^3	Surface	1	Class A	716
0.0946345	µm^3	Surface	1	Class A	717
0.263088	µm^3	Surface	1	Class A	719
0.0817966	µm^3	Surface	1	Class A	722
0.284453	µm^3	Surface	1	Class A	723
0.0762946	µm^3	Surface	1	Class A	724
0.171663	µm^3	Surface	1	Class A	725
0.282528	µm^3	Surface	1	Class A	726
0.234477	µm^3	Surface	1	Class A	727
0.127922	µm^3	Surface	1	Class A	728
0.105547	µm^3	Surface	1	Class A	729
0.0353045	µm^3	Surface	1	Class A	730
0.142227	µm^3	Surface	1	Class A	731
0.0979358	µm^3	Surface	1	Class A	732
0.187894	µm^3	Surface	1	Class A	733
0.0225582	µm^3	Surface	1	Class A	734
0.0377804	µm^3	Surface	1	Class A	737
0.0181566	µm^3	Surface	1	Class A	738
0.222006	µm^3	Surface	1	Class A	739
0.0441994	µm^3	Surface	1	Class A	740
0.214762	µm^3	Surface	1	Class A	741
0.0409899	µm^3	Surface	1	Class A	742
0.0118293	µm^3	Surface	1	Class A	743
0.0319117	µm^3	Surface	1	Class A	744
0.03668	µm^3	Surface	1	Class A	745
0.0198989	µm^3	Surface	1	Class A	746
0.6165	µm^3	Surface	1	Class A	747
0.0648322	µm^3	Surface	1	Class A	750
0.0747355	µm^3	Surface	1	Class A	752
0.0464003	µm^3	Surface	1	Class A	753
0.035763	µm^3	Surface	1	Class A	755
0.145345	µm^3	Surface	1	Class A	757
0.524983	µm^3	Surface	1	Class A	758
0.0488762	µm^3	Surface	1	Class A	759
0.0558454	µm^3	Surface	1	Class A	760
0.0225582	µm^3	Surface	1	Class A	761
0.0101787	µm^3	Surface	1	Class A	763
0.391651	µm^3	Surface	1	Class A	764
0.156532	µm^3	Surface	1	Class A	766
0.03668	µm^3	Surface	1	Class A	767
0.016506	µm^3	Surface	1	Class A	768
0.0865649	µm^3	Surface	1	Class A	770
0.0414485	µm^3	Surface	1	Class A	771
0.0181566	µm^3	Surface	1	Class A	772
0.170746	µm^3	Surface	1	Class A	773
0.130123	µm^3	Surface	1	Class A	774
0.0511687	µm^3	Surface	1	Class A	775
0.0827135	µm^3	Surface	1	Class A	777
0.093259	µm^3	Surface	1	Class A	779
0.0430074	µm^3	Surface	1	Class A	780
0.100136	µm^3	Surface	1	Class A	781
0.064832	µm^3	Surface	1	Class A	782
0.23191	µm^3	Surface	1	Class A	783
0.0595133	µm^3	Surface	1	Class A	784
0.30958	µm^3	Surface	1	Class A	785
0.0182402	µm^3	Surface	1	Class A	786
1.2893	µm^3	Surface	1	Class A	787
0.0361298	µm^3	Surface	1	Class A	788
0.272716	µm^3	Surface	1	Class A	789
0.201374	µm^3	Surface	1	Class A	790
0.0170563	µm^3	Surface	1	Class A	791
0.0402564	µm^3	Surface	1	Class A	792
0.153414	µm^3	Surface	1	Class A	793
0.0324618	µm^3	Surface	1	Class A	795
0.0840889	µm^3	Surface	1	Class A	796
0.641075	µm^3	Surface	1	Class A	798
0.208985	µm^3	Surface	1	Class A	799
0.0711592	µm^3	Surface	1	Class A	800
0.910767	µm^3	Surface	1	Class A	803
0.0276018	µm^3	Surface	1	Class A	805
0.0637316	µm^3	Surface	1	Class A	807
0.0215495	µm^3	Surface	1	Class A	809
0.0276934	µm^3	Surface	1	Class A	810
0.267856	µm^3	Surface	1	Class A	811
0.875919	µm^3	Surface	1	Class A	812
0.025676	µm^3	Surface	1	Class A	813
0.142869	µm^3	Surface	1	Class A	815
0.0751024	µm^3	Surface	1	Class A	816
0.145161	µm^3	Surface	1	Class A	817
0.585689	µm^3	Surface	1	Class A	819
0.0784035	µm^3	Surface	1	Class A	820
0.0292523	µm^3	Surface	1	Class A	822
0.111049	µm^3	Surface	1	Class A	823
0.521131	µm^3	Surface	1	Class A	824
0.337456	µm^3	Surface	1	Class A	825
0.0493346	µm^3	Surface	1	Class A	826
0.427047	µm^3	Surface	1	Class A	827
0.0142135	µm^3	Surface	1	Class A	828
0.0492429	µm^3	Surface	1	Class A	829
0.0588715	µm^3	Surface	1	Class A	830
0.0581379	µm^3	Surface	1	Class A	831
0.351486	µm^3	Surface	1	Class A	832
0.142135	µm^3	Surface	1	Class A	833
0.0907831	µm^3	Surface	1	Class A	834
0.456575	µm^3	Surface	1	Class A	835
0.0227416	µm^3	Surface	1	Class A	836
0.0736352	µm^3	Surface	1	Class A	837
0.0157724	µm^3	Surface	1	Class A	838
0.0532776	µm^3	Surface	1	Class A	841
0.0142135	µm^3	Surface	1	Class A	843
0.0266848	µm^3	Surface	1	Class A	846
0.0243004	µm^3	Surface	1	Class A	847
0.107106	µm^3	Surface	1	Class A	849
0.0143969	µm^3	Surface	1	Class A	850
0.0859229	µm^3	Surface	1	Class A	851
0.626953	µm^3	Surface	1	Class A	852
0.0878489	µm^3	Surface	1	Class A	853
0.0294357	µm^3	Surface	1	Class A	855
0.0567622	µm^3	Surface	1	Class A	856
0.0725347	µm^3	Surface	1	Class A	857
0.425305	µm^3	Surface	1	Class A	858
0.459876	µm^3	Surface	1	Class A	859
0.0784036	µm^3	Surface	1	Class A	860
0.192295	µm^3	Surface	1	Class A	861
0.0593299	µm^3	Surface	1	Class A	862
0.88087	µm^3	Surface	1	Class A	863
0.0414483	µm^3	Surface	1	Class A	864
0.0381472	µm^3	Surface	1	Class A	866
0.0729016	µm^3	Surface	1	Class A	867
0.132048	µm^3	Surface	1	Class A	868
0.250158	µm^3	Surface	1	Class A	869
0.162401	µm^3	Surface	1	Class A	871
0.0367717	µm^3	Surface	1	Class A	872
0.0220997	µm^3	Surface	1	Class A	873
0.0888573	µm^3	Surface	1	Class A	874
0.0829886	µm^3	Surface	1	Class A	875
0.0663908	µm^3	Surface	1	Class A	876
0.0221915	µm^3	Surface	1	Class A	877
0.0384223	µm^3	Surface	1	Class A	878
0.0379638	µm^3	Surface	1	Class A	880
0.112058	µm^3	Surface	1	Class A	881
0.0335622	µm^3	Surface	1	Class A	885
0.0219163	µm^3	Surface	1	Class A	886
0.28317	µm^3	Surface	1	Class A	887
0.335898	µm^3	Surface	1	Class A	889
1.19641	µm^3	Surface	1	Class A	890
0.224023	µm^3	Surface	1	Class A	891
0.529568	µm^3	Surface	1	Class A	892
0.0324618	µm^3	Surface	1	Class A	894
1.01897	µm^3	Surface	1	Class A	896
0.412375	µm^3	Surface	1	Class A	897
0.0678581	µm^3	Surface	1	Class A	898
0.0342041	µm^3	Surface	1	Class A	903
0.530118	µm^3	Surface	1	Class A	904
0.0974772	µm^3	Surface	1	Class A	906
0.463728	µm^3	Surface	1	Class A	908
0.444196	µm^3	Surface	1	Class A	909
0.285096	µm^3	Surface	1	Class A	910
0.014397	µm^3	Surface	1	Class A	913
0.112791	µm^3	Surface	1	Class A	914
0.010087	µm^3	Surface	1	Class A	915
0.0316365	µm^3	Surface	1	Class A	916
0.596142	µm^3	Surface	1	Class A	918
0.031178	µm^3	Surface	1	Class A	919
0.0481426	µm^3	Surface	1	Class A	920
0.0156807	µm^3	Surface	1	Class A	923
0.707741	µm^3	Surface	1	Class A	926
0.062081	µm^3	Surface	1	Class A	928
0.0380555	µm^3	Surface	1	Class A	929
0.302794	µm^3	Surface	1	Class A	930
0.0309028	µm^3	Surface	1	Class A	931
0.717644	µm^3	Surface	1	Class A	932
0.964226	µm^3	Surface	1	Class A	933
0.142869	µm^3	Surface	1	Class A	936
0.211185	µm^3	Surface	1	Class A	938
0.32957	µm^3	Surface	1	Class A	939
0.0222831	µm^3	Surface	1	Class A	941
0.282436	µm^3	Surface	1	Class A	942
0.0722596	µm^3	Surface	1	Class A	943
1.05941	µm^3	Surface	1	Class A	944
0.202199	µm^3	Surface	1	Class A	945
0.0219163	µm^3	Surface	1	Class A	947
0.0124712	µm^3	Surface	1	Class A	948
0.769729	µm^3	Surface	1	Class A	949
0.359556	µm^3	Surface	1	Class A	950
0.17478	µm^3	Surface	1	Class A	951
0.0614391	µm^3	Surface	1	Class A	952
0.236586	µm^3	Surface	1	Class A	953
0.124162	µm^3	Surface	1	Class A	954
0.048326	µm^3	Surface	1	Class A	955
0.0320033	µm^3	Surface	1	Class A	956
0.0327371	µm^3	Surface	1	Class A	958
0.416868	µm^3	Surface	1	Class A	959
0.110132	µm^3	Surface	1	Class A	961
0.0136633	µm^3	Surface	1	Class A	962
0.246031	µm^3	Surface	1	Class A	963
0.177073	µm^3	Surface	1	Class A	965
0.0427323	µm^3	Surface	1	Class A	966
0.052911	µm^3	Surface	1	Class A	967
0.16075	µm^3	Surface	1	Class A	968
0.190094	µm^3	Surface	1	Class A	969
0.593849	µm^3	Surface	1	Class A	970
0.0729932	µm^3	Surface	1	Class A	971
0.444745	µm^3	Surface	1	Class A	973
0.111324	µm^3	Surface	1	Class A	974
0.120677	µm^3	Surface	1	Class A	976
0.104446	µm^3	Surface	1	Class A	977
0.0196238	µm^3	Surface	1	Class A	978
0.264096	µm^3	Surface	1	Class A	981
0.0717094	µm^3	Surface	1	Class A	982
0.589173	µm^3	Surface	1	Class A	983
0.162584	µm^3	Surface	1	Class A	984
0.0729932	µm^3	Surface	1	Class A	986
0.11976	µm^3	Surface	1	Class A	987
0.0177898	µm^3	Surface	1	Class A	989
0.123337	µm^3	Surface	1	Class A	990
0.784862	µm^3	Surface	1	Class A	992
0.139934	µm^3	Surface	1	Class A	993
0.0103621	µm^3	Surface	1	Class A	996
0.0540114	µm^3	Surface	1	Class A	997
0.572759	µm^3	Surface	1	Class A	998
0.0805127	µm^3	Surface	1	Class A	999
0.260337	µm^3	Surface	1	Class A	1000
0.0450247	µm^3	Surface	1	Class A	1001
0.0283353	µm^3	Surface	1	Class A	1002
0.443187	µm^3	Surface	1	Class A	1003
0.715077	µm^3	Surface	1	Class A	1004
0.970554	µm^3	Surface	1	Class A	1006
0.0649237	µm^3	Surface	1	Class A	1007
1.80475	µm^3	Surface	1	Class A	1008
0.074002	µm^3	Surface	1	Class A	1009
0.192937	µm^3	Surface	1	Class A	1011
0.0760193	µm^3	Surface	1	Class A	1012
0.03668	µm^3	Surface	1	Class A	1013
0.0280602	µm^3	Surface	1	Class A	1014
0.34195	µm^3	Surface	1	Class A	1015
7.29172	µm^3	Surface	1	Class A	1016
0.181566	µm^3	Surface	1	Class A	1018
0.111415	µm^3	Surface	1	Class A	1019
0.0144886	µm^3	Surface	1	Class A	1020
0.0969269	µm^3	Surface	1	Class A	1022
0.128839	µm^3	Surface	1	Class A	1023
0.640984	µm^3	Surface	1	Class A	1024
0.0323701	µm^3	Surface	1	Class A	1025
0.147362	µm^3	Surface	1	Class A	1026
0.0251258	µm^3	Surface	1	Class A	1027
0.0345709	µm^3	Surface	1	Class A	1028
0.288947	µm^3	Surface	1	Class A	1029
0.139843	µm^3	Surface	1	Class A	1030
0.419344	µm^3	Surface	1	Class A	1031
0.209443	µm^3	Surface	1	Class A	1033
0.105363	µm^3	Surface	1	Class A	1037
0.184959	µm^3	Surface	1	Class A	1038
1.27463	µm^3	Surface	1	Class A	1040
0.0872068	µm^3	Surface	1	Class A	1042
0.341124	µm^3	Surface	1	Class A	1043
0.0176064	µm^3	Surface	1	Class A	1044
0.0107289	µm^3	Surface	1	Class A	1046
0.759094	µm^3	Surface	1	Class A	1047
0.0117376	µm^3	Surface	1	Class A	1048
0.12242	µm^3	Surface	1	Class A	1050
0.465653	µm^3	Surface	1	Class A	1051
0.103163	µm^3	Surface	1	Class A	1052
0.0769364	µm^3	Surface	1	Class A	1053
0.277209	µm^3	Surface	1	Class A	1055
0.0576794	µm^3	Surface	1	Class A	1056
0.174964	µm^3	Surface	1	Class A	1057
0.18661	µm^3	Surface	1	Class A	1058
0.0684082	µm^3	Surface	1	Class A	1059
0.591741	µm^3	Surface	1	Class A	1061
0.0882154	µm^3	Surface	1	Class A	1062
0.344884	µm^3	Surface	1	Class A	1063
0.0227417	µm^3	Surface	1	Class A	1065
0.617692	µm^3	Surface	1	Class A	1066
0.386241	µm^3	Surface	1	Class A	1067
0.121136	µm^3	Surface	1	Class A	1068
0.206692	µm^3	Surface	1	Class A	1071
0.359465	µm^3	Surface	1	Class A	1073
0.0350295	µm^3	Surface	1	Class A	1074
0.0143052	µm^3	Surface	1	Class A	1075
0.0550201	µm^3	Surface	1	Class A	1076
0.0162309	µm^3	Surface	1	Class A	1077
1.47701	µm^3	Surface	1	Class A	1078
0.402472	µm^3	Surface	1	Class A	1079
0.342683	µm^3	Surface	1	Class A	1080
0.385507	µm^3	Surface	1	Class A	1081
0.0125629	µm^3	Surface	1	Class A	1082
0.114625	µm^3	Surface	1	Class A	1083
0.0141218	µm^3	Surface	1	Class A	1084
0.0729933	µm^3	Surface	1	Class A	1085
0.0249424	µm^3	Surface	1	Class A	1086
0.271157	µm^3	Surface	1	Class A	1087
0.0837221	µm^3	Surface	1	Class A	1088
0.0124712	µm^3	Surface	1	Class A	1090
0.0280602	µm^3	Surface	1	Class A	1091
0.897377	µm^3	Surface	1	Class A	1092
0.51132	µm^3	Surface	1	Class A	1093
0.450614	µm^3	Surface	1	Class A	1095
0.132598	µm^3	Surface	1	Class A	1096
0.387249	µm^3	Surface	1	Class A	1097
0.238695	µm^3	Surface	1	Class A	1098
1.58458	µm^3	Surface	1	Class A	1101
0.0436493	µm^3	Surface	1	Class A	1102
0.107014	µm^3	Surface	1	Class A	1105
0.022925	µm^3	Surface	1	Class A	1106
0.27079	µm^3	Surface	1	Class A	1107
0.275926	µm^3	Surface	1	Class A	1110
0.345801	µm^3	Surface	1	Class A	1112
0.0317282	µm^3	Surface	1	Class A	1113
0.268315	µm^3	Surface	1	Class A	1114
0.0526359	µm^3	Surface	1	Class A	1115
0.0121961	µm^3	Surface	1	Class A	1116
0.137183	µm^3	Surface	1	Class A	1118
0.0234752	µm^3	Surface	1	Class A	1119
0.412834	µm^3	Surface	1	Class A	1120
0.022008	µm^3	Surface	1	Class A	1121
0.0234753	µm^3	Surface	1	Class A	1125
0.10949	µm^3	Surface	1	Class A	1126
0.11811	µm^3	Surface	1	Class A	1127
0.0124712	µm^3	Surface	1	Class A	1128
0.352862	µm^3	Surface	1	Class A	1129
3.18897	µm^3	Surface	1	Class A	1131
0.0246673	µm^3	Surface	1	Class A	1132
2.46426	µm^3	Surface	1	Class A	1134
0.0441994	µm^3	Surface	1	Class A	1135
0.011921	µm^3	Surface	1	Class A	1138
0.213386	µm^3	Surface	1	Class A	1139
0.109582	µm^3	Surface	1	Class A	1141
0.48491	µm^3	Surface	1	Class A	1142
0.0273267	µm^3	Surface	1	Class A	1143
0.0447496	µm^3	Surface	1	Class A	1144
0.0282436	µm^3	Surface	1	Class A	1145
0.489495	µm^3	Surface	1	Class A	1146
0.399721	µm^3	Surface	1	Class A	1148
0.0102704	µm^3	Surface	1	Class A	1150
0.250056	µm^3	Surface	1	Class A	1152
0.115318	µm^3	Surface	1	Class A	1153
0.248469	µm^3	Surface	1	Class A	1154
0.327084	µm^3	Surface	1	Class A	1155
0.646842	µm^3	Surface	1	Class A	1157
0.212457	µm^3	Surface	1	Class A	1158
0.301241	µm^3	Surface	1	Class A	1159
0.305177	µm^3	Surface	1	Class A	1160
