# Supplementary material for: Programmable artificial RNA condensates in mammalian cells
Source: Nat Nanotechnol. 2026 Apr 29;21(6):821–30. doi: 10.1038/s41565-026-02164-7 (PMC13293865; doi:10.1038/s41565-026-02164-7)
Supplement: Supplementary file 5 — Condensate volume and number quantification, as well as CCDFs, shown in Fig. 3. [file 41565_2026_2164_MOESM5_ESM.zip › Source Data Fig. 3/Condensate volume and number (Figure 3)/Condensate volume/10nt 3WT Broccoli/outside/20250523_10ntwtBr_40uMDFHBI_20-40_sample3_2_1_outside.xls]

## Sheet: Detailed
Detailed
Volume	Unit	Category	Time	Outside	ID
0.142043	µm^3	Surface	1	Class A;Class B	0
0.175973	µm^3	Surface	1	Class A	2
0.250891	µm^3	Surface	1	Class A	3
0.132232	µm^3	Surface	1	Class A	4
0.0905998	µm^3	Surface	1	Class A	5
0.476199	µm^3	Surface	1	Class A	6
0.169829	µm^3	Surface	1	Class A	8
0.0197155	µm^3	Surface	1	Class A	12
0.270423	µm^3	Surface	1	Class A	13
0.613106	µm^3	Surface	1	Class A	14
0.569916	µm^3	Surface	1	Class A	16
0.386242	µm^3	Surface	1	Class A	18
0.210635	µm^3	Surface	1	Class A	19
0.479683	µm^3	Surface	1	Class A	21
0.171846	µm^3	Surface	1	Class A	22
0.775508	µm^3	Surface	1	Class A	23
0.151764	µm^3	Surface	1	Class A	24
0.21036	µm^3	Surface	1	Class A	25
0.09601	µm^3	Surface	1	Class A	26
0.223931	µm^3	Surface	1	Class A	27
0.342683	µm^3	Surface	1	Class A	28
0.0118293	µm^3	Surface	1	Class A	29
0.0854644	µm^3	Surface	1	Class A	32
0.212378	µm^3	Surface	1	Class A	33
0.0124712	µm^3	Surface	1	Class A	34
0.101971	µm^3	Surface	1	Class A	36
0.0903246	µm^3	Surface	1	Class A	37
0.164785	µm^3	Surface	1	Class A	38
0.0514438	µm^3	Surface	1	Class A	39
0.596142	µm^3	Surface	1	Class A	41
0.184867	µm^3	Surface	1	Class A	42
0.432091	µm^3	Surface	1	Class A	44
0.111874	µm^3	Surface	1	Class A	48
0.25135	µm^3	Surface	1	Class A	49
0.239063	µm^3	Surface	1	Class A	50
0.044658	µm^3	Surface	1	Class A	51
0.101512	µm^3	Surface	1	Class A	52
0.222098	µm^3	Surface	1	Class A	55
0.120219	µm^3	Surface	1	Class A	56
0.17047	µm^3	Surface	1	Class A	57
0.130948	µm^3	Surface	1	Class A	58
0.020174	µm^3	Surface	1	Class A	59
0.363958	µm^3	Surface	1	Class A	61
1.36844	µm^3	Surface	1	Class A	62
0.219897	µm^3	Surface	1	Class A	63
0.0703342	µm^3	Surface	1	Class A	64
0.0295274	µm^3	Surface	1	Class A	65
0.887932	µm^3	Surface	1	Class A	66
0.158274	µm^3	Surface	1	Class A	69
0.129297	µm^3	Surface	1	Class A	70
0.0419987	µm^3	Surface	1	Class A	72
1.338	µm^3	Surface	1	Class A	73
0.0961017	µm^3	Surface	1	Class A	76
0.162676	µm^3	Surface	1	Class A	78
1.41108	µm^3	Surface	1	Class A	79
1.67655	µm^3	Surface	1	Class A	80
0.234019	µm^3	Surface	1	Class A	81
0.490687	µm^3	Surface	1	Class A	82
1.35808	µm^3	Surface	1	Class A	83
5.17033	µm^3	Surface	1	Class A	85
0.0223748	µm^3	Surface	1	Class A	86
0.351394	µm^3	Surface	1	Class A	87
1.7457	µm^3	Surface	1	Class A	88
0.365425	µm^3	Surface	1	Class A	89
0.461434	µm^3	Surface	1	Class A	90
0.672987	µm^3	Surface	1	Class A	91
0.0769363	µm^3	Surface	1	Class A	92
0.185143	µm^3	Surface	1	Class A	93
0.253367	µm^3	Surface	1	Class A	94
0.287846	µm^3	Surface	1	Class A	95
0.094176	µm^3	Surface	1	Class A	97
0.0759277	µm^3	Surface	1	Class A	98
0.564323	µm^3	Surface	1	Class A	99
0.224849	µm^3	Surface	1	Class A	100
0.209718	µm^3	Surface	1	Class A	101
1.67353	µm^3	Surface	1	Class A	102
0.577344	µm^3	Surface	1	Class A	103
0.216779	µm^3	Surface	1	Class A	104
0.77129	µm^3	Surface	1	Class A	105
0.532777	µm^3	Surface	1	Class A	106
0.497106	µm^3	Surface	1	Class A	108
0.174505	µm^3	Surface	1	Class A	109
0.151488	µm^3	Surface	1	Class A	110
0.188719	µm^3	Surface	1	Class A	113
0.26648	µm^3	Surface	1	Class A	115
0.48601	µm^3	Surface	1	Class A	116
0.0665744	µm^3	Surface	1	Class A	117
0.369276	µm^3	Surface	1	Class A	119
0.155523	µm^3	Surface	1	Class A	120
0.2972	µm^3	Surface	1	Class A	121
0.21953	µm^3	Surface	1	Class A	122
0.361757	µm^3	Surface	1	Class A	123
0.181108	µm^3	Surface	1	Class A	124
0.891325	µm^3	Surface	1	Class A	125
6.75793	µm^3	Surface	1	Class A	127
0.33122	µm^3	Surface	1	Class A	128
0.449422	µm^3	Surface	1	Class A	129
0.0851894	µm^3	Surface	1	Class A	131
0.161942	µm^3	Surface	1	Class A	132
0.761661	µm^3	Surface	1	Class A	133
0.0309029	µm^3	Surface	1	Class A	134
0.163501	µm^3	Surface	1	Class A	135
0.0103621	µm^3	Surface	1	Class A	136
0.0726264	µm^3	Surface	1	Class A	137
0.0935341	µm^3	Surface	1	Class A	138
0.25456	µm^3	Surface	1	Class A	139
0.214211	µm^3	Surface	1	Class A	140
0.342133	µm^3	Surface	1	Class A	141
0.125721	µm^3	Surface	1	Class A	142
0.194955	µm^3	Surface	1	Class A	143
1.78247	µm^3	Surface	1	Class A	145
0.357906	µm^3	Surface	1	Class A	146
0.308387	µm^3	Surface	1	Class A	147
0.443829	µm^3	Surface	1	Class A	148
0.108023	µm^3	Surface	1	Class A	149
0.0118293	µm^3	Surface	1	Class A	150
0.124346	µm^3	Surface	1	Class A	151
0.0364966	µm^3	Surface	1	Class A	152
0.11976	µm^3	Surface	1	Class A	153
0.99944	µm^3	Surface	1	Class A	154
0.178082	µm^3	Surface	1	Class A	155
0.243372	µm^3	Surface	1	Class A	157
0.221089	µm^3	Surface	1	Class A	159
0.284361	µm^3	Surface	1	Class A	160
0.230076	µm^3	Surface	1	Class A	161
0.214395	µm^3	Surface	1	Class A	162
0.223748	µm^3	Surface	1	Class A	163
0.098486	µm^3	Surface	1	Class A	164
0.108389	µm^3	Surface	1	Class A	165
0.0473172	µm^3	Surface	1	Class A	166
0.559371	µm^3	Surface	1	Class A	168
0.337915	µm^3	Surface	1	Class A	169
0.197339	µm^3	Surface	1	Class A	170
0.415035	µm^3	Surface	1	Class A	172
0.0415402	µm^3	Surface	1	Class A	173
0.260703	µm^3	Surface	1	Class A	174
0.291514	µm^3	Surface	1	Class A	175
0.162676	µm^3	Surface	1	Class A	176
0.203391	µm^3	Surface	1	Class A	178
0.344701	µm^3	Surface	1	Class A	179
0.277393	µm^3	Surface	1	Class A	180
0.264647	µm^3	Surface	1	Class A	181
0.300135	µm^3	Surface	1	Class A	182
0.318291	µm^3	Surface	1	Class A	184
0.316824	µm^3	Surface	1	Class A	185
0.443645	µm^3	Surface	1	Class A	186
0.133791	µm^3	Surface	1	Class A	187
0.261712	µm^3	Surface	1	Class A	188
0.39697	µm^3	Surface	1	Class A	189
0.197247	µm^3	Surface	1	Class A	190
0.0850977	µm^3	Surface	1	Class A	191
0.319666	µm^3	Surface	1	Class A	192
0.211277	µm^3	Surface	1	Class A	194
0.711409	µm^3	Surface	1	Class A	195
0.164602	µm^3	Surface	1	Class A	196
0.25566	µm^3	Surface	1	Class A	197
0.0551117	µm^3	Surface	1	Class A	199
0.203666	µm^3	Surface	1	Class A	200
0.368451	µm^3	Surface	1	Class A	201
0.316916	µm^3	Surface	1	Class A	202
0.0425488	µm^3	Surface	1	Class A	203
0.267856	µm^3	Surface	1	Class A	204
0.385966	µm^3	Surface	1	Class A	205
0.0133882	µm^3	Surface	1	Class A	206
0.362307	µm^3	Surface	1	Class A	207
0.233561	µm^3	Surface	1	Class A	208
0.196605	µm^3	Surface	1	Class A	209
0.124987	µm^3	Surface	1	Class A	210
0.158733	µm^3	Surface	1	Class A	211
0.302794	µm^3	Surface	1	Class A	212
0.268498	µm^3	Surface	1	Class A	215
0.385232	µm^3	Surface	1	Class A	218
0.202565	µm^3	Surface	1	Class A	220
0.301968	µm^3	Surface	1	Class A	221
0.143877	µm^3	Surface	1	Class A	222
0.264647	µm^3	Surface	1	Class A	223
0.397887	µm^3	Surface	1	Class A	225
0.0995862	µm^3	Surface	1	Class A	226
0.209443	µm^3	Surface	1	Class A	227
0.61219	µm^3	Surface	1	Class A	229
0.0548366	µm^3	Surface	1	Class A	230
0.144611	µm^3	Surface	1	Class A	232
0.304261	µm^3	Surface	1	Class A	233
0.249149	µm^3	Surface	1	Class A	234
0.812005	µm^3	Surface	1	Class A	236
0.241355	µm^3	Surface	1	Class A	237
0.011921	µm^3	Surface	1	Class A	238
0.186243	µm^3	Surface	1	Class A	239
0.293991	µm^3	Surface	1	Class A	240
0.682799	µm^3	Surface	1	Class A	241
0.319483	µm^3	Surface	1	Class A	242
0.180741	µm^3	Surface	1	Class A	243
0.107656	µm^3	Surface	1	Class A	244
0.292065	µm^3	Surface	1	Class A	245
0.622369	µm^3	Surface	1	Class A	246
0.141677	µm^3	Surface	1	Class A	249
0.399721	µm^3	Surface	1	Class A	251
0.544332	µm^3	Surface	1	Class A	254
2.28856	µm^3	Surface	1	Class A	255
0.534428	µm^3	Surface	1	Class A	258
0.285279	µm^3	Surface	1	Class A	260
0.802284	µm^3	Surface	1	Class A	261
0.620535	µm^3	Surface	1	Class A	262
0.424755	µm^3	Surface	1	Class A	263
1.58485	µm^3	Surface	1	Class A	264
0.262079	µm^3	Surface	1	Class A	265
0.848868	µm^3	Surface	1	Class A	266
1.58852	µm^3	Surface	1	Class A	267
0.134341	µm^3	Surface	1	Class A	269
0.011921	µm^3	Surface	1	Class A	270
0.665193	µm^3	Surface	1	Class A	271
0.154606	µm^3	Surface	1	Class A	272
1.79035	µm^3	Surface	1	Class A	273
0.387423	µm^3	Surface	1	Class A	274
0.402844	µm^3	Surface	1	Class A	275
0.669577	µm^3	Surface	1	Class A	276
0.477969	µm^3	Surface	1	Class A	277
0.573489	µm^3	Surface	1	Class A	278
0.167654	µm^3	Surface	1	Class A	279
0.334981	µm^3	Surface	1	Class A	280
0.462212	µm^3	Surface	1	Class A	281
0.194551	µm^3	Surface	1	Class A	283
0.279121	µm^3	Surface	1	Class A	284
0.326702	µm^3	Surface	1	Class A	286
1.06739	µm^3	Surface	1	Class A	288
1.00458	µm^3	Surface	1	Class A	289
0.809104	µm^3	Surface	1	Class A	290
0.198896	µm^3	Surface	1	Class A	291
0.58523	µm^3	Surface	1	Class A	292
0.879077	µm^3	Surface	1	Class A	293
3.58364	µm^3	Surface	1	Class A	294
1.29	µm^3	Surface	1	Class A	295
0.306862	µm^3	Surface	1	Class A	299
0.143773	µm^3	Surface	1	Class A	300
0.234283	µm^3	Surface	1	Class A	301
0.746754	µm^3	Surface	1	Class A	302
0.723866	µm^3	Surface	1	Class A	303
0.163838	µm^3	Surface	1	Class A	304
0.954084	µm^3	Surface	1	Class A	305
0.564646	µm^3	Surface	1	Class A	307
0.520296	µm^3	Surface	1	Class A	308
0.176623	µm^3	Surface	1	Class A	309
0.140029	µm^3	Surface	1	Class A	310
0.235872	µm^3	Surface	1	Class A	311
0.417294	µm^3	Surface	1	Class A	312
0.553738	µm^3	Surface	1	Class A	313
0.640903	µm^3	Surface	1	Class A	314
27.2839	µm^3	Surface	1	Class A	315
0.0203656	µm^3	Surface	1	Class A	317
1.55182	µm^3	Surface	1	Class A	319
0.776297	µm^3	Surface	1	Class A	324
0.503886	µm^3	Surface	1	Class A	327
0.176082	µm^3	Surface	1	Class A	328
0.482576	µm^3	Surface	1	Class A	329
0.387081	µm^3	Surface	1	Class A	330
