# Supplementary material for: Programmable artificial RNA condensates in mammalian cells
Source: Nat Nanotechnol. 2026 Apr 29;21(6):821–30. doi: 10.1038/s41565-026-02164-7 (PMC13293865; doi:10.1038/s41565-026-02164-7)
Supplement: Supplementary file 5 — Condensate volume and number quantification, as well as CCDFs, shown in Fig. 3. [file 41565_2026_2164_MOESM5_ESM.zip › Source Data Fig. 3/Condensate volume and number (Figure 3)/Condensate volume/10nt 3WT Broccoli/outside/20250523_10ntwtBr_40uMDFHBI_20-40_sample3_2_2_outside.xls]

## Sheet: Detailed
Detailed
Volume	Unit	Category	Time	Set 1	ID
0.019532	µm^3	Surface	1	Class C	0
0.0682247	µm^3	Surface	1	Class C	1
0.0341126	µm^3	Surface	1	Class C	2
0.0209994	µm^3	Surface	1	Class C	3
0.0102703	µm^3	Surface	1	Class C	5
0.0405313	µm^3	Surface	1	Class C	6
0.0292523	µm^3	Surface	1	Class C	7
0.0518105	µm^3	Surface	1	Class C	9
0.107014	µm^3	Surface	1	Class C	11
0.0102703	µm^3	Surface	1	Class C	14
0.0176982	µm^3	Surface	1	Class C	15
0.348829	µm^3	Surface	1	Class C	16
0.151763	µm^3	Surface	1	Class C	18
0.0373221	µm^3	Surface	1	Class C	19
0.133515	µm^3	Surface	1	Class C	21
0.0587795	µm^3	Surface	1	Class C	24
0.0776702	µm^3	Surface	1	Class C	25
0.196513	µm^3	Surface	1	Class C	26
0.119852	µm^3	Surface	1	Class C	27
0.0983023	µm^3	Surface	1	Class C	31
0.0107289	µm^3	Surface	1	Class C	32
0.0182484	µm^3	Surface	1	Class C	36
0.434659	µm^3	Surface	1	Class C	38
0.806135	µm^3	Surface	1	Class C	39
0.0324617	µm^3	Surface	1	Class C	40
0.0157724	µm^3	Surface	1	Class C	41
0.0201741	µm^3	Surface	1	Class C	42
0.0139384	µm^3	Surface	1	Class C	43
0.172672	µm^3	Surface	1	Class C	44
0.0883073	µm^3	Surface	1	Class C	45
0.0228334	µm^3	Surface	1	Class C	51
0.114992	µm^3	Surface	1	Class C	52
0.0102704	µm^3	Surface	1	Class C	57
0.0710675	µm^3	Surface	1	Class C	58
0.174597	µm^3	Surface	1	Class C	59
0.128655	µm^3	Surface	1	Class C	61
0.185509	µm^3	Surface	1	Class B	63
2.43977	µm^3	Surface	1	Class C	64
0.165244	µm^3	Surface	1	Class B	65
0.0174231	µm^3	Surface	1	Class C	66
4.63471	µm^3	Surface	1	Class C	67
0.389358	µm^3	Surface	1	Class B	69
0.109673	µm^3	Surface	1	Class B	70
0.110682	µm^3	Surface	1	Class C	71
0.170838	µm^3	Surface	1	Class B	72
0.0181567	µm^3	Surface	1	Class C	73
0.0166895	µm^3	Surface	1	Class B	74
0.0242088	µm^3	Surface	1	Class B	76
5.04644	µm^3	Surface	1	Class B	77
1.4363	µm^3	Surface	1	Class C	78
0.107656	µm^3	Surface	1	Class C	79
7.15288	µm^3	Surface	1	Class B	81
0.0152221	µm^3	Surface	1	Class C	82
0.0115541	µm^3	Surface	1	Class C	85
0.206234	µm^3	Surface	1	Class B	86
0.109949	µm^3	Surface	1	Class B	87
0.0673076	µm^3	Surface	1	Class C	90
0.0794123	µm^3	Surface	1	Class C	92
1.00751	µm^3	Surface	1	Class B	93
0.0102704	µm^3	Surface	1	Class C	101
0.0119211	µm^3	Surface	1	Class C	102
0.204491	µm^3	Surface	1	Class B	104
0.200549	µm^3	Surface	1	Class C	106
0.0116458	µm^3	Surface	1	Class C	110
0.0462168	µm^3	Surface	1	Class C	111
0.109123	µm^3	Surface	1	Class B	112
1.39815	µm^3	Surface	1	Class B	114
0.0508937	µm^3	Surface	1	Class C	115
0.239062	µm^3	Surface	1	Class C	116
0.0497015	µm^3	Surface	1	Class C	121
0.0616225	µm^3	Surface	1	Class B	124
0.111507	µm^3	Surface	1	Class B	125
0.0426406	µm^3	Surface	1	Class C	126
0.0229249	µm^3	Surface	1	Class C	128
0.682522	µm^3	Surface	1	Class C	129
0.159742	µm^3	Surface	1	Class B	130
0.124987	µm^3	Surface	1	Class B	131
0.427047	µm^3	Surface	1	Class B	132
0.256302	µm^3	Surface	1	Class B	134
0.0237503	µm^3	Surface	1	Class B	135
0.034846	µm^3	Surface	1	Class B	136
0.244014	µm^3	Surface	1	Class C	137
0.0957347	µm^3	Surface	1	Class C	141
0.0134799	µm^3	Surface	1	Class B	142
0.0283353	µm^3	Surface	1	Class B	143
0.217147	µm^3	Surface	1	Class C	144
0.0213661	µm^3	Surface	1	Class B	146
0.103896	µm^3	Surface	1	Class B	147
0.347543	µm^3	Surface	1	Class C	148
0.313338	µm^3	Surface	1	Class B	149
0.107014	µm^3	Surface	1	Class C	154
0.072535	µm^3	Surface	1	Class B	155
0.0939013	µm^3	Surface	1	Class C	161
0.196055	µm^3	Surface	1	Class B	162
0.0232002	µm^3	Surface	1	Class C	163
0.780367	µm^3	Surface	1	Class C	164
0.17799	µm^3	Surface	1	Class C	167
0.0994945	µm^3	Surface	1	Class C	168
0.0672162	µm^3	Surface	1	Class B	171
1.91654	µm^3	Surface	1	Class C	172
0.0150388	µm^3	Surface	1	Class B	173
0.0789536	µm^3	Surface	1	Class B	174
0.196146	µm^3	Surface	1	Class C	175
0.423379	µm^3	Surface	1	Class C	176
0.0220081	µm^3	Surface	1	Class C	177
0.304078	µm^3	Surface	1	Class C	178
0.0442912	µm^3	Surface	1	Class B	179
0.114442	µm^3	Surface	1	Class B	182
0.847951	µm^3	Surface	1	Class C	183
4.86159	µm^3	Surface	1	Class B	184
0.0436494	µm^3	Surface	1	Class C	185
0.338557	µm^3	Surface	1	Class C	187
0.0216413	µm^3	Surface	1	Class B	188
0.0185235	µm^3	Surface	1	Class B	193
0.238788	µm^3	Surface	1	Class C	194
0.0481427	µm^3	Surface	1	Class C	195
0.0285187	µm^3	Surface	1	Class B	196
0.0102703	µm^3	Surface	1	Class C	197
0.0206326	µm^3	Surface	1		199
0.143419	µm^3	Surface	1	Class C	201
0.219072	µm^3	Surface	1	Class B	202
0.0407147	µm^3	Surface	1	Class B	204
0.0540113	µm^3	Surface	1	Class B	206
0.0863816	µm^3	Surface	1	Class B	207
0.270149	µm^3	Surface	1	Class C	208
0.12838	µm^3	Surface	1	Class A	209
0.0209076	µm^3	Surface	1	Class B	210
0.157174	µm^3	Surface	1	Class C	211
0.0676747	µm^3	Surface	1	Class B	214
0.513887	µm^3	Surface	1	Class C	217
0.0323701	µm^3	Surface	1	Class B	218
0.132415	µm^3	Surface	1	Class A	219
3.25453	µm^3	Surface	1	Class B	220
0.152864	µm^3	Surface	1	Class C	221
0.19798	µm^3	Surface	1	Class B	222
0.170195	µm^3	Surface	1	Class C	224
0.0856479	µm^3	Surface	1	Class A	225
0.281611	µm^3	Surface	1	Class B	226
0.0447496	µm^3	Surface	1	Class C	227
0.157541	µm^3	Surface	1	Class A	229
0.310864	µm^3	Surface	1	Class B	230
1.33442	µm^3	Surface	1	Class C	231
0.0711594	µm^3	Surface	1	Class A	232
0.074002	µm^3	Surface	1	Class B	233
0.0697838	µm^3	Surface	1	Class B	234
0.0464919	µm^3	Surface	1	Class B	235
0.0761109	µm^3	Surface	1	Class A	236
0.235486	µm^3	Surface	1	Class B	237
1.19229	µm^3	Surface	1	Class A	238
0.17478	µm^3	Surface	1	Class B	239
0.0621727	µm^3	Surface	1	Class C	240
5.90347	µm^3	Surface	1	Class C	241
0.0107289	µm^3	Surface	1	Class A	243
0.183675	µm^3	Surface	1	Class C	245
0.053828	µm^3	Surface	1	Class A	246
0.0543781	µm^3	Surface	1	Class A	247
0.0773948	µm^3	Surface	1	Class A	248
0.021733	µm^3	Surface	1	Class A	249
0.0217329	µm^3	Surface	1	Class A	251
0.278768	µm^3	Surface	1	Class A	253
0.0389726	µm^3	Surface	1	Class A	254
5.7618	µm^3	Surface	1	Class A	255
0.0710676	µm^3	Surface	1	Class A	258
0.0207242	µm^3	Surface	1	Class A	259
0.106648	µm^3	Surface	1	Class A	261
0.0301694	µm^3	Surface	1	Class A	262
7.65604	µm^3	Surface	1	Class A	263
0.250433	µm^3	Surface	1	Class A	264
17.728	µm^3	Surface	1	Class A	265
0.143511	µm^3	Surface	1	Class A	269
0.0228333	µm^3	Surface	1	Class A	270
0.0710674	µm^3	Surface	1	Class A	271
0.0180649	µm^3	Surface	1	Class A	273
5.50191	µm^3	Surface	1	Class A	274
0.175606	µm^3	Surface	1	Class A	276
0.172121	µm^3	Surface	1	Class A	277
13.7279	µm^3	Surface	1	Class A	278
0.171479	µm^3	Surface	1	Class A	279
0.158641	µm^3	Surface	1	Class A	280
14.1663	µm^3	Surface	1	Class A	281
0.207609	µm^3	Surface	1	Class A	282
0.0967435	µm^3	Surface	1	Class A	283
0.0102704	µm^3	Surface	1	Class A	284
0.793664	µm^3	Surface	1	Class A	285
0.0401646	µm^3	Surface	1	Class A	286
0.253551	µm^3	Surface	1	Class A	287
0.0433741	µm^3	Surface	1	Class A	288
0.0685916	µm^3	Surface	1	Class A	289
0.0152222	µm^3	Surface	1	Class A	290
0.0526359	µm^3	Surface	1	Class A	291
0.20064	µm^3	Surface	1	Class A	292
0.0166895	µm^3	Surface	1	Class A	293
