# Supplementary material for: Programmable artificial RNA condensates in mammalian cells
Source: Nat Nanotechnol. 2026 Apr 29;21(6):821–30. doi: 10.1038/s41565-026-02164-7 (PMC13293865; doi:10.1038/s41565-026-02164-7)
Supplement: Supplementary file 5 — Condensate volume and number quantification, as well as CCDFs, shown in Fig. 3. [file 41565_2026_2164_MOESM5_ESM.zip › Source Data Fig. 3/Condensate volume and number (Figure 3)/Condensate volume/10nt 3WT Broccoli/outside/20250523_10ntwtBr_40uMDFHBI_20-40_sample3_2_3_outside.xls]

## Sheet: Detailed
Detailed
Volume	Unit	Category	Time	Set 1	ID
0.462535	µm^3	Surface	1	Class B	1
0.0163225	µm^3	Surface	1	Class B	2
0.331679	µm^3	Surface	1	Class B	3
0.220814	µm^3	Surface	1	Class B	4
0.0514438	µm^3	Surface	1	Class B	5
0.517097	µm^3	Surface	1	Class B	6
0.0406232	µm^3	Surface	1	Class B	7
0.538279	µm^3	Surface	1	Class B	8
0.0958267	µm^3	Surface	1	Class B	9
0.0564872	µm^3	Surface	1	Class B	10
0.267214	µm^3	Surface	1	Class B	11
1.50306	µm^3	Surface	1	Class B	12
0.235486	µm^3	Surface	1	Class B	13
1.40952	µm^3	Surface	1	Class B	14
0.409993	µm^3	Surface	1	Class B	15
0.10949	µm^3	Surface	1	Class B	19
0.319483	µm^3	Surface	1	Class B	21
0.034846	µm^3	Surface	1	Class B	22
0.0305361	µm^3	Surface	1	Class B	24
0.344518	µm^3	Surface	1	Class B	26
0.311596	µm^3	Surface	1	Class B	27
0.502241	µm^3	Surface	1	Class B	28
0.0621727	µm^3	Surface	1	Class B	36
0.0118293	µm^3	Surface	1	Class B	43
0.391743	µm^3	Surface	1	Class B	44
0.0214578	µm^3	Surface	1	Class B	46
0.0338374	µm^3	Surface	1	Class B	47
0.0481426	µm^3	Surface	1	Class B	48
0.339749	µm^3	Surface	1	Class B	49
0.0274184	µm^3	Surface	1	Class B	52
0.138284	µm^3	Surface	1	Class B	55
0.0431908	µm^3	Surface	1	Class B	56
1.03612	µm^3	Surface	1	Class B	57
0.0320033	µm^3	Surface	1	Class B	59
0.221823	µm^3	Surface	1	Class B	62
0.171571	µm^3	Surface	1	Class B	64
0.0295274	µm^3	Surface	1	Class B	65
0.169279	µm^3	Surface	1	Class B	66
0.0792289	µm^3	Surface	1	Class B	67
0.0207242	µm^3	Surface	1	Class B	68
0.126087	µm^3	Surface	1	Class B	71
0.201924	µm^3	Surface	1	Class B	73
0.0265931	µm^3	Surface	1	Class B	74
0.0906914	µm^3	Surface	1	Class B	75
0.728466	µm^3	Surface	1	Class B	78
0.0573125	µm^3	Surface	1	Class B	80
0.0753776	µm^3	Surface	1	Class B	81
0.0102704	µm^3	Surface	1	Class B	82
0.332688	µm^3	Surface	1	Class B	84
0.0920667	µm^3	Surface	1	Class B	85
0.023567	µm^3	Surface	1	Class B	89
0.0935342	µm^3	Surface	1	Class B	93
0.223931	µm^3	Surface	1	Class B	94
0.033929	µm^3	Surface	1	Class B	95
4.21169	µm^3	Surface	1	Class B	98
0.276384	µm^3	Surface	1	Class B	99
0.260521	µm^3	Surface	1	Class B	100
0.0659326	µm^3	Surface	1	Class B	101
0.209535	µm^3	Surface	1	Class B	108
0.595042	µm^3	Surface	1	Class B	110
0.142318	µm^3	Surface	1	Class B	111
0.0216412	µm^3	Surface	1	Class B	112
0.16616	µm^3	Surface	1	Class B	113
0.0419986	µm^3	Surface	1	Class B	114
0.185051	µm^3	Surface	1	Class B	116
0.0406232	µm^3	Surface	1	Class B	117
0.16075	µm^3	Surface	1	Class B	118
0.0616224	µm^3	Surface	1	Class B	120
0.114074	µm^3	Surface	1	Class B	121
0.661526	µm^3	Surface	1	Class B	125
0.0293441	µm^3	Surface	1	Class B	129
0.0464003	µm^3	Surface	1	Class B	130
1.34689	µm^3	Surface	1	Class B	131
0.19092	µm^3	Surface	1	Class B	134
0.135716	µm^3	Surface	1	Class B	135
0.0212744	µm^3	Surface	1	Class B	139
0.0296191	µm^3	Surface	1	Class B	141
0.152406	µm^3	Surface	1	Class B	142
0.0976605	µm^3	Surface	1	Class B	143
0.164051	µm^3	Surface	1	Class B	145
0.0163226	µm^3	Surface	1	Class B	148
0.146904	µm^3	Surface	1	Class B	149
0.119577	µm^3	Surface	1	Class B	153
0.437134	µm^3	Surface	1	Class B	154
1.48527	µm^3	Surface	1	Class B	155
0.161484	µm^3	Surface	1	Class B	158
0.178999	µm^3	Surface	1	Class B	159
0.0365883	µm^3	Surface	1	Class B	160
0.182942	µm^3	Surface	1	Class B	162
0.270881	µm^3	Surface	1	Class B	163
0.0201741	µm^3	Surface	1	Class B	164
0.0383305	µm^3	Surface	1	Class B	166
0.0469505	µm^3	Surface	1	Class B	168
0.0737269	µm^3	Surface	1	Class B	169
0.0929837	µm^3	Surface	1	Class B	172
0.316733	µm^3	Surface	1	Class B	175
0.745338	µm^3	Surface	1	Class B	177
0.0102704	µm^3	Surface	1	Class B	178
0.239154	µm^3	Surface	1	Class B	179
0.024484	µm^3	Surface	1	Class B	183
0.0168729	µm^3	Surface	1	Class B	186
2.61942	µm^3	Surface	1	Class B	187
0.268498	µm^3	Surface	1	Class B	189
0.495914	µm^3	Surface	1	Class B	190
0.262262	µm^3	Surface	1	Class B	191
0.0892243	µm^3	Surface	1	Class B	192
0.188902	µm^3	Surface	1	Class B	193
0.0307195	µm^3	Surface	1	Class B	194
0.154148	µm^3	Surface	1	Class B	197
0.0157724	µm^3	Surface	1	Class B	198
0.109123	µm^3	Surface	1	Class B	200
0.104721	µm^3	Surface	1	Class B	202
0.0399811	µm^3	Surface	1	Class B	203
0.114441	µm^3	Surface	1	Class B	204
0.227599	µm^3	Surface	1	Class B	209
5.47881	µm^3	Surface	1	Class B	210
0.0572209	µm^3	Surface	1	Class B	213
0.284179	µm^3	Surface	1	Class B	215
0.347361	µm^3	Surface	1	Class B	216
1.96449	µm^3	Surface	1	Class B	222
0.0352127	µm^3	Surface	1	Class B	225
1.0386	µm^3	Surface	1	Class B	228
0.414393	µm^3	Surface	1	Class B	229
0.453823	µm^3	Surface	1	Class B	230
0.0517188	µm^3	Surface	1	Class B	231
0.258595	µm^3	Surface	1	Class B	232
0.183034	µm^3	Surface	1	Class B	233
0.227967	µm^3	Surface	1	Class B	234
0.0881235	µm^3	Surface	1	Class B	235
0.131314	µm^3	Surface	1	Class B	237
0.501875	µm^3	Surface	1	Class B	239
0.0552953	µm^3	Surface	1	Class B	240
0.682431	µm^3	Surface	1	Class B	242
0.0698755	µm^3	Surface	1	Class B	243
0.819524	µm^3	Surface	1	Class B	245
0.0604304	µm^3	Surface	1	Class B	246
0.151489	µm^3	Surface	1	Class B	248
0.0560288	µm^3	Surface	1	Class B	249
0.0555703	µm^3	Surface	1	Class B	251
0.211552	µm^3	Surface	1	Class B	252
0.0280601	µm^3	Surface	1	Class B	254
0.813196	µm^3	Surface	1	Class B	255
0.107473	µm^3	Surface	1	Class B	256
0.118385	µm^3	Surface	1	Class B	258
1.02209	µm^3	Surface	1	Class B	262
0.15213	µm^3	Surface	1	Class B	264
0.0272349	µm^3	Surface	1	Class B	266
0.106188	µm^3	Surface	1	Class B	267
0.07767	µm^3	Surface	1	Class B	268
4.23608	µm^3	Surface	1	Class B	269
0.167169	µm^3	Surface	1	Class B	273
0.010087	µm^3	Surface	1	Class B	275
0.460243	µm^3	Surface	1	Class B	276
0.174872	µm^3	Surface	1	Class B	278
0.0411733	µm^3	Surface	1	Class B	279
0.0839974	µm^3	Surface	1	Class B	280
0.0237502	µm^3	Surface	1	Class B	281
0.23356	µm^3	Surface	1	Class B	282
0.101604	µm^3	Surface	1	Class B	290
0.866201	µm^3	Surface	1	Class B	291
0.111599	µm^3	Surface	1	Class B	294
0.44933	µm^3	Surface	1	Class B	299
0.0579544	µm^3	Surface	1	Class B	300
0.246673	µm^3	Surface	1	Class B	301
0.0590549	µm^3	Surface	1	Class B	304
0.058413	µm^3	Surface	1	Class B	305
0.126087	µm^3	Surface	1	Class B	307
0.0326452	µm^3	Surface	1	Class B	308
0.0351212	µm^3	Surface	1	Class B	309
0.044016	µm^3	Surface	1	Class B	310
0.104538	µm^3	Surface	1	Class B	312
0.03668	µm^3	Surface	1	Class B	313
0.181566	µm^3	Surface	1	Class B	315
0.111049	µm^3	Surface	1	Class B	316
0.104538	µm^3	Surface	1	Class B	317
0.196697	µm^3	Surface	1	Class B	318
0.106189	µm^3	Surface	1	Class B	319
0.928464	µm^3	Surface	1	Class B	321
0.260703	µm^3	Surface	1	Class B	323
0.0688666	µm^3	Surface	1	Class B	324
0.703615	µm^3	Surface	1	Class B	325
0.038789	µm^3	Surface	1	Class B	326
0.14938	µm^3	Surface	1	Class B	327
0.0179732	µm^3	Surface	1	Class B	328
0.106831	µm^3	Surface	1	Class B	329
0.0117376	µm^3	Surface	1	Class B	330
0.386057	µm^3	Surface	1	Class B	331
0.123795	µm^3	Surface	1	Class B	332
0.0869318	µm^3	Surface	1	Class B	336
0.0506182	µm^3	Surface	1	Class B	339
0.195504	µm^3	Surface	1	Class B	340
0.12728	µm^3	Surface	1	Class B	342
0.803018	µm^3	Surface	1	Class B	343
0.0282436	µm^3	Surface	1	Class B	345
0.177165	µm^3	Surface	1	Class B	346
0.0351211	µm^3	Surface	1	Class B	347
0.0904164	µm^3	Surface	1	Class B	348
0.130123	µm^3	Surface	1	Class B	350
0.188902	µm^3	Surface	1	Class B	351
0.133423	µm^3	Surface	1	Class B	357
0.14241	µm^3	Surface	1	Class B	359
0.926905	µm^3	Surface	1	Class B	360
0.576611	µm^3	Surface	1	Class B	362
0.309946	µm^3	Surface	1	Class B	363
0.213845	µm^3	Surface	1	Class B	364
0.390275	µm^3	Surface	1	Class B	368
0.0779449	µm^3	Surface	1	Class B	370
0.0477758	µm^3	Surface	1	Class B	371
0.0386057	µm^3	Surface	1	Class B	372
0.073085	µm^3	Surface	1	Class B	373
0.258227	µm^3	Surface	1	Class B	375
0.137	µm^3	Surface	1	Class B	376
0.116734	µm^3	Surface	1	Class B	377
0.184867	µm^3	Surface	1	Class B	379
0.178081	µm^3	Surface	1	Class B	384
0.0142135	µm^3	Surface	1	Class B	387
0.455475	µm^3	Surface	1	Class B	388
0.0795041	µm^3	Surface	1	Class B	389
0.645478	µm^3	Surface	1	Class B	391
0.0514438	µm^3	Surface	1	Class B	392
0.150938	µm^3	Surface	1	Class B	393
0.0869318	µm^3	Surface	1	Class B	394
0.193487	µm^3	Surface	1	Class B	397
0.0585963	µm^3	Surface	1	Class B	399
0.38083	µm^3	Surface	1	Class B	402
0.0176064	µm^3	Surface	1	Class B	404
0.100962	µm^3	Surface	1	Class B	405
0.373494	µm^3	Surface	1	Class B	406
0.245114	µm^3	Surface	1	Class B	407
0.157541	µm^3	Surface	1	Class B	412
0.226041	µm^3	Surface	1	Class B	413
0.408891	µm^3	Surface	1	Class B	414
0.074919	µm^3	Surface	1	Class B	417
0.128655	µm^3	Surface	1	Class B	419
0.0276934	µm^3	Surface	1	Class B	420
0.227141	µm^3	Surface	1	Class B	423
0.277851	µm^3	Surface	1	Class B	425
0.489679	µm^3	Surface	1	Class B	427
0.0705172	µm^3	Surface	1	Class B	428
0.19743	µm^3	Surface	1	Class B	429
0.121961	µm^3	Surface	1	Class B	430
0.0917918	µm^3	Surface	1	Class B	432
0.174506	µm^3	Surface	1	Class B	438
0.138284	µm^3	Surface	1	Class B	439
0.0477758	µm^3	Surface	1	Class B	441
0.173588	µm^3	Surface	1	Class B	443
0.127463	µm^3	Surface	1	Class B	444
0.112241	µm^3	Surface	1	Class B	445
0.155981	µm^3	Surface	1	Class B	446
0.151672	µm^3	Surface	1	Class B	449
0.322509	µm^3	Surface	1	Class B	451
0.0277851	µm^3	Surface	1	Class B	453
0.108206	µm^3	Surface	1	Class B	454
0.0141218	µm^3	Surface	1	Class B	455
0.355522	µm^3	Surface	1	Class B	458
0.274367	µm^3	Surface	1	Class B	459
0.0145803	µm^3	Surface	1	Class B	464
0.237228	µm^3	Surface	1	Class B	465
0.112241	µm^3	Surface	1	Class B	466
0.034846	µm^3	Surface	1	Class B	468
0.0172396	µm^3	Surface	1	Class B	469
0.310313	µm^3	Surface	1	Class B	470
0.0854644	µm^3	Surface	1	Class B	471
0.113617	µm^3	Surface	1	Class B	472
0.137642	µm^3	Surface	1	Class B	473
0.0221913	µm^3	Surface	1	Class A	476
0.0157724	µm^3	Surface	1	Class B	480
0.0135716	µm^3	Surface	1	Class B	481
0.011921	µm^3	Surface	1	Class B	482
0.044658	µm^3	Surface	1	Class B	484
0.0174231	µm^3	Surface	1	Class B	485
0.177073	µm^3	Surface	1	Class B	486
0.0398896	µm^3	Surface	1	Class B	487
0.04099	µm^3	Surface	1	Class A	488
0.130856	µm^3	Surface	1	Class B	489
0.111049	µm^3	Surface	1	Class B	492
0.240712	µm^3	Surface	1	Class B	493
0.111232	µm^3	Surface	1	Class B	497
0.0154973	µm^3	Surface	1	Class B	498
0.0324619	µm^3	Surface	1	Class B	501
0.0148554	µm^3	Surface	1	Class A	502
0.0615307	µm^3	Surface	1	Class A	506
0.308662	µm^3	Surface	1	Class B	509
0.120861	µm^3	Surface	1	Class B	512
0.0561203	µm^3	Surface	1	Class B	517
1.11755	µm^3	Surface	1	Class B	519
0.0294357	µm^3	Surface	1	Class A	523
0.194129	µm^3	Surface	1	Class B	526
0.151122	µm^3	Surface	1	Class B	528
0.0362215	µm^3	Surface	1	Class B	530
0.0349377	µm^3	Surface	1	Class B	531
0.0124712	µm^3	Surface	1	Class A	532
0.0406231	µm^3	Surface	1	Class A	533
0.10573	µm^3	Surface	1	Class B	534
0.128747	µm^3	Surface	1	Class B	536
0.0107289	µm^3	Surface	1	Class A	537
0.0179732	µm^3	Surface	1	Class A	538
0.0642818	µm^3	Surface	1	Class A	539
0.454007	µm^3	Surface	1	Class B	541
0.0220997	µm^3	Surface	1	Class A	543
0.217971	µm^3	Surface	1	Class B	549
0.208343	µm^3	Surface	1	Class B	550
0.0806962	µm^3	Surface	1	Class A	552
0.278035	µm^3	Surface	1	Class A	553
0.134157	µm^3	Surface	1	Class B	556
0.210819	µm^3	Surface	1	Class A	557
0.672987	µm^3	Surface	1	Class B	562
0.0218247	µm^3	Surface	1	Class A	564
0.787796	µm^3	Surface	1	Class B	569
0.0610722	µm^3	Surface	1	Class A	570
0.0367717	µm^3	Surface	1	Class A	571
0.0266849	µm^3	Surface	1	Class A	572
0.249608	µm^3	Surface	1	Class A	573
0.157266	µm^3	Surface	1	Class B	576
0.152681	µm^3	Surface	1	Class B	581
0.118752	µm^3	Surface	1	Class B	583
0.927822	µm^3	Surface	1	Class B	584
0.0230168	µm^3	Surface	1	Class A	585
0.0157724	µm^3	Surface	1	Class B	586
0.0244839	µm^3	Surface	1	Class A	587
0.0330121	µm^3	Surface	1	Class A	589
0.0677663	µm^3	Surface	1	Class B	590
0.170379	µm^3	Surface	1	Class A	593
0.0198072	µm^3	Surface	1	Class B	595
1.41869	µm^3	Surface	1	Class B	596
0.942678	µm^3	Surface	1	Class A	599
0.116	µm^3	Surface	1	Class A	601
0.330028	µm^3	Surface	1	Class B	602
0.0596051	µm^3	Surface	1	Class B	603
0.0124712	µm^3	Surface	1	Class A	604
0.0141218	µm^3	Surface	1	Class A	606
0.0431908	µm^3	Surface	1	Class A	609
0.0113708	µm^3	Surface	1	Class A	610
0.0150388	µm^3	Surface	1	Class B	613
0.0523607	µm^3	Surface	1	Class A	614
0.0129297	µm^3	Surface	1	Class A	621
0.0213661	µm^3	Surface	1	Class A	623
0.248874	µm^3	Surface	1	Class B	624
0.26969	µm^3	Surface	1	Class B	625
0.246215	µm^3	Surface	1	Class B	626
0.011921	µm^3	Surface	1	Class A	629
0.481976	µm^3	Surface	1	Class B	630
0.0869318	µm^3	Surface	1	Class A	633
0.0163226	µm^3	Surface	1	Class A	634
0.126454	µm^3	Surface	1	Class A	637
0.0652905	µm^3	Surface	1	Class A	638
0.0832636	µm^3	Surface	1	Class A	644
0.026593	µm^3	Surface	1	Class A	645
1.74304	µm^3	Surface	1	Class B	646
0.0168728	µm^3	Surface	1	Class A	647
0.150847	µm^3	Surface	1	Class A	648
0.0118293	µm^3	Surface	1	Class A	651
0.0139384	µm^3	Surface	1	Class A	654
0.127371	µm^3	Surface	1	Class B	656
0.0927088	µm^3	Surface	1	Class A	660
0.0173313	µm^3	Surface	1	Class A	665
0.0136633	µm^3	Surface	1	Class A	669
0.169187	µm^3	Surface	1	Class B	678
0.0659323	µm^3	Surface	1	Class A	679
0.209902	µm^3	Surface	1	Class B	681
0.0237503	µm^3	Surface	1	Class A	682
0.0322785	µm^3	Surface	1	Class A	683
0.188719	µm^3	Surface	1	Class A	690
0.0299859	µm^3	Surface	1	Class A	692
0.0540114	µm^3	Surface	1	Class A	695
0.0179732	µm^3	Surface	1	Class A	697
0.0934424	µm^3	Surface	1	Class B	701
0.369001	µm^3	Surface	1	Class B	702
1.37935	µm^3	Surface	1	Class B	704
0.0113709	µm^3	Surface	1	Class A	709
3.9807	µm^3	Surface	1	Class A	711
0.0367717	µm^3	Surface	1	Class A	712
0.144152	µm^3	Surface	1	Class A	713
0.0954598	µm^3	Surface	1	Class B	714
0.033012	µm^3	Surface	1	Class A	722
0.900678	µm^3	Surface	1	Class A	723
0.0566706	µm^3	Surface	1	Class A	724
0.0473172	µm^3	Surface	1	Class A	725
2.90891	µm^3	Surface	1	Class B	726
0.0320034	µm^3	Surface	1	Class A	727
0.296008	µm^3	Surface	1	Class A	733
0.0199907	µm^3	Surface	1	Class A	735
0.238053	µm^3	Surface	1	Class A	737
0.0647403	µm^3	Surface	1	Class A	738
0.0634565	µm^3	Surface	1	Class A	741
0.0338374	µm^3	Surface	1	Class A	746
0.0103621	µm^3	Surface	1	Class A	747
0.0159558	µm^3	Surface	1	Class B	752
0.0161392	µm^3	Surface	1	Class A	762
0.0545615	µm^3	Surface	1	Class A	766
0.163501	µm^3	Surface	1	Class A	767
0.0920668	µm^3	Surface	1	Class A	771
0.0516271	µm^3	Surface	1	Class A	772
0.161209	µm^3	Surface	1	Class A	773
0.0299859	µm^3	Surface	1	Class A	774
0.11059	µm^3	Surface	1	Class A	784
0.0329203	µm^3	Surface	1	Class A	787
0.0241171	µm^3	Surface	1	Class A	788
0.0287021	µm^3	Surface	1	Class A	792
0.271065	µm^3	Surface	1	Class A	794
0.0362216	µm^3	Surface	1	Class A	799
0.0233835	µm^3	Surface	1	Class A	803
0.0110957	µm^3	Surface	1	Class A	807
0.0114625	µm^3	Surface	1	Class A	808
0.0168728	µm^3	Surface	1	Class A	811
0.459417	µm^3	Surface	1	Class A	813
0.0710676	µm^3	Surface	1	Class A	814
0.0336539	µm^3	Surface	1	Class A	819
0.22384	µm^3	Surface	1	Class A	820
0.0207242	µm^3	Surface	1	Class A	821
0.0255844	µm^3	Surface	1	Class A	822
0.128655	µm^3	Surface	1	Class A	824
0.0259512	µm^3	Surface	1	Class A	830
0.0102704	µm^3	Surface	1	Class A	831
0.110499	µm^3	Surface	1	Class A	832
0.0781285	µm^3	Surface	1	Class A	839
0.225949	µm^3	Surface	1	Class A	840
0.0372302	µm^3	Surface	1	Class A	846
0.0651989	µm^3	Surface	1	Class A	847
0.125171	µm^3	Surface	1	Class A	848
0.0145803	µm^3	Surface	1		851
0.0767529	µm^3	Surface	1	Class A	855
0.0280602	µm^3	Surface	1	Class A	858
0.021091	µm^3	Surface	1	Class A	859
0.0102704	µm^3	Surface	1	Class A	860
0.0336539	µm^3	Surface	1	Class A	861
1.54432	µm^3	Surface	1	Class A	862
0.0995863	µm^3	Surface	1	Class A	866
0.0267764	µm^3	Surface	1	Class A	871
0.0563955	µm^3	Surface	1	Class A	872
0.12783	µm^3	Surface	1	Class A	874
0.0718012	µm^3	Surface	1	Class A	875
0.0582295	µm^3	Surface	1	Class A	876
0.0102704	µm^3	Surface	1	Class A	879
0.0193487	µm^3	Surface	1	Class A	881
0.0124712	µm^3	Surface	1	Class A	882
0.0480508	µm^3	Surface	1	Class A	884
0.0149471	µm^3	Surface	1	Class A	888
0.0818882	µm^3	Surface	1	Class A	889
0.0654739	µm^3	Surface	1	Class A	890
0.0406232	µm^3	Surface	1	Class A	891
0.0749189	µm^3	Surface	1	Class A	893
0.0175147	µm^3	Surface	1	Class A	894
0.0368635	µm^3	Surface	1	Class A	895
0.0573127	µm^3	Surface	1	Class A	896
0.216045	µm^3	Surface	1	Class A	898
0.0253092	µm^3	Surface	1	Class A	900
0.0227416	µm^3	Surface	1	Class A	904
0.0773948	µm^3	Surface	1	Class A	905
0.10518	µm^3	Surface	1	Class A	909
0.173588	µm^3	Surface	1	Class A	913
0.585872	µm^3	Surface	1	Class A	914
1.15139	µm^3	Surface	1	Class A	915
0.0202658	µm^3	Surface	1	Class A	916
0.0141218	µm^3	Surface	1	Class A	917
0.0514438	µm^3	Surface	1	Class A	918
0.0157725	µm^3	Surface	1	Class A	920
1.35928	µm^3	Surface	1	Class B	921
2.40947	µm^3	Surface	1	Class B	922
2.22719	µm^3	Surface	1	Class B	923
0.0110534	µm^3	Surface	1	Class B	924
2.13719	µm^3	Surface	1	Class B	925
0.233155	µm^3	Surface	1	Class B	927
0.558304	µm^3	Surface	1	Class B	928
0.636177	µm^3	Surface	1	Class B	929
0.721096	µm^3	Surface	1	Class B	930
