# Supplementary material for: Programmable artificial RNA condensates in mammalian cells
Source: Nat Nanotechnol. 2026 Apr 29;21(6):821–30. doi: 10.1038/s41565-026-02164-7 (PMC13293865; doi:10.1038/s41565-026-02164-7)
Supplement: Supplementary file 5 — Condensate volume and number quantification, as well as CCDFs, shown in Fig. 3. [file 41565_2026_2164_MOESM5_ESM.zip › Source Data Fig. 3/Condensate volume and number (Figure 3)/Condensate volume/10nt 3WT Broccoli/outside/20250523_10ntwtBr_40uMDFHBI_20-40_sample3_2_4_outside.xls]

## Sheet: Detailed
Detailed
Volume	Unit	Category	Time	Outside	ID
0.335622	µm^3	Surface	1	Class A	2
0.0138467	µm^3	Surface	1	Class A	3
0.219622	µm^3	Surface	1	Class A	4
0.022008	µm^3	Surface	1	Class A	6
0.0563955	µm^3	Surface	1	Class A	7
0.0123795	µm^3	Surface	1	Class A	8
0.351303	µm^3	Surface	1	Class A	12
0.0383306	µm^3	Surface	1	Class A	13
0.0949095	µm^3	Surface	1	Class A	14
0.0624478	µm^3	Surface	1	Class A	17
0.519664	µm^3	Surface	1	Class A	18
0.373036	µm^3	Surface	1	Class A	19
0.0388809	µm^3	Surface	1	Class A	20
1.59375	µm^3	Surface	1	Class A	21
0.249791	µm^3	Surface	1	Class A	23
0.0632731	µm^3	Surface	1	Class A	24
0.100045	µm^3	Surface	1	Class A	25
15.1537	µm^3	Surface	1	Class A	26
0.166252	µm^3	Surface	1	Class A	28
1.95275	µm^3	Surface	1	Class A	29
0.0413568	µm^3	Surface	1	Class A	33
0.0814297	µm^3	Surface	1	Class A	34
0.0927088	µm^3	Surface	1	Class A	38
0.576426	µm^3	Surface	1	Class A	41
0.0526357	µm^3	Surface	1	Class A	42
0.0353046	µm^3	Surface	1	Class A	43
0.812646	µm^3	Surface	1	Class A	44
0.148554	µm^3	Surface	1	Class A	46
0.866841	µm^3	Surface	1	Class A	51
0.150205	µm^3	Surface	1	Class A	52
0.0765694	µm^3	Surface	1	Class A	55
0.430257	µm^3	Surface	1	Class A	56
0.115817	µm^3	Surface	1	Class A	59
0.961568	µm^3	Surface	1	Class A	61
2.3997	µm^3	Surface	1	Class A	62
2.01713	µm^3	Surface	1	Class A	63
0.202565	µm^3	Surface	1	Class A	64
3.4041	µm^3	Surface	1	Class A	65
4.3553	µm^3	Surface	1	Class A	66
0.184317	µm^3	Surface	1	Class A	67
0.144336	µm^3	Surface	1	Class A	69
0.573858	µm^3	Surface	1	Class A	71
2.58457	µm^3	Surface	1	Class A	72
0.0156807	µm^3	Surface	1	Class A	73
0.0181566	µm^3	Surface	1	Class A	74
0.0215495	µm^3	Surface	1	Class A	75
0.0815215	µm^3	Surface	1	Class A	77
0.182758	µm^3	Surface	1	Class A	80
0.0350295	µm^3	Surface	1	Class A	82
