# Supplementary material for: Programmable artificial RNA condensates in mammalian cells
Source: Nat Nanotechnol. 2026 Apr 29;21(6):821–30. doi: 10.1038/s41565-026-02164-7 (PMC13293865; doi:10.1038/s41565-026-02164-7)
Supplement: Supplementary file 5 — Condensate volume and number quantification, as well as CCDFs, shown in Fig. 3. [file 41565_2026_2164_MOESM5_ESM.zip › Source Data Fig. 3/Condensate volume and number (Figure 3)/Condensate volume/10nt 3WT Broccoli/outside/20250523_10ntwtBr_40uMDFHBI_20-40_sample3_2_5_float cell_outside.xls]

## Sheet: Detailed
Detailed
Volume	Unit	Category	Time	Outside	ID
0.617232	µm^3	Surface	1	Class A	0
0.772572	µm^3	Surface	1	Class A	3
0.447038	µm^3	Surface	1	Class A	4
0.0164143	µm^3	Surface	1	Class A	5
0.176798	µm^3	Surface	1	Class A	7
0.0747356	µm^3	Surface	1	Class A	8
0.0620808	µm^3	Surface	1	Class A	10
0.0888574	µm^3	Surface	1	Class A	11
0.127005	µm^3	Surface	1	Class A	12
0.0118293	µm^3	Surface	1	Class A	13
0.5734	µm^3	Surface	1	Class A	14
0.0336539	µm^3	Surface	1	Class A	15
0.183492	µm^3	Surface	1	Class A	17
0.115634	µm^3	Surface	1	Class A	18
0.0479591	µm^3	Surface	1	Class A	21
0.0608887	µm^3	Surface	1	Class A	24
0.664366	µm^3	Surface	1	Class A	26
0.103713	µm^3	Surface	1	Class A	27
0.015589	µm^3	Surface	1	Class A	29
0.0451164	µm^3	Surface	1	Class A	31
0.200549	µm^3	Surface	1	Class A	34
0.0548366	µm^3	Surface	1	Class A	35
0.311505	µm^3	Surface	1	Class A	37
0.14993	µm^3	Surface	1	Class A	39
0.175697	µm^3	Surface	1	Class A	40
0.487019	µm^3	Surface	1	Class A	43
0.0937176	µm^3	Surface	1	Class A	45
0.0157725	µm^3	Surface	1	Class A	46
0.227324	µm^3	Surface	1	Class A	48
0.0227417	µm^3	Surface	1	Class A	51
0.23842	µm^3	Surface	1	Class A	53
0.155981	µm^3	Surface	1	Class A	55
0.395778	µm^3	Surface	1	Class A	57
0.345344	µm^3	Surface	1	Class A	60
0.0154973	µm^3	Surface	1	Class A	62
0.0278769	µm^3	Surface	1	Class A	70
0.0196239	µm^3	Surface	1	Class A	71
0.0157725	µm^3	Surface	1	Class A	72
0.0441994	µm^3	Surface	1	Class A	76
0.134157	µm^3	Surface	1	Class A	77
0.15314	µm^3	Surface	1	Class A	79
0.044383	µm^3	Surface	1	Class A	80
0.0880319	µm^3	Surface	1	Class A	83
0.118935	µm^3	Surface	1	Class A	84
0.0543781	µm^3	Surface	1	Class A	86
0.16772	µm^3	Surface	1	Class A	87
0.0135716	µm^3	Surface	1	Class A	89
0.0259511	µm^3	Surface	1	Class A	90
0.0915168	µm^3	Surface	1	Class A	94
0.0102704	µm^3	Surface	1	Class A	97
0.010729	µm^3	Surface	1	Class A	99
0.101329	µm^3	Surface	1	Class A	100
0.272532	µm^3	Surface	1	Class A	101
0.103346	µm^3	Surface	1	Class A	102
0.129756	µm^3	Surface	1	Class A	103
0.200181	µm^3	Surface	1	Class A	105
0.0979357	µm^3	Surface	1	Class A	106
0.617325	µm^3	Surface	1	Class A	107
0.0353045	µm^3	Surface	1	Class A	109
0.0195321	µm^3	Surface	1	Class A	110
1.2871	µm^3	Surface	1	Class A	111
0.102612	µm^3	Surface	1	Class A	112
0.281886	µm^3	Surface	1	Class A	113
0.534336	µm^3	Surface	1	Class A	114
0.109582	µm^3	Surface	1	Class A	118
0.0383306	µm^3	Surface	1	Class A	120
0.19147	µm^3	Surface	1	Class A	121
0.0179731	µm^3	Surface	1	Class A	122
0.701964	µm^3	Surface	1	Class A	123
0.0783119	µm^3	Surface	1	Class A	124
0.040348	µm^3	Surface	1	Class A	126
0.0120128	µm^3	Surface	1	Class A	127
0.559188	µm^3	Surface	1	Class A	131
0.259786	µm^3	Surface	1	Class A	132
1.04602	µm^3	Surface	1	Class A	135
0.041265	µm^3	Surface	1	Class A	139
0.187527	µm^3	Surface	1	Class A	140
0.146354	µm^3	Surface	1	Class A	141
0.111782	µm^3	Surface	1	Class A	142
0.469871	µm^3	Surface	1	Class A	145
0.0407148	µm^3	Surface	1	Class A	146
0.020174	µm^3	Surface	1	Class A	147
0.168453	µm^3	Surface	1	Class A	148
0.0234752	µm^3	Surface	1	Class A	150
0.0321867	µm^3	Surface	1	Class A	151
0.15048	µm^3	Surface	1	Class A	155
0.185142	µm^3	Surface	1	Class A	157
0.0667577	µm^3	Surface	1	Class A	159
0.0552034	µm^3	Surface	1	Class A	161
0.0102704	µm^3	Surface	1	Class A	163
0.048968	µm^3	Surface	1	Class A	164
0.235027	µm^3	Surface	1	Class A	166
0.267305	µm^3	Surface	1	Class A	167
0.209535	µm^3	Surface	1	Class A	168
0.0820715	µm^3	Surface	1	Class A	169
0.110223	µm^3	Surface	1	Class A	170
0.543506	µm^3	Surface	1	Class A	171
1.69031	µm^3	Surface	1	Class A	172
0.0279685	µm^3	Surface	1	Class A	174
0.100687	µm^3	Surface	1	Class A	175
0.226133	µm^3	Surface	1	Class A	176
0.109215	µm^3	Surface	1	Class A	177
0.0124712	µm^3	Surface	1	Class A	178
0.0280602	µm^3	Surface	1	Class A	179
0.133607	µm^3	Surface	1	Class A	180
0.102429	µm^3	Surface	1	Class A	181
0.251624	µm^3	Surface	1	Class A	183
0.857489	µm^3	Surface	1	Class A	184
0.120586	µm^3	Surface	1	Class A	186
0.606322	µm^3	Surface	1	Class A	187
0.0850976	µm^3	Surface	1	Class A	192
0.0306279	µm^3	Surface	1	Class A	193
0.0179733	µm^3	Surface	1	Class A	194
0.66455	µm^3	Surface	1	Class A	195
0.17478	µm^3	Surface	1	Class A	196
0.010087	µm^3	Surface	1	Class A	199
0.010087	µm^3	Surface	1	Class A	204
0.0281518	µm^3	Surface	1	Class A	205
0.0640984	µm^3	Surface	1	Class A	206
0.0235669	µm^3	Surface	1	Class A	207
0.0342959	µm^3	Surface	1	Class A	209
0.0831721	µm^3	Surface	1	Class A	211
0.461159	µm^3	Surface	1	Class A	212
0.162493	µm^3	Surface	1	Class A	213
0.730116	µm^3	Surface	1	Class A	214
0.0518105	µm^3	Surface	1	Class A	216
0.067858	µm^3	Surface	1	Class A	217
0.0235669	µm^3	Surface	1	Class A	218
0.14782	µm^3	Surface	1	Class A	220
0.0309948	µm^3	Surface	1	Class A	221
0.0566707	µm^3	Surface	1	Class A	222
0.0351211	µm^3	Surface	1	Class A	223
0.237595	µm^3	Surface	1	Class A	224
0.025676	µm^3	Surface	1	Class A	226
0.312055	µm^3	Surface	1	Class A	227
0.0271432	µm^3	Surface	1	Class A	228
0.125996	µm^3	Surface	1	Class A	231
0.0911498	µm^3	Surface	1	Class A	232
0.0502516	µm^3	Surface	1	Class A	233
2.13918	µm^3	Surface	1	Class A	234
0.16185	µm^3	Surface	1	Class A	236
0.124529	µm^3	Surface	1	Class A	237
0.0817965	µm^3	Surface	1	Class A	240
0.217513	µm^3	Surface	1	Class A	243
0.0252175	µm^3	Surface	1	Class A	244
0.0163227	µm^3	Surface	1	Class A	247
0.0897744	µm^3	Surface	1	Class A	249
0.174047	µm^3	Surface	1	Class A	251
0.0829886	µm^3	Surface	1	Class A	253
0.135166	µm^3	Surface	1	Class A	255
0.0800543	µm^3	Surface	1	Class A	260
1.32268	µm^3	Surface	1	Class A	267
2.16027	µm^3	Surface	1	Class A	268
0.0959183	µm^3	Surface	1	Class A	269
0.0276018	µm^3	Surface	1	Class A	270
0.0973856	µm^3	Surface	1	Class A	272
0.034571	µm^3	Surface	1	Class A	273
0.033929	µm^3	Surface	1	Class A	274
0.0725347	µm^3	Surface	1	Class A	275
0.0236586	µm^3	Surface	1	Class A	277
0.287663	µm^3	Surface	1	Class A	280
0.0441994	µm^3	Surface	1	Class A	281
0.0803294	µm^3	Surface	1	Class A	285
0.601828	µm^3	Surface	1	Class A	288
1.2231	µm^3	Surface	1	Class A	289
0.0552035	µm^3	Surface	1	Class A	292
0.0195321	µm^3	Surface	1	Class A	293
1.4385	µm^3	Surface	1	Class A	294
0.74112	µm^3	Surface	1	Class A	296
0.0298025	µm^3	Surface	1	Class A	298
0.707283	µm^3	Surface	1	Class A	299
0.0475007	µm^3	Surface	1	Class A	301
0.381747	µm^3	Surface	1	Class A	302
0.0178815	µm^3	Surface	1	Class A	304
15.2299	µm^3	Surface	1	Class A	307
0.168912	µm^3	Surface	1	Class A	313
0.120769	µm^3	Surface	1	Class A	316
0.108481	µm^3	Surface	1	Class A	317
0.0421821	µm^3	Surface	1	Class A	318
0.741121	µm^3	Surface	1	Class A	321
0.227875	µm^3	Surface	1	Class A	322
0.0783121	µm^3	Surface	1	Class A	323
0.296466	µm^3	Surface	1	Class A	325
0.258227	µm^3	Surface	1	Class A	326
2.37861	µm^3	Surface	1	Class A	327
0.011921	µm^3	Surface	1	Class A	328
0.024484	µm^3	Surface	1	Class A	329
0.108298	µm^3	Surface	1	Class A	330
0.199998	µm^3	Surface	1	Class A	333
0.793481	µm^3	Surface	1	Class A	334
0.143877	µm^3	Surface	1	Class A	336
0.040348	µm^3	Surface	1	Class A	337
0.374137	µm^3	Surface	1	Class A	338
0.486652	µm^3	Surface	1	Class A	339
0.0790454	µm^3	Surface	1	Class A	340
0.219621	µm^3	Surface	1	Class A	344
0.0145804	µm^3	Surface	1	Class A	345
0.0982109	µm^3	Surface	1	Class A	346
0.0424571	µm^3	Surface	1	Class A	347
0.199723	µm^3	Surface	1	Class A	348
0.101237	µm^3	Surface	1	Class A	349
8.62928	µm^3	Surface	1	Class A	350
0.042824	µm^3	Surface	1	Class A	351
0.0190736	µm^3	Surface	1	Class A	352
0.544881	µm^3	Surface	1	Class A	353
2.80731	µm^3	Surface	1	Class A	354
0.710952	µm^3	Surface	1	Class A	355
0.380188	µm^3	Surface	1	Class A	360
0.0684083	µm^3	Surface	1	Class A	362
0.0121961	µm^3	Surface	1	Class A	363
20.8762	µm^3	Surface	1	Class A	365
0.011004	µm^3	Surface	1	Class A	366
0.265289	µm^3	Surface	1	Class A	369
0.268039	µm^3	Surface	1	Class A	371
1.07729	µm^3	Surface	1	Class A	372
0.826677	µm^3	Surface	1	Class A	373
0.747631	µm^3	Surface	1	Class A	374
5.27366	µm^3	Surface	1	Class A	375
0.561204	µm^3	Surface	1	Class A	376
6.81744	µm^3	Surface	1	Class A	377
0.925528	µm^3	Surface	1	Class A	379
0.0118293	µm^3	Surface	1	Class A	382
0.196788	µm^3	Surface	1	Class A	384
0.195046	µm^3	Surface	1	Class A	386
0.140485	µm^3	Surface	1	Class A	388
2.29057	µm^3	Surface	1	Class A	390
0.025676	µm^3	Surface	1	Class A	391
0.0528193	µm^3	Surface	1	Class A	392
0.323793	µm^3	Surface	1	Class A	393
0.0930755	µm^3	Surface	1	Class A	399
0.011921	µm^3	Surface	1	Class A	401
0.238512	µm^3	Surface	1	Class A	402
0.399354	µm^3	Surface	1	Class A	404
4.33347	µm^3	Surface	1	Class A	407
0.237595	µm^3	Surface	1	Class A	409
0.0494266	µm^3	Surface	1	Class A	410
0.483993	µm^3	Surface	1	Class A	414
1.23483	µm^3	Surface	1	Class A	415
0.334614	µm^3	Surface	1	Class A	417
0.298943	µm^3	Surface	1	Class A	418
0.0690502	µm^3	Surface	1	Class A	419
0.0360382	µm^3	Surface	1	Class A	420
0.102612	µm^3	Surface	1	Class A	421
0.283629	µm^3	Surface	1	Class A	423
0.246306	µm^3	Surface	1	Class A	425
0.0976607	µm^3	Surface	1	Class A	427
0.0120127	µm^3	Surface	1	Class A	429
0.298759	µm^3	Surface	1	Class A	435
0.486836	µm^3	Surface	1	Class A	436
0.0617141	µm^3	Surface	1	Class A	440
