# Supplementary material for: Programmable artificial RNA condensates in mammalian cells
Source: Nat Nanotechnol. 2026 Apr 29;21(6):821–30. doi: 10.1038/s41565-026-02164-7 (PMC13293865; doi:10.1038/s41565-026-02164-7)
Supplement: Supplementary file 5 — Condensate volume and number quantification, as well as CCDFs, shown in Fig. 3. [file 41565_2026_2164_MOESM5_ESM.zip › Source Data Fig. 3/Condensate volume and number (Figure 3)/Condensate volume/10nt 3WT Broccoli/outside/20250523_10ntwtBr_40uMDFHBI_20-40_sample3_2_6_outside.xls]

## Sheet: Detailed
Detailed
Volume	Unit	Category	Time	Outside	ID
0.0153139	µm^3	Surface	1	Class A	0
0.0102704	µm^3	Surface	1	Class A	1
0.610356	µm^3	Surface	1	Class A	2
0.87491	µm^3	Surface	1	Class A	3
0.0294359	µm^3	Surface	1	Class A	4
0.0242088	µm^3	Surface	1	Class A	5
0.157633	µm^3	Surface	1	Class A	7
0.0317283	µm^3	Surface	1	Class A	8
0.029069	µm^3	Surface	1	Class A	10
0.0793206	µm^3	Surface	1	Class A	11
0.0823467	µm^3	Surface	1	Class A	12
0.0277851	µm^3	Surface	1	Class A	13
0.127371	µm^3	Surface	1	Class A	16
0.0462169	µm^3	Surface	1	Class A	18
0.108664	µm^3	Surface	1	Class A	19
0.0411733	µm^3	Surface	1	Class A	20
0.105088	µm^3	Surface	1	Class A	21
0.143603	µm^3	Surface	1	Class A	22
0.155157	µm^3	Surface	1	Class A	23
0.0353045	µm^3	Surface	1	Class A	25
0.055937	µm^3	Surface	1	Class A	27
0.0137551	µm^3	Surface	1	Class A	28
0.0927087	µm^3	Surface	1	Class A	29
0.0609806	µm^3	Surface	1	Class A	30
0.0755609	µm^3	Surface	1	Class A	31
0.0751025	µm^3	Surface	1	Class A	32
1.20714	µm^3	Surface	1	Class A	35
0.166069	µm^3	Surface	1	Class A	36
0.133974	µm^3	Surface	1	Class A	38
0.0817047	µm^3	Surface	1	Class A	39
0.0259511	µm^3	Surface	1	Class A	40
0.0475007	µm^3	Surface	1	Class A	42
0.0818882	µm^3	Surface	1	Class A	43
0.0910582	µm^3	Surface	1	Class A	44
0.0905997	µm^3	Surface	1	Class A	45
0.0217329	µm^3	Surface	1	Class A	46
0.13269	µm^3	Surface	1	Class A	49
0.0640067	µm^3	Surface	1	Class A	50
0.0662074	µm^3	Surface	1	Class A	51
0.775874	µm^3	Surface	1	Class A	53
0.114075	µm^3	Surface	1	Class A	54
0.0544699	µm^3	Surface	1	Class A	56
0.149838	µm^3	Surface	1	Class A	57
0.0600635	µm^3	Surface	1	Class A	60
0.0855561	µm^3	Surface	1	Class A	61
0.0488762	µm^3	Surface	1	Class A	62
0.0464919	µm^3	Surface	1	Class A	63
0.0185234	µm^3	Surface	1	Class A	64
0.109123	µm^3	Surface	1	Class A	65
0.0472255	µm^3	Surface	1	Class A	66
0.0214579	µm^3	Surface	1	Class A	67
0.0471339	µm^3	Surface	1	Class A	70
0.0524525	µm^3	Surface	1	Class A	71
0.0366799	µm^3	Surface	1	Class A	72
0.0233835	µm^3	Surface	1	Class A	73
0.112149	µm^3	Surface	1	Class A	74
0.0916999	µm^3	Surface	1	Class A	75
0.0680415	µm^3	Surface	1	Class A	76
0.0630896	µm^3	Surface	1	Class A	78
0.241813	µm^3	Surface	1	Class A	80
0.0200824	µm^3	Surface	1	Class A	81
0.022008	µm^3	Surface	1	Class A	82
0.0573126	µm^3	Surface	1	Class A	83
0.181108	µm^3	Surface	1	Class A	84
0.0358547	µm^3	Surface	1	Class A	86
0.0799625	µm^3	Surface	1	Class A	88
0.131406	µm^3	Surface	1	Class A	91
4.00362	µm^3	Surface	1	Class A	97
0.0102704	µm^3	Surface	1	Class A	98
2.9864	µm^3	Surface	1	Class A	99
0.0194405	µm^3	Surface	1	Class A	100
0.0486928	µm^3	Surface	1	Class A	101
0.0448413	µm^3	Surface	1	Class A	102
0.349377	µm^3	Surface	1	Class A	104
0.0827136	µm^3	Surface	1	Class A	105
0.568082	µm^3	Surface	1	Class A	108
0.0220997	µm^3	Surface	1	Class A	109
0.352587	µm^3	Surface	1	Class A	111
0.207517	µm^3	Surface	1	Class A	112
0.0423655	µm^3	Surface	1	Class A	113
0.144244	µm^3	Surface	1	Class A	114
0.038239	µm^3	Surface	1	Class A	115
0.177073	µm^3	Surface	1	Class A	116
0.0243923	µm^3	Surface	1	Class A	119
0.0830802	µm^3	Surface	1	Class A	123
0.100412	µm^3	Surface	1	Class A	124
2.94742	µm^3	Surface	1	Class A	125
0.0478674	µm^3	Surface	1	Class A	127
0.0310864	µm^3	Surface	1	Class A	129
0.0351212	µm^3	Surface	1	Class A	130
0.0559371	µm^3	Surface	1	Class A	133
0.143419	µm^3	Surface	1	Class A	134
0.100778	µm^3	Surface	1	Class A	135
0.0152222	µm^3	Surface	1	Class A	136
1.30067	µm^3	Surface	1	Class A	137
0.0983944	µm^3	Surface	1	Class A	139
0.0425488	µm^3	Surface	1	Class A	143
0.129205	µm^3	Surface	1	Class A	144
0.0156807	µm^3	Surface	1	Class A	146
0.0534611	µm^3	Surface	1	Class A	147
0.0361299	µm^3	Surface	1	Class A	149
0.527826	µm^3	Surface	1	Class A	150
0.0187985	µm^3	Surface	1	Class A	151
0.0219163	µm^3	Surface	1	Class A	152
0.130948	µm^3	Surface	1	Class A	153
0.304261	µm^3	Surface	1	Class A	154
0.0527276	µm^3	Surface	1	Class A	156
0.0846391	µm^3	Surface	1	Class A	157
0.151855	µm^3	Surface	1	Class A	158
0.960101	µm^3	Surface	1	Class A	161
0.0405314	µm^3	Surface	1	Class A	162
0.0342041	µm^3	Surface	1	Class A	164
0.0866566	µm^3	Surface	1	Class A	166
0.263087	µm^3	Surface	1	Class A	167
0.0784954	µm^3	Surface	1	Class A	168
0.0257677	µm^3	Surface	1	Class A	170
2.46026	µm^3	Surface	1	Class A	172
0.712073	µm^3	Surface	1	Class A	173
13.0029	µm^3	Surface	1	Class A	174
2.56732	µm^3	Surface	1	Class A	176
10.0422	µm^3	Surface	1	Class A	178
