# Supplementary material for: Programmable artificial RNA condensates in mammalian cells
Source: Nat Nanotechnol. 2026 Apr 29;21(6):821–30. doi: 10.1038/s41565-026-02164-7 (PMC13293865; doi:10.1038/s41565-026-02164-7)
Supplement: Supplementary file 5 — Condensate volume and number quantification, as well as CCDFs, shown in Fig. 3. [file 41565_2026_2164_MOESM5_ESM.zip › Source Data Fig. 3/Condensate volume and number (Figure 3)/Condensate volume/10nt 3WT Broccoli/outside/20250523_10ntwtBr_40uMDFHBI_20-40_sample3_2_7_outside.xls]

## Sheet: Detailed
Detailed
Volume	Unit	Category	Time	Outside	ID
0.106739	µm^3	Surface	1	Class A	1
0.0722596	µm^3	Surface	1	Class A	3
0.260245	µm^3	Surface	1	Class A	5
0.0806044	µm^3	Surface	1	Class A	7
0.0530026	µm^3	Surface	1	Class A	8
0.0964685	µm^3	Surface	1	Class A	9
0.0245756	µm^3	Surface	1	Class A	10
2.36348	µm^3	Surface	1	Class A	12
1.57908	µm^3	Surface	1	Class A	13
0.0254926	µm^3	Surface	1	Class A	14
0.0743688	µm^3	Surface	1	Class A	15
0.0445662	µm^3	Surface	1	Class A	18
0.0120127	µm^3	Surface	1	Class A	19
0.022008	µm^3	Surface	1	Class A	20
0.220997	µm^3	Surface	1	Class A	22
0.0297108	µm^3	Surface	1	Class A	23
0.0944512	µm^3	Surface	1	Class A	25
0.0140301	µm^3	Surface	1	Class A	26
0.995679	µm^3	Surface	1	Class A	28
0.339107	µm^3	Surface	1	Class A	29
0.0494263	µm^3	Surface	1	Class A	30
0.0930756	µm^3	Surface	1	Class A	32
1.63996	µm^3	Surface	1	Class A	34
0.0833553	µm^3	Surface	1	Class A	35
0.381381	µm^3	Surface	1	Class A	36
0.149288	µm^3	Surface	1	Class A	37
0.0703339	µm^3	Surface	1	Class A	38
1.02319	µm^3	Surface	1	Class A	40
0.0781286	µm^3	Surface	1	Class A	41
0.0208159	µm^3	Surface	1	Class A	42
0.235578	µm^3	Surface	1	Class A	43
0.0911499	µm^3	Surface	1	Class A	44
0.13324	µm^3	Surface	1	Class A	45
0.0200823	µm^3	Surface	1	Class A	48
0.0307196	µm^3	Surface	1	Class A	49
0.0157724	µm^3	Surface	1	Class A	50
0.292248	µm^3	Surface	1	Class A	51
0.664734	µm^3	Surface	1	Class A	52
0.335806	µm^3	Surface	1	Class A	53
0.0309029	µm^3	Surface	1	Class A	54
0.0164143	µm^3	Surface	1	Class A	56
0.32957	µm^3	Surface	1	Class A	57
0.109398	µm^3	Surface	1	Class A	59
4.13375	µm^3	Surface	1	Class A	60
0.0164143	µm^3	Surface	1	Class A	62
1.37715	µm^3	Surface	1	Class A	63
0.197889	µm^3	Surface	1	Class A	64
1.22401	µm^3	Surface	1	Class A	67
0.0340208	µm^3	Surface	1	Class A	70
0.0924336	µm^3	Surface	1	Class A	71
2.00832	µm^3	Surface	1	Class A	72
0.0729932	µm^3	Surface	1	Class A	73
0.412558	µm^3	Surface	1	Class A	74
4.33742	µm^3	Surface	1	Class A	75
0.924245	µm^3	Surface	1	Class A	76
0.411136	µm^3	Surface	1	Class A	77
