# Supplementary material for: Programmable artificial RNA condensates in mammalian cells
Source: Nat Nanotechnol. 2026 Apr 29;21(6):821–30. doi: 10.1038/s41565-026-02164-7 (PMC13293865; doi:10.1038/s41565-026-02164-7)
Supplement: Supplementary file 5 — Condensate volume and number quantification, as well as CCDFs, shown in Fig. 3. [file 41565_2026_2164_MOESM5_ESM.zip › Source Data Fig. 3/Condensate volume and number (Figure 3)/Condensate volume/10nt 3WT Broccoli/outside/20250523_10ntwtBr_40uMDFHBI_20-40_sample3_3_1_outside.xls]

## Sheet: Detailed
Detailed
Volume	Unit	Category	Time	Outside	ID
0.0765695	µm^3	Surface	1	Class A	0
0.101879	µm^3	Surface	1	Class A	1
0.297934	µm^3	Surface	1	Class A	3
0.120036	µm^3	Surface	1	Class A	4
0.0475923	µm^3	Surface	1	Class A	5
0.0998616	µm^3	Surface	1	Class A	7
0.190278	µm^3	Surface	1	Class A	9
0.0102704	µm^3	Surface	1	Class A	10
0.0530027	µm^3	Surface	1	Class A	12
0.0807878	µm^3	Surface	1	Class A	13
0.0265014	µm^3	Surface	1	Class A	14
0.23246	µm^3	Surface	1	Class A	15
0.230076	µm^3	Surface	1	Class A	16
0.16451	µm^3	Surface	1	Class A	17
0.0141219	µm^3	Surface	1	Class A	18
0.113892	µm^3	Surface	1	Class A	20
0.0640068	µm^3	Surface	1	Class A	21
0.0160475	µm^3	Surface	1	Class A	22
0.0591465	µm^3	Surface	1	Class A	23
0.0136633	µm^3	Surface	1	Class A	26
0.259878	µm^3	Surface	1	Class A	27
1.21292	µm^3	Surface	1	Class A	28
0.204124	µm^3	Surface	1	Class A	30
0.10573	µm^3	Surface	1	Class A	33
0.0454831	µm^3	Surface	1	Class A	34
0.176706	µm^3	Surface	1	Class A	36
0.0553868	µm^3	Surface	1	Class A	37
0.0716178	µm^3	Surface	1	Class A	38
0.0214578	µm^3	Surface	1	Class A	39
0.457674	µm^3	Surface	1	Class A	40
0.222465	µm^3	Surface	1	Class A	43
0.0913334	µm^3	Surface	1	Class A	44
0.0630899	µm^3	Surface	1	Class A	46
0.205959	µm^3	Surface	1	Class A	47
0.0497014	µm^3	Surface	1	Class A	48
0.200915	µm^3	Surface	1	Class A	49
0.0839053	µm^3	Surface	1	Class A	50
0.114808	µm^3	Surface	1	Class A	51
0.400179	µm^3	Surface	1	Class A	52
0.0142134	µm^3	Surface	1	Class A	53
0.208251	µm^3	Surface	1	Class A	54
0.0928006	µm^3	Surface	1	Class A	55
0.0576792	µm^3	Surface	1	Class A	56
0.136725	µm^3	Surface	1	Class A	58
0.132506	µm^3	Surface	1	Class A	59
0.489587	µm^3	Surface	1	Class A	60
2.88883	µm^3	Surface	1	Class A	61
0.233744	µm^3	Surface	1	Class A	63
0.066024	µm^3	Surface	1	Class A	64
2.2141	µm^3	Surface	1	Class A	65
0.0767529	µm^3	Surface	1	Class A	66
0.0201741	µm^3	Surface	1	Class A	67
0.201557	µm^3	Surface	1	Class A	68
0.169004	µm^3	Surface	1	Class A	69
0.15589	µm^3	Surface	1	Class A	70
0.0160475	µm^3	Surface	1	Class A	71
0.10894	µm^3	Surface	1	Class A	73
0.0442913	µm^3	Surface	1	Class A	74
0.0117376	µm^3	Surface	1	Class A	75
0.0677666	µm^3	Surface	1	Class A	76
0.148096	µm^3	Surface	1	Class A	79
0.0653821	µm^3	Surface	1	Class A	80
0.0310863	µm^3	Surface	1	Class A	81
0.0546533	µm^3	Surface	1	Class A	82
0.264555	µm^3	Surface	1	Class A	83
0.163777	µm^3	Surface	1	Class A	84
0.18716	µm^3	Surface	1	Class A	85
0.0458501	µm^3	Surface	1	Class A	86
0.123428	µm^3	Surface	1	Class A	87
1.3236	µm^3	Surface	1	Class A	88
0.0365883	µm^3	Surface	1	Class A	89
0.0135716	µm^3	Surface	1	Class A	90
0.0497013	µm^3	Surface	1	Class A	91
0.533511	µm^3	Surface	1	Class A	92
0.0655654	µm^3	Surface	1	Class A	93
0.439885	µm^3	Surface	1	Class A	94
0.702607	µm^3	Surface	1	Class A	95
0.105272	µm^3	Surface	1	Class A	96
0.324709	µm^3	Surface	1	Class A	98
0.107014	µm^3	Surface	1	Class A	99
0.0153139	µm^3	Surface	1	Class A	100
0.318475	µm^3	Surface	1	Class A	101
0.165152	µm^3	Surface	1	Class A	102
0.0341124	µm^3	Surface	1	Class A	103
0.103071	µm^3	Surface	1	Class A	104
0.0747356	µm^3	Surface	1	Class A	105
0.0175147	µm^3	Surface	1	Class A	106
0.0124712	µm^3	Surface	1	Class A	107
0.0102704	µm^3	Surface	1	Class A	108
0.264647	µm^3	Surface	1	Class A	109
0.0377804	µm^3	Surface	1	Class A	110
0.0453918	µm^3	Surface	1	Class A	111
0.182391	µm^3	Surface	1	Class A	112
0.13645	µm^3	Surface	1	Class A	113
0.0301694	µm^3	Surface	1	Class A	114
0.0124713	µm^3	Surface	1	Class A	116
0.0468588	µm^3	Surface	1	Class A	117
0.205133	µm^3	Surface	1	Class A	118
0.0370468	µm^3	Surface	1	Class A	119
0.642267	µm^3	Surface	1	Class A	120
0.0725348	µm^3	Surface	1	Class A	121
0.0427322	µm^3	Surface	1	Class A	122
0.137917	µm^3	Surface	1	Class A	123
0.0572208	µm^3	Surface	1	Class A	126
0.0770281	µm^3	Surface	1	Class A	127
0.0195322	µm^3	Surface	1	Class A	128
0.153414	µm^3	Surface	1	Class A	129
0.346259	µm^3	Surface	1	Class A	130
0.052269	µm^3	Surface	1	Class A	131
0.0383306	µm^3	Surface	1	Class A	132
0.0124713	µm^3	Surface	1	Class A	133
1.31012	µm^3	Surface	1	Class A	134
0.0143052	µm^3	Surface	1	Class A	135
0.0198989	µm^3	Surface	1	Class A	138
0.26593	µm^3	Surface	1	Class A	139
0.427506	µm^3	Surface	1	Class A	141
0.0803294	µm^3	Surface	1	Class A	142
0.153506	µm^3	Surface	1	Class A	143
0.150296	µm^3	Surface	1	Class A	144
0.0220998	µm^3	Surface	1	Class A	145
0.0201741	µm^3	Surface	1	Class A	146
0.011646	µm^3	Surface	1	Class A	147
0.0139384	µm^3	Surface	1	Class A	149
0.0124712	µm^3	Surface	1	Class A	150
0.0484176	µm^3	Surface	1	Class A	151
0.0158642	µm^3	Surface	1	Class A	152
0.0740937	µm^3	Surface	1	Class A	153
0.143877	µm^3	Surface	1	Class A	155
0.011921	µm^3	Surface	1	Class A	156
0.134065	µm^3	Surface	1	Class A	158
0.066666	µm^3	Surface	1	Class A	159
0.290506	µm^3	Surface	1	Class A	160
0.275009	µm^3	Surface	1	Class A	161
0.011921	µm^3	Surface	1	Class A	162
0.103988	µm^3	Surface	1	Class A	164
0.0184317	µm^3	Surface	1	Class A	165
0.268039	µm^3	Surface	1	Class A	168
0.260887	µm^3	Surface	1	Class A	169
0.081338	µm^3	Surface	1	Class A	171
0.155707	µm^3	Surface	1	Class A	172
0.099036	µm^3	Surface	1	Class A	173
0.0677663	µm^3	Surface	1	Class A	175
0.0944512	µm^3	Surface	1	Class A	176
0.120219	µm^3	Surface	1	Class A	177
0.167169	µm^3	Surface	1	Class A	178
0.741212	µm^3	Surface	1	Class A	179
0.0974773	µm^3	Surface	1	Class A	180
0.0180649	µm^3	Surface	1	Class A	181
0.0532779	µm^3	Surface	1	Class A	182
0.0408064	µm^3	Surface	1	Class A	184
0.122328	µm^3	Surface	1	Class A	185
0.0873902	µm^3	Surface	1	Class A	186
0.0202658	µm^3	Surface	1	Class A	188
0.0142135	µm^3	Surface	1	Class A	190
0.0349377	µm^3	Surface	1	Class A	192
0.199539	µm^3	Surface	1	Class A	193
0.764503	µm^3	Surface	1	Class A	197
0.0276934	µm^3	Surface	1	Class A	198
0.0258595	µm^3	Surface	1	Class A	199
0.905538	µm^3	Surface	1	Class A	201
0.0543782	µm^3	Surface	1	Class A	202
0.127096	µm^3	Surface	1	Class A	203
0.104355	µm^3	Surface	1	Class A	207
0.0306278	µm^3	Surface	1	Class A	208
0.4585	µm^3	Surface	1	Class A	209
0.487937	µm^3	Surface	1	Class A	210
0.020174	µm^3	Surface	1	Class A	211
0.130856	µm^3	Surface	1	Class A	213
0.0413567	µm^3	Surface	1	Class A	215
0.165885	µm^3	Surface	1	Class A	216
0.05502	µm^3	Surface	1	Class A	218
0.0928004	µm^3	Surface	1	Class A	222
0.0393393	µm^3	Surface	1	Class A	223
0.0135716	µm^3	Surface	1	Class A	225
0.0343877	µm^3	Surface	1	Class A	226
1.24987	µm^3	Surface	1	Class A	227
0.0447496	µm^3	Surface	1	Class A	228
0.154331	µm^3	Surface	1	Class A	229
0.0796874	µm^3	Surface	1	Class A	230
0.083172	µm^3	Surface	1	Class A	231
0.0202657	µm^3	Surface	1	Class A	232
0.355063	µm^3	Surface	1	Class A	233
0.0701506	µm^3	Surface	1	Class A	234
0.115634	µm^3	Surface	1	Class A	239
4.46992	µm^3	Surface	1	Class A	240
0.0102704	µm^3	Surface	1	Class A	241
3.57383	µm^3	Surface	1	Class A	242
0.211552	µm^3	Surface	1	Class A	243
0.107106	µm^3	Surface	1	Class A	244
0.0145803	µm^3	Surface	1	Class A	245
0.152222	µm^3	Surface	1	Class A	246
0.200273	µm^3	Surface	1	Class A	248
1.09939	µm^3	Surface	1	Class A	249
0.0662076	µm^3	Surface	1	Class A	250
1.012	µm^3	Surface	1	Class A	251
1.67829	µm^3	Surface	1	Class A	253
0.0960098	µm^3	Surface	1	Class A	254
0.542039	µm^3	Surface	1	Class A	256
0.0310864	µm^3	Surface	1	Class A	257
0.191653	µm^3	Surface	1	Class A	258
0.0306277	µm^3	Surface	1	Class A	259
0.0508017	µm^3	Surface	1	Class A	260
0.03668	µm^3	Surface	1	Class A	261
0.0298942	µm^3	Surface	1	Class A	262
0.518839	µm^3	Surface	1	Class A	267
0.105639	µm^3	Surface	1	Class A	269
0.0634565	µm^3	Surface	1	Class A	270
0.14672	µm^3	Surface	1	Class A	271
0.877845	µm^3	Surface	1	Class A	272
0.127555	µm^3	Surface	1	Class A	273
0.049518	µm^3	Surface	1	Class A	274
0.0568542	µm^3	Surface	1	Class A	276
0.0405314	µm^3	Surface	1	Class A	277
0.0404397	µm^3	Surface	1	Class A	278
0.0822551	µm^3	Surface	1	Class A	279
0.0302611	µm^3	Surface	1	Class A	280
0.0435577	µm^3	Surface	1	Class A	281
0.0552036	µm^3	Surface	1	Class A	282
0.0121044	µm^3	Surface	1	Class A	284
0.0725348	µm^3	Surface	1	Class A	285
0.657305	µm^3	Surface	1	Class A	286
0.0242087	µm^3	Surface	1	Class A	287
4.37144	µm^3	Surface	1	Class A	288
0.0338374	µm^3	Surface	1	Class A	291
0.0201741	µm^3	Surface	1	Class A	292
0.0917001	µm^3	Surface	1	Class A	293
0.0545616	µm^3	Surface	1	Class A	294
0.0113709	µm^3	Surface	1	Class A	296
0.0640065	µm^3	Surface	1	Class A	297
0.115909	µm^3	Surface	1	Class A	298
0.0312697	µm^3	Surface	1	Class A	299
1.12644	µm^3	Surface	1	Class A	301
0.010362	µm^3	Surface	1	Class A	302
0.0268682	µm^3	Surface	1	Class A	303
0.010087	µm^3	Surface	1	Class A	306
0.0232001	µm^3	Surface	1	Class A	308
0.0164144	µm^3	Surface	1	Class A	309
2.37952	µm^3	Surface	1	Class A	310
0.0133882	µm^3	Surface	1	Class A	311
0.0811543	µm^3	Surface	1	Class A	314
0.0126546	µm^3	Surface	1	Class A	317
0.404122	µm^3	Surface	1	Class A	320
0.0764778	µm^3	Surface	1	Class A	322
0.073727	µm^3	Surface	1	Class A	323
0.0822547	µm^3	Surface	1	Class A	324
0.29234	µm^3	Surface	1	Class A	325
0.679956	µm^3	Surface	1	Class A	326
0.600453	µm^3	Surface	1	Class A	328
0.03668	µm^3	Surface	1	Class A	329
0.035488	µm^3	Surface	1	Class A	330
0.240071	µm^3	Surface	1	Class A	332
0.0185234	µm^3	Surface	1	Class A	333
0.258778	µm^3	Surface	1	Class A	334
0.212927	µm^3	Surface	1	Class A	336
0.0428239	µm^3	Surface	1	Class A	337
0.118568	µm^3	Surface	1	Class A	338
0.0354881	µm^3	Surface	1	Class A	339
0.354604	µm^3	Surface	1	Class A	341
0.129756	µm^3	Surface	1	Class A	342
0.0114625	µm^3	Surface	1	Class A	344
0.0240254	µm^3	Surface	1	Class A	346
0.239979	µm^3	Surface	1	Class A	348
0.0267764	µm^3	Surface	1	Class A	349
0.117926	µm^3	Surface	1	Class A	350
0.0154974	µm^3	Surface	1	Class A	351
0.0864732	µm^3	Surface	1	Class A	355
0.195412	µm^3	Surface	1	Class A	356
0.0848226	µm^3	Surface	1	Class A	357
0.0277852	µm^3	Surface	1	Class A	358
0.71306	µm^3	Surface	1	Class A	359
0.498298	µm^3	Surface	1	Class A	361
0.532686	µm^3	Surface	1	Class A	362
0.167078	µm^3	Surface	1	Class A	364
0.0779451	µm^3	Surface	1	Class A	365
0.017423	µm^3	Surface	1	Class A	366
0.0260428	µm^3	Surface	1	Class A	367
0.150205	µm^3	Surface	1	Class A	368
5.36776	µm^3	Surface	1	Class A	370
0.510403	µm^3	Surface	1	Class A	374
0.0493346	µm^3	Surface	1	Class A	377
0.0837224	µm^3	Surface	1	Class A	378
0.139109	µm^3	Surface	1	Class A	379
0.184134	µm^3	Surface	1	Class A	383
0.242272	µm^3	Surface	1	Class A	385
0.017423	µm^3	Surface	1	Class A	386
0.0878488	µm^3	Surface	1	Class A	387
0.0419986	µm^3	Surface	1	Class A	388
0.116734	µm^3	Surface	1	Class A	390
0.0261345	µm^3	Surface	1	Class A	392
0.0402564	µm^3	Surface	1	Class A	394
0.109857	µm^3	Surface	1	Class A	395
0.0363133	µm^3	Surface	1	Class A	397
0.0103621	µm^3	Surface	1	Class A	399
0.103805	µm^3	Surface	1	Class A	400
0.104171	µm^3	Surface	1	Class A	401
0.0283353	µm^3	Surface	1	Class A	402
0.0338373	µm^3	Surface	1	Class A	403
0.0117376	µm^3	Surface	1	Class A	404
0.684357	µm^3	Surface	1	Class A	405
3.60143	µm^3	Surface	1	Class A	407
0.405314	µm^3	Surface	1	Class A	409
0.0102704	µm^3	Surface	1	Class A	411
0.148921	µm^3	Surface	1	Class A	412
0.0386974	µm^3	Surface	1	Class A	413
0.026318	µm^3	Surface	1	Class A	414
0.0888574	µm^3	Surface	1	Class A	415
0.023567	µm^3	Surface	1	Class A	418
0.0591465	µm^3	Surface	1	Class A	419
0.153506	µm^3	Surface	1	Class A	422
0.0189819	µm^3	Surface	1	Class A	423
0.0424571	µm^3	Surface	1	Class A	425
0.341949	µm^3	Surface	1	Class A	426
0.0239337	µm^3	Surface	1	Class A	428
0.0353045	µm^3	Surface	1	Class A	429
0.0121961	µm^3	Surface	1	Class A	430
0.0775783	µm^3	Surface	1	Class A	431
0.0264095	µm^3	Surface	1	Class A	433
0.113892	µm^3	Surface	1	Class A	434
0.64621	µm^3	Surface	1	Class A	435
1.09673	µm^3	Surface	1	Class A	438
0.12728	µm^3	Surface	1	Class A	440
0.0682248	µm^3	Surface	1	Class A	441
0.119944	µm^3	Surface	1	Class A	447
0.16506	µm^3	Surface	1	Class A	451
0.0273266	µm^3	Surface	1	Class A	453
0.0435576	µm^3	Surface	1	Class A	454
0.0463085	µm^3	Surface	1	Class A	456
0.190278	µm^3	Surface	1	Class A	459
0.0150388	µm^3	Surface	1	Class A	461
0.0503434	µm^3	Surface	1	Class A	463
0.0171479	µm^3	Surface	1	Class A	465
0.0163226	µm^3	Surface	1	Class A	467
0.0342958	µm^3	Surface	1	Class A	468
0.0263179	µm^3	Surface	1	Class A	469
0.0134799	µm^3	Surface	1	Class A	470
0.0133882	µm^3	Surface	1	Class A	471
0.973947	µm^3	Surface	1	Class A	473
0.0285187	µm^3	Surface	1	Class A	474
0.134982	µm^3	Surface	1	Class A	475
0.0796873	µm^3	Surface	1	Class A	477
3.20015	µm^3	Surface	1	Class A	479
0.0609804	µm^3	Surface	1	Class A	480
0.0396145	µm^3	Surface	1	Class A	481
0.0218247	µm^3	Surface	1	Class A	483
0.0738185	µm^3	Surface	1	Class A	484
0.387983	µm^3	Surface	1	Class A	485
0.347819	µm^3	Surface	1	Class A	488
0.0608888	µm^3	Surface	1	Class A	489
0.118843	µm^3	Surface	1	Class A	490
0.113341	µm^3	Surface	1	Class A	494
0.0323701	µm^3	Surface	1	Class A	495
0.479592	µm^3	Surface	1	Class A	496
0.215036	µm^3	Surface	1	Class A	497
0.0203573	µm^3	Surface	1	Class A	498
0.0823467	µm^3	Surface	1	Class A	500
0.156807	µm^3	Surface	1	Class A	504
0.568908	µm^3	Surface	1	Class A	506
0.123887	µm^3	Surface	1	Class A	509
0.0342041	µm^3	Surface	1	Class A	510
0.0493346	µm^3	Surface	1	Class A	511
0.0253093	µm^3	Surface	1	Class A	512
0.0265013	µm^3	Surface	1	Class A	513
9.12505	µm^3	Surface	1	Class A	514
0.048326	µm^3	Surface	1	Class A	515
0.0699672	µm^3	Surface	1	Class A	516
0.645844	µm^3	Surface	1	Class A	517
0.497565	µm^3	Surface	1	Class A	518
0.414393	µm^3	Surface	1	Class A	522
0.0102704	µm^3	Surface	1	Class A	524
0.0927088	µm^3	Surface	1	Class A	527
0.392293	µm^3	Surface	1	Class A	528
0.0164144	µm^3	Surface	1	Class A	531
0.0217329	µm^3	Surface	1	Class A	532
0.0665744	µm^3	Surface	1	Class A	533
0.103438	µm^3	Surface	1	Class A	534
0.0112791	µm^3	Surface	1	Class A	535
0.425764	µm^3	Surface	1	Class A	537
0.0301693	µm^3	Surface	1	Class A	538
0.353595	µm^3	Surface	1	Class A	539
0.184959	µm^3	Surface	1	Class A	541
0.418061	µm^3	Surface	1	Class A	542
0.0398895	µm^3	Surface	1	Class A	544
0.294816	µm^3	Surface	1	Class A	545
4.65341	µm^3	Surface	1	Class A	546
0.170104	µm^3	Surface	1	Class A	547
0.0103621	µm^3	Surface	1	Class A	550
0.945611	µm^3	Surface	1	Class A	551
0.0346627	µm^3	Surface	1	Class A	554
0.125629	µm^3	Surface	1	Class A	555
0.0136633	µm^3	Surface	1	Class A	556
0.694995	µm^3	Surface	1	Class A	557
0.133607	µm^3	Surface	1	Class A	558
0.11811	µm^3	Surface	1	Class A	559
0.0569457	µm^3	Surface	1	Class A	560
2.02666	µm^3	Surface	1	Class A	561
0.0223748	µm^3	Surface	1	Class A	562
7.12428	µm^3	Surface	1	Class A	563
0.392385	µm^3	Surface	1	Class A	566
0.0159558	µm^3	Surface	1	Class A	568
0.0460335	µm^3	Surface	1	Class A	569
0.129022	µm^3	Surface	1	Class A	571
0.0994029	µm^3	Surface	1	Class A	572
0.26914	µm^3	Surface	1	Class A	573
0.0199906	µm^3	Surface	1	Class A	574
0.0219164	µm^3	Surface	1	Class A	575
0.022008	µm^3	Surface	1	Class A	576
0.627137	µm^3	Surface	1	Class A	580
0.0799626	µm^3	Surface	1	Class A	581
0.394861	µm^3	Surface	1	Class A	582
0.734518	µm^3	Surface	1	Class A	583
0.232184	µm^3	Surface	1	Class A	585
2.56513	µm^3	Surface	1	Class A	586
0.0609806	µm^3	Surface	1	Class A	587
0.0172396	µm^3	Surface	1	Class A	589
0.0366801	µm^3	Surface	1	Class A	591
1.17486	µm^3	Surface	1	Class A	593
0.0142135	µm^3	Surface	1	Class A	594
0.57982	µm^3	Surface	1	Class A	599
0.905814	µm^3	Surface	1	Class A	601
0.074002	µm^3	Surface	1	Class A	602
0.887199	µm^3	Surface	1	Class A	603
0.0893159	µm^3	Surface	1	Class A	604
0.133882	µm^3	Surface	1	Class A	605
0.136908	µm^3	Surface	1	Class A	606
0.046492	µm^3	Surface	1	Class A	607
0.161851	µm^3	Surface	1	Class A	610
0.0740937	µm^3	Surface	1	Class A	611
0.0750107	µm^3	Surface	1	Class A	613
0.0917002	µm^3	Surface	1	Class A	615
0.0524525	µm^3	Surface	1	Class A	618
0.0526359	µm^3	Surface	1	Class A	620
0.142777	µm^3	Surface	1	Class A	621
0.0301693	µm^3	Surface	1	Class A	624
0.534428	µm^3	Surface	1	Class A	627
0.0871151	µm^3	Surface	1	Class A	629
0.0287938	µm^3	Surface	1	Class A	630
0.402288	µm^3	Surface	1	Class A	632
0.0407148	µm^3	Surface	1	Class A	634
0.0233835	µm^3	Surface	1	Class A	636
0.0452081	µm^3	Surface	1	Class A	637
0.220997	µm^3	Surface	1	Class A	639
0.177623	µm^3	Surface	1	Class A	640
0.0679498	µm^3	Surface	1	Class A	641
0.121961	µm^3	Surface	1	Class A	643
0.0529111	µm^3	Surface	1	Class A	645
0.0897745	µm^3	Surface	1	Class A	646
0.0234753	µm^3	Surface	1	Class A	648
0.196422	µm^3	Surface	1	Class A	649
0.0757442	µm^3	Surface	1	Class A	650
0.21522	µm^3	Surface	1	Class A	651
0.212011	µm^3	Surface	1	Class A	653
1.94569	µm^3	Surface	1	Class A	654
0.120402	µm^3	Surface	1	Class A	658
0.0502516	µm^3	Surface	1	Class A	661
0.0494263	µm^3	Surface	1	Class A	662
0.0554786	µm^3	Surface	1	Class A	663
0.0917917	µm^3	Surface	1	Class A	664
0.554327	µm^3	Surface	1	Class A	665
0.0505267	µm^3	Surface	1	Class A	666
0.131315	µm^3	Surface	1	Class A	667
0.621452	µm^3	Surface	1	Class A	668
0.0118293	µm^3	Surface	1	Class A	669
0.468037	µm^3	Surface	1	Class A	671
0.415218	µm^3	Surface	1	Class A	680
0.320767	µm^3	Surface	1	Class A	681
0.0485095	µm^3	Surface	1	Class A	682
0.309855	µm^3	Surface	1	Class A	683
0.0762026	µm^3	Surface	1	Class A	684
0.441536	µm^3	Surface	1	Class A	685
0.0277852	µm^3	Surface	1	Class A	686
0.0164143	µm^3	Surface	1	Class A	687
0.847217	µm^3	Surface	1	Class A	690
0.496281	µm^3	Surface	1	Class A	692
1.31636	µm^3	Surface	1	Class A	693
0.903063	µm^3	Surface	1	Class A	695
0.0813381	µm^3	Surface	1	Class A	698
0.991553	µm^3	Surface	1	Class A	699
0.163318	µm^3	Surface	1	Class A	700
0.0618059	µm^3	Surface	1	Class A	701
1.03374	µm^3	Surface	1	Class A	702
0.911224	µm^3	Surface	1	Class A	703
0.088124	µm^3	Surface	1	Class A	704
0.207792	µm^3	Surface	1	Class A	708
2.77402	µm^3	Surface	1	Class A	709
0.0821632	µm^3	Surface	1	Class A	710
1.14928	µm^3	Surface	1	Class A	711
0.135166	µm^3	Surface	1	Class A	713
0.305545	µm^3	Surface	1	Class A	714
0.402563	µm^3	Surface	1	Class A	715
0.979724	µm^3	Surface	1	Class A	716
0.555428	µm^3	Surface	1	Class A	717
0.397337	µm^3	Surface	1	Class A	718
0.460609	µm^3	Surface	1	Class A	720
0.0506185	µm^3	Surface	1	Class A	721
0.279319	µm^3	Surface	1	Class A	722
0.125354	µm^3	Surface	1	Class A	725
2.48544	µm^3	Surface	1	Class A	727
15.8543	µm^3	Surface	1	Class A	728
0.468037	µm^3	Surface	1	Class A	729
0.586239	µm^3	Surface	1	Class A	730
1.94092	µm^3	Surface	1	Class A	731
0.292706	µm^3	Surface	1	Class A	732
0.349927	µm^3	Surface	1	Class A	733
