# Supplementary material for: Programmable artificial RNA condensates in mammalian cells
Source: Nat Nanotechnol. 2026 Apr 29;21(6):821–30. doi: 10.1038/s41565-026-02164-7 (PMC13293865; doi:10.1038/s41565-026-02164-7)
Supplement: Supplementary file 5 — Condensate volume and number quantification, as well as CCDFs, shown in Fig. 3. [file 41565_2026_2164_MOESM5_ESM.zip › Source Data Fig. 3/Condensate volume and number (Figure 3)/Condensate volume/10nt 3WT Broccoli/outside/20250523_10ntwtBr_40uMDFHBI_20-40_sample3_3_2_outside.xls]

## Sheet: Detailed
Detailed
Volume	Unit	Category	Time	Outside	ID
0.238878	µm^3	Surface	1	Class A	0
0.0393393	µm^3	Surface	1	Class A	1
8.62027	µm^3	Surface	1	Class A	4
0.519664	µm^3	Surface	1	Class A	7
0.501324	µm^3	Surface	1	Class A	8
0.0464004	µm^3	Surface	1	Class A	10
0.124895	µm^3	Surface	1	Class A	11
0.0248507	µm^3	Surface	1	Class A	12
0.321867	µm^3	Surface	1	Class A	13
0.107014	µm^3	Surface	1	Class A	15
0.701873	µm^3	Surface	1	Class A	16
0.75891	µm^3	Surface	1	Class A	17
0.0613473	µm^3	Surface	1	Class A	18
0.24704	µm^3	Surface	1	Class A	20
0.0875736	µm^3	Surface	1	Class A	21
0.0139385	µm^3	Surface	1	Class A	23
0.0184317	µm^3	Surface	1	Class A	25
0.098486	µm^3	Surface	1	Class A	26
0.122786	µm^3	Surface	1	Class A	28
0.0493346	µm^3	Surface	1	Class A	29
0.241813	µm^3	Surface	1	Class A	31
0.337731	µm^3	Surface	1	Class A	32
0.0173314	µm^3	Surface	1	Class A	33
0.0824383	µm^3	Surface	1	Class A	35
0.0206325	µm^3	Surface	1	Class A	36
0.0278768	µm^3	Surface	1	Class A	39
0.0530943	µm^3	Surface	1	Class A	41
0.120494	µm^3	Surface	1	Class A	42
0.011921	µm^3	Surface	1	Class A	43
0.0329203	µm^3	Surface	1	Class A	46
0.0219162	µm^3	Surface	1	Class A	47
0.201282	µm^3	Surface	1	Class A	50
0.0280603	µm^3	Surface	1	Class A	51
0.0239337	µm^3	Surface	1	Class A	52
0.506277	µm^3	Surface	1	Class A	53
0.111782	µm^3	Surface	1	Class A	54
0.317466	µm^3	Surface	1	Class A	55
0.115084	µm^3	Surface	1	Class A	57
0.0471337	µm^3	Surface	1	Class A	58
0.0748273	µm^3	Surface	1	Class A	60
0.139384	µm^3	Surface	1	Class A	62
0.190003	µm^3	Surface	1	Class A	65
0.607237	µm^3	Surface	1	Class A	68
0.14562	µm^3	Surface	1	Class A	69
0.119944	µm^3	Surface	1	Class A	70
0.064282	µm^3	Surface	1	Class A	71
0.0149472	µm^3	Surface	1	Class A	72
0.293806	µm^3	Surface	1	Class A	74
0.0137551	µm^3	Surface	1	Class A	76
0.0288855	µm^3	Surface	1	Class A	79
0.0718013	µm^3	Surface	1	Class A	80
0.0462169	µm^3	Surface	1	Class A	81
0.193487	µm^3	Surface	1	Class A	84
0.305362	µm^3	Surface	1	Class A	85
0.909115	µm^3	Surface	1	Class A	86
0.0491512	µm^3	Surface	1	Class A	87
0.0427324	µm^3	Surface	1	Class A	88
0.117651	µm^3	Surface	1	Class A	89
0.10197	µm^3	Surface	1	Class A	90
0.0836305	µm^3	Surface	1	Class A	93
0.0642817	µm^3	Surface	1	Class A	96
0.218704	µm^3	Surface	1	Class A	97
0.307286	µm^3	Surface	1	Class A	98
0.270423	µm^3	Surface	1	Class A	99
0.143603	µm^3	Surface	1	Class A	100
0.545892	µm^3	Surface	1	Class A	101
0.204492	µm^3	Surface	1	Class A	102
0.165427	µm^3	Surface	1	Class A	103
0.229434	µm^3	Surface	1	Class A	104
0.121319	µm^3	Surface	1	Class A	105
1.30003	µm^3	Surface	1	Class A	107
0.0785871	µm^3	Surface	1	Class A	108
0.428789	µm^3	Surface	1	Class A	109
1.15194	µm^3	Surface	1	Class A	110
0.149196	µm^3	Surface	1	Class A	111
0.157633	µm^3	Surface	1	Class A	112
0.117284	µm^3	Surface	1	Class A	113
0.0276934	µm^3	Surface	1	Class A	114
0.212469	µm^3	Surface	1	Class A	115
0.228333	µm^3	Surface	1	Class A	116
0.18175	µm^3	Surface	1	Class A	118
0.0785868	µm^3	Surface	1	Class A	119
0.355981	µm^3	Surface	1	Class A	120
0.359556	µm^3	Surface	1	Class A	121
0.128288	µm^3	Surface	1	Class A	124
1.09682	µm^3	Surface	1	Class A	125
0.160475	µm^3	Surface	1	Class A	126
0.310313	µm^3	Surface	1	Class A	127
0.894902	µm^3	Surface	1	Class A	128
0.0140301	µm^3	Surface	1	Class A	129
0.0282436	µm^3	Surface	1	Class A	139
0.128839	µm^3	Surface	1	Class A	142
0.0898661	µm^3	Surface	1	Class A	144
0.0734518	µm^3	Surface	1	Class A	146
0.133699	µm^3	Surface	1	Class A	147
0.488028	µm^3	Surface	1	Class A	148
0.142043	µm^3	Surface	1	Class A	149
0.331496	µm^3	Surface	1	Class A	151
0.17744	µm^3	Surface	1	Class A	157
0.834562	µm^3	Surface	1	Class A	158
0.100778	µm^3	Surface	1	Class A	159
0.0108206	µm^3	Surface	1	Class A	162
0.0234753	µm^3	Surface	1	Class A	163
0.262538	µm^3	Surface	1	Class A	164
0.074919	µm^3	Surface	1	Class A	165
0.153231	µm^3	Surface	1	Class A	168
0.890958	µm^3	Surface	1	Class A	170
0.210819	µm^3	Surface	1	Class A	171
0.24108	µm^3	Surface	1	Class A	173
3.19034	µm^3	Surface	1	Class A	176
0.164143	µm^3	Surface	1	Class A	177
0.232551	µm^3	Surface	1	Class A	178
0.122787	µm^3	Surface	1	Class A	179
0.01834	µm^3	Surface	1	Class A	181
3.4923	µm^3	Surface	1	Class A	182
0.146078	µm^3	Surface	1	Class A	187
0.19367	µm^3	Surface	1	Class A	188
0.261345	µm^3	Surface	1	Class A	190
0.0545616	µm^3	Surface	1	Class A	192
0.382298	µm^3	Surface	1	Class A	193
1.43098	µm^3	Surface	1	Class A	195
0.010087	µm^3	Surface	1	Class A	196
0.565421	µm^3	Surface	1	Class A	198
0.275834	µm^3	Surface	1	Class A	199
0.355337	µm^3	Surface	1	Class A	207
0.161484	µm^3	Surface	1	Class A	209
0.0640983	µm^3	Surface	1	Class A	213
0.168086	µm^3	Surface	1	Class A	214
0.0243921	µm^3	Surface	1	Class A	216
0.0611639	µm^3	Surface	1	Class A	222
1.71552	µm^3	Surface	1	Class A	225
0.203115	µm^3	Surface	1	Class A	227
0.320217	µm^3	Surface	1	Class A	228
0.0141218	µm^3	Surface	1	Class A	232
0.0154973	µm^3	Surface	1	Class A	235
0.388533	µm^3	Surface	1	Class A	236
0.215128	µm^3	Surface	1	Class A	237
0.033287	µm^3	Surface	1	Class A	238
0.0345709	µm^3	Surface	1	Class A	239
0.046767	µm^3	Surface	1	Class A	240
3.38383	µm^3	Surface	1	Class A	243
0.0433741	µm^3	Surface	1	Class A	244
0.142777	µm^3	Surface	1	Class A	245
0.0388808	µm^3	Surface	1	Class A	247
1.3645	µm^3	Surface	1	Class A	248
1.59632	µm^3	Surface	1	Class A	250
0.0596053	µm^3	Surface	1	Class A	251
0.230901	µm^3	Surface	1	Class A	252
0.0338373	µm^3	Surface	1	Class A	255
0.192387	µm^3	Surface	1	Class A	256
0.19688	µm^3	Surface	1	Class A	257
0.187068	µm^3	Surface	1	Class A	258
4.22324	µm^3	Surface	1	Class A	259
0.0954596	µm^3	Surface	1	Class A	260
0.387617	µm^3	Surface	1	Class A	261
0.141768	µm^3	Surface	1	Class A	262
0.0868398	µm^3	Surface	1	Class A	264
0.154239	µm^3	Surface	1	Class A	265
0.27189	µm^3	Surface	1	Class A	267
0.226316	µm^3	Surface	1	Class A	268
0.299034	µm^3	Surface	1	Class A	270
0.107656	µm^3	Surface	1	Class A	271
0.274092	µm^3	Surface	1	Class A	272
0.0574042	µm^3	Surface	1	Class A	273
0.389084	µm^3	Surface	1	Class A	274
1.23896	µm^3	Surface	1	Class A	275
0.0858313	µm^3	Surface	1	Class A	277
0.281703	µm^3	Surface	1	Class A	278
0.0617143	µm^3	Surface	1	Class A	279
0.242088	µm^3	Surface	1	Class A	281
0.468679	µm^3	Surface	1	Class A	282
0.116	µm^3	Surface	1	Class A	283
0.590825	µm^3	Surface	1	Class A	284
0.104446	µm^3	Surface	1	Class A	286
0.177623	µm^3	Surface	1	Class A	287
0.0298942	µm^3	Surface	1	Class A	289
0.263087	µm^3	Surface	1	Class A	290
0.0585046	µm^3	Surface	1	Class A	291
0.221639	µm^3	Surface	1	Class A	293
0.112883	µm^3	Surface	1	Class A	294
0.103163	µm^3	Surface	1	Class A	296
0.23411	µm^3	Surface	1	Class A	298
0.376061	µm^3	Surface	1	Class A	299
0.123428	µm^3	Surface	1	Class A	300
1.09692	µm^3	Surface	1	Class A	301
0.12297	µm^3	Surface	1	Class A	304
0.381748	µm^3	Surface	1	Class A	305
0.198989	µm^3	Surface	1	Class A	306
0.460793	µm^3	Surface	1	Class A	308
0.0342958	µm^3	Surface	1	Class A	309
0.0601552	µm^3	Surface	1	Class A	312
0.0892243	µm^3	Surface	1	Class A	313
0.161117	µm^3	Surface	1	Class A	314
0.311688	µm^3	Surface	1	Class A	316
0.187252	µm^3	Surface	1	Class A	317
0.0123796	µm^3	Surface	1	Class A	318
0.532319	µm^3	Surface	1	Class A	319
0.0299859	µm^3	Surface	1	Class A	322
0.213111	µm^3	Surface	1	Class A	324
0.185601	µm^3	Surface	1	Class A	325
0.0768446	µm^3	Surface	1	Class A	327
0.0851894	µm^3	Surface	1	Class A	328
0.0457583	µm^3	Surface	1	Class A	332
0.0844558	µm^3	Surface	1	Class A	334
3.31295	µm^3	Surface	1	Class A	337
0.114533	µm^3	Surface	1	Class A	338
0.0506184	µm^3	Surface	1	Class A	339
0.156257	µm^3	Surface	1	Class A	340
0.0239337	µm^3	Surface	1	Class A	341
0.0809712	µm^3	Surface	1	Class A	342
0.0209993	µm^3	Surface	1	Class A	343
0.454374	µm^3	Surface	1	Class A	344
0.393943	µm^3	Surface	1	Class A	345
29.4258	µm^3	Surface	1	Class A	346
0.629521	µm^3	Surface	1	Class A	347
0.910856	µm^3	Surface	1	Class A	348
0.838873	µm^3	Surface	1	Class A	352
0.211002	µm^3	Surface	1	Class A	353
0.0363132	µm^3	Surface	1	Class A	354
0.596601	µm^3	Surface	1	Class A	355
0.119394	µm^3	Surface	1	Class A	356
0.110132	µm^3	Surface	1	Class A	357
0.355338	µm^3	Surface	1	Class A	358
0.17744	µm^3	Surface	1	Class A	360
2.85077	µm^3	Surface	1	Class A	361
0.558729	µm^3	Surface	1	Class A	363
0.110957	µm^3	Surface	1	Class A	364
0.0983025	µm^3	Surface	1	Class A	365
0.0624479	µm^3	Surface	1	Class A	366
0.0697838	µm^3	Surface	1	Class A	368
0.953865	µm^3	Surface	1	Class A	370
0.233101	µm^3	Surface	1	Class A	371
0.123245	µm^3	Surface	1	Class A	372
0.0558452	µm^3	Surface	1	Class A	373
0.260336	µm^3	Surface	1	Class A	374
0.837497	µm^3	Surface	1	Class A	375
0.158366	µm^3	Surface	1	Class A	377
0.503342	µm^3	Surface	1	Class A	378
0.384498	µm^3	Surface	1	Class A	379
6.96582	µm^3	Surface	1	Class A	382
0.291606	µm^3	Surface	1	Class A	385
0.121411	µm^3	Surface	1	Class A	386
0.0846393	µm^3	Surface	1	Class A	387
0.172213	µm^3	Surface	1	Class A	389
0.121227	µm^3	Surface	1	Class A	390
0.162768	µm^3	Surface	1	Class A	391
0.0141218	µm^3	Surface	1	Class A	392
0.0124712	µm^3	Surface	1	Class A	393
0.230901	µm^3	Surface	1	Class A	395
0.40614	µm^3	Surface	1	Class A	396
0.120311	µm^3	Surface	1	Class A	397
0.673904	µm^3	Surface	1	Class A	398
0.349928	µm^3	Surface	1	Class A	400
0.140209	µm^3	Surface	1	Class A	401
0.743779	µm^3	Surface	1	Class A	402
1.69122	µm^3	Surface	1	Class A	405
0.490687	µm^3	Surface	1	Class A	407
0.680048	µm^3	Surface	1	Class A	408
0.387158	µm^3	Surface	1	Class A	409
0.469322	µm^3	Surface	1	Class A	410
0.212469	µm^3	Surface	1	Class A	411
0.256577	µm^3	Surface	1	Class A	413
0.169829	µm^3	Surface	1	Class A	415
0.305361	µm^3	Surface	1	Class A	416
0.36194	µm^3	Surface	1	Class A	418
0.0918834	µm^3	Surface	1	Class A	419
0.068775	µm^3	Surface	1	Class A	420
0.869317	µm^3	Surface	1	Class A	423
0.107014	µm^3	Surface	1	Class A	425
0.162034	µm^3	Surface	1	Class A	426
0.023842	µm^3	Surface	1	Class A	427
0.0564873	µm^3	Surface	1	Class A	429
0.976606	µm^3	Surface	1	Class A	430
0.516455	µm^3	Surface	1	Class A	431
0.0331037	µm^3	Surface	1	Class A	432
0.210177	µm^3	Surface	1	Class A	434
0.572117	µm^3	Surface	1	Class A	435
0.0328287	µm^3	Surface	1	Class A	436
0.560196	µm^3	Surface	1	Class A	437
0.0410816	µm^3	Surface	1	Class A	438
4.80133	µm^3	Surface	1	Class A	439
0.0738185	µm^3	Surface	1	Class A	441
0.474227	µm^3	Surface	1	Class A	442
0.400084	µm^3	Surface	1	Class A	443
