# Supplementary material for: Programmable artificial RNA condensates in mammalian cells
Source: Nat Nanotechnol. 2026 Apr 29;21(6):821–30. doi: 10.1038/s41565-026-02164-7 (PMC13293865; doi:10.1038/s41565-026-02164-7)
Supplement: Supplementary file 5 — Condensate volume and number quantification, as well as CCDFs, shown in Fig. 3. [file 41565_2026_2164_MOESM5_ESM.zip › Source Data Fig. 3/Condensate volume and number (Figure 3)/Condensate volume/10nt 3WT Broccoli/outside/20250523_10ntwtBr_40uMDFHBI_20-40_sample3_3_3_3 cells float_outside.xls]

## Sheet: Detailed
Detailed
Volume	Unit	Category	Time	Set 1	ID
0.0594214	µm^3	Surface	1	Class B	0
0.011921	µm^3	Surface	1	Class B	1
0.0779456	µm^3	Surface	1	Class B	4
1.03447	µm^3	Surface	1	Class A	9
0.701598	µm^3	Surface	1	Class B	11
0.608063	µm^3	Surface	1	Class A	13
0.0142136	µm^3	Surface	1	Class B	17
0.122053	µm^3	Surface	1	Class B	18
0.380463	µm^3	Surface	1	Class B	22
0.0139383	µm^3	Surface	1	Class B	24
0.0443827	µm^3	Surface	1	Class B	26
1.2882	µm^3	Surface	1	Class B	30
0.0485095	µm^3	Surface	1	Class B	31
0.0306279	µm^3	Surface	1	Class B	32
0.0618974	µm^3	Surface	1	Class B	34
0.416869	µm^3	Surface	1	Class B	37
0.0576792	µm^3	Surface	1	Class B	43
0.0485092	µm^3	Surface	1	Class B	44
0.312331	µm^3	Surface	1	Class B	45
0.794857	µm^3	Surface	1	Class B	47
0.048876	µm^3	Surface	1	Class B	48
0.104538	µm^3	Surface	1	Class B	49
0.264922	µm^3	Surface	1	Class B	50
0.521315	µm^3	Surface	1	Class B	51
0.0227415	µm^3	Surface	1	Class B	52
0.0276019	µm^3	Surface	1	Class B	53
0.0210911	µm^3	Surface	1	Class B	54
0.01348	µm^3	Surface	1	Class B	56
0.0916999	µm^3	Surface	1	Class B	58
0.730666	µm^3	Surface	1	Class B	59
0.0185235	µm^3	Surface	1	Class B	60
0.0176981	µm^3	Surface	1	Class B	62
0.293348	µm^3	Surface	1	Class B	63
0.0873906	µm^3	Surface	1	Class B	64
0.274642	µm^3	Surface	1	Class B	66
0.0332873	µm^3	Surface	1	Class B	67
0.206233	µm^3	Surface	1	Class B	70
0.105913	µm^3	Surface	1	Class B	71
0.143236	µm^3	Surface	1	Class B	72
0.0935345	µm^3	Surface	1	Class B	73
0.89316	µm^3	Surface	1	Class B	74
0.0509851	µm^3	Surface	1	Class B	75
0.0718014	µm^3	Surface	1	Class B	76
0.334247	µm^3	Surface	1	Class B	77
0.630531	µm^3	Surface	1	Class B	81
0.018065	µm^3	Surface	1	Class B	82
0.150388	µm^3	Surface	1	Class B	83
0.462903	µm^3	Surface	1	Class B	87
0.191378	µm^3	Surface	1	Class B	88
0.425122	µm^3	Surface	1	Class B	89
0.778533	µm^3	Surface	1	Class B	91
0.113984	µm^3	Surface	1	Class B	92
0.0510769	µm^3	Surface	1	Class B	95
0.150205	µm^3	Surface	1	Class A	96
0.0218246	µm^3	Surface	1	Class B	97
0.106281	µm^3	Surface	1	Class B	98
0.18551	µm^3	Surface	1	Class B	99
0.116092	µm^3	Surface	1	Class B	100
0.124254	µm^3	Surface	1	Class B	103
0.0161392	µm^3	Surface	1	Class B	105
0.0463084	µm^3	Surface	1	Class A	106
1.04611	µm^3	Surface	1	Class A	107
0.607879	µm^3	Surface	1	Class B	108
0.653271	µm^3	Surface	1	Class B	109
0.463177	µm^3	Surface	1	Class B	110
0.0150388	µm^3	Surface	1	Class B	112
0.0133882	µm^3	Surface	1	Class B	114
0.239704	µm^3	Surface	1	Class B	115
0.0322786	µm^3	Surface	1	Class B	121
0.0339288	µm^3	Surface	1	Class B	122
0.0361299	µm^3	Surface	1	Class B	123
0.0407148	µm^3	Surface	1	Class B	124
0.0329203	µm^3	Surface	1	Class B	127
0.252451	µm^3	Surface	1	Class B	132
0.1613	µm^3	Surface	1	Class B	133
0.682615	µm^3	Surface	1	Class B	134
0.72764	µm^3	Surface	1	Class B	135
0.0263178	µm^3	Surface	1	Class B	136
0.105088	µm^3	Surface	1	Class B	139
0.492245	µm^3	Surface	1	Class B	140
0.109123	µm^3	Surface	1	Class B	142
0.436401	µm^3	Surface	1	Class B	143
0.390643	µm^3	Surface	1	Class B	144
0.357172	µm^3	Surface	1	Class B	147
0.0384222	µm^3	Surface	1	Class B	149
0.0233836	µm^3	Surface	1	Class B	150
0.0891326	µm^3	Surface	1	Class B	153
0.0441077	µm^3	Surface	1	Class B	154
0.027235	µm^3	Surface	1	Class B	155
0.318566	µm^3	Surface	1	Class B	156
0.0416319	µm^3	Surface	1	Class B	158
0.0190736	µm^3	Surface	1	Class B	159
0.111874	µm^3	Surface	1	Class B	163
0.663816	µm^3	Surface	1	Class B	166
0.010729	µm^3	Surface	1	Class B	167
0.0612557	µm^3	Surface	1	Class B	168
0.142135	µm^3	Surface	1	Class B	169
0.444929	µm^3	Surface	1	Class B	170
0.324436	µm^3	Surface	1	Class B	171
0.0975689	µm^3	Surface	1	Class A	172
0.0487844	µm^3	Surface	1	Class B	174
0.675188	µm^3	Surface	1	Class B	176
0.0746442	µm^3	Surface	1	Class B	177
0.103346	µm^3	Surface	1	Class B	178
0.332046	µm^3	Surface	1	Class A	179
0.0614393	µm^3	Surface	1	Class B	181
9.30801	µm^3	Surface	1	Class A	182
0.254194	µm^3	Surface	1	Class B	184
0.0394312	µm^3	Surface	1	Class B	186
0.0555701	µm^3	Surface	1	Class B	188
0.763861	µm^3	Surface	1	Class B	190
0.240896	µm^3	Surface	1	Class B	191
0.37762	µm^3	Surface	1	Class B	194
0.267764	µm^3	Surface	1	Class B	195
0.0396144	µm^3	Surface	1	Class B	198
0.153873	µm^3	Surface	1	Class B	199
0.0239337	µm^3	Surface	1	Class B	208
0.0156808	µm^3	Surface	1	Class B	209
0.0403481	µm^3	Surface	1	Class B	213
0.244839	µm^3	Surface	1	Class B	215
1.26922	µm^3	Surface	1	Class A	216
0.125537	µm^3	Surface	1	Class B	217
0.0715263	µm^3	Surface	1	Class B	218
0.060247	µm^3	Surface	1	Class B	219
0.242088	µm^3	Surface	1	Class B	220
0.0263179	µm^3	Surface	1	Class B	223
0.646577	µm^3	Surface	1	Class B	224
0.0103621	µm^3	Surface	1	Class B	227
0.0102704	µm^3	Surface	1	Class B	228
0.0530027	µm^3	Surface	1	Class B	229
0.0421819	µm^3	Surface	1	Class B	230
0.0132965	µm^3	Surface	1	Class B	231
0.0471338	µm^3	Surface	1	Class A	235
7.58644	µm^3	Surface	1	Class A	237
0.218154	µm^3	Surface	1	Class B	238
0.0731766	µm^3	Surface	1	Class B	240
0.0539198	µm^3	Surface	1	Class B	241
0.0440161	µm^3	Surface	1	Class B	242
0.0102704	µm^3	Surface	1	Class B	243
0.249241	µm^3	Surface	1	Class B	245
0.204125	µm^3	Surface	1	Class B	246
0.134341	µm^3	Surface	1	Class B	247
0.0610723	µm^3	Surface	1	Class B	248
0.0103622	µm^3	Surface	1	Class B	249
0.0132048	µm^3	Surface	1	Class B	252
0.0626311	µm^3	Surface	1	Class B	253
0.0408065	µm^3	Surface	1	Class B	254
0.284637	µm^3	Surface	1	Class B	255
0.467762	µm^3	Surface	1	Class B	257
1.15597	µm^3	Surface	1	Class A	259
0.36616	µm^3	Surface	1	Class B	260
0.169828	µm^3	Surface	1	Class B	261
1.26216	µm^3	Surface	1	Class B	262
0.447955	µm^3	Surface	1	Class B	265
0.17038	µm^3	Surface	1	Class B	266
0.159192	µm^3	Surface	1	Class B	268
0.671978	µm^3	Surface	1	Class B	269
0.319299	µm^3	Surface	1	Class B	270
0.0102704	µm^3	Surface	1	Class B	271
0.0719846	µm^3	Surface	1	Class B	272
0.179824	µm^3	Surface	1	Class B	273
2.71937	µm^3	Surface	1	Class B	274
0.419619	µm^3	Surface	1	Class B	275
0.0359466	µm^3	Surface	1	Class B	276
0.329478	µm^3	Surface	1	Class B	278
0.0339289	µm^3	Surface	1	Class B	279
0.0852811	µm^3	Surface	1	Class B	280
0.166711	µm^3	Surface	1	Class B	281
0.0139384	µm^3	Surface	1	Class B	282
0.26758	µm^3	Surface	1	Class B	283
0.747173	µm^3	Surface	1	Class B	287
0.134249	µm^3	Surface	1	Class B	289
0.0241171	µm^3	Surface	1	Class B	290
0.0135716	µm^3	Surface	1	Class B	292
0.066391	µm^3	Surface	1	Class A	296
0.507377	µm^3	Surface	1	Class C	299
0.0788621	µm^3	Surface	1	Class B	300
0.0882157	µm^3	Surface	1	Class B	301
0.0300776	µm^3	Surface	1	Class B	302
0.615124	µm^3	Surface	1	Class B	303
0.0872984	µm^3	Surface	1	Class B	304
0.0263179	µm^3	Surface	1	Class B	305
0.0737267	µm^3	Surface	1	Class B	307
0.381656	µm^3	Surface	1	Class A	309
0.0196238	µm^3	Surface	1	Class B	310
0.281152	µm^3	Surface	1	Class B	313
0.0234752	µm^3	Surface	1	Class B	314
0.523332	µm^3	Surface	1	Class B	315
0.0232918	µm^3	Surface	1	Class A	319
0.870691	µm^3	Surface	1	Class B	321
0.0345709	µm^3	Surface	1	Class B	322
1.55514	µm^3	Surface	1	Class B	324
0.044658	µm^3	Surface	1	Class B	325
0.0875737	µm^3	Surface	1	Class B	326
0.0528193	µm^3	Surface	1	Class A	328
0.0505265	µm^3	Surface	1	Class B	332
0.950287	µm^3	Surface	1	Class B	333
0.110315	µm^3	Surface	1	Class B	334
0.0124712	µm^3	Surface	1	Class B	335
0.524066	µm^3	Surface	1	Class B	337
0.171112	µm^3	Surface	1	Class B	338
0.0581376	µm^3	Surface	1	Class B	340
0.0484177	µm^3	Surface	1	Class B	341
0.0267764	µm^3	Surface	1	Class A	342
0.574316	µm^3	Surface	1	Class B	343
0.0735434	µm^3	Surface	1	Class B	347
0.038789	µm^3	Surface	1	Class B	348
1.18421	µm^3	Surface	1	Class A	350
0.556345	µm^3	Surface	1	Class A	351
0.0317282	µm^3	Surface	1	Class B	352
0.0503433	µm^3	Surface	1	Class B	353
0.0332872	µm^3	Surface	1	Class B	354
0.0179733	µm^3	Surface	1	Class B	355
1.35111	µm^3	Surface	1	Class B	356
0.0113709	µm^3	Surface	1	Class C	359
0.0124711	µm^3	Surface	1	Class B	362
0.343783	µm^3	Surface	1	Class B	363
0.0607055	µm^3	Surface	1	Class B	364
0.0359465	µm^3	Surface	1	Class B	365
0.0746442	µm^3	Surface	1	Class B	368
0.14672	µm^3	Surface	1	Class C	369
0.528651	µm^3	Surface	1	Class B	370
4.80408	µm^3	Surface	1	Class C	372
0.223107	µm^3	Surface	1	Class B	373
0.038514	µm^3	Surface	1	Class B	374
0.191837	µm^3	Surface	1	Class B	375
0.231084	µm^3	Surface	1	Class B	376
0.0168728	µm^3	Surface	1	Class B	377
0.0141218	µm^3	Surface	1	Class B	379
3.2339	µm^3	Surface	1	Class B	381
0.0459418	µm^3	Surface	1	Class B	382
0.0270515	µm^3	Surface	1	Class B	383
0.0937175	µm^3	Surface	1	Class B	387
2.41547	µm^3	Surface	1	Class B	388
0.957165	µm^3	Surface	1	Class B	390
0.397887	µm^3	Surface	1	Class B	391
0.102704	µm^3	Surface	1	Class B	393
0.0157724	µm^3	Surface	1	Class B	394
0.217146	µm^3	Surface	1	Class C	395
0.0468587	µm^3	Surface	1	Class A	396
0.821266	µm^3	Surface	1	Class B	400
0.130398	µm^3	Surface	1	Class B	401
0.0121044	µm^3	Surface	1	Class B	403
0.0889489	µm^3	Surface	1	Class B	404
0.356713	µm^3	Surface	1	Class B	405
0.219438	µm^3	Surface	1	Class B	407
0.0695085	µm^3	Surface	1	Class B	408
5.60818	µm^3	Surface	1	Class A	409
0.928923	µm^3	Surface	1	Class C	410
0.0368634	µm^3	Surface	1	Class B	411
0.053828	µm^3	Surface	1	Class B	412
0.245757	µm^3	Surface	1	Class B	414
0.191194	µm^3	Surface	1	Class B	415
0.0319116	µm^3	Surface	1	Class B	418
0.320859	µm^3	Surface	1	Class B	419
0.0102704	µm^3	Surface	1	Class B	421
0.209076	µm^3	Surface	1	Class B	423
0.184133	µm^3	Surface	1	Class B	424
0.0939013	µm^3	Surface	1	Class B	427
0.062356	µm^3	Surface	1	Class B	428
4.78088	µm^3	Surface	1	Class B	429
0.0136634	µm^3	Surface	1	Class B	431
0.324251	µm^3	Surface	1	Class B	432
0.0608888	µm^3	Surface	1	Class B	433
0.025676	µm^3	Surface	1	Class B	434
0.135991	µm^3	Surface	1	Class B	436
0.0375054	µm^3	Surface	1	Class B	437
0.369368	µm^3	Surface	1	Class B	439
0.0196238	µm^3	Surface	1	Class B	440
0.40238	µm^3	Surface	1	Class B	442
0.209535	µm^3	Surface	1	Class B	443
0.211552	µm^3	Surface	1	Class B	444
0.338283	µm^3	Surface	1	Class B	445
0.0810628	µm^3	Surface	1	Class B	446
0.0794121	µm^3	Surface	1	Class B	447
0.280877	µm^3	Surface	1	Class B	448
0.453183	µm^3	Surface	1	Class C	450
0.27079	µm^3	Surface	1	Class B	451
0.0839055	µm^3	Surface	1	Class B	453
2.23684	µm^3	Surface	1	Class B	455
0.0507101	µm^3	Surface	1	Class B	460
0.226132	µm^3	Surface	1	Class B	461
0.0295273	µm^3	Surface	1	Class B	462
0.0218246	µm^3	Surface	1	Class B	463
0.0772114	µm^3	Surface	1	Class B	464
0.153231	µm^3	Surface	1	Class C	466
0.0969267	µm^3	Surface	1	Class B	467
0.0197155	µm^3	Surface	1	Class B	468
0.0107289	µm^3	Surface	1	Class B	469
0.142686	µm^3	Surface	1	Class C	470
0.141585	µm^3	Surface	1	Class B	471
0.0765696	µm^3	Surface	1	Class B	473
0.0549283	µm^3	Surface	1	Class B	474
1.24611	µm^3	Surface	1	Class B	475
1.11516	µm^3	Surface	1	Class B	476
0.0333789	µm^3	Surface	1	Class B	477
0.107747	µm^3	Surface	1	Class B	479
0.0196239	µm^3	Surface	1	Class B	480
0.0222831	µm^3	Surface	1	Class B	481
0.141127	µm^3	Surface	1	Class B	482
0.0993113	µm^3	Surface	1	Class C	483
0.10463	µm^3	Surface	1	Class B	484
0.10408	µm^3	Surface	1	Class A	485
0.0135716	µm^3	Surface	1	Class C	487
0.955057	µm^3	Surface	1	Class A	488
0.0262262	µm^3	Surface	1	Class B	490
0.0265014	µm^3	Surface	1	Class B	491
0.0476839	µm^3	Surface	1	Class B	493
0.0350294	µm^3	Surface	1	Class B	495
0.0306279	µm^3	Surface	1	Class B	496
0.352586	µm^3	Surface	1	Class B	497
0.0528194	µm^3	Surface	1	Class B	498
0.137275	µm^3	Surface	1	Class B	499
1.08243	µm^3	Surface	1	Class B	501
0.348186	µm^3	Surface	1	Class B	502
0.011921	µm^3	Surface	1	Class B	504
0.183584	µm^3	Surface	1	Class B	505
0.052911	µm^3	Surface	1	Class B	506
0.0185235	µm^3	Surface	1	Class B	508
0.0105455	µm^3	Surface	1	Class B	509
0.0272349	µm^3	Surface	1	Class B	510
0.506001	µm^3	Surface	1	Class B	511
0.220814	µm^3	Surface	1	Class B	513
0.0367717	µm^3	Surface	1	Class B	514
0.0383305	µm^3	Surface	1	Class B	515
0.0179732	µm^3	Surface	1	Class B	517
0.0744605	µm^3	Surface	1	Class B	519
0.226041	µm^3	Surface	1	Class B	520
0.372577	µm^3	Surface	1	Class B	521
0.363407	µm^3	Surface	1	Class B	523
0.080421	µm^3	Surface	1	Class B	525
0.583487	µm^3	Surface	1	Class B	527
0.140577	µm^3	Surface	1	Class C	528
0.0480508	µm^3	Surface	1	Class B	529
0.0273267	µm^3	Surface	1	Class B	530
0.0281519	µm^3	Surface	1	Class B	532
0.621543	µm^3	Surface	1	Class B	534
0.0157725	µm^3	Surface	1	Class B	536
0.0196238	µm^3	Surface	1	Class B	537
0.36359	µm^3	Surface	1	Class B	538
0.0863818	µm^3	Surface	1	Class B	540
0.0419986	µm^3	Surface	1	Class B	541
0.0121961	µm^3	Surface	1	Class B	542
0.0571293	µm^3	Surface	1	Class B	543
0.0537364	µm^3	Surface	1	Class B	544
0.391009	µm^3	Surface	1	Class B	546
0.0185234	µm^3	Surface	1	Class B	547
0.0442912	µm^3	Surface	1	Class B	548
0.958815	µm^3	Surface	1	Class B	551
0.076386	µm^3	Surface	1	Class B	553
0.652446	µm^3	Surface	1	Class B	555
0.0157724	µm^3	Surface	1	Class B	556
0.012838	µm^3	Surface	1	Class C	557
0.120402	µm^3	Surface	1	Class B	558
0.378904	µm^3	Surface	1	Class B	559
0.0166895	µm^3	Surface	1	Class B	560
0.503525	µm^3	Surface	1	Class B	561
0.0102705	µm^3	Surface	1	Class B	562
0.039431	µm^3	Surface	1	Class B	563
0.0185234	µm^3	Surface	1	Class B	564
0.0624477	µm^3	Surface	1	Class B	568
0.0447495	µm^3	Surface	1	Class B	569
0.711318	µm^3	Surface	1	Class B	570
3.21161	µm^3	Surface	1	Class B	571
0.482434	µm^3	Surface	1	Class B	573
0.0333788	µm^3	Surface	1	Class B	574
0.0583213	µm^3	Surface	1	Class B	575
0.415127	µm^3	Surface	1	Class B	576
1.73726	µm^3	Surface	1	Class B	578
0.0218247	µm^3	Surface	1	Class B	580
0.172121	µm^3	Surface	1	Class B	581
0.275742	µm^3	Surface	1	Class B	584
0.43906	µm^3	Surface	1	Class B	585
0.0874817	µm^3	Surface	1	Class B	588
0.26969	µm^3	Surface	1	Class B	589
7.20231	µm^3	Surface	1	Class C	590
0.0102704	µm^3	Surface	1	Class B	591
0.693895	µm^3	Surface	1	Class B	592
0.142594	µm^3	Surface	1	Class B	594
0.110957	µm^3	Surface	1	Class B	597
0.028427	µm^3	Surface	1	Class B	598
0.125262	µm^3	Surface	1	Class B	600
0.119669	µm^3	Surface	1	Class B	602
0.130948	µm^3	Surface	1	Class B	603
0.131131	µm^3	Surface	1	Class B	604
13.2629	µm^3	Surface	1	Class C	605
0.239154	µm^3	Surface	1	Class B	608
0.355796	µm^3	Surface	1	Class B	609
0.0475924	µm^3	Surface	1	Class B	610
0.299584	µm^3	Surface	1	Class C	611
0.038239	µm^3	Surface	1	Class C	612
0.0102704	µm^3	Surface	1	Class B	614
0.316182	µm^3	Surface	1	Class B	615
0.0103621	µm^3	Surface	1	Class B	617
0.227233	µm^3	Surface	1	Class B	618
1.16752	µm^3	Surface	1	Class B	619
0.358639	µm^3	Surface	1	Class B	623
0.031178	µm^3	Surface	1	Class B	625
0.257769	µm^3	Surface	1	Class B	627
0.174597	µm^3	Surface	1	Class B	629
0.0251258	µm^3	Surface	1	Class B	630
0.0726264	µm^3	Surface	1	Class B	632
0.0157724	µm^3	Surface	1	Class B	634
0.105914	µm^3	Surface	1	Class B	635
0.0741855	µm^3	Surface	1	Class B	636
0.100412	µm^3	Surface	1	Class B	641
0.0486009	µm^3	Surface	1	Class B	643
0.0251258	µm^3	Surface	1	Class B	646
0.0663911	µm^3	Surface	1	Class B	647
0.0820715	µm^3	Surface	1	Class B	648
0.0939925	µm^3	Surface	1	Class B	649
0.194679	µm^3	Surface	1	Class C	653
0.0828969	µm^3	Surface	1	Class B	654
0.316091	µm^3	Surface	1	Class B	656
0.168636	µm^3	Surface	1	Class B	657
0.71306	µm^3	Surface	1	Class C	659
0.226499	µm^3	Surface	1	Class B	660
0.011921	µm^3	Surface	1	Class B	661
0.0410817	µm^3	Surface	1	Class B	664
0.289956	µm^3	Surface	1	Class B	669
0.0178815	µm^3	Surface	1	Class B	670
0.332046	µm^3	Surface	1	Class B	671
0.0218247	µm^3	Surface	1	Class B	672
0.0754692	µm^3	Surface	1	Class B	673
0.0157724	µm^3	Surface	1	Class B	676
0.327002	µm^3	Surface	1	Class B	677
1.14955	µm^3	Surface	1	Class B	678
0.0480509	µm^3	Surface	1	Class B	679
0.465744	µm^3	Surface	1	Class B	682
0.020174	µm^3	Surface	1	Class B	684
0.0325535	µm^3	Surface	1	Class B	685
0.0298025	µm^3	Surface	1	Class B	686
0.0673995	µm^3	Surface	1	Class B	687
0.812739	µm^3	Surface	1	Class B	688
0.0261345	µm^3	Surface	1	Class C	690
0.905905	µm^3	Surface	1	Class B	691
0.0107289	µm^3	Surface	1	Class B	692
0.0135716	µm^3	Surface	1	Class B	694
2.32212	µm^3	Surface	1	Class B	695
0.12728	µm^3	Surface	1	Class B	696
0.0500683	µm^3	Surface	1	Class B	697
0.0670328	µm^3	Surface	1	Class B	698
0.492797	µm^3	Surface	1	Class B	699
0.0179732	µm^3	Surface	1	Class B	700
0.0190736	µm^3	Surface	1	Class B	701
0.0766611	µm^3	Surface	1	Class B	702
0.168087	µm^3	Surface	1	Class B	703
0.0453915	µm^3	Surface	1	Class B	705
0.0141218	µm^3	Surface	1	Class B	706
0.193029	µm^3	Surface	1	Class B	707
0.0377804	µm^3	Surface	1	Class B	708
0.0311781	µm^3	Surface	1	Class B	709
0.0181567	µm^3	Surface	1	Class C	710
0.186334	µm^3	Surface	1	Class B	711
0.0240254	µm^3	Surface	1	Class B	712
0.0289772	µm^3	Surface	1	Class B	713
0.0514438	µm^3	Surface	1	Class B	714
13.9274	µm^3	Surface	1	Class C	715
0.258135	µm^3	Surface	1	Class B	716
0.031178	µm^3	Surface	1	Class B	717
0.869318	µm^3	Surface	1	Class C	718
0.405956	µm^3	Surface	1	Class B	719
1.28417	µm^3	Surface	1	Class B	720
5.78244	µm^3	Surface	1	Class B	721
0.594584	µm^3	Surface	1	Class B	722
0.433741	µm^3	Surface	1	Class C	724
0.144428	µm^3	Surface	1	Class B	725
0.013755	µm^3	Surface	1	Class B	726
0.0206326	µm^3	Surface	1	Class B	727
0.0986693	µm^3	Surface	1	Class B	729
0.917367	µm^3	Surface	1	Class B	730
