# Supplementary material for: Programmable artificial RNA condensates in mammalian cells
Source: Nat Nanotechnol. 2026 Apr 29;21(6):821–30. doi: 10.1038/s41565-026-02164-7 (PMC13293865; doi:10.1038/s41565-026-02164-7)
Supplement: Supplementary file 5 — Condensate volume and number quantification, as well as CCDFs, shown in Fig. 3. [file 41565_2026_2164_MOESM5_ESM.zip › Source Data Fig. 3/Condensate volume and number (Figure 3)/Condensate volume/10nt 3WT Broccoli/outside/20250523_10ntwtBr_40uMDFHBI_20-40_sample3_3_4_outside.xls]

## Sheet: Detailed
Detailed
Volume	Unit	Category	Time	Outside	ID
0.258778	µm^3	Surface	1	Class A	0
0.194955	µm^3	Surface	1	Class A	1
0.0419071	µm^3	Surface	1	Class A	2
0.144245	µm^3	Surface	1	Class A	4
0.0433741	µm^3	Surface	1	Class A	6
0.116368	µm^3	Surface	1	Class A	7
0.0663909	µm^3	Surface	1	Class A	12
0.0406232	µm^3	Surface	1	Class A	14
0.187435	µm^3	Surface	1	Class A	15
0.011921	µm^3	Surface	1	Class A	18
0.021458	µm^3	Surface	1	Class A	27
0.0706089	µm^3	Surface	1	Class A	28
0.0114625	µm^3	Surface	1	Class A	29
0.0238421	µm^3	Surface	1	Class A	31
0.0301693	µm^3	Surface	1	Class A	33
0.0605222	µm^3	Surface	1	Class A	34
0.0255841	µm^3	Surface	1	Class A	37
0.154881	µm^3	Surface	1	Class A	39
0.010087	µm^3	Surface	1	Class A	41
0.025676	µm^3	Surface	1	Class A	43
0.239155	µm^3	Surface	1	Class A	46
0.0198071	µm^3	Surface	1	Class A	47
0.0281519	µm^3	Surface	1	Class A	48
0.175239	µm^3	Surface	1	Class A	49
0.132507	µm^3	Surface	1	Class A	52
0.275008	µm^3	Surface	1	Class A	53
0.0464922	µm^3	Surface	1	Class A	54
0.0285187	µm^3	Surface	1	Class A	55
0.0952762	µm^3	Surface	1	Class A	58
0.0107289	µm^3	Surface	1	Class A	59
0.0591467	µm^3	Surface	1	Class A	60
0.0817048	µm^3	Surface	1	Class A	61
0.125629	µm^3	Surface	1	Class A	63
0.0707929	µm^3	Surface	1	Class A	65
0.354787	µm^3	Surface	1	Class A	68
0.0907833	µm^3	Surface	1	Class A	74
0.0321868	µm^3	Surface	1	Class A	76
0.0505268	µm^3	Surface	1	Class A	78
0.0143053	µm^3	Surface	1	Class A	80
0.0103621	µm^3	Surface	1	Class A	81
0.0307196	µm^3	Surface	1	Class A	82
0.0199907	µm^3	Surface	1	Class A	83
0.0141219	µm^3	Surface	1	Class A	86
0.313156	µm^3	Surface	1	Class A	87
0.0540113	µm^3	Surface	1	Class A	88
0.0537363	µm^3	Surface	1	Class A	89
0.0661156	µm^3	Surface	1	Class A	90
0.196972	µm^3	Surface	1	Class A	91
0.105455	µm^3	Surface	1	Class A	94
0.0102704	µm^3	Surface	1	Class A	95
0.0279685	µm^3	Surface	1	Class A	97
0.0850977	µm^3	Surface	1	Class A	98
0.481334	µm^3	Surface	1	Class A	102
0.0775783	µm^3	Surface	1	Class A	103
0.0160474	µm^3	Surface	1	Class A	105
0.183125	µm^3	Surface	1	Class A	107
0.0233834	µm^3	Surface	1	Class A	108
0.837588	µm^3	Surface	1	Class A	109
0.0124712	µm^3	Surface	1	Class A	111
0.117743	µm^3	Surface	1	Class A	112
0.0806043	µm^3	Surface	1	Class A	113
0.0295274	µm^3	Surface	1	Class A	114
0.0107289	µm^3	Surface	1	Class A	115
0.128197	µm^3	Surface	1	Class A	116
0.215312	µm^3	Surface	1	Class A	117
0.0568541	µm^3	Surface	1	Class A	118
0.0142134	µm^3	Surface	1	Class A	120
0.0871151	µm^3	Surface	1	Class A	123
0.0613475	µm^3	Surface	1	Class A	125
0.0250342	µm^3	Surface	1	Class A	127
0.0250341	µm^3	Surface	1	Class A	128
0.12728	µm^3	Surface	1	Class A	129
0.247865	µm^3	Surface	1	Class A	130
0.134249	µm^3	Surface	1	Class A	131
3.28534	µm^3	Surface	1	Class A	132
0.207243	µm^3	Surface	1	Class A	133
0.0635482	µm^3	Surface	1	Class A	135
0.0227416	µm^3	Surface	1	Class A	136
0.193396	µm^3	Surface	1	Class A	141
0.0442911	µm^3	Surface	1	Class A	143
0.0159558	µm^3	Surface	1	Class A	144
0.0242089	µm^3	Surface	1	Class A	145
0.345251	µm^3	Surface	1	Class A	147
0.672253	µm^3	Surface	1	Class A	148
0.164051	µm^3	Surface	1	Class A	149
0.0286105	µm^3	Surface	1	Class A	150
0.0185234	µm^3	Surface	1	Class A	151
0.0486011	µm^3	Surface	1	Class A	154
0.0451164	µm^3	Surface	1	Class A	161
0.034571	µm^3	Surface	1	Class A	162
0.0762028	µm^3	Surface	1	Class A	165
0.201832	µm^3	Surface	1	Class A	166
0.0805128	µm^3	Surface	1	Class A	167
0.0397978	µm^3	Surface	1	Class A	168
0.0832637	µm^3	Surface	1	Class A	170
0.0234752	µm^3	Surface	1	Class A	171
0.133515	µm^3	Surface	1	Class A	173
0.244289	µm^3	Surface	1	Class A	175
0.0266846	µm^3	Surface	1	Class A	176
0.011921	µm^3	Surface	1	Class A	177
0.0363132	µm^3	Surface	1	Class A	178
0.05502	µm^3	Surface	1	Class A	182
0.0208159	µm^3	Surface	1	Class A	183
0.0124712	µm^3	Surface	1	Class A	184
0.074277	µm^3	Surface	1	Class A	186
0.0683166	µm^3	Surface	1	Class A	187
0.042182	µm^3	Surface	1	Class A	189
0.0103622	µm^3	Surface	1	Class A	191
0.202199	µm^3	Surface	1	Class A	193
0.0143052	µm^3	Surface	1	Class A	194
0.0263179	µm^3	Surface	1	Class A	197
0.0253092	µm^3	Surface	1	Class A	199
0.0502516	µm^3	Surface	1	Class A	200
0.0659322	µm^3	Surface	1	Class A	201
0.0175147	µm^3	Surface	1	Class A	202
0.104079	µm^3	Surface	1	Class A	203
0.460702	µm^3	Surface	1	Class A	204
0.0355797	µm^3	Surface	1	Class A	206
0.0611638	µm^3	Surface	1	Class A	207
0.175422	µm^3	Surface	1	Class A	208
0.238971	µm^3	Surface	1	Class A	209
0.0400729	µm^3	Surface	1	Class A	211
0.487936	µm^3	Surface	1	Class A	213
0.075469	µm^3	Surface	1	Class A	214
0.011921	µm^3	Surface	1	Class A	215
0.0402563	µm^3	Surface	1	Class A	216
0.0204491	µm^3	Surface	1	Class A	220
0.114717	µm^3	Surface	1	Class A	221
0.0601553	µm^3	Surface	1	Class A	224
0.210451	µm^3	Surface	1	Class A	225
0.189269	µm^3	Surface	1	Class A	227
0.0799625	µm^3	Surface	1	Class A	228
0.422554	µm^3	Surface	1	Class A	232
0.12297	µm^3	Surface	1	Class A	234
0.125996	µm^3	Surface	1	Class A	235
0.0513521	µm^3	Surface	1	Class A	236
2.30598	µm^3	Surface	1	Class A	237
0.0220998	µm^3	Surface	1	Class A	238
0.05016	µm^3	Surface	1	Class A	239
0.0489679	µm^3	Surface	1	Class A	240
0.021733	µm^3	Surface	1	Class A	242
0.022375	µm^3	Surface	1	Class A	243
0.232093	µm^3	Surface	1	Class A	244
0.0245757	µm^3	Surface	1	Class A	245
0.0199906	µm^3	Surface	1	Class A	246
0.0135716	µm^3	Surface	1	Class A	247
0.337456	µm^3	Surface	1	Class A	248
0.0666659	µm^3	Surface	1	Class A	249
0.021091	µm^3	Surface	1	Class A	251
0.033012	µm^3	Surface	1	Class A	253
0.0405315	µm^3	Surface	1	Class A	254
0.355154	µm^3	Surface	1	Class A	256
0.0121961	µm^3	Surface	1	Class A	257
0.244289	µm^3	Surface	1	Class A	260
0.0102704	µm^3	Surface	1	Class A	262
0.0728099	µm^3	Surface	1	Class A	264
0.0311781	µm^3	Surface	1	Class A	267
0.0566707	µm^3	Surface	1	Class A	269
0.0267765	µm^3	Surface	1	Class A	270
0.0637316	µm^3	Surface	1	Class A	271
0.0288855	µm^3	Surface	1	Class A	273
0.0167811	µm^3	Surface	1	Class A	274
0.0558454	µm^3	Surface	1	Class A	275
0.380281	µm^3	Surface	1	Class A	279
0.0341124	µm^3	Surface	1	Class A	280
0.0308113	µm^3	Surface	1	Class A	281
0.063915	µm^3	Surface	1	Class A	283
0.117009	µm^3	Surface	1	Class A	287
0.0295274	µm^3	Surface	1	Class A	288
0.0262262	µm^3	Surface	1	Class A	289
0.0178815	µm^3	Surface	1	Class A	291
0.13104	µm^3	Surface	1	Class A	294
0.131223	µm^3	Surface	1	Class A	295
0.0298025	µm^3	Surface	1	Class A	297
0.0179733	µm^3	Surface	1	Class A	298
0.0497932	µm^3	Surface	1	Class A	301
0.0598801	µm^3	Surface	1	Class A	302
0.1823	µm^3	Surface	1	Class A	303
0.135349	µm^3	Surface	1	Class A	304
0.013755	µm^3	Surface	1	Class A	305
0.0462168	µm^3	Surface	1	Class A	307
0.402838	µm^3	Surface	1	Class A	310
0.0757443	µm^3	Surface	1	Class A	311
0.0302611	µm^3	Surface	1	Class A	313
0.0525442	µm^3	Surface	1	Class A	314
0.56964	µm^3	Surface	1	Class A	317
0.138651	µm^3	Surface	1	Class A	318
0.056854	µm^3	Surface	1	Class A	319
0.0864732	µm^3	Surface	1	Class A	321
0.0454833	µm^3	Surface	1	Class A	322
0.054745	µm^3	Surface	1	Class A	323
0.0101787	µm^3	Surface	1	Class A	325
0.0435576	µm^3	Surface	1	Class A	327
0.0992195	µm^3	Surface	1	Class A	330
0.0487845	µm^3	Surface	1	Class A	332
0.0163227	µm^3	Surface	1	Class A	333
0.19523	µm^3	Surface	1	Class A	334
0.250984	µm^3	Surface	1	Class A	335
0.0387892	µm^3	Surface	1	Class A	336
0.0760195	µm^3	Surface	1	Class A	337
0.0793206	µm^3	Surface	1	Class A	339
1.20787	µm^3	Surface	1	Class A	341
0.336814	µm^3	Surface	1	Class A	342
0.0276934	µm^3	Surface	1	Class A	343
0.0367718	µm^3	Surface	1	Class A	344
0.0484176	µm^3	Surface	1	Class A	346
0.0527276	µm^3	Surface	1	Class A	347
0.0801459	µm^3	Surface	1	Class A	349
0.0876653	µm^3	Surface	1	Class A	350
0.216412	µm^3	Surface	1	Class A	351
0.461344	µm^3	Surface	1	Class A	353
0.115634	µm^3	Surface	1	Class A	354
0.652722	µm^3	Surface	1	Class A	357
0.015589	µm^3	Surface	1	Class A	358
0.0120127	µm^3	Surface	1	Class A	360
0.101695	µm^3	Surface	1	Class A	361
0.0704258	µm^3	Surface	1	Class A	362
0.0145804	µm^3	Surface	1	Class A	363
0.132048	µm^3	Surface	1	Class A	365
0.0824384	µm^3	Surface	1	Class A	366
0.0796875	µm^3	Surface	1	Class A	367
0.0124712	µm^3	Surface	1	Class A	368
0.0229251	µm^3	Surface	1	Class A	370
0.0406232	µm^3	Surface	1	Class A	371
0.0551118	µm^3	Surface	1	Class A	372
0.110132	µm^3	Surface	1	Class A	374
0.0127463	µm^3	Surface	1	Class A	375
0.599902	µm^3	Surface	1	Class A	376
0.33984	µm^3	Surface	1	Class A	377
0.0806044	µm^3	Surface	1	Class A	379
0.0124712	µm^3	Surface	1	Class A	380
0.29986	µm^3	Surface	1	Class A	385
0.0173313	µm^3	Surface	1	Class A	386
0.0397062	µm^3	Surface	1	Class A	390
0.030261	µm^3	Surface	1	Class A	391
0.0250341	µm^3	Surface	1	Class A	392
0.0835389	µm^3	Surface	1	Class A	396
0.0212744	µm^3	Surface	1	Class A	397
0.145987	µm^3	Surface	1	Class A	399
0.0298025	µm^3	Surface	1	Class A	400
0.109123	µm^3	Surface	1	Class A	401
0.0460333	µm^3	Surface	1	Class A	406
0.317466	µm^3	Surface	1	Class A	407
0.0135716	µm^3	Surface	1	Class A	408
0.0348461	µm^3	Surface	1	Class A	409
0.0206325	µm^3	Surface	1	Class A	410
0.355705	µm^3	Surface	1	Class A	413
0.0319117	µm^3	Surface	1	Class A	417
0.109673	µm^3	Surface	1	Class A	421
0.0190736	µm^3	Surface	1	Class A	422
0.196605	µm^3	Surface	1	Class A	423
0.0163226	µm^3	Surface	1	Class A	426
0.0324618	µm^3	Surface	1	Class A	427
0.0853727	µm^3	Surface	1	Class A	428
0.020174	µm^3	Surface	1	Class A	432
0.95359	µm^3	Surface	1	Class A	433
0.28051	µm^3	Surface	1	Class A	435
0.0662075	µm^3	Surface	1	Class A	436
0.0272349	µm^3	Surface	1	Class A	437
0.312239	µm^3	Surface	1	Class A	440
0.0247591	µm^3	Surface	1	Class A	444
0.0115542	µm^3	Surface	1	Class A	445
0.0379639	µm^3	Surface	1	Class A	446
0.0271432	µm^3	Surface	1	Class A	448
0.0463085	µm^3	Surface	1	Class A	449
0.0765697	µm^3	Surface	1	Class A	450
0.446396	µm^3	Surface	1	Class A	457
0.61054	µm^3	Surface	1	Class A	458
0.022008	µm^3	Surface	1	Class A	459
0.434383	µm^3	Surface	1	Class A	462
0.0120127	µm^3	Surface	1	Class A	463
0.322693	µm^3	Surface	1	Class A	464
0.0590549	µm^3	Surface	1	Class A	466
0.053461	µm^3	Surface	1	Class A	468
0.202015	µm^3	Surface	1	Class A	470
0.203299	µm^3	Surface	1	Class A	471
0.366892	µm^3	Surface	1	Class A	472
0.0442911	µm^3	Surface	1	Class A	474
0.120127	µm^3	Surface	1	Class A	475
0.417236	µm^3	Surface	1	Class A	476
0.0696004	µm^3	Surface	1	Class A	478
0.194771	µm^3	Surface	1	Class A	481
0.041265	µm^3	Surface	1	Class A	484
0.620168	µm^3	Surface	1	Class A	485
0.0735434	µm^3	Surface	1	Class A	487
0.0364966	µm^3	Surface	1	Class A	493
0.0321867	µm^3	Surface	1	Class A	494
0.06419	µm^3	Surface	1	Class A	495
0.0788621	µm^3	Surface	1	Class A	497
0.0587797	µm^3	Surface	1	Class A	498
0.0127463	µm^3	Surface	1	Class A	500
0.35653	µm^3	Surface	1	Class A	501
0.0311779	µm^3	Surface	1	Class A	504
0.0258594	µm^3	Surface	1	Class A	506
0.0236586	µm^3	Surface	1	Class A	507
0.159375	µm^3	Surface	1	Class A	509
0.0363132	µm^3	Surface	1	Class A	510
0.26593	µm^3	Surface	1	Class A	511
0.0518106	µm^3	Surface	1	Class A	512
0.0375053	µm^3	Surface	1	Class A	513
0.0168728	µm^3	Surface	1	Class A	514
0.182392	µm^3	Surface	1	Class A	516
0.0193487	µm^3	Surface	1	Class A	518
0.0282436	µm^3	Surface	1	Class A	520
0.112333	µm^3	Surface	1	Class A	521
0.0622644	µm^3	Surface	1	Class A	523
0.0182483	µm^3	Surface	1	Class A	525
0.0379639	µm^3	Surface	1	Class A	526
0.0202657	µm^3	Surface	1	Class A	527
1.17477	µm^3	Surface	1	Class A	528
0.148004	µm^3	Surface	1	Class A	529
0.0219163	µm^3	Surface	1	Class A	532
0.0167812	µm^3	Surface	1	Class A	533
0.0546533	µm^3	Surface	1	Class A	535
0.0502516	µm^3	Surface	1	Class A	540
0.0221914	µm^3	Surface	1	Class A	542
1.45968	µm^3	Surface	1	Class A	543
0.032737	µm^3	Surface	1	Class A	545
0.265197	µm^3	Surface	1	Class A	546
0.181749	µm^3	Surface	1	Class A	547
0.0135716	µm^3	Surface	1	Class A	548
0.232918	µm^3	Surface	1	Class A	549
0.0704256	µm^3	Surface	1	Class A	550
0.0589631	µm^3	Surface	1	Class A	555
0.011921	µm^3	Surface	1	Class A	556
0.0594217	µm^3	Surface	1	Class A	558
0.0377804	µm^3	Surface	1	Class A	559
0.366525	µm^3	Surface	1	Class A	562
0.0114625	µm^3	Surface	1	Class A	563
0.0821631	µm^3	Surface	1	Class A	564
0.0870234	µm^3	Surface	1	Class A	567
0.897559	µm^3	Surface	1	Class A	568
0.0157724	µm^3	Surface	1	Class A	573
0.0342042	µm^3	Surface	1	Class A	575
0.0115543	µm^3	Surface	1	Class A	577
0.0759277	µm^3	Surface	1	Class A	578
0.0212744	µm^3	Surface	1	Class A	579
0.0103621	µm^3	Surface	1	Class A	580
0.0349377	µm^3	Surface	1	Class A	581
0.0121961	µm^3	Surface	1	Class A	585
0.748731	µm^3	Surface	1	Class A	587
0.0348461	µm^3	Surface	1	Class A	588
0.0359464	µm^3	Surface	1	Class A	589
0.0924338	µm^3	Surface	1	Class A	590
0.261712	µm^3	Surface	1	Class A	593
0.33654	µm^3	Surface	1	Class A	594
1.29141	µm^3	Surface	1	Class A	595
0.0334705	µm^3	Surface	1	Class A	597
0.011921	µm^3	Surface	1	Class A	600
0.0230167	µm^3	Surface	1	Class A	604
0.229709	µm^3	Surface	1	Class A	605
0.180007	µm^3	Surface	1	Class A	606
0.0270515	µm^3	Surface	1	Class A	607
0.0894076	µm^3	Surface	1	Class A	611
0.030261	µm^3	Surface	1	Class A	613
0.045575	µm^3	Surface	1	Class A	615
0.0765697	µm^3	Surface	1	Class A	617
0.377346	µm^3	Surface	1	Class A	619
0.0655656	µm^3	Surface	1	Class A	620
0.24759	µm^3	Surface	1	Class A	621
0.245939	µm^3	Surface	1	Class A	622
0.180557	µm^3	Surface	1	Class A	623
0.0444745	µm^3	Surface	1	Class A	624
0.208526	µm^3	Surface	1	Class A	626
0.117101	µm^3	Surface	1	Class A	629
0.100228	µm^3	Surface	1	Class A	632
0.239521	µm^3	Surface	1	Class A	633
0.0139384	µm^3	Surface	1	Class A	634
0.0774865	µm^3	Surface	1	Class A	637
0.0336539	µm^3	Surface	1	Class A	638
0.0147637	µm^3	Surface	1	Class A	640
0.0405314	µm^3	Surface	1	Class A	641
0.286105	µm^3	Surface	1	Class A	642
0.753499	µm^3	Surface	1	Class A	643
0.0374136	µm^3	Surface	1	Class A	644
0.0124712	µm^3	Surface	1	Class A	647
0.176156	µm^3	Surface	1	Class A	648
0.150296	µm^3	Surface	1	Class A	649
0.0218246	µm^3	Surface	1	Class A	652
0.0353045	µm^3	Surface	1	Class A	653
0.155432	µm^3	Surface	1	Class A	657
0.2972	µm^3	Surface	1	Class A	659
0.224482	µm^3	Surface	1	Class A	660
0.0744604	µm^3	Surface	1	Class A	662
0.0167811	µm^3	Surface	1	Class A	665
0.0430991	µm^3	Surface	1	Class A	666
0.0894993	µm^3	Surface	1	Class A	667
0.0419069	µm^3	Surface	1	Class A	668
0.0340208	µm^3	Surface	1	Class A	671
0.189911	µm^3	Surface	1	Class A	672
0.218338	µm^3	Surface	1	Class A	674
0.205408	µm^3	Surface	1	Class A	675
0.0102704	µm^3	Surface	1	Class A	678
0.578169	µm^3	Surface	1	Class A	679
0.196513	µm^3	Surface	1	Class A	680
0.040073	µm^3	Surface	1	Class A	681
0.0443828	µm^3	Surface	1	Class A	687
0.0987609	µm^3	Surface	1	Class A	688
0.0956431	µm^3	Surface	1	Class A	690
0.301509	µm^3	Surface	1	Class A	693
0.104355	µm^3	Surface	1	Class A	694
0.0159558	µm^3	Surface	1	Class A	695
0.211277	µm^3	Surface	1	Class A	696
0.0720762	µm^3	Surface	1	Class A	697
0.0406231	µm^3	Surface	1	Class A	698
0.422554	µm^3	Surface	1	Class A	699
0.0490596	µm^3	Surface	1	Class A	701
0.0287021	µm^3	Surface	1	Class A	702
0.021733	µm^3	Surface	1	Class A	703
0.011921	µm^3	Surface	1	Class A	704
0.793206	µm^3	Surface	1	Class A	705
0.150938	µm^3	Surface	1	Class A	707
0.0164143	µm^3	Surface	1	Class A	708
0.309213	µm^3	Surface	1	Class A	709
0.0644651	µm^3	Surface	1	Class A	710
0.0426405	µm^3	Surface	1	Class A	711
0.194221	µm^3	Surface	1	Class A	712
0.0198072	µm^3	Surface	1	Class A	713
0.422829	µm^3	Surface	1	Class A	717
0.423105	µm^3	Surface	1	Class A	718
0.0141218	µm^3	Surface	1	Class A	719
0.0453915	µm^3	Surface	1	Class A	720
0.0316365	µm^3	Surface	1	Class A	721
0.0214578	µm^3	Surface	1	Class A	722
0.231359	µm^3	Surface	1	Class A	723
0.0536444	µm^3	Surface	1	Class A	724
0.195596	µm^3	Surface	1	Class A	727
0.482342	µm^3	Surface	1	Class A	728
0.182942	µm^3	Surface	1	Class A	731
0.0255843	µm^3	Surface	1	Class A	733
0.032095	µm^3	Surface	1	Class A	734
0.222648	µm^3	Surface	1	Class A	735
0.0777617	µm^3	Surface	1	Class A	736
0.0735434	µm^3	Surface	1	Class A	738
0.332229	µm^3	Surface	1	Class A	739
0.0491512	µm^3	Surface	1	Class A	741
0.173405	µm^3	Surface	1	Class A	744
0.0824384	µm^3	Surface	1	Class A	746
0.0965602	µm^3	Surface	1	Class A	749
0.282895	µm^3	Surface	1	Class A	750
0.019257	µm^3	Surface	1	Class A	751
0.011921	µm^3	Surface	1	Class A	752
0.132506	µm^3	Surface	1	Class A	753
0.20174	µm^3	Surface	1	Class A	754
0.0309946	µm^3	Surface	1	Class A	755
0.0281519	µm^3	Surface	1	Class A	760
0.0787703	µm^3	Surface	1	Class A	761
0.0272349	µm^3	Surface	1	Class A	762
0.0117376	µm^3	Surface	1	Class A	763
0.0587798	µm^3	Surface	1	Class A	764
0.0310863	µm^3	Surface	1	Class A	765
0.535253	µm^3	Surface	1	Class A	767
0.432733	µm^3	Surface	1	Class A	771
0.0135716	µm^3	Surface	1	Class A	772
0.0353045	µm^3	Surface	1	Class A	773
0.0382389	µm^3	Surface	1	Class A	774
0.077395	µm^3	Surface	1	Class A	775
0.0285187	µm^3	Surface	1	Class A	778
0.221272	µm^3	Surface	1	Class A	780
0.126729	µm^3	Surface	1	Class A	781
0.720121	µm^3	Surface	1	Class A	783
0.08684	µm^3	Surface	1	Class A	784
0.0115542	µm^3	Surface	1	Class A	785
0.0618059	µm^3	Surface	1	Class A	786
1.42823	µm^3	Surface	1	Class A	788
0.0827136	µm^3	Surface	1	Class A	789
0.0284271	µm^3	Surface	1	Class A	791
0.0149471	µm^3	Surface	1	Class A	793
0.157449	µm^3	Surface	1	Class A	794
0.0107289	µm^3	Surface	1	Class A	795
0.39376	µm^3	Surface	1	Class A	796
0.708199	µm^3	Surface	1	Class A	798
0.280327	µm^3	Surface	1	Class A	799
0.0719845	µm^3	Surface	1	Class A	800
0.0638233	µm^3	Surface	1	Class A	801
0.025676	µm^3	Surface	1	Class A	804
0.147729	µm^3	Surface	1	Class A	805
0.0453915	µm^3	Surface	1	Class A	806
0.031178	µm^3	Surface	1	Class A	807
0.395228	µm^3	Surface	1	Class A	809
0.0244839	µm^3	Surface	1	Class A	810
0.0234753	µm^3	Surface	1	Class A	811
0.0658408	µm^3	Surface	1	Class A	812
2.16357	µm^3	Surface	1	Class A	813
1.12278	µm^3	Surface	1	Class A	814
0.118476	µm^3	Surface	1	Class A	815
0.0303527	µm^3	Surface	1	Class A	816
0.0604303	µm^3	Surface	1	Class A	817
0.0793206	µm^3	Surface	1	Class A	820
0.074552	µm^3	Surface	1	Class A	821
0.197797	µm^3	Surface	1	Class A	822
0.0823467	µm^3	Surface	1	Class A	823
0.166619	µm^3	Surface	1	Class A	826
0.0800541	µm^3	Surface	1	Class A	828
0.175605	µm^3	Surface	1	Class A	829
0.0424572	µm^3	Surface	1	Class A	830
0.175973	µm^3	Surface	1	Class A	831
0.0638232	µm^3	Surface	1	Class A	832
0.37166	µm^3	Surface	1	Class A	833
0.0527276	µm^3	Surface	1	Class A	835
0.0457583	µm^3	Surface	1	Class A	836
0.102062	µm^3	Surface	1	Class A	837
0.0384223	µm^3	Surface	1	Class A	839
1.99732	µm^3	Surface	1	Class A	840
0.109123	µm^3	Surface	1	Class A	841
0.437501	µm^3	Surface	1	Class A	842
0.245389	µm^3	Surface	1	Class A	843
0.0242089	µm^3	Surface	1	Class A	844
0.0163226	µm^3	Surface	1	Class A	845
0.133424	µm^3	Surface	1	Class A	848
0.292065	µm^3	Surface	1	Class A	850
0.685825	µm^3	Surface	1	Class A	852
0.022925	µm^3	Surface	1	Class A	853
0.0677663	µm^3	Surface	1	Class A	854
0.128839	µm^3	Surface	1	Class A	855
1.69682	µm^3	Surface	1	Class A	858
0.0429156	µm^3	Surface	1	Class A	861
0.0475006	µm^3	Surface	1	Class A	862
0.388442	µm^3	Surface	1	Class A	863
0.0445663	µm^3	Surface	1	Class A	864
0.0524524	µm^3	Surface	1	Class A	865
0.0594217	µm^3	Surface	1	Class A	866
0.0223749	µm^3	Surface	1	Class A	867
0.370376	µm^3	Surface	1	Class A	868
0.0773949	µm^3	Surface	1	Class A	869
0.0520857	µm^3	Surface	1	Class A	870
0.0307196	µm^3	Surface	1	Class A	871
