# Supplementary material for: Programmable artificial RNA condensates in mammalian cells
Source: Nat Nanotechnol. 2026 Apr 29;21(6):821–30. doi: 10.1038/s41565-026-02164-7 (PMC13293865; doi:10.1038/s41565-026-02164-7)
Supplement: Supplementary file 5 — Condensate volume and number quantification, as well as CCDFs, shown in Fig. 3. [file 41565_2026_2164_MOESM5_ESM.zip › Source Data Fig. 3/Condensate volume and number (Figure 3)/Condensate volume/10nt 3WT Broccoli/outside.csv]

Cell	Class	Average volume
sample_outside	Class A	0.25564835910805533
sample_outside	Class A	1.4732887578172098
sample_outside	Class A	0.9821720769955912
sample_outside	Class A	0.27186197337431206
sample_outside	Class A	0.6503280296230749
sample_outside	Class B	0.6915441972102869
sample_outside	Class A	0.351268205070964
sample_outside	Class A	0.7282042382632508
sample_outside	Class B	1.192760560261693
sample_outside	Class A	0.48828195341289304
sample_outside	Class B	0.6762891097442169
sample_outside	Class C	1.412815181949005
sample_outside	Class A	1.6562920894566924
sample_outside	Class A	0.4899510637472343
sample_outside	Class A	0.6747111763392206
sample_outside	Class A	1.0129440617950067
sample_outside	Class B	0.9166534385070778
sample_outside	Class A	2.046048133789251
sample_outside	Class B	1.9782839331310242
sample_outside	Class A	0.6961211931193247
sample_outside	Class B	0.48601726926070576
sample_outside	Class A	2.0312972693073172
sample_outside	Class B	0.5376694890317218
sample_outside	Class C	1.2879481420386583
sample_outside	Class D	2.391900062561035
sample_outside	Class A	0.25253492928535115
sample_outside	Class A	0.5378696262491793
sample_outside	Class A;Class B	0.14204299449920654
sample_outside	Class A	1.5250989621424156
sample_outside	Class B	0.5211269545114853
sample_outside	Class C	0.32873784778639675
sample_outside	Class A	0.12968067013162332
sample_outside	Class B	0.3077728000509257
sample_outside	Class A	0.8587938149896811
sample_outside	Class A	0.44661347609598284
sample_outside	Class A	0.49367479047006263
sample_outside	Class A	0.346296329095693
sample_outside	Class A	0.49835875890755527
sample_outside	Class A	0.15503265700909172
