# Supplementary material for: Programmable artificial RNA condensates in mammalian cells
Source: Nat Nanotechnol. 2026 Apr 29;21(6):821–30. doi: 10.1038/s41565-026-02164-7 (PMC13293865; doi:10.1038/s41565-026-02164-7)
Supplement: Supplementary file 5 — Condensate volume and number quantification, as well as CCDFs, shown in Fig. 3. [file 41565_2026_2164_MOESM5_ESM.zip › Source Data Fig. 3/Condensate volume and number (Figure 3)/Condensate volume/10nt 4A Broccoli/10ntABr_4arm_inside_allMeasurements.csv]

Detailed	Unnamed: 1	Unnamed: 2	Unnamed: 3	Unnamed: 4	Unnamed: 5		1123.796573
19.44440079	µm^3	Surface	1	Class B	2
22.36730003	µm^3	Surface	1	Class B	6
2.396219969	µm^3	Surface	1	Class B	7
0.88271898	µm^3	Surface	1	Class B	0
1.651960015	µm^3	Surface	1	Class B	1
0.324568003	µm^3	Surface	1	Class B	2
6.657740116	µm^3	Surface	1	Class B	3
0.799220026	µm^3	Surface	1	Class B	5
2.112270117	µm^3	Surface	1	Class B	6
6.261189938	µm^3	Surface	1	Class B	7
0.972873986	µm^3	Surface	1	Class B	8
9.136460304	µm^3	Surface	1	Class B	10
2.343169928	µm^3	Surface	1	Class B	11
1.125090003	µm^3	Surface	1	Class B	12
1.200129986	µm^3	Surface	1	Class B	13
5.133910179	µm^3	Surface	1	Class B	14
0.416662008	µm^3	Surface	1	Class B	0
0.993610024	µm^3	Surface	1	Class B	1
8.326760292	µm^3	Surface	1	Class A	2
98.96620178	µm^3	Surface	1	Class B	0
49.87009811	µm^3	Surface	1	Class B	1
192.8890076	µm^3	Surface	1	Class B	0
0.646930993	µm^3	Surface	1	Class A	2
3.414819956	µm^3	Surface	1	Class A	3
0.066560797	µm^3	Surface	1	Class A	8
3.823479891	µm^3	Surface	1	Class A	9
0.539240003	µm^3	Surface	1	Class A	10
0.118639998	µm^3	Surface	1	Class A	11
1.014379978	µm^3	Surface	1	Class A	13
2.482500076	µm^3	Surface	1	Class A	15
0.212188005	µm^3	Surface	1	Class A	16
0.676936984	µm^3	Surface	1	Class A	18
2.867379904	µm^3	Surface	1	Class B	20
0.0391578	µm^3	Surface	1	Class B	21
2.176160097	µm^3	Surface	1	Class B	22
1.15158999	µm^3	Surface	1	Class B	23
2.889679909	µm^3	Surface	1	Class B	26
0.598461986	µm^3	Surface	1	Class B	28
0.505710006	µm^3	Surface	1	Class B	30
10.12989998	µm^3	Surface	1	Class B	31
2.544090033	µm^3	Surface	1	Class B	33
1.538300037	µm^3	Surface	1	Class B	36
1.377040029	µm^3	Surface	1	Class B	38
3.209820032	µm^3	Surface	1	Class B	39
21.77770042	µm^3	Surface	1	Class B	40
8.116880417	µm^3	Surface	1	Class B	41
0.90932399	µm^3	Surface	1	Class B	42
1.613940001	µm^3	Surface	1	Class B	43
2.107880116	µm^3	Surface	1	Class B	44
2.764689922	µm^3	Surface	1	Class B	45
1.981600046	µm^3	Surface	1	Class B	46
8.600110054	µm^3	Surface	1	Class A	47
7.48924017	µm^3	Surface	1	Class A	48
19.60350037	µm^3	Surface	1	Class B	0
47.55199814	µm^3	Surface	1	Class B	1
4.243800163	µm^3	Surface	1	Class B	2
9.076410294	µm^3	Surface	1	Class B	0
165.0299988	µm^3	Surface	1	Class B	2
3.934000015	µm^3	Surface	1	Class B	0
0.231861994	µm^3	Surface	1	Class B	1
2.208669901	µm^3	Surface	1	Class B	2
1.512770057	µm^3	Surface	1	Class B	3
0.857214987	µm^3	Surface	1	Class B	4
1.785920024	µm^3	Surface	1	Class B	5
2.382940054	µm^3	Surface	1	Class B	6
1.520789981	µm^3	Surface	1	Class C	0
7.320429802	µm^3	Surface	1	Class C	7
0.155893996	µm^3	Surface	1	Class C	8
1.143000007	µm^3	Surface	1	Class C	9
0.694445014	µm^3	Surface	1	Class C	10
6.797890186	µm^3	Surface	1	Class C	11
1.474239945	µm^3	Surface	1	Class C	12
1.230280042	µm^3	Surface	1	Class C	14
6.946109772	µm^3	Surface	1	Class B	0
1.705150008	µm^3	Surface	1	Class B	1
5.784420013	µm^3	Surface	1	Class B	2
10.75990009	µm^3	Surface	1	Class B	3
16.75230026	µm^3	Surface	1	Class B	4
10.4666996	µm^3	Surface	1	Class B	5
1.070590019	µm^3	Surface	1	Class B	0
2.766849995	µm^3	Surface	1	Class B	1
10.5781002	µm^3	Surface	1	Class B	3
4.748250008	µm^3	Surface	1	Class B	4
4.729229927	µm^3	Surface	1	Class B	5
0.52639699	µm^3	Surface	1	Class B	1
0.338459998	µm^3	Surface	1	Class B	2
6.155379772	µm^3	Surface	1	Class B	3
13.83570004	µm^3	Surface	1	Class B	4
11.01620007	µm^3	Surface	1	Class B	5
0.550788999	µm^3	Surface	1	Class A	7
6.290299892	µm^3	Surface	1	Class A	8
8.29529953	µm^3	Surface	1	Class A	9
0.535745025	µm^3	Surface	1	Class A	10
8.172960281	µm^3	Surface	1	Class A	13
6.359489918	µm^3	Surface	1	Class A	14
5.425340176	µm^3	Surface	1	Class A	0
26.30550003	µm^3	Surface	1	Class A	3
40.03210068	µm^3	Surface	1	Class A	4
0.436322987	µm^3	Surface	1	Class B	0
42.03300095	µm^3	Surface	1	Class B	1
30.13199997	µm^3	Surface	1	Class B	2
1.579450011	µm^3	Surface	1	Class B	0
3.181529999	µm^3	Surface	1	Class B	1
4.79723978	µm^3	Surface	1	Class B	3
4.265389919	µm^3	Surface	1	Class B	5
14.4076004	µm^3	Surface	1	Class B	7
2.404829979	µm^3	Surface	1	Class B	8
