# Supplementary material for: Programmable artificial RNA condensates in mammalian cells
Source: Nat Nanotechnol. 2026 Apr 29;21(6):821–30. doi: 10.1038/s41565-026-02164-7 (PMC13293865; doi:10.1038/s41565-026-02164-7)
Supplement: Supplementary file 5 — Condensate volume and number quantification, as well as CCDFs, shown in Fig. 3. [file 41565_2026_2164_MOESM5_ESM.zip › Source Data Fig. 3/Condensate volume and number (Figure 3)/Condensate volume/10nt 4A Broccoli/10ntABr_4arm_outside_allMeasurements.csv]

Detailed	Unnamed: 1	Unnamed: 2	Unnamed: 3	Unnamed: 4	Unnamed: 5		6085.554944
0.159720004	µm^3	Surface	1	Class B	0
0.393081993	µm^3	Surface	1	Class B	1
0.016896499	µm^3	Surface	1	Class B	2
0.0108392	µm^3	Surface	1	Class B	3
0.0165777	µm^3	Surface	1	Class B	5
0.145054996	µm^3	Surface	1	Class B	7
0.144736007	µm^3	Surface	1	Class B	8
0.0229537	µm^3	Surface	1	Class B	10
0.022315999	µm^3	Surface	1	Class B	11
0.0165777	µm^3	Surface	1	Class B	12
0.0210409	µm^3	Surface	1	Class B	14
0.157488003	µm^3	Surface	1	Class B	15
0.049414299	µm^3	Surface	1	Class B	18
0.0108392	µm^3	Surface	1	Class B	19
0.153343007	µm^3	Surface	1	Class B	21
0.590421021	µm^3	Surface	1	Class B	23
0.022634899	µm^3	Surface	1	Class B	25
0.081612997	µm^3	Surface	1	Class B	27
0.033792999	µm^3	Surface	1	Class B	30
0.180441007	µm^3	Surface	1	Class B	33
0.082569502	µm^3	Surface	1	Class B	37
0.022634801	µm^3	Surface	1	Class B	38
0.0108393	µm^3	Surface	1	Class B	40
0.156531006	µm^3	Surface	1	Class B	42
0.0165776	µm^3	Surface	1	Class B	43
0.0108392	µm^3	Surface	1	Class B	44
0.424324989	µm^3	Surface	1	Class B	45
0.189367995	µm^3	Surface	1	Class B	46
0.158444002	µm^3	Surface	1	Class B	47
0.263330013	µm^3	Surface	1	Class B	49
0.393081993	µm^3	Surface	1	Class B	50
0.0108392	µm^3	Surface	1	Class B	51
0.016577801	µm^3	Surface	1	Class B	52
0.0108393	µm^3	Surface	1	Class B	53
0.079700403	µm^3	Surface	1	Class B	55
0.0159401	µm^3	Surface	1	Class B	57
0.055790301	µm^3	Surface	1	Class B	59
0.0165776	µm^3	Surface	1	Class B	62
0.111579999	µm^3	Surface	1	Class B	63
0.082888298	µm^3	Surface	1	Class B	64
0.221248001	µm^3	Surface	1	Class B	66
0.136127993	µm^3	Surface	1	Class B	68
0.0165777	µm^3	Surface	1	Class B	69
0.053558599	µm^3	Surface	1	Class B	71
0.037618499	µm^3	Surface	1	Class B	74
0.027735701	µm^3	Surface	1	Class B	76
0.0331553	µm^3	Surface	1	Class B	77
0.0108393	µm^3	Surface	1	Class B	79
0.093409002	µm^3	Surface	1	Class B	80
0.0567469	µm^3	Surface	1	Class B	81
0.016896499	µm^3	Surface	1	Class B	86
0.048457701	µm^3	Surface	1	Class B	87
0.0108392	µm^3	Surface	1	Class B	88
0.076193601	µm^3	Surface	1	Class B	91
0.065672897	µm^3	Surface	1	Class B	93
0.037299801	µm^3	Surface	1	Class B	94
0.102654003	µm^3	Surface	1	Class B	95
0.015939999	µm^3	Surface	1	Class B	97
0.049414299	µm^3	Surface	1	Class B	99
0.122101001	µm^3	Surface	1	Class B	101
0.0331553	µm^3	Surface	1	Class B	102
0.372996986	µm^3	Surface	1	Class B	103
0.538456023	µm^3	Surface	1	Class B	107
0.047182601	µm^3	Surface	1	Class B	108
0.415078998	µm^3	Surface	1	Class B	111
0.529528022	µm^3	Surface	1	Class B	113
0.0717301	µm^3	Surface	1	Class B	116
1.217820048	µm^3	Surface	1	Class B	119
0.198613003	µm^3	Surface	1	Class B	120
0.210089996	µm^3	Surface	1	Class B	124
0.138997003	µm^3	Surface	1	Class B	127
0.127202004	µm^3	Surface	1	Class B	129
0.047501501	µm^3	Surface	1	Class B	130
0.931218982	µm^3	Surface	1	Class B	133
0.039212599	µm^3	Surface	1	Class B	136
0.0334743	µm^3	Surface	1	Class B	138
0.135171995	µm^3	Surface	1	Class B	140
0.082569502	µm^3	Surface	1	Class B	141
0.395951003	µm^3	Surface	1	Class B	142
0.210409001	µm^3	Surface	1	Class B	145
0.0223161	µm^3	Surface	1	Class B	146
0.375867009	µm^3	Surface	1	Class B	147
0.082888499	µm^3	Surface	1	Class B	148
0.080338001	µm^3	Surface	1	Class B	149
0.196701005	µm^3	Surface	1	Class B	151
0.0490955	µm^3	Surface	1	Class B	154
1.399539948	µm^3	Surface	1	Class B	155
0.0146649	µm^3	Surface	1	Class B	157
0.130070999	µm^3	Surface	1	Class B	158
0.148241997	µm^3	Surface	1	Class B	159
0.229855999	µm^3	Surface	1	Class B	160
0.245477006	µm^3	Surface	1	Class B	161
0.155256003	µm^3	Surface	1	Class B	164
0.223799005	µm^3	Surface	1	Class B	166
0.936957002	µm^3	Surface	1	Class B	169
0.043357201	µm^3	Surface	1	Class B	170
0.028692	µm^3	Surface	1	Class B	171
0.169603005	µm^3	Surface	1	Class B	172
0.126883	µm^3	Surface	1	Class B	174
0.085119903	µm^3	Surface	1	Class B	179
0.263648003	µm^3	Surface	1	Class B	180
0.043357	µm^3	Surface	1	Class B	181
0.069817401	µm^3	Surface	1	Class B	182
0.387024999	µm^3	Surface	1	Class B	183
0.056109	µm^3	Surface	1	Class B	184
0.112536997	µm^3	Surface	1	Class B	186
0.0108393	µm^3	Surface	1	Class B	189
0.198293999	µm^3	Surface	1	Class B	191
0.022953801	µm^3	Surface	1	Class B	193
0.0838449	µm^3	Surface	1	Class B	194
0.043356899	µm^3	Surface	1	Class B	195
0.296485007	µm^3	Surface	1	Class B	196
0.082888402	µm^3	Surface	1	Class B	198
0.132302001	µm^3	Surface	1	Class B	200
0.417948991	µm^3	Surface	1	Class B	202
0.0165777	µm^3	Surface	1	Class B	203
0.248027995	µm^3	Surface	1	Class B	204
0.0159401	µm^3	Surface	1	Class B	205
0.0108392	µm^3	Surface	1	Class B	206
0.342711002	µm^3	Surface	1	Class B	207
6.373159885	µm^3	Surface	1	Class B	209
0.0108392	µm^3	Surface	1	Class B	210
0.338885993	µm^3	Surface	1	Class B	211
1.621420026	µm^3	Surface	1	Class B	212
0.082888298	µm^3	Surface	1	Class B	213
0.061847501	µm^3	Surface	1	Class B	216
0.52729702	µm^3	Surface	1	Class B	217
0.690204024	µm^3	Surface	1	Class B	218
0.0165777	µm^3	Surface	1	Class B	223
0.353870004	µm^3	Surface	1	Class B	224
0.130709007	µm^3	Surface	1	Class B	225
0.073643103	µm^3	Surface	1	Class B	226
0.0223161	µm^3	Surface	1	Class B	229
0.0165777	µm^3	Surface	1	Class B	232
0.035705801	µm^3	Surface	1	Class B	233
0.043357	µm^3	Surface	1	Class B	235
0.121463001	µm^3	Surface	1	Class B	239
1.525149941	µm^3	Surface	1	Class B	240
0.104884997	µm^3	Surface	1	Class B	241
0.212002993	µm^3	Surface	1	Class B	242
0.149198994	µm^3	Surface	1	Class B	243
0.067266896	µm^3	Surface	1	Class B	244
0.371722013	µm^3	Surface	1	Class B	245
0.022635	µm^3	Surface	1	Class B	246
0.157488003	µm^3	Surface	1	Class B	247
0.0433571	µm^3	Surface	1	Class B	248
0.477564007	µm^3	Surface	1	Class B	250
0.0108393	µm^3	Surface	1	Class B	251
0.0108392	µm^3	Surface	1	Class B	252
0.238144994	µm^3	Surface	1	Class B	255
0.0108393	µm^3	Surface	1	Class B	256
0.070136197	µm^3	Surface	1	Class B	259
0.067904703	µm^3	Surface	1	Class B	262
0.298716992	µm^3	Surface	1	Class B	265
0.0299672	µm^3	Surface	1	Class B	266
0.255997986	µm^3	Surface	1	Class B	267
0.0274169	µm^3	Surface	1	Class B	268
0.225711003	µm^3	Surface	1	Class B	271
1.122179985	µm^3	Surface	1	Class B	272
0.056746501	µm^3	Surface	1	Class B	273
0.108710997	µm^3	Surface	1	Class B	276
0.203394994	µm^3	Surface	1	Class B	278
0.232724994	µm^3	Surface	1	Class B	288
0.159401	µm^3	Surface	1	Class B	289
0.0108393	µm^3	Surface	1	Class B	291
0.459073991	µm^3	Surface	1	Class B	292
0.213277996	µm^3	Surface	1	Class B	294
0.0475013	µm^3	Surface	1	Class B	295
0.092771403	µm^3	Surface	1	Class B	296
0.0165776	µm^3	Surface	1	Class B	298
0.0165777	µm^3	Surface	1	Class B	299
0.021997301	µm^3	Surface	1	Class B	300
0.182991996	µm^3	Surface	1	Class B	302
0.245795995	µm^3	Surface	1	Class B	305
0.0165776	µm^3	Surface	1	Class B	306
0.210089996	µm^3	Surface	1	Class B	307
0.0165777	µm^3	Surface	1	Class B	308
1.177010059	µm^3	Surface	1	Class B	309
0.0388937	µm^3	Surface	1	Class B	312
0.0108392	µm^3	Surface	1	Class B	313
2.307800055	µm^3	Surface	1	Class B	314
0.0165777	µm^3	Surface	1	Class B	315
0.0108392	µm^3	Surface	1	Class B	316
0.065354101	µm^3	Surface	1	Class B	318
0.0239102	µm^3	Surface	1	Class B	319
0.214552999	µm^3	Surface	1	Class B	320
17.21850014	µm^3	Surface	1	Class B	321
0.242926002	µm^3	Surface	1	Class B	323
1.030689955	µm^3	Surface	1	Class B	324
0.0108392	µm^3	Surface	1	Class B	325
0.0360245	µm^3	Surface	1	Class B	326
0.095959	µm^3	Surface	1	Class B	327
0.0165776	µm^3	Surface	1	Class B	328
0.219016001	µm^3	Surface	1	Class B	329
0.252808988	µm^3	Surface	1	Class B	332
0.0165777	µm^3	Surface	1	Class B	333
0.087032802	µm^3	Surface	1	Class B	335
0.914960027	µm^3	Surface	1	Class B	336
0.022634801	µm^3	Surface	1	Class B	337
0.098190904	µm^3	Surface	1	Class B	338
0.201801002	µm^3	Surface	1	Class B	339
0.0557901	µm^3	Surface	1	Class B	340
0.022315999	µm^3	Surface	1	Class B	342
0.0239101	µm^3	Surface	1	Class B	343
0.0108392	µm^3	Surface	1	Class B	344
0.167052001	µm^3	Surface	1	Class B	345
0.0108393	µm^3	Surface	1	Class B	349
0.351637989	µm^3	Surface	1	Class B	351
0.083525904	µm^3	Surface	1	Class B	354
0.095321499	µm^3	Surface	1	Class B	355
1.550650001	µm^3	Surface	1	Class B	358
0.704869986	µm^3	Surface	1	Class B	360
0.207540005	µm^3	Surface	1	Class B	363
0.226986006	µm^3	Surface	1	Class B	364
0.141866997	µm^3	Surface	1	Class B	365
0.029967399	µm^3	Surface	1	Class B	368
0.049733002	µm^3	Surface	1	Class B	369
1.054589987	µm^3	Surface	1	Class B	370
0.056109101	µm^3	Surface	1	Class B	373
0.033474199	µm^3	Surface	1	Class B	374
0.0108392	µm^3	Surface	1	Class B	375
0.407427996	µm^3	Surface	1	Class B	380
1.023030043	µm^3	Surface	1	Class B	381
3.293220043	µm^3	Surface	1	Class B	382
0.060891099	µm^3	Surface	1	Class B	383
0.031879999	µm^3	Surface	1	Class B	384
0.0372997	µm^3	Surface	1	Class B	385
0.115087003	µm^3	Surface	1	Class B	387
0.055790301	µm^3	Surface	1	Class B	390
0.042081799	µm^3	Surface	1	Class B	393
0.181398004	µm^3	Surface	1	Class B	394
0.022634899	µm^3	Surface	1	Class B	395
0.578943014	µm^3	Surface	1	Class B	397
0.34334901	µm^3	Surface	1	Class B	399
0.284052014	µm^3	Surface	1	Class B	401
0.0331553	µm^3	Surface	1	Class B	403
0.132939994	µm^3	Surface	1	Class B	404
0.0280545	µm^3	Surface	1	Class B	405
1.363510013	µm^3	Surface	1	Class B	406
0.116999999	µm^3	Surface	1	Class B	407
0.458436012	µm^3	Surface	1	Class B	408
0.022634801	µm^3	Surface	1	Class B	410
0.0216785	µm^3	Surface	1	Class B	411
0.098828502	µm^3	Surface	1	Class B	413
0.196382001	µm^3	Surface	1	Class B	417
2.12067008	µm^3	Surface	1	Class B	419
0.074599497	µm^3	Surface	1	Class B	420
0.385111988	µm^3	Surface	1	Class B	422
0.034749299	µm^3	Surface	1	Class B	424
0.042081799	µm^3	Surface	1	Class B	426
0.022634899	µm^3	Surface	1	Class B	427
0.047820199	µm^3	Surface	1	Class B	428
0.065673001	µm^3	Surface	1	Class B	429
0.115087003	µm^3	Surface	1	Class B	430
0.0146649	µm^3	Surface	1	Class B	431
0.033792999	µm^3	Surface	1	Class B	432
0.016896499	µm^3	Surface	1	Class B	433
0.244521007	µm^3	Surface	1	Class B	435
0.0165776	µm^3	Surface	1	Class B	438
4.112539768	µm^3	Surface	1	Class B	439
0.040806498	µm^3	Surface	1	Class B	440
0.069817297	µm^3	Surface	1	Class B	444
1.600059986	µm^3	Surface	1	Class B	445
0.026141699	µm^3	Surface	1	Class B	446
0.016896499	µm^3	Surface	1	Class B	447
0.0286921	µm^3	Surface	1	Class B	448
0.034111701	µm^3	Surface	1	Class B	450
0.040806498	µm^3	Surface	1	Class B	451
0.0108392	µm^3	Surface	1	Class B	452
0.0108392	µm^3	Surface	1	Class B	454
0.0108392	µm^3	Surface	1	Class B	456
0.499879986	µm^3	Surface	1	Class B	457
0.665018976	µm^3	Surface	1	Class B	459
0.0159401	µm^3	Surface	1	Class B	460
0.049733002	µm^3	Surface	1	Class B	461
0.036981001	µm^3	Surface	1	Class B	462
0.201164007	µm^3	Surface	1	Class B	463
0.0165776	µm^3	Surface	1	Class B	465
0.330278009	µm^3	Surface	1	Class B	466
0.277675986	µm^3	Surface	1	Class B	467
0.076512299	µm^3	Surface	1	Class B	470
0.041444201	µm^3	Surface	1	Class B	471
0.189686999	µm^3	Surface	1	Class B	472
0.380329996	µm^3	Surface	1	Class B	473
1.763610005	µm^3	Surface	1	Class B	474
0.029010899	µm^3	Surface	1	Class B	475
0.028054399	µm^3	Surface	1	Class B	476
0.789352	µm^3	Surface	1	Class B	478
0.0108393	µm^3	Surface	1	Class B	479
0.028054601	µm^3	Surface	1	Class B	480
0.0159401	µm^3	Surface	1	Class B	481
0.066629402	µm^3	Surface	1	Class B	483
0.0165776	µm^3	Surface	1	Class B	484
0.021997301	µm^3	Surface	1	Class B	485
0.103292003	µm^3	Surface	1	Class B	486
0.115405999	µm^3	Surface	1	Class B	487
0.040806599	µm^3	Surface	1	Class B	488
0.118593998	µm^3	Surface	1	Class B	490
0.201481998	µm^3	Surface	1	Class B	491
0.210728005	µm^3	Surface	1	Class B	493
0.347175002	µm^3	Surface	1	Class B	494
1.144809961	µm^3	Surface	1	Class B	495
2.751250029	µm^3	Surface	1	Class B	496
0.122419998	µm^3	Surface	1	Class B	498
0.0165777	µm^3	Surface	1	Class B	499
1.567229986	µm^3	Surface	1	Class B	500
0.055790201	µm^3	Surface	1	Class B	501
0.0165776	µm^3	Surface	1	Class B	503
0.029967301	µm^3	Surface	1	Class B	504
0.610504985	µm^3	Surface	1	Class B	505
0.0385749	µm^3	Surface	1	Class B	506
0.0165777	µm^3	Surface	1	Class B	507
0.0286921	µm^3	Surface	1	Class B	509
0.533035994	µm^3	Surface	1	Class B	510
0.096277997	µm^3	Surface	1	Class B	511
0.092452399	µm^3	Surface	1	Class B	512
0.31625101	µm^3	Surface	1	Class B	516
0.0165776	µm^3	Surface	1	Class B	517
0.261417001	µm^3	Surface	1	Class B	519
0.055790201	µm^3	Surface	1	Class B	521
0.049414199	µm^3	Surface	1	Class B	522
0.033792902	µm^3	Surface	1	Class B	523
3.116280079	µm^3	Surface	1	Class B	524
0.064079002	µm^3	Surface	1	Class B	526
1.12153995	µm^3	Surface	1	Class B	529
1.154700041	µm^3	Surface	1	Class B	531
0.037299801	µm^3	Surface	1	Class B	532
0.0108392	µm^3	Surface	1	Class B	533
0.59265101	µm^3	Surface	1	Class B	534
0.034749299	µm^3	Surface	1	Class B	535
0.166732997	µm^3	Surface	1	Class B	536
0.0414441	µm^3	Surface	1	Class B	1
0.076193802	µm^3	Surface	1	Class B	3
0.022315999	µm^3	Surface	1	Class B	4
0.0146648	µm^3	Surface	1	Class B	5
0.244519994	µm^3	Surface	1	Class B	7
0.0108393	µm^3	Surface	1	Class B	8
0.132302999	µm^3	Surface	1	Class B	9
0.35928899	µm^3	Surface	1	Class B	10
0.0159401	µm^3	Surface	1	Class B	11
0.143461004	µm^3	Surface	1	Class B	12
0.141229004	µm^3	Surface	1	Class B	13
0.0108393	µm^3	Surface	1	Class B	15
0.365664989	µm^3	Surface	1	Class B	16
0.270024002	µm^3	Surface	1	Class B	17
0.389573991	µm^3	Surface	1	Class B	18
0.351635993	µm^3	Surface	1	Class B	20
0.196382001	µm^3	Surface	1	Class B	21
0.0108393	µm^3	Surface	1	Class B	23
0.089264199	µm^3	Surface	1	Class B	25
0.0357056	µm^3	Surface	1	Class B	28
0.0357056	µm^3	Surface	1	Class B	29
0.022316201	µm^3	Surface	1	Class B	30
0.0165777	µm^3	Surface	1	Class B	31
0.147924006	µm^3	Surface	1	Class B	34
0.075874597	µm^3	Surface	1	Class B	35
0.0108392	µm^3	Surface	1	Class B	37
0.169283003	µm^3	Surface	1	Class B	38
0.041444201	µm^3	Surface	1	Class B	39
0.454291999	µm^3	Surface	1	Class B	40
0.0165777	µm^3	Surface	1	Class B	42
0.0165776	µm^3	Surface	1	Class B	45
0.128477007	µm^3	Surface	1	Class B	47
0.076830998	µm^3	Surface	1	Class B	48
0.067904599	µm^3	Surface	1	Class B	50
0.0165777	µm^3	Surface	1	Class B	53
0.059934601	µm^3	Surface	1	Class B	55
0.041125499	µm^3	Surface	1	Class B	56
0.732285976	µm^3	Surface	1	Class B	57
0.0165776	µm^3	Surface	1	Class B	59
0.354189008	µm^3	Surface	1	Class B	60
0.216784	µm^3	Surface	1	Class B	61
0.789672017	µm^3	Surface	1	Class B	64
0.0108392	µm^3	Surface	1	Class B	65
0.0165776	µm^3	Surface	1	Class B	66
0.317844987	µm^3	Surface	1	Class B	69
0.232088	µm^3	Surface	1	Class B	70
0.453016013	µm^3	Surface	1	Class B	71
0.435802013	µm^3	Surface	1	Class B	72
0.14091	µm^3	Surface	1	Class B	73
0.0548338	µm^3	Surface	1	Class B	74
0.159400001	µm^3	Surface	1	Class B	75
0.022315999	µm^3	Surface	1	Class B	76
0.0414441	µm^3	Surface	1	Class B	79
0.0280545	µm^3	Surface	1	Class B	82
0.0108392	µm^3	Surface	1	Class B	83
0.238462999	µm^3	Surface	1	Class B	84
0.0108392	µm^3	Surface	1	Class B	85
0.163864002	µm^3	Surface	1	Class B	89
0.0108393	µm^3	Surface	1	Class B	90
1.407189965	µm^3	Surface	1	Class B	91
0.216784999	µm^3	Surface	1	Class B	93
0.656731009	µm^3	Surface	1	Class B	94
0.039531499	µm^3	Surface	1	Class B	95
0.039850101	µm^3	Surface	1	Class B	98
0.996254027	µm^3	Surface	1	Class B	99
0.131346002	µm^3	Surface	1	Class B	100
0.054196101	µm^3	Surface	1	Class B	102
0.052283298	µm^3	Surface	1	Class B	103
0.041125301	µm^3	Surface	1	Class B	104
0.272893995	µm^3	Surface	1	Class B	105
0.393720001	µm^3	Surface	1	Class B	106
0.016577801	µm^3	Surface	1	Class B	107
0.161313996	µm^3	Surface	1	Class B	108
0.39180699	µm^3	Surface	1	Class B	109
0.0108393	µm^3	Surface	1	Class B	112
2.712039948	µm^3	Surface	1	Class B	113
0.060572099	µm^3	Surface	1	Class B	115
0.204670995	µm^3	Surface	1	Class B	116
0.041444302	µm^3	Surface	1	Class B	117
0.238144994	µm^3	Surface	1	Class B	118
0.089583099	µm^3	Surface	1	Class B	119
0.677772999	µm^3	Surface	1	Class B	120
0.028692	µm^3	Surface	1	Class B	121
0.035705701	µm^3	Surface	1	Class B	123
0.784569025	µm^3	Surface	1	Class B	124
0.029967301	µm^3	Surface	1	Class B	125
0.0277356	µm^3	Surface	1	Class B	126
0.022315901	µm^3	Surface	1	Class B	128
0.0108392	µm^3	Surface	1	Class B	130
0.420498013	µm^3	Surface	1	Class B	131
3.020960093	µm^3	Surface	1	Class B	132
0.029967301	µm^3	Surface	1	Class B	133
0.378735989	µm^3	Surface	1	Class B	136
0.410934001	µm^3	Surface	1	Class B	139
0.480434	µm^3	Surface	1	Class B	140
0.168645993	µm^3	Surface	1	Class B	141
0.0108392	µm^3	Surface	1	Class B	143
0.055471402	µm^3	Surface	1	Class B	144
0.513588011	µm^3	Surface	1	Class B	147
0.073961802	µm^3	Surface	1	Class B	148
0.202757999	µm^3	Surface	1	Class B	149
0.041444	µm^3	Surface	1	Class B	150
0.055471301	µm^3	Surface	1	Class B	152
0.438033015	µm^3	Surface	1	Class B	154
0.028054601	µm^3	Surface	1	Class B	156
0.0459073	µm^3	Surface	1	Class B	159
0.0344305	µm^3	Surface	1	Class B	161
0.385111988	µm^3	Surface	1	Class B	164
0.059296999	µm^3	Surface	1	Class B	166
0.0503706	µm^3	Surface	1	Class B	167
0.146966994	µm^3	Surface	1	Class B	168
0.076512501	µm^3	Surface	1	Class B	169
0.022316201	µm^3	Surface	1	Class B	170
0.020403299	µm^3	Surface	1	Class B	171
0.304455012	µm^3	Surface	1	Class B	173
0.560772002	µm^3	Surface	1	Class B	174
0.042719301	µm^3	Surface	1	Class B	175
0.144097999	µm^3	Surface	1	Class B	176
0.323902011	µm^3	Surface	1	Class B	177
0.058659598	µm^3	Surface	1	Class B	179
1.174780011	µm^3	Surface	1	Class B	180
0.0108392	µm^3	Surface	1	Class B	181
0.043356899	µm^3	Surface	1	Class B	182
0.0691799	µm^3	Surface	1	Class B	184
0.0280545	µm^3	Surface	1	Class B	185
0.0223161	µm^3	Surface	1	Class B	187
0.176615998	µm^3	Surface	1	Class B	189
0.225392997	µm^3	Surface	1	Class B	190
0.197338	µm^3	Surface	1	Class B	193
0.701044977	µm^3	Surface	1	Class B	194
0.281821012	µm^3	Surface	1	Class B	195
0.121463001	µm^3	Surface	1	Class B	196
0.0146649	µm^3	Surface	1	Class B	197
0.350679994	µm^3	Surface	1	Class B	198
1.056190014	µm^3	Surface	1	Class B	199
0.408702999	µm^3	Surface	1	Class B	200
0.194469005	µm^3	Surface	1	Class B	201
0.086394899	µm^3	Surface	1	Class B	202
0.226668	µm^3	Surface	1	Class B	205
0.265242994	µm^3	Surface	1	Class B	206
0.033792902	µm^3	Surface	1	Class B	207
0.0165777	µm^3	Surface	1	Class B	208
0.107754998	µm^3	Surface	1	Class B	210
0.168645993	µm^3	Surface	1	Class B	212
0.041444302	µm^3	Surface	1	Class B	214
0.200525999	µm^3	Surface	1	Class B	215
0.091496199	µm^3	Surface	1	Class B	216
0.0108393	µm^3	Surface	1	Class B	217
0.029967399	µm^3	Surface	1	Class B	218
0.029967301	µm^3	Surface	1	Class B	219
0.093408801	µm^3	Surface	1	Class B	220
0.0108392	µm^3	Surface	1	Class B	221
0.0108392	µm^3	Surface	1	Class B	222
0.780426025	µm^3	Surface	1	Class B	223
0.0165777	µm^3	Surface	1	Class B	224
0.049733099	µm^3	Surface	1	Class B	227
2.718739986	µm^3	Surface	1	Class B	229
0.062485099	µm^3	Surface	1	Class B	231
0.513908029	µm^3	Surface	1	Class B	233
0.141229004	µm^3	Surface	1	Class B	235
0.079062797	µm^3	Surface	1	Class B	236
0.027417	µm^3	Surface	1	Class B	237
0.819320023	µm^3	Surface	1	Class B	239
0.081613198	µm^3	Surface	1	Class B	242
0.196700007	µm^3	Surface	1	Class B	244
0.026141699	µm^3	Surface	1	Class B	247
0.0108392	µm^3	Surface	1	Class B	249
0.561726987	µm^3	Surface	1	Class B	252
0.111899003	µm^3	Surface	1	Class B	253
0.350044012	µm^3	Surface	1	Class B	254
0.052602299	µm^3	Surface	1	Class B	259
0.0108393	µm^3	Surface	1	Class B	260
0.088626601	µm^3	Surface	1	Class B	261
0.144736007	µm^3	Surface	1	Class B	262
0.792858005	µm^3	Surface	1	Class B	263
0.0223161	µm^3	Surface	1	Class B	264
0.861720026	µm^3	Surface	1	Class B	266
0.487446994	µm^3	Surface	1	Class B	267
0.260461003	µm^3	Surface	1	Class B	269
0.041444201	µm^3	Surface	1	Class B	273
0.056746699	µm^3	Surface	1	Class B	275
0.069817498	µm^3	Surface	1	Class B	276
0.031242499	µm^3	Surface	1	Class B	277
0.0239101	µm^3	Surface	1	Class B	278
0.17024	µm^3	Surface	1	Class B	280
0.223160997	µm^3	Surface	1	Class B	286
0.463537008	µm^3	Surface	1	Class B	287
0.0165776	µm^3	Surface	1	Class B	288
0.0165777	µm^3	Surface	1	Class B	289
0.290428013	µm^3	Surface	1	Class B	290
0.109986998	µm^3	Surface	1	Class B	291
0.0286921	µm^3	Surface	1	Class B	292
0.0108392	µm^3	Surface	1	Class B	294
0.063441597	µm^3	Surface	1	Class B	295
0.0165777	µm^3	Surface	1	Class B	296
0.631227016	µm^3	Surface	1	Class B	297
0.041444	µm^3	Surface	1	Class B	298
0.059615899	µm^3	Surface	1	Class B	299
0.124332003	µm^3	Surface	1	Class B	300
1.056509972	µm^3	Surface	1	Class B	301
0.0108392	µm^3	Surface	1	Class B	303
0.251533985	µm^3	Surface	1	Class B	304
0.040806498	µm^3	Surface	1	Class B	305
0.022315999	µm^3	Surface	1	Class B	306
0.268110991	µm^3	Surface	1	Class B	307
0.232087001	µm^3	Surface	1	Class B	311
0.0165777	µm^3	Surface	1	Class B	312
0.0223161	µm^3	Surface	1	Class B	314
0.061528701	µm^3	Surface	1	Class B	315
1.034510016	µm^3	Surface	1	Class B	316
1.631299973	µm^3	Surface	1	Class B	318
0.0165777	µm^3	Surface	1	Class B	323
0.711245	µm^3	Surface	1	Class B	324
0.369172007	µm^3	Surface	1	Class B	325
0.322946012	µm^3	Surface	1	Class B	326
0.121463001	µm^3	Surface	1	Class B	327
0.016896401	µm^3	Surface	1	Class B	328
0.117957003	µm^3	Surface	1	Class B	329
0.037299599	µm^3	Surface	1	Class B	330
0.022315999	µm^3	Surface	1	Class B	331
0.182034999	µm^3	Surface	1	Class B	332
0.0108393	µm^3	Surface	1	Class B	333
0.094684198	µm^3	Surface	1	Class B	334
0.0108393	µm^3	Surface	1	Class B	335
0.755877972	µm^3	Surface	1	Class B	337
0.568104029	µm^3	Surface	1	Class B	338
0.0165777	µm^3	Surface	1	Class B	341
0.0165777	µm^3	Surface	1	Class B	342
0.0165776	µm^3	Surface	1	Class B	343
0.640788972	µm^3	Surface	1	Class B	344
0.0108393	µm^3	Surface	1	Class B	345
0.083844602	µm^3	Surface	1	Class B	347
0.0108392	µm^3	Surface	1	Class B	348
0.0165776	µm^3	Surface	1	Class B	349
0.184585005	µm^3	Surface	1	Class B	350
0.036662102	µm^3	Surface	1	Class B	351
0.0108392	µm^3	Surface	1	Class B	353
0.022315999	µm^3	Surface	1	Class B	355
0.286920995	µm^3	Surface	1	Class B	356
0.585317016	µm^3	Surface	1	Class B	357
0.230175003	µm^3	Surface	1	Class B	358
0.068223201	µm^3	Surface	1	Class B	359
0.020403299	µm^3	Surface	1	Class B	360
0.0736432	µm^3	Surface	1	Class B	361
1.876780033	µm^3	Surface	1	Class B	362
0.092771299	µm^3	Surface	1	Class B	363
0.341755003	µm^3	Surface	1	Class B	364
1.910580039	µm^3	Surface	1	Class B	365
0.088945404	µm^3	Surface	1	Class B	366
0.0108393	µm^3	Surface	1	Class B	367
0.022315999	µm^3	Surface	1	Class B	369
0.055152599	µm^3	Surface	1	Class B	372
0.039531201	µm^3	Surface	1	Class B	374
0.028054601	µm^3	Surface	1	Class B	375
0.058978301	µm^3	Surface	1	Class B	376
0.027417	µm^3	Surface	1	Class B	377
0.054515101	µm^3	Surface	1	Class B	378
0.0372997	µm^3	Surface	1	Class B	382
0.0146649	µm^3	Surface	1	Class B	384
0.247070998	µm^3	Surface	1	Class B	385
0.082888603	µm^3	Surface	1	Class B	388
0.524426997	µm^3	Surface	1	Class B	389
0.041444	µm^3	Surface	1	Class B	390
0.081613302	µm^3	Surface	1	Class B	392
1.11006999	µm^3	Surface	1	Class B	394
0.185861006	µm^3	Surface	1	Class B	395
0.130707994	µm^3	Surface	1	Class B	396
0.0165776	µm^3	Surface	1	Class B	398
0.022315999	µm^3	Surface	1	Class B	401
0.055471301	µm^3	Surface	1	Class B	403
0.026141699	µm^3	Surface	1	Class B	405
0.0108392	µm^3	Surface	1	Class B	409
0.033792902	µm^3	Surface	1	Class B	411
0.028054699	µm^3	Surface	1	Class B	414
0.409339994	µm^3	Surface	1	Class B	415
0.075874701	µm^3	Surface	1	Class B	417
0.272893995	µm^3	Surface	1	Class B	420
0.0108392	µm^3	Surface	1	Class B	421
17.50329971	µm^3	Surface	1	Class B	422
0.381924003	µm^3	Surface	1	Class B	423
0.160356998	µm^3	Surface	1	Class B	424
0.0146649	µm^3	Surface	1	Class B	425
1.133340001	µm^3	Surface	1	Class B	427
0.140272006	µm^3	Surface	1	Class B	428
0.022634899	µm^3	Surface	1	Class B	434
0.0165777	µm^3	Surface	1	Class B	435
0.0165777	µm^3	Surface	1	Class B	440
0.0548338	µm^3	Surface	1	Class B	442
0.0165777	µm^3	Surface	1	Class B	443
0.028054601	µm^3	Surface	1	Class B	446
0.0219972	µm^3	Surface	1	Class B	447
0.224116996	µm^3	Surface	1	Class B	449
0.500518024	µm^3	Surface	1	Class B	450
0.972342014	µm^3	Surface	1	Class B	452
3.955369949	µm^3	Surface	1	Class B	455
1.064479947	µm^3	Surface	1	Class B	456
0.029967399	µm^3	Surface	1	Class B	457
1.084879994	µm^3	Surface	1	Class B	458
1.988680005	µm^3	Surface	1	Class B	461
0.0165777	µm^3	Surface	1	Class B	463
0.137085006	µm^3	Surface	1	Class B	464
0.119231999	µm^3	Surface	1	Class B	465
0.0277359	µm^3	Surface	1	Class B	466
0.035705701	µm^3	Surface	1	Class B	467
0.121463001	µm^3	Surface	1	Class B	468
0.0108393	µm^3	Surface	1	Class B	469
0.291702986	µm^3	Surface	1	Class B	470
0.335379004	µm^3	Surface	1	Class B	471
0.0344305	µm^3	Surface	1	Class B	472
1.195819974	µm^3	Surface	1	Class B	473
0.522513986	µm^3	Surface	1	Class B	476
0.0165776	µm^3	Surface	1	Class B	478
0.067904703	µm^3	Surface	1	Class B	479
0.080656901	µm^3	Surface	1	Class B	481
1.205389977	µm^3	Surface	1	Class B	482
0.670437992	µm^3	Surface	1	Class B	484
0.088945702	µm^3	Surface	1	Class B	486
0.0108392	µm^3	Surface	1	Class B	487
0.132939994	µm^3	Surface	1	Class B	488
0.284689009	µm^3	Surface	1	Class B	489
0.047182601	µm^3	Surface	1	Class B	490
25.06699944	µm^3	Surface	1	Class B	493
0.049414001	µm^3	Surface	1	Class B	495
0.148242995	µm^3	Surface	1	Class B	496
0.310193002	µm^3	Surface	1	Class B	497
0.0165776	µm^3	Surface	1	Class B	498
0.957997978	µm^3	Surface	1	Class B	502
0.088307902	µm^3	Surface	1	Class B	504
0.015939999	µm^3	Surface	1	Class B	506
0.022634801	µm^3	Surface	1	Class B	507
1.204749942	µm^3	Surface	1	Class B	508
0.357057989	µm^3	Surface	1	Class B	509
0.231131002	µm^3	Surface	1	Class B	510
0.022634801	µm^3	Surface	1	Class B	511
0.035705801	µm^3	Surface	1	Class B	513
0.0165776	µm^3	Surface	1	Class B	514
0.090539403	µm^3	Surface	1	Class B	516
0.998485029	µm^3	Surface	1	Class B	517
0.213916004	µm^3	Surface	1	Class B	521
0.767673016	µm^3	Surface	1	Class B	524
0.0108392	µm^3	Surface	1	Class B	526
0.268431008	µm^3	Surface	1	Class B	527
0.057065401	µm^3	Surface	1	Class B	530
0.033792999	µm^3	Surface	1	Class B	531
0.198293999	µm^3	Surface	1	Class B	532
0.0108392	µm^3	Surface	1	Class B	534
0.0165776	µm^3	Surface	1	Class B	536
0.766079009	µm^3	Surface	1	Class B	537
0.199888006	µm^3	Surface	1	Class B	539
0.132621005	µm^3	Surface	1	Class B	540
0.0165777	µm^3	Surface	1	Class B	541
0.082250603	µm^3	Surface	1	Class B	542
0.0548338	µm^3	Surface	1	Class B	544
0.271299988	µm^3	Surface	1	Class B	545
0.572250009	µm^3	Surface	1	Class B	546
0.206582993	µm^3	Surface	1	Class B	548
0.983820021	µm^3	Surface	1	Class B	550
0.322946012	µm^3	Surface	1	Class B	552
0.257272989	µm^3	Surface	1	Class B	556
0.124969997	µm^3	Surface	1	Class B	557
0.102654003	µm^3	Surface	1	Class B	559
0.129433006	µm^3	Surface	1	Class B	560
0.047182601	µm^3	Surface	1	Class B	561
0.060253501	µm^3	Surface	1	Class B	564
0.120507002	µm^3	Surface	1	Class B	567
1.598150015	µm^3	Surface	1	Class B	569
0.403284013	µm^3	Surface	1	Class B	571
2.157649994	µm^3	Surface	1	Class B	572
0.234319001	µm^3	Surface	1	Class B	574
2.564440012	µm^3	Surface	1	Class B	575
0.380966991	µm^3	Surface	1	Class B	576
0.36502701	µm^3	Surface	1	Class B	577
0.405514985	µm^3	Surface	1	Class B	579
0.0165777	µm^3	Surface	1	Class B	580
0.194150001	µm^3	Surface	1	Class B	582
0.099466003	µm^3	Surface	1	Class B	583
0.0283734	µm^3	Surface	1	Class B	584
0.0857573	µm^3	Surface	1	Class B	585
0.0165776	µm^3	Surface	1	Class B	586
1.054280043	µm^3	Surface	1	Class B	587
0.197019994	µm^3	Surface	1	Class B	588
0.073642999	µm^3	Surface	1	Class B	589
0.050689399	µm^3	Surface	1	Class B	592
0.510401011	µm^3	Surface	1	Class B	593
0.0223161	µm^3	Surface	1	Class B	594
0.290426999	µm^3	Surface	1	Class B	595
0.135171995	µm^3	Surface	1	Class B	596
0.086713903	µm^3	Surface	1	Class B	598
0.179803997	µm^3	Surface	1	Class B	599
0.0108393	µm^3	Surface	1	Class B	600
0.093089797	µm^3	Surface	1	Class B	602
0.698174	µm^3	Surface	1	Class B	603
0.173747003	µm^3	Surface	1	Class B	604
0.707418978	µm^3	Surface	1	Class B	606
0.039531201	µm^3	Surface	1	Class B	607
18.80089951	µm^3	Surface	1	Class B	608
0.219972998	µm^3	Surface	1	Class B	611
0.13549	µm^3	Surface	1	Class B	612
0.0108392	µm^3	Surface	1	Class B	614
0.060890999	µm^3	Surface	1	Class B	616
0.024228901	µm^3	Surface	1	Class B	618
0.369491994	µm^3	Surface	1	Class B	619
1.877740026	µm^3	Surface	1	Class B	621
0.075236998	µm^3	Surface	1	Class B	622
0.197018996	µm^3	Surface	1	Class B	623
0.066948101	µm^3	Surface	1	Class B	625
0.342391998	µm^3	Surface	1	Class B	628
0.617518008	µm^3	Surface	1	Class B	629
0.269068003	µm^3	Surface	1	Class B	632
0.149517998	µm^3	Surface	1	Class B	634
0.907307982	µm^3	Surface	1	Class B	635
0.064397901	µm^3	Surface	1	Class B	636
0.128795996	µm^3	Surface	1	Class B	637
0.028373299	µm^3	Surface	1	Class B	639
0.178847	µm^3	Surface	1	Class B	643
1.428230047	µm^3	Surface	1	Class B	645
0.314655989	µm^3	Surface	1	Class B	646
0.028692	µm^3	Surface	1	Class B	647
0.0108392	µm^3	Surface	1	Class B	648
0.059934601	µm^3	Surface	1	Class B	649
0.258228987	µm^3	Surface	1	Class B	650
0.0357056	µm^3	Surface	1	Class B	651
1.067029953	µm^3	Surface	1	Class B	652
0.043356702	µm^3	Surface	1	Class B	653
0.144417003	µm^3	Surface	1	Class B	654
2.869220018	µm^3	Surface	1	Class B	655
0.142822996	µm^3	Surface	1	Class B	656
0.091177396	µm^3	Surface	1	Class B	657
0.0420819	µm^3	Surface	1	Class B	658
0.120507002	µm^3	Surface	1	Class B	659
0.287238985	µm^3	Surface	1	Class B	660
0.0165776	µm^3	Surface	1	Class B	661
0.080337897	µm^3	Surface	1	Class B	662
0.0529208	µm^3	Surface	1	Class B	663
0.251215011	µm^3	Surface	1	Class B	664
0.0548338	µm^3	Surface	1	Class B	666
0.0902206	µm^3	Surface	1	Class B	668
0.431338012	µm^3	Surface	1	Class B	669
0.684145987	µm^3	Surface	1	Class B	670
0.077787697	µm^3	Surface	1	Class B	671
0.895512998	µm^3	Surface	1	Class B	672
0.075236998	µm^3	Surface	1	Class B	676
0.0494144	µm^3	Surface	1	Class B	677
0.951938987	µm^3	Surface	1	Class B	678
0.0165777	µm^3	Surface	1	Class B	679
0.534949005	µm^3	Surface	1	Class B	681
0.0372997	µm^3	Surface	1	Class B	684
1.474140048	µm^3	Surface	1	Class B	685
0.0108392	µm^3	Surface	1	Class B	687
0.275124997	µm^3	Surface	1	Class B	690
0.0219974	µm^3	Surface	1	Class B	692
0.016896401	µm^3	Surface	1	Class B	693
0.038893901	µm^3	Surface	1	Class B	694
0.083526	µm^3	Surface	1	Class B	695
0.528253019	µm^3	Surface	1	Class B	697
0.016896401	µm^3	Surface	1	Class B	698
0.0108393	µm^3	Surface	1	Class B	699
0.056746699	µm^3	Surface	1	Class B	702
0.142504007	µm^3	Surface	1	Class B	704
8.255680084	µm^3	Surface	1	Class B	706
0.195743993	µm^3	Surface	1	Class B	707
0.298397988	µm^3	Surface	1	Class B	709
1.060009956	µm^3	Surface	1	Class B	710
0.0165777	µm^3	Surface	1	Class B	711
0.071730398	µm^3	Surface	1	Class B	712
0.135171995	µm^3	Surface	1	Class B	713
0.016577801	µm^3	Surface	1	Class B	714
0.0108392	µm^3	Surface	1	Class B	715
0.0388937	µm^3	Surface	1	Class B	716
0.189049006	µm^3	Surface	1	Class B	717
0.508170009	µm^3	Surface	1	Class B	719
0.136127993	µm^3	Surface	1	Class B	720
0.0618474	µm^3	Surface	1	Class B	721
0.629633009	µm^3	Surface	1	Class B	722
0.0108392	µm^3	Surface	1	Class B	723
0.178210005	µm^3	Surface	1	Class B	724
0.337291986	µm^3	Surface	1	Class B	725
1.085520029	µm^3	Surface	1	Class B	726
1.752769947	µm^3	Surface	1	Class B	727
0.453016013	µm^3	Surface	1	Class B	728
0.128795996	µm^3	Surface	1	Class B	729
0.0108392	µm^3	Surface	1	Class B	730
0.0108392	µm^3	Surface	1	Class B	731
0.0165776	µm^3	Surface	1	Class B	732
0.319119006	µm^3	Surface	1	Class B	733
0.0165776	µm^3	Surface	1	Class B	734
0.394995004	µm^3	Surface	1	Class B	735
0.296485007	µm^3	Surface	1	Class B	740
0.167688996	µm^3	Surface	1	Class B	741
0.194150001	µm^3	Surface	1	Class B	742
1.615049958	µm^3	Surface	1	Class B	744
0.289790988	µm^3	Surface	1	Class B	745
0.055471402	µm^3	Surface	1	Class B	746
0.035705801	µm^3	Surface	1	Class B	748
0.0165777	µm^3	Surface	1	Class B	749
0.0277359	µm^3	Surface	1	Class B	750
0.438989013	µm^3	Surface	1	Class B	751
0.035705801	µm^3	Surface	1	Class B	753
0.096915297	µm^3	Surface	1	Class B	754
0.638877988	µm^3	Surface	1	Class B	755
0.123695001	µm^3	Surface	1	Class B	756
0.191281006	µm^3	Surface	1	Class B	757
0.0108393	µm^3	Surface	1	Class B	759
0.029967399	µm^3	Surface	1	Class B	760
3.896699905	µm^3	Surface	1	Class B	761
0.047182601	µm^3	Surface	1	Class B	763
0.093090199	µm^3	Surface	1	Class B	764
0.459711999	µm^3	Surface	1	Class B	765
0.758746028	µm^3	Surface	1	Class B	766
0.451103985	µm^3	Surface	1	Class B	767
0.0223161	µm^3	Surface	1	Class B	768
0.071411401	µm^3	Surface	1	Class B	769
0.0165776	µm^3	Surface	1	Class B	770
0.059296899	µm^3	Surface	1	Class B	771
0.0280545	µm^3	Surface	1	Class B	772
0.493185014	µm^3	Surface	1	Class B	773
0.0274169	µm^3	Surface	1	Class B	774
0.455247998	µm^3	Surface	1	Class B	775
0.053877302	µm^3	Surface	1	Class B	777
0.0108392	µm^3	Surface	1	Class B	778
0.200525999	µm^3	Surface	1	Class B	780
0.046863802	µm^3	Surface	1	Class B	781
0.041444201	µm^3	Surface	1	Class B	783
0.041444302	µm^3	Surface	1	Class B	784
1.149279952	µm^3	Surface	1	Class B	787
0.259822994	µm^3	Surface	1	Class B	788
0.267473996	µm^3	Surface	1	Class B	790
0.033792902	µm^3	Surface	1	Class B	791
0.160995007	µm^3	Surface	1	Class B	792
0.0108393	µm^3	Surface	1	Class B	793
0.0490954	µm^3	Surface	1	Class B	794
1.73427999	µm^3	Surface	1	Class B	795
0.0165776	µm^3	Surface	1	Class B	796
0.0223161	µm^3	Surface	1	Class B	797
0.205308005	µm^3	Surface	1	Class B	798
0.0280545	µm^3	Surface	1	Class B	799
0.024228901	µm^3	Surface	1	Class B	800
0.282458007	µm^3	Surface	1	Class B	801
0.060891099	µm^3	Surface	1	Class B	803
0.173746005	µm^3	Surface	1	Class B	804
0.63282001	µm^3	Surface	1	Class B	805
1.665099978	µm^3	Surface	1	Class B	806
0.0165776	µm^3	Surface	1	Class B	808
0.659281015	µm^3	Surface	1	Class B	809
0.057065502	µm^3	Surface	1	Class B	812
1.35521996	µm^3	Surface	1	Class B	813
0.027735701	µm^3	Surface	1	Class B	814
0.637602985	µm^3	Surface	1	Class B	815
0.149837002	µm^3	Surface	1	Class B	816
0.0108393	µm^3	Surface	1	Class B	817
0.675858021	µm^3	Surface	1	Class B	818
0.208177	µm^3	Surface	1	Class B	821
0.049414098	µm^3	Surface	1	Class B	824
0.0108392	µm^3	Surface	1	Class B	825
0.321989	µm^3	Surface	1	Class B	826
0.0360246	µm^3	Surface	1	Class B	827
1.478919983	µm^3	Surface	1	Class B	830
0.588189006	µm^3	Surface	1	Class B	831
0.311787993	µm^3	Surface	1	Class B	833
0.113812	µm^3	Surface	1	Class B	835
1.380409956	µm^3	Surface	1	Class B	836
0.154300004	µm^3	Surface	1	Class B	837
0.041444201	µm^3	Surface	1	Class B	839
0.069817603	µm^3	Surface	1	Class B	840
0.0108392	µm^3	Surface	1	Class B	841
0.022634801	µm^3	Surface	1	Class B	842
0.589145005	µm^3	Surface	1	Class B	843
4.930900097	µm^3	Surface	1	Class B	844
0.0108392	µm^3	Surface	1	Class B	847
0.225392997	µm^3	Surface	1	Class B	849
0.351637006	µm^3	Surface	1	Class B	852
0.0146648	µm^3	Surface	1	Class B	853
1.111979961	µm^3	Surface	1	Class B	854
0.0643977	µm^3	Surface	1	Class B	855
0.0165777	µm^3	Surface	1	Class B	856
0.130390003	µm^3	Surface	1	Class B	858
0.422093004	µm^3	Surface	1	Class B	859
0.0280545	µm^3	Surface	1	Class B	860
1.906430006	µm^3	Surface	1	Class B	861
0.016896499	µm^3	Surface	1	Class B	862
0.0108392	µm^3	Surface	1	Class B	863
0.078424998	µm^3	Surface	1	Class B	864
0.033474099	µm^3	Surface	1	Class B	866
0.160356998	µm^3	Surface	1	Class B	869
0.935362995	µm^3	Surface	1	Class B	870
0.128795996	µm^3	Surface	1	Class B	871
0.61401099	µm^3	Surface	1	Class B	872
0.0165777	µm^3	Surface	1	Class B	873
0.072049104	µm^3	Surface	1	Class B	874
0.0605722	µm^3	Surface	1	Class B	875
1.139709949	µm^3	Surface	1	Class B	877
0.870646	µm^3	Surface	1	Class B	878
0.494459987	µm^3	Surface	1	Class B	881
3.215749979	µm^3	Surface	1	Class B	882
0.022316201	µm^3	Surface	1	Class B	883
0.035705701	µm^3	Surface	1	Class B	885
0.312743992	µm^3	Surface	1	Class B	886
2.268729925	µm^3	Surface	1	Class B	888
0.626124978	µm^3	Surface	1	Class B	889
0.101698004	µm^3	Surface	1	Class B	890
0.0475013	µm^3	Surface	1	Class B	891
0.085119903	µm^3	Surface	1	Class B	892
0.102017	µm^3	Surface	1	Class B	893
0.590420008	µm^3	Surface	1	Class B	894
0.0108393	µm^3	Surface	1	Class B	896
0.035705701	µm^3	Surface	1	Class B	898
2.552320004	µm^3	Surface	1	Class B	899
0.035705801	µm^3	Surface	1	Class B	900
0.201801002	µm^3	Surface	1	Class B	902
0.202120006	µm^3	Surface	1	Class B	903
0.641746998	µm^3	Surface	1	Class B	904
0.027098101	µm^3	Surface	1	Class B	906
0.565234005	µm^3	Surface	1	Class B	910
0.394995004	µm^3	Surface	1	Class B	911
0.038575102	µm^3	Surface	1	Class B	912
1.102730036	µm^3	Surface	1	Class B	915
0.177252993	µm^3	Surface	1	Class B	917
0.027735701	µm^3	Surface	1	Class B	918
0.048776802	µm^3	Surface	1	Class B	920
0.171515003	µm^3	Surface	1	Class B	922
0.211684003	µm^3	Surface	1	Class B	923
0.162269995	µm^3	Surface	1	Class B	924
0.033792902	µm^3	Surface	1	Class B	925
0.630908012	µm^3	Surface	1	Class B	926
0.650991976	µm^3	Surface	1	Class B	928
0.104248002	µm^3	Surface	1	Class B	930
0.510720015	µm^3	Surface	1	Class B	932
0.107436001	µm^3	Surface	1	Class B	936
0.156213	µm^3	Surface	1	Class B	937
0.263330013	µm^3	Surface	1	Class B	939
0.050689399	µm^3	Surface	1	Class B	942
0.110304996	µm^3	Surface	1	Class B	943
0.070773803	µm^3	Surface	1	Class B	944
0.304136008	µm^3	Surface	1	Class B	946
0.539731026	µm^3	Surface	1	Class B	947
0.043357	µm^3	Surface	1	Class B	948
0.069179997	µm^3	Surface	1	Class B	949
0.0280545	µm^3	Surface	1	Class B	950
0.081294604	µm^3	Surface	1	Class B	951
0.351637989	µm^3	Surface	1	Class B	952
0.876064003	µm^3	Surface	1	Class B	953
0.198613003	µm^3	Surface	1	Class B	954
0.024228901	µm^3	Surface	1	Class B	955
0.0165777	µm^3	Surface	1	Class B	958
0.068861	µm^3	Surface	1	Class B	961
0.116361998	µm^3	Surface	1	Class B	962
0.0223161	µm^3	Surface	1	Class B	963
0.0165777	µm^3	Surface	1	Class B	964
0.114767998	µm^3	Surface	1	Class B	965
0.029967301	µm^3	Surface	1	Class B	968
0.061209802	µm^3	Surface	1	Class B	969
0.14091	µm^3	Surface	1	Class B	970
0.186179996	µm^3	Surface	1	Class B	972
0.221567005	µm^3	Surface	1	Class B	973
0.043357	µm^3	Surface	1	Class B	974
0.221248001	µm^3	Surface	1	Class B	976
0.302543014	µm^3	Surface	1	Class B	978
0.698175013	µm^3	Surface	1	Class B	979
0.182673007	µm^3	Surface	1	Class B	981
0.254402995	µm^3	Surface	1	Class B	985
0.203394994	µm^3	Surface	1	Class B	986
0.0165777	µm^3	Surface	1	Class B	987
1.133659959	µm^3	Surface	1	Class B	991
0.0108392	µm^3	Surface	1	Class B	992
0.0223161	µm^3	Surface	1	Class B	994
0.0159401	µm^3	Surface	1	Class B	999
0.0146649	µm^3	Surface	1	Class B	1001
0.0165777	µm^3	Surface	1	Class B	1002
0.344305009	µm^3	Surface	1	Class B	1003
0.0165777	µm^3	Surface	1	Class B	1005
0.136446998	µm^3	Surface	1	Class B	1006
5.130149841	µm^3	Surface	1	Class B	1007
0.087351501	µm^3	Surface	1	Class B	1010
0.913682997	µm^3	Surface	1	Class B	1011
0.710289001	µm^3	Surface	1	Class B	1012
0.061847501	µm^3	Surface	1	Class B	1014
0.184904993	µm^3	Surface	1	Class B	1017
0.0108392	µm^3	Surface	1	Class B	1020
0.035705701	µm^3	Surface	1	Class B	1021
0.326451987	µm^3	Surface	1	Class B	1022
1.264369965	µm^3	Surface	1	Class B	1023
0.0223161	µm^3	Surface	1	Class B	1024
0.0490954	µm^3	Surface	1	Class B	1027
0.420498997	µm^3	Surface	1	Class B	1028
0.047820199	µm^3	Surface	1	Class B	1029
0.31625101	µm^3	Surface	1	Class B	1030
0.0223161	µm^3	Surface	1	Class B	1031
0.131665006	µm^3	Surface	1	Class B	1034
0.296485007	µm^3	Surface	1	Class B	1036
0.159081995	µm^3	Surface	1	Class B	1037
0.36502701	µm^3	Surface	1	Class B	1038
0.114131004	µm^3	Surface	1	Class B	1040
0.513269007	µm^3	Surface	1	Class B	1041
0.0296485	µm^3	Surface	1	Class B	1042
0.093408801	µm^3	Surface	1	Class B	1044
0.103610002	µm^3	Surface	1	Class B	1045
0.051008102	µm^3	Surface	1	Class B	1046
0.321989	µm^3	Surface	1	Class B	1047
0.028054601	µm^3	Surface	1	Class B	1048
0.152705997	µm^3	Surface	1	Class B	1049
0.070136301	µm^3	Surface	1	Class B	1050
0.465449989	µm^3	Surface	1	Class B	1051
0.199888006	µm^3	Surface	1	Class B	1052
0.370128006	µm^3	Surface	1	Class B	1053
0.224436	µm^3	Surface	1	Class B	1054
0.0223161	µm^3	Surface	1	Class B	1056
0.561726987	µm^3	Surface	1	Class B	1059
0.043357	µm^3	Surface	1	Class B	1061
0.876385987	µm^3	Surface	1	Class B	1063
0.166732997	µm^3	Surface	1	Class B	1064
0.0280545	µm^3	Surface	1	Class B	1065
0.097871803	µm^3	Surface	1	Class B	1066
0.0953217	µm^3	Surface	1	Class B	1067
0.0414441	µm^3	Surface	1	Class B	1069
0.174064994	µm^3	Surface	1	Class B	1071
0.207857996	µm^3	Surface	1	Class B	1073
0.035705701	µm^3	Surface	1	Class B	1074
0.157168999	µm^3	Surface	1	Class B	1076
0.028054601	µm^3	Surface	1	Class B	1077
0.277675986	µm^3	Surface	1	Class B	1078
0.0108393	µm^3	Surface	1	Class B	1080
0.553120017	µm^3	Surface	1	Class B	1081
0.141547993	µm^3	Surface	1	Class B	1083
0.218697995	µm^3	Surface	1	Class B	1084
0.029967301	µm^3	Surface	1	Class B	1085
0.34621799	µm^3	Surface	1	Class B	1086
0.555989981	µm^3	Surface	1	Class B	1087
0.054515	µm^3	Surface	1	Class B	1089
0.035705801	µm^3	Surface	1	Class B	1090
0.0108392	µm^3	Surface	1	Class B	1091
0.056746598	µm^3	Surface	1	Class B	1092
0.0108392	µm^3	Surface	1	Class B	1093
0.035705801	µm^3	Surface	1	Class B	1094
0.087351598	µm^3	Surface	1	Class B	1095
0.0108393	µm^3	Surface	1	Class B	1097
0.182991996	µm^3	Surface	1	Class B	1098
0.0280545	µm^3	Surface	1	Class B	1099
0.156212002	µm^3	Surface	1	Class B	1101
0.723677993	µm^3	Surface	1	Class B	1102
0.0223161	µm^3	Surface	1	Class B	1105
0.0165777	µm^3	Surface	1	Class B	1106
0.0165776	µm^3	Surface	1	Class B	1107
0.0165777	µm^3	Surface	1	Class B	1108
0.093727499	µm^3	Surface	1	Class B	1109
0.0280545	µm^3	Surface	1	Class B	1110
0.068223499	µm^3	Surface	1	Class B	1111
0.136127993	µm^3	Surface	1	Class B	1113
0.245477006	µm^3	Surface	1	Class B	1115
0.135171995	µm^3	Surface	1	Class B	1116
0.0605722	µm^3	Surface	1	Class B	1117
2.118429899	µm^3	Surface	1	Class B	1118
1.181159973	µm^3	Surface	1	Class B	1119
0.091814898	µm^3	Surface	1	Class B	1120
0.301903993	µm^3	Surface	1	Class B	1122
0.047182601	µm^3	Surface	1	Class B	1123
0.219335005	µm^3	Surface	1	Class B	1124
0.041444201	µm^3	Surface	1	Class B	1125
0.40041399	µm^3	Surface	1	Class B	1126
0.631864011	µm^3	Surface	1	Class B	1130
0.461941987	µm^3	Surface	1	Class B	1131
1.064479947	µm^3	Surface	1	Class B	1132
0.358969986	µm^3	Surface	1	Class B	1133
0.965967	µm^3	Surface	1	Class B	1135
0.070455097	µm^3	Surface	1	Class B	1136
0.0280545	µm^3	Surface	1	Class B	1137
0.465449989	µm^3	Surface	1	Class B	1138
0.215829	µm^3	Surface	1	Class B	1139
1.369889975	µm^3	Surface	1	Class B	1140
0.123695001	µm^3	Surface	1	Class B	1141
3.309789896	µm^3	Surface	1	Class B	1142
1.312190056	µm^3	Surface	1	Class B	1144
0.151430994	µm^3	Surface	1	Class B	1149
0.112536997	µm^3	Surface	1	Class B	1150
0.445365012	µm^3	Surface	1	Class B	1151
0.0605723	µm^3	Surface	1	Class B	1152
0.0165776	µm^3	Surface	1	Class B	1153
0.062803701	µm^3	Surface	1	Class B	1155
0.793178022	µm^3	Surface	1	Class B	1156
0.0108392	µm^3	Surface	1	Class A	0
0.422729999	µm^3	Surface	1	Class A	2
0.0612095	µm^3	Surface	1	Class A	3
0.717620015	µm^3	Surface	1	Class A	4
2.81566	µm^3	Surface	1	Class A	5
0.251852989	µm^3	Surface	1	Class A	6
0.016577801	µm^3	Surface	1	Class A	7
0.821551025	µm^3	Surface	1	Class A	8
4.742169857	µm^3	Surface	1	Class A	9
0.961184978	µm^3	Surface	1	Class A	10
0.465131015	µm^3	Surface	1	Class A	11
0.033474199	µm^3	Surface	1	Class A	12
0.0165777	µm^3	Surface	1	Class A	13
2.468800068	µm^3	Surface	1	Class A	14
2.418109894	µm^3	Surface	1	Class A	15
0.035705701	µm^3	Surface	1	Class A	16
0.028054699	µm^3	Surface	1	Class A	17
0.0360246	µm^3	Surface	1	Class A	21
0.450466007	µm^3	Surface	1	Class A	22
0.070136003	µm^3	Surface	1	Class A	23
0.146010995	µm^3	Surface	1	Class A	24
0.037299599	µm^3	Surface	1	Class A	25
0.0165777	µm^3	Surface	1	Class A	29
0.139634997	µm^3	Surface	1	Class A	31
0.062485099	µm^3	Surface	1	Class A	33
0.240375996	µm^3	Surface	1	Class A	34
0.582131982	µm^3	Surface	1	Class A	35
0.086713798	µm^3	Surface	1	Class A	37
0.640790999	µm^3	Surface	1	Class A	38
0.0165777	µm^3	Surface	1	Class A	40
0.0506895	µm^3	Surface	1	Class A	42
0.070454799	µm^3	Surface	1	Class A	43
0.354506999	µm^3	Surface	1	Class A	44
4.531439781	µm^3	Surface	1	Class A	45
0.0615285	µm^3	Surface	1	Class A	46
2.17708993	µm^3	Surface	1	Class A	51
0.0165776	µm^3	Surface	1	Class A	53
0.317526013	µm^3	Surface	1	Class A	56
0.267793	µm^3	Surface	1	Class A	58
0.132302999	µm^3	Surface	1	Class A	59
0.099785	µm^3	Surface	1	Class A	60
1.621739984	µm^3	Surface	1	Class A	61
0.531122029	µm^3	Surface	1	Class A	62
0.153661996	µm^3	Surface	1	Class A	64
0.120507002	µm^3	Surface	1	Class A	65
0.386705995	µm^3	Surface	1	Class A	66
0.304773986	µm^3	Surface	1	Class A	69
0.921654999	µm^3	Surface	1	Class A	70
0.600301981	µm^3	Surface	1	Class A	71
0.086395003	µm^3	Surface	1	Class A	72
1.81972003	µm^3	Surface	1	Class A	76
0.484259009	µm^3	Surface	1	Class A	78
0.216465995	µm^3	Surface	1	Class A	79
0.238782004	µm^3	Surface	1	Class A	80
2.543390036	µm^3	Surface	1	Class A	81
0.773730993	µm^3	Surface	1	Class A	82
0.732923985	µm^3	Surface	1	Class A	83
0.849924028	µm^3	Surface	1	Class A	84
0.104566999	µm^3	Surface	1	Class A	85
1.625570059	µm^3	Surface	1	Class A	86
0.181716993	µm^3	Surface	1	Class A	87
0.900933027	µm^3	Surface	1	Class A	88
0.029967301	µm^3	Surface	1	Class A	89
0.266517997	µm^3	Surface	1	Class A	90
0.022634899	µm^3	Surface	1	Class A	92
1.112939954	µm^3	Surface	1	Class A	93
0.234638005	µm^3	Surface	1	Class A	94
0.346536994	µm^3	Surface	1	Class A	95
1.865309954	µm^3	Surface	1	Class A	96
1.082970023	µm^3	Surface	1	Class A	97
1.549690008	µm^3	Surface	1	Class A	98
6.534460068	µm^3	Surface	1	Class A	99
2.535419941	µm^3	Surface	1	Class A	100
0.0165776	µm^3	Surface	1	Class A	101
8.908260345	µm^3	Surface	1	Class A	102
0.328047007	µm^3	Surface	1	Class A	104
0.099466003	µm^3	Surface	1	Class A	105
0.187774003	µm^3	Surface	1	Class A	106
0.0749183	µm^3	Surface	1	Class A	107
0.0165777	µm^3	Surface	1	Class A	108
0.183948994	µm^3	Surface	1	Class A	109
0.022634899	µm^3	Surface	1	Class A	113
0.059934601	µm^3	Surface	1	Class A	114
0.376186013	µm^3	Surface	1	Class A	115
0.538774014	µm^3	Surface	1	Class A	116
0.145373002	µm^3	Surface	1	Class A	117
1.190080047	µm^3	Surface	1	Class A	118
0.0108393	µm^3	Surface	1	Class A	119
0.0108393	µm^3	Surface	1	Class A	120
0.0165777	µm^3	Surface	1	Class A	121
0.062803902	µm^3	Surface	1	Class A	122
0.282139003	µm^3	Surface	1	Class A	123
0.117955998	µm^3	Surface	1	Class A	124
0.188411996	µm^3	Surface	1	Class A	125
0.0165776	µm^3	Surface	1	Class B	0
0.0895833	µm^3	Surface	1	Class B	3
0.113812	µm^3	Surface	1	Class B	4
0.0108392	µm^3	Surface	1	Class B	6
0.0165776	µm^3	Surface	1	Class B	8
0.0165777	µm^3	Surface	1	Class B	10
0.390531987	µm^3	Surface	1	Class B	11
0.0159401	µm^3	Surface	1	Class B	13
0.858532012	µm^3	Surface	1	Class B	16
0.015939999	µm^3	Surface	1	Class B	17
0.428469002	µm^3	Surface	1	Class B	19
0.092452303	µm^3	Surface	1	Class B	20
0.0280545	µm^3	Surface	1	Class B	24
0.016577801	µm^3	Surface	1	Class B	26
0.321350992	µm^3	Surface	1	Class B	29
1.433650017	µm^3	Surface	1	Class B	32
0.041444201	µm^3	Surface	1	Class B	33
0.073324203	µm^3	Surface	1	Class B	35
0.070455499	µm^3	Surface	1	Class B	37
0.0108392	µm^3	Surface	1	Class B	38
0.0873513	µm^3	Surface	1	Class B	39
0.0108393	µm^3	Surface	1	Class B	40
40.45650101	µm^3	Surface	1	Class B	41
0.046863701	µm^3	Surface	1	Class B	43
0.046545099	µm^3	Surface	1	Class B	47
3.541879892	µm^3	Surface	1	Class B	48
0.0108393	µm^3	Surface	1	Class B	51
0.0165776	µm^3	Surface	1	Class B	52
6.630109787	µm^3	Surface	1	Class B	54
0.208177	µm^3	Surface	1	Class B	59
0.586911976	µm^3	Surface	1	Class B	61
0.407747	µm^3	Surface	1	Class B	62
0.063760199	µm^3	Surface	1	Class B	63
0.0165777	µm^3	Surface	1	Class B	65
0.078424901	µm^3	Surface	1	Class B	66
0.103928998	µm^3	Surface	1	Class B	67
0.0108391	µm^3	Surface	1	Class B	70
0.070136502	µm^3	Surface	1	Class B	71
0.052602399	µm^3	Surface	1	Class B	72
1.304849982	µm^3	Surface	1	Class B	73
0.204669997	µm^3	Surface	1	Class B	74
0.035068098	µm^3	Surface	1	Class B	75
0.055152699	µm^3	Surface	1	Class B	76
0.261097997	µm^3	Surface	1	Class B	77
0.021997301	µm^3	Surface	1	Class B	78
0.625169992	µm^3	Surface	1	Class B	80
0.0165776	µm^3	Surface	1	Class B	82
0.062803902	µm^3	Surface	1	Class B	83
1.593690038	µm^3	Surface	1	Class B	84
0.0108393	µm^3	Surface	1	Class B	89
0.765442014	µm^3	Surface	1	Class B	90
0.0108392	µm^3	Surface	1	Class B	92
13.47599983	µm^3	Surface	1	Class B	93
0.080975398	µm^3	Surface	1	Class B	94
0.171195999	µm^3	Surface	1	Class B	95
0.492547005	µm^3	Surface	1	Class B	98
2.249459982	µm^3	Surface	1	Class B	99
0.102654003	µm^3	Surface	1	Class B	101
1.263090014	µm^3	Surface	1	Class B	102
0.028054601	µm^3	Surface	1	Class B	103
0.316888005	µm^3	Surface	1	Class B	104
0.0108392	µm^3	Surface	1	Class B	105
0.0108393	µm^3	Surface	1	Class B	106
0.856936991	µm^3	Surface	1	Class B	107
0.058021799	µm^3	Surface	1	Class B	108
20.43230057	µm^3	Surface	1	Class B	109
0.043675799	µm^3	Surface	1	Class B	111
0.088307798	µm^3	Surface	1	Class B	112
0.071411498	µm^3	Surface	1	Class B	113
0.0108392	µm^3	Surface	1	Class B	114
0.040487699	µm^3	Surface	1	Class B	117
5.850959778	µm^3	Surface	1	Class B	119
0.579262018	µm^3	Surface	1	Class B	120
0.041444302	µm^3	Surface	1	Class A	121
10.15219975	µm^3	Surface	1	Class B	122
0.0165776	µm^3	Surface	1	Class B	123
0.151112005	µm^3	Surface	1	Class A	124
0.0146648	µm^3	Surface	1	Class A	126
0.0277358	µm^3	Surface	1	Class A	127
0.192874998	µm^3	Surface	1	Class B	128
0.298716992	µm^3	Surface	1	Class A	129
0.015939999	µm^3	Surface	1	Class A	130
0.0280545	µm^3	Surface	1	Class A	131
0.098828398	µm^3	Surface	1	Class A	133
0.056109	µm^3	Surface	1	Class A	134
0.0108393	µm^3	Surface	1	Class A	138
6.402160168	µm^3	Surface	1	Class B	139
0.036024399	µm^3	Surface	1	Class A	140
0.0108392	µm^3	Surface	1	Class A	141
0.022634899	µm^3	Surface	1	Class A	142
0.036343299	µm^3	Surface	1	Class A	143
0.530484974	µm^3	Surface	1	Class A	144
0.241014004	µm^3	Surface	1	Class A	145
0.345898986	µm^3	Surface	1	Class A	146
0.052921001	µm^3	Surface	1	Class B	147
0.0165777	µm^3	Surface	1	Class A	148
0.0108392	µm^3	Surface	1	Class A	150
0.0487765	µm^3	Surface	1	Class A	152
0.022634801	µm^3	Surface	1	Class A	153
0.016896499	µm^3	Surface	1	Class A	154
0.131346002	µm^3	Surface	1	Class A	156
0.82920301	µm^3	Surface	1	Class A	158
0.022634899	µm^3	Surface	1	Class A	160
0.229536995	µm^3	Surface	1	Class A	161
0.0108392	µm^3	Surface	1	Class A	162
0.070136301	µm^3	Surface	1	Class A	163
0.035705701	µm^3	Surface	1	Class A	165
0.0165777	µm^3	Surface	1	Class A	166
0.074599497	µm^3	Surface	1	Class A	167
0.022315999	µm^3	Surface	1	Class A	169
0.0165776	µm^3	Surface	1	Class A	171
0.582131028	µm^3	Surface	1	Class A	172
0.125927001	µm^3	Surface	1	Class A	173
0.347175002	µm^3	Surface	1	Class A	174
0.972981989	µm^3	Surface	1	Class A	176
0.041444201	µm^3	Surface	1	Class A	178
0.106160998	µm^3	Surface	1	Class A	181
0.0165777	µm^3	Surface	1	Class A	182
0.131665006	µm^3	Surface	1	Class A	184
0.0685421	µm^3	Surface	1	Class A	186
0.0506895	µm^3	Surface	1	Class A	187
0.351637989	µm^3	Surface	1	Class A	188
0.115405999	µm^3	Surface	1	Class A	189
0.241650999	µm^3	Surface	1	Class A	190
0.049414199	µm^3	Surface	1	Class A	191
0.048457999	µm^3	Surface	1	Class A	193
0.109348997	µm^3	Surface	1	Class A	195
0.067904599	µm^3	Surface	1	Class A	198
0.0159401	µm^3	Surface	1	Class A	199
0.132939994	µm^3	Surface	1	Class A	201
0.034749299	µm^3	Surface	1	Class A	204
0.083844699	µm^3	Surface	1	Class A	205
0.124013998	µm^3	Surface	1	Class A	207
0.0108392	µm^3	Surface	1	Class A	208
0.127202004	µm^3	Surface	1	Class A	209
0.0108393	µm^3	Surface	1	Class A	210
0.114767998	µm^3	Surface	1	Class A	211
0.0108392	µm^3	Surface	1	Class A	214
0.078106403	µm^3	Surface	1	Class A	216
0.056746598	µm^3	Surface	1	Class A	217
0.087032601	µm^3	Surface	1	Class A	218
0.062803701	µm^3	Surface	1	Class A	219
0.046544999	µm^3	Surface	1	Class A	221
0.129751995	µm^3	Surface	1	Class A	223
0.028692201	µm^3	Surface	1	Class A	224
0.0443133	µm^3	Surface	1	Class A	225
0.0108393	µm^3	Surface	1	Class A	226
0.164820001	µm^3	Surface	1	Class A	228
0.0223161	µm^3	Surface	1	Class A	230
0.601258993	µm^3	Surface	1	Class A	231
0.57288599	µm^3	Surface	1	Class A	233
0.116999999	µm^3	Surface	1	Class A	234
0.0223161	µm^3	Surface	1	Class A	237
0.594565988	µm^3	Surface	1	Class A	238
0.244839996	µm^3	Surface	1	Class A	239
0.311468989	µm^3	Surface	1	Class A	240
2.073800087	µm^3	Surface	1	Class A	244
0.092771098	µm^3	Surface	1	Class A	246
0.020403299	µm^3	Surface	1	Class A	247
0.131665006	µm^3	Surface	1	Class A	248
0.0108393	µm^3	Surface	1	Class A	249
0.071730196	µm^3	Surface	1	Class A	252
0.0165777	µm^3	Surface	1	Class A	255
156.7400055	µm^3	Surface	1	Class A	256
0.076512299	µm^3	Surface	1	Class A	258
0.0286921	µm^3	Surface	1	Class A	259
0.020403299	µm^3	Surface	1	Class A	260
0.0223161	µm^3	Surface	1	Class A	261
0.250259012	µm^3	Surface	1	Class A	262
0.347173989	µm^3	Surface	1	Class A	265
51.24980164	µm^3	Surface	1	Class A	266
55.76549911	µm^3	Surface	1	Class A	267
2.649300098	µm^3	Surface	1	Class A	268
0.127519995	µm^3	Surface	1	Class A	4
0.105204001	µm^3	Surface	1	Class A	5
0.055790201	µm^3	Surface	1	Class A	7
0.048138998	µm^3	Surface	1	Class A	13
0.0108393	µm^3	Surface	1	Class A	14
0.0165777	µm^3	Surface	1	Class A	16
0.33219099	µm^3	Surface	1	Class A	18
0.0108393	µm^3	Surface	1	Class A	19
0.029967301	µm^3	Surface	1	Class A	20
0.0165776	µm^3	Surface	1	Class A	21
0.289790004	µm^3	Surface	1	Class A	22
0.026141601	µm^3	Surface	1	Class A	24
0.0360245	µm^3	Surface	1	Class A	25
0.0277358	µm^3	Surface	1	Class A	27
0.0165776	µm^3	Surface	1	Class A	28
0.0210409	µm^3	Surface	1	Class A	29
0.112855002	µm^3	Surface	1	Class A	30
0.387661994	µm^3	Surface	1	Class A	32
0.061209701	µm^3	Surface	1	Class A	33
0.028373299	µm^3	Surface	1	Class A	34
0.116044	µm^3	Surface	1	Class A	45
0.065354303	µm^3	Surface	1	Class A	47
0.263011009	µm^3	Surface	1	Class A	49
0.0108393	µm^3	Surface	1	Class A	51
0.0108392	µm^3	Surface	1	Class A	52
0.0401689	µm^3	Surface	1	Class A	53
0.948432982	µm^3	Surface	1	Class A	55
0.056108899	µm^3	Surface	1	Class A	56
0.043994602	µm^3	Surface	1	Class A	64
0.0280545	µm^3	Surface	1	Class A	67
0.0108392	µm^3	Surface	1	Class A	68
0.0844822	µm^3	Surface	1	Class A	71
0.022634899	µm^3	Surface	1	Class A	73
0.029967301	µm^3	Surface	1	Class A	76
0.0165776	µm^3	Surface	1	Class A	77
0.067585804	µm^3	Surface	1	Class A	78
0.0618474	µm^3	Surface	1	Class A	79
0.222841993	µm^3	Surface	1	Class A	80
0.194469005	µm^3	Surface	1	Class A	86
0.0223161	µm^3	Surface	1	Class A	87
0.061847601	µm^3	Surface	1	Class A	90
0.033792801	µm^3	Surface	1	Class A	97
0.397226006	µm^3	Surface	1	Class A	98
0.035705701	µm^3	Surface	1	Class A	99
0.0108392	µm^3	Surface	1	Class A	100
0.0108392	µm^3	Surface	1	Class A	101
0.033474199	µm^3	Surface	1	Class A	105
0.035068098	µm^3	Surface	1	Class A	106
0.160995007	µm^3	Surface	1	Class A	107
0.054196101	µm^3	Surface	1	Class A	109
0.022315999	µm^3	Surface	1	Class A	110
0.078106098	µm^3	Surface	1	Class A	111
0.092133299	µm^3	Surface	1	Class A	114
0.027416799	µm^3	Surface	1	Class A	115
0.937913001	µm^3	Surface	1	Class A	116
0.0108392	µm^3	Surface	1	Class A	120
0.127202004	µm^3	Surface	1	Class A	123
0.0223161	µm^3	Surface	1	Class A	125
0.0159401	µm^3	Surface	1	Class A	127
0.593289971	µm^3	Surface	1	Class A	131
0.043356899	µm^3	Surface	1	Class A	132
0.0108393	µm^3	Surface	1	Class A	133
0.102017	µm^3	Surface	1	Class A	134
0.022315999	µm^3	Surface	1	Class A	137
0.0165776	µm^3	Surface	1	Class A	142
0.0165777	µm^3	Surface	1	Class A	144
0.123695001	µm^3	Surface	1	Class A	145
0.0108393	µm^3	Surface	1	Class A	146
0.048138902	µm^3	Surface	1	Class A	147
0.760658979	µm^3	Surface	1	Class A	148
0.138041005	µm^3	Surface	1	Class A	149
0.0108393	µm^3	Surface	1	Class A	151
0.276719004	µm^3	Surface	1	Class A	153
0.032198898	µm^3	Surface	1	Class A	156
0.0108393	µm^3	Surface	1	Class A	158
0.079381399	µm^3	Surface	1	Class A	161
0.338248014	µm^3	Surface	1	Class A	163
0.0414441	µm^3	Surface	1	Class A	165
0.0165777	µm^3	Surface	1	Class A	169
0.509126008	µm^3	Surface	1	Class A	170
0.0108392	µm^3	Surface	1	Class A	174
0.0108392	µm^3	Surface	1	Class A	175
0.036024701	µm^3	Surface	1	Class A	176
0.253446996	µm^3	Surface	1	Class A	177
0.021678399	µm^3	Surface	1	Class A	180
0.0216786	µm^3	Surface	1	Class A	181
0.0293297	µm^3	Surface	1	Class A	182
0.307323992	µm^3	Surface	1	Class A	183
0.0108392	µm^3	Surface	1	Class A	185
1.581570029	µm^3	Surface	1	Class A	188
0.0165777	µm^3	Surface	1	Class A	190
0.0108392	µm^3	Surface	1	Class A	192
0.0108393	µm^3	Surface	1	Class A	193
0.035705701	µm^3	Surface	1	Class A	194
0.0165776	µm^3	Surface	1	Class A	197
0.015939999	µm^3	Surface	1	Class A	201
0.171515003	µm^3	Surface	1	Class A	208
0.0108393	µm^3	Surface	1	Class A	209
0.021678399	µm^3	Surface	1	Class A	211
0.055152498	µm^3	Surface	1	Class A	212
0.028373299	µm^3	Surface	1	Class A	213
0.032198898	µm^3	Surface	1	Class A	214
0.0108392	µm^3	Surface	1	Class A	215
0.153343007	µm^3	Surface	1	Class A	218
0.035705701	µm^3	Surface	1	Class A	219
0.0146648	µm^3	Surface	1	Class A	220
0.0108392	µm^3	Surface	1	Class A	221
0.107116997	µm^3	Surface	1	Class A	222
0.0280545	µm^3	Surface	1	Class A	223
0.289790004	µm^3	Surface	1	Class A	225
0.0159401	µm^3	Surface	1	Class A	227
0.061209802	µm^3	Surface	1	Class A	228
0.0165777	µm^3	Surface	1	Class A	231
0.039212499	µm^3	Surface	1	Class A	233
0.118275002	µm^3	Surface	1	Class A	235
0.049414199	µm^3	Surface	1	Class A	239
0.0159401	µm^3	Surface	1	Class A	241
0.0165776	µm^3	Surface	1	Class A	244
0.0108392	µm^3	Surface	1	Class A	246
0.0108393	µm^3	Surface	1	Class A	251
0.109348997	µm^3	Surface	1	Class A	254
0.054196201	µm^3	Surface	1	Class A	255
0.036980901	µm^3	Surface	1	Class A	261
0.0223161	µm^3	Surface	1	Class A	264
0.277357012	µm^3	Surface	1	Class A	266
0.023910001	µm^3	Surface	1	Class A	268
0.033792999	µm^3	Surface	1	Class A	271
0.201481998	µm^3	Surface	1	Class A	273
0.0108392	µm^3	Surface	1	Class A	274
0.032198999	µm^3	Surface	1	Class A	277
0.0108393	µm^3	Surface	1	Class A	280
0.0108393	µm^3	Surface	1	Class A	281
0.0159401	µm^3	Surface	1	Class A	283
0.0277358	µm^3	Surface	1	Class A	286
0.029967301	µm^3	Surface	1	Class A	287
0.0490954	µm^3	Surface	1	Class A	290
0.091814898	µm^3	Surface	1	Class A	292
0.088945404	µm^3	Surface	1	Class A	294
0.214233994	µm^3	Surface	1	Class A	295
0.332509995	µm^3	Surface	1	Class A	296
0.077787504	µm^3	Surface	1	Class A	297
0.055471301	µm^3	Surface	1	Class A	300
0.206582993	µm^3	Surface	1	Class A	302
0.074599601	µm^3	Surface	1	Class A	303
0.0165777	µm^3	Surface	1	Class A	308
0.048138902	µm^3	Surface	1	Class A	309
0.0165776	µm^3	Surface	1	Class A	311
0.043357	µm^3	Surface	1	Class A	315
0.0108392	µm^3	Surface	1	Class A	317
0.165776998	µm^3	Surface	1	Class A	318
0.075874902	µm^3	Surface	1	Class A	320
0.164500996	µm^3	Surface	1	Class A	328
0.0471825	µm^3	Surface	1	Class A	329
0.0165777	µm^3	Surface	1	Class A	331
0.0165776	µm^3	Surface	1	Class A	335
0.131983995	µm^3	Surface	1	Class A	339
0.0165777	µm^3	Surface	1	Class A	340
0.0331553	µm^3	Surface	1	Class A	342
0.109348997	µm^3	Surface	1	Class A	344
0.020403299	µm^3	Surface	1	Class A	348
0.0519646	µm^3	Surface	1	Class A	353
0.0165777	µm^3	Surface	1	Class A	354
1.130470037	µm^3	Surface	1	Class A	355
0.505937994	µm^3	Surface	1	Class A	357
0.0210409	µm^3	Surface	1	Class A	359
0.126563996	µm^3	Surface	1	Class A	362
0.0165776	µm^3	Surface	1	Class A	365
0.086395301	µm^3	Surface	1	Class A	366
0.0108392	µm^3	Surface	1	Class A	367
0.208496004	µm^3	Surface	1	Class A	368
0.490316004	µm^3	Surface	1	Class A	369
0.0108392	µm^3	Surface	1	Class A	370
0.442178011	µm^3	Surface	1	Class A	377
0.073324203	µm^3	Surface	1	Class A	378
0.022635	µm^3	Surface	1	Class A	381
0.480753005	µm^3	Surface	1	Class A	384
0.0165777	µm^3	Surface	1	Class A	386
0.059934601	µm^3	Surface	1	Class A	387
0.0108392	µm^3	Surface	1	Class A	389
2.501630068	µm^3	Surface	1	Class A	390
0.044313502	µm^3	Surface	1	Class A	391
0.0165776	µm^3	Surface	1	Class A	392
0.015939999	µm^3	Surface	1	Class A	393
0.026141699	µm^3	Surface	1	Class A	394
0.0108393	µm^3	Surface	1	Class A	397
0.083206996	µm^3	Surface	1	Class A	399
0.480432987	µm^3	Surface	1	Class A	400
1.291779995	µm^3	Surface	1	Class A	402
0.022634801	µm^3	Surface	1	Class A	403
0.179484993	µm^3	Surface	1	Class A	405
0.048138902	µm^3	Surface	1	Class A	406
0.121145003	µm^3	Surface	1	Class A	408
0.0267793	µm^3	Surface	1	Class A	409
0.052602202	µm^3	Surface	1	Class A	410
0.063122801	µm^3	Surface	1	Class A	411
0.185861006	µm^3	Surface	1	Class A	412
0.036024399	µm^3	Surface	1	Class A	413
0.0146649	µm^3	Surface	1	Class A	416
0.0283734	µm^3	Surface	1	Class A	417
0.0108392	µm^3	Surface	1	Class A	420
0.034749299	µm^3	Surface	1	Class A	423
0.358651996	µm^3	Surface	1	Class A	425
0.175022006	µm^3	Surface	1	Class A	428
0.0108392	µm^3	Surface	1	Class A	429
0.274488002	µm^3	Surface	1	Class A	430
0.0223161	µm^3	Surface	1	Class A	432
0.387344003	µm^3	Surface	1	Class A	436
0.0159401	µm^3	Surface	1	Class A	439
0.022315999	µm^3	Surface	1	Class A	441
0.0165776	µm^3	Surface	1	Class A	443
0.016896499	µm^3	Surface	1	Class A	446
0.391169012	µm^3	Surface	1	Class A	449
0.0146648	µm^3	Surface	1	Class A	450
0.0108392	µm^3	Surface	1	Class A	451
0.082569502	µm^3	Surface	1	Class A	453
0.378416002	µm^3	Surface	1	Class A	454
0.029967399	µm^3	Surface	1	Class A	455
0.064397998	µm^3	Surface	1	Class A	456
0.0108393	µm^3	Surface	1	Class A	461
0.044313401	µm^3	Surface	1	Class A	463
0.334423006	µm^3	Surface	1	Class A	466
0.0223161	µm^3	Surface	1	Class A	468
0.028692201	µm^3	Surface	1	Class A	471
0.048457701	µm^3	Surface	1	Class A	472
0.039531302	µm^3	Surface	1	Class A	474
0.0223161	µm^3	Surface	1	Class A	483
0.020403299	µm^3	Surface	1	Class A	484
0.0108393	µm^3	Surface	1	Class A	485
0.428149015	µm^3	Surface	1	Class A	486
0.060572401	µm^3	Surface	1	Class A	488
0.0146649	µm^3	Surface	1	Class A	489
0.0108392	µm^3	Surface	1	Class A	490
0.108392	µm^3	Surface	1	Class A	491
0.020722101	µm^3	Surface	1	Class A	494
0.035705902	µm^3	Surface	1	Class A	495
0.049095299	µm^3	Surface	1	Class A	499
0.0312426	µm^3	Surface	1	Class A	502
0.0108392	µm^3	Surface	1	Class A	506
0.451103985	µm^3	Surface	1	Class A	510
0.944607973	µm^3	Surface	1	Class A	512
0.344942003	µm^3	Surface	1	Class A	513
0.087351702	µm^3	Surface	1	Class A	515
0.0223161	µm^3	Surface	1	Class A	516
0.0165777	µm^3	Surface	1	Class A	520
0.0108393	µm^3	Surface	1	Class A	522
0.228262007	µm^3	Surface	1	Class A	523
0.088626698	µm^3	Surface	1	Class A	525
0.363752007	µm^3	Surface	1	Class A	526
0.0165777	µm^3	Surface	1	Class A	527
0.274168998	µm^3	Surface	1	Class A	528
0.0165777	µm^3	Surface	1	Class A	529
0.142822996	µm^3	Surface	1	Class A	530
40.33209991	µm^3	Surface	1	Class A	531
0.071730398	µm^3	Surface	1	Class A	534
0.249302	µm^3	Surface	1	Class A	535
0.029967301	µm^3	Surface	1	Class A	539
0.027735701	µm^3	Surface	1	Class A	541
0.035068098	µm^3	Surface	1	Class A	544
0.035705801	µm^3	Surface	1	Class A	548
0.0108393	µm^3	Surface	1	Class A	549
0.0165777	µm^3	Surface	1	Class A	551
0.066948399	µm^3	Surface	1	Class A	552
0.446321994	µm^3	Surface	1	Class A	553
0.022634899	µm^3	Surface	1	Class A	554
0.0280545	µm^3	Surface	1	Class A	555
0.058021698	µm^3	Surface	1	Class A	557
0.0108392	µm^3	Surface	1	Class A	562
0.0647166	µm^3	Surface	1	Class A	563
0.043356899	µm^3	Surface	1	Class A	566
0.124332003	µm^3	Surface	1	Class A	567
0.0108393	µm^3	Surface	1	Class A	568
0.0165776	µm^3	Surface	1	Class A	572
0.065035596	µm^3	Surface	1	Class A	573
0.053239699	µm^3	Surface	1	Class A	574
0.0108393	µm^3	Surface	1	Class A	575
0.0280545	µm^3	Surface	1	Class A	576
0.019765601	µm^3	Surface	1	Class A	577
0.035705701	µm^3	Surface	1	Class A	582
0.298716992	µm^3	Surface	1	Class A	585
0.062484901	µm^3	Surface	1	Class A	586
0.264286011	µm^3	Surface	1	Class A	592
0.048457801	µm^3	Surface	1	Class A	593
0.0108392	µm^3	Surface	1	Class A	596
0.564278007	µm^3	Surface	1	Class A	598
0.179166004	µm^3	Surface	1	Class A	600
0.0165777	µm^3	Surface	1	Class A	603
0.0165777	µm^3	Surface	1	Class A	609
0.027417	µm^3	Surface	1	Class A	610
0.0165776	µm^3	Surface	1	Class A	612
0.0548338	µm^3	Surface	1	Class A	616
0.0277358	µm^3	Surface	1	Class A	619
0.205945998	µm^3	Surface	1	Class A	622
0.0108392	µm^3	Surface	1	Class A	625
0.029967301	µm^3	Surface	1	Class A	626
0.0401689	µm^3	Surface	1	Class A	631
0.913685024	µm^3	Surface	1	Class A	634
0.170876995	µm^3	Surface	1	Class A	636
0.122739002	µm^3	Surface	1	Class A	638
0.0108393	µm^3	Surface	1	Class A	639
0.029967301	µm^3	Surface	1	Class A	641
0.0165777	µm^3	Surface	1	Class A	643
0.035705801	µm^3	Surface	1	Class A	644
0.026141699	µm^3	Surface	1	Class A	645
0.029967399	µm^3	Surface	1	Class A	648
0.0108392	µm^3	Surface	1	Class A	649
0.0108393	µm^3	Surface	1	Class A	650
0.081294201	µm^3	Surface	1	Class A	651
0.047182601	µm^3	Surface	1	Class A	653
0.0490954	µm^3	Surface	1	Class A	655
0.874790013	µm^3	Surface	1	Class A	656
0.144097999	µm^3	Surface	1	Class A	658
0.022634801	µm^3	Surface	1	Class A	659
0.087351501	µm^3	Surface	1	Class A	660
0.303817004	µm^3	Surface	1	Class A	663
0.075555801	µm^3	Surface	1	Class A	664
0.0165776	µm^3	Surface	1	Class A	665
0.139954001	µm^3	Surface	1	Class A	666
0.242926002	µm^3	Surface	1	Class A	668
0.047182601	µm^3	Surface	1	Class A	671
0.067267001	µm^3	Surface	1	Class A	672
1.332909942	µm^3	Surface	1	Class A	675
0.0108393	µm^3	Surface	1	Class A	676
0.0108393	µm^3	Surface	1	Class A	677
0.0165776	µm^3	Surface	1	Class A	678
0.073962003	µm^3	Surface	1	Class A	681
0.110624	µm^3	Surface	1	Class A	682
0.0605722	µm^3	Surface	1	Class A	683
0.0108392	µm^3	Surface	1	Class A	685
0.0108393	µm^3	Surface	1	Class A	688
0.0223161	µm^3	Surface	1	Class A	690
0.041444201	µm^3	Surface	1	Class A	693
0.500837028	µm^3	Surface	1	Class A	695
0.049732901	µm^3	Surface	1	Class A	696
0.0108393	µm^3	Surface	1	Class A	699
0.110304996	µm^3	Surface	1	Class A	700
0.0165777	µm^3	Surface	1	Class A	702
1.48337996	µm^3	Surface	1	Class A	705
0.015939999	µm^3	Surface	1	Class A	706
2.960069895	µm^3	Surface	1	Class A	708
0.0108392	µm^3	Surface	1	Class A	711
1.257670045	µm^3	Surface	1	Class A	714
0.485852987	µm^3	Surface	1	Class A	715
0.041444201	µm^3	Surface	1	Class B	1
0.816447973	µm^3	Surface	1	Class B	5
0.057703201	µm^3	Surface	1	Class B	9
0.0108391	µm^3	Surface	1	Class B	10
0.0277359	µm^3	Surface	1	Class B	11
0.0360245	µm^3	Surface	1	Class B	12
0.020403299	µm^3	Surface	1	Class B	13
0.0277356	µm^3	Surface	1	Class B	14
0.124013998	µm^3	Surface	1	Class B	16
3.546020031	µm^3	Surface	1	Class B	19
0.0299672	µm^3	Surface	1	Class B	20
0.416354001	µm^3	Surface	1	Class B	21
0.0108392	µm^3	Surface	1	Class B	22
0.062166002	µm^3	Surface	1	Class B	23
0.0165777	µm^3	Surface	1	Class B	24
0.177891001	µm^3	Surface	1	Class B	29
0.122419	µm^3	Surface	1	Class B	31
0.043356799	µm^3	Surface	1	Class B	32
0.287559003	µm^3	Surface	1	Class B	34
0.0312424	µm^3	Surface	1	Class B	36
0.046545099	µm^3	Surface	1	Class B	37
0.0108392	µm^3	Surface	1	Class B	38
0.063760199	µm^3	Surface	1	Class B	39
0.338247001	µm^3	Surface	1	Class B	40
0.650991976	µm^3	Surface	1	Class B	41
0.0108393	µm^3	Surface	1	Class B	42
0.035068098	µm^3	Surface	1	Class B	48
0.0758752	µm^3	Surface	1	Class B	49
0.0108392	µm^3	Surface	1	Class B	50
0.043356899	µm^3	Surface	1	Class B	53
0.022315999	µm^3	Surface	1	Class B	54
0.016896499	µm^3	Surface	1	Class B	57
0.107116997	µm^3	Surface	1	Class B	61
0.205308005	µm^3	Surface	1	Class B	62
0.389894009	µm^3	Surface	1	Class B	63
0.0283732	µm^3	Surface	1	Class B	64
0.0108392	µm^3	Surface	1	Class B	65
0.395951003	µm^3	Surface	1	Class B	66
0.139634997	µm^3	Surface	1	Class B	69
0.61688	µm^3	Surface	1	Class B	70
0.055790201	µm^3	Surface	1	Class B	72
0.016577801	µm^3	Surface	1	Class B	73
0.0318802	µm^3	Surface	1	Class B	74
0.0618474	µm^3	Surface	1	Class B	75
0.088945501	µm^3	Surface	1	Class B	76
0.057065301	µm^3	Surface	1	Class B	78
0.016577801	µm^3	Surface	1	Class B	79
0.022634801	µm^3	Surface	1	Class B	80
0.068542399	µm^3	Surface	1	Class B	81
0.0274169	µm^3	Surface	1	Class B	82
0.206901997	µm^3	Surface	1	Class B	83
2.330760002	µm^3	Surface	1	Class B	85
0.0108393	µm^3	Surface	1	Class B	86
0.247709006	µm^3	Surface	1	Class B	87
0.138998002	µm^3	Surface	1	Class B	89
1.245869994	µm^3	Surface	1	Class B	90
0.430379987	µm^3	Surface	1	Class B	93
0.092452303	µm^3	Surface	1	Class B	94
0.123375997	µm^3	Surface	1	Class B	95
0.161632001	µm^3	Surface	1	Class B	96
0.0108393	µm^3	Surface	1	Class B	97
0.022316201	µm^3	Surface	1	Class B	98
12.5855999	µm^3	Surface	1	Class B	99
0.090539202	µm^3	Surface	1	Class B	100
0.147285998	µm^3	Surface	1	Class B	102
16.29229927	µm^3	Surface	1	Class B	103
0.054515101	µm^3	Surface	1	Class B	104
0.071411803	µm^3	Surface	1	Class B	105
0.049414098	µm^3	Surface	1	Class B	107
0.156213	µm^3	Surface	1	Class B	108
0.813582003	µm^3	Surface	1	Class A	111
0.028054399	µm^3	Surface	1	Class B	112
0.039850101	µm^3	Surface	1	Class B	113
0.11445	µm^3	Surface	1	Class A	114
0.723677993	µm^3	Surface	1	Class B	115
0.641429007	µm^3	Surface	1	Class B	116
0.25503999	µm^3	Surface	1	Class A	117
0.131983995	µm^3	Surface	1	Class A	118
1.851279974	µm^3	Surface	1	Class A	120
5.716740131	µm^3	Surface	1	Class A	121
0.121781997	µm^3	Surface	1	Class A	122
0.062485099	µm^3	Surface	1	Class A	123
0.0280545	µm^3	Surface	1	Class A	124
1.165850043	µm^3	Surface	1	Class A	125
0.631226003	µm^3	Surface	1	Class A	128
0.061847601	µm^3	Surface	1	Class A	129
0.0159401	µm^3	Surface	1	Class A	134
0.049414098	µm^3	Surface	1	Class A	135
0.348767996	µm^3	Surface	1	Class A	137
0.0108392	µm^3	Surface	1	Class A	138
1.958400011	µm^3	Surface	1	Class A	141
0.604129016	µm^3	Surface	1	Class A	142
0.097234197	µm^3	Surface	1	Class A	143
4.900929928	µm^3	Surface	1	Class A	145
27.02669907	µm^3	Surface	1	Class A	146
0.046544999	µm^3	Surface	1	Class A	147
0.336973011	µm^3	Surface	1	Class A	148
0.487765014	µm^3	Surface	1	Class A	150
0.597751021	µm^3	Surface	1	Class A	151
7.625720024	µm^3	Surface	1	Class A	153
0.107754998	µm^3	Surface	1	Class A	155
0.791900992	µm^3	Surface	1	Class A	156
0.154937997	µm^3	Surface	1	Class A	158
6.848810196	µm^3	Surface	1	Class A	159
0.022634899	µm^3	Surface	1	Class A	160
0.977126002	µm^3	Surface	1	Class A	161
0.121463001	µm^3	Surface	1	Class A	162
6.871119976	µm^3	Surface	1	Class A	163
0.519007981	µm^3	Surface	1	Class A	164
0.0108393	µm^3	Surface	1	Class A	167
0.172790006	µm^3	Surface	1	Class A	169
0.181716993	µm^3	Surface	1	Class A	171
0.761614978	µm^3	Surface	1	Class A	172
1.398900032	µm^3	Surface	1	Class A	173
0.197018996	µm^3	Surface	1	Class A	174
0.142822996	µm^3	Surface	1	Class A	181
0.450147003	µm^3	Surface	1	Class A	182
0.381285995	µm^3	Surface	1	Class A	183
0.108710997	µm^3	Surface	1	Class A	184
0.427830994	µm^3	Surface	1	Class A	185
0.083844997	µm^3	Surface	1	Class A	187
0.241970003	µm^3	Surface	1	Class A	189
0.268431008	µm^3	Surface	1	Class A	190
0.0108392	µm^3	Surface	1	Class A	191
0.914960027	µm^3	Surface	1	Class A	192
0.453334987	µm^3	Surface	1	Class A	193
3.115639925	µm^3	Surface	1	Class A	194
0.148561001	µm^3	Surface	1	Class A	196
0.162588999	µm^3	Surface	1	Class A	199
0.246114001	µm^3	Surface	1	Class A	200
0.0471825	µm^3	Surface	1	Class A	201
0.035705701	µm^3	Surface	1	Class A	203
0.144736007	µm^3	Surface	1	Class A	205
0.0165776	µm^3	Surface	1	Class A	206
0.400732994	µm^3	Surface	1	Class A	207
0.0223161	µm^3	Surface	1	Class A	210
0.988601983	µm^3	Surface	1	Class A	211
0.381604999	µm^3	Surface	1	Class A	212
0.016896499	µm^3	Surface	1	Class A	213
0.0165776	µm^3	Surface	1	Class A	215
1.311869979	µm^3	Surface	1	Class A	216
0.033474099	µm^3	Surface	1	Class A	217
0.049414098	µm^3	Surface	1	Class A	218
0.444409013	µm^3	Surface	1	Class A	219
3.420099974	µm^3	Surface	1	Class A	220
0.224436	µm^3	Surface	1	Class A	221
1.398579955	µm^3	Surface	1	Class A	222
0.027735701	µm^3	Surface	1	Class A	224
0.0108392	µm^3	Surface	1	Class A	226
0.0108392	µm^3	Surface	1	Class A	227
1.293380022	µm^3	Surface	1	Class A	228
0.999441028	µm^3	Surface	1	Class A	229
0.255358994	µm^3	Surface	1	Class A	230
6.387179852	µm^3	Surface	1	Class A	231
3.568020105	µm^3	Surface	1	Class A	232
0.518051982	µm^3	Surface	1	Class A	235
0.056109101	µm^3	Surface	1	Class A	238
0.139954001	µm^3	Surface	1	Class A	239
0.25663501	µm^3	Surface	1	Class A	241
0.275444001	µm^3	Surface	1	Class A	243
0.110942997	µm^3	Surface	1	Class A	245
3.948990107	µm^3	Surface	1	Class A	246
8.474690437	µm^3	Surface	1	Class A	247
1.867540002	µm^3	Surface	1	Class A	248
0.470869005	µm^3	Surface	1	Class A	249
31.14369965	µm^3	Surface	1	Class A	250
1.494860053	µm^3	Surface	1	Class A	0
0.0108392	µm^3	Surface	1	Class A	1
0.913684011	µm^3	Surface	1	Class A	2
0.062803797	µm^3	Surface	1	Class A	3
0.847373009	µm^3	Surface	1	Class A	5
0.183948994	µm^3	Surface	1	Class A	6
0.027735701	µm^3	Surface	1	Class A	7
0.0108393	µm^3	Surface	1	Class A	9
0.0108392	µm^3	Surface	1	Class A	10
2.392290115	µm^3	Surface	1	Class A	11
0.965968013	µm^3	Surface	1	Class A	12
0.062803797	µm^3	Surface	1	Class A	13
0.269706011	µm^3	Surface	1	Class A	15
1.111019969	µm^3	Surface	1	Class A	16
4.400730133	µm^3	Surface	1	Class A	19
3.95314002	µm^3	Surface	1	Class A	20
0.0108392	µm^3	Surface	1	Class A	21
7.862269878	µm^3	Surface	1	Class A	22
0.148880005	µm^3	Surface	1	Class A	23
1.331949949	µm^3	Surface	1	Class A	24
0.862038016	µm^3	Surface	1	Class A	26
6.330440044	µm^3	Surface	1	Class A	27
4.331230164	µm^3	Surface	1	Class A	28
0.0108392	µm^3	Surface	1	Class A	30
0.153025001	µm^3	Surface	1	Class A	31
2.799449921	µm^3	Surface	1	Class A	32
5.516190052	µm^3	Surface	1	Class A	33
0.933755994	µm^3	Surface	1	Class A	34
0.986032009	µm^3	Surface	1	Class A	35
0.0108392	µm^3	Surface	1	Class A	2
0.141865999	µm^3	Surface	1	Class A	3
0.0165776	µm^3	Surface	1	Class A	5
0.102972999	µm^3	Surface	1	Class A	9
0.0296486	µm^3	Surface	1	Class A	11
0.029967399	µm^3	Surface	1	Class A	13
0.035705801	µm^3	Surface	1	Class A	14
0.178847	µm^3	Surface	1	Class A	16
0.0108392	µm^3	Surface	1	Class A	17
0.151749	µm^3	Surface	1	Class A	18
0.050689299	µm^3	Surface	1	Class A	19
0.022315999	µm^3	Surface	1	Class A	20
4.123060226	µm^3	Surface	1	Class A	21
0.0401689	µm^3	Surface	1	Class A	22
0.015939999	µm^3	Surface	1	Class A	28
0.887861013	µm^3	Surface	1	Class A	29
0.0108392	µm^3	Surface	1	Class A	31
0.269068003	µm^3	Surface	1	Class A	33
0.065991901	µm^3	Surface	1	Class A	34
0.082250603	µm^3	Surface	1	Class A	35
0.172152996	µm^3	Surface	1	Class A	37
0.041125499	µm^3	Surface	1	Class A	38
0.116681002	µm^3	Surface	1	Class A	39
0.042400502	µm^3	Surface	1	Class A	40
0.0165777	µm^3	Surface	1	Class A	41
0.0216785	µm^3	Surface	1	Class A	42
0.0223161	µm^3	Surface	1	Class A	43
0.037618499	µm^3	Surface	1	Class A	45
0.0108393	µm^3	Surface	1	Class A	46
1.495499969	µm^3	Surface	1	Class A	47
0.0108392	µm^3	Surface	1	Class A	49
0.0108393	µm^3	Surface	1	Class A	50
0.181398004	µm^3	Surface	1	Class A	52
0.297122985	µm^3	Surface	1	Class A	53
0.074599601	µm^3	Surface	1	Class A	54
3.890330076	µm^3	Surface	1	Class A	57
0.054196101	µm^3	Surface	1	Class A	60
0.193511993	µm^3	Surface	1	Class A	61
8.988920212	µm^3	Surface	1	Class A	65
0.062803999	µm^3	Surface	1	Class A	66
0.052283499	µm^3	Surface	1	Class A	67
0.296166003	µm^3	Surface	1	Class A	70
0.0165776	µm^3	Surface	1	Class A	73
0.028373299	µm^3	Surface	1	Class A	74
0.177891001	µm^3	Surface	1	Class A	75
0.0165776	µm^3	Surface	1	Class A	76
0.0108392	µm^3	Surface	1	Class A	78
0.0146649	µm^3	Surface	1	Class A	79
0.108073004	µm^3	Surface	1	Class A	80
0.0108392	µm^3	Surface	1	Class A	83
0.068542197	µm^3	Surface	1	Class A	85
0.0108392	µm^3	Surface	1	Class A	86
0.022315999	µm^3	Surface	1	Class A	87
0.102334999	µm^3	Surface	1	Class A	89
0.028692	µm^3	Surface	1	Class A	90
0.028054601	µm^3	Surface	1	Class A	91
0.073961802	µm^3	Surface	1	Class A	92
0.460031003	µm^3	Surface	1	Class A	95
0.032198898	µm^3	Surface	1	Class A	97
0.041444201	µm^3	Surface	1	Class A	98
0.094365098	µm^3	Surface	1	Class A	99
0.190642998	µm^3	Surface	1	Class A	100
0.022634801	µm^3	Surface	1	Class A	101
0.749821007	µm^3	Surface	1	Class A	102
0.0761934	µm^3	Surface	1	Class A	103
0.344624013	µm^3	Surface	1	Class A	104
0.261417001	µm^3	Surface	1	Class A	105
0.035705701	µm^3	Surface	1	Class A	108
0.602214992	µm^3	Surface	1	Class A	109
2.504820108	µm^3	Surface	1	Class A	110
0.0417629	µm^3	Surface	1	Class A	111
0.0108393	µm^3	Surface	1	Class A	112
0.074918397	µm^3	Surface	1	Class A	115
0.015939999	µm^3	Surface	1	Class A	116
0.0108393	µm^3	Surface	1	Class A	119
0.0280545	µm^3	Surface	1	Class A	120
0.056746501	µm^3	Surface	1	Class A	122
0.189049006	µm^3	Surface	1	Class A	123
0.0108393	µm^3	Surface	1	Class A	125
0.0223161	µm^3	Surface	1	Class A	126
0.0956406	µm^3	Surface	1	Class A	128
0.0108392	µm^3	Surface	1	Class A	129
0.182990998	µm^3	Surface	1	Class A	134
0.0223161	µm^3	Surface	1	Class A	135
0.217104003	µm^3	Surface	1	Class A	136
0.0108392	µm^3	Surface	1	Class A	138
[truncated: 6,002 more rows]
