# Supplementary material for: Programmable artificial RNA condensates in mammalian cells
Source: Nat Nanotechnol. 2026 Apr 29;21(6):821–30. doi: 10.1038/s41565-026-02164-7 (PMC13293865; doi:10.1038/s41565-026-02164-7)
Supplement: Supplementary file 5 — Condensate volume and number quantification, as well as CCDFs, shown in Fig. 3. [file 41565_2026_2164_MOESM5_ESM.zip › Source Data Fig. 3/Condensate volume and number (Figure 3)/Condensate volume/10nt 4A Broccoli/inside/20250424_10ntABr_4arm_NucDFHBI40uM_20-40_sample1_2_3_inside.xls]

## Sheet: Detailed
Detailed
Volume	Unit	Category	Time	Inside	ID
0.882719	µm^3	Surface	1	Class B	0
1.65196	µm^3	Surface	1	Class B	1
0.324568	µm^3	Surface	1	Class B	2
6.65774	µm^3	Surface	1	Class B	3
0.79922	µm^3	Surface	1	Class B	5
2.11227	µm^3	Surface	1	Class B	6
6.26119	µm^3	Surface	1	Class B	7
0.972874	µm^3	Surface	1	Class B	8
9.13646	µm^3	Surface	1	Class B	10
2.34317	µm^3	Surface	1	Class B	11
1.12509	µm^3	Surface	1	Class B	12
1.20013	µm^3	Surface	1	Class B	13
5.13391	µm^3	Surface	1	Class B	14
