# Supplementary material for: Programmable artificial RNA condensates in mammalian cells
Source: Nat Nanotechnol. 2026 Apr 29;21(6):821–30. doi: 10.1038/s41565-026-02164-7 (PMC13293865; doi:10.1038/s41565-026-02164-7)
Supplement: Supplementary file 5 — Condensate volume and number quantification, as well as CCDFs, shown in Fig. 3. [file 41565_2026_2164_MOESM5_ESM.zip › Source Data Fig. 3/Condensate volume and number (Figure 3)/Condensate volume/10nt 4A Broccoli/inside/20250424_10ntABr_4arm_NucDFHBI40uM_20-40_sample2_1_2_2 cells_inside.xls]

## Sheet: Detailed
Detailed
Volume	Unit	Category	Time	Inside	ID
0.646931	µm^3	Surface	1	Class A	2
3.41482	µm^3	Surface	1	Class A	3
0.0665608	µm^3	Surface	1	Class A	8
3.82348	µm^3	Surface	1	Class A	9
0.53924	µm^3	Surface	1	Class A	10
0.11864	µm^3	Surface	1	Class A	11
1.01438	µm^3	Surface	1	Class A	13
2.4825	µm^3	Surface	1	Class A	15
0.212188	µm^3	Surface	1	Class A	16
0.676937	µm^3	Surface	1	Class A	18
2.86738	µm^3	Surface	1	Class B	20
0.0391578	µm^3	Surface	1	Class B	21
2.17616	µm^3	Surface	1	Class B	22
1.15159	µm^3	Surface	1	Class B	23
2.88968	µm^3	Surface	1	Class B	26
0.598462	µm^3	Surface	1	Class B	28
0.50571	µm^3	Surface	1	Class B	30
10.1299	µm^3	Surface	1	Class B	31
2.54409	µm^3	Surface	1	Class B	33
1.5383	µm^3	Surface	1	Class B	36
1.37704	µm^3	Surface	1	Class B	38
3.20982	µm^3	Surface	1	Class B	39
21.7777	µm^3	Surface	1	Class B	40
8.11688	µm^3	Surface	1	Class B	41
0.909324	µm^3	Surface	1	Class B	42
1.61394	µm^3	Surface	1	Class B	43
2.10788	µm^3	Surface	1	Class B	44
2.76469	µm^3	Surface	1	Class B	45
1.9816	µm^3	Surface	1	Class B	46
8.60011	µm^3	Surface	1	Class A	47
7.48924	µm^3	Surface	1	Class A	48
