# Supplementary material for: Programmable artificial RNA condensates in mammalian cells
Source: Nat Nanotechnol. 2026 Apr 29;21(6):821–30. doi: 10.1038/s41565-026-02164-7 (PMC13293865; doi:10.1038/s41565-026-02164-7)
Supplement: Supplementary file 5 — Condensate volume and number quantification, as well as CCDFs, shown in Fig. 3. [file 41565_2026_2164_MOESM5_ESM.zip › Source Data Fig. 3/Condensate volume and number (Figure 3)/Condensate volume/10nt 4A Broccoli/inside/20250424_10ntABr_4arm_NucDFHBI40uM_20-40_sample3_2_1_4 cells_inside.xls]

## Sheet: Detailed
Detailed
Volume	Unit	Category	Time	Inside	ID
0.526397	µm^3	Surface	1	Class B	1
0.33846	µm^3	Surface	1	Class B	2
6.15538	µm^3	Surface	1	Class B	3
13.8357	µm^3	Surface	1	Class B	4
11.0162	µm^3	Surface	1	Class B	5
0.550789	µm^3	Surface	1	Class A	7
6.2903	µm^3	Surface	1	Class A	8
8.2953	µm^3	Surface	1	Class A	9
0.535745	µm^3	Surface	1	Class A	10
8.17296	µm^3	Surface	1	Class A	13
6.35949	µm^3	Surface	1	Class A	14
