# Supplementary material for: Programmable artificial RNA condensates in mammalian cells
Source: Nat Nanotechnol. 2026 Apr 29;21(6):821–30. doi: 10.1038/s41565-026-02164-7 (PMC13293865; doi:10.1038/s41565-026-02164-7)
Supplement: Supplementary file 5 — Condensate volume and number quantification, as well as CCDFs, shown in Fig. 3. [file 41565_2026_2164_MOESM5_ESM.zip › Source Data Fig. 3/Condensate volume and number (Figure 3)/Condensate volume/10nt 4A Broccoli/inside.csv]

Cell	Class	Average volume
sample_inside	Class B	14.735973596572876
sample_inside	Class B	2.9693308908205767
sample_inside	Class A	8.326760292053223
sample_inside	Class B	0.7051360160112381
sample_inside	Class B	74.41814994812012
sample_inside	Class B	192.88900756835938
sample_inside	Class A	2.423752242078384
sample_inside	Class B	3.594700248225739
sample_inside	Class B	23.799766222635906
sample_inside	Class B	87.05320453643799
sample_inside	Class B	1.8447681473834174
sample_inside	Class C	2.542121121659875
sample_inside	Class B	8.735763291517893
sample_inside	Class B	4.778604030609131
sample_inside	Class A	5.03409727414449
sample_inside	Class B	6.374427372217179
sample_inside	Class A	23.92098029454549
sample_inside	Class B	24.200441300868988
sample_inside	Class B	5.106006681919098
