# Supplementary material for: Programmable artificial RNA condensates in mammalian cells
Source: Nat Nanotechnol. 2026 Apr 29;21(6):821–30. doi: 10.1038/s41565-026-02164-7 (PMC13293865; doi:10.1038/s41565-026-02164-7)
Supplement: Supplementary file 5 — Condensate volume and number quantification, as well as CCDFs, shown in Fig. 3. [file 41565_2026_2164_MOESM5_ESM.zip › Source Data Fig. 3/Condensate volume and number (Figure 3)/Condensate volume/10nt 4A Broccoli/outside/20250424_10ntABr 4arm_NucDFHBI40uM_20-40_sample1_1_1_outside.xls]

## Sheet: Detailed
Detailed
Volume	Unit	Category	Time	Outside	ID
0.15972	µm^3	Surface	1	Class B	0
0.393082	µm^3	Surface	1	Class B	1
0.0168965	µm^3	Surface	1	Class B	2
0.0108392	µm^3	Surface	1	Class B	3
0.0165777	µm^3	Surface	1	Class B	5
0.145055	µm^3	Surface	1	Class B	7
0.144736	µm^3	Surface	1	Class B	8
0.0229537	µm^3	Surface	1	Class B	10
0.022316	µm^3	Surface	1	Class B	11
0.0165777	µm^3	Surface	1	Class B	12
0.0210409	µm^3	Surface	1	Class B	14
0.157488	µm^3	Surface	1	Class B	15
0.0494143	µm^3	Surface	1	Class B	18
0.0108392	µm^3	Surface	1	Class B	19
0.153343	µm^3	Surface	1	Class B	21
0.590421	µm^3	Surface	1	Class B	23
0.0226349	µm^3	Surface	1	Class B	25
0.081613	µm^3	Surface	1	Class B	27
0.033793	µm^3	Surface	1	Class B	30
0.180441	µm^3	Surface	1	Class B	33
0.0825695	µm^3	Surface	1	Class B	37
0.0226348	µm^3	Surface	1	Class B	38
0.0108393	µm^3	Surface	1	Class B	40
0.156531	µm^3	Surface	1	Class B	42
0.0165776	µm^3	Surface	1	Class B	43
0.0108392	µm^3	Surface	1	Class B	44
0.424325	µm^3	Surface	1	Class B	45
0.189368	µm^3	Surface	1	Class B	46
0.158444	µm^3	Surface	1	Class B	47
0.26333	µm^3	Surface	1	Class B	49
0.393082	µm^3	Surface	1	Class B	50
0.0108392	µm^3	Surface	1	Class B	51
0.0165778	µm^3	Surface	1	Class B	52
0.0108393	µm^3	Surface	1	Class B	53
0.0797004	µm^3	Surface	1	Class B	55
0.0159401	µm^3	Surface	1	Class B	57
0.0557903	µm^3	Surface	1	Class B	59
0.0165776	µm^3	Surface	1	Class B	62
0.11158	µm^3	Surface	1	Class B	63
0.0828883	µm^3	Surface	1	Class B	64
0.221248	µm^3	Surface	1	Class B	66
0.136128	µm^3	Surface	1	Class B	68
0.0165777	µm^3	Surface	1	Class B	69
0.0535586	µm^3	Surface	1	Class B	71
0.0376185	µm^3	Surface	1	Class B	74
0.0277357	µm^3	Surface	1	Class B	76
0.0331553	µm^3	Surface	1	Class B	77
0.0108393	µm^3	Surface	1	Class B	79
0.093409	µm^3	Surface	1	Class B	80
0.0567469	µm^3	Surface	1	Class B	81
0.0168965	µm^3	Surface	1	Class B	86
0.0484577	µm^3	Surface	1	Class B	87
0.0108392	µm^3	Surface	1	Class B	88
0.0761936	µm^3	Surface	1	Class B	91
0.0656729	µm^3	Surface	1	Class B	93
0.0372998	µm^3	Surface	1	Class B	94
0.102654	µm^3	Surface	1	Class B	95
0.01594	µm^3	Surface	1	Class B	97
0.0494143	µm^3	Surface	1	Class B	99
0.122101	µm^3	Surface	1	Class B	101
0.0331553	µm^3	Surface	1	Class B	102
0.372997	µm^3	Surface	1	Class B	103
0.538456	µm^3	Surface	1	Class B	107
0.0471826	µm^3	Surface	1	Class B	108
0.415079	µm^3	Surface	1	Class B	111
0.529528	µm^3	Surface	1	Class B	113
0.0717301	µm^3	Surface	1	Class B	116
1.21782	µm^3	Surface	1	Class B	119
0.198613	µm^3	Surface	1	Class B	120
0.21009	µm^3	Surface	1	Class B	124
0.138997	µm^3	Surface	1	Class B	127
0.127202	µm^3	Surface	1	Class B	129
0.0475015	µm^3	Surface	1	Class B	130
0.931219	µm^3	Surface	1	Class B	133
0.0392126	µm^3	Surface	1	Class B	136
0.0334743	µm^3	Surface	1	Class B	138
0.135172	µm^3	Surface	1	Class B	140
0.0825695	µm^3	Surface	1	Class B	141
0.395951	µm^3	Surface	1	Class B	142
0.210409	µm^3	Surface	1	Class B	145
0.0223161	µm^3	Surface	1	Class B	146
0.375867	µm^3	Surface	1	Class B	147
0.0828885	µm^3	Surface	1	Class B	148
0.080338	µm^3	Surface	1	Class B	149
0.196701	µm^3	Surface	1	Class B	151
0.0490955	µm^3	Surface	1	Class B	154
1.39954	µm^3	Surface	1	Class B	155
0.0146649	µm^3	Surface	1	Class B	157
0.130071	µm^3	Surface	1	Class B	158
0.148242	µm^3	Surface	1	Class B	159
0.229856	µm^3	Surface	1	Class B	160
0.245477	µm^3	Surface	1	Class B	161
0.155256	µm^3	Surface	1	Class B	164
0.223799	µm^3	Surface	1	Class B	166
0.936957	µm^3	Surface	1	Class B	169
0.0433572	µm^3	Surface	1	Class B	170
0.028692	µm^3	Surface	1	Class B	171
0.169603	µm^3	Surface	1	Class B	172
0.126883	µm^3	Surface	1	Class B	174
0.0851199	µm^3	Surface	1	Class B	179
0.263648	µm^3	Surface	1	Class B	180
0.043357	µm^3	Surface	1	Class B	181
0.0698174	µm^3	Surface	1	Class B	182
0.387025	µm^3	Surface	1	Class B	183
0.056109	µm^3	Surface	1	Class B	184
0.112537	µm^3	Surface	1	Class B	186
0.0108393	µm^3	Surface	1	Class B	189
0.198294	µm^3	Surface	1	Class B	191
0.0229538	µm^3	Surface	1	Class B	193
0.0838449	µm^3	Surface	1	Class B	194
0.0433569	µm^3	Surface	1	Class B	195
0.296485	µm^3	Surface	1	Class B	196
0.0828884	µm^3	Surface	1	Class B	198
0.132302	µm^3	Surface	1	Class B	200
0.417949	µm^3	Surface	1	Class B	202
0.0165777	µm^3	Surface	1	Class B	203
0.248028	µm^3	Surface	1	Class B	204
0.0159401	µm^3	Surface	1	Class B	205
0.0108392	µm^3	Surface	1	Class B	206
0.342711	µm^3	Surface	1	Class B	207
6.37316	µm^3	Surface	1	Class B	209
0.0108392	µm^3	Surface	1	Class B	210
0.338886	µm^3	Surface	1	Class B	211
1.62142	µm^3	Surface	1	Class B	212
0.0828883	µm^3	Surface	1	Class B	213
0.0618475	µm^3	Surface	1	Class B	216
0.527297	µm^3	Surface	1	Class B	217
0.690204	µm^3	Surface	1	Class B	218
0.0165777	µm^3	Surface	1	Class B	223
0.35387	µm^3	Surface	1	Class B	224
0.130709	µm^3	Surface	1	Class B	225
0.0736431	µm^3	Surface	1	Class B	226
0.0223161	µm^3	Surface	1	Class B	229
0.0165777	µm^3	Surface	1	Class B	232
0.0357058	µm^3	Surface	1	Class B	233
0.043357	µm^3	Surface	1	Class B	235
0.121463	µm^3	Surface	1	Class B	239
1.52515	µm^3	Surface	1	Class B	240
0.104885	µm^3	Surface	1	Class B	241
0.212003	µm^3	Surface	1	Class B	242
0.149199	µm^3	Surface	1	Class B	243
0.0672669	µm^3	Surface	1	Class B	244
0.371722	µm^3	Surface	1	Class B	245
0.022635	µm^3	Surface	1	Class B	246
0.157488	µm^3	Surface	1	Class B	247
0.0433571	µm^3	Surface	1	Class B	248
0.477564	µm^3	Surface	1	Class B	250
0.0108393	µm^3	Surface	1	Class B	251
0.0108392	µm^3	Surface	1	Class B	252
0.238145	µm^3	Surface	1	Class B	255
0.0108393	µm^3	Surface	1	Class B	256
0.0701362	µm^3	Surface	1	Class B	259
0.0679047	µm^3	Surface	1	Class B	262
0.298717	µm^3	Surface	1	Class B	265
0.0299672	µm^3	Surface	1	Class B	266
0.255998	µm^3	Surface	1	Class B	267
0.0274169	µm^3	Surface	1	Class B	268
0.225711	µm^3	Surface	1	Class B	271
1.12218	µm^3	Surface	1	Class B	272
0.0567465	µm^3	Surface	1	Class B	273
0.108711	µm^3	Surface	1	Class B	276
0.203395	µm^3	Surface	1	Class B	278
0.232725	µm^3	Surface	1	Class B	288
0.159401	µm^3	Surface	1	Class B	289
0.0108393	µm^3	Surface	1	Class B	291
0.459074	µm^3	Surface	1	Class B	292
0.213278	µm^3	Surface	1	Class B	294
0.0475013	µm^3	Surface	1	Class B	295
0.0927714	µm^3	Surface	1	Class B	296
0.0165776	µm^3	Surface	1	Class B	298
0.0165777	µm^3	Surface	1	Class B	299
0.0219973	µm^3	Surface	1	Class B	300
0.182992	µm^3	Surface	1	Class B	302
0.245796	µm^3	Surface	1	Class B	305
0.0165776	µm^3	Surface	1	Class B	306
0.21009	µm^3	Surface	1	Class B	307
0.0165777	µm^3	Surface	1	Class B	308
1.17701	µm^3	Surface	1	Class B	309
0.0388937	µm^3	Surface	1	Class B	312
0.0108392	µm^3	Surface	1	Class B	313
2.3078	µm^3	Surface	1	Class B	314
0.0165777	µm^3	Surface	1	Class B	315
0.0108392	µm^3	Surface	1	Class B	316
0.0653541	µm^3	Surface	1	Class B	318
0.0239102	µm^3	Surface	1	Class B	319
0.214553	µm^3	Surface	1	Class B	320
17.2185	µm^3	Surface	1	Class B	321
0.242926	µm^3	Surface	1	Class B	323
1.03069	µm^3	Surface	1	Class B	324
0.0108392	µm^3	Surface	1	Class B	325
0.0360245	µm^3	Surface	1	Class B	326
0.095959	µm^3	Surface	1	Class B	327
0.0165776	µm^3	Surface	1	Class B	328
0.219016	µm^3	Surface	1	Class B	329
0.252809	µm^3	Surface	1	Class B	332
0.0165777	µm^3	Surface	1	Class B	333
0.0870328	µm^3	Surface	1	Class B	335
0.91496	µm^3	Surface	1	Class B	336
0.0226348	µm^3	Surface	1	Class B	337
0.0981909	µm^3	Surface	1	Class B	338
0.201801	µm^3	Surface	1	Class B	339
0.0557901	µm^3	Surface	1	Class B	340
0.022316	µm^3	Surface	1	Class B	342
0.0239101	µm^3	Surface	1	Class B	343
0.0108392	µm^3	Surface	1	Class B	344
0.167052	µm^3	Surface	1	Class B	345
0.0108393	µm^3	Surface	1	Class B	349
0.351638	µm^3	Surface	1	Class B	351
0.0835259	µm^3	Surface	1	Class B	354
0.0953215	µm^3	Surface	1	Class B	355
1.55065	µm^3	Surface	1	Class B	358
0.70487	µm^3	Surface	1	Class B	360
0.20754	µm^3	Surface	1	Class B	363
0.226986	µm^3	Surface	1	Class B	364
0.141867	µm^3	Surface	1	Class B	365
0.0299674	µm^3	Surface	1	Class B	368
0.049733	µm^3	Surface	1	Class B	369
1.05459	µm^3	Surface	1	Class B	370
0.0561091	µm^3	Surface	1	Class B	373
0.0334742	µm^3	Surface	1	Class B	374
0.0108392	µm^3	Surface	1	Class B	375
0.407428	µm^3	Surface	1	Class B	380
1.02303	µm^3	Surface	1	Class B	381
3.29322	µm^3	Surface	1	Class B	382
0.0608911	µm^3	Surface	1	Class B	383
0.03188	µm^3	Surface	1	Class B	384
0.0372997	µm^3	Surface	1	Class B	385
0.115087	µm^3	Surface	1	Class B	387
0.0557903	µm^3	Surface	1	Class B	390
0.0420818	µm^3	Surface	1	Class B	393
0.181398	µm^3	Surface	1	Class B	394
0.0226349	µm^3	Surface	1	Class B	395
0.578943	µm^3	Surface	1	Class B	397
0.343349	µm^3	Surface	1	Class B	399
0.284052	µm^3	Surface	1	Class B	401
0.0331553	µm^3	Surface	1	Class B	403
0.13294	µm^3	Surface	1	Class B	404
0.0280545	µm^3	Surface	1	Class B	405
1.36351	µm^3	Surface	1	Class B	406
0.117	µm^3	Surface	1	Class B	407
0.458436	µm^3	Surface	1	Class B	408
0.0226348	µm^3	Surface	1	Class B	410
0.0216785	µm^3	Surface	1	Class B	411
0.0988285	µm^3	Surface	1	Class B	413
0.196382	µm^3	Surface	1	Class B	417
2.12067	µm^3	Surface	1	Class B	419
0.0745995	µm^3	Surface	1	Class B	420
0.385112	µm^3	Surface	1	Class B	422
0.0347493	µm^3	Surface	1	Class B	424
0.0420818	µm^3	Surface	1	Class B	426
0.0226349	µm^3	Surface	1	Class B	427
0.0478202	µm^3	Surface	1	Class B	428
0.065673	µm^3	Surface	1	Class B	429
0.115087	µm^3	Surface	1	Class B	430
0.0146649	µm^3	Surface	1	Class B	431
0.033793	µm^3	Surface	1	Class B	432
0.0168965	µm^3	Surface	1	Class B	433
0.244521	µm^3	Surface	1	Class B	435
0.0165776	µm^3	Surface	1	Class B	438
4.11254	µm^3	Surface	1	Class B	439
0.0408065	µm^3	Surface	1	Class B	440
0.0698173	µm^3	Surface	1	Class B	444
1.60006	µm^3	Surface	1	Class B	445
0.0261417	µm^3	Surface	1	Class B	446
0.0168965	µm^3	Surface	1	Class B	447
0.0286921	µm^3	Surface	1	Class B	448
0.0341117	µm^3	Surface	1	Class B	450
0.0408065	µm^3	Surface	1	Class B	451
0.0108392	µm^3	Surface	1	Class B	452
0.0108392	µm^3	Surface	1	Class B	454
0.0108392	µm^3	Surface	1	Class B	456
0.49988	µm^3	Surface	1	Class B	457
0.665019	µm^3	Surface	1	Class B	459
0.0159401	µm^3	Surface	1	Class B	460
0.049733	µm^3	Surface	1	Class B	461
0.036981	µm^3	Surface	1	Class B	462
0.201164	µm^3	Surface	1	Class B	463
0.0165776	µm^3	Surface	1	Class B	465
0.330278	µm^3	Surface	1	Class B	466
0.277676	µm^3	Surface	1	Class B	467
0.0765123	µm^3	Surface	1	Class B	470
0.0414442	µm^3	Surface	1	Class B	471
0.189687	µm^3	Surface	1	Class B	472
0.38033	µm^3	Surface	1	Class B	473
1.76361	µm^3	Surface	1	Class B	474
0.0290109	µm^3	Surface	1	Class B	475
0.0280544	µm^3	Surface	1	Class B	476
0.789352	µm^3	Surface	1	Class B	478
0.0108393	µm^3	Surface	1	Class B	479
0.0280546	µm^3	Surface	1	Class B	480
0.0159401	µm^3	Surface	1	Class B	481
0.0666294	µm^3	Surface	1	Class B	483
0.0165776	µm^3	Surface	1	Class B	484
0.0219973	µm^3	Surface	1	Class B	485
0.103292	µm^3	Surface	1	Class B	486
0.115406	µm^3	Surface	1	Class B	487
0.0408066	µm^3	Surface	1	Class B	488
0.118594	µm^3	Surface	1	Class B	490
0.201482	µm^3	Surface	1	Class B	491
0.210728	µm^3	Surface	1	Class B	493
0.347175	µm^3	Surface	1	Class B	494
1.14481	µm^3	Surface	1	Class B	495
2.75125	µm^3	Surface	1	Class B	496
0.12242	µm^3	Surface	1	Class B	498
0.0165777	µm^3	Surface	1	Class B	499
1.56723	µm^3	Surface	1	Class B	500
0.0557902	µm^3	Surface	1	Class B	501
0.0165776	µm^3	Surface	1	Class B	503
0.0299673	µm^3	Surface	1	Class B	504
0.610505	µm^3	Surface	1	Class B	505
0.0385749	µm^3	Surface	1	Class B	506
0.0165777	µm^3	Surface	1	Class B	507
0.0286921	µm^3	Surface	1	Class B	509
0.533036	µm^3	Surface	1	Class B	510
0.096278	µm^3	Surface	1	Class B	511
0.0924524	µm^3	Surface	1	Class B	512
0.316251	µm^3	Surface	1	Class B	516
0.0165776	µm^3	Surface	1	Class B	517
0.261417	µm^3	Surface	1	Class B	519
0.0557902	µm^3	Surface	1	Class B	521
0.0494142	µm^3	Surface	1	Class B	522
0.0337929	µm^3	Surface	1	Class B	523
3.11628	µm^3	Surface	1	Class B	524
0.064079	µm^3	Surface	1	Class B	526
1.12154	µm^3	Surface	1	Class B	529
1.1547	µm^3	Surface	1	Class B	531
0.0372998	µm^3	Surface	1	Class B	532
0.0108392	µm^3	Surface	1	Class B	533
0.592651	µm^3	Surface	1	Class B	534
0.0347493	µm^3	Surface	1	Class B	535
0.166733	µm^3	Surface	1	Class B	536
