# Supplementary material for: Programmable artificial RNA condensates in mammalian cells
Source: Nat Nanotechnol. 2026 Apr 29;21(6):821–30. doi: 10.1038/s41565-026-02164-7 (PMC13293865; doi:10.1038/s41565-026-02164-7)
Supplement: Supplementary file 5 — Condensate volume and number quantification, as well as CCDFs, shown in Fig. 3. [file 41565_2026_2164_MOESM5_ESM.zip › Source Data Fig. 3/Condensate volume and number (Figure 3)/Condensate volume/10nt 4A Broccoli/outside/20250424_10ntABr 4arm_NucDFHBI40uM_20-40_sample1_1_2_outside.xls]

## Sheet: Detailed
Detailed
Volume	Unit	Category	Time	Outside	ID
0.0414441	µm^3	Surface	1	Class B	1
0.0761938	µm^3	Surface	1	Class B	3
0.022316	µm^3	Surface	1	Class B	4
0.0146648	µm^3	Surface	1	Class B	5
0.24452	µm^3	Surface	1	Class B	7
0.0108393	µm^3	Surface	1	Class B	8
0.132303	µm^3	Surface	1	Class B	9
0.359289	µm^3	Surface	1	Class B	10
0.0159401	µm^3	Surface	1	Class B	11
0.143461	µm^3	Surface	1	Class B	12
0.141229	µm^3	Surface	1	Class B	13
0.0108393	µm^3	Surface	1	Class B	15
0.365665	µm^3	Surface	1	Class B	16
0.270024	µm^3	Surface	1	Class B	17
0.389574	µm^3	Surface	1	Class B	18
0.351636	µm^3	Surface	1	Class B	20
0.196382	µm^3	Surface	1	Class B	21
0.0108393	µm^3	Surface	1	Class B	23
0.0892642	µm^3	Surface	1	Class B	25
0.0357056	µm^3	Surface	1	Class B	28
0.0357056	µm^3	Surface	1	Class B	29
0.0223162	µm^3	Surface	1	Class B	30
0.0165777	µm^3	Surface	1	Class B	31
0.147924	µm^3	Surface	1	Class B	34
0.0758746	µm^3	Surface	1	Class B	35
0.0108392	µm^3	Surface	1	Class B	37
0.169283	µm^3	Surface	1	Class B	38
0.0414442	µm^3	Surface	1	Class B	39
0.454292	µm^3	Surface	1	Class B	40
0.0165777	µm^3	Surface	1	Class B	42
0.0165776	µm^3	Surface	1	Class B	45
0.128477	µm^3	Surface	1	Class B	47
0.076831	µm^3	Surface	1	Class B	48
0.0679046	µm^3	Surface	1	Class B	50
0.0165777	µm^3	Surface	1	Class B	53
0.0599346	µm^3	Surface	1	Class B	55
0.0411255	µm^3	Surface	1	Class B	56
0.732286	µm^3	Surface	1	Class B	57
0.0165776	µm^3	Surface	1	Class B	59
0.354189	µm^3	Surface	1	Class B	60
0.216784	µm^3	Surface	1	Class B	61
0.789672	µm^3	Surface	1	Class B	64
0.0108392	µm^3	Surface	1	Class B	65
0.0165776	µm^3	Surface	1	Class B	66
0.317845	µm^3	Surface	1	Class B	69
0.232088	µm^3	Surface	1	Class B	70
0.453016	µm^3	Surface	1	Class B	71
0.435802	µm^3	Surface	1	Class B	72
0.14091	µm^3	Surface	1	Class B	73
0.0548338	µm^3	Surface	1	Class B	74
0.1594	µm^3	Surface	1	Class B	75
0.022316	µm^3	Surface	1	Class B	76
0.0414441	µm^3	Surface	1	Class B	79
0.0280545	µm^3	Surface	1	Class B	82
0.0108392	µm^3	Surface	1	Class B	83
0.238463	µm^3	Surface	1	Class B	84
0.0108392	µm^3	Surface	1	Class B	85
0.163864	µm^3	Surface	1	Class B	89
0.0108393	µm^3	Surface	1	Class B	90
1.40719	µm^3	Surface	1	Class B	91
0.216785	µm^3	Surface	1	Class B	93
0.656731	µm^3	Surface	1	Class B	94
0.0395315	µm^3	Surface	1	Class B	95
0.0398501	µm^3	Surface	1	Class B	98
0.996254	µm^3	Surface	1	Class B	99
0.131346	µm^3	Surface	1	Class B	100
0.0541961	µm^3	Surface	1	Class B	102
0.0522833	µm^3	Surface	1	Class B	103
0.0411253	µm^3	Surface	1	Class B	104
0.272894	µm^3	Surface	1	Class B	105
0.39372	µm^3	Surface	1	Class B	106
0.0165778	µm^3	Surface	1	Class B	107
0.161314	µm^3	Surface	1	Class B	108
0.391807	µm^3	Surface	1	Class B	109
0.0108393	µm^3	Surface	1	Class B	112
2.71204	µm^3	Surface	1	Class B	113
0.0605721	µm^3	Surface	1	Class B	115
0.204671	µm^3	Surface	1	Class B	116
0.0414443	µm^3	Surface	1	Class B	117
0.238145	µm^3	Surface	1	Class B	118
0.0895831	µm^3	Surface	1	Class B	119
0.677773	µm^3	Surface	1	Class B	120
0.028692	µm^3	Surface	1	Class B	121
0.0357057	µm^3	Surface	1	Class B	123
0.784569	µm^3	Surface	1	Class B	124
0.0299673	µm^3	Surface	1	Class B	125
0.0277356	µm^3	Surface	1	Class B	126
0.0223159	µm^3	Surface	1	Class B	128
0.0108392	µm^3	Surface	1	Class B	130
0.420498	µm^3	Surface	1	Class B	131
3.02096	µm^3	Surface	1	Class B	132
0.0299673	µm^3	Surface	1	Class B	133
0.378736	µm^3	Surface	1	Class B	136
0.410934	µm^3	Surface	1	Class B	139
0.480434	µm^3	Surface	1	Class B	140
0.168646	µm^3	Surface	1	Class B	141
0.0108392	µm^3	Surface	1	Class B	143
0.0554714	µm^3	Surface	1	Class B	144
0.513588	µm^3	Surface	1	Class B	147
0.0739618	µm^3	Surface	1	Class B	148
0.202758	µm^3	Surface	1	Class B	149
0.041444	µm^3	Surface	1	Class B	150
0.0554713	µm^3	Surface	1	Class B	152
0.438033	µm^3	Surface	1	Class B	154
0.0280546	µm^3	Surface	1	Class B	156
0.0459073	µm^3	Surface	1	Class B	159
0.0344305	µm^3	Surface	1	Class B	161
0.385112	µm^3	Surface	1	Class B	164
0.059297	µm^3	Surface	1	Class B	166
0.0503706	µm^3	Surface	1	Class B	167
0.146967	µm^3	Surface	1	Class B	168
0.0765125	µm^3	Surface	1	Class B	169
0.0223162	µm^3	Surface	1	Class B	170
0.0204033	µm^3	Surface	1	Class B	171
0.304455	µm^3	Surface	1	Class B	173
0.560772	µm^3	Surface	1	Class B	174
0.0427193	µm^3	Surface	1	Class B	175
0.144098	µm^3	Surface	1	Class B	176
0.323902	µm^3	Surface	1	Class B	177
0.0586596	µm^3	Surface	1	Class B	179
1.17478	µm^3	Surface	1	Class B	180
0.0108392	µm^3	Surface	1	Class B	181
0.0433569	µm^3	Surface	1	Class B	182
0.0691799	µm^3	Surface	1	Class B	184
0.0280545	µm^3	Surface	1	Class B	185
0.0223161	µm^3	Surface	1	Class B	187
0.176616	µm^3	Surface	1	Class B	189
0.225393	µm^3	Surface	1	Class B	190
0.197338	µm^3	Surface	1	Class B	193
0.701045	µm^3	Surface	1	Class B	194
0.281821	µm^3	Surface	1	Class B	195
0.121463	µm^3	Surface	1	Class B	196
0.0146649	µm^3	Surface	1	Class B	197
0.35068	µm^3	Surface	1	Class B	198
1.05619	µm^3	Surface	1	Class B	199
0.408703	µm^3	Surface	1	Class B	200
0.194469	µm^3	Surface	1	Class B	201
0.0863949	µm^3	Surface	1	Class B	202
0.226668	µm^3	Surface	1	Class B	205
0.265243	µm^3	Surface	1	Class B	206
0.0337929	µm^3	Surface	1	Class B	207
0.0165777	µm^3	Surface	1	Class B	208
0.107755	µm^3	Surface	1	Class B	210
0.168646	µm^3	Surface	1	Class B	212
0.0414443	µm^3	Surface	1	Class B	214
0.200526	µm^3	Surface	1	Class B	215
0.0914962	µm^3	Surface	1	Class B	216
0.0108393	µm^3	Surface	1	Class B	217
0.0299674	µm^3	Surface	1	Class B	218
0.0299673	µm^3	Surface	1	Class B	219
0.0934088	µm^3	Surface	1	Class B	220
0.0108392	µm^3	Surface	1	Class B	221
0.0108392	µm^3	Surface	1	Class B	222
0.780426	µm^3	Surface	1	Class B	223
0.0165777	µm^3	Surface	1	Class B	224
0.0497331	µm^3	Surface	1	Class B	227
2.71874	µm^3	Surface	1	Class B	229
0.0624851	µm^3	Surface	1	Class B	231
0.513908	µm^3	Surface	1	Class B	233
0.141229	µm^3	Surface	1	Class B	235
0.0790628	µm^3	Surface	1	Class B	236
0.027417	µm^3	Surface	1	Class B	237
0.81932	µm^3	Surface	1	Class B	239
0.0816132	µm^3	Surface	1	Class B	242
0.1967	µm^3	Surface	1	Class B	244
0.0261417	µm^3	Surface	1	Class B	247
0.0108392	µm^3	Surface	1	Class B	249
0.561727	µm^3	Surface	1	Class B	252
0.111899	µm^3	Surface	1	Class B	253
0.350044	µm^3	Surface	1	Class B	254
0.0526023	µm^3	Surface	1	Class B	259
0.0108393	µm^3	Surface	1	Class B	260
0.0886266	µm^3	Surface	1	Class B	261
0.144736	µm^3	Surface	1	Class B	262
0.792858	µm^3	Surface	1	Class B	263
0.0223161	µm^3	Surface	1	Class B	264
0.86172	µm^3	Surface	1	Class B	266
0.487447	µm^3	Surface	1	Class B	267
0.260461	µm^3	Surface	1	Class B	269
0.0414442	µm^3	Surface	1	Class B	273
0.0567467	µm^3	Surface	1	Class B	275
0.0698175	µm^3	Surface	1	Class B	276
0.0312425	µm^3	Surface	1	Class B	277
0.0239101	µm^3	Surface	1	Class B	278
0.17024	µm^3	Surface	1	Class B	280
0.223161	µm^3	Surface	1	Class B	286
0.463537	µm^3	Surface	1	Class B	287
0.0165776	µm^3	Surface	1	Class B	288
0.0165777	µm^3	Surface	1	Class B	289
0.290428	µm^3	Surface	1	Class B	290
0.109987	µm^3	Surface	1	Class B	291
0.0286921	µm^3	Surface	1	Class B	292
0.0108392	µm^3	Surface	1	Class B	294
0.0634416	µm^3	Surface	1	Class B	295
0.0165777	µm^3	Surface	1	Class B	296
0.631227	µm^3	Surface	1	Class B	297
0.041444	µm^3	Surface	1	Class B	298
0.0596159	µm^3	Surface	1	Class B	299
0.124332	µm^3	Surface	1	Class B	300
1.05651	µm^3	Surface	1	Class B	301
0.0108392	µm^3	Surface	1	Class B	303
0.251534	µm^3	Surface	1	Class B	304
0.0408065	µm^3	Surface	1	Class B	305
0.022316	µm^3	Surface	1	Class B	306
0.268111	µm^3	Surface	1	Class B	307
0.232087	µm^3	Surface	1	Class B	311
0.0165777	µm^3	Surface	1	Class B	312
0.0223161	µm^3	Surface	1	Class B	314
0.0615287	µm^3	Surface	1	Class B	315
1.03451	µm^3	Surface	1	Class B	316
1.6313	µm^3	Surface	1	Class B	318
0.0165777	µm^3	Surface	1	Class B	323
0.711245	µm^3	Surface	1	Class B	324
0.369172	µm^3	Surface	1	Class B	325
0.322946	µm^3	Surface	1	Class B	326
0.121463	µm^3	Surface	1	Class B	327
0.0168964	µm^3	Surface	1	Class B	328
0.117957	µm^3	Surface	1	Class B	329
0.0372996	µm^3	Surface	1	Class B	330
0.022316	µm^3	Surface	1	Class B	331
0.182035	µm^3	Surface	1	Class B	332
0.0108393	µm^3	Surface	1	Class B	333
0.0946842	µm^3	Surface	1	Class B	334
0.0108393	µm^3	Surface	1	Class B	335
0.755878	µm^3	Surface	1	Class B	337
0.568104	µm^3	Surface	1	Class B	338
0.0165777	µm^3	Surface	1	Class B	341
0.0165777	µm^3	Surface	1	Class B	342
0.0165776	µm^3	Surface	1	Class B	343
0.640789	µm^3	Surface	1	Class B	344
0.0108393	µm^3	Surface	1	Class B	345
0.0838446	µm^3	Surface	1	Class B	347
0.0108392	µm^3	Surface	1	Class B	348
0.0165776	µm^3	Surface	1	Class B	349
0.184585	µm^3	Surface	1	Class B	350
0.0366621	µm^3	Surface	1	Class B	351
0.0108392	µm^3	Surface	1	Class B	353
0.022316	µm^3	Surface	1	Class B	355
0.286921	µm^3	Surface	1	Class B	356
0.585317	µm^3	Surface	1	Class B	357
0.230175	µm^3	Surface	1	Class B	358
0.0682232	µm^3	Surface	1	Class B	359
0.0204033	µm^3	Surface	1	Class B	360
0.0736432	µm^3	Surface	1	Class B	361
1.87678	µm^3	Surface	1	Class B	362
0.0927713	µm^3	Surface	1	Class B	363
0.341755	µm^3	Surface	1	Class B	364
1.91058	µm^3	Surface	1	Class B	365
0.0889454	µm^3	Surface	1	Class B	366
0.0108393	µm^3	Surface	1	Class B	367
0.022316	µm^3	Surface	1	Class B	369
0.0551526	µm^3	Surface	1	Class B	372
0.0395312	µm^3	Surface	1	Class B	374
0.0280546	µm^3	Surface	1	Class B	375
0.0589783	µm^3	Surface	1	Class B	376
0.027417	µm^3	Surface	1	Class B	377
0.0545151	µm^3	Surface	1	Class B	378
0.0372997	µm^3	Surface	1	Class B	382
0.0146649	µm^3	Surface	1	Class B	384
0.247071	µm^3	Surface	1	Class B	385
0.0828886	µm^3	Surface	1	Class B	388
0.524427	µm^3	Surface	1	Class B	389
0.041444	µm^3	Surface	1	Class B	390
0.0816133	µm^3	Surface	1	Class B	392
1.11007	µm^3	Surface	1	Class B	394
0.185861	µm^3	Surface	1	Class B	395
0.130708	µm^3	Surface	1	Class B	396
0.0165776	µm^3	Surface	1	Class B	398
0.022316	µm^3	Surface	1	Class B	401
0.0554713	µm^3	Surface	1	Class B	403
0.0261417	µm^3	Surface	1	Class B	405
0.0108392	µm^3	Surface	1	Class B	409
0.0337929	µm^3	Surface	1	Class B	411
0.0280547	µm^3	Surface	1	Class B	414
0.40934	µm^3	Surface	1	Class B	415
0.0758747	µm^3	Surface	1	Class B	417
0.272894	µm^3	Surface	1	Class B	420
0.0108392	µm^3	Surface	1	Class B	421
17.5033	µm^3	Surface	1	Class B	422
0.381924	µm^3	Surface	1	Class B	423
0.160357	µm^3	Surface	1	Class B	424
0.0146649	µm^3	Surface	1	Class B	425
1.13334	µm^3	Surface	1	Class B	427
0.140272	µm^3	Surface	1	Class B	428
0.0226349	µm^3	Surface	1	Class B	434
0.0165777	µm^3	Surface	1	Class B	435
0.0165777	µm^3	Surface	1	Class B	440
0.0548338	µm^3	Surface	1	Class B	442
0.0165777	µm^3	Surface	1	Class B	443
0.0280546	µm^3	Surface	1	Class B	446
0.0219972	µm^3	Surface	1	Class B	447
0.224117	µm^3	Surface	1	Class B	449
0.500518	µm^3	Surface	1	Class B	450
0.972342	µm^3	Surface	1	Class B	452
3.95537	µm^3	Surface	1	Class B	455
1.06448	µm^3	Surface	1	Class B	456
0.0299674	µm^3	Surface	1	Class B	457
1.08488	µm^3	Surface	1	Class B	458
1.98868	µm^3	Surface	1	Class B	461
0.0165777	µm^3	Surface	1	Class B	463
0.137085	µm^3	Surface	1	Class B	464
0.119232	µm^3	Surface	1	Class B	465
0.0277359	µm^3	Surface	1	Class B	466
0.0357057	µm^3	Surface	1	Class B	467
0.121463	µm^3	Surface	1	Class B	468
0.0108393	µm^3	Surface	1	Class B	469
0.291703	µm^3	Surface	1	Class B	470
0.335379	µm^3	Surface	1	Class B	471
0.0344305	µm^3	Surface	1	Class B	472
1.19582	µm^3	Surface	1	Class B	473
0.522514	µm^3	Surface	1	Class B	476
0.0165776	µm^3	Surface	1	Class B	478
0.0679047	µm^3	Surface	1	Class B	479
0.0806569	µm^3	Surface	1	Class B	481
1.20539	µm^3	Surface	1	Class B	482
0.670438	µm^3	Surface	1	Class B	484
0.0889457	µm^3	Surface	1	Class B	486
0.0108392	µm^3	Surface	1	Class B	487
0.13294	µm^3	Surface	1	Class B	488
0.284689	µm^3	Surface	1	Class B	489
0.0471826	µm^3	Surface	1	Class B	490
25.067	µm^3	Surface	1	Class B	493
0.049414	µm^3	Surface	1	Class B	495
0.148243	µm^3	Surface	1	Class B	496
0.310193	µm^3	Surface	1	Class B	497
0.0165776	µm^3	Surface	1	Class B	498
0.957998	µm^3	Surface	1	Class B	502
0.0883079	µm^3	Surface	1	Class B	504
0.01594	µm^3	Surface	1	Class B	506
0.0226348	µm^3	Surface	1	Class B	507
1.20475	µm^3	Surface	1	Class B	508
0.357058	µm^3	Surface	1	Class B	509
0.231131	µm^3	Surface	1	Class B	510
0.0226348	µm^3	Surface	1	Class B	511
0.0357058	µm^3	Surface	1	Class B	513
0.0165776	µm^3	Surface	1	Class B	514
0.0905394	µm^3	Surface	1	Class B	516
0.998485	µm^3	Surface	1	Class B	517
0.213916	µm^3	Surface	1	Class B	521
0.767673	µm^3	Surface	1	Class B	524
0.0108392	µm^3	Surface	1	Class B	526
0.268431	µm^3	Surface	1	Class B	527
0.0570654	µm^3	Surface	1	Class B	530
0.033793	µm^3	Surface	1	Class B	531
0.198294	µm^3	Surface	1	Class B	532
0.0108392	µm^3	Surface	1	Class B	534
0.0165776	µm^3	Surface	1	Class B	536
0.766079	µm^3	Surface	1	Class B	537
0.199888	µm^3	Surface	1	Class B	539
0.132621	µm^3	Surface	1	Class B	540
0.0165777	µm^3	Surface	1	Class B	541
0.0822506	µm^3	Surface	1	Class B	542
0.0548338	µm^3	Surface	1	Class B	544
0.2713	µm^3	Surface	1	Class B	545
0.57225	µm^3	Surface	1	Class B	546
0.206583	µm^3	Surface	1	Class B	548
0.98382	µm^3	Surface	1	Class B	550
0.322946	µm^3	Surface	1	Class B	552
0.257273	µm^3	Surface	1	Class B	556
0.12497	µm^3	Surface	1	Class B	557
0.102654	µm^3	Surface	1	Class B	559
0.129433	µm^3	Surface	1	Class B	560
0.0471826	µm^3	Surface	1	Class B	561
0.0602535	µm^3	Surface	1	Class B	564
0.120507	µm^3	Surface	1	Class B	567
1.59815	µm^3	Surface	1	Class B	569
0.403284	µm^3	Surface	1	Class B	571
2.15765	µm^3	Surface	1	Class B	572
0.234319	µm^3	Surface	1	Class B	574
2.56444	µm^3	Surface	1	Class B	575
0.380967	µm^3	Surface	1	Class B	576
0.365027	µm^3	Surface	1	Class B	577
0.405515	µm^3	Surface	1	Class B	579
0.0165777	µm^3	Surface	1	Class B	580
0.19415	µm^3	Surface	1	Class B	582
0.099466	µm^3	Surface	1	Class B	583
0.0283734	µm^3	Surface	1	Class B	584
0.0857573	µm^3	Surface	1	Class B	585
0.0165776	µm^3	Surface	1	Class B	586
1.05428	µm^3	Surface	1	Class B	587
0.19702	µm^3	Surface	1	Class B	588
0.073643	µm^3	Surface	1	Class B	589
0.0506894	µm^3	Surface	1	Class B	592
0.510401	µm^3	Surface	1	Class B	593
0.0223161	µm^3	Surface	1	Class B	594
0.290427	µm^3	Surface	1	Class B	595
0.135172	µm^3	Surface	1	Class B	596
0.0867139	µm^3	Surface	1	Class B	598
0.179804	µm^3	Surface	1	Class B	599
0.0108393	µm^3	Surface	1	Class B	600
0.0930898	µm^3	Surface	1	Class B	602
0.698174	µm^3	Surface	1	Class B	603
0.173747	µm^3	Surface	1	Class B	604
0.707419	µm^3	Surface	1	Class B	606
0.0395312	µm^3	Surface	1	Class B	607
18.8009	µm^3	Surface	1	Class B	608
0.219973	µm^3	Surface	1	Class B	611
0.13549	µm^3	Surface	1	Class B	612
0.0108392	µm^3	Surface	1	Class B	614
0.060891	µm^3	Surface	1	Class B	616
0.0242289	µm^3	Surface	1	Class B	618
0.369492	µm^3	Surface	1	Class B	619
1.87774	µm^3	Surface	1	Class B	621
0.075237	µm^3	Surface	1	Class B	622
0.197019	µm^3	Surface	1	Class B	623
0.0669481	µm^3	Surface	1	Class B	625
0.342392	µm^3	Surface	1	Class B	628
0.617518	µm^3	Surface	1	Class B	629
0.269068	µm^3	Surface	1	Class B	632
0.149518	µm^3	Surface	1	Class B	634
0.907308	µm^3	Surface	1	Class B	635
0.0643979	µm^3	Surface	1	Class B	636
0.128796	µm^3	Surface	1	Class B	637
0.0283733	µm^3	Surface	1	Class B	639
0.178847	µm^3	Surface	1	Class B	643
1.42823	µm^3	Surface	1	Class B	645
0.314656	µm^3	Surface	1	Class B	646
0.028692	µm^3	Surface	1	Class B	647
0.0108392	µm^3	Surface	1	Class B	648
0.0599346	µm^3	Surface	1	Class B	649
0.258229	µm^3	Surface	1	Class B	650
0.0357056	µm^3	Surface	1	Class B	651
1.06703	µm^3	Surface	1	Class B	652
0.0433567	µm^3	Surface	1	Class B	653
0.144417	µm^3	Surface	1	Class B	654
2.86922	µm^3	Surface	1	Class B	655
0.142823	µm^3	Surface	1	Class B	656
0.0911774	µm^3	Surface	1	Class B	657
0.0420819	µm^3	Surface	1	Class B	658
0.120507	µm^3	Surface	1	Class B	659
0.287239	µm^3	Surface	1	Class B	660
0.0165776	µm^3	Surface	1	Class B	661
0.0803379	µm^3	Surface	1	Class B	662
0.0529208	µm^3	Surface	1	Class B	663
0.251215	µm^3	Surface	1	Class B	664
0.0548338	µm^3	Surface	1	Class B	666
0.0902206	µm^3	Surface	1	Class B	668
0.431338	µm^3	Surface	1	Class B	669
0.684146	µm^3	Surface	1	Class B	670
0.0777877	µm^3	Surface	1	Class B	671
0.895513	µm^3	Surface	1	Class B	672
0.075237	µm^3	Surface	1	Class B	676
0.0494144	µm^3	Surface	1	Class B	677
0.951939	µm^3	Surface	1	Class B	678
0.0165777	µm^3	Surface	1	Class B	679
0.534949	µm^3	Surface	1	Class B	681
0.0372997	µm^3	Surface	1	Class B	684
1.47414	µm^3	Surface	1	Class B	685
0.0108392	µm^3	Surface	1	Class B	687
0.275125	µm^3	Surface	1	Class B	690
0.0219974	µm^3	Surface	1	Class B	692
0.0168964	µm^3	Surface	1	Class B	693
0.0388939	µm^3	Surface	1	Class B	694
0.083526	µm^3	Surface	1	Class B	695
0.528253	µm^3	Surface	1	Class B	697
0.0168964	µm^3	Surface	1	Class B	698
0.0108393	µm^3	Surface	1	Class B	699
0.0567467	µm^3	Surface	1	Class B	702
0.142504	µm^3	Surface	1	Class B	704
8.25568	µm^3	Surface	1	Class B	706
0.195744	µm^3	Surface	1	Class B	707
0.298398	µm^3	Surface	1	Class B	709
1.06001	µm^3	Surface	1	Class B	710
0.0165777	µm^3	Surface	1	Class B	711
0.0717304	µm^3	Surface	1	Class B	712
0.135172	µm^3	Surface	1	Class B	713
0.0165778	µm^3	Surface	1	Class B	714
0.0108392	µm^3	Surface	1	Class B	715
0.0388937	µm^3	Surface	1	Class B	716
0.189049	µm^3	Surface	1	Class B	717
0.50817	µm^3	Surface	1	Class B	719
0.136128	µm^3	Surface	1	Class B	720
0.0618474	µm^3	Surface	1	Class B	721
0.629633	µm^3	Surface	1	Class B	722
0.0108392	µm^3	Surface	1	Class B	723
0.17821	µm^3	Surface	1	Class B	724
0.337292	µm^3	Surface	1	Class B	725
1.08552	µm^3	Surface	1	Class B	726
1.75277	µm^3	Surface	1	Class B	727
0.453016	µm^3	Surface	1	Class B	728
0.128796	µm^3	Surface	1	Class B	729
0.0108392	µm^3	Surface	1	Class B	730
0.0108392	µm^3	Surface	1	Class B	731
0.0165776	µm^3	Surface	1	Class B	732
0.319119	µm^3	Surface	1	Class B	733
0.0165776	µm^3	Surface	1	Class B	734
0.394995	µm^3	Surface	1	Class B	735
0.296485	µm^3	Surface	1	Class B	740
0.167689	µm^3	Surface	1	Class B	741
0.19415	µm^3	Surface	1	Class B	742
1.61505	µm^3	Surface	1	Class B	744
0.289791	µm^3	Surface	1	Class B	745
0.0554714	µm^3	Surface	1	Class B	746
0.0357058	µm^3	Surface	1	Class B	748
0.0165777	µm^3	Surface	1	Class B	749
0.0277359	µm^3	Surface	1	Class B	750
0.438989	µm^3	Surface	1	Class B	751
0.0357058	µm^3	Surface	1	Class B	753
0.0969153	µm^3	Surface	1	Class B	754
0.638878	µm^3	Surface	1	Class B	755
0.123695	µm^3	Surface	1	Class B	756
0.191281	µm^3	Surface	1	Class B	757
0.0108393	µm^3	Surface	1	Class B	759
0.0299674	µm^3	Surface	1	Class B	760
3.8967	µm^3	Surface	1	Class B	761
0.0471826	µm^3	Surface	1	Class B	763
0.0930902	µm^3	Surface	1	Class B	764
0.459712	µm^3	Surface	1	Class B	765
0.758746	µm^3	Surface	1	Class B	766
0.451104	µm^3	Surface	1	Class B	767
0.0223161	µm^3	Surface	1	Class B	768
0.0714114	µm^3	Surface	1	Class B	769
0.0165776	µm^3	Surface	1	Class B	770
0.0592969	µm^3	Surface	1	Class B	771
0.0280545	µm^3	Surface	1	Class B	772
0.493185	µm^3	Surface	1	Class B	773
0.0274169	µm^3	Surface	1	Class B	774
0.455248	µm^3	Surface	1	Class B	775
0.0538773	µm^3	Surface	1	Class B	777
0.0108392	µm^3	Surface	1	Class B	778
0.200526	µm^3	Surface	1	Class B	780
0.0468638	µm^3	Surface	1	Class B	781
0.0414442	µm^3	Surface	1	Class B	783
0.0414443	µm^3	Surface	1	Class B	784
1.14928	µm^3	Surface	1	Class B	787
0.259823	µm^3	Surface	1	Class B	788
0.267474	µm^3	Surface	1	Class B	790
0.0337929	µm^3	Surface	1	Class B	791
0.160995	µm^3	Surface	1	Class B	792
0.0108393	µm^3	Surface	1	Class B	793
0.0490954	µm^3	Surface	1	Class B	794
1.73428	µm^3	Surface	1	Class B	795
0.0165776	µm^3	Surface	1	Class B	796
0.0223161	µm^3	Surface	1	Class B	797
0.205308	µm^3	Surface	1	Class B	798
0.0280545	µm^3	Surface	1	Class B	799
0.0242289	µm^3	Surface	1	Class B	800
0.282458	µm^3	Surface	1	Class B	801
0.0608911	µm^3	Surface	1	Class B	803
0.173746	µm^3	Surface	1	Class B	804
0.63282	µm^3	Surface	1	Class B	805
1.6651	µm^3	Surface	1	Class B	806
0.0165776	µm^3	Surface	1	Class B	808
0.659281	µm^3	Surface	1	Class B	809
0.0570655	µm^3	Surface	1	Class B	812
1.35522	µm^3	Surface	1	Class B	813
0.0277357	µm^3	Surface	1	Class B	814
0.637603	µm^3	Surface	1	Class B	815
0.149837	µm^3	Surface	1	Class B	816
0.0108393	µm^3	Surface	1	Class B	817
0.675858	µm^3	Surface	1	Class B	818
0.208177	µm^3	Surface	1	Class B	821
0.0494141	µm^3	Surface	1	Class B	824
0.0108392	µm^3	Surface	1	Class B	825
0.321989	µm^3	Surface	1	Class B	826
0.0360246	µm^3	Surface	1	Class B	827
1.47892	µm^3	Surface	1	Class B	830
0.588189	µm^3	Surface	1	Class B	831
0.311788	µm^3	Surface	1	Class B	833
0.113812	µm^3	Surface	1	Class B	835
1.38041	µm^3	Surface	1	Class B	836
0.1543	µm^3	Surface	1	Class B	837
0.0414442	µm^3	Surface	1	Class B	839
0.0698176	µm^3	Surface	1	Class B	840
0.0108392	µm^3	Surface	1	Class B	841
0.0226348	µm^3	Surface	1	Class B	842
0.589145	µm^3	Surface	1	Class B	843
4.9309	µm^3	Surface	1	Class B	844
0.0108392	µm^3	Surface	1	Class B	847
0.225393	µm^3	Surface	1	Class B	849
0.351637	µm^3	Surface	1	Class B	852
0.0146648	µm^3	Surface	1	Class B	853
1.11198	µm^3	Surface	1	Class B	854
0.0643977	µm^3	Surface	1	Class B	855
0.0165777	µm^3	Surface	1	Class B	856
0.13039	µm^3	Surface	1	Class B	858
0.422093	µm^3	Surface	1	Class B	859
0.0280545	µm^3	Surface	1	Class B	860
1.90643	µm^3	Surface	1	Class B	861
0.0168965	µm^3	Surface	1	Class B	862
0.0108392	µm^3	Surface	1	Class B	863
0.078425	µm^3	Surface	1	Class B	864
0.0334741	µm^3	Surface	1	Class B	866
0.160357	µm^3	Surface	1	Class B	869
0.935363	µm^3	Surface	1	Class B	870
0.128796	µm^3	Surface	1	Class B	871
0.614011	µm^3	Surface	1	Class B	872
0.0165777	µm^3	Surface	1	Class B	873
0.0720491	µm^3	Surface	1	Class B	874
0.0605722	µm^3	Surface	1	Class B	875
1.13971	µm^3	Surface	1	Class B	877
0.870646	µm^3	Surface	1	Class B	878
0.49446	µm^3	Surface	1	Class B	881
3.21575	µm^3	Surface	1	Class B	882
0.0223162	µm^3	Surface	1	Class B	883
0.0357057	µm^3	Surface	1	Class B	885
0.312744	µm^3	Surface	1	Class B	886
2.26873	µm^3	Surface	1	Class B	888
0.626125	µm^3	Surface	1	Class B	889
0.101698	µm^3	Surface	1	Class B	890
0.0475013	µm^3	Surface	1	Class B	891
0.0851199	µm^3	Surface	1	Class B	892
0.102017	µm^3	Surface	1	Class B	893
0.59042	µm^3	Surface	1	Class B	894
0.0108393	µm^3	Surface	1	Class B	896
0.0357057	µm^3	Surface	1	Class B	898
2.55232	µm^3	Surface	1	Class B	899
0.0357058	µm^3	Surface	1	Class B	900
0.201801	µm^3	Surface	1	Class B	902
0.20212	µm^3	Surface	1	Class B	903
0.641747	µm^3	Surface	1	Class B	904
0.0270981	µm^3	Surface	1	Class B	906
0.565234	µm^3	Surface	1	Class B	910
0.394995	µm^3	Surface	1	Class B	911
0.0385751	µm^3	Surface	1	Class B	912
1.10273	µm^3	Surface	1	Class B	915
0.177253	µm^3	Surface	1	Class B	917
0.0277357	µm^3	Surface	1	Class B	918
0.0487768	µm^3	Surface	1	Class B	920
0.171515	µm^3	Surface	1	Class B	922
0.211684	µm^3	Surface	1	Class B	923
0.16227	µm^3	Surface	1	Class B	924
0.0337929	µm^3	Surface	1	Class B	925
0.630908	µm^3	Surface	1	Class B	926
0.650992	µm^3	Surface	1	Class B	928
0.104248	µm^3	Surface	1	Class B	930
0.51072	µm^3	Surface	1	Class B	932
0.107436	µm^3	Surface	1	Class B	936
0.156213	µm^3	Surface	1	Class B	937
0.26333	µm^3	Surface	1	Class B	939
0.0506894	µm^3	Surface	1	Class B	942
0.110305	µm^3	Surface	1	Class B	943
0.0707738	µm^3	Surface	1	Class B	944
0.304136	µm^3	Surface	1	Class B	946
0.539731	µm^3	Surface	1	Class B	947
0.043357	µm^3	Surface	1	Class B	948
0.06918	µm^3	Surface	1	Class B	949
0.0280545	µm^3	Surface	1	Class B	950
0.0812946	µm^3	Surface	1	Class B	951
0.351638	µm^3	Surface	1	Class B	952
0.876064	µm^3	Surface	1	Class B	953
0.198613	µm^3	Surface	1	Class B	954
0.0242289	µm^3	Surface	1	Class B	955
0.0165777	µm^3	Surface	1	Class B	958
0.068861	µm^3	Surface	1	Class B	961
0.116362	µm^3	Surface	1	Class B	962
0.0223161	µm^3	Surface	1	Class B	963
0.0165777	µm^3	Surface	1	Class B	964
0.114768	µm^3	Surface	1	Class B	965
0.0299673	µm^3	Surface	1	Class B	968
0.0612098	µm^3	Surface	1	Class B	969
0.14091	µm^3	Surface	1	Class B	970
0.18618	µm^3	Surface	1	Class B	972
0.221567	µm^3	Surface	1	Class B	973
0.043357	µm^3	Surface	1	Class B	974
0.221248	µm^3	Surface	1	Class B	976
0.302543	µm^3	Surface	1	Class B	978
0.698175	µm^3	Surface	1	Class B	979
0.182673	µm^3	Surface	1	Class B	981
0.254403	µm^3	Surface	1	Class B	985
0.203395	µm^3	Surface	1	Class B	986
0.0165777	µm^3	Surface	1	Class B	987
1.13366	µm^3	Surface	1	Class B	991
0.0108392	µm^3	Surface	1	Class B	992
0.0223161	µm^3	Surface	1	Class B	994
0.0159401	µm^3	Surface	1	Class B	999
0.0146649	µm^3	Surface	1	Class B	1001
0.0165777	µm^3	Surface	1	Class B	1002
0.344305	µm^3	Surface	1	Class B	1003
0.0165777	µm^3	Surface	1	Class B	1005
0.136447	µm^3	Surface	1	Class B	1006
5.13015	µm^3	Surface	1	Class B	1007
0.0873515	µm^3	Surface	1	Class B	1010
0.913683	µm^3	Surface	1	Class B	1011
0.710289	µm^3	Surface	1	Class B	1012
0.0618475	µm^3	Surface	1	Class B	1014
0.184905	µm^3	Surface	1	Class B	1017
0.0108392	µm^3	Surface	1	Class B	1020
0.0357057	µm^3	Surface	1	Class B	1021
0.326452	µm^3	Surface	1	Class B	1022
1.26437	µm^3	Surface	1	Class B	1023
0.0223161	µm^3	Surface	1	Class B	1024
0.0490954	µm^3	Surface	1	Class B	1027
0.420499	µm^3	Surface	1	Class B	1028
0.0478202	µm^3	Surface	1	Class B	1029
0.316251	µm^3	Surface	1	Class B	1030
0.0223161	µm^3	Surface	1	Class B	1031
0.131665	µm^3	Surface	1	Class B	1034
0.296485	µm^3	Surface	1	Class B	1036
0.159082	µm^3	Surface	1	Class B	1037
0.365027	µm^3	Surface	1	Class B	1038
0.114131	µm^3	Surface	1	Class B	1040
0.513269	µm^3	Surface	1	Class B	1041
0.0296485	µm^3	Surface	1	Class B	1042
0.0934088	µm^3	Surface	1	Class B	1044
0.10361	µm^3	Surface	1	Class B	1045
0.0510081	µm^3	Surface	1	Class B	1046
0.321989	µm^3	Surface	1	Class B	1047
0.0280546	µm^3	Surface	1	Class B	1048
0.152706	µm^3	Surface	1	Class B	1049
0.0701363	µm^3	Surface	1	Class B	1050
0.46545	µm^3	Surface	1	Class B	1051
0.199888	µm^3	Surface	1	Class B	1052
0.370128	µm^3	Surface	1	Class B	1053
0.224436	µm^3	Surface	1	Class B	1054
0.0223161	µm^3	Surface	1	Class B	1056
0.561727	µm^3	Surface	1	Class B	1059
0.043357	µm^3	Surface	1	Class B	1061
0.876386	µm^3	Surface	1	Class B	1063
0.166733	µm^3	Surface	1	Class B	1064
0.0280545	µm^3	Surface	1	Class B	1065
0.0978718	µm^3	Surface	1	Class B	1066
0.0953217	µm^3	Surface	1	Class B	1067
0.0414441	µm^3	Surface	1	Class B	1069
0.174065	µm^3	Surface	1	Class B	1071
0.207858	µm^3	Surface	1	Class B	1073
0.0357057	µm^3	Surface	1	Class B	1074
0.157169	µm^3	Surface	1	Class B	1076
0.0280546	µm^3	Surface	1	Class B	1077
0.277676	µm^3	Surface	1	Class B	1078
0.0108393	µm^3	Surface	1	Class B	1080
0.55312	µm^3	Surface	1	Class B	1081
0.141548	µm^3	Surface	1	Class B	1083
0.218698	µm^3	Surface	1	Class B	1084
0.0299673	µm^3	Surface	1	Class B	1085
0.346218	µm^3	Surface	1	Class B	1086
0.55599	µm^3	Surface	1	Class B	1087
0.054515	µm^3	Surface	1	Class B	1089
0.0357058	µm^3	Surface	1	Class B	1090
0.0108392	µm^3	Surface	1	Class B	1091
0.0567466	µm^3	Surface	1	Class B	1092
0.0108392	µm^3	Surface	1	Class B	1093
0.0357058	µm^3	Surface	1	Class B	1094
0.0873516	µm^3	Surface	1	Class B	1095
0.0108393	µm^3	Surface	1	Class B	1097
0.182992	µm^3	Surface	1	Class B	1098
0.0280545	µm^3	Surface	1	Class B	1099
0.156212	µm^3	Surface	1	Class B	1101
0.723678	µm^3	Surface	1	Class B	1102
0.0223161	µm^3	Surface	1	Class B	1105
0.0165777	µm^3	Surface	1	Class B	1106
0.0165776	µm^3	Surface	1	Class B	1107
0.0165777	µm^3	Surface	1	Class B	1108
0.0937275	µm^3	Surface	1	Class B	1109
0.0280545	µm^3	Surface	1	Class B	1110
0.0682235	µm^3	Surface	1	Class B	1111
0.136128	µm^3	Surface	1	Class B	1113
0.245477	µm^3	Surface	1	Class B	1115
0.135172	µm^3	Surface	1	Class B	1116
0.0605722	µm^3	Surface	1	Class B	1117
2.11843	µm^3	Surface	1	Class B	1118
1.18116	µm^3	Surface	1	Class B	1119
0.0918149	µm^3	Surface	1	Class B	1120
0.301904	µm^3	Surface	1	Class B	1122
0.0471826	µm^3	Surface	1	Class B	1123
0.219335	µm^3	Surface	1	Class B	1124
0.0414442	µm^3	Surface	1	Class B	1125
0.400414	µm^3	Surface	1	Class B	1126
0.631864	µm^3	Surface	1	Class B	1130
0.461942	µm^3	Surface	1	Class B	1131
1.06448	µm^3	Surface	1	Class B	1132
0.35897	µm^3	Surface	1	Class B	1133
0.965967	µm^3	Surface	1	Class B	1135
0.0704551	µm^3	Surface	1	Class B	1136
0.0280545	µm^3	Surface	1	Class B	1137
0.46545	µm^3	Surface	1	Class B	1138
0.215829	µm^3	Surface	1	Class B	1139
1.36989	µm^3	Surface	1	Class B	1140
0.123695	µm^3	Surface	1	Class B	1141
3.30979	µm^3	Surface	1	Class B	1142
1.31219	µm^3	Surface	1	Class B	1144
0.151431	µm^3	Surface	1	Class B	1149
0.112537	µm^3	Surface	1	Class B	1150
0.445365	µm^3	Surface	1	Class B	1151
0.0605723	µm^3	Surface	1	Class B	1152
0.0165776	µm^3	Surface	1	Class B	1153
0.0628037	µm^3	Surface	1	Class B	1155
0.793178	µm^3	Surface	1	Class B	1156
