# Supplementary material for: Programmable artificial RNA condensates in mammalian cells
Source: Nat Nanotechnol. 2026 Apr 29;21(6):821–30. doi: 10.1038/s41565-026-02164-7 (PMC13293865; doi:10.1038/s41565-026-02164-7)
Supplement: Supplementary file 5 — Condensate volume and number quantification, as well as CCDFs, shown in Fig. 3. [file 41565_2026_2164_MOESM5_ESM.zip › Source Data Fig. 3/Condensate volume and number (Figure 3)/Condensate volume/10nt 4A Broccoli/outside/20250424_10ntABr_4arm_NucDFHBI40uM_20-40_sample1_2_1_outside.xls]

## Sheet: Detailed
Detailed
Volume	Unit	Category	Time	Outside	ID
0.0108392	µm^3	Surface	1	Class A	0
0.42273	µm^3	Surface	1	Class A	2
0.0612095	µm^3	Surface	1	Class A	3
0.71762	µm^3	Surface	1	Class A	4
2.81566	µm^3	Surface	1	Class A	5
0.251853	µm^3	Surface	1	Class A	6
0.0165778	µm^3	Surface	1	Class A	7
0.821551	µm^3	Surface	1	Class A	8
4.74217	µm^3	Surface	1	Class A	9
0.961185	µm^3	Surface	1	Class A	10
0.465131	µm^3	Surface	1	Class A	11
0.0334742	µm^3	Surface	1	Class A	12
0.0165777	µm^3	Surface	1	Class A	13
2.4688	µm^3	Surface	1	Class A	14
2.41811	µm^3	Surface	1	Class A	15
0.0357057	µm^3	Surface	1	Class A	16
0.0280547	µm^3	Surface	1	Class A	17
0.0360246	µm^3	Surface	1	Class A	21
0.450466	µm^3	Surface	1	Class A	22
0.070136	µm^3	Surface	1	Class A	23
0.146011	µm^3	Surface	1	Class A	24
0.0372996	µm^3	Surface	1	Class A	25
0.0165777	µm^3	Surface	1	Class A	29
0.139635	µm^3	Surface	1	Class A	31
0.0624851	µm^3	Surface	1	Class A	33
0.240376	µm^3	Surface	1	Class A	34
0.582132	µm^3	Surface	1	Class A	35
0.0867138	µm^3	Surface	1	Class A	37
0.640791	µm^3	Surface	1	Class A	38
0.0165777	µm^3	Surface	1	Class A	40
0.0506895	µm^3	Surface	1	Class A	42
0.0704548	µm^3	Surface	1	Class A	43
0.354507	µm^3	Surface	1	Class A	44
4.53144	µm^3	Surface	1	Class A	45
0.0615285	µm^3	Surface	1	Class A	46
2.17709	µm^3	Surface	1	Class A	51
0.0165776	µm^3	Surface	1	Class A	53
0.317526	µm^3	Surface	1	Class A	56
0.267793	µm^3	Surface	1	Class A	58
0.132303	µm^3	Surface	1	Class A	59
0.099785	µm^3	Surface	1	Class A	60
1.62174	µm^3	Surface	1	Class A	61
0.531122	µm^3	Surface	1	Class A	62
0.153662	µm^3	Surface	1	Class A	64
0.120507	µm^3	Surface	1	Class A	65
0.386706	µm^3	Surface	1	Class A	66
0.304774	µm^3	Surface	1	Class A	69
0.921655	µm^3	Surface	1	Class A	70
0.600302	µm^3	Surface	1	Class A	71
0.086395	µm^3	Surface	1	Class A	72
1.81972	µm^3	Surface	1	Class A	76
0.484259	µm^3	Surface	1	Class A	78
0.216466	µm^3	Surface	1	Class A	79
0.238782	µm^3	Surface	1	Class A	80
2.54339	µm^3	Surface	1	Class A	81
0.773731	µm^3	Surface	1	Class A	82
0.732924	µm^3	Surface	1	Class A	83
0.849924	µm^3	Surface	1	Class A	84
0.104567	µm^3	Surface	1	Class A	85
1.62557	µm^3	Surface	1	Class A	86
0.181717	µm^3	Surface	1	Class A	87
0.900933	µm^3	Surface	1	Class A	88
0.0299673	µm^3	Surface	1	Class A	89
0.266518	µm^3	Surface	1	Class A	90
0.0226349	µm^3	Surface	1	Class A	92
1.11294	µm^3	Surface	1	Class A	93
0.234638	µm^3	Surface	1	Class A	94
0.346537	µm^3	Surface	1	Class A	95
1.86531	µm^3	Surface	1	Class A	96
1.08297	µm^3	Surface	1	Class A	97
1.54969	µm^3	Surface	1	Class A	98
6.53446	µm^3	Surface	1	Class A	99
2.53542	µm^3	Surface	1	Class A	100
0.0165776	µm^3	Surface	1	Class A	101
8.90826	µm^3	Surface	1	Class A	102
0.328047	µm^3	Surface	1	Class A	104
0.099466	µm^3	Surface	1	Class A	105
0.187774	µm^3	Surface	1	Class A	106
0.0749183	µm^3	Surface	1	Class A	107
0.0165777	µm^3	Surface	1	Class A	108
0.183949	µm^3	Surface	1	Class A	109
0.0226349	µm^3	Surface	1	Class A	113
0.0599346	µm^3	Surface	1	Class A	114
0.376186	µm^3	Surface	1	Class A	115
0.538774	µm^3	Surface	1	Class A	116
0.145373	µm^3	Surface	1	Class A	117
1.19008	µm^3	Surface	1	Class A	118
0.0108393	µm^3	Surface	1	Class A	119
0.0108393	µm^3	Surface	1	Class A	120
0.0165777	µm^3	Surface	1	Class A	121
0.0628039	µm^3	Surface	1	Class A	122
0.282139	µm^3	Surface	1	Class A	123
0.117956	µm^3	Surface	1	Class A	124
0.188412	µm^3	Surface	1	Class A	125
