# Supplementary material for: Programmable artificial RNA condensates in mammalian cells
Source: Nat Nanotechnol. 2026 Apr 29;21(6):821–30. doi: 10.1038/s41565-026-02164-7 (PMC13293865; doi:10.1038/s41565-026-02164-7)
Supplement: Supplementary file 5 — Condensate volume and number quantification, as well as CCDFs, shown in Fig. 3. [file 41565_2026_2164_MOESM5_ESM.zip › Source Data Fig. 3/Condensate volume and number (Figure 3)/Condensate volume/10nt 4A Broccoli/outside/20250424_10ntABr_4arm_NucDFHBI40uM_20-40_sample1_2_2_2 cells_outside.xls]

## Sheet: Detailed
Detailed
Volume	Unit	Category	Time	Outside	ID
0.0165776	µm^3	Surface	1	Class B	0
0.0895833	µm^3	Surface	1	Class B	3
0.113812	µm^3	Surface	1	Class B	4
0.0108392	µm^3	Surface	1	Class B	6
0.0165776	µm^3	Surface	1	Class B	8
0.0165777	µm^3	Surface	1	Class B	10
0.390532	µm^3	Surface	1	Class B	11
0.0159401	µm^3	Surface	1	Class B	13
0.858532	µm^3	Surface	1	Class B	16
0.01594	µm^3	Surface	1	Class B	17
0.428469	µm^3	Surface	1	Class B	19
0.0924523	µm^3	Surface	1	Class B	20
0.0280545	µm^3	Surface	1	Class B	24
0.0165778	µm^3	Surface	1	Class B	26
0.321351	µm^3	Surface	1	Class B	29
1.43365	µm^3	Surface	1	Class B	32
0.0414442	µm^3	Surface	1	Class B	33
0.0733242	µm^3	Surface	1	Class B	35
0.0704555	µm^3	Surface	1	Class B	37
0.0108392	µm^3	Surface	1	Class B	38
0.0873513	µm^3	Surface	1	Class B	39
0.0108393	µm^3	Surface	1	Class B	40
40.4565	µm^3	Surface	1	Class B	41
0.0468637	µm^3	Surface	1	Class B	43
0.0465451	µm^3	Surface	1	Class B	47
3.54188	µm^3	Surface	1	Class B	48
0.0108393	µm^3	Surface	1	Class B	51
0.0165776	µm^3	Surface	1	Class B	52
6.63011	µm^3	Surface	1	Class B	54
0.208177	µm^3	Surface	1	Class B	59
0.586912	µm^3	Surface	1	Class B	61
0.407747	µm^3	Surface	1	Class B	62
0.0637602	µm^3	Surface	1	Class B	63
0.0165777	µm^3	Surface	1	Class B	65
0.0784249	µm^3	Surface	1	Class B	66
0.103929	µm^3	Surface	1	Class B	67
0.0108391	µm^3	Surface	1	Class B	70
0.0701365	µm^3	Surface	1	Class B	71
0.0526024	µm^3	Surface	1	Class B	72
1.30485	µm^3	Surface	1	Class B	73
0.20467	µm^3	Surface	1	Class B	74
0.0350681	µm^3	Surface	1	Class B	75
0.0551527	µm^3	Surface	1	Class B	76
0.261098	µm^3	Surface	1	Class B	77
0.0219973	µm^3	Surface	1	Class B	78
0.62517	µm^3	Surface	1	Class B	80
0.0165776	µm^3	Surface	1	Class B	82
0.0628039	µm^3	Surface	1	Class B	83
1.59369	µm^3	Surface	1	Class B	84
0.0108393	µm^3	Surface	1	Class B	89
0.765442	µm^3	Surface	1	Class B	90
0.0108392	µm^3	Surface	1	Class B	92
13.476	µm^3	Surface	1	Class B	93
0.0809754	µm^3	Surface	1	Class B	94
0.171196	µm^3	Surface	1	Class B	95
0.492547	µm^3	Surface	1	Class B	98
2.24946	µm^3	Surface	1	Class B	99
0.102654	µm^3	Surface	1	Class B	101
1.26309	µm^3	Surface	1	Class B	102
0.0280546	µm^3	Surface	1	Class B	103
0.316888	µm^3	Surface	1	Class B	104
0.0108392	µm^3	Surface	1	Class B	105
0.0108393	µm^3	Surface	1	Class B	106
0.856937	µm^3	Surface	1	Class B	107
0.0580218	µm^3	Surface	1	Class B	108
20.4323	µm^3	Surface	1	Class B	109
0.0436758	µm^3	Surface	1	Class B	111
0.0883078	µm^3	Surface	1	Class B	112
0.0714115	µm^3	Surface	1	Class B	113
0.0108392	µm^3	Surface	1	Class B	114
0.0404877	µm^3	Surface	1	Class B	117
5.85096	µm^3	Surface	1	Class B	119
0.579262	µm^3	Surface	1	Class B	120
0.0414443	µm^3	Surface	1	Class A	121
10.1522	µm^3	Surface	1	Class B	122
0.0165776	µm^3	Surface	1	Class B	123
0.151112	µm^3	Surface	1	Class A	124
0.0146648	µm^3	Surface	1	Class A	126
0.0277358	µm^3	Surface	1	Class A	127
0.192875	µm^3	Surface	1	Class B	128
0.298717	µm^3	Surface	1	Class A	129
0.01594	µm^3	Surface	1	Class A	130
0.0280545	µm^3	Surface	1	Class A	131
0.0988284	µm^3	Surface	1	Class A	133
0.056109	µm^3	Surface	1	Class A	134
0.0108393	µm^3	Surface	1	Class A	138
6.40216	µm^3	Surface	1	Class B	139
0.0360244	µm^3	Surface	1	Class A	140
0.0108392	µm^3	Surface	1	Class A	141
0.0226349	µm^3	Surface	1	Class A	142
0.0363433	µm^3	Surface	1	Class A	143
0.530485	µm^3	Surface	1	Class A	144
0.241014	µm^3	Surface	1	Class A	145
0.345899	µm^3	Surface	1	Class A	146
0.052921	µm^3	Surface	1	Class B	147
0.0165777	µm^3	Surface	1	Class A	148
0.0108392	µm^3	Surface	1	Class A	150
0.0487765	µm^3	Surface	1	Class A	152
0.0226348	µm^3	Surface	1	Class A	153
0.0168965	µm^3	Surface	1	Class A	154
0.131346	µm^3	Surface	1	Class A	156
0.829203	µm^3	Surface	1	Class A	158
0.0226349	µm^3	Surface	1	Class A	160
0.229537	µm^3	Surface	1	Class A	161
0.0108392	µm^3	Surface	1	Class A	162
0.0701363	µm^3	Surface	1	Class A	163
0.0357057	µm^3	Surface	1	Class A	165
0.0165777	µm^3	Surface	1	Class A	166
0.0745995	µm^3	Surface	1	Class A	167
0.022316	µm^3	Surface	1	Class A	169
0.0165776	µm^3	Surface	1	Class A	171
0.582131	µm^3	Surface	1	Class A	172
0.125927	µm^3	Surface	1	Class A	173
0.347175	µm^3	Surface	1	Class A	174
0.972982	µm^3	Surface	1	Class A	176
0.0414442	µm^3	Surface	1	Class A	178
0.106161	µm^3	Surface	1	Class A	181
0.0165777	µm^3	Surface	1	Class A	182
0.131665	µm^3	Surface	1	Class A	184
0.0685421	µm^3	Surface	1	Class A	186
0.0506895	µm^3	Surface	1	Class A	187
0.351638	µm^3	Surface	1	Class A	188
0.115406	µm^3	Surface	1	Class A	189
0.241651	µm^3	Surface	1	Class A	190
0.0494142	µm^3	Surface	1	Class A	191
0.048458	µm^3	Surface	1	Class A	193
0.109349	µm^3	Surface	1	Class A	195
0.0679046	µm^3	Surface	1	Class A	198
0.0159401	µm^3	Surface	1	Class A	199
0.13294	µm^3	Surface	1	Class A	201
0.0347493	µm^3	Surface	1	Class A	204
0.0838447	µm^3	Surface	1	Class A	205
0.124014	µm^3	Surface	1	Class A	207
0.0108392	µm^3	Surface	1	Class A	208
0.127202	µm^3	Surface	1	Class A	209
0.0108393	µm^3	Surface	1	Class A	210
0.114768	µm^3	Surface	1	Class A	211
0.0108392	µm^3	Surface	1	Class A	214
0.0781064	µm^3	Surface	1	Class A	216
0.0567466	µm^3	Surface	1	Class A	217
0.0870326	µm^3	Surface	1	Class A	218
0.0628037	µm^3	Surface	1	Class A	219
0.046545	µm^3	Surface	1	Class A	221
0.129752	µm^3	Surface	1	Class A	223
0.0286922	µm^3	Surface	1	Class A	224
0.0443133	µm^3	Surface	1	Class A	225
0.0108393	µm^3	Surface	1	Class A	226
0.16482	µm^3	Surface	1	Class A	228
0.0223161	µm^3	Surface	1	Class A	230
0.601259	µm^3	Surface	1	Class A	231
0.572886	µm^3	Surface	1	Class A	233
0.117	µm^3	Surface	1	Class A	234
0.0223161	µm^3	Surface	1	Class A	237
0.594566	µm^3	Surface	1	Class A	238
0.24484	µm^3	Surface	1	Class A	239
0.311469	µm^3	Surface	1	Class A	240
2.0738	µm^3	Surface	1	Class A	244
0.0927711	µm^3	Surface	1	Class A	246
0.0204033	µm^3	Surface	1	Class A	247
0.131665	µm^3	Surface	1	Class A	248
0.0108393	µm^3	Surface	1	Class A	249
0.0717302	µm^3	Surface	1	Class A	252
0.0165777	µm^3	Surface	1	Class A	255
156.74	µm^3	Surface	1	Class A	256
0.0765123	µm^3	Surface	1	Class A	258
0.0286921	µm^3	Surface	1	Class A	259
0.0204033	µm^3	Surface	1	Class A	260
0.0223161	µm^3	Surface	1	Class A	261
0.250259	µm^3	Surface	1	Class A	262
0.347174	µm^3	Surface	1	Class A	265
51.2498	µm^3	Surface	1	Class A	266
55.7655	µm^3	Surface	1	Class A	267
2.6493	µm^3	Surface	1	Class A	268
