# Supplementary material for: Programmable artificial RNA condensates in mammalian cells
Source: Nat Nanotechnol. 2026 Apr 29;21(6):821–30. doi: 10.1038/s41565-026-02164-7 (PMC13293865; doi:10.1038/s41565-026-02164-7)
Supplement: Supplementary file 5 — Condensate volume and number quantification, as well as CCDFs, shown in Fig. 3. [file 41565_2026_2164_MOESM5_ESM.zip › Source Data Fig. 3/Condensate volume and number (Figure 3)/Condensate volume/10nt 4A Broccoli/outside/20250424_10ntABr_4arm_NucDFHBI40uM_20-40_sample1_2_3_outside.xls]

## Sheet: Detailed
Detailed
Volume	Unit	Category	Time	Outside	ID
0.12752	µm^3	Surface	1	Class A	4
0.105204	µm^3	Surface	1	Class A	5
0.0557902	µm^3	Surface	1	Class A	7
0.048139	µm^3	Surface	1	Class A	13
0.0108393	µm^3	Surface	1	Class A	14
0.0165777	µm^3	Surface	1	Class A	16
0.332191	µm^3	Surface	1	Class A	18
0.0108393	µm^3	Surface	1	Class A	19
0.0299673	µm^3	Surface	1	Class A	20
0.0165776	µm^3	Surface	1	Class A	21
0.28979	µm^3	Surface	1	Class A	22
0.0261416	µm^3	Surface	1	Class A	24
0.0360245	µm^3	Surface	1	Class A	25
0.0277358	µm^3	Surface	1	Class A	27
0.0165776	µm^3	Surface	1	Class A	28
0.0210409	µm^3	Surface	1	Class A	29
0.112855	µm^3	Surface	1	Class A	30
0.387662	µm^3	Surface	1	Class A	32
0.0612097	µm^3	Surface	1	Class A	33
0.0283733	µm^3	Surface	1	Class A	34
0.116044	µm^3	Surface	1	Class A	45
0.0653543	µm^3	Surface	1	Class A	47
0.263011	µm^3	Surface	1	Class A	49
0.0108393	µm^3	Surface	1	Class A	51
0.0108392	µm^3	Surface	1	Class A	52
0.0401689	µm^3	Surface	1	Class A	53
0.948433	µm^3	Surface	1	Class A	55
0.0561089	µm^3	Surface	1	Class A	56
0.0439946	µm^3	Surface	1	Class A	64
0.0280545	µm^3	Surface	1	Class A	67
0.0108392	µm^3	Surface	1	Class A	68
0.0844822	µm^3	Surface	1	Class A	71
0.0226349	µm^3	Surface	1	Class A	73
0.0299673	µm^3	Surface	1	Class A	76
0.0165776	µm^3	Surface	1	Class A	77
0.0675858	µm^3	Surface	1	Class A	78
0.0618474	µm^3	Surface	1	Class A	79
0.222842	µm^3	Surface	1	Class A	80
0.194469	µm^3	Surface	1	Class A	86
0.0223161	µm^3	Surface	1	Class A	87
0.0618476	µm^3	Surface	1	Class A	90
0.0337928	µm^3	Surface	1	Class A	97
0.397226	µm^3	Surface	1	Class A	98
0.0357057	µm^3	Surface	1	Class A	99
0.0108392	µm^3	Surface	1	Class A	100
0.0108392	µm^3	Surface	1	Class A	101
0.0334742	µm^3	Surface	1	Class A	105
0.0350681	µm^3	Surface	1	Class A	106
0.160995	µm^3	Surface	1	Class A	107
0.0541961	µm^3	Surface	1	Class A	109
0.022316	µm^3	Surface	1	Class A	110
0.0781061	µm^3	Surface	1	Class A	111
0.0921333	µm^3	Surface	1	Class A	114
0.0274168	µm^3	Surface	1	Class A	115
0.937913	µm^3	Surface	1	Class A	116
0.0108392	µm^3	Surface	1	Class A	120
0.127202	µm^3	Surface	1	Class A	123
0.0223161	µm^3	Surface	1	Class A	125
0.0159401	µm^3	Surface	1	Class A	127
0.59329	µm^3	Surface	1	Class A	131
0.0433569	µm^3	Surface	1	Class A	132
0.0108393	µm^3	Surface	1	Class A	133
0.102017	µm^3	Surface	1	Class A	134
0.022316	µm^3	Surface	1	Class A	137
0.0165776	µm^3	Surface	1	Class A	142
0.0165777	µm^3	Surface	1	Class A	144
0.123695	µm^3	Surface	1	Class A	145
0.0108393	µm^3	Surface	1	Class A	146
0.0481389	µm^3	Surface	1	Class A	147
0.760659	µm^3	Surface	1	Class A	148
0.138041	µm^3	Surface	1	Class A	149
0.0108393	µm^3	Surface	1	Class A	151
0.276719	µm^3	Surface	1	Class A	153
0.0321989	µm^3	Surface	1	Class A	156
0.0108393	µm^3	Surface	1	Class A	158
0.0793814	µm^3	Surface	1	Class A	161
0.338248	µm^3	Surface	1	Class A	163
0.0414441	µm^3	Surface	1	Class A	165
0.0165777	µm^3	Surface	1	Class A	169
0.509126	µm^3	Surface	1	Class A	170
0.0108392	µm^3	Surface	1	Class A	174
0.0108392	µm^3	Surface	1	Class A	175
0.0360247	µm^3	Surface	1	Class A	176
0.253447	µm^3	Surface	1	Class A	177
0.0216784	µm^3	Surface	1	Class A	180
0.0216786	µm^3	Surface	1	Class A	181
0.0293297	µm^3	Surface	1	Class A	182
0.307324	µm^3	Surface	1	Class A	183
0.0108392	µm^3	Surface	1	Class A	185
1.58157	µm^3	Surface	1	Class A	188
0.0165777	µm^3	Surface	1	Class A	190
0.0108392	µm^3	Surface	1	Class A	192
0.0108393	µm^3	Surface	1	Class A	193
0.0357057	µm^3	Surface	1	Class A	194
0.0165776	µm^3	Surface	1	Class A	197
0.01594	µm^3	Surface	1	Class A	201
0.171515	µm^3	Surface	1	Class A	208
0.0108393	µm^3	Surface	1	Class A	209
0.0216784	µm^3	Surface	1	Class A	211
0.0551525	µm^3	Surface	1	Class A	212
0.0283733	µm^3	Surface	1	Class A	213
0.0321989	µm^3	Surface	1	Class A	214
0.0108392	µm^3	Surface	1	Class A	215
0.153343	µm^3	Surface	1	Class A	218
0.0357057	µm^3	Surface	1	Class A	219
0.0146648	µm^3	Surface	1	Class A	220
0.0108392	µm^3	Surface	1	Class A	221
0.107117	µm^3	Surface	1	Class A	222
0.0280545	µm^3	Surface	1	Class A	223
0.28979	µm^3	Surface	1	Class A	225
0.0159401	µm^3	Surface	1	Class A	227
0.0612098	µm^3	Surface	1	Class A	228
0.0165777	µm^3	Surface	1	Class A	231
0.0392125	µm^3	Surface	1	Class A	233
0.118275	µm^3	Surface	1	Class A	235
0.0494142	µm^3	Surface	1	Class A	239
0.0159401	µm^3	Surface	1	Class A	241
0.0165776	µm^3	Surface	1	Class A	244
0.0108392	µm^3	Surface	1	Class A	246
0.0108393	µm^3	Surface	1	Class A	251
0.109349	µm^3	Surface	1	Class A	254
0.0541962	µm^3	Surface	1	Class A	255
0.0369809	µm^3	Surface	1	Class A	261
0.0223161	µm^3	Surface	1	Class A	264
0.277357	µm^3	Surface	1	Class A	266
0.02391	µm^3	Surface	1	Class A	268
0.033793	µm^3	Surface	1	Class A	271
0.201482	µm^3	Surface	1	Class A	273
0.0108392	µm^3	Surface	1	Class A	274
0.032199	µm^3	Surface	1	Class A	277
0.0108393	µm^3	Surface	1	Class A	280
0.0108393	µm^3	Surface	1	Class A	281
0.0159401	µm^3	Surface	1	Class A	283
0.0277358	µm^3	Surface	1	Class A	286
0.0299673	µm^3	Surface	1	Class A	287
0.0490954	µm^3	Surface	1	Class A	290
0.0918149	µm^3	Surface	1	Class A	292
0.0889454	µm^3	Surface	1	Class A	294
0.214234	µm^3	Surface	1	Class A	295
0.33251	µm^3	Surface	1	Class A	296
0.0777875	µm^3	Surface	1	Class A	297
0.0554713	µm^3	Surface	1	Class A	300
0.206583	µm^3	Surface	1	Class A	302
0.0745996	µm^3	Surface	1	Class A	303
0.0165777	µm^3	Surface	1	Class A	308
0.0481389	µm^3	Surface	1	Class A	309
0.0165776	µm^3	Surface	1	Class A	311
0.043357	µm^3	Surface	1	Class A	315
0.0108392	µm^3	Surface	1	Class A	317
0.165777	µm^3	Surface	1	Class A	318
0.0758749	µm^3	Surface	1	Class A	320
0.164501	µm^3	Surface	1	Class A	328
0.0471825	µm^3	Surface	1	Class A	329
0.0165777	µm^3	Surface	1	Class A	331
0.0165776	µm^3	Surface	1	Class A	335
0.131984	µm^3	Surface	1	Class A	339
0.0165777	µm^3	Surface	1	Class A	340
0.0331553	µm^3	Surface	1	Class A	342
0.109349	µm^3	Surface	1	Class A	344
0.0204033	µm^3	Surface	1	Class A	348
0.0519646	µm^3	Surface	1	Class A	353
0.0165777	µm^3	Surface	1	Class A	354
1.13047	µm^3	Surface	1	Class A	355
0.505938	µm^3	Surface	1	Class A	357
0.0210409	µm^3	Surface	1	Class A	359
0.126564	µm^3	Surface	1	Class A	362
0.0165776	µm^3	Surface	1	Class A	365
0.0863953	µm^3	Surface	1	Class A	366
0.0108392	µm^3	Surface	1	Class A	367
0.208496	µm^3	Surface	1	Class A	368
0.490316	µm^3	Surface	1	Class A	369
0.0108392	µm^3	Surface	1	Class A	370
0.442178	µm^3	Surface	1	Class A	377
0.0733242	µm^3	Surface	1	Class A	378
0.022635	µm^3	Surface	1	Class A	381
0.480753	µm^3	Surface	1	Class A	384
0.0165777	µm^3	Surface	1	Class A	386
0.0599346	µm^3	Surface	1	Class A	387
0.0108392	µm^3	Surface	1	Class A	389
2.50163	µm^3	Surface	1	Class A	390
0.0443135	µm^3	Surface	1	Class A	391
0.0165776	µm^3	Surface	1	Class A	392
0.01594	µm^3	Surface	1	Class A	393
0.0261417	µm^3	Surface	1	Class A	394
0.0108393	µm^3	Surface	1	Class A	397
0.083207	µm^3	Surface	1	Class A	399
0.480433	µm^3	Surface	1	Class A	400
1.29178	µm^3	Surface	1	Class A	402
0.0226348	µm^3	Surface	1	Class A	403
0.179485	µm^3	Surface	1	Class A	405
0.0481389	µm^3	Surface	1	Class A	406
0.121145	µm^3	Surface	1	Class A	408
0.0267793	µm^3	Surface	1	Class A	409
0.0526022	µm^3	Surface	1	Class A	410
0.0631228	µm^3	Surface	1	Class A	411
0.185861	µm^3	Surface	1	Class A	412
0.0360244	µm^3	Surface	1	Class A	413
0.0146649	µm^3	Surface	1	Class A	416
0.0283734	µm^3	Surface	1	Class A	417
0.0108392	µm^3	Surface	1	Class A	420
0.0347493	µm^3	Surface	1	Class A	423
0.358652	µm^3	Surface	1	Class A	425
0.175022	µm^3	Surface	1	Class A	428
0.0108392	µm^3	Surface	1	Class A	429
0.274488	µm^3	Surface	1	Class A	430
0.0223161	µm^3	Surface	1	Class A	432
0.387344	µm^3	Surface	1	Class A	436
0.0159401	µm^3	Surface	1	Class A	439
0.022316	µm^3	Surface	1	Class A	441
0.0165776	µm^3	Surface	1	Class A	443
0.0168965	µm^3	Surface	1	Class A	446
0.391169	µm^3	Surface	1	Class A	449
0.0146648	µm^3	Surface	1	Class A	450
0.0108392	µm^3	Surface	1	Class A	451
0.0825695	µm^3	Surface	1	Class A	453
0.378416	µm^3	Surface	1	Class A	454
0.0299674	µm^3	Surface	1	Class A	455
0.064398	µm^3	Surface	1	Class A	456
0.0108393	µm^3	Surface	1	Class A	461
0.0443134	µm^3	Surface	1	Class A	463
0.334423	µm^3	Surface	1	Class A	466
0.0223161	µm^3	Surface	1	Class A	468
0.0286922	µm^3	Surface	1	Class A	471
0.0484577	µm^3	Surface	1	Class A	472
0.0395313	µm^3	Surface	1	Class A	474
0.0223161	µm^3	Surface	1	Class A	483
0.0204033	µm^3	Surface	1	Class A	484
0.0108393	µm^3	Surface	1	Class A	485
0.428149	µm^3	Surface	1	Class A	486
0.0605724	µm^3	Surface	1	Class A	488
0.0146649	µm^3	Surface	1	Class A	489
0.0108392	µm^3	Surface	1	Class A	490
0.108392	µm^3	Surface	1	Class A	491
0.0207221	µm^3	Surface	1	Class A	494
0.0357059	µm^3	Surface	1	Class A	495
0.0490953	µm^3	Surface	1	Class A	499
0.0312426	µm^3	Surface	1	Class A	502
0.0108392	µm^3	Surface	1	Class A	506
0.451104	µm^3	Surface	1	Class A	510
0.944608	µm^3	Surface	1	Class A	512
0.344942	µm^3	Surface	1	Class A	513
0.0873517	µm^3	Surface	1	Class A	515
0.0223161	µm^3	Surface	1	Class A	516
0.0165777	µm^3	Surface	1	Class A	520
0.0108393	µm^3	Surface	1	Class A	522
0.228262	µm^3	Surface	1	Class A	523
0.0886267	µm^3	Surface	1	Class A	525
0.363752	µm^3	Surface	1	Class A	526
0.0165777	µm^3	Surface	1	Class A	527
0.274169	µm^3	Surface	1	Class A	528
0.0165777	µm^3	Surface	1	Class A	529
0.142823	µm^3	Surface	1	Class A	530
40.3321	µm^3	Surface	1	Class A	531
0.0717304	µm^3	Surface	1	Class A	534
0.249302	µm^3	Surface	1	Class A	535
0.0299673	µm^3	Surface	1	Class A	539
0.0277357	µm^3	Surface	1	Class A	541
0.0350681	µm^3	Surface	1	Class A	544
0.0357058	µm^3	Surface	1	Class A	548
0.0108393	µm^3	Surface	1	Class A	549
0.0165777	µm^3	Surface	1	Class A	551
0.0669484	µm^3	Surface	1	Class A	552
0.446322	µm^3	Surface	1	Class A	553
0.0226349	µm^3	Surface	1	Class A	554
0.0280545	µm^3	Surface	1	Class A	555
0.0580217	µm^3	Surface	1	Class A	557
0.0108392	µm^3	Surface	1	Class A	562
0.0647166	µm^3	Surface	1	Class A	563
0.0433569	µm^3	Surface	1	Class A	566
0.124332	µm^3	Surface	1	Class A	567
0.0108393	µm^3	Surface	1	Class A	568
0.0165776	µm^3	Surface	1	Class A	572
0.0650356	µm^3	Surface	1	Class A	573
0.0532397	µm^3	Surface	1	Class A	574
0.0108393	µm^3	Surface	1	Class A	575
0.0280545	µm^3	Surface	1	Class A	576
0.0197656	µm^3	Surface	1	Class A	577
0.0357057	µm^3	Surface	1	Class A	582
0.298717	µm^3	Surface	1	Class A	585
0.0624849	µm^3	Surface	1	Class A	586
0.264286	µm^3	Surface	1	Class A	592
0.0484578	µm^3	Surface	1	Class A	593
0.0108392	µm^3	Surface	1	Class A	596
0.564278	µm^3	Surface	1	Class A	598
0.179166	µm^3	Surface	1	Class A	600
0.0165777	µm^3	Surface	1	Class A	603
0.0165777	µm^3	Surface	1	Class A	609
0.027417	µm^3	Surface	1	Class A	610
0.0165776	µm^3	Surface	1	Class A	612
0.0548338	µm^3	Surface	1	Class A	616
0.0277358	µm^3	Surface	1	Class A	619
0.205946	µm^3	Surface	1	Class A	622
0.0108392	µm^3	Surface	1	Class A	625
0.0299673	µm^3	Surface	1	Class A	626
0.0401689	µm^3	Surface	1	Class A	631
0.913685	µm^3	Surface	1	Class A	634
0.170877	µm^3	Surface	1	Class A	636
0.122739	µm^3	Surface	1	Class A	638
0.0108393	µm^3	Surface	1	Class A	639
0.0299673	µm^3	Surface	1	Class A	641
0.0165777	µm^3	Surface	1	Class A	643
0.0357058	µm^3	Surface	1	Class A	644
0.0261417	µm^3	Surface	1	Class A	645
0.0299674	µm^3	Surface	1	Class A	648
0.0108392	µm^3	Surface	1	Class A	649
0.0108393	µm^3	Surface	1	Class A	650
0.0812942	µm^3	Surface	1	Class A	651
0.0471826	µm^3	Surface	1	Class A	653
0.0490954	µm^3	Surface	1	Class A	655
0.87479	µm^3	Surface	1	Class A	656
0.144098	µm^3	Surface	1	Class A	658
0.0226348	µm^3	Surface	1	Class A	659
0.0873515	µm^3	Surface	1	Class A	660
0.303817	µm^3	Surface	1	Class A	663
0.0755558	µm^3	Surface	1	Class A	664
0.0165776	µm^3	Surface	1	Class A	665
0.139954	µm^3	Surface	1	Class A	666
0.242926	µm^3	Surface	1	Class A	668
0.0471826	µm^3	Surface	1	Class A	671
0.067267	µm^3	Surface	1	Class A	672
1.33291	µm^3	Surface	1	Class A	675
0.0108393	µm^3	Surface	1	Class A	676
0.0108393	µm^3	Surface	1	Class A	677
0.0165776	µm^3	Surface	1	Class A	678
0.073962	µm^3	Surface	1	Class A	681
0.110624	µm^3	Surface	1	Class A	682
0.0605722	µm^3	Surface	1	Class A	683
0.0108392	µm^3	Surface	1	Class A	685
0.0108393	µm^3	Surface	1	Class A	688
0.0223161	µm^3	Surface	1	Class A	690
0.0414442	µm^3	Surface	1	Class A	693
0.500837	µm^3	Surface	1	Class A	695
0.0497329	µm^3	Surface	1	Class A	696
0.0108393	µm^3	Surface	1	Class A	699
0.110305	µm^3	Surface	1	Class A	700
0.0165777	µm^3	Surface	1	Class A	702
1.48338	µm^3	Surface	1	Class A	705
0.01594	µm^3	Surface	1	Class A	706
2.96007	µm^3	Surface	1	Class A	708
0.0108392	µm^3	Surface	1	Class A	711
1.25767	µm^3	Surface	1	Class A	714
0.485853	µm^3	Surface	1	Class A	715
