# Supplementary material for: Programmable artificial RNA condensates in mammalian cells
Source: Nat Nanotechnol. 2026 Apr 29;21(6):821–30. doi: 10.1038/s41565-026-02164-7 (PMC13293865; doi:10.1038/s41565-026-02164-7)
Supplement: Supplementary file 5 — Condensate volume and number quantification, as well as CCDFs, shown in Fig. 3. [file 41565_2026_2164_MOESM5_ESM.zip › Source Data Fig. 3/Condensate volume and number (Figure 3)/Condensate volume/10nt 4A Broccoli/outside/20250424_10ntABr_4arm_NucDFHBI40uM_20-40_sample1_3_1_2 cells discard dead cell_outside.xls]

## Sheet: Detailed
Detailed
Volume	Unit	Category	Time	Outside	ID
0.0414442	µm^3	Surface	1	Class B	1
0.816448	µm^3	Surface	1	Class B	5
0.0577032	µm^3	Surface	1	Class B	9
0.0108391	µm^3	Surface	1	Class B	10
0.0277359	µm^3	Surface	1	Class B	11
0.0360245	µm^3	Surface	1	Class B	12
0.0204033	µm^3	Surface	1	Class B	13
0.0277356	µm^3	Surface	1	Class B	14
0.124014	µm^3	Surface	1	Class B	16
3.54602	µm^3	Surface	1	Class B	19
0.0299672	µm^3	Surface	1	Class B	20
0.416354	µm^3	Surface	1	Class B	21
0.0108392	µm^3	Surface	1	Class B	22
0.062166	µm^3	Surface	1	Class B	23
0.0165777	µm^3	Surface	1	Class B	24
0.177891	µm^3	Surface	1	Class B	29
0.122419	µm^3	Surface	1	Class B	31
0.0433568	µm^3	Surface	1	Class B	32
0.287559	µm^3	Surface	1	Class B	34
0.0312424	µm^3	Surface	1	Class B	36
0.0465451	µm^3	Surface	1	Class B	37
0.0108392	µm^3	Surface	1	Class B	38
0.0637602	µm^3	Surface	1	Class B	39
0.338247	µm^3	Surface	1	Class B	40
0.650992	µm^3	Surface	1	Class B	41
0.0108393	µm^3	Surface	1	Class B	42
0.0350681	µm^3	Surface	1	Class B	48
0.0758752	µm^3	Surface	1	Class B	49
0.0108392	µm^3	Surface	1	Class B	50
0.0433569	µm^3	Surface	1	Class B	53
0.022316	µm^3	Surface	1	Class B	54
0.0168965	µm^3	Surface	1	Class B	57
0.107117	µm^3	Surface	1	Class B	61
0.205308	µm^3	Surface	1	Class B	62
0.389894	µm^3	Surface	1	Class B	63
0.0283732	µm^3	Surface	1	Class B	64
0.0108392	µm^3	Surface	1	Class B	65
0.395951	µm^3	Surface	1	Class B	66
0.139635	µm^3	Surface	1	Class B	69
0.61688	µm^3	Surface	1	Class B	70
0.0557902	µm^3	Surface	1	Class B	72
0.0165778	µm^3	Surface	1	Class B	73
0.0318802	µm^3	Surface	1	Class B	74
0.0618474	µm^3	Surface	1	Class B	75
0.0889455	µm^3	Surface	1	Class B	76
0.0570653	µm^3	Surface	1	Class B	78
0.0165778	µm^3	Surface	1	Class B	79
0.0226348	µm^3	Surface	1	Class B	80
0.0685424	µm^3	Surface	1	Class B	81
0.0274169	µm^3	Surface	1	Class B	82
0.206902	µm^3	Surface	1	Class B	83
2.33076	µm^3	Surface	1	Class B	85
0.0108393	µm^3	Surface	1	Class B	86
0.247709	µm^3	Surface	1	Class B	87
0.138998	µm^3	Surface	1	Class B	89
1.24587	µm^3	Surface	1	Class B	90
0.43038	µm^3	Surface	1	Class B	93
0.0924523	µm^3	Surface	1	Class B	94
0.123376	µm^3	Surface	1	Class B	95
0.161632	µm^3	Surface	1	Class B	96
0.0108393	µm^3	Surface	1	Class B	97
0.0223162	µm^3	Surface	1	Class B	98
12.5856	µm^3	Surface	1	Class B	99
0.0905392	µm^3	Surface	1	Class B	100
0.147286	µm^3	Surface	1	Class B	102
16.2923	µm^3	Surface	1	Class B	103
0.0545151	µm^3	Surface	1	Class B	104
0.0714118	µm^3	Surface	1	Class B	105
0.0494141	µm^3	Surface	1	Class B	107
0.156213	µm^3	Surface	1	Class B	108
0.813582	µm^3	Surface	1	Class A	111
0.0280544	µm^3	Surface	1	Class B	112
0.0398501	µm^3	Surface	1	Class B	113
0.11445	µm^3	Surface	1	Class A	114
0.723678	µm^3	Surface	1	Class B	115
0.641429	µm^3	Surface	1	Class B	116
0.25504	µm^3	Surface	1	Class A	117
0.131984	µm^3	Surface	1	Class A	118
1.85128	µm^3	Surface	1	Class A	120
5.71674	µm^3	Surface	1	Class A	121
0.121782	µm^3	Surface	1	Class A	122
0.0624851	µm^3	Surface	1	Class A	123
0.0280545	µm^3	Surface	1	Class A	124
1.16585	µm^3	Surface	1	Class A	125
0.631226	µm^3	Surface	1	Class A	128
0.0618476	µm^3	Surface	1	Class A	129
0.0159401	µm^3	Surface	1	Class A	134
0.0494141	µm^3	Surface	1	Class A	135
0.348768	µm^3	Surface	1	Class A	137
0.0108392	µm^3	Surface	1	Class A	138
1.9584	µm^3	Surface	1	Class A	141
0.604129	µm^3	Surface	1	Class A	142
0.0972342	µm^3	Surface	1	Class A	143
4.90093	µm^3	Surface	1	Class A	145
27.0267	µm^3	Surface	1	Class A	146
0.046545	µm^3	Surface	1	Class A	147
0.336973	µm^3	Surface	1	Class A	148
0.487765	µm^3	Surface	1	Class A	150
0.597751	µm^3	Surface	1	Class A	151
7.62572	µm^3	Surface	1	Class A	153
0.107755	µm^3	Surface	1	Class A	155
0.791901	µm^3	Surface	1	Class A	156
0.154938	µm^3	Surface	1	Class A	158
6.84881	µm^3	Surface	1	Class A	159
0.0226349	µm^3	Surface	1	Class A	160
0.977126	µm^3	Surface	1	Class A	161
0.121463	µm^3	Surface	1	Class A	162
6.87112	µm^3	Surface	1	Class A	163
0.519008	µm^3	Surface	1	Class A	164
0.0108393	µm^3	Surface	1	Class A	167
0.17279	µm^3	Surface	1	Class A	169
0.181717	µm^3	Surface	1	Class A	171
0.761615	µm^3	Surface	1	Class A	172
1.3989	µm^3	Surface	1	Class A	173
0.197019	µm^3	Surface	1	Class A	174
0.142823	µm^3	Surface	1	Class A	181
0.450147	µm^3	Surface	1	Class A	182
0.381286	µm^3	Surface	1	Class A	183
0.108711	µm^3	Surface	1	Class A	184
0.427831	µm^3	Surface	1	Class A	185
0.083845	µm^3	Surface	1	Class A	187
0.24197	µm^3	Surface	1	Class A	189
0.268431	µm^3	Surface	1	Class A	190
0.0108392	µm^3	Surface	1	Class A	191
0.91496	µm^3	Surface	1	Class A	192
0.453335	µm^3	Surface	1	Class A	193
3.11564	µm^3	Surface	1	Class A	194
0.148561	µm^3	Surface	1	Class A	196
0.162589	µm^3	Surface	1	Class A	199
0.246114	µm^3	Surface	1	Class A	200
0.0471825	µm^3	Surface	1	Class A	201
0.0357057	µm^3	Surface	1	Class A	203
0.144736	µm^3	Surface	1	Class A	205
0.0165776	µm^3	Surface	1	Class A	206
0.400733	µm^3	Surface	1	Class A	207
0.0223161	µm^3	Surface	1	Class A	210
0.988602	µm^3	Surface	1	Class A	211
0.381605	µm^3	Surface	1	Class A	212
0.0168965	µm^3	Surface	1	Class A	213
0.0165776	µm^3	Surface	1	Class A	215
1.31187	µm^3	Surface	1	Class A	216
0.0334741	µm^3	Surface	1	Class A	217
0.0494141	µm^3	Surface	1	Class A	218
0.444409	µm^3	Surface	1	Class A	219
3.4201	µm^3	Surface	1	Class A	220
0.224436	µm^3	Surface	1	Class A	221
1.39858	µm^3	Surface	1	Class A	222
0.0277357	µm^3	Surface	1	Class A	224
0.0108392	µm^3	Surface	1	Class A	226
0.0108392	µm^3	Surface	1	Class A	227
1.29338	µm^3	Surface	1	Class A	228
0.999441	µm^3	Surface	1	Class A	229
0.255359	µm^3	Surface	1	Class A	230
6.38718	µm^3	Surface	1	Class A	231
3.56802	µm^3	Surface	1	Class A	232
0.518052	µm^3	Surface	1	Class A	235
0.0561091	µm^3	Surface	1	Class A	238
0.139954	µm^3	Surface	1	Class A	239
0.256635	µm^3	Surface	1	Class A	241
0.275444	µm^3	Surface	1	Class A	243
0.110943	µm^3	Surface	1	Class A	245
3.94899	µm^3	Surface	1	Class A	246
8.47469	µm^3	Surface	1	Class A	247
1.86754	µm^3	Surface	1	Class A	248
0.470869	µm^3	Surface	1	Class A	249
31.1437	µm^3	Surface	1	Class A	250
