# Supplementary material for: Programmable artificial RNA condensates in mammalian cells
Source: Nat Nanotechnol. 2026 Apr 29;21(6):821–30. doi: 10.1038/s41565-026-02164-7 (PMC13293865; doi:10.1038/s41565-026-02164-7)
Supplement: Supplementary file 5 — Condensate volume and number quantification, as well as CCDFs, shown in Fig. 3. [file 41565_2026_2164_MOESM5_ESM.zip › Source Data Fig. 3/Condensate volume and number (Figure 3)/Condensate volume/10nt 4A Broccoli/outside/20250424_10ntABr_4arm_NucDFHBI40uM_20-40_sample1_3_2_outside.xls]

## Sheet: Detailed
Detailed
Volume	Unit	Category	Time	Outside	ID
1.49486	µm^3	Surface	1	Class A	0
0.0108392	µm^3	Surface	1	Class A	1
0.913684	µm^3	Surface	1	Class A	2
0.0628038	µm^3	Surface	1	Class A	3
0.847373	µm^3	Surface	1	Class A	5
0.183949	µm^3	Surface	1	Class A	6
0.0277357	µm^3	Surface	1	Class A	7
0.0108393	µm^3	Surface	1	Class A	9
0.0108392	µm^3	Surface	1	Class A	10
2.39229	µm^3	Surface	1	Class A	11
0.965968	µm^3	Surface	1	Class A	12
0.0628038	µm^3	Surface	1	Class A	13
0.269706	µm^3	Surface	1	Class A	15
1.11102	µm^3	Surface	1	Class A	16
4.40073	µm^3	Surface	1	Class A	19
3.95314	µm^3	Surface	1	Class A	20
0.0108392	µm^3	Surface	1	Class A	21
7.86227	µm^3	Surface	1	Class A	22
0.14888	µm^3	Surface	1	Class A	23
1.33195	µm^3	Surface	1	Class A	24
0.862038	µm^3	Surface	1	Class A	26
6.33044	µm^3	Surface	1	Class A	27
4.33123	µm^3	Surface	1	Class A	28
0.0108392	µm^3	Surface	1	Class A	30
0.153025	µm^3	Surface	1	Class A	31
2.79945	µm^3	Surface	1	Class A	32
5.51619	µm^3	Surface	1	Class A	33
0.933756	µm^3	Surface	1	Class A	34
0.986032	µm^3	Surface	1	Class A	35
