# Supplementary material for: Programmable artificial RNA condensates in mammalian cells
Source: Nat Nanotechnol. 2026 Apr 29;21(6):821–30. doi: 10.1038/s41565-026-02164-7 (PMC13293865; doi:10.1038/s41565-026-02164-7)
Supplement: Supplementary file 5 — Condensate volume and number quantification, as well as CCDFs, shown in Fig. 3. [file 41565_2026_2164_MOESM5_ESM.zip › Source Data Fig. 3/Condensate volume and number (Figure 3)/Condensate volume/10nt 4A Broccoli/outside/20250424_10ntABr_4arm_NucDFHBI40uM_20-40_sample1_3_3_outside.xls]

## Sheet: Detailed
Detailed
Volume	Unit	Category	Time	Outside	ID
0.0108392	µm^3	Surface	1	Class A	2
0.141866	µm^3	Surface	1	Class A	3
0.0165776	µm^3	Surface	1	Class A	5
0.102973	µm^3	Surface	1	Class A	9
0.0296486	µm^3	Surface	1	Class A	11
0.0299674	µm^3	Surface	1	Class A	13
0.0357058	µm^3	Surface	1	Class A	14
0.178847	µm^3	Surface	1	Class A	16
0.0108392	µm^3	Surface	1	Class A	17
0.151749	µm^3	Surface	1	Class A	18
0.0506893	µm^3	Surface	1	Class A	19
0.022316	µm^3	Surface	1	Class A	20
4.12306	µm^3	Surface	1	Class A	21
0.0401689	µm^3	Surface	1	Class A	22
0.01594	µm^3	Surface	1	Class A	28
0.887861	µm^3	Surface	1	Class A	29
0.0108392	µm^3	Surface	1	Class A	31
0.269068	µm^3	Surface	1	Class A	33
0.0659919	µm^3	Surface	1	Class A	34
0.0822506	µm^3	Surface	1	Class A	35
0.172153	µm^3	Surface	1	Class A	37
0.0411255	µm^3	Surface	1	Class A	38
0.116681	µm^3	Surface	1	Class A	39
0.0424005	µm^3	Surface	1	Class A	40
0.0165777	µm^3	Surface	1	Class A	41
0.0216785	µm^3	Surface	1	Class A	42
0.0223161	µm^3	Surface	1	Class A	43
0.0376185	µm^3	Surface	1	Class A	45
0.0108393	µm^3	Surface	1	Class A	46
1.4955	µm^3	Surface	1	Class A	47
0.0108392	µm^3	Surface	1	Class A	49
0.0108393	µm^3	Surface	1	Class A	50
0.181398	µm^3	Surface	1	Class A	52
0.297123	µm^3	Surface	1	Class A	53
0.0745996	µm^3	Surface	1	Class A	54
3.89033	µm^3	Surface	1	Class A	57
0.0541961	µm^3	Surface	1	Class A	60
0.193512	µm^3	Surface	1	Class A	61
8.98892	µm^3	Surface	1	Class A	65
0.062804	µm^3	Surface	1	Class A	66
0.0522835	µm^3	Surface	1	Class A	67
0.296166	µm^3	Surface	1	Class A	70
0.0165776	µm^3	Surface	1	Class A	73
0.0283733	µm^3	Surface	1	Class A	74
0.177891	µm^3	Surface	1	Class A	75
0.0165776	µm^3	Surface	1	Class A	76
0.0108392	µm^3	Surface	1	Class A	78
0.0146649	µm^3	Surface	1	Class A	79
0.108073	µm^3	Surface	1	Class A	80
0.0108392	µm^3	Surface	1	Class A	83
0.0685422	µm^3	Surface	1	Class A	85
0.0108392	µm^3	Surface	1	Class A	86
0.022316	µm^3	Surface	1	Class A	87
0.102335	µm^3	Surface	1	Class A	89
0.028692	µm^3	Surface	1	Class A	90
0.0280546	µm^3	Surface	1	Class A	91
0.0739618	µm^3	Surface	1	Class A	92
0.460031	µm^3	Surface	1	Class A	95
0.0321989	µm^3	Surface	1	Class A	97
0.0414442	µm^3	Surface	1	Class A	98
0.0943651	µm^3	Surface	1	Class A	99
0.190643	µm^3	Surface	1	Class A	100
0.0226348	µm^3	Surface	1	Class A	101
0.749821	µm^3	Surface	1	Class A	102
0.0761934	µm^3	Surface	1	Class A	103
0.344624	µm^3	Surface	1	Class A	104
0.261417	µm^3	Surface	1	Class A	105
0.0357057	µm^3	Surface	1	Class A	108
0.602215	µm^3	Surface	1	Class A	109
2.50482	µm^3	Surface	1	Class A	110
0.0417629	µm^3	Surface	1	Class A	111
0.0108393	µm^3	Surface	1	Class A	112
0.0749184	µm^3	Surface	1	Class A	115
0.01594	µm^3	Surface	1	Class A	116
0.0108393	µm^3	Surface	1	Class A	119
0.0280545	µm^3	Surface	1	Class A	120
0.0567465	µm^3	Surface	1	Class A	122
0.189049	µm^3	Surface	1	Class A	123
0.0108393	µm^3	Surface	1	Class A	125
0.0223161	µm^3	Surface	1	Class A	126
0.0956406	µm^3	Surface	1	Class A	128
0.0108392	µm^3	Surface	1	Class A	129
0.182991	µm^3	Surface	1	Class A	134
0.0223161	µm^3	Surface	1	Class A	135
0.217104	µm^3	Surface	1	Class A	136
0.0108392	µm^3	Surface	1	Class A	138
1.35267	µm^3	Surface	1	Class A	139
0.081932	µm^3	Surface	1	Class A	140
0.0739619	µm^3	Surface	1	Class A	147
0.752691	µm^3	Surface	1	Class A	149
2.74456	µm^3	Surface	1	Class A	150
0.352913	µm^3	Surface	1	Class A	151
0.0226349	µm^3	Surface	1	Class A	152
0.0108392	µm^3	Surface	1	Class A	154
1.97179	µm^3	Surface	1	Class A	156
0.760979	µm^3	Surface	1	Class A	157
0.10648	µm^3	Surface	1	Class A	160
0.0146648	µm^3	Surface	1	Class A	165
0.0219973	µm^3	Surface	1	Class A	167
1.94182	µm^3	Surface	1	Class A	168
0.0165776	µm^3	Surface	1	Class A	174
0.299036	µm^3	Surface	1	Class A	176
0.0414441	µm^3	Surface	1	Class A	177
0.553758	µm^3	Surface	1	Class A	178
0.01594	µm^3	Surface	1	Class A	180
0.0331552	µm^3	Surface	1	Class A	181
0.0290108	µm^3	Surface	1	Class A	183
0.189687	µm^3	Surface	1	Class A	184
0.50785	µm^3	Surface	1	Class A	186
0.0165777	µm^3	Surface	1	Class A	187
4.10935	µm^3	Surface	1	Class A	188
0.0204033	µm^3	Surface	1	Class A	189
0.033793	µm^3	Surface	1	Class A	190
0.239101	µm^3	Surface	1	Class A	191
0.0395314	µm^3	Surface	1	Class A	192
1.27106	µm^3	Surface	1	Class A	193
0.0108393	µm^3	Surface	1	Class A	195
7.95982	µm^3	Surface	1	Class A	197
0.0223161	µm^3	Surface	1	Class A	198
0.0360246	µm^3	Surface	1	Class A	202
0.226987	µm^3	Surface	1	Class A	203
0.0277356	µm^3	Surface	1	Class A	209
0.0484577	µm^3	Surface	1	Class A	210
0.0226348	µm^3	Surface	1	Class A	212
0.401371	µm^3	Surface	1	Class A	213
0.0165776	µm^3	Surface	1	Class A	215
0.20212	µm^3	Surface	1	Class A	216
0.307962	µm^3	Surface	1	Class A	217
2.51917	µm^3	Surface	1	Class A	218
12.4039	µm^3	Surface	1	Class A	220
0.203076	µm^3	Surface	1	Class A	221
0.0270981	µm^3	Surface	1	Class A	223
0.221248	µm^3	Surface	1	Class A	224
0.0165777	µm^3	Surface	1	Class A	227
0.0165777	µm^3	Surface	1	Class A	228
0.0360246	µm^3	Surface	1	Class A	229
0.166414	µm^3	Surface	1	Class A	232
0.118913	µm^3	Surface	1	Class A	235
0.0108392	µm^3	Surface	1	Class A	236
7.65123	µm^3	Surface	1	Class A	238
0.0299674	µm^3	Surface	1	Class A	246
0.0682234	µm^3	Surface	1	Class A	247
0.259504	µm^3	Surface	1	Class A	248
0.0299673	µm^3	Surface	1	Class A	250
0.0481389	µm^3	Surface	1	Class A	252
0.0165777	µm^3	Surface	1	Class A	254
0.432932	µm^3	Surface	1	Class A	255
0.0908583	µm^3	Surface	1	Class A	256
0.0108392	µm^3	Surface	1	Class A	259
0.139954	µm^3	Surface	1	Class A	260
0.0341117	µm^3	Surface	1	Class A	263
0.049733	µm^3	Surface	1	Class A	264
0.0809754	µm^3	Surface	1	Class A	266
0.043357	µm^3	Surface	1	Class A	267
0.0146649	µm^3	Surface	1	Class A	269
2.66039	µm^3	Surface	1	Class A	273
0.740894	µm^3	Surface	1	Class A	274
0.0567466	µm^3	Surface	1	Class A	275
0.139954	µm^3	Surface	1	Class A	276
0.0108393	µm^3	Surface	1	Class A	277
0.0108392	µm^3	Surface	1	Class A	279
0.516459	µm^3	Surface	1	Class A	282
0.0720491	µm^3	Surface	1	Class A	283
0.0612098	µm^3	Surface	1	Class A	284
0.16769	µm^3	Surface	1	Class A	285
0.0337929	µm^3	Surface	1	Class A	287
2.45923	µm^3	Surface	1	Class A	288
1.65649	µm^3	Surface	1	Class A	289
0.12242	µm^3	Surface	1	Class A	290
0.334103	µm^3	Surface	1	Class A	291
0.0366622	µm^3	Surface	1	Class A	292
0.185861	µm^3	Surface	1	Class A	293
0.0334741	µm^3	Surface	1	Class A	294
0.0108392	µm^3	Surface	1	Class A	295
0.685422	µm^3	Surface	1	Class A	298
0.0280545	µm^3	Surface	1	Class A	301
1.20602	µm^3	Surface	1	Class A	302
0.0596158	µm^3	Surface	1	Class A	304
0.439308	µm^3	Surface	1	Class A	305
0.0165776	µm^3	Surface	1	Class A	307
0.259185	µm^3	Surface	1	Class A	311
0.0165777	µm^3	Surface	1	Class A	314
0.0108393	µm^3	Surface	1	Class A	315
0.0226348	µm^3	Surface	1	Class A	317
0.022316	µm^3	Surface	1	Class A	324
0.161313	µm^3	Surface	1	Class A	325
0.0219973	µm^3	Surface	1	Class A	327
0.0398501	µm^3	Surface	1	Class A	328
0.0223161	µm^3	Surface	1	Class A	331
0.53431	µm^3	Surface	1	Class A	332
0.0675859	µm^3	Surface	1	Class A	333
0.112537	µm^3	Surface	1	Class A	334
0.0165777	µm^3	Surface	1	Class A	335
0.358014	µm^3	Surface	1	Class A	336
0.0781064	µm^3	Surface	1	Class A	339
0.102654	µm^3	Surface	1	Class A	341
0.483302	µm^3	Surface	1	Class A	344
0.0168964	µm^3	Surface	1	Class A	346
0.0433571	µm^3	Surface	1	Class A	347
0.0688611	µm^3	Surface	1	Class A	348
2.02407	µm^3	Surface	1	Class A	349
0.546744	µm^3	Surface	1	Class A	350
0.0108392	µm^3	Surface	1	Class A	351
0.892962	µm^3	Surface	1	Class A	352
0.21806	µm^3	Surface	1	Class A	354
1.3396	µm^3	Surface	1	Class A	355
0.346537	µm^3	Surface	1	Class A	356
0.410616	µm^3	Surface	1	Class A	357
0.0414441	µm^3	Surface	1	Class A	359
1.28031	µm^3	Surface	1	Class A	360
1.32653	µm^3	Surface	1	Class A	361
0.0165777	µm^3	Surface	1	Class A	362
0.257591	µm^3	Surface	1	Class A	363
2.51757	µm^3	Surface	1	Class A	364
13.2213	µm^3	Surface	1	Class A	365
0.0548338	µm^3	Surface	1	Class A	369
0.105204	µm^3	Surface	1	Class A	370
0.298717	µm^3	Surface	1	Class A	371
54.5239	µm^3	Surface	1	Class A	372
0.0146648	µm^3	Surface	1	Class A	373
0.383518	µm^3	Surface	1	Class A	374
29.1068	µm^3	Surface	1	Class A	375
10.0939	µm^3	Surface	1	Class A	376
