# Supplementary material for: Programmable artificial RNA condensates in mammalian cells
Source: Nat Nanotechnol. 2026 Apr 29;21(6):821–30. doi: 10.1038/s41565-026-02164-7 (PMC13293865; doi:10.1038/s41565-026-02164-7)
Supplement: Supplementary file 5 — Condensate volume and number quantification, as well as CCDFs, shown in Fig. 3. [file 41565_2026_2164_MOESM5_ESM.zip › Source Data Fig. 3/Condensate volume and number (Figure 3)/Condensate volume/10nt 4A Broccoli/outside/20250424_10ntABr_4arm_NucDFHBI40uM_20-40_sample1_3_4_outside.xls]

## Sheet: Detailed
Detailed
Volume	Unit	Category	Time	Outside	ID
0.531442	µm^3	Surface	1	Class A	4
0.65163	µm^3	Surface	1	Class A	5
0.04527	µm^3	Surface	1	Class A	6
0.0108392	µm^3	Surface	1	Class A	9
3.31809	µm^3	Surface	1	Class A	10
0.106798	µm^3	Surface	1	Class A	11
0.0299674	µm^3	Surface	1	Class A	12
0.948115	µm^3	Surface	1	Class A	14
0.0216785	µm^3	Surface	1	Class A	16
0.816449	µm^3	Surface	1	Class A	17
0.0165777	µm^3	Surface	1	Class A	19
0.0108392	µm^3	Surface	1	Class A	21
0.0443135	µm^3	Surface	1	Class A	22
0.0108392	µm^3	Surface	1	Class A	26
0.366303	µm^3	Surface	1	Class A	27
0.0615286	µm^3	Surface	1	Class A	29
0.0165777	µm^3	Surface	1	Class A	31
0.0159401	µm^3	Surface	1	Class A	37
0.0159401	µm^3	Surface	1	Class A	39
0.0108393	µm^3	Surface	1	Class A	40
0.0108393	µm^3	Surface	1	Class A	41
0.0567468	µm^3	Surface	1	Class A	42
0.294254	µm^3	Surface	1	Class A	46
0.103611	µm^3	Surface	1	Class A	47
0.0108393	µm^3	Surface	1	Class A	48
0.0557901	µm^3	Surface	1	Class A	50
0.0822508	µm^3	Surface	1	Class A	51
0.0108392	µm^3	Surface	1	Class A	52
0.117	µm^3	Surface	1	Class A	53
0.0168965	µm^3	Surface	1	Class A	54
0.512952	µm^3	Surface	1	Class A	57
0.0108392	µm^3	Surface	1	Class A	58
0.0216785	µm^3	Surface	1	Class A	61
0.0223162	µm^3	Surface	1	Class A	62
0.546425	µm^3	Surface	1	Class A	63
0.0108392	µm^3	Surface	1	Class A	64
0.241014	µm^3	Surface	1	Class A	66
0.0506895	µm^3	Surface	1	Class A	67
0.396589	µm^3	Surface	1	Class A	68
0.0471826	µm^3	Surface	1	Class A	69
0.108073	µm^3	Surface	1	Class A	71
0.0223161	µm^3	Surface	1	Class A	72
0.0446322	µm^3	Surface	1	Class A	73
0.02391	µm^3	Surface	1	Class A	74
0.123695	µm^3	Surface	1	Class A	75
0.0551527	µm^3	Surface	1	Class A	77
0.0344306	µm^3	Surface	1	Class A	78
0.106161	µm^3	Surface	1	Class A	82
3.26038	µm^3	Surface	1	Class A	84
0.996573	µm^3	Surface	1	Class A	85
1.2022	µm^3	Surface	1	Class A	87
0.248346	µm^3	Surface	1	Class A	88
0.0870327	µm^3	Surface	1	Class A	90
3.63019	µm^3	Surface	1	Class A	91
0.0165777	µm^3	Surface	1	Class A	93
0.01594	µm^3	Surface	1	Class A	94
0.126883	µm^3	Surface	1	Class A	96
0.556627	µm^3	Surface	1	Class A	97
0.640472	µm^3	Surface	1	Class A	100
0.300629	µm^3	Surface	1	Class A	102
0.814218	µm^3	Surface	1	Class A	104
0.341755	µm^3	Surface	1	Class A	106
0.0108392	µm^3	Surface	1	Class A	107
7.42871	µm^3	Surface	1	Class A	110
0.324859	µm^3	Surface	1	Class A	112
0.0165777	µm^3	Surface	1	Class A	115
2.26221	µm^3	Surface	1	Class A	117
0.0548338	µm^3	Surface	1	Class A	118
0.147286	µm^3	Surface	1	Class A	125
0.0280544	µm^3	Surface	1	Class A	126
0.0379373	µm^3	Surface	1	Class A	127
0.01594	µm^3	Surface	1	Class A	129
0.663107	µm^3	Surface	1	Class A	130
0.0637602	µm^3	Surface	1	Class A	131
1.01506	µm^3	Surface	1	Class A	132
0.24994	µm^3	Surface	1	Class A	133
0.258867	µm^3	Surface	1	Class A	134
1.37658	µm^3	Surface	1	Class A	138
0.0701365	µm^3	Surface	1	Class A	139
0.0146648	µm^3	Surface	1	Class A	140
1.84299	µm^3	Surface	1	Class A	141
0.108711	µm^3	Surface	1	Class A	142
0.0398501	µm^3	Surface	1	Class A	143
0.31912	µm^3	Surface	1	Class A	144
0.0280545	µm^3	Surface	1	Class A	145
0.0108392	µm^3	Surface	1	Class A	147
0.0851201	µm^3	Surface	1	Class A	149
0.467045	µm^3	Surface	1	Class A	150
0.0277357	µm^3	Surface	1	Class A	152
0.170878	µm^3	Surface	1	Class A	156
0.0159401	µm^3	Surface	1	Class A	157
0.0838447	µm^3	Surface	1	Class A	158
2.51949	µm^3	Surface	1	Class A	160
0.0270981	µm^3	Surface	1	Class A	161
0.36981	µm^3	Surface	1	Class A	162
12.1154	µm^3	Surface	1	Class A	164
0.0487766	µm^3	Surface	1	Class A	165
0.0535586	µm^3	Surface	1	Class A	167
0.0108392	µm^3	Surface	1	Class A	170
10.9349	µm^3	Surface	1	Class A	171
0.0290109	µm^3	Surface	1	Class A	172
0.0108392	µm^3	Surface	1	Class A	174
1.81876	µm^3	Surface	1	Class A	175
2.00494	µm^3	Surface	1	Class A	179
0.0436757	µm^3	Surface	1	Class A	182
0.205627	µm^3	Surface	1	Class A	183
2.47453	µm^3	Surface	1	Class A	184
0.0223161	µm^3	Surface	1	Class A	186
2.92851	µm^3	Surface	1	Class A	187
0.325815	µm^3	Surface	1	Class A	189
0.10903	µm^3	Surface	1	Class A	190
0.0895833	µm^3	Surface	1	Class A	193
0.0108392	µm^3	Surface	1	Class A	194
0.446003	µm^3	Surface	1	Class A	195
0.671713	µm^3	Surface	1	Class A	197
41.3671	µm^3	Surface	1	Class A	198
0.0478201	µm^3	Surface	1	Class A	199
0.0108393	µm^3	Surface	1	Class A	200
2.20101	µm^3	Surface	1	Class A	201
0.0165777	µm^3	Surface	1	Class A	203
0.437395	µm^3	Surface	1	Class A	206
0.501794	µm^3	Surface	1	Class A	209
0.0108392	µm^3	Surface	1	Class A	210
0.0325177	µm^3	Surface	1	Class A	211
0.0634414	µm^3	Surface	1	Class A	213
0.0360245	µm^3	Surface	1	Class A	217
0.343986	µm^3	Surface	1	Class A	218
0.370447	µm^3	Surface	1	Class A	220
0.271937	µm^3	Surface	1	Class A	222
0.0290109	µm^3	Surface	1	Class A	224
0.243564	µm^3	Surface	1	Class A	227
0.494461	µm^3	Surface	1	Class A	229
1.14673	µm^3	Surface	1	Class A	230
0.0108393	µm^3	Surface	1	Class A	233
0.052921	µm^3	Surface	1	Class A	234
8.13325	µm^3	Surface	1	Class A	237
0.516458	µm^3	Surface	1	Class A	238
0.0204032	µm^3	Surface	1	Class A	240
0.202439	µm^3	Surface	1	Class A	242
3.14656	µm^3	Surface	1	Class A	243
1.02527	µm^3	Surface	1	Class A	244
0.125927	µm^3	Surface	1	Class A	247
0.0777874	µm^3	Surface	1	Class A	248
0.0108392	µm^3	Surface	1	Class A	249
0.0803379	µm^3	Surface	1	Class A	250
0.0226349	µm^3	Surface	1	Class A	251
1.47637	µm^3	Surface	1	Class A	252
1.75118	µm^3	Surface	1	Class A	253
0.163227	µm^3	Surface	1	Class A	254
2.66104	µm^3	Surface	1	Class A	259
0.0812943	µm^3	Surface	1	Class A	262
0.810393	µm^3	Surface	1	Class A	263
0.235913	µm^3	Surface	1	Class A	264
2.99131	µm^3	Surface	1	Class A	265
0.165139	µm^3	Surface	1	Class A	269
0.0357057	µm^3	Surface	1	Class A	272
0.0299673	µm^3	Surface	1	Class A	273
0.895513	µm^3	Surface	1	Class A	274
1.3836	µm^3	Surface	1	Class A	275
0.520921	µm^3	Surface	1	Class A	277
0.523791	µm^3	Surface	1	Class A	278
0.124651	µm^3	Surface	1	Class A	279
0.0768311	µm^3	Surface	1	Class A	280
0.0159401	µm^3	Surface	1	Class A	281
1.03292	µm^3	Surface	1	Class A	285
0.499243	µm^3	Surface	1	Class A	288
0.287559	µm^3	Surface	1	Class A	290
0.117319	µm^3	Surface	1	Class A	293
0.360246	µm^3	Surface	1	Class A	294
0.392125	µm^3	Surface	1	Class A	297
2.29792	µm^3	Surface	1	Class A	298
5.82768	µm^3	Surface	1	Class A	299
0.220929	µm^3	Surface	1	Class A	300
0.177253	µm^3	Surface	1	Class A	307
0.0838447	µm^3	Surface	1	Class A	308
0.884035	µm^3	Surface	1	Class A	309
0.0108393	µm^3	Surface	1	Class A	310
0.721766	µm^3	Surface	1	Class A	312
0.0420818	µm^3	Surface	1	Class A	314
0.0108392	µm^3	Surface	1	Class A	315
0.0433569	µm^3	Surface	1	Class A	316
1.92684	µm^3	Surface	1	Class A	318
5.43907	µm^3	Surface	1	Class A	319
