# Supplementary material for: Programmable artificial RNA condensates in mammalian cells
Source: Nat Nanotechnol. 2026 Apr 29;21(6):821–30. doi: 10.1038/s41565-026-02164-7 (PMC13293865; doi:10.1038/s41565-026-02164-7)
Supplement: Supplementary file 5 — Condensate volume and number quantification, as well as CCDFs, shown in Fig. 3. [file 41565_2026_2164_MOESM5_ESM.zip › Source Data Fig. 3/Condensate volume and number (Figure 3)/Condensate volume/10nt 4A Broccoli/outside/20250424_10ntABr_4arm_NucDFHBI40uM_20-40_sample1_3_5_outside.xls]

## Sheet: Detailed
Detailed
Volume	Unit	Category	Time	Outside	ID
0.0108392	µm^3	Surface	1	Class A	5
0.0223161	µm^3	Surface	1	Class A	10
0.0433571	µm^3	Surface	1	Class A	14
0.028692	µm^3	Surface	1	Class A	16
6.29856	µm^3	Surface	1	Class A	17
0.068861	µm^3	Surface	1	Class A	19
0.386387	µm^3	Surface	1	Class A	20
0.0535587	µm^3	Surface	1	Class A	22
0.268112	µm^3	Surface	1	Class A	24
0.0165777	µm^3	Surface	1	Class A	25
6.70726	µm^3	Surface	1	Class A	26
0.0159401	µm^3	Surface	1	Class A	29
0.0494143	µm^3	Surface	1	Class A	30
16.542	µm^3	Surface	1	Class A	31
0.0628037	µm^3	Surface	1	Class A	38
0.0108392	µm^3	Surface	1	Class A	40
1.40496	µm^3	Surface	1	Class A	42
0.446003	µm^3	Surface	1	Class A	43
0.0108392	µm^3	Surface	1	Class A	45
0.0698175	µm^3	Surface	1	Class A	48
0.01594	µm^3	Surface	1	Class A	49
0.287877	µm^3	Surface	1	Class A	51
0.0414442	µm^3	Surface	1	Class A	52
0.0774687	µm^3	Surface	1	Class A	54
0.0159401	µm^3	Surface	1	Class A	56
13.0769	µm^3	Surface	1	Class A	57
0.0226349	µm^3	Surface	1	Class A	58
