# Supplementary material for: Programmable artificial RNA condensates in mammalian cells
Source: Nat Nanotechnol. 2026 Apr 29;21(6):821–30. doi: 10.1038/s41565-026-02164-7 (PMC13293865; doi:10.1038/s41565-026-02164-7)
Supplement: Supplementary file 5 — Condensate volume and number quantification, as well as CCDFs, shown in Fig. 3. [file 41565_2026_2164_MOESM5_ESM.zip › Source Data Fig. 3/Condensate volume and number (Figure 3)/Condensate volume/10nt 4A Broccoli/outside/20250424_10ntABr_4arm_NucDFHBI40uM_20-40_sample2_1_1_outside.xls]

## Sheet: Detailed
Detailed
Volume	Unit	Category	Time	Outside	ID
2.08114	µm^3	Surface	1	Class A	2
0.0216785	µm^3	Surface	1	Class A	4
0.0108392	µm^3	Surface	1	Class A	6
0.0108393	µm^3	Surface	1	Class A	7
0.0592971	µm^3	Surface	1	Class A	8
0.569061	µm^3	Surface	1	Class A	9
0.429425	µm^3	Surface	1	Class A	10
3.00024	µm^3	Surface	1	Class A	12
0.208815	µm^3	Surface	1	Class A	13
1.29912	µm^3	Surface	1	Class A	16
0.0797004	µm^3	Surface	1	Class A	19
1.07532	µm^3	Surface	1	Class A	21
0.0108393	µm^3	Surface	1	Class A	22
0.0286922	µm^3	Surface	1	Class A	25
0.0165776	µm^3	Surface	1	Class A	26
119.574	µm^3	Surface	1	Class A	28
0.0299672	µm^3	Surface	1	Class A	30
0.0392127	µm^3	Surface	1	Class A	31
0.0357057	µm^3	Surface	1	Class A	32
0.0325177	µm^3	Surface	1	Class A	33
2.9301	µm^3	Surface	1	Class A	35
0.161313	µm^3	Surface	1	Class A	38
0.0165777	µm^3	Surface	1	Class A	41
0.262055	µm^3	Surface	1	Class A	42
4.05834	µm^3	Surface	1	Class A	43
0.0261417	µm^3	Surface	1	Class A	46
0.0165776	µm^3	Surface	1	Class A	47
0.0165776	µm^3	Surface	1	Class A	51
0.236232	µm^3	Surface	1	Class A	52
0.110305	µm^3	Surface	1	Class A	55
0.259823	µm^3	Surface	1	Class A	58
0.0902207	µm^3	Surface	1	Class A	60
0.599347	µm^3	Surface	1	Class A	64
0.0328365	µm^3	Surface	1	Class A	66
0.138041	µm^3	Surface	1	Class A	67
0.0372997	µm^3	Surface	1	Class A	69
0.051008	µm^3	Surface	1	Class A	70
0.0704553	µm^3	Surface	1	Class A	72
0.0108393	µm^3	Surface	1	Class A	73
4.79222	µm^3	Surface	1	Class A	76
0.0108393	µm^3	Surface	1	Class A	77
0.0286921	µm^3	Surface	1	Class A	78
0.0583406	µm^3	Surface	1	Class A	79
0.425918	µm^3	Surface	1	Class A	82
0.0108393	µm^3	Surface	1	Class A	83
0.0108392	µm^3	Surface	1	Class A	84
0.0108392	µm^3	Surface	1	Class A	85
0.0965967	µm^3	Surface	1	Class A	88
0.076831	µm^3	Surface	1	Class A	92
0.0589781	µm^3	Surface	1	Class A	94
0.0822506	µm^3	Surface	1	Class A	95
0.277357	µm^3	Surface	1	Class A	98
2.19399	µm^3	Surface	1	Class A	102
1.96127	µm^3	Surface	1	Class A	103
0.873835	µm^3	Surface	1	Class A	104
0.747588	µm^3	Surface	1	Class A	105
0.0165777	µm^3	Surface	1	Class A	106
0.0688609	µm^3	Surface	1	Class A	107
0.0299673	µm^3	Surface	1	Class A	113
0.0108393	µm^3	Surface	1	Class A	118
0.801466	µm^3	Surface	1	Class A	120
0.0108393	µm^3	Surface	1	Class A	122
0.163545	µm^3	Surface	1	Class A	124
0.0165777	µm^3	Surface	1	Class A	125
0.288197	µm^3	Surface	1	Class A	126
0.0876703	µm^3	Surface	1	Class A	128
0.0360247	µm^3	Surface	1	Class A	130
0.02391	µm^3	Surface	1	Class A	131
0.263011	µm^3	Surface	1	Class A	132
0.0216785	µm^3	Surface	1	Class A	133
0.270025	µm^3	Surface	1	Class A	134
0.0666295	µm^3	Surface	1	Class A	135
0.108711	µm^3	Surface	1	Class A	138
0.11955	µm^3	Surface	1	Class A	140
0.245158	µm^3	Surface	1	Class A	142
0.688293	µm^3	Surface	1	Class A	143
0.0506893	µm^3	Surface	1	Class A	145
0.235275	µm^3	Surface	1	Class A	148
0.165139	µm^3	Surface	1	Class A	149
0.232087	µm^3	Surface	1	Class A	150
0.0165776	µm^3	Surface	1	Class A	152
0.0108393	µm^3	Surface	1	Class A	153
0.0226348	µm^3	Surface	1	Class A	154
0.253447	µm^3	Surface	1	Class A	157
2.31705	µm^3	Surface	1	Class A	158
1.06384	µm^3	Surface	1	Class A	161
0.0548337	µm^3	Surface	1	Class A	162
0.0108392	µm^3	Surface	1	Class A	163
1.90356	µm^3	Surface	1	Class A	165
0.0168965	µm^3	Surface	1	Class A	166
0.0398501	µm^3	Surface	1	Class A	167
0.0159401	µm^3	Surface	1	Class A	170
0.993066	µm^3	Surface	1	Class A	171
0.406471	µm^3	Surface	1	Class A	173
0.0414442	µm^3	Surface	1	Class A	176
0.0108393	µm^3	Surface	1	Class A	181
0.0761934	µm^3	Surface	1	Class A	183
0.0270982	µm^3	Surface	1	Class A	184
1.30103	µm^3	Surface	1	Class A	185
1.14673	µm^3	Surface	1	Class A	187
0.0108393	µm^3	Surface	1	Class A	188
0.0312424	µm^3	Surface	1	Class A	189
0.0286922	µm^3	Surface	1	Class A	190
0.626445	µm^3	Surface	1	Class A	191
0.0165777	µm^3	Surface	1	Class A	195
0.100741	µm^3	Surface	1	Class A	197
0.0621662	µm^3	Surface	1	Class A	201
0.06918	µm^3	Surface	1	Class A	202
0.209452	µm^3	Surface	1	Class A	203
0.225074	µm^3	Surface	1	Class A	207
0.0108392	µm^3	Surface	1	Class A	209
0.0108392	µm^3	Surface	1	Class A	212
0.0165777	µm^3	Surface	1	Class A	213
0.514545	µm^3	Surface	1	Class A	216
5.22356	µm^3	Surface	1	Class A	217
0.0462261	µm^3	Surface	1	Class A	219
0.254084	µm^3	Surface	1	Class A	220
0.153025	µm^3	Surface	1	Class A	225
1.47669	µm^3	Surface	1	Class A	226
0.0312425	µm^3	Surface	1	Class A	228
0.965649	µm^3	Surface	1	Class A	229
0.355464	µm^3	Surface	1	Class A	232
0.022316	µm^3	Surface	1	Class A	233
0.0605722	µm^3	Surface	1	Class A	235
0.0816131	µm^3	Surface	1	Class A	238
0.410616	µm^3	Surface	1	Class A	239
0.0602533	µm^3	Surface	1	Class A	242
0.0108392	µm^3	Surface	1	Class A	244
1.0106	µm^3	Surface	1	Class A	245
0.189368	µm^3	Surface	1	Class A	246
0.0280545	µm^3	Surface	1	Class A	248
0.0159401	µm^3	Surface	1	Class A	250
0.095003	µm^3	Surface	1	Class A	251
0.882761	µm^3	Surface	1	Class A	252
0.190005	µm^3	Surface	1	Class A	254
0.33219	µm^3	Surface	1	Class A	255
0.261098	µm^3	Surface	1	Class A	256
0.314338	µm^3	Surface	1	Class A	258
0.0471826	µm^3	Surface	1	Class A	259
0.0554714	µm^3	Surface	1	Class A	260
1.58763	µm^3	Surface	1	Class A	261
0.0793815	µm^3	Surface	1	Class A	262
1.20858	µm^3	Surface	1	Class A	263
0.0414442	µm^3	Surface	1	Class A	266
0.0108392	µm^3	Surface	1	Class A	267
0.107436	µm^3	Surface	1	Class A	268
0.0816132	µm^3	Surface	1	Class A	271
0.131665	µm^3	Surface	1	Class A	272
0.423049	µm^3	Surface	1	Class A	273
0.262054	µm^3	Surface	1	Class A	274
0.027098	µm^3	Surface	1	Class A	276
0.221248	µm^3	Surface	1	Class A	277
0.0108392	µm^3	Surface	1	Class A	278
0.0159401	µm^3	Surface	1	Class A	281
0.0108392	µm^3	Surface	1	Class A	282
0.0433571	µm^3	Surface	1	Class A	283
0.0108392	µm^3	Surface	1	Class A	286
0.190006	µm^3	Surface	1	Class A	287
0.156531	µm^3	Surface	1	Class A	288
0.0793815	µm^3	Surface	1	Class A	289
0.0108393	µm^3	Surface	1	Class A	293
0.358014	µm^3	Surface	1	Class A	295
1.49964	µm^3	Surface	1	Class A	296
0.0108392	µm^3	Surface	1	Class A	297
0.0701362	µm^3	Surface	1	Class A	300
0.100741	µm^3	Surface	1	Class A	301
0.0168964	µm^3	Surface	1	Class A	304
1.52419	µm^3	Surface	1	Class A	306
0.0602534	µm^3	Surface	1	Class A	308
0.0567467	µm^3	Surface	1	Class A	309
0.0494142	µm^3	Surface	1	Class A	312
4.64142	µm^3	Surface	1	Class A	313
0.0286921	µm^3	Surface	1	Class A	314
1.01506	µm^3	Surface	1	Class A	316
0.0108392	µm^3	Surface	1	Class A	320
0.0108392	µm^3	Surface	1	Class A	322
0.625169	µm^3	Surface	1	Class A	324
0.0168965	µm^3	Surface	1	Class A	325
1.31442	µm^3	Surface	1	Class A	328
0.266518	µm^3	Surface	1	Class A	329
0.0108393	µm^3	Surface	1	Class A	330
0.860444	µm^3	Surface	1	Class A	331
0.438352	µm^3	Surface	1	Class A	332
0.290428	µm^3	Surface	1	Class A	333
0.0146649	µm^3	Surface	1	Class A	336
0.0424007	µm^3	Surface	1	Class A	337
0.0395313	µm^3	Surface	1	Class A	339
0.137084	µm^3	Surface	1	Class A	341
1.61218	µm^3	Surface	1	Class A	343
0.240057	µm^3	Surface	1	Class A	346
0.14091	µm^3	Surface	1	Class A	347
0.0621662	µm^3	Surface	1	Class A	349
0.165139	µm^3	Surface	1	Class A	350
0.0108392	µm^3	Surface	1	Class A	352
0.0223161	µm^3	Surface	1	Class A	353
0.0618473	µm^3	Surface	1	Class A	354
0.170559	µm^3	Surface	1	Class A	356
0.281501	µm^3	Surface	1	Class A	358
0.129752	µm^3	Surface	1	Class A	360
3.14593	µm^3	Surface	1	Class A	362
0.0280545	µm^3	Surface	1	Class A	364
0.601896	µm^3	Surface	1	Class A	368
0.515182	µm^3	Surface	1	Class A	369
0.291066	µm^3	Surface	1	Class A	371
0.0506893	µm^3	Surface	1	Class A	373
1.10305	µm^3	Surface	1	Class A	374
0.0219973	µm^3	Surface	1	Class A	375
5.80505	µm^3	Surface	1	Class A	376
0.0570655	µm^3	Surface	1	Class A	377
0.0357058	µm^3	Surface	1	Class A	378
1.14832	µm^3	Surface	1	Class A	379
0.323265	µm^3	Surface	1	Class A	380
0.106161	µm^3	Surface	1	Class A	383
0.233681	µm^3	Surface	1	Class A	384
0.0108393	µm^3	Surface	1	Class A	385
1.00741	µm^3	Surface	1	Class A	386
0.291384	µm^3	Surface	1	Class A	387
0.0663107	µm^3	Surface	1	Class A	390
2.60397	µm^3	Surface	1	Class A	391
0.720172	µm^3	Surface	1	Class A	392
5.78337	µm^3	Surface	1	Class A	393
0.182673	µm^3	Surface	1	Class A	394
0.648761	µm^3	Surface	1	Class A	395
1.84809	µm^3	Surface	1	Class A	396
0.0717303	µm^3	Surface	1	Class A	397
2.05818	µm^3	Surface	1	Class A	400
0.0280545	µm^3	Surface	1	Class A	401
0.523472	µm^3	Surface	1	Class A	402
0.208496	µm^3	Surface	1	Class A	406
0.0108392	µm^3	Surface	1	Class A	407
0.0146649	µm^3	Surface	1	Class A	409
0.0452697	µm^3	Surface	1	Class A	413
3.24125	µm^3	Surface	1	Class A	414
0.0165777	µm^3	Surface	1	Class A	415
0.0790627	µm^3	Surface	1	Class A	416
0.0165776	µm^3	Surface	1	Class A	417
0.0663106	µm^3	Surface	1	Class A	420
0.0318801	µm^3	Surface	1	Class A	423
0.0219973	µm^3	Surface	1	Class A	426
0.527616	µm^3	Surface	1	Class A	427
6.31672	µm^3	Surface	1	Class A	428
0.0159401	µm^3	Surface	1	Class A	429
2.30493	µm^3	Surface	1	Class A	430
0.0318802	µm^3	Surface	1	Class A	431
0.0277357	µm^3	Surface	1	Class A	432
0.0165776	µm^3	Surface	1	Class A	435
0.0108392	µm^3	Surface	1	Class A	437
3.50235	µm^3	Surface	1	Class A	438
0.587869	µm^3	Surface	1	Class A	439
0.0535586	µm^3	Surface	1	Class A	440
0.259823	µm^3	Surface	1	Class A	441
0.0165776	µm^3	Surface	1	Class A	442
2.95656	µm^3	Surface	1	Class A	443
3.22595	µm^3	Surface	1	Class A	444
0.0146648	µm^3	Surface	1	Class A	445
0.604766	µm^3	Surface	1	Class A	446
10.0642	µm^3	Surface	1	Class A	447
