# Supplementary material for: Programmable artificial RNA condensates in mammalian cells
Source: Nat Nanotechnol. 2026 Apr 29;21(6):821–30. doi: 10.1038/s41565-026-02164-7 (PMC13293865; doi:10.1038/s41565-026-02164-7)
Supplement: Supplementary file 5 — Condensate volume and number quantification, as well as CCDFs, shown in Fig. 3. [file 41565_2026_2164_MOESM5_ESM.zip › Source Data Fig. 3/Condensate volume and number (Figure 3)/Condensate volume/10nt 4A Broccoli/outside/20250424_10ntABr_4arm_NucDFHBI40uM_20-40_sample2_1_2_2 cells_outside.xls]

## Sheet: Detailed
Detailed
Volume	Unit	Category	Time	Outside	ID
0.112537	µm^3	Surface	1	Class A	0
0.0796997	µm^3	Surface	1	Class A	1
0.0414442	µm^3	Surface	1	Class A	2
0.0226348	µm^3	Surface	1	Class A	3
0.049733	µm^3	Surface	1	Class A	9
0.0168965	µm^3	Surface	1	Class A	10
0.11987	µm^3	Surface	1	Class A	11
6.52204	µm^3	Surface	1	Class A	14
0.315294	µm^3	Surface	1	Class A	17
0.0484577	µm^3	Surface	1	Class A	18
1.06065	µm^3	Surface	1	Class A	20
0.211365	µm^3	Surface	1	Class A	21
0.035706	µm^3	Surface	1	Class A	22
0.0108392	µm^3	Surface	1	Class A	23
0.267475	µm^3	Surface	1	Class A	25
0.222204	µm^3	Surface	1	Class A	26
0.386068	µm^3	Surface	1	Class A	27
0.417947	µm^3	Surface	1	Class A	28
0.234957	µm^3	Surface	1	Class A	29
0.115406	µm^3	Surface	1	Class A	30
0.277038	µm^3	Surface	1	Class A	32
0.788395	µm^3	Surface	1	Class A	33
0.0223161	µm^3	Surface	1	Class A	34
0.0108393	µm^3	Surface	1	Class A	35
0.438671	µm^3	Surface	1	Class A	36
4.02615	µm^3	Surface	1	Class A	37
0.0108392	µm^3	Surface	1	Class A	40
0.0286921	µm^3	Surface	1	Class A	42
0.424645	µm^3	Surface	1	Class A	49
0.0385751	µm^3	Surface	1	Class A	50
0.0745996	µm^3	Surface	1	Class A	51
0.09564	µm^3	Surface	1	Class A	55
0.0108392	µm^3	Surface	1	Class A	56
0.516138	µm^3	Surface	1	Class A	57
0.431658	µm^3	Surface	1	Class A	59
0.11445	µm^3	Surface	1	Class A	61
0.0659915	µm^3	Surface	1	Class A	62
0.111261	µm^3	Surface	1	Class A	63
0.133896	µm^3	Surface	1	Class A	64
0.0608913	µm^3	Surface	1	Class A	65
0.389256	µm^3	Surface	1	Class A	67
0.0337929	µm^3	Surface	1	Class A	68
0.0165776	µm^3	Surface	1	Class A	70
0.789351	µm^3	Surface	1	Class A	74
0.0624854	µm^3	Surface	1	Class A	75
0.0538775	µm^3	Surface	1	Class A	76
0.0433574	µm^3	Surface	1	Class A	77
0.238782	µm^3	Surface	1	Class A	79
0.0108394	µm^3	Surface	1	Class A	81
0.187455	µm^3	Surface	1	Class A	82
0.230175	µm^3	Surface	1	Class A	85
0.162908	µm^3	Surface	1	Class A	86
0.0108392	µm^3	Surface	1	Class A	90
0.207859	µm^3	Surface	1	Class A	92
0.0643978	µm^3	Surface	1	Class A	93
0.150794	µm^3	Surface	1	Class A	95
0.0197657	µm^3	Surface	1	Class A	98
0.173428	µm^3	Surface	1	Class A	99
0.0108393	µm^3	Surface	1	Class A	100
0.280864	µm^3	Surface	1	Class A	101
1.05045	µm^3	Surface	1	Class A	102
0.256954	µm^3	Surface	1	Class A	103
0.0165776	µm^3	Surface	1	Class A	105
0.0851199	µm^3	Surface	1	Class A	106
0.0165777	µm^3	Surface	1	Class A	107
0.309875	µm^3	Surface	1	Class A	108
0.0226348	µm^3	Surface	1	Class A	110
0.0108392	µm^3	Surface	1	Class A	112
0.0551522	µm^3	Surface	1	Class A	114
0.0567463	µm^3	Surface	1	Class A	115
0.0471826	µm^3	Surface	1	Class A	116
0.0841634	µm^3	Surface	1	Class A	117
0.212959	µm^3	Surface	1	Class A	118
0.750457	µm^3	Surface	1	Class A	120
0.957998	µm^3	Surface	1	Class A	121
0.0704545	µm^3	Surface	1	Class A	122
0.6647	µm^3	Surface	1	Class A	123
0.272257	µm^3	Surface	1	Class A	125
0.389256	µm^3	Surface	1	Class A	127
0.0165776	µm^3	Surface	1	Class A	128
0.01594	µm^3	Surface	1	Class A	130
0.240377	µm^3	Surface	1	Class A	131
0.65673	µm^3	Surface	1	Class A	132
0.104886	µm^3	Surface	1	Class A	133
0.465131	µm^3	Surface	1	Class A	136
0.158444	µm^3	Surface	1	Class A	137
0.101698	µm^3	Surface	1	Class A	139
0.330597	µm^3	Surface	1	Class A	140
0.0318802	µm^3	Surface	1	Class A	141
0.146012	µm^3	Surface	1	Class A	142
0.171515	µm^3	Surface	1	Class A	143
1.53535	µm^3	Surface	1	Class A	144
0.282459	µm^3	Surface	1	Class A	145
0.0165776	µm^3	Surface	1	Class A	146
0.605012	µm^3	Surface	1	Class A	148
0.162589	µm^3	Surface	1	Class A	150
0.110624	µm^3	Surface	1	Class A	151
0.0229536	µm^3	Surface	1	Class A	152
1.35714	µm^3	Surface	1	Class A	153
0.0828887	µm^3	Surface	1	Class A	155
0.320714	µm^3	Surface	1	Class A	156
0.378099	µm^3	Surface	1	Class A	158
0.041763	µm^3	Surface	1	Class A	160
0.0226349	µm^3	Surface	1	Class A	161
0.144417	µm^3	Surface	1	Class A	162
0.253128	µm^3	Surface	1	Class A	165
0.206264	µm^3	Surface	1	Class A	166
0.0219973	µm^3	Surface	1	Class A	167
0.0733241	µm^3	Surface	1	Class A	168
0.264923	µm^3	Surface	1	Class A	169
0.352275	µm^3	Surface	1	Class A	171
0.0108392	µm^3	Surface	1	Class A	172
0.560771	µm^3	Surface	1	Class A	174
0.378734	µm^3	Surface	1	Class A	175
0.182992	µm^3	Surface	1	Class A	176
0.45493	µm^3	Surface	1	Class A	177
1.40049	µm^3	Surface	1	Class A	178
0.311787	µm^3	Surface	1	Class A	179
0.580217	µm^3	Surface	1	Class A	180
0.109987	µm^3	Surface	1	Class A	183
0.193512	µm^3	Surface	1	Class A	184
0.823464	µm^3	Surface	1	Class A	185
0.139316	µm^3	Surface	1	Class A	186
0.0108392	µm^3	Surface	1	Class A	187
0.164183	µm^3	Surface	1	Class A	188
0.269387	µm^3	Surface	1	Class A	189
0.0165776	µm^3	Surface	1	Class A	190
0.0991468	µm^3	Surface	1	Class A	191
0.0605725	µm^3	Surface	1	Class A	193
0.0159401	µm^3	Surface	1	Class A	194
0.125608	µm^3	Surface	1	Class A	196
0.162908	µm^3	Surface	1	Class A	200
0.0108392	µm^3	Surface	1	Class A	202
0.141548	µm^3	Surface	1	Class A	203
0.150793	µm^3	Surface	1	Class A	205
0.1543	µm^3	Surface	1	Class A	206
0.2391	µm^3	Surface	1	Class A	207
0.570016	µm^3	Surface	1	Class A	208
0.0165776	µm^3	Surface	1	Class A	209
0.261736	µm^3	Surface	1	Class A	210
0.225392	µm^3	Surface	1	Class A	211
0.0943653	µm^3	Surface	1	Class A	212
0.0554718	µm^3	Surface	1	Class A	214
0.0286923	µm^3	Surface	1	Class A	215
0.220292	µm^3	Surface	1	Class A	216
0.228899	µm^3	Surface	1	Class A	218
0.0519647	µm^3	Surface	1	Class A	219
0.299674	µm^3	Surface	1	Class A	220
0.0844819	µm^3	Surface	1	Class A	221
0.0219973	µm^3	Surface	1	Class A	222
0.3137	µm^3	Surface	1	Class A	223
0.0420816	µm^3	Surface	1	Class A	225
0.195106	µm^3	Surface	1	Class A	227
0.0656731	µm^3	Surface	1	Class A	228
0.19415	µm^3	Surface	1	Class A	229
0.793836	µm^3	Surface	1	Class A	230
0.560772	µm^3	Surface	1	Class A	231
0.0551523	µm^3	Surface	1	Class A	232
0.0844824	µm^3	Surface	1	Class A	233
0.188093	µm^3	Surface	1	Class A	234
0.0360245	µm^3	Surface	1	Class A	235
0.0223162	µm^3	Surface	1	Class A	238
0.0216784	µm^3	Surface	1	Class A	243
0.0165778	µm^3	Surface	1	Class A	244
0.0424005	µm^3	Surface	1	Class A	246
0.149836	µm^3	Surface	1	Class A	247
0.197019	µm^3	Surface	1	Class A	248
0.528891	µm^3	Surface	1	Class A	250
0.0310408	µm^3	Surface	1	Class A	251
0.590417	µm^3	Surface	1	Class A	252
0.172152	µm^3	Surface	1	Class A	254
0.0793814	µm^3	Surface	1	Class A	255
0.0216784	µm^3	Surface	1	Class A	258
0.0108393	µm^3	Surface	1	Class A	259
0.064079	µm^3	Surface	1	Class A	260
0.230175	µm^3	Surface	1	Class A	261
0.722723	µm^3	Surface	1	Class A	262
0.0165778	µm^3	Surface	1	Class A	263
0.141229	µm^3	Surface	1	Class A	264
1.15119	µm^3	Surface	1	Class A	265
0.0219972	µm^3	Surface	1	Class A	266
1.28381	µm^3	Surface	1	Class A	269
0.221885	µm^3	Surface	1	Class A	270
0.0761936	µm^3	Surface	1	Class A	272
0.549295	µm^3	Surface	1	Class A	274
1.40623	µm^3	Surface	1	Class A	275
1.40368	µm^3	Surface	1	Class A	277
0.0373	µm^3	Surface	1	Class A	279
0.0165777	µm^3	Surface	1	Class A	280
0.0165777	µm^3	Surface	1	Class A	281
0.0108393	µm^3	Surface	1	Class A	283
1.30932	µm^3	Surface	1	Class A	284
0.238463	µm^3	Surface	1	Class A	285
0.153663	µm^3	Surface	1	Class A	286
0.179167	µm^3	Surface	1	Class A	287
0.0277357	µm^3	Surface	1	Class A	289
0.0299675	µm^3	Surface	1	Class A	290
0.110305	µm^3	Surface	1	Class A	291
0.0860763	µm^3	Surface	1	Class A	292
1.10528	µm^3	Surface	1	Class A	293
0.188093	µm^3	Surface	1	Class A	294
0.284371	µm^3	Surface	1	Class A	295
0.410935	µm^3	Surface	1	Class A	296
0.220292	µm^3	Surface	1	Class A	297
0.022316	µm^3	Surface	1	Class A	298
0.126245	µm^3	Surface	1	Class A	301
35.3518	µm^3	Surface	1	Class A	303
0.223479	µm^3	Surface	1	Class A	305
0.343349	µm^3	Surface	1	Class A	306
0.0567466	µm^3	Surface	1	Class A	307
0.460029	µm^3	Surface	1	Class A	308
0.0341119	µm^3	Surface	1	Class A	309
0.0902207	µm^3	Surface	1	Class A	310
1.7515	µm^3	Surface	1	Class A	311
2.19507	µm^3	Surface	1	Class A	312
0.0914955	µm^3	Surface	1	Class A	313
0.014665	µm^3	Surface	1	Class A	316
0.14123	µm^3	Surface	1	Class A	318
0.807843	µm^3	Surface	1	Class A	319
1.03005	µm^3	Surface	1	Class A	320
0.172153	µm^3	Surface	1	Class A	322
0.111581	µm^3	Surface	1	Class A	324
0.713478	µm^3	Surface	1	Class A	326
0.175659	µm^3	Surface	1	Class A	327
0.423049	µm^3	Surface	1	Class A	328
0.0223161	µm^3	Surface	1	Class A	329
0.0165777	µm^3	Surface	1	Class A	331
0.445685	µm^3	Surface	1	Class A	332
0.160038	µm^3	Surface	1	Class A	333
0.0341118	µm^3	Surface	1	Class A	334
0.928349	µm^3	Surface	1	Class A	336
0.0828882	µm^3	Surface	1	Class A	337
0.115405	µm^3	Surface	1	Class A	342
0.091815	µm^3	Surface	1	Class A	344
0.0108393	µm^3	Surface	1	Class A	348
0.239738	µm^3	Surface	1	Class A	350
0.0159401	µm^3	Surface	1	Class A	351
1.16745	µm^3	Surface	1	Class A	352
0.0223161	µm^3	Surface	1	Class A	353
0.0165776	µm^3	Surface	1	Class A	355
0.705826	µm^3	Surface	1	Class A	356
0.226668	µm^3	Surface	1	Class A	357
0.612735	µm^3	Surface	1	Class A	359
0.264604	µm^3	Surface	1	Class A	362
0.0914958	µm^3	Surface	1	Class A	366
0.0401688	µm^3	Surface	1	Class A	367
0.679364	µm^3	Surface	1	Class A	368
0.13836	µm^3	Surface	1	Class A	369
0.0758751	µm^3	Surface	1	Class A	370
0.0299672	µm^3	Surface	1	Class A	372
0.0226348	µm^3	Surface	1	Class A	373
0.1543	µm^3	Surface	1	Class A	374
1.75086	µm^3	Surface	1	Class A	375
0.432614	µm^3	Surface	1	Class A	376
0.097234	µm^3	Surface	1	Class A	377
0.774049	µm^3	Surface	1	Class A	378
0.0806564	µm^3	Surface	1	Class A	379
0.0165776	µm^3	Surface	1	Class A	380
0.0669483	µm^3	Surface	1	Class A	381
0.0270982	µm^3	Surface	1	Class A	382
0.0108392	µm^3	Surface	1	Class A	384
0.205308	µm^3	Surface	1	Class A	385
0.553121	µm^3	Surface	1	Class A	386
0.118276	µm^3	Surface	1	Class A	387
0.795408	µm^3	Surface	1	Class A	388
1.82163	µm^3	Surface	1	Class A	390
0.329322	µm^3	Surface	1	Class A	391
0.0682237	µm^3	Surface	1	Class A	392
0.0108392	µm^3	Surface	1	Class A	394
2.457	µm^3	Surface	1	Class A	395
0.0688611	µm^3	Surface	1	Class A	396
3.38567	µm^3	Surface	1	Class A	397
0.253128	µm^3	Surface	1	Class A	399
0.117319	µm^3	Surface	1	Class A	400
0.0108392	µm^3	Surface	1	Class A	403
0.0108392	µm^3	Surface	1	Class A	407
0.378097	µm^3	Surface	1	Class A	408
0.306049	µm^3	Surface	1	Class A	410
3.62987	µm^3	Surface	1	Class A	413
0.149517	µm^3	Surface	1	Class A	414
0.848327	µm^3	Surface	1	Class A	415
0.0299672	µm^3	Surface	1	Class A	416
0.914641	µm^3	Surface	1	Class A	418
0.170558	µm^3	Surface	1	Class A	420
0.308282	µm^3	Surface	1	Class A	421
1.95106	µm^3	Surface	1	Class A	422
1.13844	µm^3	Surface	1	Class A	426
0.397546	µm^3	Surface	1	Class A	427
0.133897	µm^3	Surface	1	Class A	428
0.0800191	µm^3	Surface	1	Class A	429
0.0165776	µm^3	Surface	1	Class A	430
1.23057	µm^3	Surface	1	Class A	432
0.0943653	µm^3	Surface	1	Class A	433
3.05508	µm^3	Surface	1	Class A	434
0.244202	µm^3	Surface	1	Class A	436
1.75181	µm^3	Surface	1	Class A	437
0.760021	µm^3	Surface	1	Class A	438
0.0108392	µm^3	Surface	1	Class A	439
0.0749184	µm^3	Surface	1	Class A	441
0.407747	µm^3	Surface	1	Class A	442
0.0108392	µm^3	Surface	1	Class A	444
0.0812941	µm^3	Surface	1	Class A	446
0.760024	µm^3	Surface	1	Class A	447
0.741532	µm^3	Surface	1	Class A	448
0.188411	µm^3	Surface	1	Class A	449
0.921335	µm^3	Surface	1	Class A	450
0.109986	µm^3	Surface	1	Class A	451
1.26947	µm^3	Surface	1	Class A	454
1.67179	µm^3	Surface	1	Class A	455
9.58141	µm^3	Surface	1	Class A	459
0.329641	µm^3	Surface	1	Class A	460
0.0529209	µm^3	Surface	1	Class B	462
0.647166	µm^3	Surface	1	Class A	463
0.272256	µm^3	Surface	1	Class A	465
0.168645	µm^3	Surface	1	Class A	466
1.11485	µm^3	Surface	1	Class A	467
2.4892	µm^3	Surface	1	Class A	468
0.387026	µm^3	Surface	1	Class A	470
0.0108392	µm^3	Surface	1	Class A	471
0.01594	µm^3	Surface	1	Class B	474
0.0108393	µm^3	Surface	1	Class B	476
0.0108393	µm^3	Surface	1	Class B	480
0.578944	µm^3	Surface	1	Class A	481
0.0108392	µm^3	Surface	1	Class B	483
0.0223162	µm^3	Surface	1	Class B	485
0.089583	µm^3	Surface	1	Class B	486
0.022316	µm^3	Surface	1	Class B	489
0.0529211	µm^3	Surface	1	Class B	492
0.515501	µm^3	Surface	1	Class B	494
0.0226348	µm^3	Surface	1	Class B	495
0.0433573	µm^3	Surface	1	Class B	498
0.0424006	µm^3	Surface	1	Class B	499
0.0280546	µm^3	Surface	1	Class B	501
0.0557903	µm^3	Surface	1	Class B	502
0.192556	µm^3	Surface	1	Class B	503
0.0165777	µm^3	Surface	1	Class B	504
0.0226349	µm^3	Surface	1	Class B	505
0.129114	µm^3	Surface	1	Class B	506
0.0108393	µm^3	Surface	1	Class B	509
0.0299673	µm^3	Surface	1	Class B	510
0.027098	µm^3	Surface	1	Class B	511
0.0127521	µm^3	Surface	1	Class B	512
0.0127521	µm^3	Surface	1	Class B	513
0.16227	µm^3	Surface	1	Class B	515
0.01594	µm^3	Surface	1	Class B	516
0.0223162	µm^3	Surface	1	Class B	519
0.0108393	µm^3	Surface	1	Class B	520
0.0210409	µm^3	Surface	1	Class B	522
0.01594	µm^3	Surface	1	Class B	523
0.0758748	µm^3	Surface	1	Class B	525
0.0462264	µm^3	Surface	1	Class B	527
0.0806566	µm^3	Surface	1	Class B	531
0.0165777	µm^3	Surface	1	Class B	532
0.13549	µm^3	Surface	1	Class B	534
0.0605723	µm^3	Surface	1	Class B	537
0.0277359	µm^3	Surface	1	Class B	538
0.0522832	µm^3	Surface	1	Class B	539
0.0242289	µm^3	Surface	1	Class B	541
0.0433569	µm^3	Surface	1	Class B	543
0.0165778	µm^3	Surface	1	Class B	546
0.0165777	µm^3	Surface	1	Class B	547
0.106479	µm^3	Surface	1	Class B	548
0.0299673	µm^3	Surface	1	Class B	553
0.0494142	µm^3	Surface	1	Class B	554
0.147924	µm^3	Surface	1	Class B	556
0.438989	µm^3	Surface	1	Class B	557
0.142185	µm^3	Surface	1	Class B	558
0.108711	µm^3	Surface	1	Class B	560
0.137085	µm^3	Surface	1	Class B	562
0.022635	µm^3	Surface	1	Class B	563
0.764486	µm^3	Surface	1	Class B	564
0.0899019	µm^3	Surface	1	Class B	566
0.133896	µm^3	Surface	1	Class B	567
0.0165776	µm^3	Surface	1	Class B	571
0.0108392	µm^3	Surface	1	Class B	577
0.022316	µm^3	Surface	1	Class B	578
0.01594	µm^3	Surface	1	Class B	580
0.134215	µm^3	Surface	1	Class B	581
0.0108392	µm^3	Surface	1	Class B	582
0.0357059	µm^3	Surface	1	Class B	585
0.0223161	µm^3	Surface	1	Class B	587
0.028692	µm^3	Surface	1	Class B	588
0.293297	µm^3	Surface	1	Class B	589
0.0828883	µm^3	Surface	1	Class B	590
0.127521	µm^3	Surface	1	Class B	591
0.0219973	µm^3	Surface	1	Class B	595
0.39882	µm^3	Surface	1	Class B	599
0.146649	µm^3	Surface	1	Class B	601
0.0583408	µm^3	Surface	1	Class B	602
0.0357057	µm^3	Surface	1	Class B	603
0.097872	µm^3	Surface	1	Class B	604
0.948753	µm^3	Surface	1	Class B	605
0.201163	µm^3	Surface	1	Class B	606
0.102335	µm^3	Surface	1	Class B	607
0.0599344	µm^3	Surface	1	Class B	608
0.0108393	µm^3	Surface	1	Class B	609
0.118913	µm^3	Surface	1	Class B	611
0.950028	µm^3	Surface	1	Class B	612
0.447278	µm^3	Surface	1	Class B	613
0.0685422	µm^3	Surface	1	Class B	614
0.0108393	µm^3	Surface	1	Class B	616
0.0165776	µm^3	Surface	1	Class B	618
0.0484578	µm^3	Surface	1	Class B	619
0.0165777	µm^3	Surface	1	Class B	620
0.14091	µm^3	Surface	1	Class B	623
0.0108392	µm^3	Surface	1	Class B	624
0.0165776	µm^3	Surface	1	Class B	627
0.0108393	µm^3	Surface	1	Class B	628
0.0108392	µm^3	Surface	1	Class B	632
0.124651	µm^3	Surface	1	Class B	633
0.0165777	µm^3	Surface	1	Class B	634
0.022635	µm^3	Surface	1	Class B	635
0.0108392	µm^3	Surface	1	Class B	636
0.124014	µm^3	Surface	1	Class B	637
0.0487765	µm^3	Surface	1	Class B	638
0.0108393	µm^3	Surface	1	Class B	639
0.0398502	µm^3	Surface	1	Class B	640
0.176616	µm^3	Surface	1	Class B	642
0.0165776	µm^3	Surface	1	Class B	643
0.0165776	µm^3	Surface	1	Class B	644
0.0905393	µm^3	Surface	1	Class B	645
0.0146648	µm^3	Surface	1	Class B	646
0.0165776	µm^3	Surface	1	Class B	648
0.0602534	µm^3	Surface	1	Class B	649
0.0165776	µm^3	Surface	1	Class B	651
0.0956403	µm^3	Surface	1	Class B	653
0.210409	µm^3	Surface	1	Class B	654
0.0165777	µm^3	Surface	1	Class B	656
0.074918	µm^3	Surface	1	Class B	657
0.0940463	µm^3	Surface	1	Class B	658
0.123057	µm^3	Surface	1	Class B	659
0.0774683	µm^3	Surface	1	Class B	660
0.0360245	µm^3	Surface	1	Class B	661
0.275443	µm^3	Surface	1	Class B	662
0.0258229	µm^3	Surface	1	Class B	665
0.0494143	µm^3	Surface	1	Class B	666
0.196063	µm^3	Surface	1	Class B	668
0.0159401	µm^3	Surface	1	Class B	669
0.0108393	µm^3	Surface	1	Class B	670
0.0108393	µm^3	Surface	1	Class B	672
0.0108393	µm^3	Surface	1	Class B	673
0.265879	µm^3	Surface	1	Class B	674
0.0165777	µm^3	Surface	1	Class B	675
0.0497328	µm^3	Surface	1	Class B	678
0.244839	µm^3	Surface	1	Class B	679
0.0226349	µm^3	Surface	1	Class B	681
0.0165777	µm^3	Surface	1	Class B	683
0.221248	µm^3	Surface	1	Class B	684
0.0165776	µm^3	Surface	1	Class B	688
0.0108393	µm^3	Surface	1	Class B	689
0.115087	µm^3	Surface	1	Class B	690
0.172472	µm^3	Surface	1	Class B	692
0.177891	µm^3	Surface	1	Class B	693
0.0108392	µm^3	Surface	1	Class B	694
0.0168965	µm^3	Surface	1	Class B	695
0.139634	µm^3	Surface	1	Class B	697
0.044632	µm^3	Surface	1	Class B	700
0.028692	µm^3	Surface	1	Class B	701
0.374273	µm^3	Surface	1	Class B	702
0.438989	µm^3	Surface	1	Class B	703
0.614649	µm^3	Surface	1	Class B	704
0.022635	µm^3	Surface	1	Class B	707
0.528572	µm^3	Surface	1	Class B	709
0.0892644	µm^3	Surface	1	Class B	711
0.0146649	µm^3	Surface	1	Class B	712
0.0108392	µm^3	Surface	1	Class B	713
0.0299673	µm^3	Surface	1	Class B	714
0.0108393	µm^3	Surface	1	Class B	716
0.0223161	µm^3	Surface	1	Class B	717
0.0108393	µm^3	Surface	1	Class B	718
0.0108392	µm^3	Surface	1	Class B	719
0.0108392	µm^3	Surface	1	Class B	720
0.0165776	µm^3	Surface	1	Class B	721
0.0526021	µm^3	Surface	1	Class B	724
0.0280544	µm^3	Surface	1	Class B	726
0.043357	µm^3	Surface	1	Class B	727
0.102654	µm^3	Surface	1	Class B	728
0.0165777	µm^3	Surface	1	Class B	729
0.0640791	µm^3	Surface	1	Class B	731
0.215191	µm^3	Surface	1	Class B	733
0.11158	µm^3	Surface	1	Class B	734
0.0758746	µm^3	Surface	1	Class B	736
0.0879892	µm^3	Surface	1	Class B	737
0.0911769	µm^3	Surface	1	Class B	738
0.0736428	µm^3	Surface	1	Class B	739
0.225711	µm^3	Surface	1	Class B	740
0.104248	µm^3	Surface	1	Class B	742
0.0165777	µm^3	Surface	1	Class B	744
0.093409	µm^3	Surface	1	Class B	746
0.130071	µm^3	Surface	1	Class B	747
0.271937	µm^3	Surface	1	Class B	748
0.0730055	µm^3	Surface	1	Class B	750
0.022316	µm^3	Surface	1	Class B	751
0.0108392	µm^3	Surface	1	Class B	754
0.0165777	µm^3	Surface	1	Class B	755
0.0800194	µm^3	Surface	1	Class B	756
0.556946	µm^3	Surface	1	Class B	757
0.0168965	µm^3	Surface	1	Class B	758
0.157169	µm^3	Surface	1	Class B	759
0.0108392	µm^3	Surface	1	Class B	761
0.0401691	µm^3	Surface	1	Class B	762
0.0165776	µm^3	Surface	1	Class B	763
2.06201	µm^3	Surface	1	Class B	764
0.0108392	µm^3	Surface	1	Class B	766
0.0165777	µm^3	Surface	1	Class B	768
0.0108392	µm^3	Surface	1	Class B	769
0.0108392	µm^3	Surface	1	Class B	770
0.0838447	µm^3	Surface	1	Class B	772
0.0108392	µm^3	Surface	1	Class B	773
0.12242	µm^3	Surface	1	Class B	775
0.0165776	µm^3	Surface	1	Class B	776
0.0108393	µm^3	Surface	1	Class B	777
0.0223161	µm^3	Surface	1	Class B	780
0.0299673	µm^3	Surface	1	Class B	781
0.0854389	µm^3	Surface	1	Class B	782
0.416354	µm^3	Surface	1	Class B	784
0.0299675	µm^3	Surface	1	Class B	785
0.0108392	µm^3	Surface	1	Class B	787
0.054834	µm^3	Surface	1	Class B	788
0.0924523	µm^3	Surface	1	Class B	789
0.136447	µm^3	Surface	1	Class B	790
0.119232	µm^3	Surface	1	Class B	796
0.038575	µm^3	Surface	1	Class B	797
0.0280545	µm^3	Surface	1	Class B	798
0.0844822	µm^3	Surface	1	Class B	799
0.214873	µm^3	Surface	1	Class B	802
0.0717304	µm^3	Surface	1	Class B	803
0.133259	µm^3	Surface	1	Class B	804
0.0165777	µm^3	Surface	1	Class B	805
0.124332	µm^3	Surface	1	Class B	809
0.143779	µm^3	Surface	1	Class B	812
0.0226348	µm^3	Surface	1	Class B	813
0.0226348	µm^3	Surface	1	Class B	815
0.129752	µm^3	Surface	1	Class B	816
0.0745994	µm^3	Surface	1	Class B	817
0.174384	µm^3	Surface	1	Class B	818
0.0108393	µm^3	Surface	1	Class B	819
0.0108393	µm^3	Surface	1	Class B	820
0.0108392	µm^3	Surface	1	Class B	823
0.0592972	µm^3	Surface	1	Class B	824
0.573524	µm^3	Surface	1	Class B	826
0.0876703	µm^3	Surface	1	Class B	827
0.0726865	µm^3	Surface	1	Class B	828
0.0204033	µm^3	Surface	1	Class B	829
0.024229	µm^3	Surface	1	Class B	830
0.27927	µm^3	Surface	1	Class B	831
0.0165778	µm^3	Surface	1	Class B	832
0.0168964	µm^3	Surface	1	Class B	833
0.0165777	µm^3	Surface	1	Class B	834
0.0640788	µm^3	Surface	1	Class B	840
0.515502	µm^3	Surface	1	Class B	843
0.276401	µm^3	Surface	1	Class B	844
0.214234	µm^3	Surface	1	Class B	845
0.02391	µm^3	Surface	1	Class B	846
0.104567	µm^3	Surface	1	Class B	848
0.0165777	µm^3	Surface	1	Class B	849
0.21551	µm^3	Surface	1	Class B	850
0.393401	µm^3	Surface	1	Class B	851
0.0108393	µm^3	Surface	1	Class B	852
0.0685422	µm^3	Surface	1	Class B	854
0.0242289	µm^3	Surface	1	Class B	856
0.0586594	µm^3	Surface	1	Class B	857
0.548019	µm^3	Surface	1	Class B	858
0.945883	µm^3	Surface	1	Class B	859
0.0344305	µm^3	Surface	1	Class B	860
0.521241	µm^3	Surface	1	Class B	861
0.0108392	µm^3	Surface	1	Class B	862
0.0471826	µm^3	Surface	1	Class B	863
0.0165777	µm^3	Surface	1	Class B	866
0.0761936	µm^3	Surface	1	Class B	867
0.058022	µm^3	Surface	1	Class B	868
0.691479	µm^3	Surface	1	Class B	870
0.0165778	µm^3	Surface	1	Class B	871
0.100104	µm^3	Surface	1	Class B	872
0.116681	µm^3	Surface	1	Class B	873
0.0506894	µm^3	Surface	1	Class B	876
0.0165776	µm^3	Surface	1	Class B	879
0.022635	µm^3	Surface	1	Class B	880
0.0159401	µm^3	Surface	1	Class B	881
0.0165777	µm^3	Surface	1	Class B	887
1.62334	µm^3	Surface	1	Class B	889
1.86084	µm^3	Surface	1	Class B	891
0.179485	µm^3	Surface	1	Class B	892
0.0108392	µm^3	Surface	1	Class B	893
0.405834	µm^3	Surface	1	Class B	895
0.0165777	µm^3	Surface	1	Class B	896
0.0165776	µm^3	Surface	1	Class B	897
0.250897	µm^3	Surface	1	Class B	898
0.0108392	µm^3	Surface	1	Class B	899
0.0541963	µm^3	Surface	1	Class B	904
0.0484579	µm^3	Surface	1	Class B	908
0.0446322	µm^3	Surface	1	Class B	909
0.0286921	µm^3	Surface	1	Class B	910
0.2289	µm^3	Surface	1	Class B	911
1.71419	µm^3	Surface	1	Class B	912
0.0943651	µm^3	Surface	1	Class B	913
0.029011	µm^3	Surface	1	Class B	915
0.827608	µm^3	Surface	1	Class B	916
0.0165776	µm^3	Surface	1	Class B	917
0.299354	µm^3	Surface	1	Class B	920
0.116681	µm^3	Surface	1	Class B	923
0.137722	µm^3	Surface	1	Class B	924
0.0848011	µm^3	Surface	1	Class B	925
0.273532	µm^3	Surface	1	Class B	926
0.25536	µm^3	Surface	1	Class B	927
0.137722	µm^3	Surface	1	Class B	928
0.246114	µm^3	Surface	1	Class B	930
0.230812	µm^3	Surface	1	Class B	932
0.0108392	µm^3	Surface	1	Class B	934
0.0433571	µm^3	Surface	1	Class B	937
0.565234	µm^3	Surface	1	Class B	938
0.0165777	µm^3	Surface	1	Class B	939
0.525704	µm^3	Surface	1	Class B	942
0.0165777	µm^3	Surface	1	Class B	944
0.987965	µm^3	Surface	1	Class B	946
0.348768	µm^3	Surface	1	Class B	948
0.0417631	µm^3	Surface	1	Class B	949
0.483622	µm^3	Surface	1	Class B	950
0.0385749	µm^3	Surface	1	Class B	953
0.10903	µm^3	Surface	1	Class B	954
0.108711	µm^3	Surface	1	Class B	955
0.0280545	µm^3	Surface	1	Class B	959
0.282458	µm^3	Surface	1	Class B	960
0.384155	µm^3	Surface	1	Class B	961
0.0223161	µm^3	Surface	1	Class B	963
0.0165777	µm^3	Surface	1	Class B	965
0.224754	µm^3	Surface	1	Class B	967
0.0739619	µm^3	Surface	1	Class B	971
0.0277358	µm^3	Surface	1	Class B	973
0.0165777	µm^3	Surface	1	Class B	974
0.0108392	µm^3	Surface	1	Class B	976
0.0471826	µm^3	Surface	1	Class B	978
0.216466	µm^3	Surface	1	Class B	982
0.0223162	µm^3	Surface	1	Class B	983
0.0280546	µm^3	Surface	1	Class B	985
0.0283733	µm^3	Surface	1	Class B	986
0.0599346	µm^3	Surface	1	Class B	987
0.0226349	µm^3	Surface	1	Class B	988
0.128795	µm^3	Surface	1	Class B	990
0.0280545	µm^3	Surface	1	Class B	992
0.070455	µm^3	Surface	1	Class B	995
0.0366622	µm^3	Surface	1	Class B	996
0.0165777	µm^3	Surface	1	Class B	998
0.056109	µm^3	Surface	1	Class B	999
0.049733	µm^3	Surface	1	Class B	1001
0.03188	µm^3	Surface	1	Class B	1002
0.746632	µm^3	Surface	1	Class B	1003
1.29465	µm^3	Surface	1	Class B	1004
0.825376	µm^3	Surface	1	Class B	1006
0.0679046	µm^3	Surface	1	Class B	1007
0.213916	µm^3	Surface	1	Class B	1009
1.41707	µm^3	Surface	1	Class B	1010
0.0108392	µm^3	Surface	1	Class B	1013
0.0226349	µm^3	Surface	1	Class B	1016
0.0108392	µm^3	Surface	1	Class B	1019
0.793816	µm^3	Surface	1	Class B	1020
0.0168964	µm^3	Surface	1	Class B	1021
0.130709	µm^3	Surface	1	Class B	1023
0.0797006	µm^3	Surface	1	Class B	1025
0.022316	µm^3	Surface	1	Class B	1026
0.621981	µm^3	Surface	1	Class B	1027
0.145054	µm^3	Surface	1	Class B	1028
0.982544	µm^3	Surface	1	Class B	1029
0.0605723	µm^3	Surface	1	Class B	1032
0.0165777	µm^3	Surface	1	Class B	1033
0.558221	µm^3	Surface	1	Class B	1035
0.0165776	µm^3	Surface	1	Class B	1039
9.39571	µm^3	Surface	1	Class B	1040
0.171515	µm^3	Surface	1	Class B	1042
0.568422	µm^3	Surface	1	Class B	1043
0.0876703	µm^3	Surface	1	Class B	1046
0.052921	µm^3	Surface	1	Class B	1047
0.0108393	µm^3	Surface	1	Class B	1048
0.0108393	µm^3	Surface	1	Class B	1052
0.493823	µm^3	Surface	1	Class B	1058
0.049733	µm^3	Surface	1	Class B	1061
0.0277356	µm^3	Surface	1	Class B	1062
0.0487765	µm^3	Surface	1	Class B	1063
0.0216785	µm^3	Surface	1	Class B	1065
0.0223161	µm^3	Surface	1	Class B	1066
0.0468638	µm^3	Surface	1	Class B	1067
0.575436	µm^3	Surface	1	Class B	1071
0.0541961	µm^3	Surface	1	Class B	1074
0.0108393	µm^3	Surface	1	Class B	1076
0.0108393	µm^3	Surface	1	Class B	1079
0.0357058	µm^3	Surface	1	Class B	1080
2.80513	µm^3	Surface	1	Class B	1081
0.583726	µm^3	Surface	1	Class B	1082
0.0108392	µm^3	Surface	1	Class B	1083
0.0108392	µm^3	Surface	1	Class B	1084
0.397227	µm^3	Surface	1	Class B	1085
0.06918	µm^3	Surface	1	Class B	1086
0.0433569	µm^3	Surface	1	Class B	1087
0.0108392	µm^3	Surface	1	Class B	1088
0.0108392	µm^3	Surface	1	Class B	1089
0.0108393	µm^3	Surface	1	Class B	1092
0.0548337	µm^3	Surface	1	Class B	1093
0.0165776	µm^3	Surface	1	Class B	1094
0.0643978	µm^3	Surface	1	Class B	1095
0.726867	µm^3	Surface	1	Class B	1099
0.033793	µm^3	Surface	1	Class B	1100
0.0223161	µm^3	Surface	1	Class B	1103
0.0883081	µm^3	Surface	1	Class B	1106
0.187392	µm^3	Surface	1	Class B	1108
0.0108392	µm^3	Surface	1	Class B	1110
0.526978	µm^3	Surface	1	Class B	1111
0.0165777	µm^3	Surface	1	Class B	1112
0.109668	µm^3	Surface	1	Class B	1113
0.202439	µm^3	Surface	1	Class B	1114
0.21551	µm^3	Surface	1	Class B	1115
0.072049	µm^3	Surface	1	Class B	1118
0.0108393	µm^3	Surface	1	Class B	1119
1.88667	µm^3	Surface	1	Class B	1120
0.0350681	µm^3	Surface	1	Class B	1121
0.169921	µm^3	Surface	1	Class B	1122
0.0408065	µm^3	Surface	1	Class B	1125
0.0433568	µm^3	Surface	1	Class B	1126
0.609766	µm^3	Surface	1	Class B	1127
0.126883	µm^3	Surface	1	Class B	1128
0.332509	µm^3	Surface	1	Class B	1129
0.0430381	µm^3	Surface	1	Class B	1130
0.0299673	µm^3	Surface	1	Class B	1132
0.964866	µm^3	Surface	1	Class B	1133
0.0612098	µm^3	Surface	1	Class B	1134
0.506575	µm^3	Surface	1	Class B	1135
0.0978721	µm^3	Surface	1	Class B	1137
0.0226348	µm^3	Surface	1	Class B	1138
0.01594	µm^3	Surface	1	Class B	1139
0.365983	µm^3	Surface	1	Class B	1141
0.0108392	µm^3	Surface	1	Class B	1142
0.022316	µm^3	Surface	1	Class B	1144
0.231131	µm^3	Surface	1	Class B	1145
0.0108392	µm^3	Surface	1	Class B	1146
0.296804	µm^3	Surface	1	Class B	1151
0.101379	µm^3	Surface	1	Class B	1152
0.0108393	µm^3	Surface	1	Class B	1153
0.965331	µm^3	Surface	1	Class B	1154
0.0108393	µm^3	Surface	1	Class B	1155
0.0226349	µm^3	Surface	1	Class B	1156
0.0417631	µm^3	Surface	1	Class B	1158
0.0612099	µm^3	Surface	1	Class B	1159
0.0165777	µm^3	Surface	1	Class B	1160
0.482347	µm^3	Surface	1	Class B	1161
0.0242289	µm^3	Surface	1	Class B	1162
0.685741	µm^3	Surface	1	Class B	1164
0.0165777	µm^3	Surface	1	Class B	1169
0.0165776	µm^3	Surface	1	Class B	1170
0.0204033	µm^3	Surface	1	Class B	1171
0.0165776	µm^3	Surface	1	Class B	1172
0.0165777	µm^3	Surface	1	Class B	1173
0.059616	µm^3	Surface	1	Class B	1175
1.08647	µm^3	Surface	1	Class B	1176
0.0478202	µm^3	Surface	1	Class B	1177
0.0216784	µm^3	Surface	1	Class B	1180
0.0283734	µm^3	Surface	1	Class B	1181
0.0605723	µm^3	Surface	1	Class B	1182
0.0108393	µm^3	Surface	1	Class B	1183
0.0108392	µm^3	Surface	1	Class B	1185
0.0921335	µm^3	Surface	1	Class B	1186
0.0165777	µm^3	Surface	1	Class B	1187
1.23408	µm^3	Surface	1	Class B	1190
0.0628039	µm^3	Surface	1	Class B	1191
0.354507	µm^3	Surface	1	Class B	1192
0.043357	µm^3	Surface	1	Class B	1193
0.851519	µm^3	Surface	1	Class B	1196
0.0812942	µm^3	Surface	1	Class B	1198
0.0777875	µm^3	Surface	1	Class B	1199
3.26452	µm^3	Surface	1	Class B	1200
0.0108392	µm^3	Surface	1	Class B	1202
0.173747	µm^3	Surface	1	Class B	1203
0.0605723	µm^3	Surface	1	Class B	1204
0.137722	µm^3	Surface	1	Class B	1207
0.0548339	µm^3	Surface	1	Class B	1209
0.0168965	µm^3	Surface	1	Class B	1210
0.0223161	µm^3	Surface	1	Class B	1211
0.383199	µm^3	Surface	1	Class B	1213
1.07659	µm^3	Surface	1	Class B	1214
0.184586	µm^3	Surface	1	Class B	1216
0.0108392	µm^3	Surface	1	Class B	1217
0.365346	µm^3	Surface	1	Class B	1218
0.0108392	µm^3	Surface	1	Class B	1222
0.0280545	µm^3	Surface	1	Class B	1223
0.0360245	µm^3	Surface	1	Class B	1225
0.0414442	µm^3	Surface	1	Class B	1226
0.550888	µm^3	Surface	1	Class B	1228
0.0108392	µm^3	Surface	1	Class B	1229
0.0223161	µm^3	Surface	1	Class B	1230
0.0108392	µm^3	Surface	1	Class B	1234
0.109986	µm^3	Surface	1	Class B	1235
0.334742	µm^3	Surface	1	Class B	1237
0.0615286	µm^3	Surface	1	Class B	1238
0.0165777	µm^3	Surface	1	Class B	1240
0.0165776	µm^3	Surface	1	Class B	1241
0.0280546	µm^3	Surface	1	Class B	1243
0.108711	µm^3	Surface	1	Class B	1246
0.493185	µm^3	Surface	1	Class B	1247
0.0223161	µm^3	Surface	1	Class B	1248
0.0108392	µm^3	Surface	1	Class B	1251
2.84562	µm^3	Surface	1	Class B	1252
0.0219973	µm^3	Surface	1	Class B	1255
0.0165776	µm^3	Surface	1	Class B	1257
0.0341118	µm^3	Surface	1	Class B	1259
0.0376186	µm^3	Surface	1	Class B	1261
0.51327	µm^3	Surface	1	Class B	1266
1.29656	µm^3	Surface	1	Class B	1267
0.0159401	µm^3	Surface	1	Class B	1268
0.0548338	µm^3	Surface	1	Class B	1271
12.457	µm^3	Surface	1	Class B	1274
44.9033	µm^3	Surface	1	Class B	1276
0.988954	µm^3	Surface	1	Class B	1278
2.1815	µm^3	Surface	1	Class A	1279
0.465486	µm^3	Surface	1	Class A	1280
25.8914	µm^3	Surface	1	Class A	1281
5.39022	µm^3	Surface	1	Class A	1283
