# Supplementary material for: Programmable artificial RNA condensates in mammalian cells
Source: Nat Nanotechnol. 2026 Apr 29;21(6):821–30. doi: 10.1038/s41565-026-02164-7 (PMC13293865; doi:10.1038/s41565-026-02164-7)
Supplement: Supplementary file 5 — Condensate volume and number quantification, as well as CCDFs, shown in Fig. 3. [file 41565_2026_2164_MOESM5_ESM.zip › Source Data Fig. 3/Condensate volume and number (Figure 3)/Condensate volume/10nt 4A Broccoli/outside/20250424_10ntABr_4arm_NucDFHBI40uM_20-40_sample2_1_3_outside.xls]

## Sheet: Detailed
Detailed
Volume	Unit	Category	Time	Outside	ID
0.0226349	µm^3	Surface	1	Class A	0
0.0341118	µm^3	Surface	1	Class A	3
0.202758	µm^3	Surface	1	Class A	5
0.276082	µm^3	Surface	1	Class A	7
0.0226349	µm^3	Surface	1	Class A	9
0.223161	µm^3	Surface	1	Class A	10
0.110624	µm^3	Surface	1	Class A	11
0.0797003	µm^3	Surface	1	Class A	12
0.0806567	µm^3	Surface	1	Class A	13
0.295847	µm^3	Surface	1	Class A	14
0.0216785	µm^3	Surface	1	Class A	16
0.67299	µm^3	Surface	1	Class A	18
0.49733	µm^3	Surface	1	Class A	19
0.0165777	µm^3	Surface	1	Class A	20
0.0679045	µm^3	Surface	1	Class A	21
0.0704551	µm^3	Surface	1	Class A	23
0.235913	µm^3	Surface	1	Class A	24
0.0404876	µm^3	Surface	1	Class A	25
0.0274169	µm^3	Surface	1	Class A	27
0.181717	µm^3	Surface	1	Class A	35
0.0908582	µm^3	Surface	1	Class A	37
0.113493	µm^3	Surface	1	Class A	38
0.269387	µm^3	Surface	1	Class A	39
0.431976	µm^3	Surface	1	Class A	41
0.0108393	µm^3	Surface	1	Class A	42
0.475014	µm^3	Surface	1	Class A	44
0.01594	µm^3	Surface	1	Class A	45
0.0548338	µm^3	Surface	1	Class A	47
0.264923	µm^3	Surface	1	Class A	48
0.0165777	µm^3	Surface	1	Class A	51
0.0108393	µm^3	Surface	1	Class A	55
0.0484578	µm^3	Surface	1	Class A	57
1.87933	µm^3	Surface	1	Class A	59
0.0628039	µm^3	Surface	1	Class A	62
0.0790627	µm^3	Surface	1	Class A	63
0.0216784	µm^3	Surface	1	Class A	64
0.130071	µm^3	Surface	1	Class A	66
0.0401691	µm^3	Surface	1	Class A	67
0.0159401	µm^3	Surface	1	Class A	68
0.0165777	µm^3	Surface	1	Class A	69
0.139954	µm^3	Surface	1	Class A	71
0.608911	µm^3	Surface	1	Class A	73
0.0548338	µm^3	Surface	1	Class A	76
0.116044	µm^3	Surface	1	Class A	78
1.53662	µm^3	Surface	1	Class A	79
0.0879891	µm^3	Surface	1	Class A	81
0.119232	µm^3	Surface	1	Class A	82
0.0159401	µm^3	Surface	1	Class A	83
0.0972344	µm^3	Surface	1	Class A	84
0.02391	µm^3	Surface	1	Class A	85
0.0969155	µm^3	Surface	1	Class A	88
0.0165777	µm^3	Surface	1	Class A	90
0.0433571	µm^3	Surface	1	Class A	92
0.102973	µm^3	Surface	1	Class A	94
0.0360245	µm^3	Surface	1	Class A	95
0.0159401	µm^3	Surface	1	Class A	99
0.102973	µm^3	Surface	1	Class A	101
0.0557902	µm^3	Surface	1	Class A	102
0.290109	µm^3	Surface	1	Class A	103
0.0561089	µm^3	Surface	1	Class A	104
0.0567465	µm^3	Surface	1	Class A	106
0.763209	µm^3	Surface	1	Class A	109
1.73237	µm^3	Surface	1	Class A	110
0.529848	µm^3	Surface	1	Class A	111
0.0277358	µm^3	Surface	1	Class A	112
0.0165776	µm^3	Surface	1	Class A	113
0.0717303	µm^3	Surface	1	Class A	114
0.0165776	µm^3	Surface	1	Class A	115
0.118275	µm^3	Surface	1	Class A	116
0.0357058	µm^3	Surface	1	Class A	117
9.26309	µm^3	Surface	1	Class A	118
1.6125	µm^3	Surface	1	Class A	119
0.0165777	µm^3	Surface	1	Class A	120
0.0643978	µm^3	Surface	1	Class A	121
0.0433569	µm^3	Surface	1	Class A	122
2.72352	µm^3	Surface	1	Class A	125
0.0108393	µm^3	Surface	1	Class A	129
0.0223161	µm^3	Surface	1	Class A	130
0.052921	µm^3	Surface	1	Class A	133
1.46904	µm^3	Surface	1	Class A	135
0.100104	µm^3	Surface	1	Class A	136
0.0108392	µm^3	Surface	1	Class A	137
0.27927	µm^3	Surface	1	Class A	139
0.0360245	µm^3	Surface	1	Class A	141
0.162589	µm^3	Surface	1	Class A	143
0.0108393	µm^3	Surface	1	Class A	145
0.322945	µm^3	Surface	1	Class A	146
0.0165777	µm^3	Surface	1	Class A	147
0.02391	µm^3	Surface	1	Class A	150
1.11644	µm^3	Surface	1	Class A	154
0.10903	µm^3	Surface	1	Class A	158
0.188412	µm^3	Surface	1	Class A	162
0.0315613	µm^3	Surface	1	Class A	166
0.0223161	µm^3	Surface	1	Class A	170
0.0806567	µm^3	Surface	1	Class A	171
0.0219973	µm^3	Surface	1	Class A	172
0.24739	µm^3	Surface	1	Class A	176
0.10361	µm^3	Surface	1	Class A	178
0.0223161	µm^3	Surface	1	Class A	181
0.0223162	µm^3	Surface	1	Class A	182
0.0299673	µm^3	Surface	1	Class A	184
0.0108393	µm^3	Surface	1	Class A	185
0.0159401	µm^3	Surface	1	Class A	186
0.151112	µm^3	Surface	1	Class A	189
0.0471826	µm^3	Surface	1	Class A	190
0.0223161	µm^3	Surface	1	Class A	192
0.0653542	µm^3	Surface	1	Class A	193
1.35172	µm^3	Surface	1	Class A	195
0.29266	µm^3	Surface	1	Class A	196
0.0765125	µm^3	Surface	1	Class A	198
0.210408	µm^3	Surface	1	Class A	199
0.0331554	µm^3	Surface	1	Class A	205
0.0108392	µm^3	Surface	1	Class A	207
0.231769	µm^3	Surface	1	Class A	210
0.146011	µm^3	Surface	1	Class A	213
0.0210409	µm^3	Surface	1	Class A	214
0.0219973	µm^3	Surface	1	Class A	215
0.0223161	µm^3	Surface	1	Class A	217
0.0363433	µm^3	Surface	1	Class A	219
0.0223161	µm^3	Surface	1	Class A	222
0.0988285	µm^3	Surface	1	Class A	223
0.0108392	µm^3	Surface	1	Class A	225
0.0108393	µm^3	Surface	1	Class A	226
0.537499	µm^3	Surface	1	Class A	227
2.36519	µm^3	Surface	1	Class A	228
0.131346	µm^3	Surface	1	Class A	229
0.0223161	µm^3	Surface	1	Class A	231
0.0165776	µm^3	Surface	1	Class A	232
0.0165776	µm^3	Surface	1	Class A	233
0.455248	µm^3	Surface	1	Class A	235
0.0223161	µm^3	Surface	1	Class A	237
119.296	µm^3	Surface	1	Class A	240
0.0947392	µm^3	Surface	1	Class A	241
48.0376	µm^3	Surface	1	Class A	242
9.02985	µm^3	Surface	1	Class A	243
