# Supplementary material for: Programmable artificial RNA condensates in mammalian cells
Source: Nat Nanotechnol. 2026 Apr 29;21(6):821–30. doi: 10.1038/s41565-026-02164-7 (PMC13293865; doi:10.1038/s41565-026-02164-7)
Supplement: Supplementary file 5 — Condensate volume and number quantification, as well as CCDFs, shown in Fig. 3. [file 41565_2026_2164_MOESM5_ESM.zip › Source Data Fig. 3/Condensate volume and number (Figure 3)/Condensate volume/10nt 4A Broccoli/outside/20250424_10ntABr_4arm_NucDFHBI40uM_20-40_sample2_1_4_outside.xls]

## Sheet: Detailed
Detailed
Volume	Unit	Category	Time	Outside	ID
0.0494142	µm^3	Surface	1	Class A	0
0.102335	µm^3	Surface	1	Class A	1
0.0411253	µm^3	Surface	1	Class A	5
0.957041	µm^3	Surface	1	Class A	10
0.248665	µm^3	Surface	1	Class A	11
0.108711	µm^3	Surface	1	Class A	13
0.0108392	µm^3	Surface	1	Class A	16
0.178847	µm^3	Surface	1	Class A	17
0.0219974	µm^3	Surface	1	Class A	18
0.187136	µm^3	Surface	1	Class A	19
0.0940463	µm^3	Surface	1	Class A	21
1.08488	µm^3	Surface	1	Class A	26
0.0108392	µm^3	Surface	1	Class A	29
0.195744	µm^3	Surface	1	Class A	30
0.299992	µm^3	Surface	1	Class A	32
0.346856	µm^3	Surface	1	Class A	33
1.44417	µm^3	Surface	1	Class A	34
1.04184	µm^3	Surface	1	Class A	36
0.149837	µm^3	Surface	1	Class A	37
0.0165776	µm^3	Surface	1	Class A	38
0.100741	µm^3	Surface	1	Class A	40
0.0883079	µm^3	Surface	1	Class A	41
1.22133	µm^3	Surface	1	Class A	42
1.98964	µm^3	Surface	1	Class A	43
0.0226348	µm^3	Surface	1	Class A	44
0.148562	µm^3	Surface	1	Class A	45
0.109668	µm^3	Surface	1	Class A	46
0.63314	µm^3	Surface	1	Class A	47
0.0283733	µm^3	Surface	1	Class A	48
0.0475014	µm^3	Surface	1	Class A	49
0.12242	µm^3	Surface	1	Class A	50
0.382242	µm^3	Surface	1	Class A	51
0.0159401	µm^3	Surface	1	Class A	53
0.0226348	µm^3	Surface	1	Class A	56
0.0781063	µm^3	Surface	1	Class A	58
4.81072	µm^3	Surface	1	Class A	60
0.302224	µm^3	Surface	1	Class A	61
1.22739	µm^3	Surface	1	Class A	62
0.0981909	µm^3	Surface	1	Class A	63
0.0108393	µm^3	Surface	1	Class A	64
0.065992	µm^3	Surface	1	Class A	67
0.0529213	µm^3	Surface	1	Class A	70
0.573524	µm^3	Surface	1	Class A	71
0.0745994	µm^3	Surface	1	Class A	72
0.0165778	µm^3	Surface	1	Class A	73
0.416992	µm^3	Surface	1	Class A	74
0.0548337	µm^3	Surface	1	Class A	75
0.0462261	µm^3	Surface	1	Class A	76
0.0615285	µm^3	Surface	1	Class A	77
0.0357057	µm^3	Surface	1	Class A	79
0.109986	µm^3	Surface	1	Class A	80
0.0337929	µm^3	Surface	1	Class A	81
0.0165776	µm^3	Surface	1	Class A	83
0.049733	µm^3	Surface	1	Class A	84
0.543557	µm^3	Surface	1	Class A	85
0.0357056	µm^3	Surface	1	Class A	86
0.0165776	µm^3	Surface	1	Class A	87
0.0165777	µm^3	Surface	1	Class A	88
1.04726	µm^3	Surface	1	Class A	89
0.0108393	µm^3	Surface	1	Class A	90
0.0490954	µm^3	Surface	1	Class A	91
0.187136	µm^3	Surface	1	Class A	93
0.149518	µm^3	Surface	1	Class A	94
0.0280544	µm^3	Surface	1	Class A	97
0.099466	µm^3	Surface	1	Class A	98
0.0334741	µm^3	Surface	1	Class A	99
0.0360245	µm^3	Surface	1	Class A	100
0.0165777	µm^3	Surface	1	Class A	109
0.103292	µm^3	Surface	1	Class A	110
0.0414442	µm^3	Surface	1	Class A	113
0.0981906	µm^3	Surface	1	Class A	116
0.040169	µm^3	Surface	1	Class A	117
0.442815	µm^3	Surface	1	Class A	118
0.0586595	µm^3	Surface	1	Class A	120
0.0819318	µm^3	Surface	1	Class A	121
0.0803381	µm^3	Surface	1	Class A	124
0.0337929	µm^3	Surface	1	Class A	126
0.469914	µm^3	Surface	1	Class A	128
0.0372998	µm^3	Surface	1	Class A	129
0.541325	µm^3	Surface	1	Class A	130
0.1543	µm^3	Surface	1	Class A	131
0.0108392	µm^3	Surface	1	Class A	132
0.167052	µm^3	Surface	1	Class A	133
0.626444	µm^3	Surface	1	Class A	134
0.0497329	µm^3	Surface	1	Class A	135
0.306049	µm^3	Surface	1	Class A	136
2.16275	µm^3	Surface	1	Class A	137
0.0226349	µm^3	Surface	1	Class A	138
0.0108392	µm^3	Surface	1	Class A	139
0.0108393	µm^3	Surface	1	Class A	140
4.48553	µm^3	Surface	1	Class A	141
0.216785	µm^3	Surface	1	Class A	142
0.956402	µm^3	Surface	1	Class A	143
1.94246	µm^3	Surface	1	Class A	144
2.16594	µm^3	Surface	1	Class A	145
0.0280545	µm^3	Surface	1	Class A	146
0.428788	µm^3	Surface	1	Class A	148
0.0108393	µm^3	Surface	1	Class A	149
0.0372997	µm^3	Surface	1	Class A	151
0.0165777	µm^3	Surface	1	Class A	154
0.100104	µm^3	Surface	1	Class A	156
0.520283	µm^3	Surface	1	Class A	158
0.142823	µm^3	Surface	1	Class A	159
0.182354	µm^3	Surface	1	Class A	160
0.282139	µm^3	Surface	1	Class A	161
1.80633	µm^3	Surface	1	Class A	162
0.0618475	µm^3	Surface	1	Class A	164
0.0226348	µm^3	Surface	1	Class A	165
0.01594	µm^3	Surface	1	Class A	170
0.075237	µm^3	Surface	1	Class A	171
0.0159401	µm^3	Surface	1	Class A	172
28.8295	µm^3	Surface	1	Class A	175
0.526979	µm^3	Surface	1	Class A	176
0.0350681	µm^3	Surface	1	Class A	177
0.0108392	µm^3	Surface	1	Class A	178
0.0108393	µm^3	Surface	1	Class A	179
2.86634	µm^3	Surface	1	Class A	180
0.0608912	µm^3	Surface	1	Class A	181
0.0318801	µm^3	Surface	1	Class A	183
0.283734	µm^3	Surface	1	Class A	184
0.0449509	µm^3	Surface	1	Class A	187
0.386068	µm^3	Surface	1	Class A	188
1.08265	µm^3	Surface	1	Class A	192
0.0108393	µm^3	Surface	1	Class A	193
3.16665	µm^3	Surface	1	Class A	195
0.0280545	µm^3	Surface	1	Class A	196
0.155575	µm^3	Surface	1	Class A	197
0.041763	µm^3	Surface	1	Class A	198
0.0108392	µm^3	Surface	1	Class A	200
0.0108392	µm^3	Surface	1	Class A	201
0.0490953	µm^3	Surface	1	Class A	203
0.0739621	µm^3	Surface	1	Class A	204
0.0165776	µm^3	Surface	1	Class A	206
0.0223161	µm^3	Surface	1	Class A	207
0.120188	µm^3	Surface	1	Class A	208
0.0975531	µm^3	Surface	1	Class A	209
0.0108392	µm^3	Surface	1	Class A	215
0.068861	µm^3	Surface	1	Class A	216
0.0876703	µm^3	Surface	1	Class A	217
0.11955	µm^3	Surface	1	Class A	218
0.0312425	µm^3	Surface	1	Class A	219
0.317845	µm^3	Surface	1	Class A	220
0.094365	µm^3	Surface	1	Class A	222
0.0165777	µm^3	Surface	1	Class A	227
0.0516458	µm^3	Surface	1	Class A	229
0.276719	µm^3	Surface	1	Class A	231
0.0108392	µm^3	Surface	1	Class A	233
0.0261417	µm^3	Surface	1	Class A	234
1.02208	µm^3	Surface	1	Class A	235
0.109668	µm^3	Surface	1	Class A	239
4.50912	µm^3	Surface	1	Class A	240
0.243564	µm^3	Surface	1	Class A	244
1.77349	µm^3	Surface	1	Class A	248
0.0694986	µm^3	Surface	1	Class A	249
0.0771498	µm^3	Surface	1	Class A	252
0.0411254	µm^3	Surface	1	Class A	253
0.10106	µm^3	Surface	1	Class A	254
0.0108392	µm^3	Surface	1	Class A	255
0.0538774	µm^3	Surface	1	Class A	256
0.495736	µm^3	Surface	1	Class A	257
0.254085	µm^3	Surface	1	Class A	258
0.279589	µm^3	Surface	1	Class A	259
0.179804	µm^3	Surface	1	Class A	260
0.0503706	µm^3	Surface	1	Class A	263
0.0216785	µm^3	Surface	1	Class A	264
0.190005	µm^3	Surface	1	Class A	267
0.492229	µm^3	Surface	1	Class A	268
22.7477	µm^3	Surface	1	Class A	271
0.0108393	µm^3	Surface	1	Class A	272
0.0108392	µm^3	Surface	1	Class A	273
0.290747	µm^3	Surface	1	Class A	277
0.125289	µm^3	Surface	1	Class A	280
0.184267	µm^3	Surface	1	Class A	281
0.0165776	µm^3	Surface	1	Class A	284
0.220929	µm^3	Surface	1	Class A	285
0.28182	µm^3	Surface	1	Class A	286
0.0277357	µm^3	Surface	1	Class A	287
0.663744	µm^3	Surface	1	Class A	288
0.0902206	µm^3	Surface	1	Class A	289
0.0165777	µm^3	Surface	1	Class A	290
0.0210408	µm^3	Surface	1	Class A	291
0.0414443	µm^3	Surface	1	Class A	292
0.573842	µm^3	Surface	1	Class A	293
0.421455	µm^3	Surface	1	Class A	295
0.354507	µm^3	Surface	1	Class A	296
0.0108392	µm^3	Surface	1	Class A	297
0.306049	µm^3	Surface	1	Class A	298
0.319438	µm^3	Surface	1	Class A	299
0.23687	µm^3	Surface	1	Class A	300
16.8308	µm^3	Surface	1	Class A	302
0.840998	µm^3	Surface	1	Class A	303
0.0299673	µm^3	Surface	1	Class A	306
0.263967	µm^3	Surface	1	Class A	308
0.0108392	µm^3	Surface	1	Class A	309
0.458755	µm^3	Surface	1	Class A	311
0.0886267	µm^3	Surface	1	Class A	312
3.41308	µm^3	Surface	1	Class A	313
0.0551526	µm^3	Surface	1	Class A	314
0.0408067	µm^3	Surface	1	Class A	316
1.79836	µm^3	Surface	1	Class A	317
2.41907	µm^3	Surface	1	Class A	319
0.302861	µm^3	Surface	1	Class A	320
0.475651	µm^3	Surface	1	Class A	321
0.0165776	µm^3	Surface	1	Class A	322
0.115725	µm^3	Surface	1	Class A	325
0.0165776	µm^3	Surface	1	Class A	330
1.43078	µm^3	Surface	1	Class A	331
0.331235	µm^3	Surface	1	Class A	333
0.169921	µm^3	Surface	1	Class A	335
6.65434	µm^3	Surface	1	Class A	338
0.0108392	µm^3	Surface	1	Class A	339
0.749183	µm^3	Surface	1	Class A	340
0.267793	µm^3	Surface	1	Class A	341
0.0535586	µm^3	Surface	1	Class A	342
2.50737	µm^3	Surface	1	Class A	343
0.0879891	µm^3	Surface	1	Class A	344
0.444728	µm^3	Surface	1	Class A	345
0.0717303	µm^3	Surface	1	Class A	347
0.0165776	µm^3	Surface	1	Class A	349
0.644319	µm^3	Surface	1	Class A	350
0.183948	µm^3	Surface	1	Class A	351
0.0455886	µm^3	Surface	1	Class A	352
0.0825696	µm^3	Surface	1	Class A	353
13.2963	µm^3	Surface	1	Class A	355
17.0365	µm^3	Surface	1	Class A	356
