# Supplementary material for: Programmable artificial RNA condensates in mammalian cells
Source: Nat Nanotechnol. 2026 Apr 29;21(6):821–30. doi: 10.1038/s41565-026-02164-7 (PMC13293865; doi:10.1038/s41565-026-02164-7)
Supplement: Supplementary file 5 — Condensate volume and number quantification, as well as CCDFs, shown in Fig. 3. [file 41565_2026_2164_MOESM5_ESM.zip › Source Data Fig. 3/Condensate volume and number (Figure 3)/Condensate volume/10nt 4A Broccoli/outside/20250424_10ntABr_4arm_NucDFHBI40uM_20-40_sample2_2_1_outside.xls]

## Sheet: Detailed
Detailed
Volume	Unit	Category	Time	Outside	ID
0.0165776	µm^3	Surface	1	Class A	6
0.192556	µm^3	Surface	1	Class A	13
0.0360246	µm^3	Surface	1	Class A	14
0.0165776	µm^3	Surface	1	Class A	16
0.0889454	µm^3	Surface	1	Class A	17
0.0277356	µm^3	Surface	1	Class A	19
0.0360245	µm^3	Surface	1	Class A	20
0.022316	µm^3	Surface	1	Class A	22
0.0280546	µm^3	Surface	1	Class A	26
0.0168964	µm^3	Surface	1	Class A	32
0.0108393	µm^3	Surface	1	Class A	33
0.0108392	µm^3	Surface	1	Class A	35
0.0108393	µm^3	Surface	1	Class A	38
0.0631227	µm^3	Surface	1	Class A	42
0.0219972	µm^3	Surface	1	Class A	46
0.0331553	µm^3	Surface	1	Class A	47
0.0108393	µm^3	Surface	1	Class A	50
0.216466	µm^3	Surface	1	Class A	55
0.0787439	µm^3	Surface	1	Class A	58
0.142185	µm^3	Surface	1	Class A	60
0.0168965	µm^3	Surface	1	Class A	61
0.0165777	µm^3	Surface	1	Class A	62
0.0889454	µm^3	Surface	1	Class A	65
0.0165778	µm^3	Surface	1	Class A	68
0.0159401	µm^3	Surface	1	Class A	70
0.0816132	µm^3	Surface	1	Class A	72
0.0108392	µm^3	Surface	1	Class A	76
0.152387	µm^3	Surface	1	Class A	78
0.0165777	µm^3	Surface	1	Class A	79
0.0771498	µm^3	Surface	1	Class A	85
0.0280545	µm^3	Surface	1	Class A	89
0.0350682	µm^3	Surface	1	Class A	90
0.107755	µm^3	Surface	1	Class A	93
0.0417629	µm^3	Surface	1	Class A	94
0.0108393	µm^3	Surface	1	Class A	97
0.112218	µm^3	Surface	1	Class A	98
0.0159401	µm^3	Surface	1	Class A	104
0.0108392	µm^3	Surface	1	Class A	105
0.0341118	µm^3	Surface	1	Class A	107
0.0159401	µm^3	Surface	1	Class A	108
0.0411253	µm^3	Surface	1	Class A	112
0.498605	µm^3	Surface	1	Class A	115
0.0168964	µm^3	Surface	1	Class A	116
0.0548339	µm^3	Surface	1	Class A	117
0.0270981	µm^3	Surface	1	Class A	123
0.82952	µm^3	Surface	1	Class A	129
0.0484579	µm^3	Surface	1	Class A	131
0.0108392	µm^3	Surface	1	Class A	132
0.0226349	µm^3	Surface	1	Class A	134
0.987008	µm^3	Surface	1	Class A	140
0.0449509	µm^3	Surface	1	Class A	141
0.0475013	µm^3	Surface	1	Class A	142
0.0226348	µm^3	Surface	1	Class A	143
2.19335	µm^3	Surface	1	Class A	147
1.7703	µm^3	Surface	1	Class A	151
0.049414	µm^3	Surface	1	Class A	152
0.411891	µm^3	Surface	1	Class A	153
0.0841636	µm^3	Surface	1	Class A	156
0.0331555	µm^3	Surface	1	Class A	164
0.411892	µm^3	Surface	1	Class A	167
0.0108392	µm^3	Surface	1	Class A	169
0.0312426	µm^3	Surface	1	Class A	171
0.0592969	µm^3	Surface	1	Class A	173
0.0108392	µm^3	Surface	1	Class A	176
0.0357058	µm^3	Surface	1	Class A	177
0.0108392	µm^3	Surface	1	Class A	178
0.572248	µm^3	Surface	1	Class A	180
5.0208	µm^3	Surface	1	Class A	183
0.0229538	µm^3	Surface	1	Class A	189
0.125289	µm^3	Surface	1	Class A	193
0.86172	µm^3	Surface	1	Class A	194
0.0290109	µm^3	Surface	1	Class A	195
0.0108393	µm^3	Surface	1	Class A	199
0.0226348	µm^3	Surface	1	Class A	200
0.0159401	µm^3	Surface	1	Class A	202
0.341435	µm^3	Surface	1	Class A	203
0.0108393	µm^3	Surface	1	Class A	204
0.0165777	µm^3	Surface	1	Class A	206
0.0277358	µm^3	Surface	1	Class A	207
0.180761	µm^3	Surface	1	Class A	209
0.394995	µm^3	Surface	1	Class A	211
0.0108393	µm^3	Surface	1	Class A	215
0.0159401	µm^3	Surface	1	Class A	217
0.0108392	µm^3	Surface	1	Class A	218
0.0286921	µm^3	Surface	1	Class A	225
0.221248	µm^3	Surface	1	Class A	229
0.0168965	µm^3	Surface	1	Class A	230
0.100741	µm^3	Surface	1	Class A	233
0.0108392	µm^3	Surface	1	Class A	236
0.0108393	µm^3	Surface	1	Class A	238
0.0765121	µm^3	Surface	1	Class A	240
0.0108392	µm^3	Surface	1	Class A	241
0.744083	µm^3	Surface	1	Class A	245
0.0280546	µm^3	Surface	1	Class A	246
1.09699	µm^3	Surface	1	Class A	247
0.757472	µm^3	Surface	1	Class A	248
10.2032	µm^3	Surface	1	Class A	249
0.0168965	µm^3	Surface	1	Class A	250
0.0586594	µm^3	Surface	1	Class A	255
0.0969158	µm^3	Surface	1	Class A	257
0.0471827	µm^3	Surface	1	Class A	258
6.55041	µm^3	Surface	1	Class A	259
0.01594	µm^3	Surface	1	Class A	264
0.0159401	µm^3	Surface	1	Class A	266
0.46545	µm^3	Surface	1	Class A	270
0.01594	µm^3	Surface	1	Class A	272
0.0108392	µm^3	Surface	1	Class A	275
0.104248	µm^3	Surface	1	Class A	279
0.169921	µm^3	Surface	1	Class A	280
0.0210408	µm^3	Surface	1	Class A	281
0.028692	µm^3	Surface	1	Class A	285
0.028692	µm^3	Surface	1	Class A	286
0.0216784	µm^3	Surface	1	Class A	287
0.522516	µm^3	Surface	1	Class A	293
0.482028	µm^3	Surface	1	Class A	294
0.0398501	µm^3	Surface	1	Class A	296
0.105523	µm^3	Surface	1	Class A	297
0.327409	µm^3	Surface	1	Class A	306
0.022316	µm^3	Surface	1	Class A	307
0.34303	µm^3	Surface	1	Class A	316
0.0108392	µm^3	Surface	1	Class A	319
0.105204	µm^3	Surface	1	Class A	320
0.17024	µm^3	Surface	1	Class A	326
0.81677	µm^3	Surface	1	Class A	328
0.132621	µm^3	Surface	1	Class A	330
0.349406	µm^3	Surface	1	Class A	331
0.0159401	µm^3	Surface	1	Class A	337
0.16227	µm^3	Surface	1	Class A	341
0.225074	µm^3	Surface	1	Class A	349
0.0108393	µm^3	Surface	1	Class A	351
0.0360245	µm^3	Surface	1	Class A	353
0.0615288	µm^3	Surface	1	Class A	354
0.0210409	µm^3	Surface	1	Class A	355
0.138997	µm^3	Surface	1	Class A	357
0.145373	µm^3	Surface	1	Class A	362
0.465768	µm^3	Surface	1	Class A	365
0.0165777	µm^3	Surface	1	Class A	366
0.0159401	µm^3	Surface	1	Class A	367
0.0108393	µm^3	Surface	1	Class A	371
0.0108392	µm^3	Surface	1	Class A	372
0.01594	µm^3	Surface	1	Class A	378
0.0108392	µm^3	Surface	1	Class A	379
0.0420818	µm^3	Surface	1	Class A	385
0.334104	µm^3	Surface	1	Class A	387
0.306687	µm^3	Surface	1	Class A	391
0.460987	µm^3	Surface	1	Class A	393
0.17566	µm^3	Surface	1	Class A	394
25.2194	µm^3	Surface	1	Class A	395
12.3269	µm^3	Surface	1	Class A	396
0.0195893	µm^3	Surface	1	Class A	397
0.011918	µm^3	Surface	1	Class A	401
19.7125	µm^3	Surface	1	Class A	403
