# Supplementary material for: Programmable artificial RNA condensates in mammalian cells
Source: Nat Nanotechnol. 2026 Apr 29;21(6):821–30. doi: 10.1038/s41565-026-02164-7 (PMC13293865; doi:10.1038/s41565-026-02164-7)
Supplement: Supplementary file 5 — Condensate volume and number quantification, as well as CCDFs, shown in Fig. 3. [file 41565_2026_2164_MOESM5_ESM.zip › Source Data Fig. 3/Condensate volume and number (Figure 3)/Condensate volume/10nt 4A Broccoli/outside/20250424_10ntABr_4arm_NucDFHBI40uM_20-40_sample2_2_2_outside.xls]

## Sheet: Detailed
Detailed
Volume	Unit	Category	Time	Outside	ID
0.060891	µm^3	Surface	1	Class A	3
0.022316	µm^3	Surface	1	Class A	4
0.0551527	µm^3	Surface	1	Class A	6
0.0165776	µm^3	Surface	1	Class A	10
0.0165777	µm^3	Surface	1	Class A	12
0.0108392	µm^3	Surface	1	Class A	13
0.0605722	µm^3	Surface	1	Class A	15
0.0586594	µm^3	Surface	1	Class A	16
0.0357058	µm^3	Surface	1	Class A	17
0.103292	µm^3	Surface	1	Class A	18
0.0165776	µm^3	Surface	1	Class A	21
0.0267793	µm^3	Surface	1	Class A	22
0.356739	µm^3	Surface	1	Class A	24
0.0165778	µm^3	Surface	1	Class A	25
0.0165776	µm^3	Surface	1	Class A	30
0.0267793	µm^3	Surface	1	Class A	31
0.0398502	µm^3	Surface	1	Class A	33
0.0280546	µm^3	Surface	1	Class A	36
0.0506893	µm^3	Surface	1	Class A	37
0.0108392	µm^3	Surface	1	Class A	41
0.263011	µm^3	Surface	1	Class A	43
0.0357057	µm^3	Surface	1	Class A	47
0.0108393	µm^3	Surface	1	Class A	49
0.0280546	µm^3	Surface	1	Class A	50
0.0274169	µm^3	Surface	1	Class A	55
0.0774688	µm^3	Surface	1	Class A	57
0.0972344	µm^3	Surface	1	Class A	58
0.0959591	µm^3	Surface	1	Class A	59
0.0108392	µm^3	Surface	1	Class A	60
0.022316	µm^3	Surface	1	Class A	64
0.0165776	µm^3	Surface	1	Class A	65
0.0331554	µm^3	Surface	1	Class A	67
0.0165776	µm^3	Surface	1	Class A	71
0.0165777	µm^3	Surface	1	Class A	74
0.0108393	µm^3	Surface	1	Class A	79
0.0165777	µm^3	Surface	1	Class A	81
0.0108392	µm^3	Surface	1	Class A	82
0.0184905	µm^3	Surface	1	Class A	84
0.0337929	µm^3	Surface	1	Class A	85
0.0108393	µm^3	Surface	1	Class A	86
0.0108392	µm^3	Surface	1	Class A	89
0.0108393	µm^3	Surface	1	Class A	91
0.0417631	µm^3	Surface	1	Class A	93
0.0280545	µm^3	Surface	1	Class A	94
0.0471826	µm^3	Surface	1	Class A	96
0.0165777	µm^3	Surface	1	Class A	98
0.0414441	µm^3	Surface	1	Class A	99
0.0471827	µm^3	Surface	1	Class A	100
0.0280546	µm^3	Surface	1	Class A	102
0.51582	µm^3	Surface	1	Class A	103
0.0219973	µm^3	Surface	1	Class A	104
0.0223161	µm^3	Surface	1	Class A	105
0.0490954	µm^3	Surface	1	Class A	107
0.0108393	µm^3	Surface	1	Class A	110
0.0108392	µm^3	Surface	1	Class A	111
0.0165776	µm^3	Surface	1	Class A	114
0.0165776	µm^3	Surface	1	Class A	115
0.0280545	µm^3	Surface	1	Class A	116
0.0720493	µm^3	Surface	1	Class A	117
0.0357057	µm^3	Surface	1	Class A	118
0.0605724	µm^3	Surface	1	Class A	119
0.0494142	µm^3	Surface	1	Class A	122
0.0165776	µm^3	Surface	1	Class A	123
0.0280545	µm^3	Surface	1	Class A	126
0.262692	µm^3	Surface	1	Class A	127
0.022316	µm^3	Surface	1	Class A	128
0.0165776	µm^3	Surface	1	Class A	129
0.0165777	µm^3	Surface	1	Class A	130
0.0165777	µm^3	Surface	1	Class A	131
0.0165777	µm^3	Surface	1	Class A	133
0.0108392	µm^3	Surface	1	Class A	134
0.0395314	µm^3	Surface	1	Class A	136
0.0956404	µm^3	Surface	1	Class A	139
0.0242289	µm^3	Surface	1	Class A	140
0.0108392	µm^3	Surface	1	Class A	142
0.0631226	µm^3	Surface	1	Class A	145
0.0108393	µm^3	Surface	1	Class A	146
0.0357057	µm^3	Surface	1	Class A	148
0.0659918	µm^3	Surface	1	Class A	149
0.0701361	µm^3	Surface	1	Class A	150
0.0108392	µm^3	Surface	1	Class A	152
1.08106	µm^3	Surface	1	Class A	153
0.0360245	µm^3	Surface	1	Class A	156
0.210409	µm^3	Surface	1	Class A	157
0.0219973	µm^3	Surface	1	Class A	159
0.0165777	µm^3	Surface	1	Class A	162
0.0481392	µm^3	Surface	1	Class A	163
0.0108393	µm^3	Surface	1	Class A	164
0.0357057	µm^3	Surface	1	Class A	165
0.0408066	µm^3	Surface	1	Class A	166
0.171515	µm^3	Surface	1	Class A	168
0.0372998	µm^3	Surface	1	Class A	174
0.0490954	µm^3	Surface	1	Class A	180
0.0357058	µm^3	Surface	1	Class A	182
0.135809	µm^3	Surface	1	Class A	187
0.0165776	µm^3	Surface	1	Class A	188
0.0223161	µm^3	Surface	1	Class A	189
0.0108392	µm^3	Surface	1	Class A	190
0.0159401	µm^3	Surface	1	Class A	191
0.0248665	µm^3	Surface	1	Class A	192
0.043038	µm^3	Surface	1	Class A	194
0.0165777	µm^3	Surface	1	Class A	198
0.0165777	µm^3	Surface	1	Class A	199
0.0299673	µm^3	Surface	1	Class A	201
0.0283733	µm^3	Surface	1	Class A	202
0.043357	µm^3	Surface	1	Class A	204
0.0108393	µm^3	Surface	1	Class A	206
0.01594	µm^3	Surface	1	Class A	207
0.0165777	µm^3	Surface	1	Class A	211
0.0108393	µm^3	Surface	1	Class A	212
0.0165776	µm^3	Surface	1	Class A	214
0.0242289	µm^3	Surface	1	Class A	217
0.159082	µm^3	Surface	1	Class A	222
0.0165777	µm^3	Surface	1	Class A	223
0.0280546	µm^3	Surface	1	Class A	225
0.0280545	µm^3	Surface	1	Class A	226
0.0653543	µm^3	Surface	1	Class A	232
0.0360246	µm^3	Surface	1	Class A	233
0.0108393	µm^3	Surface	1	Class A	235
0.116681	µm^3	Surface	1	Class A	236
0.0165777	µm^3	Surface	1	Class A	237
0.0223161	µm^3	Surface	1	Class A	240
0.0108393	µm^3	Surface	1	Class A	241
0.0299673	µm^3	Surface	1	Class A	243
0.0659918	µm^3	Surface	1	Class A	244
0.0159401	µm^3	Surface	1	Class A	245
0.0296486	µm^3	Surface	1	Class A	248
0.0659918	µm^3	Surface	1	Class A	249
0.133259	µm^3	Surface	1	Class A	251
0.0592969	µm^3	Surface	1	Class A	254
0.0226348	µm^3	Surface	1	Class A	258
0.0404877	µm^3	Surface	1	Class A	260
0.0108392	µm^3	Surface	1	Class A	262
0.0570653	µm^3	Surface	1	Class A	270
0.0679047	µm^3	Surface	1	Class A	275
0.0108392	µm^3	Surface	1	Class A	282
0.228899	µm^3	Surface	1	Class A	286
0.0159401	µm^3	Surface	1	Class A	288
0.0108393	µm^3	Surface	1	Class A	291
0.0108393	µm^3	Surface	1	Class A	292
0.0988283	µm^3	Surface	1	Class A	293
0.0159401	µm^3	Surface	1	Class A	295
0.0108393	µm^3	Surface	1	Class A	298
0.346856	µm^3	Surface	1	Class A	300
2.75827	µm^3	Surface	1	Class A	304
0.0165777	µm^3	Surface	1	Class A	307
0.16482	µm^3	Surface	1	Class A	308
0.0347493	µm^3	Surface	1	Class A	309
0.63569	µm^3	Surface	1	Class A	314
0.01594	µm^3	Surface	1	Class A	315
0.0165776	µm^3	Surface	1	Class A	316
0.81645	µm^3	Surface	1	Class A	319
0.131027	µm^3	Surface	1	Class A	320
0.0165777	µm^3	Surface	1	Class A	321
0.0108393	µm^3	Surface	1	Class A	323
0.0108392	µm^3	Surface	1	Class A	326
0.0108392	µm^3	Surface	1	Class A	334
0.0223161	µm^3	Surface	1	Class A	336
0.0848011	µm^3	Surface	1	Class A	337
0.01594	µm^3	Surface	1	Class A	339
0.022316	µm^3	Surface	1	Class A	342
0.0286922	µm^3	Surface	1	Class A	345
0.0223161	µm^3	Surface	1	Class A	352
0.133578	µm^3	Surface	1	Class A	353
0.0417631	µm^3	Surface	1	Class A	354
0.0350682	µm^3	Surface	1	Class A	355
0.114768	µm^3	Surface	1	Class A	356
0.0165777	µm^3	Surface	1	Class A	361
0.0988283	µm^3	Surface	1	Class A	362
0.0165776	µm^3	Surface	1	Class A	363
1.00486	µm^3	Surface	1	Class A	364
0.0223161	µm^3	Surface	1	Class A	367
0.0165777	µm^3	Surface	1	Class A	369
0.0717302	µm^3	Surface	1	Class A	371
0.0239101	µm^3	Surface	1	Class A	372
0.0159401	µm^3	Surface	1	Class A	374
0.0168965	µm^3	Surface	1	Class A	375
0.394038	µm^3	Surface	1	Class A	378
0.0108393	µm^3	Surface	1	Class A	380
0.0392127	µm^3	Surface	1	Class A	381
0.0223161	µm^3	Surface	1	Class A	382
0.0468637	µm^3	Surface	1	Class A	383
0.0165777	µm^3	Surface	1	Class A	384
1.13493	µm^3	Surface	1	Class A	387
0.0844825	µm^3	Surface	1	Class A	390
0.0108392	µm^3	Surface	1	Class A	391
0.022635	µm^3	Surface	1	Class A	392
0.0634417	µm^3	Surface	1	Class A	394
0.0165777	µm^3	Surface	1	Class A	395
0.0277357	µm^3	Surface	1	Class A	397
0.0108393	µm^3	Surface	1	Class A	401
0.0165777	µm^3	Surface	1	Class A	406
0.0280545	µm^3	Surface	1	Class A	408
0.144736	µm^3	Surface	1	Class A	410
0.117	µm^3	Surface	1	Class A	412
0.0165776	µm^3	Surface	1	Class A	414
0.0408065	µm^3	Surface	1	Class A	415
0.0108392	µm^3	Surface	1	Class A	416
0.117	µm^3	Surface	1	Class A	418
0.155894	µm^3	Surface	1	Class A	420
0.01594	µm^3	Surface	1	Class A	422
0.022316	µm^3	Surface	1	Class A	424
0.0408065	µm^3	Surface	1	Class A	427
0.0446323	µm^3	Surface	1	Class A	429
0.0146648	µm^3	Surface	1	Class A	431
0.0663106	µm^3	Surface	1	Class A	432
0.0165777	µm^3	Surface	1	Class A	436
0.110624	µm^3	Surface	1	Class A	441
0.0165777	µm^3	Surface	1	Class A	442
0.01594	µm^3	Surface	1	Class A	445
0.0462261	µm^3	Surface	1	Class A	449
0.0108393	µm^3	Surface	1	Class A	450
0.033793	µm^3	Surface	1	Class A	451
0.193831	µm^3	Surface	1	Class A	452
0.0433569	µm^3	Surface	1	Class A	454
0.0108392	µm^3	Surface	1	Class A	455
0.0879891	µm^3	Surface	1	Class A	456
0.0210408	µm^3	Surface	1	Class A	460
0.0867138	µm^3	Surface	1	Class A	461
0.0108392	µm^3	Surface	1	Class A	464
0.0108393	µm^3	Surface	1	Class A	465
0.0557902	µm^3	Surface	1	Class A	466
0.0350681	µm^3	Surface	1	Class A	470
0.0344305	µm^3	Surface	1	Class A	471
0.0223162	µm^3	Surface	1	Class A	473
1.40623	µm^3	Surface	1	Class A	474
0.0943652	µm^3	Surface	1	Class A	477
0.0146648	µm^3	Surface	1	Class A	479
0.0283733	µm^3	Surface	1	Class A	482
0.105842	µm^3	Surface	1	Class A	487
0.0481389	µm^3	Surface	1	Class A	489
0.0299673	µm^3	Surface	1	Class A	493
0.416992	µm^3	Surface	1	Class A	494
0.0210409	µm^3	Surface	1	Class A	496
0.0108392	µm^3	Surface	1	Class A	501
0.0545149	µm^3	Surface	1	Class A	505
0.0395313	µm^3	Surface	1	Class A	509
0.0828885	µm^3	Surface	1	Class A	510
0.446003	µm^3	Surface	1	Class A	511
0.0108393	µm^3	Surface	1	Class A	512
0.0108392	µm^3	Surface	1	Class A	514
0.679685	µm^3	Surface	1	Class A	515
0.0108392	µm^3	Surface	1	Class A	516
1.74384	µm^3	Surface	1	Class A	518
0.0270981	µm^3	Surface	1	Class A	520
0.0165777	µm^3	Surface	1	Class A	521
0.0108393	µm^3	Surface	1	Class A	522
0.0108392	µm^3	Surface	1	Class A	524
0.198932	µm^3	Surface	1	Class A	525
2.58452	µm^3	Surface	1	Class A	527
0.143779	µm^3	Surface	1	Class A	531
0.0411254	µm^3	Surface	1	Class A	532
0.0108392	µm^3	Surface	1	Class A	535
0.0612099	µm^3	Surface	1	Class A	537
1.79963	µm^3	Surface	1	Class A	538
0.0312424	µm^3	Surface	1	Class A	541
0.217422	µm^3	Surface	1	Class A	544
0.0108392	µm^3	Surface	1	Class A	545
0.0334742	µm^3	Surface	1	Class A	548
0.180442	µm^3	Surface	1	Class A	549
0.0414442	µm^3	Surface	1	Class A	552
0.0280546	µm^3	Surface	1	Class A	553
0.16482	µm^3	Surface	1	Class A	554
0.0108393	µm^3	Surface	1	Class A	556
0.7342	µm^3	Surface	1	Class A	559
0.0452698	µm^3	Surface	1	Class A	564
0.0108393	µm^3	Surface	1	Class A	565
0.0108393	µm^3	Surface	1	Class A	566
0.0108393	µm^3	Surface	1	Class A	568
0.0210409	µm^3	Surface	1	Class A	569
0.0771498	µm^3	Surface	1	Class A	571
2.26126	µm^3	Surface	1	Class A	576
0.0108392	µm^3	Surface	1	Class A	578
0.124651	µm^3	Surface	1	Class A	581
0.0267793	µm^3	Surface	1	Class A	584
0.0108392	µm^3	Surface	1	Class A	585
0.369172	µm^3	Surface	1	Class A	588
0.0108392	µm^3	Surface	1	Class A	590
0.049733	µm^3	Surface	1	Class A	591
0.0497329	µm^3	Surface	1	Class A	593
0.0108392	µm^3	Surface	1	Class A	598
0.0108393	µm^3	Surface	1	Class A	599
0.0108392	µm^3	Surface	1	Class A	600
0.091496	µm^3	Surface	1	Class A	602
0.0165776	µm^3	Surface	1	Class A	603
38.4254	µm^3	Surface	1	Class A	604
0.83494	µm^3	Surface	1	Class A	605
0.0554713	µm^3	Surface	1	Class A	606
0.027417	µm^3	Surface	1	Class A	608
0.0108393	µm^3	Surface	1	Class A	609
0.290747	µm^3	Surface	1	Class A	610
0.0108393	µm^3	Surface	1	Class A	612
0.0344307	µm^3	Surface	1	Class A	613
0.076831	µm^3	Surface	1	Class A	614
0.0165777	µm^3	Surface	1	Class A	616
0.0395312	µm^3	Surface	1	Class A	617
0.257592	µm^3	Surface	1	Class A	618
0.139316	µm^3	Surface	1	Class A	620
0.0752372	µm^3	Surface	1	Class A	621
0.0388937	µm^3	Surface	1	Class A	622
0.0286921	µm^3	Surface	1	Class A	623
0.0165776	µm^3	Surface	1	Class A	625
0.01594	µm^3	Surface	1	Class A	626
0.0312425	µm^3	Surface	1	Class A	628
0.028692	µm^3	Surface	1	Class A	629
0.0299673	µm^3	Surface	1	Class A	630
0.0165777	µm^3	Surface	1	Class A	631
0.0905395	µm^3	Surface	1	Class A	636
0.0108393	µm^3	Surface	1	Class A	640
0.0312425	µm^3	Surface	1	Class A	641
0.243883	µm^3	Surface	1	Class A	642
0.0388937	µm^3	Surface	1	Class A	644
0.0411253	µm^3	Surface	1	Class A	645
0.0165777	µm^3	Surface	1	Class A	646
0.0165777	µm^3	Surface	1	Class A	647
0.112218	µm^3	Surface	1	Class A	648
0.0618473	µm^3	Surface	1	Class A	650
0.0624851	µm^3	Surface	1	Class A	651
0.0165777	µm^3	Surface	1	Class A	652
0.440584	µm^3	Surface	1	Class A	655
0.876703	µm^3	Surface	1	Class A	658
0.478521	µm^3	Surface	1	Class A	659
0.0165777	µm^3	Surface	1	Class A	661
0.0108392	µm^3	Surface	1	Class A	662
0.0357058	µm^3	Surface	1	Class A	663
0.0408066	µm^3	Surface	1	Class A	664
0.0165777	µm^3	Surface	1	Class A	666
0.730375	µm^3	Surface	1	Class A	672
0.0554713	µm^3	Surface	1	Class A	673
0.0108392	µm^3	Surface	1	Class A	674
0.0223161	µm^3	Surface	1	Class A	675
0.0108393	µm^3	Surface	1	Class A	676
2.73723	µm^3	Surface	1	Class A	677
0.0165777	µm^3	Surface	1	Class A	681
0.0165777	µm^3	Surface	1	Class A	684
0.0468637	µm^3	Surface	1	Class A	685
0.45748	µm^3	Surface	1	Class A	687
0.0280545	µm^3	Surface	1	Class A	688
0.194788	µm^3	Surface	1	Class A	689
0.0165777	µm^3	Surface	1	Class A	690
0.0108393	µm^3	Surface	1	Class A	692
0.0264605	µm^3	Surface	1	Class A	695
0.0165777	µm^3	Surface	1	Class A	697
0.0659919	µm^3	Surface	1	Class A	699
0.0280545	µm^3	Surface	1	Class A	705
0.0165777	µm^3	Surface	1	Class A	706
0.0108392	µm^3	Surface	1	Class A	710
0.0277358	µm^3	Surface	1	Class A	711
35.0822	µm^3	Surface	1	Class A	713
0.383837	µm^3	Surface	1	Class A	714
