# Supplementary material for: Programmable artificial RNA condensates in mammalian cells
Source: Nat Nanotechnol. 2026 Apr 29;21(6):821–30. doi: 10.1038/s41565-026-02164-7 (PMC13293865; doi:10.1038/s41565-026-02164-7)
Supplement: Supplementary file 5 — Condensate volume and number quantification, as well as CCDFs, shown in Fig. 3. [file 41565_2026_2164_MOESM5_ESM.zip › Source Data Fig. 3/Condensate volume and number (Figure 3)/Condensate volume/10nt 4A Broccoli/outside/20250424_10ntABr_4arm_NucDFHBI40uM_20-40_sample2_2_3_outside.xls]

## Sheet: Detailed
Detailed
Volume	Unit	Category	Time	Outside	ID
0.0408067	µm^3	Surface	1	Class A	11
0.13836	µm^3	Surface	1	Class A	12
0.511358	µm^3	Surface	1	Class A	14
0.632821	µm^3	Surface	1	Class A	15
0.0219973	µm^3	Surface	1	Class A	17
0.15685	µm^3	Surface	1	Class A	18
0.0631225	µm^3	Surface	1	Class A	21
0.0165776	µm^3	Surface	1	Class A	26
0.0994657	µm^3	Surface	1	Class A	27
0.0108392	µm^3	Surface	1	Class A	32
0.0108392	µm^3	Surface	1	Class A	33
0.0226348	µm^3	Surface	1	Class A	38
0.01594	µm^3	Surface	1	Class A	39
0.0165777	µm^3	Surface	1	Class A	43
0.0108393	µm^3	Surface	1	Class A	44
0.0561089	µm^3	Surface	1	Class A	47
0.0165777	µm^3	Surface	1	Class A	53
0.0108392	µm^3	Surface	1	Class A	55
0.804973	µm^3	Surface	1	Class A	62
0.150155	µm^3	Surface	1	Class A	64
0.128796	µm^3	Surface	1	Class A	65
0.497649	µm^3	Surface	1	Class A	67
0.149836	µm^3	Surface	1	Class A	69
0.0312425	µm^3	Surface	1	Class A	71
0.0108393	µm^3	Surface	1	Class A	77
0.0599348	µm^3	Surface	1	Class A	79
0.022316	µm^3	Surface	1	Class A	86
0.0108392	µm^3	Surface	1	Class A	89
0.0264604	µm^3	Surface	1	Class A	90
0.0108393	µm^3	Surface	1	Class A	93
0.605403	µm^3	Surface	1	Class A	94
0.0165776	µm^3	Surface	1	Class A	95
0.0165776	µm^3	Surface	1	Class A	99
0.0108393	µm^3	Surface	1	Class A	100
0.0280546	µm^3	Surface	1	Class A	103
0.0226348	µm^3	Surface	1	Class A	105
0.0886263	µm^3	Surface	1	Class A	107
0.062166	µm^3	Surface	1	Class A	111
0.598071	µm^3	Surface	1	Class A	113
0.0714115	µm^3	Surface	1	Class A	114
0.0299673	µm^3	Surface	1	Class A	115
0.0108393	µm^3	Surface	1	Class A	116
0.255041	µm^3	Surface	1	Class A	122
0.140272	µm^3	Surface	1	Class A	127
0.0226348	µm^3	Surface	1	Class A	128
0.0165777	µm^3	Surface	1	Class A	132
0.0899019	µm^3	Surface	1	Class A	134
0.0449509	µm^3	Surface	1	Class A	137
0.352593	µm^3	Surface	1	Class A	139
0.0286921	µm^3	Surface	1	Class A	140
0.0165776	µm^3	Surface	1	Class A	141
0.0277356	µm^3	Surface	1	Class A	142
0.0165776	µm^3	Surface	1	Class A	144
0.0411255	µm^3	Surface	1	Class A	146
2.552	µm^3	Surface	1	Class A	148
0.0586594	µm^3	Surface	1	Class A	161
0.0165777	µm^3	Surface	1	Class A	162
0.143142	µm^3	Surface	1	Class A	164
0.022316	µm^3	Surface	1	Class A	165
0.0395314	µm^3	Surface	1	Class A	166
0.102654	µm^3	Surface	1	Class A	168
0.0108392	µm^3	Surface	1	Class A	169
0.0165777	µm^3	Surface	1	Class A	178
0.0108392	µm^3	Surface	1	Class A	191
0.0168965	µm^3	Surface	1	Class A	194
0.0264605	µm^3	Surface	1	Class A	196
0.0274169	µm^3	Surface	1	Class A	199
0.0108393	µm^3	Surface	1	Class A	201
0.0108392	µm^3	Surface	1	Class A	202
0.0108392	µm^3	Surface	1	Class A	203
0.0742807	µm^3	Surface	1	Class A	206
0.0344304	µm^3	Surface	1	Class A	210
0.0165776	µm^3	Surface	1	Class A	211
0.0108392	µm^3	Surface	1	Class A	212
1.88858	µm^3	Surface	1	Class A	214
0.0108392	µm^3	Surface	1	Class A	217
0.0545149	µm^3	Surface	1	Class A	223
0.0108392	µm^3	Surface	1	Class A	225
0.028692	µm^3	Surface	1	Class A	226
0.144417	µm^3	Surface	1	Class A	228
0.0165776	µm^3	Surface	1	Class A	231
0.0165776	µm^3	Surface	1	Class A	233
0.0679049	µm^3	Surface	1	Class A	234
0.0226349	µm^3	Surface	1	Class A	235
0.0334742	µm^3	Surface	1	Class A	236
0.0168964	µm^3	Surface	1	Class A	241
0.1543	µm^3	Surface	1	Class A	245
0.0165777	µm^3	Surface	1	Class A	248
0.01594	µm^3	Surface	1	Class A	251
11.9235	µm^3	Surface	1	Class A	253
0.0277357	µm^3	Surface	1	Class A	256
0.0392126	µm^3	Surface	1	Class A	258
0.0653541	µm^3	Surface	1	Class A	259
0.0411254	µm^3	Surface	1	Class A	264
0.10648	µm^3	Surface	1	Class A	268
0.0108392	µm^3	Surface	1	Class A	274
0.863952	µm^3	Surface	1	Class A	277
0.0204032	µm^3	Surface	1	Class A	280
0.0146648	µm^3	Surface	1	Class A	283
0.0736431	µm^3	Surface	1	Class A	284
0.0159401	µm^3	Surface	1	Class A	287
0.350044	µm^3	Surface	1	Class A	288
0.0146649	µm^3	Surface	1	Class A	290
0.0210409	µm^3	Surface	1	Class A	295
0.0704549	µm^3	Surface	1	Class A	297
0.0168964	µm^3	Surface	1	Class A	301
0.0471825	µm^3	Surface	1	Class A	304
0.0229536	µm^3	Surface	1	Class A	307
0.152706	µm^3	Surface	1	Class A	312
0.123695	µm^3	Surface	1	Class A	316
0.264924	µm^3	Surface	1	Class A	319
1.10975	µm^3	Surface	1	Class A	322
0.0239101	µm^3	Surface	1	Class A	323
0.252172	µm^3	Surface	1	Class A	324
0.182036	µm^3	Surface	1	Class A	325
0.0168964	µm^3	Surface	1	Class A	327
0.0168965	µm^3	Surface	1	Class A	328
0.0296487	µm^3	Surface	1	Class A	329
0.0223161	µm^3	Surface	1	Class A	330
0.0809754	µm^3	Surface	1	Class A	339
0.0108392	µm^3	Surface	1	Class A	340
0.0165778	µm^3	Surface	1	Class A	341
0.0659917	µm^3	Surface	1	Class A	345
0.0108392	µm^3	Surface	1	Class A	347
0.0344306	µm^3	Surface	1	Class A	350
0.0108392	µm^3	Surface	1	Class A	355
0.0108392	µm^3	Surface	1	Class A	358
0.173109	µm^3	Surface	1	Class A	361
0.0146649	µm^3	Surface	1	Class A	362
0.0159401	µm^3	Surface	1	Class A	366
0.0210409	µm^3	Surface	1	Class A	377
1.49518	µm^3	Surface	1	Class A	378
0.0108392	µm^3	Surface	1	Class A	379
0.01594	µm^3	Surface	1	Class A	384
0.0165776	µm^3	Surface	1	Class A	385
0.051327	µm^3	Surface	1	Class A	391
0.249302	µm^3	Surface	1	Class A	392
0.265242	µm^3	Surface	1	Class A	393
0.0577031	µm^3	Surface	1	Class A	398
0.0372998	µm^3	Surface	1	Class A	401
0.26078	µm^3	Surface	1	Class A	403
0.372679	µm^3	Surface	1	Class A	404
0.544193	µm^3	Surface	1	Class A	405
0.0223162	µm^3	Surface	1	Class A	406
0.0108393	µm^3	Surface	1	Class A	409
3.45581	µm^3	Surface	1	Class A	410
0.24994	µm^3	Surface	1	Class A	411
0.0433568	µm^3	Surface	1	Class A	412
0.0599346	µm^3	Surface	1	Class A	414
0.0280546	µm^3	Surface	1	Class A	420
0.0216784	µm^3	Surface	1	Class A	421
0.0159401	µm^3	Surface	1	Class A	427
0.0274169	µm^3	Surface	1	Class A	431
0.242289	µm^3	Surface	1	Class A	435
0.0283733	µm^3	Surface	1	Class A	436
0.0108391	µm^3	Surface	1	Class A	437
0.0108393	µm^3	Surface	1	Class A	445
0.0586594	µm^3	Surface	1	Class A	450
0.0108393	µm^3	Surface	1	Class A	454
0.0108393	µm^3	Surface	1	Class A	457
0.0159401	µm^3	Surface	1	Class A	459
0.0108393	µm^3	Surface	1	Class A	460
0.0165776	µm^3	Surface	1	Class A	462
0.38543	µm^3	Surface	1	Class A	463
0.0280546	µm^3	Surface	1	Class A	472
0.0283733	µm^3	Surface	1	Class A	475
0.371084	µm^3	Surface	1	Class A	477
0.0159401	µm^3	Surface	1	Class A	479
0.0108393	µm^3	Surface	1	Class A	480
0.0408066	µm^3	Surface	1	Class A	481
0.6223	µm^3	Surface	1	Class A	484
0.0108392	µm^3	Surface	1	Class A	486
0.451103	µm^3	Surface	1	Class A	489
0.0108392	µm^3	Surface	1	Class A	491
0.0108392	µm^3	Surface	1	Class A	497
0.184905	µm^3	Surface	1	Class A	498
0.0694988	µm^3	Surface	1	Class A	499
0.0146649	µm^3	Surface	1	Class A	500
0.0108392	µm^3	Surface	1	Class A	501
0.0108392	µm^3	Surface	1	Class A	502
0.0490955	µm^3	Surface	1	Class A	503
0.0108392	µm^3	Surface	1	Class A	505
0.0226348	µm^3	Surface	1	Class A	507
0.111899	µm^3	Surface	1	Class A	511
0.0487768	µm^3	Surface	1	Class A	514
0.0108393	µm^3	Surface	1	Class A	515
0.0337928	µm^3	Surface	1	Class A	520
0.0455886	µm^3	Surface	1	Class A	521
0.0108393	µm^3	Surface	1	Class A	522
0.0404877	µm^3	Surface	1	Class A	526
0.0736429	µm^3	Surface	1	Class A	528
0.0165777	µm^3	Surface	1	Class A	529
0.0911771	µm^3	Surface	1	Class A	530
0.0280545	µm^3	Surface	1	Class A	539
0.121782	µm^3	Surface	1	Class A	540
1.03292	µm^3	Surface	1	Class A	542
0.709652	µm^3	Surface	1	Class A	544
0.132621	µm^3	Surface	1	Class A	546
0.259186	µm^3	Surface	1	Class A	547
0.060891	µm^3	Surface	1	Class A	551
64.5187	µm^3	Surface	1	Class A	552
0.0283733	µm^3	Surface	1	Class A	555
0.736749	µm^3	Surface	1	Class A	558
0.0822506	µm^3	Surface	1	Class A	559
0.328684	µm^3	Surface	1	Class A	560
0.220611	µm^3	Surface	1	Class A	561
0.0219973	µm^3	Surface	1	Class A	562
0.0168965	µm^3	Surface	1	Class A	564
0.241014	µm^3	Surface	1	Class A	567
0.0108392	µm^3	Surface	1	Class A	568
0.0165776	µm^3	Surface	1	Class A	572
0.0108392	µm^3	Surface	1	Class A	573
0.0108393	µm^3	Surface	1	Class A	575
0.0280547	µm^3	Surface	1	Class A	576
0.1543	µm^3	Surface	1	Class A	578
0.0108392	µm^3	Surface	1	Class A	579
0.0165776	µm^3	Surface	1	Class A	580
0.081932	µm^3	Surface	1	Class A	582
0.0165776	µm^3	Surface	1	Class A	585
0.0962779	µm^3	Surface	1	Class A	592
0.232406	µm^3	Surface	1	Class A	593
0.0411253	µm^3	Surface	1	Class A	594
0.0165777	µm^3	Surface	1	Class A	595
0.0388939	µm^3	Surface	1	Class A	599
2.30908	µm^3	Surface	1	Class A	600
0.0108392	µm^3	Surface	1	Class A	610
0.272256	µm^3	Surface	1	Class A	611
0.0940462	µm^3	Surface	1	Class A	618
0.0280544	µm^3	Surface	1	Class A	620
0.0165777	µm^3	Surface	1	Class A	623
0.0165777	µm^3	Surface	1	Class A	624
0.0822508	µm^3	Surface	1	Class A	628
2.15446	µm^3	Surface	1	Class A	629
0.0108392	µm^3	Surface	1	Class A	631
0.0274169	µm^3	Surface	1	Class A	633
0.958637	µm^3	Surface	1	Class A	646
0.0475014	µm^3	Surface	1	Class A	651
0.0382562	µm^3	Surface	1	Class A	652
0.0280545	µm^3	Surface	1	Class A	653
0.0286921	µm^3	Surface	1	Class A	655
0.0108392	µm^3	Surface	1	Class A	658
0.0522836	µm^3	Surface	1	Class A	659
0.0108393	µm^3	Surface	1	Class A	660
0.888498	µm^3	Surface	1	Class A	662
2.47039	µm^3	Surface	1	Class A	663
0.299355	µm^3	Surface	1	Class A	664
0.0165776	µm^3	Surface	1	Class A	665
0.0223161	µm^3	Surface	1	Class A	667
0.100422	µm^3	Surface	1	Class A	668
0.0277356	µm^3	Surface	1	Class A	669
0.0857575	µm^3	Surface	1	Class A	671
1.30358	µm^3	Surface	1	Class A	673
0.385112	µm^3	Surface	1	Class A	676
0.299354	µm^3	Surface	1	Class A	678
0.0809755	µm^3	Surface	1	Class A	679
0.271619	µm^3	Surface	1	Class A	683
0.0108393	µm^3	Surface	1	Class A	685
0.0108392	µm^3	Surface	1	Class A	687
0.0219973	µm^3	Surface	1	Class A	690
0.0433571	µm^3	Surface	1	Class A	694
0.0239101	µm^3	Surface	1	Class A	695
0.417948	µm^3	Surface	1	Class A	698
0.152386	µm^3	Surface	1	Class A	699
0.081613	µm^3	Surface	1	Class A	701
0.0108392	µm^3	Surface	1	Class A	708
0.0165777	µm^3	Surface	1	Class A	709
0.153343	µm^3	Surface	1	Class A	711
0.119232	µm^3	Surface	1	Class A	712
0.0108393	µm^3	Surface	1	Class A	713
0.258548	µm^3	Surface	1	Class A	714
0.0165777	µm^3	Surface	1	Class A	715
0.0659918	µm^3	Surface	1	Class A	716
1.18945	µm^3	Surface	1	Class A	717
0.109349	µm^3	Surface	1	Class A	718
0.022316	µm^3	Surface	1	Class A	719
0.0108393	µm^3	Surface	1	Class A	721
0.0911772	µm^3	Surface	1	Class A	723
0.059297	µm^3	Surface	1	Class A	725
0.216466	µm^3	Surface	1	Class A	726
0.504025	µm^3	Surface	1	Class A	727
0.48681	µm^3	Surface	1	Class A	728
0.0108392	µm^3	Surface	1	Class A	731
0.0165777	µm^3	Surface	1	Class A	732
0.0204033	µm^3	Surface	1	Class A	734
0.525704	µm^3	Surface	1	Class A	737
0.142823	µm^3	Surface	1	Class A	740
0.155256	µm^3	Surface	1	Class A	742
0.0223161	µm^3	Surface	1	Class A	744
0.0484578	µm^3	Surface	1	Class A	746
0.0223161	µm^3	Surface	1	Class A	747
0.0108393	µm^3	Surface	1	Class A	749
0.022316	µm^3	Surface	1	Class A	751
1.03323	µm^3	Surface	1	Class A	754
0.0334741	µm^3	Surface	1	Class A	765
0.186499	µm^3	Surface	1	Class A	770
0.0108393	µm^3	Surface	1	Class A	772
2.81693	µm^3	Surface	1	Class A	775
2.73723	µm^3	Surface	1	Class A	776
2.62087	µm^3	Surface	1	Class A	777
0.192875	µm^3	Surface	1	Class A	778
0.0108393	µm^3	Surface	1	Class A	781
0.201482	µm^3	Surface	1	Class A	784
0.046545	µm^3	Surface	1	Class A	786
0.897107	µm^3	Surface	1	Class A	790
0.143142	µm^3	Surface	1	Class A	792
0.0226349	µm^3	Surface	1	Class A	793
1.05332	µm^3	Surface	1	Class A	797
0.13581	µm^3	Surface	1	Class A	798
0.0168965	µm^3	Surface	1	Class A	804
0.0108392	µm^3	Surface	1	Class A	806
0.0672672	µm^3	Surface	1	Class A	808
0.129433	µm^3	Surface	1	Class A	810
0.022635	µm^3	Surface	1	Class A	811
0.0108393	µm^3	Surface	1	Class A	812
1.35969	µm^3	Surface	1	Class A	814
0.0108393	µm^3	Surface	1	Class A	816
0.479477	µm^3	Surface	1	Class A	817
4.03953	µm^3	Surface	1	Class A	821
0.0443132	µm^3	Surface	1	Class A	822
0.0822506	µm^3	Surface	1	Class A	824
50.409	µm^3	Surface	1	Class A	825
0.15175	µm^3	Surface	1	Class A	827
0.0264606	µm^3	Surface	1	Class A	828
3.63465	µm^3	Surface	1	Class A	830
0.308919	µm^3	Surface	1	Class A	833
0.0165777	µm^3	Surface	1	Class A	835
0.0165777	µm^3	Surface	1	Class A	836
0.302542	µm^3	Surface	1	Class A	837
0.0108393	µm^3	Surface	1	Class A	841
0.216466	µm^3	Surface	1	Class A	844
0.210409	µm^3	Surface	1	Class A	845
0.0165776	µm^3	Surface	1	Class A	848
0.0280545	µm^3	Surface	1	Class A	849
0.0165777	µm^3	Surface	1	Class A	853
0.0159401	µm^3	Surface	1	Class A	863
0.0226349	µm^3	Surface	1	Class A	870
1.15055	µm^3	Surface	1	Class A	872
0.228262	µm^3	Surface	1	Class A	873
0.064079	µm^3	Surface	1	Class A	874
0.0165777	µm^3	Surface	1	Class A	876
0.0436757	µm^3	Surface	1	Class A	881
0.0283733	µm^3	Surface	1	Class A	883
0.0280545	µm^3	Surface	1	Class A	884
3.85112	µm^3	Surface	1	Class A	885
2.0161	µm^3	Surface	1	Class A	887
0.245795	µm^3	Surface	1	Class A	888
0.0280545	µm^3	Surface	1	Class A	896
7.3196	µm^3	Surface	1	Class A	897
0.0146649	µm^3	Surface	1	Class A	899
0.0108392	µm^3	Surface	1	Class A	901
0.0108393	µm^3	Surface	1	Class A	903
0.0816129	µm^3	Surface	1	Class A	907
2.62342	µm^3	Surface	1	Class A	910
2.92787	µm^3	Surface	1	Class A	911
0.0165777	µm^3	Surface	1	Class A	915
0.0774688	µm^3	Surface	1	Class A	916
0.0159401	µm^3	Surface	1	Class A	919
1.39061	µm^3	Surface	1	Class A	920
0.570654	µm^3	Surface	1	Class A	922
2.80386	µm^3	Surface	1	Class A	923
0.0223161	µm^3	Surface	1	Class A	925
0.0165776	µm^3	Surface	1	Class A	927
0.889456	µm^3	Surface	1	Class A	929
0.420499	µm^3	Surface	1	Class A	934
0.040169	µm^3	Surface	1	Class A	939
3.7762	µm^3	Surface	1	Class A	940
0.38288	µm^3	Surface	1	Class A	944
0.127202	µm^3	Surface	1	Class A	946
0.0165776	µm^3	Surface	1	Class A	951
0.0165776	µm^3	Surface	1	Class A	953
0.0226349	µm^3	Surface	1	Class A	955
0.0283733	µm^3	Surface	1	Class A	964
1.38264	µm^3	Surface	1	Class A	965
0.602535	µm^3	Surface	1	Class A	968
0.0108393	µm^3	Surface	1	Class A	970
0.212003	µm^3	Surface	1	Class A	975
0.12752	µm^3	Surface	1	Class A	977
0.0908585	µm^3	Surface	1	Class A	978
0.0204032	µm^3	Surface	1	Class A	987
0.504981	µm^3	Surface	1	Class A	988
0.0108392	µm^3	Surface	1	Class A	994
0.0809755	µm^3	Surface	1	Class A	995
1.41229	µm^3	Surface	1	Class A	996
2.10345	µm^3	Surface	1	Class A	998
2.3349	µm^3	Surface	1	Class A	999
0.0895832	µm^3	Surface	1	Class A	1002
