# Supplementary material for: Programmable artificial RNA condensates in mammalian cells
Source: Nat Nanotechnol. 2026 Apr 29;21(6):821–30. doi: 10.1038/s41565-026-02164-7 (PMC13293865; doi:10.1038/s41565-026-02164-7)
Supplement: Supplementary file 5 — Condensate volume and number quantification, as well as CCDFs, shown in Fig. 3. [file 41565_2026_2164_MOESM5_ESM.zip › Source Data Fig. 3/Condensate volume and number (Figure 3)/Condensate volume/10nt 4A Broccoli/outside/20250424_10ntABr_4arm_NucDFHBI40uM_20-40_sample2_3_1_outside.xls]

## Sheet: Detailed
Detailed
Volume	Unit	Category	Time	Outside	ID
0.0223163	µm^3	Surface	1	Class A	0
0.0108392	µm^3	Surface	1	Class A	1
0.369491	µm^3	Surface	1	Class A	2
0.0612098	µm^3	Surface	1	Class A	3
0.238463	µm^3	Surface	1	Class A	7
0.0108392	µm^3	Surface	1	Class A	8
0.0108392	µm^3	Surface	1	Class A	9
0.0274167	µm^3	Surface	1	Class A	11
0.0647168	µm^3	Surface	1	Class A	12
0.0165776	µm^3	Surface	1	Class A	13
0.262692	µm^3	Surface	1	Class A	16
0.0108392	µm^3	Surface	1	Class A	18
0.0328367	µm^3	Surface	1	Class A	20
0.0165777	µm^3	Surface	1	Class A	22
0.01594	µm^3	Surface	1	Class A	23
0.649078	µm^3	Surface	1	Class A	26
0.451423	µm^3	Surface	1	Class A	28
0.169602	µm^3	Surface	1	Class A	29
0.275126	µm^3	Surface	1	Class A	30
0.0165777	µm^3	Surface	1	Class A	31
0.01594	µm^3	Surface	1	Class A	34
0.0637602	µm^3	Surface	1	Class A	35
0.0165777	µm^3	Surface	1	Class A	36
0.29521	µm^3	Surface	1	Class A	37
0.073643	µm^3	Surface	1	Class A	38
0.0165777	µm^3	Surface	1	Class A	39
0.0226349	µm^3	Surface	1	Class A	40
0.0165776	µm^3	Surface	1	Class A	41
0.0165776	µm^3	Surface	1	Class A	43
0.0411253	µm^3	Surface	1	Class A	45
0.0210409	µm^3	Surface	1	Class A	46
0.975214	µm^3	Surface	1	Class A	47
0.0357056	µm^3	Surface	1	Class A	48
0.22858	µm^3	Surface	1	Class A	49
0.099466	µm^3	Surface	1	Class A	50
0.0883079	µm^3	Surface	1	Class A	53
0.0108392	µm^3	Surface	1	Class A	54
0.0159401	µm^3	Surface	1	Class A	55
0.0790626	µm^3	Surface	1	Class A	56
0.291066	µm^3	Surface	1	Class A	57
0.0545151	µm^3	Surface	1	Class A	58
0.0605722	µm^3	Surface	1	Class A	59
0.263968	µm^3	Surface	1	Class A	60
0.0580219	µm^3	Surface	1	Class A	62
0.159401	µm^3	Surface	1	Class A	63
0.0108393	µm^3	Surface	1	Class A	64
0.0108392	µm^3	Surface	1	Class A	67
0.0165777	µm^3	Surface	1	Class A	72
0.507532	µm^3	Surface	1	Class A	73
0.118594	µm^3	Surface	1	Class A	74
0.105523	µm^3	Surface	1	Class A	75
0.0299672	µm^3	Surface	1	Class A	76
0.0223161	µm^3	Surface	1	Class A	77
0.0733242	µm^3	Surface	1	Class A	78
0.01594	µm^3	Surface	1	Class A	82
0.262055	µm^3	Surface	1	Class A	86
0.110305	µm^3	Surface	1	Class A	88
0.474058	µm^3	Surface	1	Class A	89
0.028692	µm^3	Surface	1	Class A	90
0.0108392	µm^3	Surface	1	Class A	91
0.309556	µm^3	Surface	1	Class A	92
0.0701363	µm^3	Surface	1	Class A	94
0.01594	µm^3	Surface	1	Class A	95
0.0567467	µm^3	Surface	1	Class A	96
0.150793	µm^3	Surface	1	Class A	97
0.259186	µm^3	Surface	1	Class A	98
0.530804	µm^3	Surface	1	Class A	100
0.022316	µm^3	Surface	1	Class A	101
0.444089	µm^3	Surface	1	Class A	102
0.0765124	µm^3	Surface	1	Class A	104
0.0331553	µm^3	Surface	1	Class A	106
0.0532397	µm^3	Surface	1	Class A	107
0.0159401	µm^3	Surface	1	Class A	108
0.0395312	µm^3	Surface	1	Class A	109
0.187455	µm^3	Surface	1	Class A	110
0.306686	µm^3	Surface	1	Class A	111
0.0768312	µm^3	Surface	1	Class A	112
0.557264	µm^3	Surface	1	Class A	113
0.134853	µm^3	Surface	1	Class A	114
0.408066	µm^3	Surface	1	Class A	115
0.0165777	µm^3	Surface	1	Class A	120
0.0274168	µm^3	Surface	1	Class A	121
0.619429	µm^3	Surface	1	Class A	122
0.0299673	µm^3	Surface	1	Class A	126
0.161633	µm^3	Surface	1	Class A	127
0.415399	µm^3	Surface	1	Class A	128
0.479478	µm^3	Surface	1	Class A	131
0.0554713	µm^3	Surface	1	Class A	133
0.392763	µm^3	Surface	1	Class A	134
0.175022	µm^3	Surface	1	Class A	136
0.237507	µm^3	Surface	1	Class A	137
0.0184905	µm^3	Surface	1	Class A	138
0.589145	µm^3	Surface	1	Class A	141
0.620705	µm^3	Surface	1	Class A	143
0.0465449	µm^3	Surface	1	Class A	144
0.106798	µm^3	Surface	1	Class A	145
0.138678	µm^3	Surface	1	Class A	149
0.0870327	µm^3	Surface	1	Class A	150
0.0765125	µm^3	Surface	1	Class A	153
0.0165776	µm^3	Surface	1	Class A	154
0.266518	µm^3	Surface	1	Class A	155
0.28692	µm^3	Surface	1	Class A	157
0.285965	µm^3	Surface	1	Class A	158
0.285965	µm^3	Surface	1	Class A	159
0.01594	µm^3	Surface	1	Class A	160
0.908902	µm^3	Surface	1	Class A	161
0.0341118	µm^3	Surface	1	Class A	162
0.022316	µm^3	Surface	1	Class A	163
0.0988286	µm^3	Surface	1	Class A	164
0.11955	µm^3	Surface	1	Class A	166
0.123695	µm^3	Surface	1	Class A	167
0.0643978	µm^3	Surface	1	Class A	169
0.508488	µm^3	Surface	1	Class A	172
2.23894	µm^3	Surface	1	Class A	175
0.118594	µm^3	Surface	1	Class A	176
0.136447	µm^3	Surface	1	Class A	178
1.97083	µm^3	Surface	1	Class A	179
0.165777	µm^3	Surface	1	Class A	180
0.048139	µm^3	Surface	1	Class A	181
0.0382561	µm^3	Surface	1	Class A	182
0.0985095	µm^3	Surface	1	Class A	184
0.02391	µm^3	Surface	1	Class A	187
0.0223162	µm^3	Surface	1	Class A	188
0.20467	µm^3	Surface	1	Class A	189
0.130708	µm^3	Surface	1	Class A	190
0.0286921	µm^3	Surface	1	Class A	191
0.0414441	µm^3	Surface	1	Class A	192
0.156213	µm^3	Surface	1	Class A	193
0.927393	µm^3	Surface	1	Class A	194
0.223161	µm^3	Surface	1	Class A	195
0.488084	µm^3	Surface	1	Class A	196
0.195744	µm^3	Surface	1	Class A	197
0.043357	µm^3	Surface	1	Class A	199
0.0337929	µm^3	Surface	1	Class A	200
0.192556	µm^3	Surface	1	Class A	202
0.083845	µm^3	Surface	1	Class A	204
0.0414441	µm^3	Surface	1	Class A	206
0.0758747	µm^3	Surface	1	Class A	209
0.301905	µm^3	Surface	1	Class A	210
6.82744	µm^3	Surface	1	Class A	211
0.482665	µm^3	Surface	1	Class A	212
0.0599345	µm^3	Surface	1	Class A	213
0.0809754	µm^3	Surface	1	Class A	217
0.605723	µm^3	Surface	1	Class A	218
0.262373	µm^3	Surface	1	Class A	219
0.0165777	µm^3	Surface	1	Class A	220
0.081613	µm^3	Surface	1	Class A	221
0.035387	µm^3	Surface	1	Class A	222
1.21559	µm^3	Surface	1	Class A	224
0.0280545	µm^3	Surface	1	Class A	225
1.18084	µm^3	Surface	1	Class A	228
0.167689	µm^3	Surface	1	Class A	230
0.0216784	µm^3	Surface	1	Class A	231
0.0841637	µm^3	Surface	1	Class A	233
0.0219973	µm^3	Surface	1	Class A	235
0.0350682	µm^3	Surface	1	Class A	237
0.0685419	µm^3	Surface	1	Class A	238
0.0165778	µm^3	Surface	1	Class A	239
0.0226348	µm^3	Surface	1	Class A	240
0.533992	µm^3	Surface	1	Class A	241
0.0229536	µm^3	Surface	1	Class A	242
0.314019	µm^3	Surface	1	Class A	243
0.0219972	µm^3	Surface	1	Class A	244
0.0146649	µm^3	Surface	1	Class A	245
1.12123	µm^3	Surface	1	Class A	246
0.205627	µm^3	Surface	1	Class A	247
0.0835261	µm^3	Surface	1	Class A	248
0.0452698	µm^3	Surface	1	Class A	249
0.073643	µm^3	Surface	1	Class A	251
0.0682236	µm^3	Surface	1	Class A	252
0.0570654	µm^3	Surface	1	Class A	253
0.0851197	µm^3	Surface	1	Class A	255
0.0108392	µm^3	Surface	1	Class A	256
0.0165776	µm^3	Surface	1	Class A	257
1.45979	µm^3	Surface	1	Class A	258
0.292978	µm^3	Surface	1	Class A	260
0.0433568	µm^3	Surface	1	Class A	261
0.143461	µm^3	Surface	1	Class A	262
0.117319	µm^3	Surface	1	Class A	264
0.188411	µm^3	Surface	1	Class A	265
0.228581	µm^3	Surface	1	Class A	266
0.0545152	µm^3	Surface	1	Class A	267
0.372998	µm^3	Surface	1	Class A	268
0.332509	µm^3	Surface	1	Class A	269
0.0484577	µm^3	Surface	1	Class A	270
0.423687	µm^3	Surface	1	Class A	274
0.146011	µm^3	Surface	1	Class A	275
0.23942	µm^3	Surface	1	Class A	276
0.256316	µm^3	Surface	1	Class A	277
0.243564	µm^3	Surface	1	Class A	278
0.064079	µm^3	Surface	1	Class A	279
0.211684	µm^3	Surface	1	Class A	280
0.234319	µm^3	Surface	1	Class A	281
0.407109	µm^3	Surface	1	Class A	282
0.0797004	µm^3	Surface	1	Class A	283
0.624531	µm^3	Surface	1	Class A	284
0.0299672	µm^3	Surface	1	Class A	285
0.022635	µm^3	Surface	1	Class A	286
0.021041	µm^3	Surface	1	Class A	288
0.0296486	µm^3	Surface	1	Class A	290
0.111262	µm^3	Surface	1	Class A	291
0.0108392	µm^3	Surface	1	Class A	292
0.0216785	µm^3	Surface	1	Class A	293
0.219016	µm^3	Surface	1	Class A	294
0.0628038	µm^3	Surface	1	Class A	295
0.113812	µm^3	Surface	1	Class A	297
0.0411253	µm^3	Surface	1	Class A	298
0.102973	µm^3	Surface	1	Class A	299
0.0283733	µm^3	Surface	1	Class A	300
0.116681	µm^3	Surface	1	Class A	301
0.0239101	µm^3	Surface	1	Class A	302
0.0280546	µm^3	Surface	1	Class A	303
0.123695	µm^3	Surface	1	Class A	304
0.0168964	µm^3	Surface	1	Class A	305
1.92237	µm^3	Surface	1	Class A	307
0.716027	µm^3	Surface	1	Class A	310
0.097872	µm^3	Surface	1	Class A	311
0.0299673	µm^3	Surface	1	Class A	312
0.307324	µm^3	Surface	1	Class A	315
0.0299673	µm^3	Surface	1	Class A	316
0.745677	µm^3	Surface	1	Class A	317
0.112537	µm^3	Surface	1	Class A	318
0.0532399	µm^3	Surface	1	Class A	321
0.0978721	µm^3	Surface	1	Class A	324
0.332829	µm^3	Surface	1	Class A	327
3.25974	µm^3	Surface	1	Class A	328
0.0615284	µm^3	Surface	1	Class A	330
0.12497	µm^3	Surface	1	Class A	331
0.198932	µm^3	Surface	1	Class A	332
0.215509	µm^3	Surface	1	Class A	333
0.110943	µm^3	Surface	1	Class A	335
0.0159401	µm^3	Surface	1	Class A	336
0.0468637	µm^3	Surface	1	Class A	337
0.228262	µm^3	Surface	1	Class A	339
0.0290111	µm^3	Surface	1	Class A	340
0.0328367	µm^3	Surface	1	Class A	342
0.232087	µm^3	Surface	1	Class A	343
0.10106	µm^3	Surface	1	Class A	345
0.177572	µm^3	Surface	1	Class A	346
0.160357	µm^3	Surface	1	Class A	347
0.462581	µm^3	Surface	1	Class A	348
1.20794	µm^3	Surface	1	Class A	349
0.0159401	µm^3	Surface	1	Class A	350
0.273212	µm^3	Surface	1	Class A	351
0.076512	µm^3	Surface	1	Class A	353
0.11955	µm^3	Surface	1	Class A	355
0.822189	µm^3	Surface	1	Class A	356
0.242607	µm^3	Surface	1	Class A	357
0.0146649	µm^3	Surface	1	Class A	358
0.0165776	µm^3	Surface	1	Class A	359
0.0433568	µm^3	Surface	1	Class A	360
0.975533	µm^3	Surface	1	Class A	362
0.742807	µm^3	Surface	1	Class A	364
0.468	µm^3	Surface	1	Class A	366
5.77413	µm^3	Surface	1	Class A	367
0.132303	µm^3	Surface	1	Class A	368
0.0108392	µm^3	Surface	1	Class A	370
0.345899	µm^3	Surface	1	Class A	372
0.0277356	µm^3	Surface	1	Class A	373
0.049414	µm^3	Surface	1	Class A	374
0.622299	µm^3	Surface	1	Class A	375
0.0567467	µm^3	Surface	1	Class A	376
0.358014	µm^3	Surface	1	Class A	377
0.658325	µm^3	Surface	1	Class A	379
0.0226349	µm^3	Surface	1	Class A	382
0.116044	µm^3	Surface	1	Class A	383
0.0360246	µm^3	Surface	1	Class A	384
0.0165776	µm^3	Surface	1	Class A	388
0.0108392	µm^3	Surface	1	Class A	390
0.501475	µm^3	Surface	1	Class A	392
0.485854	µm^3	Surface	1	Class A	393
0.41731	µm^3	Surface	1	Class A	394
0.850244	µm^3	Surface	1	Class A	396
0.440902	µm^3	Surface	1	Class A	398
0.296485	µm^3	Surface	1	Class A	399
0.0108393	µm^3	Surface	1	Class A	400
0.043357	µm^3	Surface	1	Class A	402
0.0395313	µm^3	Surface	1	Class A	403
0.0165777	µm^3	Surface	1	Class A	404
0.0701363	µm^3	Surface	1	Class A	405
0.0168964	µm^3	Surface	1	Class A	407
0.0360246	µm^3	Surface	1	Class A	408
1.46298	µm^3	Surface	1	Class A	410
0.630907	µm^3	Surface	1	Class A	411
0.111899	µm^3	Surface	1	Class A	412
0.0299673	µm^3	Surface	1	Class A	413
1.12856	µm^3	Surface	1	Class A	414
0.789672	µm^3	Surface	1	Class A	415
0.0165777	µm^3	Surface	1	Class A	418
0.18873	µm^3	Surface	1	Class A	419
0.0490955	µm^3	Surface	1	Class A	420
0.491592	µm^3	Surface	1	Class A	421
0.0108393	µm^3	Surface	1	Class A	422
0.0286921	µm^3	Surface	1	Class A	425
0.24994	µm^3	Surface	1	Class A	426
0.0433569	µm^3	Surface	1	Class A	427
0.0280544	µm^3	Surface	1	Class A	428
0.0207221	µm^3	Surface	1	Class A	429
0.0159401	µm^3	Surface	1	Class A	434
0.155894	µm^3	Surface	1	Class A	435
0.022316	µm^3	Surface	1	Class A	436
0.244201	µm^3	Surface	1	Class A	437
0.464175	µm^3	Surface	1	Class A	438
0.0165776	µm^3	Surface	1	Class A	439
0.383836	µm^3	Surface	1	Class A	440
0.0280545	µm^3	Surface	1	Class A	441
0.167689	µm^3	Surface	1	Class A	442
0.0226349	µm^3	Surface	1	Class A	443
0.0226348	µm^3	Surface	1	Class A	444
2.20961	µm^3	Surface	1	Class A	446
1.26182	µm^3	Surface	1	Class A	447
0.164821	µm^3	Surface	1	Class A	448
0.0165776	µm^3	Surface	1	Class A	449
0.177572	µm^3	Surface	1	Class A	452
0.0666296	µm^3	Surface	1	Class A	455
0.0159401	µm^3	Surface	1	Class A	457
0.0165776	µm^3	Surface	1	Class A	458
0.30063	µm^3	Surface	1	Class A	459
0.193512	µm^3	Surface	1	Class A	462
0.043357	µm^3	Surface	1	Class A	463
0.0108393	µm^3	Surface	1	Class A	464
0.3883	µm^3	Surface	1	Class A	465
0.21806	µm^3	Surface	1	Class A	466
0.189368	µm^3	Surface	1	Class A	467
0.0165777	µm^3	Surface	1	Class A	468
0.454929	µm^3	Surface	1	Class A	469
0.409978	µm^3	Surface	1	Class A	470
0.168646	µm^3	Surface	1	Class A	471
0.13039	µm^3	Surface	1	Class A	472
0.0873516	µm^3	Surface	1	Class A	475
0.647805	µm^3	Surface	1	Class A	476
0.804017	µm^3	Surface	1	Class A	477
0.636328	µm^3	Surface	1	Class A	478
0.19957	µm^3	Surface	1	Class A	479
3.69427	µm^3	Surface	1	Class A	480
0.0886267	µm^3	Surface	1	Class A	481
1.01124	µm^3	Surface	1	Class A	482
0.157169	µm^3	Surface	1	Class A	483
0.022316	µm^3	Surface	1	Class A	484
0.0223162	µm^3	Surface	1	Class A	485
0.0108392	µm^3	Surface	1	Class A	486
1.37627	µm^3	Surface	1	Class A	488
0.054515	µm^3	Surface	1	Class A	491
0.0223162	µm^3	Surface	1	Class A	492
0.230493	µm^3	Surface	1	Class A	493
0.223798	µm^3	Surface	1	Class A	494
0.0165778	µm^3	Surface	1	Class A	495
0.109349	µm^3	Surface	1	Class A	496
0.0299674	µm^3	Surface	1	Class A	497
0.519328	µm^3	Surface	1	Class A	498
0.0481391	µm^3	Surface	1	Class A	499
0.0108392	µm^3	Surface	1	Class A	500
0.211047	µm^3	Surface	1	Class A	501
0.130071	µm^3	Surface	1	Class A	502
0.760342	µm^3	Surface	1	Class A	503
0.0108392	µm^3	Surface	1	Class A	506
0.028692	µm^3	Surface	1	Class A	507
0.0570654	µm^3	Surface	1	Class A	508
0.0570656	µm^3	Surface	1	Class A	509
0.230493	µm^3	Surface	1	Class A	510
0.0108393	µm^3	Surface	1	Class A	512
0.0165777	µm^3	Surface	1	Class A	513
0.0165777	µm^3	Surface	1	Class A	514
0.527297	µm^3	Surface	1	Class A	515
0.0226348	µm^3	Surface	1	Class A	516
0.0430383	µm^3	Surface	1	Class A	517
1.86817	µm^3	Surface	1	Class A	518
0.336017	µm^3	Surface	1	Class A	520
0.0350683	µm^3	Surface	1	Class A	521
0.0698176	µm^3	Surface	1	Class A	526
0.479158	µm^3	Surface	1	Class A	527
0.0108392	µm^3	Surface	1	Class A	528
0.111899	µm^3	Surface	1	Class A	529
0.0548338	µm^3	Surface	1	Class A	532
0.0223161	µm^3	Surface	1	Class A	533
1.64757	µm^3	Surface	1	Class A	534
0.37236	µm^3	Surface	1	Class A	535
0.341436	µm^3	Surface	1	Class A	536
0.127839	µm^3	Surface	1	Class A	537
0.0347493	µm^3	Surface	1	Class A	540
0.0108392	µm^3	Surface	1	Class A	541
0.0286921	µm^3	Surface	1	Class A	542
0.0372997	µm^3	Surface	1	Class A	545
0.0258229	µm^3	Surface	1	Class A	547
0.022316	µm^3	Surface	1	Class A	548
0.820276	µm^3	Surface	1	Class A	549
2.01196	µm^3	Surface	1	Class A	550
0.0165777	µm^3	Surface	1	Class A	551
1.23376	µm^3	Surface	1	Class A	555
0.0299674	µm^3	Surface	1	Class A	560
0.0226349	µm^3	Surface	1	Class A	561
0.0299673	µm^3	Surface	1	Class A	564
0.263967	µm^3	Surface	1	Class A	565
0.139635	µm^3	Surface	1	Class A	566
0.113175	µm^3	Surface	1	Class A	568
0.217104	µm^3	Surface	1	Class A	569
0.0280545	µm^3	Surface	1	Class A	571
0.647167	µm^3	Surface	1	Class A	573
0.0108392	µm^3	Surface	1	Class A	574
0.0918149	µm^3	Surface	1	Class A	575
0.408702	µm^3	Surface	1	Class A	576
0.931856	µm^3	Surface	1	Class A	577
0.727186	µm^3	Surface	1	Class A	578
0.0108392	µm^3	Surface	1	Class A	579
0.0165777	µm^3	Surface	1	Class A	580
1.23504	µm^3	Surface	1	Class A	581
0.411254	µm^3	Surface	1	Class A	582
0.0108392	µm^3	Surface	1	Class A	583
0.0108393	µm^3	Surface	1	Class A	584
0.081613	µm^3	Surface	1	Class A	585
0.0392126	µm^3	Surface	1	Class A	586
0.100422	µm^3	Surface	1	Class A	587
0.0570656	µm^3	Surface	1	Class A	588
1.43078	µm^3	Surface	1	Class A	589
0.534948	µm^3	Surface	1	Class A	590
0.111261	µm^3	Surface	1	Class A	592
0.0165777	µm^3	Surface	1	Class A	593
0.0226349	µm^3	Surface	1	Class A	594
0.247709	µm^3	Surface	1	Class A	596
0.110943	µm^3	Surface	1	Class A	597
0.224117	µm^3	Surface	1	Class A	599
0.0283733	µm^3	Surface	1	Class A	600
0.197976	µm^3	Surface	1	Class A	601
0.261099	µm^3	Surface	1	Class A	606
0.01594	µm^3	Surface	1	Class A	609
0.0962779	µm^3	Surface	1	Class A	610
0.0108392	µm^3	Surface	1	Class A	611
0.0165776	µm^3	Surface	1	Class A	612
0.0828882	µm^3	Surface	1	Class A	614
0.0296485	µm^3	Surface	1	Class A	615
0.0108393	µm^3	Surface	1	Class A	616
0.0430382	µm^3	Surface	1	Class A	617
0.858213	µm^3	Surface	1	Class A	618
0.426556	µm^3	Surface	1	Class A	619
0.0452697	µm^3	Surface	1	Class A	620
0.0108393	µm^3	Surface	1	Class A	622
0.356739	µm^3	Surface	1	Class A	624
0.0631228	µm^3	Surface	1	Class A	628
0.0165777	µm^3	Surface	1	Class A	630
0.0165777	µm^3	Surface	1	Class A	633
0.14091	µm^3	Surface	1	Class A	634
0.0108392	µm^3	Surface	1	Class A	636
0.0219972	µm^3	Surface	1	Class A	637
0.100422	µm^3	Surface	1	Class A	638
0.0108393	µm^3	Surface	1	Class A	640
0.393082	µm^3	Surface	1	Class A	642
0.0299673	µm^3	Surface	1	Class A	643
0.280545	µm^3	Surface	1	Class A	645
0.0108392	µm^3	Surface	1	Class A	646
0.0226349	µm^3	Surface	1	Class A	647
0.130709	µm^3	Surface	1	Class A	648
0.29234	µm^3	Surface	1	Class A	649
0.0270981	µm^3	Surface	1	Class A	650
1.13174	µm^3	Surface	1	Class A	651
0.0223161	µm^3	Surface	1	Class A	652
0.772137	µm^3	Surface	1	Class A	653
0.377461	µm^3	Surface	1	Class A	655
0.343986	µm^3	Surface	1	Class A	656
0.0988284	µm^3	Surface	1	Class A	657
0.436439	µm^3	Surface	1	Class A	658
0.043357	µm^3	Surface	1	Class A	660
0.336654	µm^3	Surface	1	Class A	662
0.0165777	µm^3	Surface	1	Class A	663
0.173747	µm^3	Surface	1	Class A	664
0.315613	µm^3	Surface	1	Class A	667
0.0532398	µm^3	Surface	1	Class A	668
0.0108392	µm^3	Surface	1	Class A	669
0.129752	µm^3	Surface	1	Class A	671
1.84458	µm^3	Surface	1	Class A	672
0.0564276	µm^3	Surface	1	Class A	675
0.542281	µm^3	Surface	1	Class A	676
0.118594	µm^3	Surface	1	Class A	677
0.0165776	µm^3	Surface	1	Class A	678
0.135172	µm^3	Surface	1	Class A	679
0.339523	µm^3	Surface	1	Class A	680
0.98669	µm^3	Surface	1	Class A	681
0.123057	µm^3	Surface	1	Class A	682
0.0296485	µm^3	Surface	1	Class A	687
0.0108392	µm^3	Surface	1	Class A	688
0.0223161	µm^3	Surface	1	Class A	689
0.0108392	µm^3	Surface	1	Class A	690
0.0165777	µm^3	Surface	1	Class A	691
0.067267	µm^3	Surface	1	Class A	692
0.0210409	µm^3	Surface	1	Class A	693
0.0108393	µm^3	Surface	1	Class A	695
0.7342	µm^3	Surface	1	Class A	697
0.0439946	µm^3	Surface	1	Class A	698
0.224436	µm^3	Surface	1	Class A	703
0.155256	µm^3	Surface	1	Class A	704
0.152387	µm^3	Surface	1	Class A	705
0.108074	µm^3	Surface	1	Class A	707
0.112218	µm^3	Surface	1	Class A	708
1.26373	µm^3	Surface	1	Class A	709
2.02821	µm^3	Surface	1	Class A	710
0.210728	µm^3	Surface	1	Class A	711
0.0930898	µm^3	Surface	1	Class A	712
0.192875	µm^3	Surface	1	Class A	713
0.67522	µm^3	Surface	1	Class A	714
0.0108393	µm^3	Surface	1	Class A	715
0.26078	µm^3	Surface	1	Class A	716
0.0108393	µm^3	Surface	1	Class A	717
0.0969155	µm^3	Surface	1	Class A	718
0.0344305	µm^3	Surface	1	Class A	719
0.0108392	µm^3	Surface	1	Class A	720
0.188093	µm^3	Surface	1	Class A	721
0.197019	µm^3	Surface	1	Class A	723
0.56109	µm^3	Surface	1	Class A	724
0.449191	µm^3	Surface	1	Class A	725
0.0165777	µm^3	Surface	1	Class A	726
0.0538775	µm^3	Surface	1	Class A	727
0.242927	µm^3	Surface	1	Class A	728
0.0433569	µm^3	Surface	1	Class A	730
0.0165776	µm^3	Surface	1	Class A	731
0.105204	µm^3	Surface	1	Class A	732
0.245158	µm^3	Surface	1	Class A	733
0.442815	µm^3	Surface	1	Class A	734
0.0806567	µm^3	Surface	1	Class A	735
0.121463	µm^3	Surface	1	Class A	736
0.716984	µm^3	Surface	1	Class A	737
0.109668	µm^3	Surface	1	Class A	738
0.52124	µm^3	Surface	1	Class A	741
0.0108393	µm^3	Surface	1	Class A	742
0.145692	µm^3	Surface	1	Class A	744
0.0841634	µm^3	Surface	1	Class A	749
0.211046	µm^3	Surface	1	Class A	750
0.122101	µm^3	Surface	1	Class A	753
0.01594	µm^3	Surface	1	Class A	756
0.0165777	µm^3	Surface	1	Class A	758
0.139316	µm^3	Surface	1	Class A	760
0.0376186	µm^3	Surface	1	Class A	762
0.344624	µm^3	Surface	1	Class A	763
0.0223161	µm^3	Surface	1	Class A	764
0.0475013	µm^3	Surface	1	Class A	765
0.488403	µm^3	Surface	1	Class A	766
0.0219973	µm^3	Surface	1	Class A	768
0.0165777	µm^3	Surface	1	Class A	769
0.0108392	µm^3	Surface	1	Class A	772
0.260142	µm^3	Surface	1	Class A	773
0.0602536	µm^3	Surface	1	Class A	774
0.0286921	µm^3	Surface	1	Class A	778
0.0283733	µm^3	Surface	1	Class A	779
0.0312425	µm^3	Surface	1	Class A	780
0.0965969	µm^3	Surface	1	Class A	781
0.0226349	µm^3	Surface	1	Class A	782
0.0286921	µm^3	Surface	1	Class A	783
0.403284	µm^3	Surface	1	Class A	784
0.0969158	µm^3	Surface	1	Class A	785
1.18435	µm^3	Surface	1	Class A	786
0.0643977	µm^3	Surface	1	Class A	787
0.0159401	µm^3	Surface	1	Class A	788
0.526021	µm^3	Surface	1	Class A	789
0.137722	µm^3	Surface	1	Class A	790
0.173109	µm^3	Surface	1	Class A	791
0.218698	µm^3	Surface	1	Class A	792
0.111581	µm^3	Surface	1	Class A	794
0.185542	µm^3	Surface	1	Class A	796
0.0108393	µm^3	Surface	1	Class A	798
0.89615	µm^3	Surface	1	Class A	799
0.110305	µm^3	Surface	1	Class A	800
0.475333	µm^3	Surface	1	Class A	801
0.101379	µm^3	Surface	1	Class A	802
0.138041	µm^3	Surface	1	Class A	807
0.0608911	µm^3	Surface	1	Class A	808
0.286602	µm^3	Surface	1	Class A	809
0.0286921	µm^3	Surface	1	Class A	810
0.168327	µm^3	Surface	1	Class A	812
0.0286922	µm^3	Surface	1	Class A	814
0.296804	µm^3	Surface	1	Class A	815
0.0924523	µm^3	Surface	1	Class A	816
0.708058	µm^3	Surface	1	Class A	817
0.0765123	µm^3	Surface	1	Class A	819
0.0360246	µm^3	Surface	1	Class A	820
0.339523	µm^3	Surface	1	Class A	821
0.0612098	µm^3	Surface	1	Class A	822
0.0165776	µm^3	Surface	1	Class A	823
0.10903	µm^3	Surface	1	Class A	827
0.466407	µm^3	Surface	1	Class A	831
0.0541961	µm^3	Surface	1	Class A	833
0.190643	µm^3	Surface	1	Class A	834
0.0223161	µm^3	Surface	1	Class A	835
0.616563	µm^3	Surface	1	Class A	836
0.0940463	µm^3	Surface	1	Class A	837
0.0223161	µm^3	Surface	1	Class A	838
0.0277357	µm^3	Surface	1	Class A	840
0.676178	µm^3	Surface	1	Class A	841
0.239739	µm^3	Surface	1	Class A	842
1.60899	µm^3	Surface	1	Class A	846
0.0277357	µm^3	Surface	1	Class A	849
0.110305	µm^3	Surface	1	Class A	850
0.506257	µm^3	Surface	1	Class A	851
0.0223161	µm^3	Surface	1	Class A	852
0.0825695	µm^3	Surface	1	Class A	854
0.043357	µm^3	Surface	1	Class A	855
0.391488	µm^3	Surface	1	Class A	857
0.156531	µm^3	Surface	1	Class A	862
0.0360245	µm^3	Surface	1	Class A	863
0.0108392	µm^3	Surface	1	Class A	864
0.108711	µm^3	Surface	1	Class A	865
0.0219973	µm^3	Surface	1	Class A	866
0.883717	µm^3	Surface	1	Class A	867
0.328684	µm^3	Surface	1	Class A	868
0.060891	µm^3	Surface	1	Class A	869
0.0108392	µm^3	Surface	1	Class A	870
0.0108392	µm^3	Surface	1	Class A	871
1.32175	µm^3	Surface	1	Class A	872
0.0159401	µm^3	Surface	1	Class A	875
0.0959594	µm^3	Surface	1	Class A	878
0.0541962	µm^3	Surface	1	Class A	879
0.321989	µm^3	Surface	1	Class A	880
0.258548	µm^3	Surface	1	Class A	881
0.0108392	µm^3	Surface	1	Class A	883
0.0395313	µm^3	Surface	1	Class A	884
0.434207	µm^3	Surface	1	Class A	885
0.11158	µm^3	Surface	1	Class A	886
0.146649	µm^3	Surface	1	Class A	887
0.0108393	µm^3	Surface	1	Class A	889
0.0108392	µm^3	Surface	1	Class A	890
0.230174	µm^3	Surface	1	Class A	891
0.105523	µm^3	Surface	1	Class A	892
0.694668	µm^3	Surface	1	Class A	893
0.911134	µm^3	Surface	1	Class A	895
0.332191	µm^3	Surface	1	Class A	896
0.0108393	µm^3	Surface	1	Class A	897
0.116681	µm^3	Surface	1	Class A	898
0.0216785	µm^3	Surface	1	Class A	899
0.043357	µm^3	Surface	1	Class A	901
0.0277357	µm^3	Surface	1	Class A	902
0.0223161	µm^3	Surface	1	Class A	903
0.0108392	µm^3	Surface	1	Class A	904
0.0360245	µm^3	Surface	1	Class A	907
0.0350681	µm^3	Surface	1	Class A	908
0.0108392	µm^3	Surface	1	Class A	910
0.157807	µm^3	Surface	1	Class A	911
0.109668	µm^3	Surface	1	Class A	912
1.99219	µm^3	Surface	1	Class A	913
0.067267	µm^3	Surface	1	Class A	916
0.0471826	µm^3	Surface	1	Class A	918
0.0953216	µm^3	Surface	1	Class A	919
0.0468638	µm^3	Surface	1	Class A	921
0.611142	µm^3	Surface	1	Class A	922
0.0277357	µm^3	Surface	1	Class A	923
0.407428	µm^3	Surface	1	Class A	924
0.304774	µm^3	Surface	1	Class A	925
0.0280546	µm^3	Surface	1	Class A	926
0.0223161	µm^3	Surface	1	Class A	927
0.0490954	µm^3	Surface	1	Class A	929
0.18618	µm^3	Surface	1	Class A	930
0.851838	µm^3	Surface	1	Class A	931
0.692117	µm^3	Surface	1	Class A	933
0.156213	µm^3	Surface	1	Class A	935
0.0797003	µm^3	Surface	1	Class A	936
0.0108393	µm^3	Surface	1	Class A	937
0.168327	µm^3	Surface	1	Class A	938
0.721766	µm^3	Surface	1	Class A	939
0.13039	µm^3	Surface	1	Class A	940
0.17821	µm^3	Surface	1	Class A	942
0.0573843	µm^3	Surface	1	Class A	944
0.0165777	µm^3	Surface	1	Class A	945
0.399139	µm^3	Surface	1	Class A	946
0.0414441	µm^3	Surface	1	Class A	947
0.101379	µm^3	Surface	1	Class A	948
0.0108392	µm^3	Surface	1	Class A	949
0.0895832	µm^3	Surface	1	Class A	950
0.401052	µm^3	Surface	1	Class A	952
0.0108392	µm^3	Surface	1	Class A	953
0.0506893	µm^3	Surface	1	Class A	954
0.0388938	µm^3	Surface	1	Class A	956
0.0337929	µm^3	Surface	1	Class A	958
0.0108392	µm^3	Surface	1	Class A	960
0.217741	µm^3	Surface	1	Class A	962
0.0790627	µm^3	Surface	1	Class A	964
169.7	µm^3	Surface	1	Class A	965
0.279589	µm^3	Surface	1	Class A	967
0.0299673	µm^3	Surface	1	Class A	968
0.17566	µm^3	Surface	1	Class A	969
0.0981907	µm^3	Surface	1	Class A	971
0.0146649	µm^3	Surface	1	Class A	972
0.0411254	µm^3	Surface	1	Class A	973
0.138679	µm^3	Surface	1	Class A	975
0.162589	µm^3	Surface	1	Class A	976
