# Supplementary material for: Programmable artificial RNA condensates in mammalian cells
Source: Nat Nanotechnol. 2026 Apr 29;21(6):821–30. doi: 10.1038/s41565-026-02164-7 (PMC13293865; doi:10.1038/s41565-026-02164-7)
Supplement: Supplementary file 5 — Condensate volume and number quantification, as well as CCDFs, shown in Fig. 3. [file 41565_2026_2164_MOESM5_ESM.zip › Source Data Fig. 3/Condensate volume and number (Figure 3)/Condensate volume/10nt 4A Broccoli/outside/20250424_10ntABr_4arm_NucDFHBI40uM_20-40_sample2_3_2_outside.xls]

## Sheet: Detailed
Detailed
Volume	Unit	Category	Time	Outside	ID
0.216147	µm^3	Surface	1	Class A	0
0.0204033	µm^3	Surface	1	Class A	1
1.80952	µm^3	Surface	1	Class A	2
0.0975531	µm^3	Surface	1	Class A	4
0.389256	µm^3	Surface	1	Class A	5
0.0433568	µm^3	Surface	1	Class A	6
0.01594	µm^3	Surface	1	Class A	7
0.0108393	µm^3	Surface	1	Class A	8
6.01291	µm^3	Surface	1	Class A	9
0.0165777	µm^3	Surface	1	Class A	11
0.444409	µm^3	Surface	1	Class A	12
0.178847	µm^3	Surface	1	Class A	13
0.0344305	µm^3	Surface	1	Class A	15
0.0510081	µm^3	Surface	1	Class A	17
0.0494142	µm^3	Surface	1	Class A	20
0.960868	µm^3	Surface	1	Class A	22
0.0669482	µm^3	Surface	1	Class A	24
0.260461	µm^3	Surface	1	Class A	26
0.189686	µm^3	Surface	1	Class A	27
0.0650352	µm^3	Surface	1	Class A	29
0.7444	µm^3	Surface	1	Class A	30
0.42815	µm^3	Surface	1	Class A	31
1.34885	µm^3	Surface	1	Class A	34
0.0487766	µm^3	Surface	1	Class A	35
0.175978	µm^3	Surface	1	Class A	37
0.13549	µm^3	Surface	1	Class A	39
0.095003	µm^3	Surface	1	Class A	40
0.0146648	µm^3	Surface	1	Class A	41
0.112537	µm^3	Surface	1	Class A	43
0.864268	µm^3	Surface	1	Class A	44
0.341755	µm^3	Surface	1	Class A	45
0.0490956	µm^3	Surface	1	Class A	46
0.0108392	µm^3	Surface	1	Class A	47
0.0146649	µm^3	Surface	1	Class A	49
0.022635	µm^3	Surface	1	Class A	51
0.0471827	µm^3	Surface	1	Class A	53
0.117638	µm^3	Surface	1	Class A	54
0.0991471	µm^3	Surface	1	Class A	55
0.0299674	µm^3	Surface	1	Class A	57
0.0567465	µm^3	Surface	1	Class A	58
0.694031	µm^3	Surface	1	Class A	60
0.293934	µm^3	Surface	1	Class A	61
0.073962	µm^3	Surface	1	Class A	62
0.0159401	µm^3	Surface	1	Class A	63
0.0752371	µm^3	Surface	1	Class A	65
0.171196	µm^3	Surface	1	Class A	67
0.121463	µm^3	Surface	1	Class A	69
0.0414443	µm^3	Surface	1	Class A	70
0.431658	µm^3	Surface	1	Class A	71
0.44441	µm^3	Surface	1	Class A	73
0.0825694	µm^3	Surface	1	Class A	75
0.102016	µm^3	Surface	1	Class A	76
0.283095	µm^3	Surface	1	Class A	77
0.0870327	µm^3	Surface	1	Class A	78
26.7803	µm^3	Surface	1	Class A	80
0.041763	µm^3	Surface	1	Class A	81
0.224436	µm^3	Surface	1	Class A	84
0.0411253	µm^3	Surface	1	Class A	85
0.180123	µm^3	Surface	1	Class A	86
0.0946836	µm^3	Surface	1	Class A	87
0.0108392	µm^3	Surface	1	Class A	91
0.235912	µm^3	Surface	1	Class A	92
0.0688614	µm^3	Surface	1	Class A	95
0.0605723	µm^3	Surface	1	Class A	99
0.0165777	µm^3	Surface	1	Class A	100
0.0165776	µm^3	Surface	1	Class A	102
0.0280545	µm^3	Surface	1	Class A	103
0.145373	µm^3	Surface	1	Class A	104
0.0108392	µm^3	Surface	1	Class A	105
0.0108393	µm^3	Surface	1	Class A	106
0.0165776	µm^3	Surface	1	Class A	109
0.0452699	µm^3	Surface	1	Class A	111
0.155575	µm^3	Surface	1	Class A	112
0.612736	µm^3	Surface	1	Class A	113
0.479159	µm^3	Surface	1	Class A	114
0.0226348	µm^3	Surface	1	Class A	115
0.0108393	µm^3	Surface	1	Class A	116
0.0223161	µm^3	Surface	1	Class A	117
0.0226348	µm^3	Surface	1	Class A	118
1.11262	µm^3	Surface	1	Class A	120
0.288515	µm^3	Surface	1	Class A	121
0.683191	µm^3	Surface	1	Class A	122
0.0239102	µm^3	Surface	1	Class A	123
0.0889455	µm^3	Surface	1	Class A	125
2.59408	µm^3	Surface	1	Class A	127
0.307324	µm^3	Surface	1	Class A	129
0.0694986	µm^3	Surface	1	Class A	130
0.022316	µm^3	Surface	1	Class A	131
0.0165777	µm^3	Surface	1	Class A	132
0.0239101	µm^3	Surface	1	Class A	135
0.0108393	µm^3	Surface	1	Class A	136
0.118594	µm^3	Surface	1	Class A	137
0.0487767	µm^3	Surface	1	Class A	140
22.4895	µm^3	Surface	1	Class A	141
1.1209	µm^3	Surface	1	Class A	142
0.0299674	µm^3	Surface	1	Class A	143
0.0280545	µm^3	Surface	1	Class A	144
0.763848	µm^3	Surface	1	Class A	145
0.0165778	µm^3	Surface	1	Class A	148
0.334422	µm^3	Surface	1	Class A	149
0.74695	µm^3	Surface	1	Class A	150
3.13669	µm^3	Surface	1	Class A	153
0.526979	µm^3	Surface	1	Class A	154
0.0529213	µm^3	Surface	1	Class A	155
0.285008	µm^3	Surface	1	Class A	156
0.0108392	µm^3	Surface	1	Class A	157
0.043357	µm^3	Surface	1	Class A	158
0.0360246	µm^3	Surface	1	Class A	160
0.0108392	µm^3	Surface	1	Class A	162
0.028692	µm^3	Surface	1	Class A	165
0.0360246	µm^3	Surface	1	Class A	166
0.364071	µm^3	Surface	1	Class A	169
0.108073	µm^3	Surface	1	Class A	170
0.032199	µm^3	Surface	1	Class A	171
0.282777	µm^3	Surface	1	Class A	173
0.0168965	µm^3	Surface	1	Class A	174
0.0631227	µm^3	Surface	1	Class A	175
0.0953216	µm^3	Surface	1	Class A	177
0.199251	µm^3	Surface	1	Class A	179
0.756834	µm^3	Surface	1	Class A	180
0.418587	µm^3	Surface	1	Class A	181
1.40847	µm^3	Surface	1	Class A	184
0.0312424	µm^3	Surface	1	Class A	186
0.0640789	µm^3	Surface	1	Class A	187
0.0357058	µm^3	Surface	1	Class A	189
0.264605	µm^3	Surface	1	Class A	193
0.0490953	µm^3	Surface	1	Class A	194
0.139316	µm^3	Surface	1	Class A	196
5.93385	µm^3	Surface	1	Class A	197
0.130708	µm^3	Surface	1	Class A	198
0.022316	µm^3	Surface	1	Class A	199
1.20188	µm^3	Surface	1	Class A	202
0.749182	µm^3	Surface	1	Class A	204
0.0108393	µm^3	Surface	1	Class A	205
0.179804	µm^3	Surface	1	Class A	206
0.0758751	µm^3	Surface	1	Class A	208
0.0108392	µm^3	Surface	1	Class A	209
0.114768	µm^3	Surface	1	Class A	210
3.36144	µm^3	Surface	1	Class A	211
0.0701363	µm^3	Surface	1	Class A	212
0.407747	µm^3	Surface	1	Class A	213
0.0165776	µm^3	Surface	1	Class A	214
0.532398	µm^3	Surface	1	Class A	215
0.0108392	µm^3	Surface	1	Class A	216
0.0908583	µm^3	Surface	1	Class A	218
0.102017	µm^3	Surface	1	Class A	220
0.165777	µm^3	Surface	1	Class A	221
0.187136	µm^3	Surface	1	Class A	222
0.195744	µm^3	Surface	1	Class A	223
1.62206	µm^3	Surface	1	Class A	224
0.0806566	µm^3	Surface	1	Class A	225
0.102335	µm^3	Surface	1	Class A	226
2.90587	µm^3	Surface	1	Class A	227
0.564916	µm^3	Surface	1	Class A	230
0.0950026	µm^3	Surface	1	Class A	231
0.0707738	µm^3	Surface	1	Class A	232
0.617837	µm^3	Surface	1	Class A	233
0.0583405	µm^3	Surface	1	Class A	234
0.0280544	µm^3	Surface	1	Class A	235
0.0226348	µm^3	Surface	1	Class A	237
0.836215	µm^3	Surface	1	Class A	238
0.88244	µm^3	Surface	1	Class A	239
1.49645	µm^3	Surface	1	Class A	240
0.062804	µm^3	Surface	1	Class A	241
0.190643	µm^3	Surface	1	Class A	242
9.68679	µm^3	Surface	1	Class A	243
0.145373	µm^3	Surface	1	Class A	244
7.0334	µm^3	Surface	1	Class A	245
0.0165776	µm^3	Surface	1	Class A	246
0.737069	µm^3	Surface	1	Class A	247
0.0165777	µm^3	Surface	1	Class A	248
0.175341	µm^3	Surface	1	Class A	249
0.0108393	µm^3	Surface	1	Class A	250
0.022635	µm^3	Surface	1	Class A	252
18.4188	µm^3	Surface	1	Class A	254
0.681278	µm^3	Surface	1	Class A	256
0.0828883	µm^3	Surface	1	Class A	257
0.724635	µm^3	Surface	1	Class A	258
2.66581	µm^3	Surface	1	Class A	259
0.0781065	µm^3	Surface	1	Class A	261
0.0108392	µm^3	Surface	1	Class A	262
0.0471826	µm^3	Surface	1	Class A	263
0.0449509	µm^3	Surface	1	Class A	266
0.065673	µm^3	Surface	1	Class A	267
0.0605724	µm^3	Surface	1	Class A	268
7.73379	µm^3	Surface	1	Class A	269
0.0490954	µm^3	Surface	1	Class A	270
0.354506	µm^3	Surface	1	Class A	272
0.0481389	µm^3	Surface	1	Class A	275
1.21846	µm^3	Surface	1	Class A	276
0.299992	µm^3	Surface	1	Class A	277
0.0433568	µm^3	Surface	1	Class A	279
0.0822507	µm^3	Surface	1	Class A	280
2.92787	µm^3	Surface	1	Class A	281
0.1119	µm^3	Surface	1	Class A	282
0.0395313	µm^3	Surface	1	Class A	283
20.6746	µm^3	Surface	1	Class A	284
0.0229537	µm^3	Surface	1	Class A	286
0.102335	µm^3	Surface	1	Class A	287
0.731012	µm^3	Surface	1	Class A	288
0.218379	µm^3	Surface	1	Class A	289
0.0357057	µm^3	Surface	1	Class A	291
0.0567467	µm^3	Surface	1	Class A	292
1.71164	µm^3	Surface	1	Class A	293
0.0643977	µm^3	Surface	1	Class A	294
1.04662	µm^3	Surface	1	Class A	295
0.239738	µm^3	Surface	1	Class A	297
1.07627	µm^3	Surface	1	Class A	299
0.0108392	µm^3	Surface	1	Class A	300
4.65577	µm^3	Surface	1	Class A	301
0.0210408	µm^3	Surface	1	Class A	305
5.22579	µm^3	Surface	1	Class A	306
0.256316	µm^3	Surface	1	Class A	307
1.02303	µm^3	Surface	1	Class A	309
0.568423	µm^3	Surface	1	Class A	311
0.42273	µm^3	Surface	1	Class A	313
0.57193	µm^3	Surface	1	Class A	314
1.89942	µm^3	Surface	1	Class A	316
0.0557904	µm^3	Surface	1	Class A	317
3.94612	µm^3	Surface	1	Class A	319
0.0331553	µm^3	Surface	1	Class A	321
0.742488	µm^3	Surface	1	Class A	322
0.20212	µm^3	Surface	1	Class A	324
0.188412	µm^3	Surface	1	Class A	325
0.140591	µm^3	Surface	1	Class A	326
0.22603	µm^3	Surface	1	Class A	327
1.47191	µm^3	Surface	1	Class A	328
0.201482	µm^3	Surface	1	Class A	329
0.137084	µm^3	Surface	1	Class A	330
0.0108392	µm^3	Surface	1	Class A	334
1.09253	µm^3	Surface	1	Class A	335
0.140592	µm^3	Surface	1	Class A	336
0.18618	µm^3	Surface	1	Class A	337
0.102654	µm^3	Surface	1	Class A	338
0.26588	µm^3	Surface	1	Class A	339
0.0672671	µm^3	Surface	1	Class A	340
0.737707	µm^3	Surface	1	Class A	342
0.0261418	µm^3	Surface	1	Class A	343
0.803061	µm^3	Surface	1	Class A	345
2.20292	µm^3	Surface	1	Class A	346
0.0168964	µm^3	Surface	1	Class A	347
0.0165776	µm^3	Surface	1	Class A	348
11.3535	µm^3	Surface	1	Class A	349
0.147605	µm^3	Surface	1	Class A	350
0.0401689	µm^3	Surface	1	Class A	351
1.92556	µm^3	Surface	1	Class A	354
1.34152	µm^3	Surface	1	Class A	355
0.880529	µm^3	Surface	1	Class A	356
0.181398	µm^3	Surface	1	Class A	357
1.43174	µm^3	Surface	1	Class A	359
0.0765123	µm^3	Surface	1	Class A	360
0.255679	µm^3	Surface	1	Class A	361
0.392125	µm^3	Surface	1	Class A	362
0.408703	µm^3	Surface	1	Class A	363
0.0532398	µm^3	Surface	1	Class A	365
0.437076	µm^3	Surface	1	Class A	366
0.0481389	µm^3	Surface	1	Class A	367
0.687654	µm^3	Surface	1	Class A	368
0.108392	µm^3	Surface	1	Class A	369
0.191281	µm^3	Surface	1	Class A	371
0.459712	µm^3	Surface	1	Class A	372
0.0331553	µm^3	Surface	1	Class A	373
0.21264	µm^3	Surface	1	Class A	374
0.0226348	µm^3	Surface	1	Class A	375
0.138041	µm^3	Surface	1	Class A	376
0.197657	µm^3	Surface	1	Class A	378
1.54459	µm^3	Surface	1	Class A	379
0.454929	µm^3	Surface	1	Class A	381
0.429744	µm^3	Surface	1	Class A	385
0.484578	µm^3	Surface	1	Class A	386
0.164183	µm^3	Surface	1	Class A	389
0.0812942	µm^3	Surface	1	Class A	390
0.522196	µm^3	Surface	1	Class A	391
0.118275	µm^3	Surface	1	Class A	392
0.541963	µm^3	Surface	1	Class A	395
0.0226349	µm^3	Surface	1	Class A	396
0.124014	µm^3	Surface	1	Class A	397
0.0498627	µm^3	Surface	1	Class A	398
0.0267793	µm^3	Surface	1	Class A	399
0.12242	µm^3	Surface	1	Class A	401
0.0519646	µm^3	Surface	1	Class A	402
0.167689	µm^3	Surface	1	Class A	404
6.04798	µm^3	Surface	1	Class A	405
0.214553	µm^3	Surface	1	Class A	408
0.150793	µm^3	Surface	1	Class A	414
0.350044	µm^3	Surface	1	Class A	416
0.105204	µm^3	Surface	1	Class A	418
0.152068	µm^3	Surface	1	Class A	419
1.01666	µm^3	Surface	1	Class A	421
0.0146649	µm^3	Surface	1	Class A	422
0.10648	µm^3	Surface	1	Class A	425
0.552802	µm^3	Surface	1	Class A	430
0.117956	µm^3	Surface	1	Class A	433
0.0223161	µm^3	Surface	1	Class A	435
0.232087	µm^3	Surface	1	Class A	441
0.18873	µm^3	Surface	1	Class A	442
7.39299	µm^3	Surface	1	Class A	443
0.0108392	µm^3	Surface	1	Class A	444
0.0223162	µm^3	Surface	1	Class A	445
0.0280546	µm^3	Surface	1	Class A	447
0.0165777	µm^3	Surface	1	Class A	449
0.452698	µm^3	Surface	1	Class A	451
0.0962779	µm^3	Surface	1	Class A	453
0.0433571	µm^3	Surface	1	Class A	455
1.90069	µm^3	Surface	1	Class A	457
0.588188	µm^3	Surface	1	Class A	458
1.36319	µm^3	Surface	1	Class A	461
0.146649	µm^3	Surface	1	Class A	462
1.29561	µm^3	Surface	1	Class A	467
