# Supplementary material for: Programmable artificial RNA condensates in mammalian cells
Source: Nat Nanotechnol. 2026 Apr 29;21(6):821–30. doi: 10.1038/s41565-026-02164-7 (PMC13293865; doi:10.1038/s41565-026-02164-7)
Supplement: Supplementary file 5 — Condensate volume and number quantification, as well as CCDFs, shown in Fig. 3. [file 41565_2026_2164_MOESM5_ESM.zip › Source Data Fig. 3/Condensate volume and number (Figure 3)/Condensate volume/10nt 4A Broccoli/outside/20250424_10ntABr_4arm_NucDFHBI40uM_20-40_sample2_3_3_4 cells_outside.xls]

## Sheet: Detailed
Detailed
Volume	Unit	Category	Time	Outside	ID
0.0337929	µm^3	Surface	1	Class C	0
0.460986	µm^3	Surface	1	Class C	1
0.0360243	µm^3	Surface	1	Class C	5
0.300948	µm^3	Surface	1	Class C	6
0.0615287	µm^3	Surface	1	Class C	8
0.0226348	µm^3	Surface	1	Class C	9
0.517095	µm^3	Surface	1	Class C	10
0.0682235	µm^3	Surface	1	Class C	12
0.158125	µm^3	Surface	1	Class C	15
0.258866	µm^3	Surface	1	Class C	16
0.0631229	µm^3	Surface	1	Class C	17
0.250258	µm^3	Surface	1	Class C	18
0.192238	µm^3	Surface	1	Class C	19
1.11708	µm^3	Surface	1	Class C	20
0.0730054	µm^3	Surface	1	Class C	21
0.0274168	µm^3	Surface	1	Class C	23
0.334742	µm^3	Surface	1	Class C	24
0.0465446	µm^3	Surface	1	Class C	25
0.0487765	µm^3	Surface	1	Class C	27
0.259824	µm^3	Surface	1	Class C	28
0.0108392	µm^3	Surface	1	Class C	29
0.127521	µm^3	Surface	1	Class C	30
0.0497328	µm^3	Surface	1	Class C	31
0.159082	µm^3	Surface	1	Class C	33
0.022635	µm^3	Surface	1	Class C	34
0.314338	µm^3	Surface	1	Class C	35
0.0165776	µm^3	Surface	1	Class C	36
0.060572	µm^3	Surface	1	Class C	37
0.0835257	µm^3	Surface	1	Class C	38
0.0280545	µm^3	Surface	1	Class C	39
0.0408067	µm^3	Surface	1	Class C	41
0.344943	µm^3	Surface	1	Class C	43
0.0739618	µm^3	Surface	1	Class C	44
0.0248664	µm^3	Surface	1	Class C	45
0.125288	µm^3	Surface	1	Class C	46
0.0545153	µm^3	Surface	1	Class C	47
0.110305	µm^3	Surface	1	Class C	48
0.0108393	µm^3	Surface	1	Class C	49
0.0108392	µm^3	Surface	1	Class C	50
0.0280545	µm^3	Surface	1	Class C	51
0.110305	µm^3	Surface	1	Class C	52
1.28286	µm^3	Surface	1	Class C	53
0.0605721	µm^3	Surface	1	Class C	54
0.365345	µm^3	Surface	1	Class C	56
0.0605723	µm^3	Surface	1	Class C	57
0.0280546	µm^3	Surface	1	Class C	59
0.131027	µm^3	Surface	1	Class C	60
0.135172	µm^3	Surface	1	Class C	61
0.022316	µm^3	Surface	1	Class C	63
0.0165776	µm^3	Surface	1	Class C	64
0.0165778	µm^3	Surface	1	Class C	66
0.204989	µm^3	Surface	1	Class C	67
0.0545151	µm^3	Surface	1	Class C	68
0.0204033	µm^3	Surface	1	Class C	69
0.0978721	µm^3	Surface	1	Class C	71
0.0280543	µm^3	Surface	1	Class C	72
0.0411255	µm^3	Surface	1	Class C	73
0.0108392	µm^3	Surface	1	Class C	75
0.222523	µm^3	Surface	1	Class C	77
0.0108392	µm^3	Surface	1	Class C	80
0.355463	µm^3	Surface	1	Class C	81
0.0165778	µm^3	Surface	1	Class C	82
0.0165778	µm^3	Surface	1	Class C	83
0.125927	µm^3	Surface	1	Class C	86
0.292659	µm^3	Surface	1	Class C	87
0.176935	µm^3	Surface	1	Class C	88
0.105842	µm^3	Surface	1	Class C	90
0.0640789	µm^3	Surface	1	Class C	91
0.0943653	µm^3	Surface	1	Class C	94
0.022635	µm^3	Surface	1	Class C	96
0.303179	µm^3	Surface	1	Class C	99
0.0420819	µm^3	Surface	1	Class C	101
0.190962	µm^3	Surface	1	Class C	102
0.027417	µm^3	Surface	1	Class C	103
0.282778	µm^3	Surface	1	Class C	104
0.0417629	µm^3	Surface	1	Class C	105
0.262692	µm^3	Surface	1	Class C	106
0.276401	µm^3	Surface	1	Class C	108
0.418904	µm^3	Surface	1	Class C	109
0.353869	µm^3	Surface	1	Class C	111
0.237826	µm^3	Surface	1	Class C	112
0.258548	µm^3	Surface	1	Class C	113
0.0682236	µm^3	Surface	1	Class C	116
0.0490957	µm^3	Surface	1	Class C	117
0.17279	µm^3	Surface	1	Class C	118
0.0223163	µm^3	Surface	1	Class C	119
0.112536	µm^3	Surface	1	Class C	120
0.0344303	µm^3	Surface	1	Class C	122
0.0165778	µm^3	Surface	1	Class C	124
0.0280546	µm^3	Surface	1	Class C	126
0.0299672	µm^3	Surface	1	Class C	128
0.0376184	µm^3	Surface	1	Class C	130
0.697218	µm^3	Surface	1	Class C	131
0.622937	µm^3	Surface	1	Class C	133
0.134535	µm^3	Surface	1	Class C	136
0.393401	µm^3	Surface	1	Class C	138
0.140591	µm^3	Surface	1	Class C	140
0.0165778	µm^3	Surface	1	Class C	141
0.133259	µm^3	Surface	1	Class C	142
0.022635	µm^3	Surface	1	Class C	143
0.044632	µm^3	Surface	1	Class C	144
0.0165776	µm^3	Surface	1	Class C	146
0.0468636	µm^3	Surface	1	Class C	147
0.236868	µm^3	Surface	1	Class C	148
0.24994	µm^3	Surface	1	Class C	150
0.0108393	µm^3	Surface	1	Class C	151
0.0108392	µm^3	Surface	1	Class C	152
0.213597	µm^3	Surface	1	Class C	153
0.0108393	µm^3	Surface	1	Class C	154
0.0223161	µm^3	Surface	1	Class C	158
0.0108392	µm^3	Surface	1	Class C	159
0.253765	µm^3	Surface	1	Class C	160
0.173747	µm^3	Surface	1	Class C	161
0.163226	µm^3	Surface	1	Class C	162
0.186817	µm^3	Surface	1	Class C	163
0.0286922	µm^3	Surface	1	Class C	164
0.0532401	µm^3	Surface	1	Class C	167
0.0424006	µm^3	Surface	1	Class C	168
0.364708	µm^3	Surface	1	Class C	169
0.0223161	µm^3	Surface	1	Class C	170
0.0468639	µm^3	Surface	1	Class C	171
0.0223162	µm^3	Surface	1	Class C	172
0.143779	µm^3	Surface	1	Class C	173
2.01929	µm^3	Surface	1	Class C	176
0.0108392	µm^3	Surface	1	Class C	177
0.633776	µm^3	Surface	1	Class C	178
0.0165778	µm^3	Surface	1	Class C	180
0.12242	µm^3	Surface	1	Class C	182
0.0886268	µm^3	Surface	1	Class C	183
0.0165776	µm^3	Surface	1	Class C	184
0.0226351	µm^3	Surface	1	Class C	186
0.0768315	µm^3	Surface	1	Class C	187
0.100104	µm^3	Surface	1	Class C	189
0.102335	µm^3	Surface	1	Class C	191
0.0825696	µm^3	Surface	1	Class C	192
0.01594	µm^3	Surface	1	Class C	194
0.0280545	µm^3	Surface	1	Class C	195
0.0643979	µm^3	Surface	1	Class C	196
0.0816131	µm^3	Surface	1	Class C	197
0.443046	µm^3	Surface	1	Class C	198
0.127521	µm^3	Surface	1	Class C	200
0.218059	µm^3	Surface	1	Class C	202
0.057703	µm^3	Surface	1	Class C	203
0.142185	µm^3	Surface	1	Class C	204
0.0299672	µm^3	Surface	1	Class C	209
0.0331553	µm^3	Surface	1	Class C	211
0.0165776	µm^3	Surface	1	Class C	212
0.0883081	µm^3	Surface	1	Class C	213
0.0567467	µm^3	Surface	1	Class C	214
0.142186	µm^3	Surface	1	Class C	215
0.0851195	µm^3	Surface	1	Class C	217
0.12497	µm^3	Surface	1	Class C	218
0.060572	µm^3	Surface	1	Class C	219
0.0816131	µm^3	Surface	1	Class C	220
1.35905	µm^3	Surface	1	Class C	221
0.0605721	µm^3	Surface	1	Class C	222
0.0433571	µm^3	Surface	1	Class C	223
0.0969153	µm^3	Surface	1	Class C	224
0.0570655	µm^3	Surface	1	Class C	225
0.0261417	µm^3	Surface	1	Class C	227
0.0223162	µm^3	Surface	1	Class C	228
0.0108393	µm^3	Surface	1	Class C	229
0.0108392	µm^3	Surface	1	Class C	231
0.216466	µm^3	Surface	1	Class C	233
0.494143	µm^3	Surface	1	Class C	235
0.0548339	µm^3	Surface	1	Class C	237
0.0165778	µm^3	Surface	1	Class C	238
0.699769	µm^3	Surface	1	Class C	239
0.0433568	µm^3	Surface	1	Class C	240
0.0816131	µm^3	Surface	1	Class C	242
0.110305	µm^3	Surface	1	Class C	243
0.0108392	µm^3	Surface	1	Class C	244
0.823464	µm^3	Surface	1	Class C	245
0.0414441	µm^3	Surface	1	Class C	246
0.0892647	µm^3	Surface	1	Class C	251
0.0618476	µm^3	Surface	1	Class C	252
0.120188	µm^3	Surface	1	Class C	254
0.043357	µm^3	Surface	1	Class C	255
0.0223162	µm^3	Surface	1	Class C	256
0.0886265	µm^3	Surface	1	Class C	257
0.0975535	µm^3	Surface	1	Class C	258
0.0337931	µm^3	Surface	1	Class C	259
0.0758746	µm^3	Surface	1	Class C	260
0.126563	µm^3	Surface	1	Class C	263
0.200526	µm^3	Surface	1	Class C	265
1.9473	µm^3	Surface	1	Class C	266
0.0608914	µm^3	Surface	1	Class C	268
0.128158	µm^3	Surface	1	Class C	272
0.116043	µm^3	Surface	1	Class C	273
0.189687	µm^3	Surface	1	Class C	276
0.0465448	µm^3	Surface	1	Class C	277
0.0165777	µm^3	Surface	1	Class C	278
0.160676	µm^3	Surface	1	Class C	279
0.180442	µm^3	Surface	1	Class C	280
0.122738	µm^3	Surface	1	Class C	282
0.89679	µm^3	Surface	1	Class C	283
0.599985	µm^3	Surface	1	Class C	284
0.064398	µm^3	Surface	1	Class C	285
0.284052	µm^3	Surface	1	Class C	286
0.0631225	µm^3	Surface	1	Class C	289
1.44417	µm^3	Surface	1	Class C	290
0.022635	µm^3	Surface	1	Class C	293
11.452	µm^3	Surface	1	Class C	295
0.0424006	µm^3	Surface	1	Class C	297
1.13812	µm^3	Surface	1	Class C	298
0.01594	µm^3	Surface	1	Class C	299
0.0965968	µm^3	Surface	1	Class C	300
0.288516	µm^3	Surface	1	Class C	301
0.0494142	µm^3	Surface	1	Class C	304
0.0168965	µm^3	Surface	1	Class C	305
0.0210409	µm^3	Surface	1	Class C	308
0.0226349	µm^3	Surface	1	Class C	309
0.246752	µm^3	Surface	1	Class C	313
0.0567466	µm^3	Surface	1	Class C	314
0.401053	µm^3	Surface	1	Class C	315
0.165776	µm^3	Surface	1	Class C	317
0.0669484	µm^3	Surface	1	Class C	318
0.476289	µm^3	Surface	1	Class C	319
0.290428	µm^3	Surface	1	Class C	320
0.792859	µm^3	Surface	1	Class C	321
0.166096	µm^3	Surface	1	Class C	322
0.0526021	µm^3	Surface	1	Class C	323
0.0286922	µm^3	Surface	1	Class C	324
0.103929	µm^3	Surface	1	Class C	325
0.043357	µm^3	Surface	1	Class C	327
0.52156	µm^3	Surface	1	Class C	328
0.0108392	µm^3	Surface	1	Class C	329
0.303499	µm^3	Surface	1	Class C	330
0.0414442	µm^3	Surface	1	Class C	331
0.05579	µm^3	Surface	1	Class C	333
0.0108392	µm^3	Surface	1	Class C	337
0.0478201	µm^3	Surface	1	Class C	338
0.0414442	µm^3	Surface	1	Class C	339
0.0835261	µm^3	Surface	1	Class C	341
0.106798	µm^3	Surface	1	Class C	345
0.0372998	µm^3	Surface	1	Class C	346
0.139635	µm^3	Surface	1	Class C	347
0.0108392	µm^3	Surface	1	Class C	348
0.108712	µm^3	Surface	1	Class C	349
0.102654	µm^3	Surface	1	Class C	350
0.0940463	µm^3	Surface	1	Class C	351
15.3193	µm^3	Surface	1	Class C	352
0.0930899	µm^3	Surface	1	Class C	353
0.0223161	µm^3	Surface	1	Class C	354
0.0108392	µm^3	Surface	1	Class C	355
0.0749184	µm^3	Surface	1	Class C	356
0.0108392	µm^3	Surface	1	Class C	357
0.0433568	µm^3	Surface	1	Class C	358
0.26588	µm^3	Surface	1	Class C	359
0.091815	µm^3	Surface	1	Class C	361
0.0216786	µm^3	Surface	1	Class C	362
0.179485	µm^3	Surface	1	Class C	363
1.09763	µm^3	Surface	1	Class C	364
0.0108393	µm^3	Surface	1	Class C	365
0.0624847	µm^3	Surface	1	Class C	366
0.0857575	µm^3	Surface	1	Class C	367
0.168646	µm^3	Surface	1	Class C	368
0.0471825	µm^3	Surface	1	Class C	369
0.209453	µm^3	Surface	1	Class C	370
0.13836	µm^3	Surface	1	Class C	371
2.04925	µm^3	Surface	1	Class C	372
0.0325178	µm^3	Surface	1	Class C	373
0.110305	µm^3	Surface	1	Class C	374
0.0331554	µm^3	Surface	1	Class C	375
0.117	µm^3	Surface	1	Class C	376
0.134853	µm^3	Surface	1	Class C	377
0.0357058	µm^3	Surface	1	Class C	379
0.453335	µm^3	Surface	1	Class C	380
33.6284	µm^3	Surface	1	Class C	381
0.0108392	µm^3	Surface	1	Class C	382
0.0892641	µm^3	Surface	1	Class C	386
0.0554715	µm^3	Surface	1	Class C	387
0.385111	µm^3	Surface	1	Class C	388
0.432294	µm^3	Surface	1	Class C	390
0.0108392	µm^3	Surface	1	Class C	393
0.0360248	µm^3	Surface	1	Class C	395
0.0490953	µm^3	Surface	1	Class C	396
0.0113095	µm^3	Surface	1	Class C	397
1.69156	µm^3	Surface	1	Class C	398
0.213597	µm^3	Surface	1	Class C	399
0.24452	µm^3	Surface	1	Class C	402
0.29266	µm^3	Surface	1	Class C	403
0.129752	µm^3	Surface	1	Class C	404
0.415397	µm^3	Surface	1	Class C	405
0.0717304	µm^3	Surface	1	Class C	406
0.0602534	µm^3	Surface	1	Class C	407
0.0108393	µm^3	Surface	1	Class C	409
0.0108392	µm^3	Surface	1	Class C	410
0.0165776	µm^3	Surface	1	Class C	412
0.868734	µm^3	Surface	1	Class C	413
0.0825694	µm^3	Surface	1	Class C	415
0.0108392	µm^3	Surface	1	Class C	417
0.10648	µm^3	Surface	1	Class C	418
0.751096	µm^3	Surface	1	Class C	420
0.0165776	µm^3	Surface	1	Class C	421
0.0398501	µm^3	Surface	1	Class C	422
0.0229536	µm^3	Surface	1	Class C	423
0.0108392	µm^3	Surface	1	Class C	425
0.434208	µm^3	Surface	1	Class C	426
1.12282	µm^3	Surface	1	Class C	427
0.155256	µm^3	Surface	1	Class C	428
0.0165778	µm^3	Surface	1	Class C	429
0.0797005	µm^3	Surface	1	Class C	433
0.134216	µm^3	Surface	1	Class C	435
0.0475017	µm^3	Surface	1	Class C	436
0.118594	µm^3	Surface	1	Class C	437
0.0286921	µm^3	Surface	1	Class C	442
1.14258	µm^3	Surface	1	Class C	443
0.0108392	µm^3	Surface	1	Class C	445
0.213597	µm^3	Surface	1	Class C	447
0.0108393	µm^3	Surface	1	Class C	448
0.0108392	µm^3	Surface	1	Class C	449
0.0226349	µm^3	Surface	1	Class C	450
0.0108393	µm^3	Surface	1	Class B	452
0.242608	µm^3	Surface	1	Class C	454
0.301586	µm^3	Surface	1	Class C	456
0.176125	µm^3	Surface	1	Class C	457
0.01594	µm^3	Surface	1	Class C	459
0.056428	µm^3	Surface	1	Class C	460
0.0108392	µm^3	Surface	1	Class C	464
0.439946	µm^3	Surface	1	Class C	465
0.049414	µm^3	Surface	1	Class C	466
0.0108392	µm^3	Surface	1	Class B	467
0.0892641	µm^3	Surface	1	Class C	468
0.096597	µm^3	Surface	1	Class C	472
0.022635	µm^3	Surface	1	Class B	473
0.344306	µm^3	Surface	1	Class C	474
0.405196	µm^3	Surface	1	Class C	476
0.0223161	µm^3	Surface	1	Class B	477
0.0108393	µm^3	Surface	1	Class C	478
0.0497331	µm^3	Surface	1	Class C	479
0.103292	µm^3	Surface	1	Class C	480
0.131983	µm^3	Surface	1	Class C	482
0.187455	µm^3	Surface	1	Class B	483
0.237825	µm^3	Surface	1	Class B	485
0.033793	µm^3	Surface	1	Class B	488
0.0471827	µm^3	Surface	1	Class C	489
2.31545	µm^3	Surface	1	Class C	491
1.43205	µm^3	Surface	1	Class C	492
0.0487766	µm^3	Surface	1	Class C	493
0.022316	µm^3	Surface	1	Class B	494
2.24914	µm^3	Surface	1	Class C	495
1.24747	µm^3	Surface	1	Class C	496
0.250578	µm^3	Surface	1	Class C	497
0.0165776	µm^3	Surface	1	Class B	498
0.0280544	µm^3	Surface	1	Class B	500
0.0475015	µm^3	Surface	1	Class B	504
0.147924	µm^3	Surface	1	Class C	505
0.197339	µm^3	Surface	1	Class C	507
1.57998	µm^3	Surface	1	Class C	508
0.0621661	µm^3	Surface	1	Class C	511
1.21527	µm^3	Surface	1	Class C	512
0.0165777	µm^3	Surface	1	Class B	513
0.0414443	µm^3	Surface	1	Class C	515
0.198932	µm^3	Surface	1	Class C	516
0.0108392	µm^3	Surface	1	Class B	522
0.0165776	µm^3	Surface	1	Class C	523
0.0108392	µm^3	Surface	1	Class B	525
0.089583	µm^3	Surface	1	Class C	526
0.0490954	µm^3	Surface	1	Class C	528
1.65553	µm^3	Surface	1	Class C	529
0.162269	µm^3	Surface	1	Class C	530
0.0299672	µm^3	Surface	1	Class C	532
0.807843	µm^3	Surface	1	Class C	534
0.101698	µm^3	Surface	1	Class B	535
0.422411	µm^3	Surface	1	Class C	537
1.31091	µm^3	Surface	1	Class C	538
0.163545	µm^3	Surface	1	Class B	540
0.104248	µm^3	Surface	1	Class C	541
0.0621661	µm^3	Surface	1	Class C	544
0.0108392	µm^3	Surface	1	Class C	545
0.0108392	µm^3	Surface	1	Class C	546
0.0551527	µm^3	Surface	1	Class B	548
0.122101	µm^3	Surface	1	Class C	549
0.153981	µm^3	Surface	1	Class B	551
0.0223161	µm^3	Surface	1	Class B	552
0.0165776	µm^3	Surface	1	Class B	554
0.162907	µm^3	Surface	1	Class B	555
0.0956403	µm^3	Surface	1	Class B	558
0.0612098	µm^3	Surface	1	Class B	559
0.407747	µm^3	Surface	1	Class B	560
0.0372996	µm^3	Surface	1	Class B	561
0.0299672	µm^3	Surface	1	Class B	562
0.252172	µm^3	Surface	1	Class B	563
0.0242288	µm^3	Surface	1	Class B	565
0.218698	µm^3	Surface	1	Class B	567
0.0318803	µm^3	Surface	1	Class C	568
0.0277357	µm^3	Surface	1	Class B	571
0.0165777	µm^3	Surface	1	Class B	574
0.105842	µm^3	Surface	1	Class B	576
0.190643	µm^3	Surface	1	Class B	578
0.0108393	µm^3	Surface	1	Class B	579
0.317846	µm^3	Surface	1	Class B	583
0.0631225	µm^3	Surface	1	Class B	584
0.0216785	µm^3	Surface	1	Class B	586
0.0490953	µm^3	Surface	1	Class B	587
0.0108393	µm^3	Surface	1	Class B	590
0.0494139	µm^3	Surface	1	Class B	591
0.216466	µm^3	Surface	1	Class B	593
0.349725	µm^3	Surface	1	Class C	594
0.135491	µm^3	Surface	1	Class C	595
0.131346	µm^3	Surface	1	Class B	600
1.05364	µm^3	Surface	1	Class C	601
0.0159401	µm^3	Surface	1	Class B	602
0.0937278	µm^3	Surface	1	Class B	604
0.342392	µm^3	Surface	1	Class B	608
0.307324	µm^3	Surface	1	Class B	610
0.0108393	µm^3	Surface	1	Class C	611
0.0357057	µm^3	Surface	1	Class B	612
0.509764	µm^3	Surface	1	Class C	613
0.070455	µm^3	Surface	1	Class B	614
0.0165777	µm^3	Surface	1	Class B	615
0.308919	µm^3	Surface	1	Class C	617
0.45348	µm^3	Surface	1	Class C	619
0.0312425	µm^3	Surface	1	Class B	620
0.0541963	µm^3	Surface	1	Class C	621
0.0108393	µm^3	Surface	1	Class B	622
0.0927711	µm^3	Surface	1	Class B	624
21.1059	µm^3	Surface	1	Class C	625
0.0108392	µm^3	Surface	1	Class B	626
0.0210408	µm^3	Surface	1	Class C	627
0.0816129	µm^3	Surface	1	Class B	630
0.154618	µm^3	Surface	1	Class B	632
0.1967	µm^3	Surface	1	Class B	634
0.125608	µm^3	Surface	1	Class B	635
0.214554	µm^3	Surface	1	Class B	640
0.0226349	µm^3	Surface	1	Class B	641
0.0108392	µm^3	Surface	1	Class B	642
0.587553	µm^3	Surface	1	Class C	643
0.035068	µm^3	Surface	1	Class C	644
0.0956407	µm^3	Surface	1	Class B	645
0.124014	µm^3	Surface	1	Class B	646
0.0567467	µm^3	Surface	1	Class B	647
0.351	µm^3	Surface	1	Class B	648
0.0280545	µm^3	Surface	1	Class C	650
0.156212	µm^3	Surface	1	Class A	651
0.0991467	µm^3	Surface	1	Class A	653
0.0965969	µm^3	Surface	1	Class B	654
0.24994	µm^3	Surface	1	Class C	655
0.0682234	µm^3	Surface	1	Class B	656
0.184267	µm^3	Surface	1	Class A	657
0.0270981	µm^3	Surface	1	Class B	658
0.623895	µm^3	Surface	1	Class B	660
1.20411	µm^3	Surface	1	Class C	662
0.0411254	µm^3	Surface	1	Class B	663
0.329959	µm^3	Surface	1	Class B	665
0.0165776	µm^3	Surface	1	Class A	666
0.302542	µm^3	Surface	1	Class B	667
0.155575	µm^3	Surface	1	Class B	668
0.0481391	µm^3	Surface	1	Class B	670
0.0299675	µm^3	Surface	1	Class A	671
0.0519649	µm^3	Surface	1	Class C	673
0.0612099	µm^3	Surface	1	Class B	676
0.0424005	µm^3	Surface	1	Class B	677
0.0108393	µm^3	Surface	1	Class B	680
0.0994659	µm^3	Surface	1	Class B	681
3.37164	µm^3	Surface	1	Class B	684
0.714114	µm^3	Surface	1	Class A	687
0.178848	µm^3	Surface	1	Class B	688
0.0108392	µm^3	Surface	1	Class B	690
0.0433568	µm^3	Surface	1	Class B	691
0.731648	µm^3	Surface	1	Class B	692
0.431657	µm^3	Surface	1	Class B	693
0.116681	µm^3	Surface	1	Class B	698
0.479477	µm^3	Surface	1	Class B	702
0.0643978	µm^3	Surface	1	Class B	704
0.0679046	µm^3	Surface	1	Class B	708
0.987965	µm^3	Surface	1	Class B	710
0.805929	µm^3	Surface	1	Class A	712
0.0108392	µm^3	Surface	1	Class B	713
0.0239101	µm^3	Surface	1	Class B	714
0.0299674	µm^3	Surface	1	Class A	715
0.0360247	µm^3	Surface	1	Class B	717
0.128158	µm^3	Surface	1	Class A	719
0.698177	µm^3	Surface	1	Class C	720
0.0417628	µm^3	Surface	1	Class A	721
0.0108393	µm^3	Surface	1	Class A	725
0.0962776	µm^3	Surface	1	Class A	726
0.0337931	µm^3	Surface	1	Class A	728
0.0219973	µm^3	Surface	1	Class B	729
0.0165777	µm^3	Surface	1	Class B	730
3.98341	µm^3	Surface	1	Class A	732
0.724955	µm^3	Surface	1	Class B	734
0.122101	µm^3	Surface	1	Class B	736
0.0596157	µm^3	Surface	1	Class B	739
1.20348	µm^3	Surface	1	Class A	741
0.0226348	µm^3	Surface	1	Class A	742
0.0341119	µm^3	Surface	1	Class B	743
0.01594	µm^3	Surface	1	Class B	745
0.675859	µm^3	Surface	1	Class A	746
0.0108392	µm^3	Surface	1	Class B	747
0.0108392	µm^3	Surface	1	Class B	748
0.0570654	µm^3	Surface	1	Class B	750
0.194469	µm^3	Surface	1	Class B	752
0.0357058	µm^3	Surface	1	Class A	753
0.022316	µm^3	Surface	1	Class B	754
0.0258229	µm^3	Surface	1	Class B	755
0.0946839	µm^3	Surface	1	Class B	757
0.103292	µm^3	Surface	1	Class A	759
0.0108393	µm^3	Surface	1	Class B	760
0.112537	µm^3	Surface	1	Class B	761
0.0108391	µm^3	Surface	1	Class A	762
0.0165777	µm^3	Surface	1	Class B	763
0.028692	µm^3	Surface	1	Class A	764
0.0350683	µm^3	Surface	1	Class A	765
1.19423	µm^3	Surface	1	Class A	766
0.601896	µm^3	Surface	1	Class B	767
0.0223162	µm^3	Surface	1	Class A	771
0.782337	µm^3	Surface	1	Class A	774
0.0226348	µm^3	Surface	1	Class B	775
0.0108393	µm^3	Surface	1	Class A	776
0.445683	µm^3	Surface	1	Class B	777
0.0567468	µm^3	Surface	1	Class A	778
0.297761	µm^3	Surface	1	Class A	779
0.170559	µm^3	Surface	1	Class A	780
0.0108392	µm^3	Surface	1	Class B	781
0.0494143	µm^3	Surface	1	Class B	782
0.104248	µm^3	Surface	1	Class A	783
0.0812941	µm^3	Surface	1	Class A	784
0.0822506	µm^3	Surface	1	Class B	786
0.0108392	µm^3	Surface	1	Class A	787
0.0168965	µm^3	Surface	1	Class A	789
0.188093	µm^3	Surface	1	Class B	790
1.04375	µm^3	Surface	1	Class A	791
0.0908583	µm^3	Surface	1	Class A	793
0.0210408	µm^3	Surface	1	Class A	794
0.0344305	µm^3	Surface	1	Class A	795
0.0500518	µm^3	Surface	1	Class B	796
0.0299675	µm^3	Surface	1	Class A	798
0.309875	µm^3	Surface	1	Class A	799
0.0471826	µm^3	Surface	1	Class A	800
0.0108393	µm^3	Surface	1	Class A	805
6.15701	µm^3	Surface	1	Class B	807
0.246434	µm^3	Surface	1	Class B	814
0.0411252	µm^3	Surface	1	Class A	818
0.355463	µm^3	Surface	1	Class A	819
0.0286921	µm^3	Surface	1	Class B	821
0.275444	µm^3	Surface	1	Class A	824
0.0165776	µm^3	Surface	1	Class A	825
0.028692	µm^3	Surface	1	Class A	826
0.0108392	µm^3	Surface	1	Class A	830
0.109668	µm^3	Surface	1	Class A	831
0.21009	µm^3	Surface	1	Class B	835
0.0742807	µm^3	Surface	1	Class B	836
0.0838448	µm^3	Surface	1	Class B	837
0.0927714	µm^3	Surface	1	Class A	839
0.0583408	µm^3	Surface	1	Class A	840
0.0280544	µm^3	Surface	1	Class B	842
0.155894	µm^3	Surface	1	Class A	843
0.0286922	µm^3	Surface	1	Class A	847
0.0108393	µm^3	Surface	1	Class B	852
2.99067	µm^3	Surface	1	Class B	853
0.0165777	µm^3	Surface	1	Class B	855
0.375229	µm^3	Surface	1	Class A	856
0.102654	µm^3	Surface	1	Class B	857
0.0360244	µm^3	Surface	1	Class B	858
0.0108392	µm^3	Surface	1	Class B	859
0.125289	µm^3	Surface	1	Class A	860
0.172791	µm^3	Surface	1	Class A	864
0.247071	µm^3	Surface	1	Class B	868
0.0471825	µm^3	Surface	1	Class B	870
1.08552	µm^3	Surface	1	Class A	872
0.40169	µm^3	Surface	1	Class A	873
0.518372	µm^3	Surface	1	Class A	875
0.0108393	µm^3	Surface	1	Class B	876
0.0950027	µm^3	Surface	1	Class B	878
0.0899018	µm^3	Surface	1	Class A	881
0.0108393	µm^3	Surface	1	Class B	882
0.0513271	µm^3	Surface	1	Class B	883
0.131665	µm^3	Surface	1	Class B	884
0.0223162	µm^3	Surface	1	Class B	885
0.96565	µm^3	Surface	1	Class A	888
0.185861	µm^3	Surface	1	Class A	890
1.35108	µm^3	Surface	1	Class A	892
0.593926	µm^3	Surface	1	Class A	895
0.173746	µm^3	Surface	1	Class A	896
0.0494142	µm^3	Surface	1	Class B	897
0.10106	µm^3	Surface	1	Class A	899
0.062485	µm^3	Surface	1	Class B	900
0.215509	µm^3	Surface	1	Class B	901
0.0414441	µm^3	Surface	1	Class A	904
0.0682234	µm^3	Surface	1	Class B	905
0.0108392	µm^3	Surface	1	Class A	907
2.57081	µm^3	Surface	1	Class B	908
0.0108392	µm^3	Surface	1	Class A	909
0.0647168	µm^3	Surface	1	Class A	910
59.6853	µm^3	Surface	1	Class B	911
0.588826	µm^3	Surface	1	Class B	912
0.0765122	µm^3	Surface	1	Class B	914
0.0108393	µm^3	Surface	1	Class B	917
0.0895833	µm^3	Surface	1	Class A	918
2.3722	µm^3	Surface	1	Class A	919
0.105205	µm^3	Surface	1	Class A	921
0.0108393	µm^3	Surface	1	Class B	922
0.0478202	µm^3	Surface	1	Class A	923
0.215191	µm^3	Surface	1	Class A	926
0.232725	µm^3	Surface	1	Class B	927
0.0108393	µm^3	Surface	1	Class A	928
0.171834	µm^3	Surface	1	Class A	931
0.0219972	µm^3	Surface	1	Class A	932
7.43413	µm^3	Surface	1	Class A	933
0.119869	µm^3	Surface	1	Class A	934
0.202439	µm^3	Surface	1	Class B	935
0.287877	µm^3	Surface	1	Class A	936
0.0688608	µm^3	Surface	1	Class A	940
0.189368	µm^3	Surface	1	Class A	941
0.0223161	µm^3	Surface	1	Class A	943
0.0372997	µm^3	Surface	1	Class A	950
0.0108393	µm^3	Surface	1	Class A	951
0.285327	µm^3	Surface	1	Class A	953
7.30022	µm^3	Surface	1	Class B	955
0.666932	µm^3	Surface	1	Class A	959
0.596159	µm^3	Surface	1	Class A	960
0.242289	µm^3	Surface	1	Class D	962
1.26723	µm^3	Surface	1	Class A	963
0.0570654	µm^3	Surface	1	Class A	965
0.179485	µm^3	Surface	1	Class A	968
0.0108392	µm^3	Surface	1	Class A	969
0.0216785	µm^3	Surface	1	Class A	970
0.0108392	µm^3	Surface	1	Class A	974
0.592333	µm^3	Surface	1	Class A	977
0.934726	µm^3	Surface	1	Class A	983
1.32845	µm^3	Surface	1	Class A	985
0.0691799	µm^3	Surface	1	Class A	987
0.0506894	µm^3	Surface	1	Class A	988
0.241014	µm^3	Surface	1	Class A	989
0.0108393	µm^3	Surface	1	Class D	990
0.0337929	µm^3	Surface	1	Class A	992
0.256954	µm^3	Surface	1	Class A	993
0.0895833	µm^3	Surface	1	Class A	994
0.060891	µm^3	Surface	1	Class A	995
0.230812	µm^3	Surface	1	Class A	996
2.00908	µm^3	Surface	1	Class D	997
0.0825694	µm^3	Surface	1	Class A	999
0.43867	µm^3	Surface	1	Class D	1002
3.53168	µm^3	Surface	1	Class D	1003
0.627082	µm^3	Surface	1	Class A	1004
0.0895834	µm^3	Surface	1	Class A	1006
0.121144	µm^3	Surface	1	Class A	1007
0.0283733	µm^3	Surface	1	Class D	1008
0.0108392	µm^3	Surface	1	Class D	1009
1.07978	µm^3	Surface	1	Class D	1014
0.43612	µm^3	Surface	1	Class D	1015
1.72727	µm^3	Surface	1	Class D	1016
4.64844	µm^3	Surface	1	Class D	1018
11.9734	µm^3	Surface	1	Class B	1025
12.5958	µm^3	Surface	1	Class B	1027
2.09085	µm^3	Surface	1	Class B	1028
5.22393	µm^3	Surface	1	Class B	1030
1.45687	µm^3	Surface	1	Class B	1031
6.08924	µm^3	Surface	1	Class A	1032
9.46603	µm^3	Surface	1	Class A	1033
5.69475	µm^3	Surface	1	Class A	1036
7.3474	µm^3	Surface	1	Class A	1038
7.36509	µm^3	Surface	1	Class A	1039
2.91807	µm^3	Surface	1	Class A	1041
20.7104	µm^3	Surface	1	Class A	1042
9.84773	µm^3	Surface	1	Class A	1043
1.94062	µm^3	Surface	1	Class A	1046
0.691387	µm^3	Surface	1	Class A	1048
10.171	µm^3	Surface	1	Class A	1049
6.15588	µm^3	Surface	1	Class A	1050
4.4291	µm^3	Surface	1	Class A	1051
3.10129	µm^3	Surface	1	Class A	1052
0.664864	µm^3	Surface	1	Class A	1053
3.35211	µm^3	Surface	1	Class A	1054
0.663806	µm^3	Surface	1	Class A	1055
11.2457	µm^3	Surface	1	Class A	1057
1.70126	µm^3	Surface	1	Class A	1058
