# Supplementary material for: Programmable artificial RNA condensates in mammalian cells
Source: Nat Nanotechnol. 2026 Apr 29;21(6):821–30. doi: 10.1038/s41565-026-02164-7 (PMC13293865; doi:10.1038/s41565-026-02164-7)
Supplement: Supplementary file 5 — Condensate volume and number quantification, as well as CCDFs, shown in Fig. 3. [file 41565_2026_2164_MOESM5_ESM.zip › Source Data Fig. 3/Condensate volume and number (Figure 3)/Condensate volume/10nt 4A Broccoli/outside/20250424_10ntABr_4arm_NucDFHBI40uM_20-40_sample2_3_4_4 cellls_one mitosis_outside.xls]

## Sheet: Detailed
Detailed
Volume	Unit	Category	Time	Outside	ID
1.69411	µm^3	Surface	1	Class C	1
0.468	µm^3	Surface	1	Class D	2
0.704552	µm^3	Surface	1	Class C	4
0.168008	µm^3	Surface	1	Class C	7
0.0902206	µm^3	Surface	1	Class C	8
17.0128	µm^3	Surface	1	Class D	9
0.370767	µm^3	Surface	1	Class C	11
0.0280547	µm^3	Surface	1	Class D	15
0.261417	µm^3	Surface	1	Class D	17
0.402008	µm^3	Surface	1	Class C	18
0.0165777	µm^3	Surface	1	Class D	19
1.86499	µm^3	Surface	1	Class C	20
0.191918	µm^3	Surface	1	Class D	21
0.822827	µm^3	Surface	1	Class C	22
2.10536	µm^3	Surface	1	Class D	26
0.127202	µm^3	Surface	1	Class D	27
0.0108392	µm^3	Surface	1	Class C	28
0.0372997	µm^3	Surface	1	Class D	30
0.0108393	µm^3	Surface	1	Class C	31
0.033793	µm^3	Surface	1	Class C	32
0.359927	µm^3	Surface	1	Class C	33
0.0108392	µm^3	Surface	1	Class C	39
0.0168966	µm^3	Surface	1	Class D	40
0.135491	µm^3	Surface	1	Class D	44
0.0165776	µm^3	Surface	1	Class C	47
0.0465448	µm^3	Surface	1	Class C	48
0.11445	µm^3	Surface	1	Class D	50
0.111262	µm^3	Surface	1	Class C	51
0.18076	µm^3	Surface	1	Class D	52
0.0168964	µm^3	Surface	1	Class C	54
9.70145	µm^3	Surface	1	Class C	55
0.336016	µm^3	Surface	1	Class D	58
0.0529211	µm^3	Surface	1	Class C	60
0.285646	µm^3	Surface	1	Class D	61
0.182992	µm^3	Surface	1	Class C	63
0.0108392	µm^3	Surface	1	Class C	67
0.0165777	µm^3	Surface	1	Class D	70
0.0299676	µm^3	Surface	1	Class D	71
0.0318801	µm^3	Surface	1	Class C	81
0.0165776	µm^3	Surface	1	Class C	82
0.128477	µm^3	Surface	1	Class D	84
0.0108393	µm^3	Surface	1	Class C	85
0.033793	µm^3	Surface	1	Class C	102
3.24859	µm^3	Surface	1	Class C	106
0.0618473	µm^3	Surface	1	Class D	107
0.118594	µm^3	Surface	1	Class C	108
0.0146648	µm^3	Surface	1	Class D	109
0.0357057	µm^3	Surface	1	Class D	110
0.0615287	µm^3	Surface	1	Class C	111
0.0226349	µm^3	Surface	1	Class D	112
0.0414439	µm^3	Surface	1	Class C	113
0.156532	µm^3	Surface	1	Class D	116
2.34096	µm^3	Surface	1	Class C	118
0.062166	µm^3	Surface	1	Class D	120
5.04279	µm^3	Surface	1	Class D	122
0.694031	µm^3	Surface	1	Class C	123
6.36806	µm^3	Surface	1	Class D	126
74.8322	µm^3	Surface	1	Class C	127
0.481072	µm^3	Surface	1	Class D	130
1.67913	µm^3	Surface	1	Class D	131
0.73133	µm^3	Surface	1	Class C	132
0.355783	µm^3	Surface	1	Class D	133
0.318482	µm^3	Surface	1	Class D	134
0.414442	µm^3	Surface	1	Class D	135
0.410936	µm^3	Surface	1	Class C	136
0.245158	µm^3	Surface	1	Class C	137
2.72639	µm^3	Surface	1	Class C	139
0.607954	µm^3	Surface	1	Class C	141
0.241014	µm^3	Surface	1	Class C	142
0.366622	µm^3	Surface	1	Class D	143
0.0226349	µm^3	Surface	1	Class C	144
0.0691798	µm^3	Surface	1	Class D	145
1.22707	µm^3	Surface	1	Class D	149
0.0538773	µm^3	Surface	1	Class C	150
0.255678	µm^3	Surface	1	Class C	152
0.0554717	µm^3	Surface	1	Class C	153
0.0108392	µm^3	Surface	1	Class D	154
0.367259	µm^3	Surface	1	Class D	157
0.0895832	µm^3	Surface	1	Class C	159
0.289152	µm^3	Surface	1	Class C	160
0.0108392	µm^3	Surface	1	Class D	161
0.135172	µm^3	Surface	1	Class D	162
0.0612099	µm^3	Surface	1	Class C	165
0.670757	µm^3	Surface	1	Class D	166
0.410934	µm^3	Surface	1	Class D	167
0.380649	µm^3	Surface	1	Class D	168
4.7055	µm^3	Surface	1	Class D	170
0.0908585	µm^3	Surface	1	Class D	171
0.167371	µm^3	Surface	1	Class D	172
0.100423	µm^3	Surface	1	Class D	174
0.87192	µm^3	Surface	1	Class D	177
0.0717303	µm^3	Surface	1	Class D	178
0.0108392	µm^3	Surface	1	Class D	180
0.371084	µm^3	Surface	1	Class D	181
0.564278	µm^3	Surface	1	Class D	184
3.92508	µm^3	Surface	1	Class D	186
1.83789	µm^3	Surface	1	Class C	187
0.0286921	µm^3	Surface	1	Class D	188
0.0108393	µm^3	Surface	1	Class C	189
0.0647166	µm^3	Surface	1	Class D	190
0.0108392	µm^3	Surface	1	Class D	191
0.340161	µm^3	Surface	1	Class C	192
0.0159401	µm^3	Surface	1	Class C	193
0.608274	µm^3	Surface	1	Class D	194
0.129433	µm^3	Surface	1	Class D	195
0.0219973	µm^3	Surface	1	Class D	197
0.101378	µm^3	Surface	1	Class D	198
0.374273	µm^3	Surface	1	Class D	199
0.256635	µm^3	Surface	1	Class D	200
0.0561089	µm^3	Surface	1	Class B	203
0.0475015	µm^3	Surface	1	Class C	205
0.0165777	µm^3	Surface	1	Class D	206
0.323583	µm^3	Surface	1	Class D	207
0.297123	µm^3	Surface	1	Class D	209
0.521558	µm^3	Surface	1	Class C	210
0.076831	µm^3	Surface	1	Class C	211
0.0226349	µm^3	Surface	1	Class C	215
2.70471	µm^3	Surface	1	Class C	216
0.0299674	µm^3	Surface	1	Class B	217
0.621345	µm^3	Surface	1	Class D	218
0.557582	µm^3	Surface	1	Class D	219
2.41332	µm^3	Surface	1	Class C	220
0.0108392	µm^3	Surface	1	Class D	223
0.0395315	µm^3	Surface	1	Class B	225
0.605404	µm^3	Surface	1	Class B	226
0.0299672	µm^3	Surface	1	Class C	227
0.0108392	µm^3	Surface	1	Class D	229
0.0755558	µm^3	Surface	1	Class B	230
0.685741	µm^3	Surface	1	Class D	231
0.242289	µm^3	Surface	1	Class B	233
10.4774	µm^3	Surface	1	Class D	234
0.214872	µm^3	Surface	1	Class B	235
0.320395	µm^3	Surface	1	Class D	237
0.211365	µm^3	Surface	1	Class B	238
0.0841632	µm^3	Surface	1	Class D	240
0.398502	µm^3	Surface	1	Class D	241
0.0165776	µm^3	Surface	1	Class D	242
0.209133	µm^3	Surface	1	Class C	243
0.0586593	µm^3	Surface	1	Class C	245
0.567147	µm^3	Surface	1	Class C	249
0.206902	µm^3	Surface	1	Class C	250
0.724952	µm^3	Surface	1	Class D	252
0.624532	µm^3	Surface	1	Class D	254
0.567785	µm^3	Surface	1	Class C	255
0.0165776	µm^3	Surface	1	Class B	256
0.464493	µm^3	Surface	1	Class C	257
0.0427195	µm^3	Surface	1	Class A	258
0.63856	µm^3	Surface	1	Class B	260
0.505299	µm^3	Surface	1	Class D	262
0.5002	µm^3	Surface	1	Class D	265
0.144098	µm^3	Surface	1	Class A	266
2.33267	µm^3	Surface	1	Class B	267
0.0299672	µm^3	Surface	1	Class C	270
4.33347	µm^3	Surface	1	Class D	271
2.15063	µm^3	Surface	1	Class C	274
0.0108392	µm^3	Surface	1	Class D	276
0.137084	µm^3	Surface	1	Class D	277
0.498286	µm^3	Surface	1	Class B	279
0.0927708	µm^3	Surface	1	Class D	280
1.9179	µm^3	Surface	1	Class D	282
0.0471827	µm^3	Surface	1	Class D	283
0.01594	µm^3	Surface	1	Class C	284
0.188411	µm^3	Surface	1	Class D	285
0.299992	µm^3	Surface	1	Class A	287
0.0165777	µm^3	Surface	1	Class C	288
0.461624	µm^3	Surface	1	Class D	289
0.820914	µm^3	Surface	1	Class B	292
0.0108392	µm^3	Surface	1	Class D	294
0.167052	µm^3	Surface	1	Class A	295
0.518052	µm^3	Surface	1	Class C	297
0.0165776	µm^3	Surface	1	Class D	299
0.524109	µm^3	Surface	1	Class A	300
0.211684	µm^3	Surface	1	Class C	301
0.0108392	µm^3	Surface	1	Class D	302
0.0376186	µm^3	Surface	1	Class C	303
0.022635	µm^3	Surface	1	Class C	304
0.0554715	µm^3	Surface	1	Class A	306
0.0165777	µm^3	Surface	1	Class B	307
1.86913	µm^3	Surface	1	Class B	309
0.0615288	µm^3	Surface	1	Class D	310
0.124651	µm^3	Surface	1	Class D	311
0.13294	µm^3	Surface	1	Class B	313
0.118594	µm^3	Surface	1	Class D	314
0.0694987	µm^3	Surface	1	Class C	316
0.379693	µm^3	Surface	1	Class C	317
1.93863	µm^3	Surface	1	Class B	318
0.285965	µm^3	Surface	1	Class A	319
1.38041	µm^3	Surface	1	Class C	320
0.18873	µm^3	Surface	1	Class B	321
0.0411252	µm^3	Surface	1	Class D	322
2.84626	µm^3	Surface	1	Class D	323
0.266836	µm^3	Surface	1	Class A	324
0.119869	µm^3	Surface	1	Class A	325
8.78807	µm^3	Surface	1	Class C	326
0.0414441	µm^3	Surface	1	Class A	327
0.164183	µm^3	Surface	1	Class B	328
0.343986	µm^3	Surface	1	Class A	329
0.0918145	µm^3	Surface	1	Class A	331
0.864269	µm^3	Surface	1	Class B	332
0.628676	µm^3	Surface	1	Class C	333
0.0226348	µm^3	Surface	1	Class C	335
0.330278	µm^3	Surface	1	Class C	338
0.0841633	µm^3	Surface	1	Class A	339
0.0108392	µm^3	Surface	1	Class A	340
1.19327	µm^3	Surface	1	Class D	342
0.529847	µm^3	Surface	1	Class C	343
0.267155	µm^3	Surface	1	Class A	344
0.0108392	µm^3	Surface	1	Class A	346
0.0226349	µm^3	Surface	1	Class C	348
0.0165777	µm^3	Surface	1	Class C	350
0.610824	µm^3	Surface	1	Class C	351
0.812305	µm^3	Surface	1	Class A	352
0.439946	µm^3	Surface	1	Class C	353
0.206265	µm^3	Surface	1	Class A	355
0.528253	µm^3	Surface	1	Class B	356
0.206264	µm^3	Surface	1	Class A	357
0.165458	µm^3	Surface	1	Class A	359
1.22292	µm^3	Surface	1	Class A	360
0.0108392	µm^3	Surface	1	Class A	361
0.107755	µm^3	Surface	1	Class C	364
0.0223161	µm^3	Surface	1	Class C	365
0.263967	µm^3	Surface	1	Class C	366
0.0261417	µm^3	Surface	1	Class B	367
0.362158	µm^3	Surface	1	Class A	371
0.0414441	µm^3	Surface	1	Class A	372
0.0733242	µm^3	Surface	1	Class A	373
0.0841634	µm^3	Surface	1	Class C	374
0.033793	µm^3	Surface	1	Class B	375
0.288196	µm^3	Surface	1	Class D	376
4.09628	µm^3	Surface	1	Class B	377
2.14171	µm^3	Surface	1	Class A	378
0.0108392	µm^3	Surface	1	Class B	380
0.056109	µm^3	Surface	1	Class B	381
0.340798	µm^3	Surface	1	Class B	382
0.0372996	µm^3	Surface	1	Class A	383
0.0978722	µm^3	Surface	1	Class A	384
0.0353869	µm^3	Surface	1	Class B	385
0.292341	µm^3	Surface	1	Class A	386
0.506257	µm^3	Surface	1	Class B	387
0.0108393	µm^3	Surface	1	Class A	388
0.711563	µm^3	Surface	1	Class B	389
4.58691	µm^3	Surface	1	Class B	390
0.022316	µm^3	Surface	1	Class B	391
0.0108393	µm^3	Surface	1	Class C	392
0.185223	µm^3	Surface	1	Class A	395
0.0108393	µm^3	Surface	1	Class B	396
0.0210409	µm^3	Surface	1	Class B	397
0.546425	µm^3	Surface	1	Class A	398
0.429425	µm^3	Surface	1	Class B	399
0.0223161	µm^3	Surface	1	Class A	400
2.73117	µm^3	Surface	1	Class A	401
1.61473	µm^3	Surface	1	Class A	403
0.192875	µm^3	Surface	1	Class B	404
2.59664	µm^3	Surface	1	Class B	405
0.0108392	µm^3	Surface	1	Class B	406
76.7331	µm^3	Surface	1	Class C	409
1.12378	µm^3	Surface	1	Class B	412
0.0108393	µm^3	Surface	1	Class B	413
0.374272	µm^3	Surface	1	Class A	416
0.112537	µm^3	Surface	1	Class B	418
0.203395	µm^3	Surface	1	Class B	419
0.0299673	µm^3	Surface	1	Class A	420
0.0439946	µm^3	Surface	1	Class A	421
1.56723	µm^3	Surface	1	Class B	422
0.0914961	µm^3	Surface	1	Class B	423
0.0280544	µm^3	Surface	1	Class B	424
1.57137	µm^3	Surface	1	Class B	426
0.351637	µm^3	Surface	1	Class B	427
0.807522	µm^3	Surface	1	Class A	428
1.22484	µm^3	Surface	1	Class A	431
0.592651	µm^3	Surface	1	Class A	433
0.0165776	µm^3	Surface	1	Class A	435
0.067586	µm^3	Surface	1	Class B	436
0.334741	µm^3	Surface	1	Class B	437
0.117956	µm^3	Surface	1	Class A	438
0.0538774	µm^3	Surface	1	Class A	441
0.0165777	µm^3	Surface	1	Class B	442
0.139316	µm^3	Surface	1	Class A	443
0.4307	µm^3	Surface	1	Class A	445
0.0761935	µm^3	Surface	1	Class A	446
1.4617	µm^3	Surface	1	Class B	447
0.142823	µm^3	Surface	1	Class A	448
0.174065	µm^3	Surface	1	Class A	450
0.0545152	µm^3	Surface	1	Class A	451
0.187774	µm^3	Surface	1	Class B	452
0.0621664	µm^3	Surface	1	Class A	453
0.471826	µm^3	Surface	1	Class B	456
1.25097	µm^3	Surface	1	Class B	457
0.130071	µm^3	Surface	1	Class B	459
0.354188	µm^3	Surface	1	Class A	460
0.0672671	µm^3	Surface	1	Class A	461
0.385112	µm^3	Surface	1	Class B	463
0.043357	µm^3	Surface	1	Class A	464
0.0414441	µm^3	Surface	1	Class A	471
0.0165777	µm^3	Surface	1	Class A	472
1.22388	µm^3	Surface	1	Class A	475
0.0146648	µm^3	Surface	1	Class B	476
0.147924	µm^3	Surface	1	Class A	478
0.0462262	µm^3	Surface	1	Class B	479
0.0337928	µm^3	Surface	1	Class A	480
0.417949	µm^3	Surface	1	Class A	481
0.102973	µm^3	Surface	1	Class A	482
0.0108392	µm^3	Surface	1	Class A	486
0.132303	µm^3	Surface	1	Class B	487
0.0165777	µm^3	Surface	1	Class A	488
0.915597	µm^3	Surface	1	Class A	490
2.24851	µm^3	Surface	1	Class B	494
0.583087	µm^3	Surface	1	Class B	495
0.46258	µm^3	Surface	1	Class B	497
1.04439	µm^3	Surface	1	Class A	499
0.0168964	µm^3	Surface	1	Class A	500
0.601896	µm^3	Surface	1	Class A	501
0.0631226	µm^3	Surface	1	Class A	502
0.173109	µm^3	Surface	1	Class B	503
1.04089	µm^3	Surface	1	Class A	504
1.25257	µm^3	Surface	1	Class A	505
0.109349	µm^3	Surface	1	Class B	507
0.0969156	µm^3	Surface	1	Class A	508
0.0797004	µm^3	Surface	1	Class A	511
0.992747	µm^3	Surface	1	Class A	512
0.0108392	µm^3	Surface	1	Class A	514
0.768948	µm^3	Surface	1	Class A	515
0.0414441	µm^3	Surface	1	Class A	517
1.54459	µm^3	Surface	1	Class A	518
0.129115	µm^3	Surface	1	Class A	521
0.190962	µm^3	Surface	1	Class A	523
1.49932	µm^3	Surface	1	Class A	524
0.563003	µm^3	Surface	1	Class A	525
0.0216785	µm^3	Surface	1	Class A	527
2.94413	µm^3	Surface	1	Class A	528
0.112218	µm^3	Surface	1	Class A	530
0.0108392	µm^3	Surface	1	Class A	531
0.215191	µm^3	Surface	1	Class A	533
0.341755	µm^3	Surface	1	Class A	535
0.789351	µm^3	Surface	1	Class A	536
0.0239101	µm^3	Surface	1	Class A	538
0.0471825	µm^3	Surface	1	Class A	539
1.08966	µm^3	Surface	1	Class A	541
0.0226349	µm^3	Surface	1	Class A	543
6.26413	µm^3	Surface	1	Class A	545
0.205627	µm^3	Surface	1	Class A	546
0.0701361	µm^3	Surface	1	Class A	547
0.145373	µm^3	Surface	1	Class A	549
0.0628038	µm^3	Surface	1	Class A	550
2.51981	µm^3	Surface	1	Class A	551
0.0312426	µm^3	Surface	1	Class A	553
0.273531	µm^3	Surface	1	Class A	555
0.38543	µm^3	Surface	1	Class A	557
0.0277357	µm^3	Surface	1	Class A	558
0.199251	µm^3	Surface	1	Class A	559
0.410616	µm^3	Surface	1	Class A	561
2.69929	µm^3	Surface	1	Class A	562
2.90205	µm^3	Surface	1	Class A	563
0.0554714	µm^3	Surface	1	Class A	565
0.0816131	µm^3	Surface	1	Class A	566
16.9781	µm^3	Surface	1	Class A	567
0.122738	µm^3	Surface	1	Class A	568
0.0165777	µm^3	Surface	1	Class A	569
0.0452697	µm^3	Surface	1	Class A	570
0.0108392	µm^3	Surface	1	Class A	571
0.0991472	µm^3	Surface	1	Class A	572
0.0414441	µm^3	Surface	1	Class A	573
12.4189	µm^3	Surface	1	Class A	575
0.167052	µm^3	Surface	1	Class A	576
11.0649	µm^3	Surface	1	Class A	577
11.5023	µm^3	Surface	1	Class A	579
11.3219	µm^3	Surface	1	Class A	580
0.0822506	µm^3	Surface	1	Class A	582
0.347552	µm^3	Surface	1	Class B	583
0.731586	µm^3	Surface	1	Class A	584
0.863137	µm^3	Surface	1	Class D	585
1.08197	µm^3	Surface	1	Class D	586
14.1278	µm^3	Surface	1	Class C	589
2.5279	µm^3	Surface	1	Class C	590
6.38979	µm^3	Surface	1	Class C	592
4.56604	µm^3	Surface	1	Class C	593
