# Supplementary material for: Programmable artificial RNA condensates in mammalian cells
Source: Nat Nanotechnol. 2026 Apr 29;21(6):821–30. doi: 10.1038/s41565-026-02164-7 (PMC13293865; doi:10.1038/s41565-026-02164-7)
Supplement: Supplementary file 5 — Condensate volume and number quantification, as well as CCDFs, shown in Fig. 3. [file 41565_2026_2164_MOESM5_ESM.zip › Source Data Fig. 3/Condensate volume and number (Figure 3)/Condensate volume/10nt 4A Broccoli/outside/20250424_10ntABr_4arm_NucDFHBI40uM_20-40_sample2_3_5_2 cells_outside.xls]

## Sheet: Detailed
Detailed
Volume	Unit	Category	Time	Outside	ID
0.0223161	µm^3	Surface	1	Class A	4
0.0264606	µm^3	Surface	1	Class A	5
0.0108392	µm^3	Surface	1	Class B	6
0.0165777	µm^3	Surface	1	Class A	8
0.0965969	µm^3	Surface	1	Class B	9
0.306368	µm^3	Surface	1	Class A	24
0.149518	µm^3	Surface	1	Class B	25
0.199889	µm^3	Surface	1	Class A	27
0.0165777	µm^3	Surface	1	Class B	30
0.0366622	µm^3	Surface	1	Class A	31
0.028692	µm^3	Surface	1	Class A	32
0.0290108	µm^3	Surface	1	Class B	33
0.0557902	µm^3	Surface	1	Class B	35
0.778194	µm^3	Surface	1	Class B	40
0.0165777	µm^3	Surface	1	Class B	41
0.0219972	µm^3	Surface	1	Class B	44
0.117	µm^3	Surface	1	Class B	45
0.0108392	µm^3	Surface	1	Class B	46
0.0905397	µm^3	Surface	1	Class B	47
0.0108393	µm^3	Surface	1	Class B	48
0.100103	µm^3	Surface	1	Class B	51
0.0360244	µm^3	Surface	1	Class B	53
0.0226349	µm^3	Surface	1	Class B	56
0.0506895	µm^3	Surface	1	Class B	58
0.112218	µm^3	Surface	1	Class B	59
0.120826	µm^3	Surface	1	Class B	60
0.0551526	µm^3	Surface	1	Class B	62
0.0204033	µm^3	Surface	1	Class B	63
0.0108392	µm^3	Surface	1	Class B	67
0.396908	µm^3	Surface	1	Class B	68
0.0781062	µm^3	Surface	1	Class A	70
0.0956403	µm^3	Surface	1	Class A	71
0.257273	µm^3	Surface	1	Class A	73
0.0334742	µm^3	Surface	1	Class B	74
0.0360244	µm^3	Surface	1	Class A	77
0.211046	µm^3	Surface	1	Class B	78
0.0229537	µm^3	Surface	1	Class A	79
0.0978719	µm^3	Surface	1	Class A	82
0.0165777	µm^3	Surface	1	Class A	86
0.0532398	µm^3	Surface	1	Class B	90
0.0312426	µm^3	Surface	1	Class B	93
0.313701	µm^3	Surface	1	Class B	95
1.82418	µm^3	Surface	1	Class A	96
0.51072	µm^3	Surface	1	Class A	98
0.0108392	µm^3	Surface	1	Class A	99
0.0242289	µm^3	Surface	1	Class A	101
0.0108392	µm^3	Surface	1	Class A	102
0.0567467	µm^3	Surface	1	Class A	104
0.0108393	µm^3	Surface	1	Class A	106
0.139635	µm^3	Surface	1	Class A	107
0.0146649	µm^3	Surface	1	Class A	110
0.136447	µm^3	Surface	1	Class A	111
0.113174	µm^3	Surface	1	Class A	114
0.0108393	µm^3	Surface	1	Class A	117
0.0309237	µm^3	Surface	1	Class A	120
0.188093	µm^3	Surface	1	Class A	122
0.0471826	µm^3	Surface	1	Class A	126
0.0108392	µm^3	Surface	1	Class B	128
0.0267794	µm^3	Surface	1	Class A	129
0.139635	µm^3	Surface	1	Class A	130
0.14091	µm^3	Surface	1	Class A	131
0.0108392	µm^3	Surface	1	Class A	134
1.36319	µm^3	Surface	1	Class A	135
0.65163	µm^3	Surface	1	Class A	138
0.0165777	µm^3	Surface	1	Class A	139
2.66582	µm^3	Surface	1	Class A	141
0.0108393	µm^3	Surface	1	Class A	145
0.0108392	µm^3	Surface	1	Class B	147
0.0165777	µm^3	Surface	1	Class B	148
0.181398	µm^3	Surface	1	Class B	150
0.150474	µm^3	Surface	1	Class A	153
0.033793	µm^3	Surface	1	Class B	155
0.0108393	µm^3	Surface	1	Class A	156
0.081613	µm^3	Surface	1	Class A	157
0.235275	µm^3	Surface	1	Class A	160
0.0350681	µm^3	Surface	1	Class A	161
0.0299673	µm^3	Surface	1	Class A	163
0.214872	µm^3	Surface	1	Class A	164
0.0554714	µm^3	Surface	1	Class B	165
2.23448	µm^3	Surface	1	Class B	167
0.0108392	µm^3	Surface	1	Class A	169
0.0226349	µm^3	Surface	1	Class A	170
0.0277358	µm^3	Surface	1	Class B	171
0.329322	µm^3	Surface	1	Class A	172
0.985098	µm^3	Surface	1	Class A	173
0.0761935	µm^3	Surface	1	Class A	177
0.130709	µm^3	Surface	1	Class B	179
0.0219973	µm^3	Surface	1	Class A	180
3.03977	µm^3	Surface	1	Class B	181
0.0108392	µm^3	Surface	1	Class A	182
0.0226349	µm^3	Surface	1	Class A	183
0.0108393	µm^3	Surface	1	Class A	184
0.0108392	µm^3	Surface	1	Class A	185
0.0108392	µm^3	Surface	1	Class A	187
2.67538	µm^3	Surface	1	Class A	188
28.6145	µm^3	Surface	1	Class B	189
18.1422	µm^3	Surface	1	Class B	190
0.0616305	µm^3	Surface	1	Class A	191
9.61791	µm^3	Surface	1	Class A	193
5.29248	µm^3	Surface	1	Class A	194
9.91964	µm^3	Surface	1	Class A	198
42.2611	µm^3	Surface	1	Class A	199
3.81966	µm^3	Surface	1	Class A	202
0.625694	µm^3	Surface	1	Class A	204
4.26153	µm^3	Surface	1	Class A	205
