# Supplementary material for: Programmable artificial RNA condensates in mammalian cells
Source: Nat Nanotechnol. 2026 Apr 29;21(6):821–30. doi: 10.1038/s41565-026-02164-7 (PMC13293865; doi:10.1038/s41565-026-02164-7)
Supplement: Supplementary file 5 — Condensate volume and number quantification, as well as CCDFs, shown in Fig. 3. [file 41565_2026_2164_MOESM5_ESM.zip › Source Data Fig. 3/Condensate volume and number (Figure 3)/Condensate volume/10nt 4A Broccoli/outside/20250424_10ntABr_4arm_NucDFHBI40uM_20-40_sample3_1_1_outside.xls]

## Sheet: Detailed
Detailed
Volume	Unit	Category	Time	Outside	ID
0.0761934	µm^3	Surface	1	Class A	2
0.118913	µm^3	Surface	1	Class A	4
0.0108393	µm^3	Surface	1	Class A	6
0.0108392	µm^3	Surface	1	Class A	7
0.140272	µm^3	Surface	1	Class A	8
0.0108392	µm^3	Surface	1	Class A	10
0.181398	µm^3	Surface	1	Class A	11
0.107755	µm^3	Surface	1	Class A	16
0.0108393	µm^3	Surface	1	Class A	17
0.091177	µm^3	Surface	1	Class A	19
3.14944	µm^3	Surface	1	Class A	20
0.022316	µm^3	Surface	1	Class A	23
0.749502	µm^3	Surface	1	Class A	24
0.597115	µm^3	Surface	1	Class A	25
0.984776	µm^3	Surface	1	Class A	27
0.776282	µm^3	Surface	1	Class A	29
0.0357057	µm^3	Surface	1	Class A	30
0.305731	µm^3	Surface	1	Class A	31
0.169283	µm^3	Surface	1	Class A	32
0.437395	µm^3	Surface	1	Class A	34
0.0108392	µm^3	Surface	1	Class A	35
0.386706	µm^3	Surface	1	Class A	36
0.176934	µm^3	Surface	1	Class A	38
0.128796	µm^3	Surface	1	Class A	39
0.0261418	µm^3	Surface	1	Class A	40
0.0165776	µm^3	Surface	1	Class A	41
0.0146648	µm^3	Surface	1	Class A	42
2.13278	µm^3	Surface	1	Class A	43
0.0165777	µm^3	Surface	1	Class A	44
0.629633	µm^3	Surface	1	Class A	50
0.0165777	µm^3	Surface	1	Class A	51
0.0108392	µm^3	Surface	1	Class A	52
1.04312	µm^3	Surface	1	Class A	54
0.0223161	µm^3	Surface	1	Class A	55
1.20347	µm^3	Surface	1	Class A	56
0.201801	µm^3	Surface	1	Class A	58
0.161313	µm^3	Surface	1	Class A	62
0.0280545	µm^3	Surface	1	Class A	63
0.0494142	µm^3	Surface	1	Class A	64
0.0564277	µm^3	Surface	1	Class A	65
0.0108392	µm^3	Surface	1	Class A	66
0.153343	µm^3	Surface	1	Class A	67
0.0554716	µm^3	Surface	1	Class A	68
0.134215	µm^3	Surface	1	Class A	69
0.0838447	µm^3	Surface	1	Class A	71
0.692436	µm^3	Surface	1	Class A	74
0.0242289	µm^3	Surface	1	Class A	78
0.143461	µm^3	Surface	1	Class A	79
0.799234	µm^3	Surface	1	Class A	80
1.65235	µm^3	Surface	1	Class A	81
0.205308	µm^3	Surface	1	Class A	83
0.0108392	µm^3	Surface	1	Class A	84
0.0165777	µm^3	Surface	1	Class A	85
0.102017	µm^3	Surface	1	Class A	87
0.589144	µm^3	Surface	1	Class A	88
0.0165777	µm^3	Surface	1	Class A	90
0.0538774	µm^3	Surface	1	Class A	92
0.227305	µm^3	Surface	1	Class A	96
0.931856	µm^3	Surface	1	Class A	97
0.274169	µm^3	Surface	1	Class A	98
0.0806566	µm^3	Surface	1	Class A	99
0.353231	µm^3	Surface	1	Class A	101
0.334742	µm^3	Surface	1	Class A	102
0.145373	µm^3	Surface	1	Class A	103
61.7492	µm^3	Surface	1	Class A	104
0.438671	µm^3	Surface	1	Class A	105
0.0108392	µm^3	Surface	1	Class A	106
0.247071	µm^3	Surface	1	Class A	107
0.31115	µm^3	Surface	1	Class A	110
0.0344306	µm^3	Surface	1	Class A	112
0.178848	µm^3	Surface	1	Class A	114
0.126883	µm^3	Surface	1	Class A	115
1.10178	µm^3	Surface	1	Class A	117
0.0350681	µm^3	Surface	1	Class A	119
0.139954	µm^3	Surface	1	Class A	120
0.227305	µm^3	Surface	1	Class A	122
0.0376186	µm^3	Surface	1	Class A	123
0.499561	µm^3	Surface	1	Class A	125
0.0274169	µm^3	Surface	1	Class A	126
0.13836	µm^3	Surface	1	Class A	127
0.437395	µm^3	Surface	1	Class A	128
0.604128	µm^3	Surface	1	Class A	129
0.0589783	µm^3	Surface	1	Class A	130
7.99362	µm^3	Surface	1	Class A	131
16.1505	µm^3	Surface	1	Class A	132
