# Supplementary material for: Programmable artificial RNA condensates in mammalian cells
Source: Nat Nanotechnol. 2026 Apr 29;21(6):821–30. doi: 10.1038/s41565-026-02164-7 (PMC13293865; doi:10.1038/s41565-026-02164-7)
Supplement: Supplementary file 5 — Condensate volume and number quantification, as well as CCDFs, shown in Fig. 3. [file 41565_2026_2164_MOESM5_ESM.zip › Source Data Fig. 3/Condensate volume and number (Figure 3)/Condensate volume/10nt 4A Broccoli/outside/20250424_10ntABr_4arm_NucDFHBI40uM_20-40_sample3_1_2_2 cells_outside.xls]

## Sheet: Detailed
Detailed
Volume	Unit	Category	Time	Outside	ID
0.0165776	µm^3	Surface	1	Class A	0
7.27313	µm^3	Surface	1	Class B	1
0.0108392	µm^3	Surface	1	Class A	2
0.0159401	µm^3	Surface	1	Class B	4
0.0223161	µm^3	Surface	1	Class A	5
0.0344305	µm^3	Surface	1	Class B	7
0.0526021	µm^3	Surface	1	Class B	8
0.0567465	µm^3	Surface	1	Class B	10
0.0168964	µm^3	Surface	1	Class A	11
0.0433571	µm^3	Surface	1	Class B	13
0.0108392	µm^3	Surface	1	Class B	14
0.5748	µm^3	Surface	1	Class B	15
0.0165777	µm^3	Surface	1	Class B	17
0.117	µm^3	Surface	1	Class B	21
0.0921333	µm^3	Surface	1	Class A	22
0.0299673	µm^3	Surface	1	Class B	23
0.123376	µm^3	Surface	1	Class A	28
4.43452	µm^3	Surface	1	Class B	32
0.0612097	µm^3	Surface	1	Class B	33
0.0108392	µm^3	Surface	1	Class B	34
0.168645	µm^3	Surface	1	Class B	36
0.0255041	µm^3	Surface	1	Class B	37
0.0108392	µm^3	Surface	1	Class B	40
0.0108392	µm^3	Surface	1	Class B	41
0.0471827	µm^3	Surface	1	Class B	43
0.0108393	µm^3	Surface	1	Class B	44
0.01594	µm^3	Surface	1	Class B	45
0.0392124	µm^3	Surface	1	Class B	46
0.0159402	µm^3	Surface	1	Class B	47
0.115406	µm^3	Surface	1	Class B	48
0.0570654	µm^3	Surface	1	Class B	49
0.0168964	µm^3	Surface	1	Class B	53
0.0108392	µm^3	Surface	1	Class B	55
0.0277358	µm^3	Surface	1	Class B	58
0.0165777	µm^3	Surface	1	Class B	59
0.0334742	µm^3	Surface	1	Class B	61
0.12497	µm^3	Surface	1	Class B	63
0.0239101	µm^3	Surface	1	Class B	66
0.0717303	µm^3	Surface	1	Class A	69
0.0828883	µm^3	Surface	1	Class A	70
0.192237	µm^3	Surface	1	Class A	72
0.0478204	µm^3	Surface	1	Class A	74
0.01594	µm^3	Surface	1	Class A	77
0.0108392	µm^3	Surface	1	Class A	78
0.0226349	µm^3	Surface	1	Class A	80
1.10911	µm^3	Surface	1	Class B	81
0.0554715	µm^3	Surface	1	Class A	82
0.0350681	µm^3	Surface	1	Class A	83
13.1088	µm^3	Surface	1	Class B	87
0.0701364	µm^3	Surface	1	Class A	89
0.0752371	µm^3	Surface	1	Class A	90
0.12752	µm^3	Surface	1	Class B	91
0.0494143	µm^3	Surface	1	Class B	93
0.0165777	µm^3	Surface	1	Class B	94
0.0165777	µm^3	Surface	1	Class A	95
0.0277357	µm^3	Surface	1	Class A	96
0.130709	µm^3	Surface	1	Class A	97
0.0602534	µm^3	Surface	1	Class A	98
0.0108393	µm^3	Surface	1	Class A	100
0.0159401	µm^3	Surface	1	Class A	102
0.022316	µm^3	Surface	1	Class A	103
0.01594	µm^3	Surface	1	Class B	104
0.345262	µm^3	Surface	1	Class B	105
0.21009	µm^3	Surface	1	Class A	106
0.0165777	µm^3	Surface	1	Class B	108
0.0812942	µm^3	Surface	1	Class A	111
0.0165776	µm^3	Surface	1	Class A	113
0.0357058	µm^3	Surface	1	Class A	114
0.0717305	µm^3	Surface	1	Class A	117
0.0165776	µm^3	Surface	1	Class A	118
0.0108392	µm^3	Surface	1	Class A	120
0.0838447	µm^3	Surface	1	Class A	122
0.106479	µm^3	Surface	1	Class A	123
0.0223161	µm^3	Surface	1	Class A	124
0.184267	µm^3	Surface	1	Class A	126
0.0672669	µm^3	Surface	1	Class A	127
0.0357058	µm^3	Surface	1	Class A	128
0.100422	µm^3	Surface	1	Class A	129
0.0108392	µm^3	Surface	1	Class A	132
0.0108392	µm^3	Surface	1	Class A	134
0.0490954	µm^3	Surface	1	Class A	138
0.0223162	µm^3	Surface	1	Class A	139
0.172153	µm^3	Surface	1	Class A	140
0.0165777	µm^3	Surface	1	Class A	141
0.06918	µm^3	Surface	1	Class A	145
0.0357057	µm^3	Surface	1	Class A	146
0.0420817	µm^3	Surface	1	Class A	148
0.0522834	µm^3	Surface	1	Class A	149
0.0605723	µm^3	Surface	1	Class A	150
0.0484578	µm^3	Surface	1	Class A	153
0.0159401	µm^3	Surface	1	Class A	155
0.604766	µm^3	Surface	1	Class A	157
0.0774688	µm^3	Surface	1	Class A	158
0.0165777	µm^3	Surface	1	Class A	159
0.0184905	µm^3	Surface	1	Class A	160
0.193512	µm^3	Surface	1	Class A	162
0.141229	µm^3	Surface	1	Class A	167
0.0165776	µm^3	Surface	1	Class A	168
0.110305	µm^3	Surface	1	Class A	169
0.0223161	µm^3	Surface	1	Class A	170
0.0478202	µm^3	Surface	1	Class A	171
0.0848011	µm^3	Surface	1	Class A	172
0.0223161	µm^3	Surface	1	Class A	173
0.0663107	µm^3	Surface	1	Class A	175
0.064079	µm^3	Surface	1	Class A	177
0.0376185	µm^3	Surface	1	Class A	178
0.043357	µm^3	Surface	1	Class A	179
0.0478201	µm^3	Surface	1	Class A	180
0.0548338	µm^3	Surface	1	Class A	182
0.0165777	µm^3	Surface	1	Class A	183
0.324858	µm^3	Surface	1	Class A	184
2.0789	µm^3	Surface	1	Class A	185
0.0895832	µm^3	Surface	1	Class A	186
