# Supplementary material for: Programmable artificial RNA condensates in mammalian cells
Source: Nat Nanotechnol. 2026 Apr 29;21(6):821–30. doi: 10.1038/s41565-026-02164-7 (PMC13293865; doi:10.1038/s41565-026-02164-7)
Supplement: Supplementary file 5 — Condensate volume and number quantification, as well as CCDFs, shown in Fig. 3. [file 41565_2026_2164_MOESM5_ESM.zip › Source Data Fig. 3/Condensate volume and number (Figure 3)/Condensate volume/10nt 4A Broccoli/outside/20250424_10ntABr_4arm_NucDFHBI40uM_20-40_sample3_1_3_2 cells_outside.xls]

## Sheet: Detailed
Detailed
Volume	Unit	Category	Time	Outside	ID
0.0242289	µm^3	Surface	1	Class B	0
0.142823	µm^3	Surface	1	Class B	5
0.0490956	µm^3	Surface	1	Class B	6
0.760021	µm^3	Surface	1	Class B	7
1.42441	µm^3	Surface	1	Class B	9
0.35929	µm^3	Surface	1	Class B	11
0.0433568	µm^3	Surface	1	Class B	12
8.03284	µm^3	Surface	1	Class B	13
1.44704	µm^3	Surface	1	Class B	16
0.0433568	µm^3	Surface	1	Class B	17
0.525383	µm^3	Surface	1	Class B	18
0.747589	µm^3	Surface	1	Class B	19
0.208178	µm^3	Surface	1	Class B	20
0.0797004	µm^3	Surface	1	Class B	21
0.865227	µm^3	Surface	1	Class B	22
0.0299672	µm^3	Surface	1	Class B	24
0.53973	µm^3	Surface	1	Class B	26
0.35642	µm^3	Surface	1	Class B	28
17.2073	µm^3	Surface	1	Class B	33
26.807	µm^3	Surface	1	Class B	36
0.35355	µm^3	Surface	1	Class B	37
0.517413	µm^3	Surface	1	Class B	38
0.862994	µm^3	Surface	1	Class B	40
23.4632	µm^3	Surface	1	Class B	41
0.437076	µm^3	Surface	1	Class B	42
48.5585	µm^3	Surface	1	Class A	45
0.430063	µm^3	Surface	1	Class A	46
0.089902	µm^3	Surface	1	Class A	47
0.424324	µm^3	Surface	1	Class A	50
1.23089	µm^3	Surface	1	Class A	51
0.183629	µm^3	Surface	1	Class A	52
0.0108392	µm^3	Surface	1	Class A	53
0.604129	µm^3	Surface	1	Class A	54
0.0589782	µm^3	Surface	1	Class A	55
0.0876702	µm^3	Surface	1	Class A	56
0.320714	µm^3	Surface	1	Class A	57
0.564916	µm^3	Surface	1	Class A	58
0.216466	µm^3	Surface	1	Class A	59
0.0672671	µm^3	Surface	1	Class A	60
0.0969154	µm^3	Surface	1	Class A	63
0.880847	µm^3	Surface	1	Class A	65
0.229537	µm^3	Surface	1	Class A	66
0.0165777	µm^3	Surface	1	Class A	69
0.316251	µm^3	Surface	1	Class A	70
2.41109	µm^3	Surface	1	Class A	72
0.0828884	µm^3	Surface	1	Class A	74
1.44959	µm^3	Surface	1	Class A	75
0.0207221	µm^3	Surface	1	Class A	76
0.274169	µm^3	Surface	1	Class A	77
0.12497	µm^3	Surface	1	Class A	78
0.0168965	µm^3	Surface	1	Class A	79
2.26157	µm^3	Surface	1	Class A	80
0.0286921	µm^3	Surface	1	Class A	81
12.6338	µm^3	Surface	1	Class A	82
28.1211	µm^3	Surface	1	Class A	84
4.66661	µm^3	Surface	1	Class A	85
0.211684	µm^3	Surface	1	Class A	86
2.7452	µm^3	Surface	1	Class A	88
0.174703	µm^3	Surface	1	Class A	89
3.37005	µm^3	Surface	1	Class A	90
2.35594	µm^3	Surface	1	Class A	91
3.07037	µm^3	Surface	1	Class A	92
1.8465	µm^3	Surface	1	Class A	93
40.22	µm^3	Surface	1	Class A	94
6.1172	µm^3	Surface	1		96
2.46915	µm^3	Surface	1		97
6.98878	µm^3	Surface	1		98
