# Supplementary material for: Programmable artificial RNA condensates in mammalian cells
Source: Nat Nanotechnol. 2026 Apr 29;21(6):821–30. doi: 10.1038/s41565-026-02164-7 (PMC13293865; doi:10.1038/s41565-026-02164-7)
Supplement: Supplementary file 5 — Condensate volume and number quantification, as well as CCDFs, shown in Fig. 3. [file 41565_2026_2164_MOESM5_ESM.zip › Source Data Fig. 3/Condensate volume and number (Figure 3)/Condensate volume/10nt 4A Broccoli/outside/20250424_10ntABr_4arm_NucDFHBI40uM_20-40_sample3_1_4_outside.xls]

## Sheet: Detailed
Detailed
Volume	Unit	Category	Time	Outside	ID
0.711883	µm^3	Surface	1	Class A	0
0.39085	µm^3	Surface	1	Class A	1
0.259823	µm^3	Surface	1	Class A	2
0.854707	µm^3	Surface	1	Class A	3
1.05746	µm^3	Surface	1	Class A	5
0.709652	µm^3	Surface	1	Class A	6
0.01594	µm^3	Surface	1	Class A	7
23.7721	µm^3	Surface	1	Class A	10
0.165139	µm^3	Surface	1	Class A	11
0.263649	µm^3	Surface	1	Class A	12
15.2473	µm^3	Surface	1	Class A	13
5.48721	µm^3	Surface	1	Class A	14
1.11803	µm^3	Surface	1	Class A	15
0.40137	µm^3	Surface	1	Class A	17
2.21968	µm^3	Surface	1	Class A	20
2.9601	µm^3	Surface	1	Class A	21
3.00684	µm^3	Surface	1	Class A	23
2.86885	µm^3	Surface	1	Class A	25
0.888296	µm^3	Surface	1	Class A	26
