# Supplementary material for: Programmable artificial RNA condensates in mammalian cells
Source: Nat Nanotechnol. 2026 Apr 29;21(6):821–30. doi: 10.1038/s41565-026-02164-7 (PMC13293865; doi:10.1038/s41565-026-02164-7)
Supplement: Supplementary file 5 — Condensate volume and number quantification, as well as CCDFs, shown in Fig. 3. [file 41565_2026_2164_MOESM5_ESM.zip › Source Data Fig. 3/Condensate volume and number (Figure 3)/Condensate volume/10nt 4A Broccoli/outside/20250424_10ntABr_4arm_NucDFHBI40uM_20-40_sample3_2_1_4 cells_outside.xls]

## Sheet: Detailed
Detailed
Volume	Unit	Category	Time	Set 1	ID
1.4668	µm^3	Surface	1	Class D	0
0.750778	µm^3	Surface	1	Class C	1
26.3126	µm^3	Surface	1	Class D	2
0.089583	µm^3	Surface	1	Class D	3
0.0165776	µm^3	Surface	1	Class C	5
0.0226348	µm^3	Surface	1	Class D	9
0.30286	µm^3	Surface	1	Class D	11
0.522195	µm^3	Surface	1	Class D	12
0.435164	µm^3	Surface	1	Class C	15
0.0656726	µm^3	Surface	1	Class D	18
0.0656727	µm^3	Surface	1	Class D	19
0.552162	µm^3	Surface	1	Class D	22
0.022635	µm^3	Surface	1	Class D	23
0.0484576	µm^3	Surface	1	Class D	24
0.0283733	µm^3	Surface	1	Class D	27
0.033793	µm^3	Surface	1	Class D	28
0.134534	µm^3	Surface	1	Class D	30
0.0532397	µm^3	Surface	1	Class D	31
0.174704	µm^3	Surface	1	Class D	32
0.444089	µm^3	Surface	1	Class D	33
0.0946836	µm^3	Surface	1	Class D	34
0.0691798	µm^3	Surface	1	Class D	36
1.44927	µm^3	Surface	1	Class D	37
0.470231	µm^3	Surface	1	Class D	38
0.0981904	µm^3	Surface	1	Class D	39
0.0411256	µm^3	Surface	1	Class D	40
0.097553	µm^3	Surface	1	Class D	43
0.0433567	µm^3	Surface	1	Class D	44
0.440415	µm^3	Surface	1	Class D	45
0.0165776	µm^3	Surface	1	Class D	46
0.041444	µm^3	Surface	1	Class D	49
0.0108392	µm^3	Surface	1	Class D	50
0.0341115	µm^3	Surface	1	Class D	51
0.0599344	µm^3	Surface	1	Class D	52
0.0953215	µm^3	Surface	1	Class D	54
0.02391	µm^3	Surface	1	Class C	55
0.203395	µm^3	Surface	1	Class D	57
0.111262	µm^3	Surface	1	Class C	61
0.159719	µm^3	Surface	1	Class D	66
6.75635	µm^3	Surface	1	Class C	68
0.170877	µm^3	Surface	1	Class C	69
0.0283734	µm^3	Surface	1	Class C	70
0.270343	µm^3	Surface	1	Class C	72
0.532079	µm^3	Surface	1	Class C	73
0.1916	µm^3	Surface	1	Class D	74
0.0643981	µm^3	Surface	1	Class D	76
4.12464	µm^3	Surface	1	Class C	80
0.673309	µm^3	Surface	1	Class D	81
0.0331553	µm^3	Surface	1	Class C	82
0.0108393	µm^3	Surface	1	Class C	86
0.240058	µm^3	Surface	1	Class D	87
0.768629	µm^3	Surface	1	Class C	89
0.0283733	µm^3	Surface	1	Class C	91
0.383519	µm^3	Surface	1	Class C	93
0.0165777	µm^3	Surface	1	Class D	96
0.075237	µm^3	Surface	1	Class C	97
0.0851196	µm^3	Surface	1	Class C	99
0.01594	µm^3	Surface	1	Class D	100
0.878295	µm^3	Surface	1	Class D	102
0.40424	µm^3	Surface	1	Class D	103
0.0899018	µm^3	Surface	1	Class D	104
0.821552	µm^3	Surface	1	Class C	105
0.529846	µm^3	Surface	1	Class C	108
0.0159401	µm^3	Surface	1	Class C	109
0.0299673	µm^3	Surface	1	Class C	110
0.511355	µm^3	Surface	1	Class C	111
0.0822507	µm^3	Surface	1	Class A	113
0.154937	µm^3	Surface	1	Class A	115
3.85654	µm^3	Surface	1	Class C	118
1.00709	µm^3	Surface	1	Class C	119
0.0647168	µm^3	Surface	1	Class C	121
0.458755	µm^3	Surface	1	Class D	123
0.0108393	µm^3	Surface	1	Class C	133
0.591696	µm^3	Surface	1	Class D	135
1.05109	µm^3	Surface	1	Class D	136
0.473738	µm^3	Surface	1	Class C	137
0.233681	µm^3	Surface	1	Class D	139
0.0226348	µm^3	Surface	1	Class C	140
33.2886	µm^3	Surface	1	Class D	141
0.190643	µm^3	Surface	1	Class C	142
0.0854389	µm^3	Surface	1	Class D	145
0.829522	µm^3	Surface	1	Class C	148
1.18945	µm^3	Surface	1	Class D	150
1.07276	µm^3	Surface	1	Class C	151
0.0433568	µm^3	Surface	1	Class C	153
0.0299673	µm^3	Surface	1	Class D	156
0.782655	µm^3	Surface	1	Class C	157
0.691478	µm^3	Surface	1	Class C	161
0.041444	µm^3	Surface	1	Class A	165
0.0433569	µm^3	Surface	1	Class C	166
0.90412	µm^3	Surface	1	Class D	168
0.353551	µm^3	Surface	1	Class D	171
0.0344305	µm^3	Surface	1	Class C	174
0.358013	µm^3	Surface	1	Class D	175
0.250259	µm^3	Surface	1	Class C	176
0.059297	µm^3	Surface	1	Class D	177
0.124651	µm^3	Surface	1	Class D	178
0.0628037	µm^3	Surface	1	Class A	179
0.0755561	µm^3	Surface	1	Class A	181
0.0165776	µm^3	Surface	1	Class D	182
0.0108393	µm^3	Surface	1	Class C	184
0.203396	µm^3	Surface	1	Class C	186
0.182035	µm^3	Surface	1	Class D	187
0.852473	µm^3	Surface	1	Class C	188
0.0108393	µm^3	Surface	1	Class C	189
27.0601	µm^3	Surface	1	Class C	190
0.723679	µm^3	Surface	1	Class A	191
0.0586596	µm^3	Surface	1	Class C	192
0.0809755	µm^3	Surface	1	Class A	193
0.0108393	µm^3	Surface	1	Class D	194
0.0940461	µm^3	Surface	1	Class C	195
0.329322	µm^3	Surface	1	Class C	197
0.111899	µm^3	Surface	1	Class C	199
0.0299672	µm^3	Surface	1	Class C	204
0.0832071	µm^3	Surface	1	Class A	205
0.0286922	µm^3	Surface	1	Class C	206
0.0108393	µm^3	Surface	1	Class C	210
0.075556	µm^3	Surface	1	Class C	211
0.786483	µm^3	Surface	1	Class A	214
0.124651	µm^3	Surface	1	Class A	215
0.264605	µm^3	Surface	1	Class D	216
0.0360244	µm^3	Surface	1	Class A	217
0.0146648	µm^3	Surface	1	Class A	221
0.0204032	µm^3	Surface	1	Class A	223
2.3502	µm^3	Surface	1	Class C	226
0.0226351	µm^3	Surface	1	Class C	228
0.056109	µm^3	Surface	1	Class C	230
0.0506895	µm^3	Surface	1	Class A	232
0.467363	µm^3	Surface	1	Class C	233
0.801467	µm^3	Surface	1	Class C	238
0.0793817	µm^3	Surface	1	Class C	239
0.0312426	µm^3	Surface	1	Class A	240
1.56149	µm^3	Surface	1	Class D	241
1.6058	µm^3	Surface	1	Class D	243
0.775643	µm^3	Surface	1	Class C	244
0.0165777	µm^3	Surface	1	Class C	245
0.0223161	µm^3	Surface	1	Class A	246
0.11445	µm^3	Surface	1	Class A	248
0.0108392	µm^3	Surface	1	Class A	249
0.0490954	µm^3	Surface	1	Class A	251
0.0165776	µm^3	Surface	1	Class A	252
0.17534	µm^3	Surface	1	Class C	253
0.149199	µm^3	Surface	1	Class C	254
0.0108392	µm^3	Surface	1	Class C	257
0.978082	µm^3	Surface	1	Class C	260
2.23192	µm^3	Surface	1	Class C	261
0.650991	µm^3	Surface	1	Class C	262
0.0165776	µm^3	Surface	1	Class C	263
0.518689	µm^3	Surface	1	Class A	266
0.0299673	µm^3	Surface	1	Class A	268
23.8938	µm^3	Surface	1	Class A	269
0.579262	µm^3	Surface	1	Class C	270
0.815176	µm^3	Surface	1	Class C	271
0.0286921	µm^3	Surface	1	Class C	276
0.0360247	µm^3	Surface	1	Class A	277
0.19957	µm^3	Surface	1	Class C	280
0.0165778	µm^3	Surface	1	Class C	281
0.105842	µm^3	Surface	1	Class A	284
0.0226348	µm^3	Surface	1	Class A	289
0.0749183	µm^3	Surface	1	Class A	292
0.0165777	µm^3	Surface	1	Class A	296
0.0911774	µm^3	Surface	1	Class C	297
0.942696	µm^3	Surface	1	Class C	298
0.0299674	µm^3	Surface	1	Class C	299
3.93209	µm^3	Surface	1	Class A	301
0.0108392	µm^3	Surface	1	Class A	304
0.0870327	µm^3	Surface	1	Class C	309
0.199251	µm^3	Surface	1	Class C	311
0.205308	µm^3	Surface	1	Class C	312
0.445364	µm^3	Surface	1	Class C	313
0.126245	µm^3	Surface	1	Class A	314
0.0108392	µm^3	Surface	1	Class C	315
0.0108393	µm^3	Surface	1	Class C	317
0.975532	µm^3	Surface	1	Class C	320
0.337611	µm^3	Surface	1	Class A	321
0.041444	µm^3	Surface	1	Class A	322
0.0357059	µm^3	Surface	1	Class C	323
0.0376186	µm^3	Surface	1	Class C	324
0.124014	µm^3	Surface	1	Class A	326
0.239101	µm^3	Surface	1	Class A	327
0.103929	µm^3	Surface	1	Class A	329
0.0108392	µm^3	Surface	1	Class C	330
2.14713	µm^3	Surface	1	Class C	334
0.0239101	µm^3	Surface	1	Class C	335
1.93672	µm^3	Surface	1	Class C	336
0.022635	µm^3	Surface	1	Class C	337
0.145692	µm^3	Surface	1	Class C	339
0.0108393	µm^3	Surface	1	Class C	340
0.359288	µm^3	Surface	1	Class C	341
0.0223162	µm^3	Surface	1	Class A	344
0.0280544	µm^3	Surface	1	Class A	345
0.0299672	µm^3	Surface	1	Class C	348
0.0637604	µm^3	Surface	1	Class A	349
0.158764	µm^3	Surface	1	Class A	353
0.0113094	µm^3	Surface	1	Class C	354
0.0557903	µm^3	Surface	1	Class B	357
0.0490954	µm^3	Surface	1	Class A	358
0.0216784	µm^3	Surface	1	Class C	359
0.0165777	µm^3	Surface	1	Class B	360
0.0223162	µm^3	Surface	1	Class A	361
0.397864	µm^3	Surface	1	Class A	364
0.935042	µm^3	Surface	1	Class C	365
7.19151	µm^3	Surface	1	Class A	366
1.5956	µm^3	Surface	1	Class A	367
0.131346	µm^3	Surface	1	Class C	368
0.312425	µm^3	Surface	1	Class C	369
0.321032	µm^3	Surface	1	Class C	370
0.02391	µm^3	Surface	1	Class A	374
0.471189	µm^3	Surface	1	Class A	377
1.21177	µm^3	Surface	1	Class C	381
0.0280544	µm^3	Surface	1	Class A	382
0.466406	µm^3	Surface	1	Class A	384
0.0299672	µm^3	Surface	1	Class A	386
0.0758746	µm^3	Surface	1	Class A	387
0.204352	µm^3	Surface	1	Class C	388
0.452378	µm^3	Surface	1	Class C	389
0.0286922	µm^3	Surface	1	Class B	390
0.0497331	µm^3	Surface	1	Class A	394
0.07173	µm^3	Surface	1	Class C	398
0.105842	µm^3	Surface	1	Class B	402
0.0357059	µm^3	Surface	1	Class C	405
0.743126	µm^3	Surface	1	Class A	412
0.0350681	µm^3	Surface	1	Class B	413
0.0108393	µm^3	Surface	1	Class B	415
8.51231	µm^3	Surface	1	Class C	416
0.0363435	µm^3	Surface	1	Class B	418
0.397546	µm^3	Surface	1	Class C	419
6.22875	µm^3	Surface	1	Class A	420
0.0226348	µm^3	Surface	1	Class A	422
0.0108392	µm^3	Surface	1	Class A	426
0.0108393	µm^3	Surface	1	Class C	427
0.0761933	µm^3	Surface	1	Class A	428
0.272256	µm^3	Surface	1	Class A	429
3.71978	µm^3	Surface	1	Class A	430
0.278632	µm^3	Surface	1	Class B	431
1.37595	µm^3	Surface	1	Class A	432
0.0165777	µm^3	Surface	1	Class A	435
0.333785	µm^3	Surface	1	Class C	436
0.192875	µm^3	Surface	1	Class A	437
0.67299	µm^3	Surface	1	Class A	438
0.0108393	µm^3	Surface	1	Class A	439
0.0730052	µm^3	Surface	1	Class B	440
1.43588	µm^3	Surface	1	Class A	441
0.175341	µm^3	Surface	1	Class B	443
0.168965	µm^3	Surface	1	Class B	444
0.214553	µm^3	Surface	1	Class A	445
1.38264	µm^3	Surface	1	Class A	447
0.196382	µm^3	Surface	1	Class B	449
0.159082	µm^3	Surface	1	Class B	452
0.642384	µm^3	Surface	1	Class C	456
0.0108392	µm^3	Surface	1	Class A	457
0.0950027	µm^3	Surface	1	Class B	459
0.326453	µm^3	Surface	1	Class B	460
0.0694983	µm^3	Surface	1	Class C	461
0.0108392	µm^3	Surface	1	Class A	462
3.63274	µm^3	Surface	1	Class B	463
0.0452697	µm^3	Surface	1	Class A	467
0.126883	µm^3	Surface	1	Class A	471
0.112537	µm^3	Surface	1	Class A	472
2.28007	µm^3	Surface	1	Class A	474
0.651629	µm^3	Surface	1	Class B	475
0.0561089	µm^3	Surface	1	Class A	476
2.27394	µm^3	Surface	1	Class C	477
0.0357057	µm^3	Surface	1	Class A	479
0.0184904	µm^3	Surface	1	Class B	480
0.0417629	µm^3	Surface	1	Class B	481
0.174703	µm^3	Surface	1	Class B	483
0.0902208	µm^3	Surface	1	Class B	484
0.118275	µm^3	Surface	1	Class B	486
0.0168965	µm^3	Surface	1	Class B	487
0.312426	µm^3	Surface	1	Class A	489
0.10648	µm^3	Surface	1	Class B	492
0.0108392	µm^3	Surface	1	Class A	494
0.0624849	µm^3	Surface	1	Class B	498
0.0165778	µm^3	Surface	1	Class A	500
0.285007	µm^3	Surface	1	Class A	501
0.0219972	µm^3	Surface	1	Class B	503
0.0841636	µm^3	Surface	1	Class B	504
0.0108392	µm^3	Surface	1	Class B	505
0.345581	µm^3	Surface	1	Class A	506
0.204033	µm^3	Surface	1	Class B	508
0.0357058	µm^3	Surface	1	Class A	509
0.0643977	µm^3	Surface	1	Class B	513
0.136766	µm^3	Surface	1	Class B	516
0.0229537	µm^3	Surface	1	Class B	518
0.120188	µm^3	Surface	1	Class A	519
0.635369	µm^3	Surface	1	Class B	520
0.11987	µm^3	Surface	1	Class B	522
0.270025	µm^3	Surface	1	Class B	524
0.0344305	µm^3	Surface	1	Class B	525
0.0793819	µm^3	Surface	1	Class A	529
0.0165776	µm^3	Surface	1	Class A	530
0.0545149	µm^3	Surface	1	Class B	531
0.386387	µm^3	Surface	1	Class B	533
0.0108392	µm^3	Surface	1	Class B	534
0.0108393	µm^3	Surface	1	Class A	535
0.0417631	µm^3	Surface	1	Class A	536
0.12497	µm^3	Surface	1	Class B	537
0.0344304	µm^3	Surface	1	Class B	539
0.0108392	µm^3	Surface	1	Class A	542
0.0328364	µm^3	Surface	1	Class B	543
0.219335	µm^3	Surface	1	Class B	544
0.0739618	µm^3	Surface	1	Class B	545
0.94142	µm^3	Surface	1	Class B	546
0.0424005	µm^3	Surface	1	Class B	547
0.118913	µm^3	Surface	1	Class B	548
0.173427	µm^3	Surface	1	Class A	550
0.0452696	µm^3	Surface	1	Class B	551
0.228262	µm^3	Surface	1	Class C	552
0.0204033	µm^3	Surface	1	Class A	554
0.666221	µm^3	Surface	1	Class C	555
4.59545	µm^3	Surface	1	Class A	557
0.657368	µm^3	Surface	1	Class B	558
0.606679	µm^3	Surface	1	Class B	561
0.0108392	µm^3	Surface	1	Class B	562
0.0108393	µm^3	Surface	1	Class B	565
0.112537	µm^3	Surface	1	Class B	566
0.0497331	µm^3	Surface	1	Class A	567
0.0108392	µm^3	Surface	1	Class B	568
0.869369	µm^3	Surface	1	Class B	570
0.0640795	µm^3	Surface	1	Class B	571
0.410296	µm^3	Surface	1	Class B	572
0.0647165	µm^3	Surface	1	Class A	574
4.88532	µm^3	Surface	1	Class A	575
0.0159401	µm^3	Surface	1	Class B	576
0.703593	µm^3	Surface	1	Class C	578
0.133259	µm^3	Surface	1	Class A	579
0.61178	µm^3	Surface	1	Class B	580
0.184904	µm^3	Surface	1	Class B	582
0.563959	µm^3	Surface	1	Class B	583
0.241333	µm^3	Surface	1	Class B	584
0.0219973	µm^3	Surface	1	Class A	585
0.049733	µm^3	Surface	1	Class A	586
0.374592	µm^3	Surface	1	Class B	590
0.259505	µm^3	Surface	1	Class B	591
0.0165778	µm^3	Surface	1	Class B	592
0.308599	µm^3	Surface	1	Class B	593
0.0752368	µm^3	Surface	1	Class B	594
0.0637603	µm^3	Surface	1	Class B	598
0.129114	µm^3	Surface	1	Class B	600
0.0730054	µm^3	Surface	1	Class A	602
0.048458	µm^3	Surface	1	Class B	603
0.0624854	µm^3	Surface	1	Class B	605
0.216785	µm^3	Surface	1	Class B	606
0.0108393	µm^3	Surface	1	Class B	607
0.151431	µm^3	Surface	1	Class B	608
2.19686	µm^3	Surface	1	Class B	610
0.174065	µm^3	Surface	1	Class B	612
0.0522834	µm^3	Surface	1	Class B	613
0.0902209	µm^3	Surface	1	Class B	616
0.224118	µm^3	Surface	1	Class B	617
0.0108392	µm^3	Surface	1	Class B	618
0.117956	µm^3	Surface	1	Class B	619
0.669802	µm^3	Surface	1	Class B	620
0.0353871	µm^3	Surface	1	Class B	621
0.0108393	µm^3	Surface	1	Class B	622
0.116044	µm^3	Surface	1	Class B	623
0.329003	µm^3	Surface	1	Class B	624
0.0280546	µm^3	Surface	1	Class A	625
0.164501	µm^3	Surface	1	Class A	626
0.064079	µm^3	Surface	1	Class B	628
0.115406	µm^3	Surface	1	Class B	629
0.0299672	µm^3	Surface	1	Class B	630
0.113812	µm^3	Surface	1	Class B	632
0.250259	µm^3	Surface	1	Class B	635
0.0108393	µm^3	Surface	1	Class B	636
0.0777876	µm^3	Surface	1	Class B	637
0.101698	µm^3	Surface	1	Class A	639
0.588507	µm^3	Surface	1	Class B	642
0.0465448	µm^3	Surface	1	Class B	644
0.104248	µm^3	Surface	1	Class B	645
0.367259	µm^3	Surface	1	Class B	646
0.769906	µm^3	Surface	1	Class B	647
0.536861	µm^3	Surface	1	Class B	648
0.107755	µm^3	Surface	1	Class B	649
0.371404	µm^3	Surface	1	Class A	651
0.0165776	µm^3	Surface	1	Class B	652
0.0108392	µm^3	Surface	1	Class B	653
1.1174	µm^3	Surface	1	Class B	654
0.0108393	µm^3	Surface	1	Class B	655
0.0723681	µm^3	Surface	1	Class B	656
0.392444	µm^3	Surface	1	Class B	658
0.175978	µm^3	Surface	1	Class A	660
1.15438	µm^3	Surface	1	Class B	661
0.0621662	µm^3	Surface	1	Class B	663
0.320395	µm^3	Surface	1	Class A	664
0.146011	µm^3	Surface	1	Class B	665
0.0280545	µm^3	Surface	1	Class A	667
0.389893	µm^3	Surface	1	Class B	668
0.0165776	µm^3	Surface	1	Class B	669
0.0197656	µm^3	Surface	1	Class B	670
0.416992	µm^3	Surface	1	Class B	671
1.44704	µm^3	Surface	1	Class B	673
0.0914957	µm^3	Surface	1	Class B	675
0.209134	µm^3	Surface	1	Class B	676
0.134215	µm^3	Surface	1	Class B	679
0.0876704	µm^3	Surface	1	Class B	681
0.0108392	µm^3	Surface	1	Class B	682
0.0605721	µm^3	Surface	1	Class B	683
0.136128	µm^3	Surface	1	Class B	684
0.0219974	µm^3	Surface	1	Class B	685
0.538776	µm^3	Surface	1	Class A	686
0.0449509	µm^3	Surface	1	Class A	687
0.350681	µm^3	Surface	1	Class B	689
0.027417	µm^3	Surface	1	Class B	691
0.0736431	µm^3	Surface	1	Class B	694
0.120188	µm^3	Surface	1	Class B	695
0.0223162	µm^3	Surface	1	Class B	697
0.665658	µm^3	Surface	1	Class B	700
2.70789	µm^3	Surface	1	Class B	701
0.0981907	µm^3	Surface	1	Class B	704
0.0395313	µm^3	Surface	1	Class B	705
0.520602	µm^3	Surface	1	Class B	706
0.292659	µm^3	Surface	1	Class B	709
0.245159	µm^3	Surface	1	Class B	710
4.10967	µm^3	Surface	1	Class B	711
0.0360245	µm^3	Surface	1	Class B	712
0.583726	µm^3	Surface	1	Class B	713
0.396907	µm^3	Surface	1	Class B	714
0.0704548	µm^3	Surface	1	Class A	715
0.0108392	µm^3	Surface	1	Class A	716
0.0468636	µm^3	Surface	1	Class B	717
0.0108392	µm^3	Surface	1	Class A	718
0.0108392	µm^3	Surface	1	Class B	719
0.185353	µm^3	Surface	1	Class B	720
0.0471826	µm^3	Surface	1	Class A	721
0.0165777	µm^3	Surface	1	Class B	723
0.0165776	µm^3	Surface	1	Class B	725
0.0239101	µm^3	Surface	1	Class B	726
0.0223161	µm^3	Surface	1	Class A	729
0.0299673	µm^3	Surface	1	Class B	730
0.0261417	µm^3	Surface	1	Class B	734
0.124332	µm^3	Surface	1	Class B	735
0.0108392	µm^3	Surface	1	Class A	736
21.3316	µm^3	Surface	1	Class A	739
0.0417631	µm^3	Surface	1	Class B	740
2.55423	µm^3	Surface	1	Class A	741
0.394357	µm^3	Surface	1	Class B	742
0.10106	µm^3	Surface	1	Class B	744
0.0388937	µm^3	Surface	1	Class B	747
0.146011	µm^3	Surface	1	Class B	748
0.0223161	µm^3	Surface	1	Class B	750
0.0108393	µm^3	Surface	1	Class B	753
0.0108393	µm^3	Surface	1	Class B	755
0.0184905	µm^3	Surface	1	Class B	756
0.0618474	µm^3	Surface	1	Class B	757
0.0694987	µm^3	Surface	1	Class B	758
0.070455	µm^3	Surface	1	Class B	760
0.175978	µm^3	Surface	1	Class B	761
0.68606	µm^3	Surface	1	Class B	763
0.0532398	µm^3	Surface	1	Class B	764
0.118594	µm^3	Surface	1	Class B	765
0.335378	µm^3	Surface	1	Class B	766
4.42782	µm^3	Surface	1	Class B	767
2.53062	µm^3	Surface	1	Class A	768
5.89504	µm^3	Surface	1	Class A	769
