# Supplementary material for: Programmable artificial RNA condensates in mammalian cells
Source: Nat Nanotechnol. 2026 Apr 29;21(6):821–30. doi: 10.1038/s41565-026-02164-7 (PMC13293865; doi:10.1038/s41565-026-02164-7)
Supplement: Supplementary file 5 — Condensate volume and number quantification, as well as CCDFs, shown in Fig. 3. [file 41565_2026_2164_MOESM5_ESM.zip › Source Data Fig. 3/Condensate volume and number (Figure 3)/Condensate volume/10nt 4A Broccoli/outside/20250424_10ntABr_4arm_NucDFHBI40uM_20-40_sample3_2_2_3 cells_outside.xls]

## Sheet: Detailed
Detailed
Volume	Unit	Category	Time	Outside	ID
0.191281	µm^3	Surface	1	Class A	0
0.0557903	µm^3	Surface	1	Class A	1
0.0165777	µm^3	Surface	1	Class A	2
0.325496	µm^3	Surface	1	Class A	4
0.316889	µm^3	Surface	1	Class A	5
0.0159401	µm^3	Surface	1	Class A	6
0.151112	µm^3	Surface	1	Class A	8
2.60556	µm^3	Surface	1	Class A	9
4.14824	µm^3	Surface	1	Class B	11
0.177891	µm^3	Surface	1	Class A	12
0.0108392	µm^3	Surface	1	Class A	13
8.39691	µm^3	Surface	1	Class C	17
11.1969	µm^3	Surface	1	Class B	18
0.0108393	µm^3	Surface	1	Class C	23
3.47557	µm^3	Surface	1	Class B	24
0.785525	µm^3	Surface	1	Class C	25
0.243245	µm^3	Surface	1	Class C	26
1.77508	µm^3	Surface	1	Class C	27
1.95712	µm^3	Surface	1	Class C	28
0.143779	µm^3	Surface	1	Class A	29
0.0736431	µm^3	Surface	1	Class A	30
0.0242289	µm^3	Surface	1	Class A	31
0.158444	µm^3	Surface	1	Class A	32
0.0108392	µm^3	Surface	1	Class A	33
0.0838448	µm^3	Surface	1	Class A	35
0.0433568	µm^3	Surface	1	Class A	37
0.694987	µm^3	Surface	1	Class A	38
0.178528	µm^3	Surface	1	Class A	42
0.0280545	µm^3	Surface	1	Class A	50
0.0334742	µm^3	Surface	1	Class A	51
0.114769	µm^3	Surface	1	Class A	53
0.0519645	µm^3	Surface	1	Class A	55
2.84753	µm^3	Surface	1	Class A	56
0.0108393	µm^3	Surface	1	Class A	59
0.51072	µm^3	Surface	1	Class A	61
0.0165777	µm^3	Surface	1	Class A	62
0.0299674	µm^3	Surface	1	Class A	65
0.968518	µm^3	Surface	1	Class A	66
0.237507	µm^3	Surface	1	Class A	67
0.0548338	µm^3	Surface	1	Class A	70
0.313382	µm^3	Surface	1	Class A	73
0.0274169	µm^3	Surface	1	Class A	74
0.594883	µm^3	Surface	1	Class A	75
0.0270982	µm^3	Surface	1	Class A	77
0.0679048	µm^3	Surface	1	Class A	78
0.488722	µm^3	Surface	1	Class A	79
0.326771	µm^3	Surface	1	Class A	81
0.286921	µm^3	Surface	1	Class A	84
0.10903	µm^3	Surface	1	Class A	85
0.0682234	µm^3	Surface	1	Class A	86
0.112856	µm^3	Surface	1	Class A	87
0.478521	µm^3	Surface	1	Class A	88
0.41508	µm^3	Surface	1	Class A	90
48.6187	µm^3	Surface	1	Class A	91
1.30517	µm^3	Surface	1	Class A	93
0.253447	µm^3	Surface	1	Class A	96
0.0672671	µm^3	Surface	1	Class A	97
0.804655	µm^3	Surface	1	Class A	100
0.0261417	µm^3	Surface	1	Class A	101
0.0411253	µm^3	Surface	1	Class A	103
0.117956	µm^3	Surface	1	Class A	104
0.116363	µm^3	Surface	1	Class A	105
1.8041	µm^3	Surface	1	Class A	107
0.0621661	µm^3	Surface	1	Class A	108
29.1174	µm^3	Surface	1	Class A	109
1.53981	µm^3	Surface	1	Class A	114
0.0599347	µm^3	Surface	1	Class A	115
0.197976	µm^3	Surface	1	Class A	116
0.0108392	µm^3	Surface	1	Class A	117
0.214872	µm^3	Surface	1	Class A	120
1.71611	µm^3	Surface	1	Class A	124
0.165458	µm^3	Surface	1	Class A	125
0.0395313	µm^3	Surface	1	Class A	130
5.20762	µm^3	Surface	1	Class A	133
0.219973	µm^3	Surface	1	Class A	134
3.415	µm^3	Surface	1	Class A	135
2.92404	µm^3	Surface	1	Class A	138
0.273851	µm^3	Surface	1	Class A	139
2.14457	µm^3	Surface	1	Class A	142
0.109668	µm^3	Surface	1	Class A	144
0.0280545	µm^3	Surface	1	Class A	145
3.97098	µm^3	Surface	1	Class A	146
