# Supplementary material for: Programmable artificial RNA condensates in mammalian cells
Source: Nat Nanotechnol. 2026 Apr 29;21(6):821–30. doi: 10.1038/s41565-026-02164-7 (PMC13293865; doi:10.1038/s41565-026-02164-7)
Supplement: Supplementary file 5 — Condensate volume and number quantification, as well as CCDFs, shown in Fig. 3. [file 41565_2026_2164_MOESM5_ESM.zip › Source Data Fig. 3/Condensate volume and number (Figure 3)/Condensate volume/10nt 4A Broccoli/outside/20250424_10ntABr_4arm_NucDFHBI40uM_20-40_sample3_2_3_2 cells_outside.xls]

## Sheet: Detailed
Detailed
Volume	Unit	Category	Time	Outside	ID
0.294572	µm^3	Surface	1	Class B	0
0.139635	µm^3	Surface	1	Class B	2
0.0548338	µm^3	Surface	1	Class B	7
0.49733	µm^3	Surface	1	Class B	8
0.973937	µm^3	Surface	1	Class A	9
0.0108393	µm^3	Surface	1	Class B	10
0.915918	µm^3	Surface	1	Class B	11
0.185861	µm^3	Surface	1	Class B	12
0.75237	µm^3	Surface	1	Class B	13
13.198	µm^3	Surface	1	Class A	14
0.564597	µm^3	Surface	1	Class A	15
0.410934	µm^3	Surface	1	Class B	16
0.0318801	µm^3	Surface	1	Class B	17
0.699132	µm^3	Surface	1	Class B	18
0.0165777	µm^3	Surface	1	Class B	19
0.0159401	µm^3	Surface	1	Class B	21
0.308281	µm^3	Surface	1	Class B	22
0.18076	µm^3	Surface	1	Class A	25
2.62692	µm^3	Surface	1	Class B	26
0.32964	µm^3	Surface	1	Class A	27
0.0108393	µm^3	Surface	1	Class B	30
0.0583406	µm^3	Surface	1	Class B	31
0.0312426	µm^3	Surface	1	Class A	33
0.0758748	µm^3	Surface	1	Class A	34
2.1433	µm^3	Surface	1	Class A	35
0.126245	µm^3	Surface	1	Class B	36
0.995935	µm^3	Surface	1	Class A	37
5.77444	µm^3	Surface	1	Class A	38
0.942059	µm^3	Surface	1	Class A	39
0.706783	µm^3	Surface	1	Class B	40
0.101697	µm^3	Surface	1	Class A	43
0.448553	µm^3	Surface	1	Class A	44
0.0286921	µm^3	Surface	1	Class B	45
11.8935	µm^3	Surface	1	Class B	47
0.0108393	µm^3	Surface	1	Class A	48
0.0312425	µm^3	Surface	1	Class A	49
1.17159	µm^3	Surface	1	Class B	51
13.3339	µm^3	Surface	1	Class B	52
0.821551	µm^3	Surface	1	Class A	53
