# Supplementary material for: Programmable artificial RNA condensates in mammalian cells
Source: Nat Nanotechnol. 2026 Apr 29;21(6):821–30. doi: 10.1038/s41565-026-02164-7 (PMC13293865; doi:10.1038/s41565-026-02164-7)
Supplement: Supplementary file 5 — Condensate volume and number quantification, as well as CCDFs, shown in Fig. 3. [file 41565_2026_2164_MOESM5_ESM.zip › Source Data Fig. 3/Condensate volume and number (Figure 3)/Condensate volume/10nt 4A Broccoli/outside/20250424_10ntABr_4arm_NucDFHBI40uM_20-40_sample3_3_1_outside.xls]

## Sheet: Detailed
Detailed
Volume	Unit	Category	Time	Outside	ID
0.0398501	µm^3	Surface	1	Class A	1
0.01594	µm^3	Surface	1	Class A	3
0.0210409	µm^3	Surface	1	Class A	6
0.0357058	µm^3	Surface	1	Class A	7
0.0108392	µm^3	Surface	1	Class A	10
0.0108392	µm^3	Surface	1	Class A	22
0.0223161	µm^3	Surface	1	Class A	23
0.0108393	µm^3	Surface	1	Class A	24
0.0277357	µm^3	Surface	1	Class A	25
0.0168964	µm^3	Surface	1	Class A	29
0.0280545	µm^3	Surface	1	Class A	30
0.0108392	µm^3	Surface	1	Class A	34
0.0108392	µm^3	Surface	1	Class A	42
0.0223161	µm^3	Surface	1	Class A	44
0.0701362	µm^3	Surface	1	Class A	62
0.0344305	µm^3	Surface	1	Class A	65
0.0580217	µm^3	Surface	1	Class A	69
0.0108392	µm^3	Surface	1	Class A	71
0.01594	µm^3	Surface	1	Class A	72
0.0165777	µm^3	Surface	1	Class A	73
0.059297	µm^3	Surface	1	Class A	76
1.81111	µm^3	Surface	1	Class A	77
0.0108392	µm^3	Surface	1	Class A	81
0.0372997	µm^3	Surface	1	Class A	83
0.0168964	µm^3	Surface	1	Class A	84
0.0573841	µm^3	Surface	1	Class A	87
0.0334741	µm^3	Surface	1	Class A	88
0.147605	µm^3	Surface	1	Class A	91
0.052921	µm^3	Surface	1	Class A	93
0.0165777	µm^3	Surface	1	Class A	96
1.872	µm^3	Surface	1	Class A	97
0.0108392	µm^3	Surface	1	Class A	98
0.080019	µm^3	Surface	1	Class A	99
0.226668	µm^3	Surface	1	Class A	101
0.0108392	µm^3	Surface	1	Class A	103
0.0108392	µm^3	Surface	1	Class A	104
0.0321989	µm^3	Surface	1	Class A	105
0.0204033	µm^3	Surface	1	Class A	108
0.0108393	µm^3	Surface	1	Class A	111
0.278313	µm^3	Surface	1	Class A	112
0.268431	µm^3	Surface	1	Class A	113
0.371403	µm^3	Surface	1	Class A	121
0.915279	µm^3	Surface	1	Class A	124
0.310194	µm^3	Surface	1	Class A	125
0.0299673	µm^3	Surface	1	Class A	126
0.0315612	µm^3	Surface	1	Class A	130
0.033793	µm^3	Surface	1	Class A	131
0.284371	µm^3	Surface	1	Class A	134
0.102973	µm^3	Surface	1	Class A	138
0.0286921	µm^3	Surface	1	Class A	144
0.0204033	µm^3	Surface	1	Class A	146
0.0108392	µm^3	Surface	1	Class A	148
0.0108393	µm^3	Surface	1	Class A	149
0.0283733	µm^3	Surface	1	Class A	153
0.0388937	µm^3	Surface	1	Class A	158
0.0165777	µm^3	Surface	1	Class A	162
0.0108392	µm^3	Surface	1	Class A	163
0.241014	µm^3	Surface	1	Class A	165
0.0168965	µm^3	Surface	1	Class A	169
0.067586	µm^3	Surface	1	Class A	170
0.0602534	µm^3	Surface	1	Class A	171
0.0350681	µm^3	Surface	1	Class A	172
0.0490954	µm^3	Surface	1	Class A	174
0.0223161	µm^3	Surface	1	Class A	176
0.0280545	µm^3	Surface	1	Class A	179
0.0733243	µm^3	Surface	1	Class A	181
0.01594	µm^3	Surface	1	Class A	182
0.0471827	µm^3	Surface	1	Class A	184
0.96533	µm^3	Surface	1	Class A	187
0.0682234	µm^3	Surface	1	Class A	188
0.0146649	µm^3	Surface	1	Class A	195
0.0108392	µm^3	Surface	1	Class A	196
0.277676	µm^3	Surface	1	Class A	197
0.108711	µm^3	Surface	1	Class A	199
0.0146649	µm^3	Surface	1	Class A	200
0.0280545	µm^3	Surface	1	Class A	202
0.0108392	µm^3	Surface	1	Class A	208
0.0267793	µm^3	Surface	1	Class A	211
0.0937276	µm^3	Surface	1	Class A	212
0.126245	µm^3	Surface	1	Class A	213
0.533673	µm^3	Surface	1	Class A	214
0.0108393	µm^3	Surface	1	Class A	217
0.336654	µm^3	Surface	1	Class A	224
0.0210409	µm^3	Surface	1	Class A	226
1.03228	µm^3	Surface	1	Class A	231
0.0146648	µm^3	Surface	1	Class A	236
0.0108393	µm^3	Surface	1	Class A	237
0.100104	µm^3	Surface	1	Class A	240
11.8916	µm^3	Surface	1	Class A	241
0.0223161	µm^3	Surface	1	Class A	242
0.0108392	µm^3	Surface	1	Class A	244
0.0895831	µm^3	Surface	1	Class A	245
0.0108392	µm^3	Surface	1	Class A	249
0.0280546	µm^3	Surface	1	Class A	253
0.539092	µm^3	Surface	1	Class A	254
0.0108393	µm^3	Surface	1	Class A	258
1.33036	µm^3	Surface	1	Class A	262
0.307324	µm^3	Surface	1	Class A	263
2.42384	µm^3	Surface	1	Class A	268
0.122738	µm^3	Surface	1	Class A	271
0.0943654	µm^3	Surface	1	Class A	280
0.0159401	µm^3	Surface	1	Class A	288
0.0551524	µm^3	Surface	1	Class A	291
0.091177	µm^3	Surface	1	Class A	294
1.37148	µm^3	Surface	1	Class A	296
0.0395314	µm^3	Surface	1	Class A	299
0.0414442	µm^3	Surface	1	Class A	301
0.0545149	µm^3	Surface	1	Class A	302
0.0165777	µm^3	Surface	1	Class A	304
0.0277357	µm^3	Surface	1	Class A	306
2.56029	µm^3	Surface	1	Class A	308
0.0108393	µm^3	Surface	1	Class A	309
0.0108392	µm^3	Surface	1	Class A	310
0.0223161	µm^3	Surface	1	Class A	311
0.033793	µm^3	Surface	1	Class A	313
0.0299673	µm^3	Surface	1	Class A	316
0.0962781	µm^3	Surface	1	Class A	318
1.82609	µm^3	Surface	1	Class A	321
0.0165776	µm^3	Surface	1	Class A	323
0.0357057	µm^3	Surface	1	Class A	324
0.953534	µm^3	Surface	1	Class A	325
0.0108392	µm^3	Surface	1	Class A	328
0.0749184	µm^3	Surface	1	Class A	329
0.108393	µm^3	Surface	1	Class A	331
0.409341	µm^3	Surface	1	Class A	337
0.0197657	µm^3	Surface	1	Class A	338
0.0229536	µm^3	Surface	1	Class A	339
0.0108392	µm^3	Surface	1	Class A	341
0.0357057	µm^3	Surface	1	Class A	343
0.01594	µm^3	Surface	1	Class A	351
0.0318802	µm^3	Surface	1	Class A	354
0.0146648	µm^3	Surface	1	Class A	355
0.0165777	µm^3	Surface	1	Class A	362
0.304137	µm^3	Surface	1	Class A	363
0.0280545	µm^3	Surface	1	Class A	364
0.0312425	µm^3	Surface	1	Class A	365
0.0108392	µm^3	Surface	1	Class A	366
0.0701363	µm^3	Surface	1	Class A	367
0.241333	µm^3	Surface	1	Class A	372
0.0280545	µm^3	Surface	1	Class A	379
0.0223161	µm^3	Surface	1	Class A	380
0.0108392	µm^3	Surface	1	Class A	386
0.0223161	µm^3	Surface	1	Class A	387
0.308918	µm^3	Surface	1	Class A	388
0.0494142	µm^3	Surface	1	Class A	391
0.0267794	µm^3	Surface	1	Class A	393
0.033793	µm^3	Surface	1	Class A	394
0.0108392	µm^3	Surface	1	Class A	396
0.0733242	µm^3	Surface	1	Class A	402
1.43652	µm^3	Surface	1	Class A	404
0.669483	µm^3	Surface	1	Class A	405
0.0749184	µm^3	Surface	1	Class A	407
0.0417629	µm^3	Surface	1	Class A	408
0.393401	µm^3	Surface	1	Class A	411
0.0108392	µm^3	Surface	1	Class A	413
0.125608	µm^3	Surface	1	Class A	414
0.150474	µm^3	Surface	1	Class A	415
0.0280545	µm^3	Surface	1	Class A	416
0.125926	µm^3	Surface	1	Class A	419
0.0899019	µm^3	Surface	1	Class A	420
0.995297	µm^3	Surface	1	Class A	422
0.0414442	µm^3	Surface	1	Class A	423
0.0223161	µm^3	Surface	1	Class A	428
1.38423	µm^3	Surface	1	Class A	429
0.114131	µm^3	Surface	1	Class A	433
0.474057	µm^3	Surface	1	Class A	436
0.0921334	µm^3	Surface	1	Class A	438
0.0108392	µm^3	Surface	1	Class A	441
0.0165777	µm^3	Surface	1	Class A	442
0.0280545	µm^3	Surface	1	Class A	448
0.658643	µm^3	Surface	1	Class A	449
0.0108392	µm^3	Surface	1	Class A	450
0.0462262	µm^3	Surface	1	Class A	452
0.0239101	µm^3	Surface	1	Class A	453
0.0299673	µm^3	Surface	1	Class A	454
0.204671	µm^3	Surface	1	Class A	460
0.0337928	µm^3	Surface	1	Class A	465
0.0895831	µm^3	Surface	1	Class A	466
0.0165777	µm^3	Surface	1	Class A	469
0.52124	µm^3	Surface	1	Class A	471
16.7368	µm^3	Surface	1	Class A	472
2.09676	µm^3	Surface	1	Class A	476
0.192555	µm^3	Surface	1	Class A	479
9.95073	µm^3	Surface	1	Class A	480
0.338851	µm^3	Surface	1	Class A	481
0.0108392	µm^3	Surface	1	Class A	483
