# Supplementary material for: Programmable artificial RNA condensates in mammalian cells
Source: Nat Nanotechnol. 2026 Apr 29;21(6):821–30. doi: 10.1038/s41565-026-02164-7 (PMC13293865; doi:10.1038/s41565-026-02164-7)
Supplement: Supplementary file 5 — Condensate volume and number quantification, as well as CCDFs, shown in Fig. 3. [file 41565_2026_2164_MOESM5_ESM.zip › Source Data Fig. 3/Condensate volume and number (Figure 3)/Condensate volume/10nt 4A Broccoli/outside/20250424_10ntABr_4arm_NucDFHBI40uM_20-40_sample3_3_2_outside.xls]

## Sheet: Detailed
Detailed
Volume	Unit	Category	Time	Outside	ID
0.138678	µm^3	Surface	1	Class A	0
0.0165777	µm^3	Surface	1	Class A	2
0.0165777	µm^3	Surface	1	Class A	3
0.0226348	µm^3	Surface	1	Class A	5
0.235594	µm^3	Surface	1	Class A	6
1.72376	µm^3	Surface	1	Class A	8
0.577031	µm^3	Surface	1	Class A	9
0.219335	µm^3	Surface	1	Class A	12
2.80545	µm^3	Surface	1	Class A	14
0.370128	µm^3	Surface	1	Class A	16
0.241651	µm^3	Surface	1	Class A	19
4.06153	µm^3	Surface	1	Class A	20
1.10688	µm^3	Surface	1	Class A	24
25.7767	µm^3	Surface	1	Class A	25
0.225074	µm^3	Surface	1	Class A	26
0.185861	µm^3	Surface	1	Class A	27
3.32605	µm^3	Surface	1	Class A	28
5.02654	µm^3	Surface	1	Class A	29
0.280864	µm^3	Surface	1	Class A	31
2.34383	µm^3	Surface	1	Class A	32
0.353551	µm^3	Surface	1	Class A	33
0.131346	µm^3	Surface	1	Class A	34
0.235594	µm^3	Surface	1	Class A	35
0.653224	µm^3	Surface	1	Class A	36
0.0159401	µm^3	Surface	1	Class A	37
0.172153	µm^3	Surface	1	Class A	39
0.0621662	µm^3	Surface	1	Class A	40
7.94007	µm^3	Surface	1	Class A	41
0.726867	µm^3	Surface	1	Class A	42
1.19582	µm^3	Surface	1	Class A	43
0.0605722	µm^3	Surface	1	Class A	44
0.0226348	µm^3	Surface	1	Class A	47
0.286921	µm^3	Surface	1	Class A	48
0.0414442	µm^3	Surface	1	Class A	49
2.67411	µm^3	Surface	1	Class A	50
0.0159401	µm^3	Surface	1	Class A	51
0.0596158	µm^3	Surface	1	Class A	52
2.76113	µm^3	Surface	1	Class A	53
2.98005	µm^3	Surface	1	Class A	55
2.36774	µm^3	Surface	1	Class A	56
0.197019	µm^3	Surface	1	Class A	58
2.65497	µm^3	Surface	1	Class A	59
6.54275	µm^3	Surface	1	Class A	61
0.489041	µm^3	Surface	1	Class A	62
0.0223161	µm^3	Surface	1	Class A	63
0.478202	µm^3	Surface	1	Class A	65
0.212003	µm^3	Surface	1	Class A	66
1.65394	µm^3	Surface	1	Class A	68
0.824102	µm^3	Surface	1	Class A	69
0.0223161	µm^3	Surface	1	Class A	71
0.388619	µm^3	Surface	1	Class A	73
0.0707739	µm^3	Surface	1	Class A	75
0.33506	µm^3	Surface	1	Class A	76
0.164502	µm^3	Surface	1	Class A	77
0.321989	µm^3	Surface	1	Class A	81
0.383199	µm^3	Surface	1	Class A	82
1.19327	µm^3	Surface	1	Class A	86
0.14091	µm^3	Surface	1	Class A	87
0.0223161	µm^3	Surface	1	Class A	88
0.0108392	µm^3	Surface	1	Class A	89
