# Supplementary material for: Programmable artificial RNA condensates in mammalian cells
Source: Nat Nanotechnol. 2026 Apr 29;21(6):821–30. doi: 10.1038/s41565-026-02164-7 (PMC13293865; doi:10.1038/s41565-026-02164-7)
Supplement: Supplementary file 5 — Condensate volume and number quantification, as well as CCDFs, shown in Fig. 3. [file 41565_2026_2164_MOESM5_ESM.zip › Source Data Fig. 3/Condensate volume and number (Figure 3)/Condensate volume/10nt 4A Broccoli/outside/20250424_10ntABr_4arm_NucDFHBI40uM_20-40_sample3_3_3_outside.xls]

## Sheet: Detailed
Detailed
Volume	Unit	Category	Time	Outside	ID
1.2666	µm^3	Surface	1	Class A	0
0.158444	µm^3	Surface	1	Class A	1
0.237508	µm^3	Surface	1	Class A	3
0.889456	µm^3	Surface	1	Class A	5
0.02391	µm^3	Surface	1	Class A	6
0.509444	µm^3	Surface	1	Class A	7
2.82554	µm^3	Surface	1	Class A	11
0.368534	µm^3	Surface	1	Class A	12
2.56667	µm^3	Surface	1	Class A	13
0.0698176	µm^3	Surface	1	Class A	16
0.375548	µm^3	Surface	1	Class A	17
0.0408065	µm^3	Surface	1	Class A	19
1.46744	µm^3	Surface	1	Class A	21
3.72998	µm^3	Surface	1	Class A	22
0.716346	µm^3	Surface	1	Class A	23
0.043357	µm^3	Surface	1	Class A	25
0.0634415	µm^3	Surface	1	Class A	26
0.0494142	µm^3	Surface	1	Class A	27
7.26293	µm^3	Surface	1	Class A	28
0.0522835	µm^3	Surface	1	Class A	29
0.125608	µm^3	Surface	1	Class A	30
0.135172	µm^3	Surface	1	Class A	31
0.405196	µm^3	Surface	1	Class A	32
0.803061	µm^3	Surface	1	Class A	36
0.0838448	µm^3	Surface	1	Class A	38
1.93767	µm^3	Surface	1	Class A	39
0.438671	µm^3	Surface	1	Class A	41
1.38232	µm^3	Surface	1	Class A	42
1.42695	µm^3	Surface	1	Class A	43
0.0602535	µm^3	Surface	1	Class A	45
0.15972	µm^3	Surface	1	Class A	46
0.234	µm^3	Surface	1	Class A	47
0.58787	µm^3	Surface	1	Class A	48
0.533673	µm^3	Surface	1	Class A	49
0.162589	µm^3	Surface	1	Class A	50
0.0165777	µm^3	Surface	1	Class A	52
0.467044	µm^3	Surface	1	Class A	53
0.313063	µm^3	Surface	1	Class A	54
0.310831	µm^3	Surface	1	Class A	55
0.563641	µm^3	Surface	1	Class A	56
0.073962	µm^3	Surface	1	Class A	60
0.0516458	µm^3	Surface	1	Class A	61
0.530804	µm^3	Surface	1	Class A	63
0.505938	µm^3	Surface	1	Class A	64
0.469276	µm^3	Surface	1	Class A	66
1.6584	µm^3	Surface	1	Class A	67
2.6062	µm^3	Surface	1	Class A	68
0.369809	µm^3	Surface	1	Class A	70
0.0226349	µm^3	Surface	1	Class A	71
0.636008	µm^3	Surface	1	Class A	72
4.18299	µm^3	Surface	1	Class A	73
4.34558	µm^3	Surface	1	Class A	74
0.0886269	µm^3	Surface	1	Class A	75
2.93233	µm^3	Surface	1	Class A	76
1.28541	µm^3	Surface	1	Class A	77
0.0532398	µm^3	Surface	1	Class A	78
0.40966	µm^3	Surface	1	Class A	80
2.45541	µm^3	Surface	1	Class A	82
0.127521	µm^3	Surface	1	Class A	84
0.0828884	µm^3	Surface	1	Class A	85
0.0475013	µm^3	Surface	1	Class A	86
0.199251	µm^3	Surface	1	Class A	88
0.781063	µm^3	Surface	1	Class A	89
0.313381	µm^3	Surface	1	Class A	91
0.530485	µm^3	Surface	1	Class A	94
0.0108392	µm^3	Surface	1	Class A	95
0.043357	µm^3	Surface	1	Class A	96
1.43875	µm^3	Surface	1	Class A	97
0.261098	µm^3	Surface	1	Class A	98
0.187455	µm^3	Surface	1	Class A	100
0.0108393	µm^3	Surface	1	Class A	101
1.39444	µm^3	Surface	1	Class A	103
0.970432	µm^3	Surface	1	Class A	104
0.1967	µm^3	Surface	1	Class A	106
0.408384	µm^3	Surface	1	Class A	107
2.87208	µm^3	Surface	1	Class A	109
1.3294	µm^3	Surface	1	Class A	110
0.174066	µm^3	Surface	1	Class A	111
1.30826	µm^3	Surface	1	Class A	112
3.57005	µm^3	Surface	1	Class A	113
1.99659	µm^3	Surface	1	Class A	115
1.73452	µm^3	Surface	1	Class A	116
2.45953	µm^3	Surface	1	Class A	117
7.98698	µm^3	Surface	1	Class A	118
0.787386	µm^3	Surface	1	Class A	119
4.25804	µm^3	Surface	1	Class A	120
2.00705	µm^3	Surface	1	Class A	122
0.565659	µm^3	Surface	1	Class A	123
7.70979	µm^3	Surface	1	Class A	124
0.915218	µm^3	Surface	1	Class A	127
