# Supplementary material for: Programmable artificial RNA condensates in mammalian cells
Source: Nat Nanotechnol. 2026 Apr 29;21(6):821–30. doi: 10.1038/s41565-026-02164-7 (PMC13293865; doi:10.1038/s41565-026-02164-7)
Supplement: Supplementary file 5 — Condensate volume and number quantification, as well as CCDFs, shown in Fig. 3. [file 41565_2026_2164_MOESM5_ESM.zip › Source Data Fig. 3/Condensate volume and number (Figure 3)/Condensate volume/10nt 4A Broccoli/outside.csv]

Cell	Class	Average volume
sample_outside	Class B	0.3189343020736361
sample_outside	Class B	0.39019657832816973
sample_outside	Class A	0.7501087152854876
sample_outside	Class A	2.95156870152017
sample_outside	Class B	1.5965105140319047
sample_outside	Class A	0.2569190222955151
sample_outside	Class A	1.6317943803075214
sample_outside	Class B	0.6145399250719394
sample_outside	Class A	1.6550179570913315
sample_outside	Class A	0.9613865924656658
sample_outside	Class A	0.9415635807907891
sample_outside	Class A	1.7057534196862467
sample_outside	Class A	1.0211398270858112
sample_outside	Class A	0.6122222249324062
sample_outside	Class B	0.311662313634579
sample_outside	Class A	1.5954735961087323
sample_outside	Class A	0.8368552302817504
sample_outside	Class A	0.6698649029039141
sample_outside	Class A	0.3318639095287238
sample_outside	Class A	0.6219270612098702
sample_outside	Class A	0.503132891874103
sample_outside	Class A	0.8623107181512374
sample_outside	Class A	1.1944436090489035
sample_outside	Class B	0.8557834238414803
sample_outside	Class C	0.4322630432123939
sample_outside	Class D	1.2875800666145303
sample_outside	Class A	0.9652793095523461
sample_outside	Class B	0.594722221720104
sample_outside	Class C	2.554949650176517
sample_outside	Class D	0.8520905638651288
sample_outside	Class A	1.3877261015944755
sample_outside	Class B	1.386778400046751
sample_outside	Class A	1.3171702073667855
sample_outside	Class A	0.09692862053235916
sample_outside	Class B	0.7073244407773018
sample_outside	Class A	4.1147425427841835
sample_outside	Class B	3.413087536841631
sample_outside	Class A	3.2841515417553877
sample_outside	Class A	0.9270268439170744
sample_outside	Class B	0.28632865230919735
sample_outside	Class C	0.8008109697890756
sample_outside	Class D	1.2695053214087122
sample_outside	Class A	1.6174434009582213
sample_outside	Class B	6.27357014020284
sample_outside	Class C	2.194786491803825
sample_outside	Class A	1.6639792515197769
sample_outside	Class B	1.490909337916452
sample_outside	Class A	0.4074519103973783
sample_outside	Class A	1.4597628659879167
sample_outside	Class A	1.1358017149070898
