# Supplementary material for: Programmable artificial RNA condensates in mammalian cells
Source: Nat Nanotechnol. 2026 Apr 29;21(6):821–30. doi: 10.1038/s41565-026-02164-7 (PMC13293865; doi:10.1038/s41565-026-02164-7)
Supplement: Supplementary file 5 — Condensate volume and number quantification, as well as CCDFs, shown in Fig. 3. [file 41565_2026_2164_MOESM5_ESM.zip › Source Data Fig. 3/Condensate volume and number (Figure 3)/Condensate volume/10nt 5A Broccoli/10ntABr_5arm_inside_allMeasurements.csv]

Detailed	Unnamed: 1	Unnamed: 2	Unnamed: 3	Unnamed: 4	Unnamed: 5		2224.684759
14.3526001	µm^3	Surface	1	Class B	1
0.209289998	µm^3	Surface	1	Class B	2
0.359055012	µm^3	Surface	1	Class B	3
12.05970001	µm^3	Surface	1	Class B	4
1.120519996	µm^3	Surface	1	Class B	5
0.287564009	µm^3	Surface	1	Class B	7
0.493115008	µm^3	Surface	1	Class B	8
1.585950017	µm^3	Surface	1	Class B	9
52.01380157	µm^3	Surface	1	Class B	10
0.979434013	µm^3	Surface	1	Class B	1
0.515260994	µm^3	Surface	1	Class B	2
0.898905993	µm^3	Surface	1	Class B	3
0.710354984	µm^3	Surface	1	Class B	4
0.243066996	µm^3	Surface	1	Class B	5
0.417400002	µm^3	Surface	1	Class B	6
0.860493004	µm^3	Surface	1	Class B	7
0.618600011	µm^3	Surface	1	Class B	8
0.084036499	µm^3	Surface	1	Class B	9
0.315710992	µm^3	Surface	1	Class B	10
0.186656997	µm^3	Surface	1	Class B	12
0.339269012	µm^3	Surface	1	Class B	13
0.131347999	µm^3	Surface	1	Class B	14
1.037619948	µm^3	Surface	1	Class B	15
0.206688002	µm^3	Surface	1	Class B	16
0.679956973	µm^3	Surface	1	Class B	17
0.091206104	µm^3	Surface	1	Class B	18
0.600549996	µm^3	Surface	1	Class A	19
0.118559003	µm^3	Surface	1	Class B	21
0.473800004	µm^3	Surface	1	Class A	22
0.026929799	µm^3	Surface	1	Class A	23
0.118257999	µm^3	Surface	1	Class A	24
0.243164003	µm^3	Surface	1	Class A	25
0.235189006	µm^3	Surface	1	Class A	26
15.81110001	µm^3	Surface	1	Class A	27
0.053903401	µm^3	Surface	1	Class A	28
1.043200016	µm^3	Surface	1	Class A	29
0.365792006	µm^3	Surface	1	Class A	30
16.77770042	µm^3	Surface	1	Class A	31
38.39310074	µm^3	Surface	1	Class A	32
0.183547005	µm^3	Surface	1	Class A	33
6.832029819	µm^3	Surface	1	Class A	35
0.311273992	µm^3	Surface	1	Class A	39
14.06099987	µm^3	Surface	1	Class A	40
0.029730801	µm^3	Surface	1	Class B	0
0.117624998	µm^3	Surface	1	Class B	2
0.283789992	µm^3	Surface	1	Class B	3
0.238845006	µm^3	Surface	1	Class B	4
0.0226236	µm^3	Surface	1	Class B	5
0.030502601	µm^3	Surface	1	Class B	6
0.180766001	µm^3	Surface	1	Class B	7
0.198164001	µm^3	Surface	1	Class B	8
0.261489004	µm^3	Surface	1	Class B	9
0.242214993	µm^3	Surface	1	Class B	10
0.249351993	µm^3	Surface	1	Class B	11
0.946826994	µm^3	Surface	1	Class B	12
0.142161995	µm^3	Surface	1	Class B	13
0.139346004	µm^3	Surface	1	Class B	14
4.536690235	µm^3	Surface	1	Class B	15
0.264919996	µm^3	Surface	1	Class B	16
0.207137004	µm^3	Surface	1	Class B	18
0.268505007	µm^3	Surface	1	Class C	20
0.447021008	µm^3	Surface	1	Class B	21
2.730350018	µm^3	Surface	1	Class B	22
14.89680004	µm^3	Surface	1	Class C	28
117.8399963	µm^3	Surface	1	Class A	29
71.8132019	µm^3	Surface	1	Class C	34
6.326409817	µm^3	Surface	1	Class C	39
163.0189972	µm^3	Surface	1	Class A	0
12.64400005	µm^3	Surface	1	Class B	0
13.9527998	µm^3	Surface	1	Class B	1
16.24080086	µm^3	Surface	1	Class B	2
18.26280022	µm^3	Surface	1	Class B	3
0.537983	µm^3	Surface	1	Class A	0
19.63360023	µm^3	Surface	1	Class A	1
13.49849987	µm^3	Surface	1	Class A	2
11.05959988	µm^3	Surface	1	Class A	5
0.605830014	µm^3	Surface	1	Class A	6
0.546051979	µm^3	Surface	1	Class A	7
8.22344017	µm^3	Surface	1	Class A	12
0.940631986	µm^3	Surface	1	Class A	13
1.16576004	µm^3	Surface	1	Class A	14
0.585610986	µm^3	Surface	1	Class A	15
0.844263971	µm^3	Surface	1	Class A	0
3.92828989	µm^3	Surface	1	Class A	2
3.403320074	µm^3	Surface	1	Class A	3
4.616149902	µm^3	Surface	1	Class A	5
0.794798017	µm^3	Surface	1	Class A	7
6.572370052	µm^3	Surface	1	Class A	8
11.90849972	µm^3	Surface	1	Class B	1
0.744293988	µm^3	Surface	1	Class B	2
1.239470005	µm^3	Surface	1	Class B	6
0.406217992	µm^3	Surface	1	Class B	7
7.904240131	µm^3	Surface	1	Class B	9
10.5557003	µm^3	Surface	1	Class B	10
21.94319916	µm^3	Surface	1	Class C	12
46.70780182	µm^3	Surface	1	Class C	13
0.421719998	µm^3	Surface	1	Class A	15
10.78719997	µm^3	Surface	1	Class C	16
11.81019974	µm^3	Surface	1	Class A	19
37.89289856	µm^3	Surface	1	Class A	21
16.58760071	µm^3	Surface	1	Class A	22
10.38609982	µm^3	Surface	1	Class A	23
2.871140003	µm^3	Surface	1	Class B	0
16.98590088	µm^3	Surface	1	Class B	1
0.207326993	µm^3	Surface	1	Class B	4
2.366770029	µm^3	Surface	1	Class B	5
2.180429935	µm^3	Surface	1	Class B	7
3.144609928	µm^3	Surface	1	Class B	8
2.018249989	µm^3	Surface	1	Class B	9
28.44580078	µm^3	Surface	1	Class B	7
6.701089859	µm^3	Surface	1	Class B	9
6.224140167	µm^3	Surface	1	Class B	11
16.39080048	µm^3	Surface	1	Class B	13
0.324488014	µm^3	Surface	1	Class A	14
0.339183986	µm^3	Surface	1	Class A	15
0.393034011	µm^3	Surface	1	Class A	17
5.283470154	µm^3	Surface	1	Class A	18
4.904850006	µm^3	Surface	1	Class A	19
0.170104995	µm^3	Surface	1	Class A	21
0.220528007	µm^3	Surface	1	Class A	22
14.6559	µm^3	Surface	1	Class A	23
0.216978997	µm^3	Surface	1	Class A	24
8.390810013	µm^3	Surface	1	Class A	25
31.60210037	µm^3	Surface	1	Class A	26
2.235419989	µm^3	Surface	1	Class A	27
6.12018013	µm^3	Surface	1	Class A	28
7.779960155	µm^3	Surface	1	Class B	30
1.106289983	µm^3	Surface	1	Class A	0
1.169540048	µm^3	Surface	1	Class A	1
4.995649815	µm^3	Surface	1	Class A	2
0.83673501	µm^3	Surface	1	Class A	3
0.483502001	µm^3	Surface	1	Class A	4
1.837039948	µm^3	Surface	1	Class B	5
6.187729836	µm^3	Surface	1	Class B	6
1.824620008	µm^3	Surface	1	Class B	7
5.526309967	µm^3	Surface	1	Class B	8
0.137144998	µm^3	Surface	1	Class A	5
1.276579976	µm^3	Surface	1	Class A	6
0.924120009	µm^3	Surface	1	Class A	7
16.77709961	µm^3	Surface	1	Class A	9
0.161634997	µm^3	Surface	1	Class A	10
14.55799961	µm^3	Surface	1	Class A	11
21.73769951	µm^3	Surface	1	Class A	12
0.548940003	µm^3	Surface	1	Class A	13
0.105591998	µm^3	Surface	1	Class A	16
0.214176998	µm^3	Surface	1	Class A	17
0.0656875	µm^3	Surface	1	Class A	18
0.072194196	µm^3	Surface	1	Class A	19
12.49779987	µm^3	Surface	1	Class B	0
0.338425994	µm^3	Surface	1	Class B	1
2.316839933	µm^3	Surface	1	Class B	0
2.489190102	µm^3	Surface	1	Class B	1
13.89840031	µm^3	Surface	1	Class B	2
19.38599968	µm^3	Surface	1	Class B	3
7.255000114	µm^3	Surface	1	Class C	0
6.288040161	µm^3	Surface	1	Class C	1
0.268137991	µm^3	Surface	1	Class C	3
9.369319916	µm^3	Surface	1	Class C	4
9.260259628	µm^3	Surface	1	Class C	5
1.855260015	µm^3	Surface	1	Class C	6
4.384749889	µm^3	Surface	1	Class C	7
0.211266994	µm^3	Surface	1	Class B	9
120.6500015	µm^3	Surface	1	Class A	11
3.930109978	µm^3	Surface	1	Class C	12
5.306069851	µm^3	Surface	1	Class C	13
146.9279938	µm^3	Surface	1	Class B	14
0.852066994	µm^3	Surface	1	Class B	15
114.2450027	µm^3	Surface	1	Class B	19
1.848680019	µm^3	Surface	1	Class A	20
12.66020012	µm^3	Surface	1	Class A	22
4.542540073	µm^3	Surface	1	Class A	23
9.60986042	µm^3	Surface	1	Class A	24
39.51060104	µm^3	Surface	1	Class B	0
12.78269958	µm^3	Surface	1	Class B	1
42.35620117	µm^3	Surface	1	Class B	0
45.29589844	µm^3	Surface	1	Class B	3
4.234869957	µm^3	Surface	1	Class A	4
16.83769989	µm^3	Surface	1	Class A	5
20.73999977	µm^3	Surface	1	Class A	6
6.279190063	µm^3	Surface	1	Class B	9
27.07110023	µm^3	Surface	1	Class A	11
14.78240013	µm^3	Surface	1	Class A	12
0.650973976	µm^3	Surface	1	Class A	0
2.099050045	µm^3	Surface	1	Class A	1
3.662519932	µm^3	Surface	1	Class A	3
0.330617011	µm^3	Surface	1	Class A	4
15.04740047	µm^3	Surface	1	Class A	5
0.182089999	µm^3	Surface	1	Class A	6
0.049881499	µm^3	Surface	1	Class A	7
3.333570004	µm^3	Surface	1	Class A	10
0.816115975	µm^3	Surface	1	Class A	11
0.068183199	µm^3	Surface	1	Class A	12
0.185095996	µm^3	Surface	1	Class A	13
1.427240014	µm^3	Surface	1	Class B	1
0.558875978	µm^3	Surface	1	Class B	2
1.914479971	µm^3	Surface	1	Class B	5
0.654721022	µm^3	Surface	1	Class B	6
0.802685976	µm^3	Surface	1	Class B	9
0.345075995	µm^3	Surface	1	Class A	10
0.603197992	µm^3	Surface	1	Class A	12
0.812195003	µm^3	Surface	1	Class A	20
4.230909824	µm^3	Surface	1	Class A	21
2.87184	µm^3	Surface	1	Class A	22
1.30716002	µm^3	Surface	1	Class B	29
1.92347002	µm^3	Surface	1	Class B	30
9.554430008	µm^3	Surface	1	Class B	31
0.404881001	µm^3	Surface	1	Class B	32
7.07517004	µm^3	Surface	1	Class A	33
1.780730009	µm^3	Surface	1	Class B	34
6.229879856	µm^3	Surface	1	Class A	35
0.576910973	µm^3	Surface	1	Class A	36
0.052034099	µm^3	Surface	1	Class B	37
1.913269997	µm^3	Surface	1	Class B	38
3.386859894	µm^3	Surface	1	Class A	39
1.752339959	µm^3	Surface	1	Class B	40
1.573619962	µm^3	Surface	1	Class A	43
4.62940979	µm^3	Surface	1	Class B	45
1.065230012	µm^3	Surface	1	Class A	46
0.618185997	µm^3	Surface	1	Class B	47
7.029759884	µm^3	Surface	1	Class A	51
2.682320118	µm^3	Surface	1	Class A	52
31.79100037	µm^3	Surface	1	Class A	0
0.0411258	µm^3	Surface	1	Class A	6
14.66800022	µm^3	Surface	1	Class A	10
0.121931002	µm^3	Surface	1	Class A	14
0.781162024	µm^3	Surface	1	Class A	15
5.057290077	µm^3	Surface	1	Class A	0
1.360620022	µm^3	Surface	1	Class A	1
1.662829995	µm^3	Surface	1	Class A	2
0.333222002	µm^3	Surface	1	Class A	4
4.575180054	µm^3	Surface	1	Class A	6
1.894389987	µm^3	Surface	1	Class A	7
4.980239868	µm^3	Surface	1	Class A	8
6.505420208	µm^3	Surface	1	Class A	9
5.29527998	µm^3	Surface	1	Class A	10
4.461319923	µm^3	Surface	1	Class A	11
32.11800003	µm^3	Surface	1	Class A	0
0.153837994	µm^3	Surface	1	Class A	1
0.632170975	µm^3	Surface	1	Class A	3
0.781260014	µm^3	Surface	1	Class A	4
1.360659957	µm^3	Surface	1	Class A	6
0.037533902	µm^3	Surface	1	Class B	0
0.412310988	µm^3	Surface	1	Class B	1
0.658699989	µm^3	Surface	1	Class B	2
0.578104973	µm^3	Surface	1	Class B	3
1.152719975	µm^3	Surface	1	Class B	4
0.721759021	µm^3	Surface	1	Class B	5
3.223200083	µm^3	Surface	1	Class B	6
4.479839802	µm^3	Surface	1	Class B	7
33.57509995	µm^3	Surface	1	Class A	9
7.633759975	µm^3	Surface	1	Class A	10
10.11190033	µm^3	Surface	1	Class A	11
18.15620041	µm^3	Surface	1	Class A	12
18.69510078	µm^3	Surface	1	Class A	13
0.229344994	µm^3	Surface	1	Class A	0
0.091620103	µm^3	Surface	1	Class A	1
1.399590015	µm^3	Surface	1	Class A	2
0.148077995	µm^3	Surface	1	Class A	3
3.284270048	µm^3	Surface	1	Class A	4
2.345210075	µm^3	Surface	1	Class A	5
4.304679871	µm^3	Surface	1	Class A	7
0.099002898	µm^3	Surface	1	Class A	8
3.817600012	µm^3	Surface	1	Class A	10
4.260739803	µm^3	Surface	1	Class A	11
2.257730007	µm^3	Surface	1	Class B	0
