# Supplementary material for: Programmable artificial RNA condensates in mammalian cells
Source: Nat Nanotechnol. 2026 Apr 29;21(6):821–30. doi: 10.1038/s41565-026-02164-7 (PMC13293865; doi:10.1038/s41565-026-02164-7)
Supplement: Supplementary file 5 — Condensate volume and number quantification, as well as CCDFs, shown in Fig. 3. [file 41565_2026_2164_MOESM5_ESM.zip › Source Data Fig. 3/Condensate volume and number (Figure 3)/Condensate volume/10nt 5A Broccoli/10ntABr_5arm_outside_allMeasurements.csv]

Detailed	Unnamed: 1	Unnamed: 2	Unnamed: 3	Unnamed: 4	Unnamed: 5		3121.314793
0.052544199	µm^3	Surface	1	Class A	0
0.098761097	µm^3	Surface	1	Class A	2
0.222096995	µm^3	Surface	1	Class A	3
0.050710101	µm^3	Surface	1	Class A	4
0.016597699	µm^3	Surface	1	Class A	5
0.063456602	µm^3	Surface	1	Class A	6
0.134341002	µm^3	Surface	1	Class A	8
0.273084015	µm^3	Surface	1	Class A	9
0.038881	µm^3	Surface	1	Class A	10
0.078403696	µm^3	Surface	1	Class A	12
0.0386975	µm^3	Surface	1	Class A	14
0.0827135	µm^3	Surface	1	Class A	15
0.037688699	µm^3	Surface	1	Class A	19
0.020907599	µm^3	Surface	1	Class A	20
0.033011999	µm^3	Surface	1	Class A	30
0.196787998	µm^3	Surface	1	Class A	31
0.0135716	µm^3	Surface	1	Class A	34
0.0424571	µm^3	Surface	1	Class A	35
0.019990699	µm^3	Surface	1	Class A	36
0.0397061	µm^3	Surface	1	Class A	37
0.021641299	µm^3	Surface	1	Class A	41
0.521863997	µm^3	Surface	1	Class A	42
0.019623799	µm^3	Surface	1	Class A	44
0.068316698	µm^3	Surface	1	Class A	45
0.129664004	µm^3	Surface	1	Class A	47
0.373584986	µm^3	Surface	1	Class A	49
0.063823402	µm^3	Surface	1	Class A	51
0.125720993	µm^3	Surface	1	Class A	52
0.092617199	µm^3	Surface	1	Class A	53
0.0141218	µm^3	Surface	1	Class A	54
0.13865	µm^3	Surface	1	Class A	58
0.132505998	µm^3	Surface	1	Class A	59
0.257586002	µm^3	Surface	1	Class A	63
0.497655988	µm^3	Surface	1	Class A	67
0.0135716	µm^3	Surface	1	Class A	68
0.288121998	µm^3	Surface	1	Class A	69
0.031728301	µm^3	Surface	1	Class A	72
0.0198074	µm^3	Surface	1	Class A	73
0.0157724	µm^3	Surface	1	Class A	74
0.390641987	µm^3	Surface	1	Class A	76
0.067399599	µm^3	Surface	1	Class A	78
0.0113709	µm^3	Surface	1	Class A	79
0.021182699	µm^3	Surface	1	Class A	83
0.017423	µm^3	Surface	1	Class A	84
0.072901502	µm^3	Surface	1	Class A	86
0.0160475	µm^3	Surface	1	Class A	87
0.168727994	µm^3	Surface	1	Class A	90
0.295641005	µm^3	Surface	1	Class A	91
0.0486927	µm^3	Surface	1	Class A	92
0.027143201	µm^3	Surface	1	Class A	95
0.064740397	µm^3	Surface	1	Class A	97
0.200273007	µm^3	Surface	1	Class A	98
0.075102501	µm^3	Surface	1	Class A	108
0.010087	µm^3	Surface	1	Class A	115
0.108755998	µm^3	Surface	1	Class A	119
0.188994005	µm^3	Surface	1	Class A	121
0.016781099	µm^3	Surface	1	Class A	123
0.202748999	µm^3	Surface	1	Class A	124
0.174229994	µm^3	Surface	1	Class A	126
0.207608998	µm^3	Surface	1	Class A	127
0.0102704	µm^3	Surface	1	Class A	128
0.0267765	µm^3	Surface	1	Class A	129
0.0407148	µm^3	Surface	1	Class A	131
0.190460995	µm^3	Surface	1	Class A	132
0.042365398	µm^3	Surface	1	Class A	134
0.0228335	µm^3	Surface	1	Class A	138
0.0188902	µm^3	Surface	1	Class A	144
0.0152222	µm^3	Surface	1	Class A	145
0.0148555	µm^3	Surface	1	Class A	148
0.0381472	µm^3	Surface	1	Class A	149
0.060137101	µm^3	Surface	1	Class A	154
0.043099198	µm^3	Surface	1	Class A	155
0.198439002	µm^3	Surface	1	Class A	159
0.038880799	µm^3	Surface	1	Class A	161
0.0934425	µm^3	Surface	1	Class A	163
0.0201739	µm^3	Surface	1	Class A	166
0.045391601	µm^3	Surface	1	Class A	167
0.011921	µm^3	Surface	1	Class A	168
0.099219598	µm^3	Surface	1	Class A	169
0.211643994	µm^3	Surface	1	Class A	170
0.201923996	µm^3	Surface	1	Class A	171
0.0124712	µm^3	Surface	1	Class A	178
0.174780995	µm^3	Surface	1	Class A	181
0.182667002	µm^3	Surface	1	Class A	182
0.753500998	µm^3	Surface	1	Class A	183
0.213293999	µm^3	Surface	1	Class A	185
0.159832999	µm^3	Surface	1	Class A	186
0.055845201	µm^3	Surface	1	Class A	190
0.030352799	µm^3	Surface	1	Class A	197
0.022925001	µm^3	Surface	1	Class A	198
0.0840891	µm^3	Surface	1	Class A	201
0.0124712	µm^3	Surface	1	Class A	202
0.010087	µm^3	Surface	1	Class A	203
0.069233596	µm^3	Surface	1	Class A	210
0.020082399	µm^3	Surface	1	Class A	211
0.0151305	µm^3	Surface	1	Class A	212
1.161560059	µm^3	Surface	1	Class A	213
0.705541015	µm^3	Surface	1	Class A	219
0.044566199	µm^3	Surface	1	Class A	220
0.018615101	µm^3	Surface	1	Class A	229
0.220080003	µm^3	Surface	1	Class A	231
0.034112401	µm^3	Surface	1	Class A	237
0.0102704	µm^3	Surface	1	Class A	240
0.389358997	µm^3	Surface	1	Class A	241
0.292890012	µm^3	Surface	1	Class A	242
0.067583099	µm^3	Surface	1	Class A	243
0.011921	µm^3	Surface	1	Class A	246
0.154973	µm^3	Surface	1	Class A	247
0.0469505	µm^3	Surface	1	Class A	249
0.235027	µm^3	Surface	1	Class A	251
0.032828599	µm^3	Surface	1	Class A	252
0.204674006	µm^3	Surface	1	Class A	253
0.019807201	µm^3	Surface	1	Class A	255
0.0296191	µm^3	Surface	1	Class A	258
0.026593	µm^3	Surface	1	Class A	262
0.067674801	µm^3	Surface	1	Class A	264
0.051718801	µm^3	Surface	1	Class A	267
0.019898901	µm^3	Surface	1	Class A	269
0.0154057	µm^3	Surface	1	Class A	272
0.257494003	µm^3	Surface	1	Class A	273
0.141218007	µm^3	Surface	1	Class A	278
0.122235999	µm^3	Surface	1	Class A	280
0.123062	µm^3	Surface	1	Class A	290
0.0116459	µm^3	Surface	1	Class A	293
0.146445006	µm^3	Surface	1	Class A	296
0.055020001	µm^3	Surface	1	Class A	297
0.0950014	µm^3	Surface	1	Class A	298
0.088123798	µm^3	Surface	1	Class A	300
0.033195499	µm^3	Surface	1	Class A	306
0.062355999	µm^3	Surface	1	Class A	308
0.215037003	µm^3	Surface	1	Class A	309
0.146628007	µm^3	Surface	1	Class A	310
0.201281995	µm^3	Surface	1	Class A	311
0.0234752	µm^3	Surface	1	Class A	320
0.072718203	µm^3	Surface	1	Class A	322
0.186793	µm^3	Surface	1	Class A	329
0.0233835	µm^3	Surface	1	Class A	332
0.679682016	µm^3	Surface	1	Class A	338
0.320217013	µm^3	Surface	1	Class A	339
0.0163226	µm^3	Surface	1	Class A	345
0.085189402	µm^3	Surface	1	Class A	346
0.0159558	µm^3	Surface	1	Class A	350
5.121910095	µm^3	Surface	1	Class A	354
0.198989004	µm^3	Surface	1	Class A	355
0.223289996	µm^3	Surface	1	Class A	358
0.0120127	µm^3	Surface	1	Class A	359
2.182369947	µm^3	Surface	1	Class A	363
0.022374799	µm^3	Surface	1	Class A	365
0.039431099	µm^3	Surface	1	Class A	370
0.0145803	µm^3	Surface	1	Class A	373
0.330395013	µm^3	Surface	1	Class A	379
0.0606138	µm^3	Surface	1	Class A	381
0.159832999	µm^3	Surface	1	Class A	382
0.020999299	µm^3	Surface	1	Class A	384
2.335510015	µm^3	Surface	1	Class A	389
0.135349005	µm^3	Surface	1	Class A	390
0.162584007	µm^3	Surface	1	Class A	391
0.155248001	µm^3	Surface	1	Class A	395
0.049518101	µm^3	Surface	1	Class A	396
0.165059999	µm^3	Surface	1	Class A	399
0.111231998	µm^3	Surface	1	Class A	400
0.010087	µm^3	Surface	1	Class A	401
0.210085005	µm^3	Surface	1	Class A	402
0.163867995	µm^3	Surface	1	Class A	404
0.0711594	µm^3	Surface	1	Class A	406
0.0592384	µm^3	Surface	1	Class A	409
0.0332871	µm^3	Surface	1	Class A	411
0.041631699	µm^3	Surface	1	Class A	418
0.0134799	µm^3	Surface	1	Class A	419
0.048234299	µm^3	Surface	1	Class A	420
0.019623799	µm^3	Surface	1	Class A	422
0.092341997	µm^3	Surface	1	Class A	425
0.286837995	µm^3	Surface	1	Class A	429
0.014672	µm^3	Surface	1	Class A	431
0.100412004	µm^3	Surface	1	Class A	436
0.018156599	µm^3	Surface	1	Class A	439
0.0102704	µm^3	Surface	1	Class A	440
0.030261001	µm^3	Surface	1	Class A	441
0.208617002	µm^3	Surface	1	Class A	444
0.073085003	µm^3	Surface	1	Class A	446
0.024300501	µm^3	Surface	1	Class A	449
3.292589903	µm^3	Surface	1	Class A	451
0.116550997	µm^3	Surface	1	Class A	456
0.073635302	µm^3	Surface	1	Class A	457
0.0125629	µm^3	Surface	1	Class A	462
0.053919699	µm^3	Surface	1	Class A	465
0.327369004	µm^3	Surface	1	Class A	468
0.031361401	µm^3	Surface	1	Class A	469
0.0142135	µm^3	Surface	1	Class A	471
0.026042899	µm^3	Surface	1	Class A	472
0.0107289	µm^3	Surface	1	Class A	474
0.340849012	µm^3	Surface	1	Class A	476
0.0504351	µm^3	Surface	1	Class A	478
0.0113708	µm^3	Surface	1	Class A	479
0.121868998	µm^3	Surface	1	Class A	481
0.091608398	µm^3	Surface	1	Class A	482
0.0106372	µm^3	Surface	1	Class A	485
0.0129297	µm^3	Surface	1	Class A	486
0.848775983	µm^3	Surface	1	Class A	487
0.031636499	µm^3	Surface	1	Class A	488
0.015589	µm^3	Surface	1	Class A	491
0.0177898	µm^3	Surface	1	Class A	492
0.246673003	µm^3	Surface	1	Class A	494
0.207791999	µm^3	Surface	1	Class A	495
0.135349005	µm^3	Surface	1	Class A	496
0.490045011	µm^3	Surface	1	Class A	497
0.021274401	µm^3	Surface	1	Class A	498
0.0231084	µm^3	Surface	1	Class A	500
0.088857397	µm^3	Surface	1	Class A	503
0.139934003	µm^3	Surface	1	Class A	504
0.143235996	µm^3	Surface	1	Class A	505
0.161484003	µm^3	Surface	1	Class A	506
0.655565023	µm^3	Surface	1	Class A	507
0.187252	µm^3	Surface	1	Class A	509
0.93313998	µm^3	Surface	1	Class A	513
0.057587702	µm^3	Surface	1	Class A	514
0.0119211	µm^3	Surface	1	Class A	515
0.015680701	µm^3	Surface	1	Class A	517
0.0431909	µm^3	Surface	1	Class A	518
0.151855007	µm^3	Surface	1	Class A	519
0.174046993	µm^3	Surface	1	Class A	521
0.0206325	µm^3	Surface	1	Class A	523
0.0141219	µm^3	Surface	1	Class A	525
0.183216006	µm^3	Surface	1	Class A	526
0.0300775	µm^3	Surface	1	Class A	528
0.022374701	µm^3	Surface	1	Class A	531
0.0276934	µm^3	Surface	1	Class A	533
0.364966005	µm^3	Surface	1	Class A	534
0.118568003	µm^3	Surface	1	Class A	535
0.087848596	µm^3	Surface	1	Class A	538
0.041906901	µm^3	Surface	1	Class A	542
0.065840602	µm^3	Surface	1	Class A	543
0.0102705	µm^3	Surface	1	Class A	550
0.0471338	µm^3	Surface	1	Class A	551
0.037322	µm^3	Surface	1	Class A	552
0.0252175	µm^3	Surface	1	Class A	554
0.0251258	µm^3	Surface	1	Class A	555
0.0218246	µm^3	Surface	1	Class A	557
0.010729	µm^3	Surface	1	Class A	559
0.28133601	µm^3	Surface	1	Class A	560
42.89989853	µm^3	Surface	1	Class A	563
0.680872977	µm^3	Surface	1	Class A	565
0.069508597	µm^3	Surface	1	Class A	572
0.057037499	µm^3	Surface	1	Class A	573
0.011921	µm^3	Surface	1	Class A	574
0.031728201	µm^3	Surface	1	Class A	575
0.021366101	µm^3	Surface	1	Class A	577
0.057862699	µm^3	Surface	1	Class A	578
0.031269699	µm^3	Surface	1	Class A	581
0.048234198	µm^3	Surface	1	Class A	587
0.0144886	µm^3	Surface	1	Class A	588
0.028152101	µm^3	Surface	1	Class A	589
0.011921	µm^3	Surface	1	Class A	590
0.219622001	µm^3	Surface	1	Class A	595
0.040348001	µm^3	Surface	1	Class A	598
0.0412651	µm^3	Surface	1	Class A	599
0.0130214	µm^3	Surface	1	Class A	600
7.138020039	µm^3	Surface	1	Class A	602
0.235669002	µm^3	Surface	1	Class A	603
0.061347499	µm^3	Surface	1	Class A	605
0.0135717	µm^3	Surface	1	Class A	606
0.671060026	µm^3	Surface	1	Class A	607
0.134707004	µm^3	Surface	1	Class A	608
0.673262	µm^3	Surface	1	Class A	610
1.977699995	µm^3	Surface	1	Class A	613
0.071159199	µm^3	Surface	1	Class A	615
0.721679986	µm^3	Surface	1	Class A	618
0.0340207	µm^3	Surface	1	Class A	621
0.226407006	µm^3	Surface	1	Class A	622
0.115175001	µm^3	Surface	1	Class A	624
0.994395971	µm^3	Surface	1	Class A	625
0.0295274	µm^3	Surface	1	Class A	627
0.127921999	µm^3	Surface	1	Class A	630
0.156532004	µm^3	Surface	1	Class A	631
0.208067998	µm^3	Surface	1	Class A	632
0.067399502	µm^3	Surface	1	Class A	634
0.0141218	µm^3	Surface	1	Class A	636
0.0461252	µm^3	Surface	1	Class A	638
0.0143969	µm^3	Surface	1	Class A	639
0.260610998	µm^3	Surface	1	Class A	641
0.329387009	µm^3	Surface	1	Class A	642
0.035304502	µm^3	Surface	1	Class A	644
1.417500019	µm^3	Surface	1	Class A	645
0.166344002	µm^3	Surface	1	Class A	648
0.031636499	µm^3	Surface	1	Class A	652
0.123428002	µm^3	Surface	1	Class A	653
0.0473173	µm^3	Surface	1	Class A	657
0.0102704	µm^3	Surface	1	Class A	658
0.134708002	µm^3	Surface	1	Class A	659
0.567349017	µm^3	Surface	1	Class A	661
0.0124712	µm^3	Surface	1	Class A	665
0.0397062	µm^3	Surface	1	Class A	667
0.075194202	µm^3	Surface	1	Class A	671
0.015772499	µm^3	Surface	1	Class A	672
0.074093796	µm^3	Surface	1	Class A	675
0.0353963	µm^3	Surface	1	Class A	676
0.0276017	µm^3	Surface	1	Class A	680
0.046033401	µm^3	Surface	1	Class A	681
0.105272003	µm^3	Surface	1	Class A	682
0.0469505	µm^3	Surface	1	Class A	684
0.106463999	µm^3	Surface	1	Class A	685
0.0322784	µm^3	Surface	1	Class A	689
0.017973199	µm^3	Surface	1	Class A	691
0.064465202	µm^3	Surface	1	Class A	693
0.63410598	µm^3	Surface	1	Class A	695
0.391835004	µm^3	Surface	1	Class A	697
0.011921	µm^3	Surface	1	Class A	698
0.069141902	µm^3	Surface	1	Class A	699
0.61631602	µm^3	Surface	1	Class A	701
0.0135716	µm^3	Surface	1	Class A	702
0.030536201	µm^3	Surface	1	Class A	703
0.113799997	µm^3	Surface	1	Class A	707
0.0102704	µm^3	Surface	1	Class A	708
0.0191653	µm^3	Surface	1	Class A	710
5.434329987	µm^3	Surface	1	Class A	711
0.011921	µm^3	Surface	1	Class A	712
0.0135716	µm^3	Surface	1	Class A	713
0.027418301	µm^3	Surface	1	Class A	715
0.0141219	µm^3	Surface	1	Class A	717
0.113341004	µm^3	Surface	1	Class A	720
0.0102704	µm^3	Surface	1	Class A	723
0.037321899	µm^3	Surface	1	Class A	725
0.0578628	µm^3	Surface	1	Class A	727
0.159466997	µm^3	Surface	1	Class A	728
0.041906901	µm^3	Surface	1	Class A	729
0.293256998	µm^3	Surface	1	Class A	730
0.083447002	µm^3	Surface	1	Class A	731
0.422553986	µm^3	Surface	1	Class A	732
0.024483901	µm^3	Surface	1	Class A	736
0.0157724	µm^3	Surface	1	Class A	737
0.0239338	µm^3	Surface	1	Class A	739
0.570924997	µm^3	Surface	1	Class A	740
0.011921	µm^3	Surface	1	Class A	741
0.412559003	µm^3	Surface	1	Class A	744
0.020174	µm^3	Surface	1	Class A	748
0.067674696	µm^3	Surface	1	Class A	750
0.242088005	µm^3	Surface	1	Class A	754
0.045666698	µm^3	Surface	1	Class A	755
0.0124712	µm^3	Surface	1	Class A	757
0.088215403	µm^3	Surface	1	Class A	760
0.018248299	µm^3	Surface	1	Class A	762
0.047775701	µm^3	Surface	1	Class A	764
0.299033999	µm^3	Surface	1	Class A	766
0.157266006	µm^3	Surface	1	Class A	767
0.011921	µm^3	Surface	1	Class A	773
0.238878995	µm^3	Surface	1	Class A	774
0.223289996	µm^3	Surface	1	Class A	775
0.0157724	µm^3	Surface	1	Class A	777
0.0216412	µm^3	Surface	1	Class A	779
0.0135716	µm^3	Surface	1	Class A	780
0.032645199	µm^3	Surface	1	Class A	781
0.183033004	µm^3	Surface	1	Class A	783
0.173038006	µm^3	Surface	1	Class A	784
0.0151305	µm^3	Surface	1	Class A	787
0.308203995	µm^3	Surface	1	Class A	790
0.038055498	µm^3	Surface	1	Class A	794
0.118752003	µm^3	Surface	1	Class A	795
0.0190736	µm^3	Surface	1	Class A	796
0.066849403	µm^3	Surface	1	Class A	798
0.0103621	µm^3	Surface	1	Class A	799
0.471338004	µm^3	Surface	1	Class A	800
0.1149	µm^3	Surface	1	Class A	802
0.646211028	µm^3	Surface	1	Class A	803
0.011921	µm^3	Surface	1	Class A	805
0.163959995	µm^3	Surface	1	Class A	809
0.021274401	µm^3	Surface	1	Class A	810
0.374594986	µm^3	Surface	1	Class A	811
0.065657198	µm^3	Surface	1	Class A	812
0.017423	µm^3	Surface	1	Class A	815
0.024025399	µm^3	Surface	1	Class A	816
0.070792504	µm^3	Surface	1	Class A	819
0.294723988	µm^3	Surface	1	Class A	821
0.0176064	µm^3	Surface	1	Class A	822
0.113433003	µm^3	Surface	1	Class A	825
0.238878995	µm^3	Surface	1	Class A	826
0.0940843	µm^3	Surface	1	Class A	828
0.0141218	µm^3	Surface	1	Class A	829
0.0178815	µm^3	Surface	1	Class A	831
0.045024801	µm^3	Surface	1	Class A	833
0.112057999	µm^3	Surface	1	Class A	834
0.237503007	µm^3	Surface	1	Class A	835
0.011921	µm^3	Surface	1	Class A	840
0.061255701	µm^3	Surface	1	Class A	843
0.0130214	µm^3	Surface	1	Class A	844
0.235211	µm^3	Surface	1	Class A	845
0.011921	µm^3	Surface	1	Class A	847
0.034112401	µm^3	Surface	1	Class A	848
0.163043007	µm^3	Surface	1	Class A	850
0.171479002	µm^3	Surface	1	Class A	855
0.030077601	µm^3	Surface	1	Class A	860
0.086381398	µm^3	Surface	1	Class A	861
0.0240255	µm^3	Surface	1	Class A	862
0.0135716	µm^3	Surface	1	Class A	868
0.011921	µm^3	Surface	1	Class A	869
0.0164141	µm^3	Surface	1	Class D	4
0.0302612	µm^3	Surface	1	Class D	6
0.017606299	µm^3	Surface	1	Class C	9
0.072168097	µm^3	Surface	1	Class D	12
0.040348299	µm^3	Surface	1	Class D	16
0.158273995	µm^3	Surface	1	Class D	18
0.0124712	µm^3	Surface	1	Class C	19
0.0119209	µm^3	Surface	1	Class C	21
0.012196	µm^3	Surface	1	Class D	22
0.0276017	µm^3	Surface	1	Class D	24
0.165243	µm^3	Surface	1	Class D	25
0.098853402	µm^3	Surface	1	Class D	26
1.291869998	µm^3	Surface	1	Class D	29
0.0102703	µm^3	Surface	1	Class C	31
0.0353043	µm^3	Surface	1	Class D	32
0.0142136	µm^3	Surface	1	Class D	33
0.053185999	µm^3	Surface	1	Class D	37
0.072901197	µm^3	Surface	1	Class D	40
0.0227417	µm^3	Surface	1	Class D	46
0.75029099	µm^3	Surface	1	Class D	52
0.032736599	µm^3	Surface	1	Class D	55
0.0118294	µm^3	Surface	1	Class C	59
0.0102704	µm^3	Surface	1	Class C	62
1.964390039	µm^3	Surface	1	Class D	64
0.132047996	µm^3	Surface	1	Class D	70
0.135074005	µm^3	Surface	1	Class D	75
0.428149015	µm^3	Surface	1	Class D	78
0.032920402	µm^3	Surface	1	Class D	84
0.0232918	µm^3	Surface	1	Class C	85
0.145804003	µm^3	Surface	1	Class C	86
0.328469008	µm^3	Surface	1	Class C	87
0.0305361	µm^3	Surface	1	Class C	96
0.0174229	µm^3	Surface	1	Class C	97
0.180923998	µm^3	Surface	1	Class D	103
0.187344	µm^3	Surface	1	Class C	108
0.0154974	µm^3	Surface	1	Class B	110
0.076203302	µm^3	Surface	1	Class C	111
0.417510986	µm^3	Surface	1	Class C	112
2.641149998	µm^3	Surface	1	Class D	118
6.253940105	µm^3	Surface	1	Class C	119
0.0220997	µm^3	Surface	1	Class C	120
0.785412014	µm^3	Surface	1	Class C	121
0.032828499	µm^3	Surface	1	Class B	123
0.868125021	µm^3	Surface	1	Class D	124
0.990270972	µm^3	Surface	1	Class C	125
0.132231995	µm^3	Surface	1	Class C	131
0.272899002	µm^3	Surface	1	Class C	132
0.0176982	µm^3	Surface	1	Class B	134
0.017423	µm^3	Surface	1	Class B	138
0.0107288	µm^3	Surface	1	Class C	139
0.0194405	µm^3	Surface	1	Class C	141
0.022374701	µm^3	Surface	1	Class B	145
0.011921	µm^3	Surface	1	Class C	146
0.0154056	µm^3	Surface	1	Class C	151
0.019807201	µm^3	Surface	1	Class B	159
0.0220998	µm^3	Surface	1	Class B	162
0.209168002	µm^3	Surface	1	Class B	164
0.029160701	µm^3	Surface	1	Class B	168
0.634566009	µm^3	Surface	1	Class B	171
0.0555701	µm^3	Surface	1	Class B	172
0.419528008	µm^3	Surface	1	Class B	173
0.063548103	µm^3	Surface	1	Class B	176
0.0129296	µm^3	Surface	1	Class B	179
0.047409099	µm^3	Surface	1	Class B	182
0.029252199	µm^3	Surface	1	Class B	184
0.0969266	µm^3	Surface	1	Class C	185
0.148003995	µm^3	Surface	1	Class B	190
0.218979001	µm^3	Surface	1	Class C	193
0.0209994	µm^3	Surface	1	Class B	194
0.018065	µm^3	Surface	1	Class B	196
0.057129301	µm^3	Surface	1	Class B	197
0.0287937	µm^3	Surface	1	Class B	199
0.017147999	µm^3	Surface	1	Class B	203
0.036405001	µm^3	Surface	1	Class B	205
0.054653399	µm^3	Surface	1	Class C	208
0.0118292	µm^3	Surface	1	Class B	210
0.0262262	µm^3	Surface	1	Class B	211
0.095826499	µm^3	Surface	1	Class B	212
0.011279	µm^3	Surface	1	Class C	215
0.0254927	µm^3	Surface	1	Class C	219
0.0164141	µm^3	Surface	1	Class C	222
0.615949988	µm^3	Surface	1	Class C	225
0.0436492	µm^3	Surface	1	Class B	228
0.033837199	µm^3	Surface	1	Class B	232
0.0256761	µm^3	Surface	1	Class B	233
0.059880398	µm^3	Surface	1	Class B	234
0.082988299	µm^3	Surface	1	Class B	235
0.041265	µm^3	Surface	1	Class B	237
0.031452999	µm^3	Surface	1	Class B	238
0.069600202	µm^3	Surface	1	Class B	241
0.048325699	µm^3	Surface	1	Class B	245
0.055661999	µm^3	Surface	1	Class B	246
0.204949006	µm^3	Surface	1	Class B	247
0.0124711	µm^3	Surface	1	Class B	252
0.022099501	µm^3	Surface	1	Class C	257
0.0285189	µm^3	Surface	1	Class B	258
0.162585005	µm^3	Surface	1	Class B	259
0.024300501	µm^3	Surface	1	Class B	260
0.026959701	µm^3	Surface	1	Class B	265
0.035121299	µm^3	Surface	1	Class B	267
0.0103621	µm^3	Surface	1	Class B	270
0.137642995	µm^3	Surface	1	Class C	271
0.0363134	µm^3	Surface	1	Class B	273
0.0110957	µm^3	Surface	1	Class C	275
0.034754202	µm^3	Surface	1	Class B	276
0.0220998	µm^3	Surface	1	Class B	277
0.0304443	µm^3	Surface	1	Class B	278
0.036496598	µm^3	Surface	1	Class B	284
0.059421901	µm^3	Surface	1	Class A	286
0.0244838	µm^3	Surface	1	Class B	290
0.0124712	µm^3	Surface	1	Class B	292
0.0319115	µm^3	Surface	1	Class A	294
0.029985899	µm^3	Surface	1	Class A	295
0.0136632	µm^3	Surface	1	Class B	296
0.019990699	µm^3	Surface	1	Class B	298
0.240713999	µm^3	Surface	1	Class B	300
0.0124712	µm^3	Surface	1	Class B	303
0.028152	µm^3	Surface	1	Class B	305
0.065657496	µm^3	Surface	1	Class B	306
0.0107288	µm^3	Surface	1	Class B	307
0.0320035	µm^3	Surface	1	Class B	308
0.0181567	µm^3	Surface	1	Class B	309
0.036954999	µm^3	Surface	1	Class A	314
0.0121044	µm^3	Surface	1	Class B	316
0.124344997	µm^3	Surface	1	Class B	318
0.181474	µm^3	Surface	1	Class B	319
0.086014502	µm^3	Surface	1	Class B	320
0.0302609	µm^3	Surface	1	Class A	322
0.0298026	µm^3	Surface	1	Class B	323
0.051627301	µm^3	Surface	1	Class A	324
0.0103621	µm^3	Surface	1	Class B	325
0.027693501	µm^3	Surface	1	Class B	329
0.0407148	µm^3	Surface	1	Class B	331
0.033929098	µm^3	Surface	1	Class B	334
0.386148989	µm^3	Surface	1	Class B	335
0.369551003	µm^3	Surface	1	Class B	337
0.0163227	µm^3	Surface	1	Class B	339
0.0201739	µm^3	Surface	1	Class B	343
0.027326699	µm^3	Surface	1	Class B	345
0.141494006	µm^3	Surface	1	Class A	348
0.0238421	µm^3	Surface	1	Class B	350
0.019990699	µm^3	Surface	1	Class B	353
0.154973	µm^3	Surface	1	Class B	354
0.109765001	µm^3	Surface	1	Class B	355
0.035487801	µm^3	Surface	1	Class B	357
0.137182996	µm^3	Surface	1	Class B	359
0.018156501	µm^3	Surface	1	Class A	366
0.020540901	µm^3	Surface	1	Class B	367
0.050067998	µm^3	Surface	1	Class A	368
0.317465007	µm^3	Surface	1	Class B	372
0.342590988	µm^3	Surface	1	Class B	374
0.324526012	µm^3	Surface	1	Class B	375
0.176247001	µm^3	Surface	1	Class A	376
0.070150703	µm^3	Surface	1	Class A	380
0.0115541	µm^3	Surface	1	Class A	381
0.046308398	µm^3	Surface	1	Class B	385
0.027693501	µm^3	Surface	1	Class B	386
0.098210499	µm^3	Surface	1	Class B	387
0.0270516	µm^3	Surface	1	Class A	390
0.0273265	µm^3	Surface	1	Class A	391
0.154606	µm^3	Surface	1	Class B	393
0.062814303	µm^3	Surface	1	Class A	398
0.0135717	µm^3	Surface	1	Class A	401
0.037872002	µm^3	Surface	1	Class A	405
0.011646	µm^3	Surface	1	Class B	406
0.195962995	µm^3	Surface	1	Class B	407
0.113799997	µm^3	Surface	1	Class A	408
0.016689399	µm^3	Surface	1	Class A	409
0.371385008	µm^3	Surface	1	Class B	410
0.0121043	µm^3	Surface	1	Class A	411
0.063272901	µm^3	Surface	1	Class A	413
0.557995021	µm^3	Surface	1	Class B	417
0.017331401	µm^3	Surface	1	Class B	418
0.108298004	µm^3	Surface	1	Class A	420
0.042457301	µm^3	Surface	1	Class A	426
0.0135716	µm^3	Surface	1	Class A	427
0.041173499	µm^3	Surface	1	Class B	428
0.018523401	µm^3	Surface	1	Class A	431
0.101144999	µm^3	Surface	1	Class B	433
0.121777996	µm^3	Surface	1	Class A	435
0.287021011	µm^3	Surface	1	Class A	436
0.565789998	µm^3	Surface	1	Class A	438
0.0402565	µm^3	Surface	1	Class A	440
0.0137549	µm^3	Surface	1	Class A	443
0.0135715	µm^3	Surface	1	Class A	444
0.108482003	µm^3	Surface	1	Class A	447
0.126362994	µm^3	Surface	1	Class A	450
0.016689399	µm^3	Surface	1	Class A	451
0.0237503	µm^3	Surface	1	Class A	454
0.029252101	µm^3	Surface	1	Class A	456
0.045758501	µm^3	Surface	1	Class A	459
0.043924499	µm^3	Surface	1	Class A	460
0.049518202	µm^3	Surface	1	Class A	461
0.415585011	µm^3	Surface	1	Class B	463
0.073910102	µm^3	Surface	1	Class A	470
0.244014993	µm^3	Surface	1	Class A	475
0.113890998	µm^3	Surface	1	Class A	479
0.107656002	µm^3	Surface	1	Class A	484
0.0920671	µm^3	Surface	1	Class A	486
0.0130214	µm^3	Surface	1	Class A	487
0.0419988	µm^3	Surface	1	Class A	488
0.031361502	µm^3	Surface	1	Class A	490
0.089041099	µm^3	Surface	1	Class B	492
0.0100869	µm^3	Surface	1	Class A	493
0.0145804	µm^3	Surface	1	Class A	495
0.059421901	µm^3	Surface	1	Class A	498
0.0318201	µm^3	Surface	1	Class A	501
0.0141218	µm^3	Surface	1	Class A	503
0.023475301	µm^3	Surface	1	Class A	511
0.265929997	µm^3	Surface	1	Class A	513
0.010362	µm^3	Surface	1	Class A	514
0.01403	µm^3	Surface	1	Class A	515
0.043373998	µm^3	Surface	1	Class A	516
0.059054699	µm^3	Surface	1	Class A	519
0.0182484	µm^3	Surface	1	Class A	520
0.068866998	µm^3	Surface	1	Class A	522
0.106096998	µm^3	Surface	1	Class A	523
0.220355004	µm^3	Surface	1	Class A	530
0.068500198	µm^3	Surface	1	Class A	533
0.0310864	µm^3	Surface	1	Class A	540
0.062814303	µm^3	Surface	1	Class A	543
0.0225583	µm^3	Surface	1	Class A	545
0.047133699	µm^3	Surface	1	Class B	546
0.026409499	µm^3	Surface	1	Class A	547
0.0102704	µm^3	Surface	1	Class A	548
0.0156806	µm^3	Surface	1	Class A	551
0.0157723	µm^3	Surface	1	Class A	553
0.017239699	µm^3	Surface	1	Class A	554
0.0143051	µm^3	Surface	1	Class A	558
0.382297993	µm^3	Surface	1	Class A	567
0.322416991	µm^3	Surface	1	Class A	570
0.067307703	µm^3	Surface	1	Class A	572
0.019165199	µm^3	Surface	1	Class A	573
0.225307003	µm^3	Surface	1	Class B	582
0.0103621	µm^3	Surface	1	Class A	587
0.146720007	µm^3	Surface	1	Class A	598
0.0133882	µm^3	Surface	1	Class A	599
0.227873996	µm^3	Surface	1	Class A	603
0.89022398	µm^3	Surface	1	Class B	609
0.0102704	µm^3	Surface	1	Class A	613
0.074093498	µm^3	Surface	1	Class A	620
0.017973101	µm^3	Surface	1	Class A	623
0.0286103	µm^3	Surface	1	Class A	626
0.071434699	µm^3	Surface	1	Class A	627
0.039522599	µm^3	Surface	1	Class A	630
0.518656015	µm^3	Surface	1	Class A	633
0.0207243	µm^3	Surface	1	Class A	637
0.277209997	µm^3	Surface	1	Class A	639
0.273449987	µm^3	Surface	1	Class A	648
0.0212745	µm^3	Surface	1	Class A	651
0.038147401	µm^3	Surface	1	Class A	654
0.0302612	µm^3	Surface	1	Class A	655
0.010362	µm^3	Surface	1	Class A	656
0.149471	µm^3	Surface	1	Class A	657
2.129640102	µm^3	Surface	1	Class A	661
0.432274997	µm^3	Surface	1	Class A	662
0.0143969	µm^3	Surface	1	Class A	670
0.246123001	µm^3	Surface	1	Class A	681
0.0135716	µm^3	Surface	1	Class A	686
0.0100869	µm^3	Surface	1	Class A	690
0.076110899	µm^3	Surface	1	Class A	691
0.453274012	µm^3	Surface	1	Class A	694
0.172671005	µm^3	Surface	1	Class A	698
0.017239699	µm^3	Surface	1	Class A	699
0.045024902	µm^3	Surface	1	Class A	702
0.035579801	µm^3	Surface	1	Class B	703
0.38844201	µm^3	Surface	1	Class A	711
0.0145803	µm^3	Surface	1	Class A	715
0.205316007	µm^3	Surface	1	Class A	723
0.0140302	µm^3	Surface	1	Class A	724
0.077303	µm^3	Surface	1	Class A	725
0.0121962	µm^3	Surface	1	Class A	729
0.219989002	µm^3	Surface	1	Class A	735
0.086106203	µm^3	Surface	1	Class A	736
0.0302609	µm^3	Surface	1	Class A	738
0.062814899	µm^3	Surface	1	Class A	739
0.317557007	µm^3	Surface	1	Class A	743
0.0310864	µm^3	Surface	1	Class A	744
0.086748801	µm^3	Surface	1	Class A	750
0.0295272	µm^3	Surface	1	Class A	754
10.6072998	µm^3	Surface	1	Class A	756
0.197613001	µm^3	Surface	1	Class A	759
0.0124712	µm^3	Surface	1	Class A	760
0.054103199	µm^3	Surface	1	Class A	765
0.0131132	µm^3	Surface	1	Class A	767
0.114808001	µm^3	Surface	1	Class A	768
0.017423	µm^3	Surface	1	Class A	773
0.690958977	µm^3	Surface	1	Class A	774
0.110132001	µm^3	Surface	1	Class A	776
0.057863001	µm^3	Surface	1	Class A	777
0.0113708	µm^3	Surface	1	Class A	779
0.160933003	µm^3	Surface	1	Class A	780
0.0217329	µm^3	Surface	1	Class A	784
0.031452999	µm^3	Surface	1	Class A	787
0.036129698	µm^3	Surface	1	Class A	788
0.0142134	µm^3	Surface	1	Class A	789
0.148278996	µm^3	Surface	1	Class A	792
0.063547999	µm^3	Surface	1	Class A	793
0.102888003	µm^3	Surface	1	Class A	795
0.150022	µm^3	Surface	1	Class A	796
0.033011898	µm^3	Surface	1	Class A	797
0.074827202	µm^3	Surface	1	Class A	799
0.072167799	µm^3	Surface	1	Class A	801
0.587890029	µm^3	Surface	1	Class A	804
0.209259003	µm^3	Surface	1	Class A	809
0.041907098	µm^3	Surface	1	Class A	811
0.0325533	µm^3	Surface	1	Class A	812
0.180740997	µm^3	Surface	1	Class A	813
0.018064801	µm^3	Surface	1	Class A	814
0.021457899	µm^3	Surface	1	Class A	815
0.0128381	µm^3	Surface	1	Class A	817
0.021733001	µm^3	Surface	1	Class A	818
0.049885001	µm^3	Surface	1	Class A	819
0.050251499	µm^3	Surface	1	Class A	821
0.29252401	µm^3	Surface	1	Class A	822
0.056212001	µm^3	Surface	1	Class A	826
0.0166895	µm^3	Surface	1	Class A	827
0.0152222	µm^3	Surface	1	Class A	828
0.060980801	µm^3	Surface	1	Class A	831
0.222097993	µm^3	Surface	1	Class A	834
0.0124712	µm^3	Surface	1	Class A	836
0.033470701	µm^3	Surface	1	Class A	837
0.0108206	µm^3	Surface	1	Class A	838
0.071250796	µm^3	Surface	1	Class A	842
0.069600202	µm^3	Surface	1	Class A	847
0.0201739	µm^3	Surface	1	Class A	848
0.538004994	µm^3	Surface	1	Class A	853
0.054469701	µm^3	Surface	1	Class A	856
0.151580006	µm^3	Surface	1	Class A	857
0.080512904	µm^3	Surface	1	Class A	859
0.020632399	µm^3	Surface	1	Class A	860
0.0214577	µm^3	Surface	1	Class A	863
0.0116459	µm^3	Surface	1	Class A	868
0.015680799	µm^3	Surface	1	Class A	869
0.053094499	µm^3	Surface	1	Class A	871
0.088215299	µm^3	Surface	1	Class A	874
0.105821997	µm^3	Surface	1	Class A	876
0.020265801	µm^3	Surface	1	Class A	877
0.210084006	µm^3	Surface	1	Class A	881
0.0404399	µm^3	Surface	1	Class A	882
0.182117	µm^3	Surface	1	Class A	885
0.150205001	µm^3	Surface	1	Class A	887
0.151672006	µm^3	Surface	1	Class A	889
2.026659966	µm^3	Surface	1	Class A	890
0.017606501	µm^3	Surface	1	Class A	891
0.061530702	µm^3	Surface	1	Class A	894
0.0288857	µm^3	Surface	1	Class A	895
0.017331401	µm^3	Surface	1	Class A	896
0.145436004	µm^3	Surface	1	Class A	900
0.094817601	µm^3	Surface	1	Class A	901
0.0104539	µm^3	Surface	1	Class A	904
0.021366199	µm^3	Surface	1	Class A	908
0.023200201	µm^3	Surface	1	Class A	909
0.0145804	µm^3	Surface	1	Class A	910
3.902019978	µm^3	Surface	1	Class A	912
0.0183399	µm^3	Surface	1	Class A	913
0.508934975	µm^3	Surface	1	Class A	916
0.217512995	µm^3	Surface	1	Class A	917
0.0158641	µm^3	Surface	1	Class A	919
4.191790104	µm^3	Surface	1	Class A	921
0.041173302	µm^3	Surface	1	Class A	924
0.520397007	µm^3	Surface	1	Class A	926
0.0411736	µm^3	Surface	1	Class A	928
0.889032006	µm^3	Surface	1	Class B	932
0.0132964	µm^3	Surface	1	Class A	933
0.152223006	µm^3	Surface	1	Class A	934
0.0137551	µm^3	Surface	1	Class A	935
0.249515995	µm^3	Surface	1	Class A	939
0.059880301	µm^3	Surface	1	Class A	940
0.010362	µm^3	Surface	1	Class A	941
0.568723977	µm^3	Surface	1	Class A	942
0.0124712	µm^3	Surface	1	Class A	945
0.214487001	µm^3	Surface	1	Class A	946
0.088766001	µm^3	Surface	1	Class A	948
0.155706003	µm^3	Surface	1	Class A	949
0.825024009	µm^3	Surface	1	Class A	950
0.057404399	µm^3	Surface	1	Class A	953
0.0121044	µm^3	Surface	1	Class A	954
0.262721002	µm^3	Surface	1	Class B	956
0.757534981	µm^3	Surface	1	Class A	959
0.072993197	µm^3	Surface	1	Class A	962
0.033103801	µm^3	Surface	1	Class A	964
0.017423101	µm^3	Surface	1	Class A	966
0.362031013	µm^3	Surface	1	Class A	969
0.018615	µm^3	Surface	1	Class A	972
0.096835099	µm^3	Surface	1	Class B	973
0.612280011	µm^3	Surface	1	Class A	975
0.343784004	µm^3	Surface	1	Class A	978
0.072351202	µm^3	Surface	1	Class A	980
0.0497014	µm^3	Surface	1	Class A	982
0.019440301	µm^3	Surface	1	Class A	985
0.240162998	µm^3	Surface	1	Class A	986
0.0135717	µm^3	Surface	1	Class A	988
0.068041198	µm^3	Surface	1	Class A	990
0.0138468	µm^3	Surface	1	Class A	994
0.181841001	µm^3	Surface	1	Class A	999
6.550139904	µm^3	Surface	1	Class A	1002
0.056303602	µm^3	Surface	1	Class A	1003
0.097018398	µm^3	Surface	1	Class A	1007
0.025125699	µm^3	Surface	1	Class A	1010
0.035121199	µm^3	Surface	1	Class A	1011
0.386790991	µm^3	Surface	1	Class A	1013
0.025859401	µm^3	Surface	1	Class A	1014
0.120127	µm^3	Surface	1	Class A	1016
0.0151306	µm^3	Surface	1	Class A	1017
0.034203898	µm^3	Surface	1	Class A	1022
0.026776601	µm^3	Surface	1	Class A	1024
0.152496994	µm^3	Surface	1	Class A	1026
0.147269994	µm^3	Surface	1	Class A	1028
0.896094024	µm^3	Surface	1	Class A	1030
0.745338023	µm^3	Surface	1	Class A	1034
0.088398799	µm^3	Surface	1	Class A	1035
0.0218246	µm^3	Surface	1	Class A	1036
0.0104539	µm^3	Surface	1	Class A	1038
0.031452999	µm^3	Surface	1	Class A	1039
0.0569457	µm^3	Surface	1	Class A	1048
0.0667575	µm^3	Surface	1	Class A	1049
0.063547999	µm^3	Surface	1	Class A	1051
0.022374799	µm^3	Surface	1	Class A	1055
0.037688699	µm^3	Surface	1	Class A	1057
0.0142134	µm^3	Surface	1	Class A	1061
0.0176982	µm^3	Surface	1	Class A	1062
0.0235669	µm^3	Surface	1	Class A	1063
0.0120127	µm^3	Surface	1	Class A	1064
0.0456664	µm^3	Surface	1	Class A	1065
0.0103621	µm^3	Surface	1	Class A	1066
0.0135717	µm^3	Surface	1	Class A	1067
3.965199947	µm^3	Surface	1	Class A	1070
0.131132007	µm^3	Surface	1	Class A	1071
0.0102704	µm^3	Surface	1	Class A	1075
0.024942299	µm^3	Surface	1	Class A	1077
0.893616974	µm^3	Surface	1	Class A	1079
0.0202656	µm^3	Surface	1	Class A	1080
0.148095995	µm^3	Surface	1	Class A	1084
0.0117376	µm^3	Surface	1	Class A	1085
0.179639995	µm^3	Surface	1	Class A	1088
0.281886011	µm^3	Surface	1	Class A	1092
0.0141219	µm^3	Surface	1	Class A	1093
0.033287	µm^3	Surface	1	Class A	1101
0.0929842	µm^3	Surface	1	Class A	1102
0.022008101	µm^3	Surface	1	Class A	1103
0.355978996	µm^3	Surface	1	Class A	1105
0.025400801	µm^3	Surface	1	Class A	1106
1.563580036	µm^3	Surface	1	Class A	1107
0.086748503	µm^3	Surface	1	Class A	1108
0.0296191	µm^3	Surface	1	Class A	1110
0.0197154	µm^3	Surface	1	Class A	1111
0.588347018	µm^3	Surface	1	Class A	1112
0.046491899	µm^3	Surface	1	Class A	1113
0.0364048	µm^3	Surface	1	Class A	1116
0.0201739	µm^3	Surface	1	Class A	1118
0.107472003	µm^3	Surface	1	Class A	1121
0.0102703	µm^3	Surface	1	Class A	1123
0.0121045	µm^3	Surface	1	Class A	1124
0.169828996	µm^3	Surface	1	Class A	1128
0.577251971	µm^3	Surface	1	Class A	1129
0.0124712	µm^3	Surface	1	Class A	1130
1.098569989	µm^3	Surface	1	Class A	1131
0.049793001	µm^3	Surface	1	Class A	1132
0.0422736	µm^3	Surface	1	Class A	1134
0.017606501	µm^3	Surface	1	Class A	1137
0.040990099	µm^3	Surface	1	Class A	1141
0.0110958	µm^3	Surface	1	Class A	1142
0.079504199	µm^3	Surface	1	Class A	1146
0.0462167	µm^3	Surface	1	Class B	1151
0.139200002	µm^3	Surface	1	Class A	1156
0.066207699	µm^3	Surface	1	Class A	1158
0.092433497	µm^3	Surface	1	Class A	1159
0.044016201	µm^3	Surface	1	Class A	1168
0.147269994	µm^3	Surface	1	Class A	1171
0.136175007	µm^3	Surface	1	Class A	1172
0.015589	µm^3	Surface	1	Class A	1173
0.381289005	µm^3	Surface	1	Class A	1179
0.096285	µm^3	Surface	1	Class A	1180
0.012838	µm^3	Surface	1	Class A	1185
0.0102704	µm^3	Surface	1	Class A	1186
0.120861001	µm^3	Surface	1	Class A	1188
0.0250341	µm^3	Surface	1	Class A	1191
0.607513011	µm^3	Surface	1	Class A	1192
1.587970018	µm^3	Surface	1	Class A	1195
0.0112791	µm^3	Surface	1	Class A	1197
0.093075499	µm^3	Surface	1	Class A	1199
0.203757003	µm^3	Surface	1	Class A	1200
0.0124712	µm^3	Surface	1	Class A	1203
0.661800027	µm^3	Surface	1	Class B	0
0.024850801	µm^3	Surface	1	Class B	3
0.035671301	µm^3	Surface	1	Class B	5
0.0211829	µm^3	Surface	1	Class B	7
0.046492402	µm^3	Surface	1	Class B	11
0.0139385	µm^3	Surface	1	Class B	21
0.0100869	µm^3	Surface	1	Class B	22
0.021824799	µm^3	Surface	1	Class B	26
0.038605802	µm^3	Surface	1	Class B	29
0.0678574	µm^3	Surface	1	Class B	38
0.0102704	µm^3	Surface	1	Class B	40
0.0119208	µm^3	Surface	1	Class B	43
0.0234752	µm^3	Surface	1	Class B	45
0.054744899	µm^3	Surface	1	Class B	46
0.225306004	µm^3	Surface	1	Class B	49
0.026409499	µm^3	Surface	1	Class B	50
0.050618999	µm^3	Surface	1	Class B	53
0.022650201	µm^3	Surface	1	Class B	54
0.075010397	µm^3	Surface	1	Class B	59
0.133239999	µm^3	Surface	1	Class B	61
0.121501997	µm^3	Surface	1	Class B	66
0.019623499	µm^3	Surface	1	Class B	68
0.0121961	µm^3	Surface	1	Class B	70
0.066666201	µm^3	Surface	1	Class B	72
0.0478676	µm^3	Surface	1	Class B	73
0.340570986	µm^3	Surface	1	Class B	74
0.063272797	µm^3	Surface	1	Class B	78
0.0342043	µm^3	Surface	1	Class B	79
0.139109999	µm^3	Surface	1	Class B	80
0.016231	µm^3	Surface	1	Class B	81
0.184958994	µm^3	Surface	1	Class B	82
0.028335599	µm^3	Surface	1	Class B	84
0.349743992	µm^3	Surface	1	Class B	86
0.026226301	µm^3	Surface	1	Class B	88
0.013755	µm^3	Surface	1	Class B	89
0.0296191	µm^3	Surface	1	Class B	91
0.0135716	µm^3	Surface	1	Class B	94
1.133409977	µm^3	Surface	1	Class B	98
0.0119211	µm^3	Surface	1	Class B	99
0.021274401	µm^3	Surface	1	Class B	100
0.0240255	µm^3	Surface	1	Class B	101
0.093166701	µm^3	Surface	1	Class B	103
0.0173313	µm^3	Surface	1	Class B	106
0.074368298	µm^3	Surface	1	Class B	108
0.095275998	µm^3	Surface	1	Class B	112
0.904622018	µm^3	Surface	1	Class B	116
0.087207101	µm^3	Surface	1	Class B	117
0.043649402	µm^3	Surface	1	Class B	121
0.0515352	µm^3	Surface	1	Class B	122
0.152404994	µm^3	Surface	1	Class B	124
0.0177899	µm^3	Surface	1	Class B	130
0.0102704	µm^3	Surface	1	Class B	132
0.065841399	µm^3	Surface	1	Class B	134
0.087298103	µm^3	Surface	1	Class B	135
0.050710101	µm^3	Surface	1	Class B	140
0.068407997	µm^3	Surface	1	Class B	141
0.057404101	µm^3	Surface	1	Class B	142
0.0273265	µm^3	Surface	1	Class B	144
0.015955901	µm^3	Surface	1	Class B	149
0.209167004	µm^3	Surface	1	Class B	150
0.017423101	µm^3	Surface	1	Class B	152
0.264919996	µm^3	Surface	1	Class B	153
0.35543099	µm^3	Surface	1	Class B	154
0.229525	µm^3	Surface	1	Class B	156
0.0218245	µm^3	Surface	1	Class B	160
1.018329978	µm^3	Surface	1	Class B	163
0.022741601	µm^3	Surface	1	Class B	166
0.750289977	µm^3	Surface	1	Class B	167
1.71589005	µm^3	Surface	1	Class B	170
0.017423101	µm^3	Surface	1	Class B	171
0.490687996	µm^3	Surface	1	Class B	172
0.0119211	µm^3	Surface	1	Class B	174
0.0157724	µm^3	Surface	1	Class B	175
0.0141217	µm^3	Surface	1	Class B	181
0.248873994	µm^3	Surface	1	Class B	182
0.0282437	µm^3	Surface	1	Class B	184
0.183125004	µm^3	Surface	1	Class B	186
0.031636599	µm^3	Surface	1	Class B	187
0.184409007	µm^3	Surface	1	Class B	193
0.0222829	µm^3	Surface	1	Class B	195
0.018890399	µm^3	Surface	1	Class B	196
0.085739203	µm^3	Surface	1	Class B	197
0.090783	µm^3	Surface	1	Class B	198
0.57486701	µm^3	Surface	1	Class B	199
0.0324618	µm^3	Surface	1	Class B	201
0.711592019	µm^3	Surface	1	Class B	202
1.777150035	µm^3	Surface	1	Class B	204
0.138649002	µm^3	Surface	1	Class B	205
0.107106	µm^3	Surface	1	Class B	207
0.165518999	µm^3	Surface	1	Class B	209
0.115542002	µm^3	Surface	1	Class B	210
0.0141218	µm^3	Surface	1	Class B	212
0.0912413	µm^3	Surface	1	Class B	213
0.272991002	µm^3	Surface	1	Class B	219
1.695260048	µm^3	Surface	1	Class B	223
0.040348399	µm^3	Surface	1	Class B	225
0.0121045	µm^3	Surface	1	Class B	227
0.128839001	µm^3	Surface	1	Class B	229
0.187527001	µm^3	Surface	1	Class B	230
0.0256761	µm^3	Surface	1	Class B	232
0.495732009	µm^3	Surface	1	Class B	234
0.0177898	µm^3	Surface	1	Class B	236
0.048234299	µm^3	Surface	1	Class B	237
0.0137549	µm^3	Surface	1	Class B	241
0.709852993	µm^3	Surface	1	Class B	246
1.68453002	µm^3	Surface	1	Class B	247
0.64419198	µm^3	Surface	1	Class B	249
0.055111598	µm^3	Surface	1	Class B	250
0.671793997	µm^3	Surface	1	Class B	252
0.065840602	µm^3	Surface	1	Class B	253
0.040898498	µm^3	Surface	1	Class B	254
0.081704497	µm^3	Surface	1	Class B	255
0.018707	µm^3	Surface	1	Class B	256
0.0176064	µm^3	Surface	1	Class B	259
0.0107289	µm^3	Surface	1	Class B	260
0.0240255	µm^3	Surface	1	Class B	261
0.0304443	µm^3	Surface	1	Class B	264
0.230718002	µm^3	Surface	1	Class B	265
3.321010113	µm^3	Surface	1	Class B	266
0.0114623	µm^3	Surface	1	Class B	267
0.372853011	µm^3	Surface	1	Class B	268
0.123337001	µm^3	Surface	1	Class B	270
0.358090013	µm^3	Surface	1	Class B	272
1.233360052	µm^3	Surface	1	Class B	275
0.163501993	µm^3	Surface	1	Class B	276
0.375514001	µm^3	Surface	1	Class B	279
0.119851999	µm^3	Surface	1	Class B	281
0.053277701	µm^3	Surface	1	Class B	282
0.093808703	µm^3	Surface	1	Class B	283
0.0212743	µm^3	Surface	1	Class B	286
0.125903994	µm^3	Surface	1	Class B	287
0.0155891	µm^3	Surface	1	Class B	288
0.597332001	µm^3	Surface	1	Class B	289
0.0102703	µm^3	Surface	1	Class B	290
0.011371	µm^3	Surface	1	Class B	294
0.111415997	µm^3	Surface	1	Class B	295
0.030536201	µm^3	Surface	1	Class B	296
0.112424999	µm^3	Surface	1	Class B	298
0.0102704	µm^3	Surface	1	Class B	299
0.239153996	µm^3	Surface	1	Class B	300
0.209627002	µm^3	Surface	1	Class B	301
0.115634002	µm^3	Surface	1	Class B	302
0.266847014	µm^3	Surface	1	Class B	308
0.543047011	µm^3	Surface	1	Class B	310
0.0198074	µm^3	Surface	1	Class B	312
0.011921	µm^3	Surface	1	Class B	315
0.0243007	µm^3	Surface	1	Class B	316
0.206049994	µm^3	Surface	1	Class B	318
0.036038101	µm^3	Surface	1	Class B	320
0.0198073	µm^3	Surface	1	Class B	322
0.946802974	µm^3	Surface	1	Class B	323
0.032461699	µm^3	Surface	1	Class B	325
4.453499794	µm^3	Surface	1	Class B	326
0.038881298	µm^3	Surface	1	Class B	327
0.044657599	µm^3	Surface	1	Class B	330
0.213293999	µm^3	Surface	1	Class B	331
0.0119209	µm^3	Surface	1	Class B	332
0.582937002	µm^3	Surface	1	Class B	334
0.833828986	µm^3	Surface	1	Class B	336
0.028885501	µm^3	Surface	1	Class B	339
1.54211998	µm^3	Surface	1	Class B	341
1.425109982	µm^3	Surface	1	Class B	343
0.422737002	µm^3	Surface	1	Class B	345
0.129389003	µm^3	Surface	1	Class B	346
13.14309978	µm^3	Surface	1	Class B	348
0.0103621	µm^3	Surface	1	Class B	355
0.203574002	µm^3	Surface	1	Class B	356
0.594582975	µm^3	Surface	1	Class B	359
0.111598998	µm^3	Surface	1	Class B	360
0.064832099	µm^3	Surface	1	Class B	362
0.0215494	µm^3	Surface	1	Class B	365
0.023567099	µm^3	Surface	1	Class B	368
0.249332994	µm^3	Surface	1	Class B	369
0.0119208	µm^3	Surface	1	Class B	370
0.332230002	µm^3	Surface	1	Class B	371
0.039431099	µm^3	Surface	1	Class B	372
0.053461101	µm^3	Surface	1	Class B	376
0.017973199	µm^3	Surface	1	Class B	379
0.0164144	µm^3	Surface	1	Class B	380
0.135991007	µm^3	Surface	1	Class B	382
0.023383301	µm^3	Surface	1	Class B	384
0.060430501	µm^3	Surface	1	Class B	387
0.0167812	µm^3	Surface	1	Class B	388
0.082529902	µm^3	Surface	1	Class B	390
0.0304443	µm^3	Surface	1	Class B	391
0.087756999	µm^3	Surface	1	Class B	398
0.0223749	µm^3	Surface	1	Class B	401
0.191469997	µm^3	Surface	1	Class B	402
0.0176982	µm^3	Surface	1	Class B	403
0.486651987	µm^3	Surface	1	Class B	404
0.0508934	µm^3	Surface	1	Class B	410
0.088857397	µm^3	Surface	1	Class B	411
0.0124712	µm^3	Surface	1	Class B	417
0.0280602	µm^3	Surface	1	Class B	418
0.510034978	µm^3	Surface	1	Class B	421
0.059879899	µm^3	Surface	1	Class B	422
0.0185236	µm^3	Surface	1	Class B	424
0.0242089	µm^3	Surface	1	Class B	425
0.097294196	µm^3	Surface	1	Class B	427
0.074643902	µm^3	Surface	1	Class B	430
0.398070991	µm^3	Surface	1	Class B	431
0.020174099	µm^3	Surface	1	Class B	433
1.20291996	µm^3	Surface	1	Class B	435
0.124620996	µm^3	Surface	1	Class B	439
1.227130055	µm^3	Surface	1	Class B	441
0.0119208	µm^3	Surface	1	Class B	442
0.753956974	µm^3	Surface	1	Class B	443
0.0218245	µm^3	Surface	1	Class B	446
0.0372301	µm^3	Surface	1	Class B	447
0.0336539	µm^3	Surface	1	Class B	448
0.157998994	µm^3	Surface	1	Class B	450
0.997056007	µm^3	Surface	1	Class B	451
1.300029993	µm^3	Surface	1	Class B	452
0.0164144	µm^3	Surface	1	Class B	453
0.109306999	µm^3	Surface	1	Class B	454
0.0573125	µm^3	Surface	1	Class B	456
0.059146501	µm^3	Surface	1	Class B	458
0.106647	µm^3	Surface	1	Class B	459
0.167811006	µm^3	Surface	1	Class B	461
0.468861997	µm^3	Surface	1	Class B	464
0.167261004	µm^3	Surface	1	Class B	465
0.260610998	µm^3	Surface	1	Class B	466
0.135899007	µm^3	Surface	1	Class B	469
0.0273265	µm^3	Surface	1	Class B	471
0.023475301	µm^3	Surface	1	Class B	473
0.0102705	µm^3	Surface	1	Class B	474
0.0254927	µm^3	Surface	1	Class B	475
0.021090901	µm^3	Surface	1	Class B	476
2.349080086	µm^3	Surface	1	Class B	478
0.741029024	µm^3	Surface	1	Class B	479
0.033378601	µm^3	Surface	1	Class B	482
0.0102704	µm^3	Surface	1	Class B	484
0.031727999	µm^3	Surface	1	Class B	486
0.05071	µm^3	Surface	1	Class B	487
0.0331036	µm^3	Surface	1	Class B	489
0.221732005	µm^3	Surface	1	Class B	490
0.018431701	µm^3	Surface	1	Class B	492
4.943630219	µm^3	Surface	1	Class B	493
0.470788002	µm^3	Surface	1	Class B	495
0.51086098	µm^3	Surface	1	Class B	496
0.100227997	µm^3	Surface	1	Class B	497
0.076477498	µm^3	Surface	1	Class B	498
0.020174	µm^3	Surface	1	Class B	500
0.049151599	µm^3	Surface	1	Class B	501
0.0593298	µm^3	Surface	1	Class B	505
0.023475099	µm^3	Surface	1	Class B	507
0.0137551	µm^3	Surface	1	Class B	511
0.039430998	µm^3	Surface	1	Class B	514
0.033195201	µm^3	Surface	1	Class B	518
0.017973401	µm^3	Surface	1	Class B	520
0.0119211	µm^3	Surface	1	Class B	521
0.712234974	µm^3	Surface	1	Class B	527
0.135350004	µm^3	Surface	1	Class B	528
0.023933601	µm^3	Surface	1	Class B	531
0.778349996	µm^3	Surface	1	Class B	532
0.053919598	µm^3	Surface	1	Class B	535
0.072168	µm^3	Surface	1	Class B	536
0.148645997	µm^3	Surface	1	Class B	539
0.090783298	µm^3	Surface	1	Class B	540
0.013113	µm^3	Surface	1	Class B	541
0.069141597	µm^3	Surface	1	Class B	542
0.632272005	µm^3	Surface	1	Class B	543
0.091058098	µm^3	Surface	1	Class B	544
0.069875099	µm^3	Surface	1	Class B	545
0.0103622	µm^3	Surface	1	Class B	546
0.036679901	µm^3	Surface	1	Class B	548
0.138926998	µm^3	Surface	1	Class B	550
0.0118293	µm^3	Surface	1	Class B	551
0.0360379	µm^3	Surface	1	Class B	553
0.032553799	µm^3	Surface	1	Class B	554
0.661158025	µm^3	Surface	1	Class B	557
0.0112792	µm^3	Surface	1	Class B	558
0.023475301	µm^3	Surface	1	Class B	562
0.293715	µm^3	Surface	1	Class B	563
0.0143052	µm^3	Surface	1	Class B	565
0.197154999	µm^3	Surface	1	Class B	566
0.088398598	µm^3	Surface	1	Class B	567
0.224757999	µm^3	Surface	1	Class B	568
0.0509854	µm^3	Surface	1	Class B	569
4.37748003	µm^3	Surface	1	Class B	570
1.232450008	µm^3	Surface	1	Class B	572
0.55093199	µm^3	Surface	1	Class B	573
0.0142133	µm^3	Surface	1	Class B	576
0.060247101	µm^3	Surface	1	Class B	580
0.64034301	µm^3	Surface	1	Class B	581
0.412833005	µm^3	Surface	1	Class B	582
0.0353962	µm^3	Surface	1	Class B	583
0.120310001	µm^3	Surface	1	Class B	584
0.397518992	µm^3	Surface	1	Class B	589
0.094450504	µm^3	Surface	1	Class B	590
0.084364198	µm^3	Surface	1	Class B	592
0.152495995	µm^3	Surface	1	Class B	595
0.28500399	µm^3	Surface	1	Class B	596
0.313614011	µm^3	Surface	1	Class B	600
0.035854999	µm^3	Surface	1	Class B	602
0.078495599	µm^3	Surface	1	Class B	603
0.810720026	µm^3	Surface	1	Class B	604
0.161851004	µm^3	Surface	1	Class B	610
0.064923704	µm^3	Surface	1	Class B	611
1.219609976	µm^3	Surface	1	Class B	612
0.034112401	µm^3	Surface	1	Class B	614
0.0718925	µm^3	Surface	1	Class B	615
1.13846004	µm^3	Surface	1	Class B	617
0.032370299	µm^3	Surface	1	Class B	619
0.080329202	µm^3	Surface	1	Class B	620
0.040989701	µm^3	Surface	1	Class B	621
0.110316001	µm^3	Surface	1	Class B	624
0.534430027	µm^3	Surface	1	Class B	625
0.121777996	µm^3	Surface	1	Class B	627
0.0830798	µm^3	Surface	1	Class B	628
2.768980026	µm^3	Surface	1	Class B	630
0.033470798	µm^3	Surface	1	Class B	631
1.728819966	µm^3	Surface	1	Class B	632
1.123239994	µm^3	Surface	1	Class B	633
0.0212746	µm^3	Surface	1	Class B	634
0.318657994	µm^3	Surface	1	Class B	635
0.055753801	µm^3	Surface	1	Class B	636
0.648501992	µm^3	Surface	1	Class B	640
0.182758003	µm^3	Surface	1	Class B	641
0.0215497	µm^3	Surface	1	Class B	642
0.153689995	µm^3	Surface	1	Class B	644
0.332962006	µm^3	Surface	1	Class B	645
0.478399009	µm^3	Surface	1	Class B	646
0.016047601	µm^3	Surface	1	Class B	647
0.145711005	µm^3	Surface	1	Class B	648
0.032920402	µm^3	Surface	1	Class B	650
0.519298017	µm^3	Surface	1	Class B	652
0.703706026	µm^3	Surface	1	Class B	655
0.050526999	µm^3	Surface	1	Class B	662
0.154055998	µm^3	Surface	1	Class B	663
0.434567004	µm^3	Surface	1	Class B	666
0.421544999	µm^3	Surface	1	Class B	667
0.047592498	µm^3	Surface	1	Class B	670
0.120860003	µm^3	Surface	1	Class B	673
0.128472	µm^3	Surface	1	Class B	674
0.149838001	µm^3	Surface	1	Class B	678
0.757349014	µm^3	Surface	1	Class B	679
0.128196999	µm^3	Surface	1	Class B	681
0.973672986	µm^3	Surface	1	Class B	683
0.0354877	µm^3	Surface	1	Class B	684
0.215128005	µm^3	Surface	1	Class B	685
0.436491996	µm^3	Surface	1	Class B	686
0.410266995	µm^3	Surface	1	Class B	687
1.119930029	µm^3	Surface	1	Class B	688
0.0152222	µm^3	Surface	1	Class B	689
0.055111699	µm^3	Surface	1	Class B	691
0.010087	µm^3	Surface	1	Class B	692
0.0111874	µm^3	Surface	1	Class B	693
0.119484998	µm^3	Surface	1	Class B	697
0.156165004	µm^3	Surface	1	Class B	698
0.0102705	µm^3	Surface	1	Class B	699
0.065840498	µm^3	Surface	1	Class B	700
0.051535498	µm^3	Surface	1	Class B	701
0.311138004	µm^3	Surface	1	Class B	704
0.031361502	µm^3	Surface	1	Class B	706
0.0115542	µm^3	Surface	1	Class B	707
0.016689301	µm^3	Surface	1	Class B	709
0.416961014	µm^3	Surface	1	Class B	710
0.299584001	µm^3	Surface	1	Class B	711
0.307195008	µm^3	Surface	1	Class B	712
0.393759996	µm^3	Surface	1	Class B	714
0.035671499	µm^3	Surface	1	Class B	717
0.261712015	µm^3	Surface	1	Class B	718
0.0242087	µm^3	Surface	1	Class B	719
0.291424006	µm^3	Surface	1	Class B	721
0.0142136	µm^3	Surface	1	Class B	724
0.068225399	µm^3	Surface	1	Class B	726
0.207241997	µm^3	Surface	1	Class B	728
0.061714899	µm^3	Surface	1	Class B	729
2.672420025	µm^3	Surface	1	Class B	731
0.304628015	µm^3	Surface	1	Class B	733
0.0198991	µm^3	Surface	1	Class B	734
0.059330098	µm^3	Surface	1	Class B	735
0.376336008	µm^3	Surface	1	Class B	737
0.106555	µm^3	Surface	1	Class B	739
0.37065199	µm^3	Surface	1	Class B	746
0.0295275	µm^3	Surface	1	Class B	747
0.0135716	µm^3	Surface	1	Class B	749
0.105180003	µm^3	Surface	1	Class B	752
0.0118293	µm^3	Surface	1	Class B	755
0.017789699	µm^3	Surface	1	Class B	756
0.314256996	µm^3	Surface	1	Class B	757
0.131040007	µm^3	Surface	1	Class B	758
0.017973101	µm^3	Surface	1	Class B	761
0.114716999	µm^3	Surface	1	Class B	762
0.591922998	µm^3	Surface	1	Class B	763
0.021549599	µm^3	Surface	1	Class B	765
0.0201739	µm^3	Surface	1	Class B	768
0.045299701	µm^3	Surface	1	Class B	769
0.049059398	µm^3	Surface	1	Class B	771
0.018615	µm^3	Surface	1	Class B	772
0.0151306	µm^3	Surface	1	Class B	773
0.018065	µm^3	Surface	1	Class B	774
0.707741976	µm^3	Surface	1	Class B	775
0.248781994	µm^3	Surface	1	Class B	776
0.398894995	µm^3	Surface	1	Class B	778
0.316457003	µm^3	Surface	1	Class B	779
0.036680002	µm^3	Surface	1	Class B	780
0.0371387	µm^3	Surface	1	Class B	782
0.011921	µm^3	Surface	1	Class B	783
0.193304002	µm^3	Surface	1	Class B	786
0.0141219	µm^3	Surface	1	Class B	787
0.015864	µm^3	Surface	1	Class B	789
3.097170115	µm^3	Surface	1	Class B	790
0.184683993	µm^3	Surface	1	Class B	795
0.026318099	µm^3	Surface	1	Class B	796
0.335806996	µm^3	Surface	1	Class B	797
0.169736996	µm^3	Surface	1	Class B	798
0.0525443	µm^3	Surface	1	Class B	799
0.135442004	µm^3	Surface	1	Class B	800
0.0190736	µm^3	Surface	1	Class B	801
0.042548701	µm^3	Surface	1	Class B	802
0.042824101	µm^3	Surface	1	Class B	805
0.191652998	µm^3	Surface	1	Class B	806
0.0530027	µm^3	Surface	1	Class B	808
0.0179733	µm^3	Surface	1	Class B	809
0.167353004	µm^3	Surface	1	Class B	810
0.048234101	µm^3	Surface	1	Class B	813
0.011921	µm^3	Surface	1	Class B	814
0.023383301	µm^3	Surface	1	Class B	815
0.121411003	µm^3	Surface	1	Class B	816
0.189634994	µm^3	Surface	1	Class B	818
0.338373005	µm^3	Surface	1	Class B	819
0.055387001	µm^3	Surface	1	Class B	820
0.281242996	µm^3	Surface	1	Class B	821
0.042915799	µm^3	Surface	1	Class B	822
0.155982003	µm^3	Surface	1	Class B	823
0.134158	µm^3	Surface	1	Class B	824
0.040531602	µm^3	Surface	1	Class A	825
0.0135716	µm^3	Surface	1	Class B	826
0.060613599	µm^3	Surface	1	Class B	827
0.034937698	µm^3	Surface	1	Class B	829
0.293808013	µm^3	Surface	1	Class B	836
0.068591498	µm^3	Surface	1	Class B	837
0.114257999	µm^3	Surface	1	Class B	838
0.638049006	µm^3	Surface	1	Class B	839
0.315539986	µm^3	Surface	1	Class B	840
1.459400058	µm^3	Surface	1	Class B	842
0.708106995	µm^3	Surface	1	Class B	843
0.652629018	µm^3	Surface	1	Class B	845
0.0138468	µm^3	Surface	1	Class A	846
1.102419972	µm^3	Surface	1	Class B	847
0.055295099	µm^3	Surface	1	Class B	850
0.167903006	µm^3	Surface	1	Class B	851
0.140576005	µm^3	Surface	1	Class B	852
0.0568537	µm^3	Surface	1	Class B	854
0.29234001	µm^3	Surface	1	Class B	858
0.026134601	µm^3	Surface	1	Class B	859
0.032095101	µm^3	Surface	1	Class B	863
0.057404399	µm^3	Surface	1	Class B	865
0.035121199	µm^3	Surface	1	Class B	868
0.102613002	µm^3	Surface	1	Class B	871
0.441168994	µm^3	Surface	1	Class B	872
0.058688302	µm^3	Surface	1	Class B	873
0.0102703	µm^3	Surface	1	Class B	875
0.44006899	µm^3	Surface	1	Class B	878
0.103255004	µm^3	Surface	1	Class B	882
0.180190995	µm^3	Surface	1	Class A	884
0.359647989	µm^3	Surface	1	Class B	886
0.374502987	µm^3	Surface	1	Class B	887
0.311140001	µm^3	Surface	1	Class B	891
0.0202657	µm^3	Surface	1	Class B	893
0.163044006	µm^3	Surface	1	Class B	894
0.026134601	µm^3	Surface	1	Class B	896
0.023933699	µm^3	Surface	1	Class B	900
0.021916499	µm^3	Surface	1	Class B	901
0.194037005	µm^3	Surface	1	Class B	905
0.228148997	µm^3	Surface	1	Class B	907
0.551024973	µm^3	Surface	1	Class B	910
0.083630398	µm^3	Surface	1	Class B	911
0.337823004	µm^3	Surface	1	Class B	913
0.0124712	µm^3	Surface	1	Class B	914
0.082438	µm^3	Surface	1	Class B	916
0.550841987	µm^3	Surface	1	Class B	917
2.61345005	µm^3	Surface	1	Class B	918
0.0306278	µm^3	Surface	1	Class A	919
0.131680995	µm^3	Surface	1	Class B	920
0.682341993	µm^3	Surface	1	Class B	921
0.583395004	µm^3	Surface	1	Class A	924
0.0120128	µm^3	Surface	1	Class B	925
2.926239967	µm^3	Surface	1	Class B	932
0.199356005	µm^3	Surface	1	Class B	933
0.211459994	µm^3	Surface	1	Class B	935
0.132048994	µm^3	Surface	1	Class A	936
0.031728301	µm^3	Surface	1	Class B	938
0.095184498	µm^3	Surface	1	Class B	939
0.774132013	µm^3	Surface	1	Class A	940
0.085556597	µm^3	Surface	1	Class B	941
0.017147901	µm^3	Surface	1	Class B	942
0.154514998	µm^3	Surface	1	Class B	943
0.138467997	µm^3	Surface	1	Class B	946
0.465285003	µm^3	Surface	1	Class B	948
0.011921	µm^3	Surface	1	Class C	949
0.029343801	µm^3	Surface	1	Class B	950
0.217419997	µm^3	Surface	1	Class B	951
0.129664004	µm^3	Surface	1	Class B	954
0.100412004	µm^3	Surface	1	Class B	955
0.0139385	µm^3	Surface	1	Class A	956
0.808151007	µm^3	Surface	1	Class B	959
0.255293012	µm^3	Surface	1	Class B	961
0.131406993	µm^3	Surface	1	Class B	962
0.042732298	µm^3	Surface	1	Class B	963
0.059879899	µm^3	Surface	1	Class B	964
0.0419988	µm^3	Surface	1	Class B	966
0.234201998	µm^3	Surface	1	Class B	967
0.882610977	µm^3	Surface	1	Class B	968
0.587432027	µm^3	Surface	1	Class B	969
0.041631699	µm^3	Surface	1	Class A	970
0.133056998	µm^3	Surface	1	Class B	971
0.156807005	µm^3	Surface	1	Class B	973
0.791281998	µm^3	Surface	1	Class B	974
0.477481991	µm^3	Surface	1	Class B	975
0.036680099	µm^3	Surface	1	Class B	977
0.063089401	µm^3	Surface	1	Class B	979
0.0102704	µm^3	Surface	1	Class B	980
0.049059201	µm^3	Surface	1	Class B	981
0.0119209	µm^3	Surface	1	Class C	982
0.0201739	µm^3	Surface	1	Class B	983
0.105547003	µm^3	Surface	1	Class B	984
0.0120127	µm^3	Surface	1	Class C	986
0.011921	µm^3	Surface	1	Class B	995
0.72241497	µm^3	Surface	1	Class B	996
0.170745	µm^3	Surface	1	Class B	999
0.127095997	µm^3	Surface	1	Class B	1001
0.0119211	µm^3	Surface	1	Class C	1004
0.553776979	µm^3	Surface	1	Class B	1010
0.0241169	µm^3	Surface	1	Class B	1013
0.132414997	µm^3	Surface	1	Class B	1014
0.0208159	µm^3	Surface	1	Class B	1015
0.294999987	µm^3	Surface	1	Class B	1018
0.075744197	µm^3	Surface	1	Class B	1021
1.655369997	µm^3	Surface	1	Class B	1023
0.224848002	µm^3	Surface	1	Class B	1024
0.060796801	µm^3	Surface	1	Class B	1025
0.0260427	µm^3	Surface	1	Class B	1028
0.660425007	µm^3	Surface	1	Class A	1033
0.048234399	µm^3	Surface	1	Class B	1034
0.0196239	µm^3	Surface	1	Class B	1035
0.058046199	µm^3	Surface	1	Class B	1037
0.0438325	µm^3	Surface	1	Class B	1040
0.048692901	µm^3	Surface	1	Class A	1041
0.0527278	µm^3	Surface	1	Class B	1042
0.0489677	µm^3	Surface	1	Class B	1044
0.108021997	µm^3	Surface	1	Class A	1045
0.0214577	µm^3	Surface	1	Class B	1046
0.0650151	µm^3	Surface	1	Class C	1048
0.026409499	µm^3	Surface	1	Class A	1050
0.118384004	µm^3	Surface	1	Class B	1055
0.067307703	µm^3	Surface	1	Class B	1058
0.152131006	µm^3	Surface	1	Class B	1059
0.040806599	µm^3	Surface	1	Class B	1060
0.038514301	µm^3	Surface	1	Class B	1062
0.0212746	µm^3	Surface	1	Class C	1063
0.032645199	µm^3	Surface	1	Class C	1064
0.0102704	µm^3	Surface	1	Class A	1065
0.075194299	µm^3	Surface	1	Class B	1066
0.267581999	µm^3	Surface	1	Class B	1067
0.0124711	µm^3	Surface	1	Class B	1068
0.196604997	µm^3	Surface	1	Class B	1072
0.114624999	µm^3	Surface	1	Class B	1073
0.0178816	µm^3	Surface	1	Class B	1075
0.150205001	µm^3	Surface	1	Class C	1079
0.066666201	µm^3	Surface	1	Class B	1080
0.267030001	µm^3	Surface	1	Class C	1083
0.019348901	µm^3	Surface	1	Class B	1087
0.015955901	µm^3	Surface	1	Class B	1088
0.076660797	µm^3	Surface	1	Class B	1089
0.066391103	µm^3	Surface	1	Class B	1091
0.085280903	µm^3	Surface	1	Class B	1093
0.024025399	µm^3	Surface	1	Class C	1095
0.064190097	µm^3	Surface	1	Class C	1096
0.30646199	µm^3	Surface	1	Class B	1097
0.0242086	µm^3	Surface	1	Class B	1100
0.293989986	µm^3	Surface	1	Class B	1102
0.508385003	µm^3	Surface	1	Class B	1103
0.0102704	µm^3	Surface	1	Class B	1106
0.345710009	µm^3	Surface	1	Class B	1107
0.155707002	µm^3	Surface	1	Class C	1110
0.318749994	µm^3	Surface	1	Class B	1112
0.0112792	µm^3	Surface	1	Class B	1113
0.032187	µm^3	Surface	1	Class B	1117
0.276751012	µm^3	Surface	1	Class B	1118
0.0135717	µm^3	Surface	1	Class C	1119
0.104721002	µm^3	Surface	1	Class B	1123
0.078403801	µm^3	Surface	1	Class B	1124
0.496464014	µm^3	Surface	1	Class B	1125
0.346992999	µm^3	Surface	1	Class B	1126
0.199173003	µm^3	Surface	1	Class B	1127
0.0121961	µm^3	Surface	1	Class B	1135
0.110133	µm^3	Surface	1	Class B	1136
0.285187006	µm^3	Surface	1	Class B	1138
0.322326005	µm^3	Surface	1	Class B	1140
1.908179998	µm^3	Surface	1	Class B	1144
8.383119583	µm^3	Surface	1	Class B	1145
0.121411003	µm^3	Surface	1	Class B	1148
0.155432001	µm^3	Surface	1	Class B	1149
0.52837503	µm^3	Surface	1	Class B	1150
0.115175001	µm^3	Surface	1	Class B	1151
0.132597998	µm^3	Surface	1	Class C	1152
0.346076995	µm^3	Surface	1	Class B	1154
0.125628993	µm^3	Surface	1	Class B	1155
0.025951199	µm^3	Surface	1	Class B	1156
0.116366997	µm^3	Surface	1	Class B	1158
0.0179733	µm^3	Surface	1	Class C	1160
0.043373998	µm^3	Surface	1	Class B	1162
0.215128005	µm^3	Surface	1	Class A	1166
0.292798996	µm^3	Surface	1	Class B	1167
0.099311098	µm^3	Surface	1	Class B	1168
0.782019019	µm^3	Surface	1	Class A	1172
0.0135716	µm^3	Surface	1	Class C	1174
0.019073401	µm^3	Surface	1	Class C	1176
0.0129298	µm^3	Surface	1	Class C	1177
0.011921	µm^3	Surface	1	Class C	1178
10.18659973	µm^3	Surface	1	Class B	1180
0.033653799	µm^3	Surface	1	Class B	1181
0.0371386	µm^3	Surface	1	Class B	1182
0.0282434	µm^3	Surface	1	Class B	1184
0.067216396	µm^3	Surface	1	Class B	1186
0.277577013	µm^3	Surface	1	Class B	1187
2.453979969	µm^3	Surface	1	Class B	1188
0.514070988	µm^3	Surface	1	Class B	1190
0.126178995	µm^3	Surface	1	Class B	1191
0.078128703	µm^3	Surface	1	Class B	1192
0.360565007	µm^3	Surface	1	Class C	1193
0.0142136	µm^3	Surface	1	Class A	1195
0.616868019	µm^3	Surface	1	Class B	1199
0.0118293	µm^3	Surface	1	Class B	1201
0.021824401	µm^3	Surface	1	Class C	1203
0.170287997	µm^3	Surface	1	Class A	1204
0.110590003	µm^3	Surface	1	Class A	1206
0.0141219	µm^3	Surface	1	Class C	1208
0.011921	µm^3	Surface	1	Class B	1210
0.157541007	µm^3	Surface	1	Class B	1211
0.0316367	µm^3	Surface	1	Class B	1213
0.0221914	µm^3	Surface	1	Class B	1214
0.143235996	µm^3	Surface	1	Class B	1216
0.0217329	µm^3	Surface	1	Class C	1218
0.144427001	µm^3	Surface	1	Class B	1219
0.0119209	µm^3	Surface	1	Class C	1221
0.015772499	µm^3	Surface	1	Class B	1222
0.011921	µm^3	Surface	1	Class B	1223
0.160108	µm^3	Surface	1	Class B	1225
0.057129301	µm^3	Surface	1	Class A	1228
0.381839991	µm^3	Surface	1	Class C	1230
75.6085968	µm^3	Surface	1	Class B	1231
1.033550024	µm^3	Surface	1	Class B	1232
0.0251258	µm^3	Surface	1	Class C	1233
0.593573987	µm^3	Surface	1	Class B	1235
0.148003995	µm^3	Surface	1	Class B	1242
0.058688201	µm^3	Surface	1	Class B	1244
0.0227417	µm^3	Surface	1	Class A	1245
0.011921	µm^3	Surface	1	Class C	1248
0.025951101	µm^3	Surface	1	Class B	1249
0.093533799	µm^3	Surface	1	Class B	1252
0.0251258	µm^3	Surface	1	Class B	1253
0.0376889	µm^3	Surface	1	Class A	1255
0.0102703	µm^3	Surface	1	Class C	1256
0.243282005	µm^3	Surface	1	Class B	1257
0.048326101	µm^3	Surface	1	Class B	1258
0.072259501	µm^3	Surface	1	Class B	1259
0.533327997	µm^3	Surface	1	Class A	1261
0.472438008	µm^3	Surface	1	Class B	1270
0.145345002	µm^3	Surface	1	Class B	1271
0.0238421	µm^3	Surface	1	Class A	1273
0.220631003	µm^3	Surface	1	Class A	1276
0.047225401	µm^3	Surface	1	Class B	1277
0.0113709	µm^3	Surface	1	Class C	1279
0.065932199	µm^3	Surface	1	Class B	1281
0.025309199	µm^3	Surface	1	Class B	1282
0.017423101	µm^3	Surface	1	Class C	1284
0.266847014	µm^3	Surface	1	Class B	1285
0.133699	µm^3	Surface	1	Class A	1287
0.137824997	µm^3	Surface	1	Class B	1288
0.0218246	µm^3	Surface	1	Class C	1289
0.452906996	µm^3	Surface	1	Class B	1290
0.227232993	µm^3	Surface	1	Class B	1292
0.043191198	µm^3	Surface	1	Class C	1296
0.0234755	µm^3	Surface	1	Class B	1297
0.0119211	µm^3	Surface	1	Class B	1299
0.560379028	µm^3	Surface	1	Class B	1300
0.183400005	µm^3	Surface	1	Class B	1301
0.053185798	µm^3	Surface	1	Class B	1303
0.0113708	µm^3	Surface	1	Class C	1305
0.165702999	µm^3	Surface	1	Class A	1307
0.020265801	µm^3	Surface	1	Class B	1308
0.080421202	µm^3	Surface	1	Class B	1309
0.0113707	µm^3	Surface	1	Class B	1310
0.0238421	µm^3	Surface	1	Class B	1311
0.0563953	µm^3	Surface	1	Class A	1312
0.053369801	µm^3	Surface	1	Class B	1313
0.051626801	µm^3	Surface	1	Class A	1314
0.214578003	µm^3	Surface	1	Class B	1315
0.249239996	µm^3	Surface	1	Class B	1318
0.058137599	µm^3	Surface	1	Class C	1319
0.226864994	µm^3	Surface	1	Class B	1320
0.018523401	µm^3	Surface	1	Class C	1321
0.0124711	µm^3	Surface	1	Class A	1322
0.017423101	µm^3	Surface	1	Class B	1327
1.507740021	µm^3	Surface	1	Class B	1329
0.0182484	µm^3	Surface	1	Class A	1330
0.502058983	µm^3	Surface	1	Class B	1335
0.0141217	µm^3	Surface	1	Class C	1338
0.255293012	µm^3	Surface	1	Class B	1339
0.027601499	µm^3	Surface	1	Class A	1341
0.420720011	µm^3	Surface	1	Class B	1343
0.165702	µm^3	Surface	1	Class A	1349
0.0117377	µm^3	Surface	1	Class B	1352
0.382755995	µm^3	Surface	1	Class A	1356
0.020082301	µm^3	Surface	1	Class A	1358
0.036496401	µm^3	Surface	1	Class B	1360
0.223014995	µm^3	Surface	1	Class A	1361
0.030260799	µm^3	Surface	1	Class B	1362
0.266297013	µm^3	Surface	1	Class B	1363
0.110040002	µm^3	Surface	1	Class B	1365
0.32920301	µm^3	Surface	1	Class B	1366
0.088398702	µm^3	Surface	1	Class B	1367
0.247132003	µm^3	Surface	1	Class A	1369
1.557620049	µm^3	Surface	1	Class B	1370
0.030261099	µm^3	Surface	1	Class A	1371
0.93433398	µm^3	Surface	1	Class A	1373
0.042732101	µm^3	Surface	1	Class A	1374
0.019623799	µm^3	Surface	1	Class B	1375
0.017973101	µm^3	Surface	1	Class C	1376
0.010729	µm^3	Surface	1	Class B	1377
0.077027902	µm^3	Surface	1	Class B	1378
0.0102704	µm^3	Surface	1	Class C	1381
0.143234998	µm^3	Surface	1	Class A	1382
0.0124711	µm^3	Surface	1	Class B	1383
0.022008199	µm^3	Surface	1	Class C	1384
0.150571004	µm^3	Surface	1	Class B	1385
0.0201742	µm^3	Surface	1	Class C	1386
0.514069974	µm^3	Surface	1	Class A	1391
0.074368604	µm^3	Surface	1	Class B	1392
0.0119211	µm^3	Surface	1	Class C	1393
0.025034299	µm^3	Surface	1	Class B	1394
0.088948697	µm^3	Surface	1	Class A	1395
0.164234996	µm^3	Surface	1	Class A	1396
0.103987999	µm^3	Surface	1	Class A	1398
0.0381473	µm^3	Surface	1	Class A	1399
0.0207243	µm^3	Surface	1	Class C	1401
0.026318099	µm^3	Surface	1	Class B	1402
0.0478676	µm^3	Surface	1	Class B	1404
1.244830012	µm^3	Surface	1	Class B	1412
0.095551804	µm^3	Surface	1	Class B	1413
0.0163227	µm^3	Surface	1	Class B	1414
0.0103621	µm^3	Surface	1	Class B	1415
0.107381001	µm^3	Surface	1	Class C	1417
0.011921	µm^3	Surface	1	Class C	1418
0.383307993	µm^3	Surface	1	Class B	1419
0.017789699	µm^3	Surface	1	Class B	1420
0.0118294	µm^3	Surface	1	Class B	1423
0.0179733	µm^3	Surface	1	Class B	1425
0.29499799	µm^3	Surface	1	Class B	1427
0.015772499	µm^3	Surface	1	Class B	1429
0.091608502	µm^3	Surface	1	Class C	1430
0.043282598	µm^3	Surface	1	Class B	1431
0.0143051	µm^3	Surface	1	Class B	1433
1.063629985	µm^3	Surface	1	Class B	1434
0.0228332	µm^3	Surface	1	Class A	1435
0.079687603	µm^3	Surface	1	Class A	1436
0.0290688	µm^3	Surface	1	Class C	1437
1.899019957	µm^3	Surface	1	Class B	1438
0.141218007	µm^3	Surface	1	Class B	1440
0.0181567	µm^3	Surface	1	Class A	1441
0.0338374	µm^3	Surface	1	Class A	1446
0.0271433	µm^3	Surface	1	Class B	1447
0.514253974	µm^3	Surface	1	Class B	1448
0.071892999	µm^3	Surface	1	Class B	1449
0.0155889	µm^3	Surface	1	Class C	1450
0.0107289	µm^3	Surface	1	Class A	1452
0.125538006	µm^3	Surface	1	Class B	1453
0.093534	µm^3	Surface	1	Class B	1454
0.0145803	µm^3	Surface	1	Class A	1455
0.047867101	µm^3	Surface	1	Class A	1456
0.164417997	µm^3	Surface	1	Class A	1457
0.0105455	µm^3	Surface	1	Class B	1460
0.052819401	µm^3	Surface	1	Class A	1461
0.636856973	µm^3	Surface	1	Class B	1463
0.516912997	µm^3	Surface	1	Class B	1464
0.039339401	µm^3	Surface	1	Class B	1465
0.019073799	µm^3	Surface	1	Class B	1466
0.043099001	µm^3	Surface	1	Class A	1467
0.511411011	µm^3	Surface	1	Class A	1468
0.0124712	µm^3	Surface	1	Class C	1469
0.049334701	µm^3	Surface	1	Class B	1470
0.0142135	µm^3	Surface	1	Class B	1471
0.189452007	µm^3	Surface	1	Class A	1472
0.019623701	µm^3	Surface	1	Class C	1474
0.0141219	µm^3	Surface	1	Class C	1475
0.208067	µm^3	Surface	1	Class B	1476
0.376794994	µm^3	Surface	1	Class A	1477
0.0145804	µm^3	Surface	1	Class A	1480
0.216045007	µm^3	Surface	1	Class A	1486
0.159007996	µm^3	Surface	1	Class B	1487
0.041723698	µm^3	Surface	1	Class A	1490
0.042824101	µm^3	Surface	1	Class B	1492
0.047317099	µm^3	Surface	1	Class C	1495
0.037688799	µm^3	Surface	1	Class C	1496
0.042457201	µm^3	Surface	1	Class A	1497
0.075010501	µm^3	Surface	1	Class B	1500
0.222830996	µm^3	Surface	1	Class A	1501
0.0145803	µm^3	Surface	1	Class B	1503
0.0258593	µm^3	Surface	1	Class C	1504
0.0263179	µm^3	Surface	1	Class B	1508
0.241905004	µm^3	Surface	1	Class B	1509
0.0610721	µm^3	Surface	1	Class B	1511
0.213936001	µm^3	Surface	1	Class A	1513
0.564963996	µm^3	Surface	1	Class A	1514
7.845689774	µm^3	Surface	1	Class A	1515
0.578903973	µm^3	Surface	1	Class A	1516
0.0136633	µm^3	Surface	1	Class B	1517
0.065015301	µm^3	Surface	1	Class B	1521
0.246490002	µm^3	Surface	1	Class B	1522
0.0271433	µm^3	Surface	1	Class A	1523
0.083080202	µm^3	Surface	1	Class B	1524
0.0113709	µm^3	Surface	1	Class B	1526
0.543690026	µm^3	Surface	1	Class B	1527
0.017514801	µm^3	Surface	1	Class B	1529
0.153230995	µm^3	Surface	1	Class B	1530
0.039614599	µm^3	Surface	1	Class B	1531
0.301144987	µm^3	Surface	1	Class B	1533
0.0553867	µm^3	Surface	1	Class B	1534
0.107472003	µm^3	Surface	1	Class A	1535
0.049793001	µm^3	Surface	1	Class B	1537
0.085372597	µm^3	Surface	1	Class A	1542
0.067949302	µm^3	Surface	1	Class A	1543
0.235944003	µm^3	Surface	1	Class B	1545
0.028152	µm^3	Surface	1	Class A	1546
0.121320002	µm^3	Surface	1	Class A	1547
0.0234752	µm^3	Surface	1	Class C	1549
0.135900006	µm^3	Surface	1	Class B	1551
0.186517999	µm^3	Surface	1	Class A	1552
0.020082399	µm^3	Surface	1	Class A	1553
0.311322987	µm^3	Surface	1	Class B	1554
0.119576	µm^3	Surface	1	Class B	1555
0.274183005	µm^3	Surface	1	Class A	1557
0.107931003	µm^3	Surface	1	Class B	1559
0.062264699	µm^3	Surface	1	Class A	1561
0.041907199	µm^3	Surface	1	Class A	1565
2.205379963	µm^3	Surface	1	Class A	1568
0.0331036	µm^3	Surface	1	Class A	1574
0.176155999	µm^3	Surface	1	Class B	1577
0.0354877	µm^3	Surface	1	Class B	1581
0.252267003	µm^3	Surface	1	Class B	1582
0.419894993	µm^3	Surface	1	Class B	1584
0.024483999	µm^3	Surface	1	Class C	1585
0.197888002	µm^3	Surface	1	Class A	1586
0.0119211	µm^3	Surface	1	Class C	1587
0.038880501	µm^3	Surface	1	Class B	1592
0.015772499	µm^3	Surface	1	Class A	1593
0.090507798	µm^3	Surface	1	Class B	1596
0.057587601	µm^3	Surface	1	Class B	1599
0.143877	µm^3	Surface	1	Class A	1603
0.475831985	µm^3	Surface	1	Class C	1605
0.0145803	µm^3	Surface	1	Class B	1606
0.348917991	µm^3	Surface	1	Class B	1607
0.831077993	µm^3	Surface	1	Class A	1608
0.876560986	µm^3	Surface	1	Class B	1613
0.033103801	µm^3	Surface	1	Class A	1614
0.082988396	µm^3	Surface	1	Class B	1615
0.089591302	µm^3	Surface	1	Class A	1616
0.0487842	µm^3	Surface	1	Class C	1620
0.102705002	µm^3	Surface	1	Class B	1621
0.498573005	µm^3	Surface	1	Class B	1622
0.155524001	µm^3	Surface	1	Class B	1626
0.010087	µm^3	Surface	1	Class B	1628
0.0120127	µm^3	Surface	1	Class B	1629
0.0113708	µm^3	Surface	1	Class B	1638
0.0102705	µm^3	Surface	1	Class B	1639
0.406964988	µm^3	Surface	1	Class A	1640
0.0121045	µm^3	Surface	1	Class C	1642
0.0110956	µm^3	Surface	1	Class B	1643
0.0279686	µm^3	Surface	1	Class B	1645
0.279134989	µm^3	Surface	1	Class B	1651
0.278768986	µm^3	Surface	1	Class B	1653
0.0564868	µm^3	Surface	1	Class A	1657
0.0107288	µm^3	Surface	1	Class A	1658
0.044016	µm^3	Surface	1	Class B	1659
0.047775902	µm^3	Surface	1	Class A	1663
0.78192699	µm^3	Surface	1	Class B	1664
0.029252199	µm^3	Surface	1	Class C	1665
0.0124713	µm^3	Surface	1	Class A	1666
0.075652502	µm^3	Surface	1	Class B	1667
0.0992193	µm^3	Surface	1	Class B	1668
0.111506999	µm^3	Surface	1	Class B	1669
0.0197156	µm^3	Surface	1	Class A	1671
0.800998986	µm^3	Surface	1	Class A	1673
0.296557993	µm^3	Surface	1	Class A	1681
0.287021011	µm^3	Surface	1	Class A	1684
0.162034005	µm^3	Surface	1	Class A	1685
0.093350999	µm^3	Surface	1	Class A	1688
0.365240991	µm^3	Surface	1	Class B	1690
0.053185601	µm^3	Surface	1	Class A	1691
0.0152223	µm^3	Surface	1	Class B	1692
0.010087	µm^3	Surface	1	Class B	1694
2.205290079	µm^3	Surface	1	Class A	1695
0.041907098	µm^3	Surface	1	Class B	1696
0.0266848	µm^3	Surface	1	Class C	1698
0.0184319	µm^3	Surface	1	Class C	1699
0.017147901	µm^3	Surface	1	Class C	1700
0.101604	µm^3	Surface	1	Class B	1701
0.0362214	µm^3	Surface	1	Class B	1702
0.0404399	µm^3	Surface	1	Class B	1703
0.232368007	µm^3	Surface	1	Class A	1704
0.0234752	µm^3	Surface	1	Class B	1707
0.091333002	µm^3	Surface	1	Class A	1708
0.075927898	µm^3	Surface	1	Class B	1710
0.018890301	µm^3	Surface	1	Class B	1712
0.277850986	µm^3	Surface	1	Class A	1714
0.111506999	µm^3	Surface	1	Class B	1717
0.125354007	µm^3	Surface	1	Class C	1720
0.045300201	µm^3	Surface	1	Class B	1721
0.020265801	µm^3	Surface	1	Class A	1727
0.597150981	µm^3	Surface	1	Class A	1729
0.0522689	µm^3	Surface	1	Class A	1730
0.056304	µm^3	Surface	1	Class A	1731
0.157907993	µm^3	Surface	1	Class B	1733
0.323545009	µm^3	Surface	1	Class B	1738
0.036404699	µm^3	Surface	1	Class A	1739
0.0191653	µm^3	Surface	1	Class B	1741
0.0994028	µm^3	Surface	1	Class B	1742
0.130397007	µm^3	Surface	1	Class A	1744
0.042548999	µm^3	Surface	1	Class B	1745
0.0218246	µm^3	Surface	1	Class B	1748
0.022925099	µm^3	Surface	1	Class B	1749
0.010729	µm^3	Surface	1	Class B	1750
0.0121043	µm^3	Surface	1	Class B	1751
0.197062999	µm^3	Surface	1	Class B	1752
0.046399999	µm^3	Surface	1	Class B	1753
0.343782991	µm^3	Surface	1	Class A	1755
0.283445001	µm^3	Surface	1	Class A	1757
0.018065	µm^3	Surface	1	Class A	1758
0.0998611	µm^3	Surface	1	Class B	1765
0.040072799	µm^3	Surface	1	Class B	1766
0.282070011	µm^3	Surface	1	Class A	1768
0.0102704	µm^3	Surface	1	Class C	1771
0.109398	µm^3	Surface	1	Class B	1776
0.100045003	µm^3	Surface	1	Class A	1783
0.0124711	µm^3	Surface	1	Class B	1785
0.0163226	µm^3	Surface	1	Class C	1786
0.40733099	µm^3	Surface	1	Class B	1788
0.098394103	µm^3	Surface	1	Class C	1790
0.068133198	µm^3	Surface	1	Class B	1791
0.049976502	µm^3	Surface	1	Class B	1792
0.043465599	µm^3	Surface	1	Class B	1793
0.0110957	µm^3	Surface	1	Class C	1797
0.127095997	µm^3	Surface	1	Class A	1798
0.706641018	µm^3	Surface	1	Class A	1799
0.0163227	µm^3	Surface	1	Class B	1803
0.0212743	µm^3	Surface	1	Class B	1805
2.978329897	µm^3	Surface	1	Class A	1807
0.112424001	µm^3	Surface	1	Class B	1808
0.143969998	µm^3	Surface	1	Class B	1811
0.0107289	µm^3	Surface	1	Class B	1815
0.329661995	µm^3	Surface	1	Class B	1816
0.0551119	µm^3	Surface	1	Class C	1822
0.113523997	µm^3	Surface	1	Class B	1823
0.0145802	µm^3	Surface	1	Class C	1824
0.030169399	µm^3	Surface	1	Class B	1825
1.252529979	µm^3	Surface	1	Class A	1833
0.0449332	µm^3	Surface	1	Class B	1835
0.143968999	µm^3	Surface	1	Class A	1837
0.187527001	µm^3	Surface	1	Class B	1838
0.027693599	µm^3	Surface	1	Class C	1840
0.185141996	µm^3	Surface	1	Class B	1842
0.120585002	µm^3	Surface	1	Class B	1843
0.0124711	µm^3	Surface	1	Class A	1844
0.0103622	µm^3	Surface	1	Class A	1845
0.063639797	µm^3	Surface	1	Class B	1846
0.091883898	µm^3	Surface	1	Class A	1848
0.338463992	µm^3	Surface	1	Class A	1850
0.255017996	µm^3	Surface	1	Class A	1851
0.0689587	µm^3	Surface	1	Class C	1857
0.064281598	µm^3	Surface	1	Class C	1858
0.042273499	µm^3	Surface	1	Class B	1859
0.0120126	µm^3	Surface	1	Class B	1863
0.962576985	µm^3	Surface	1	Class B	1866
0.152588993	µm^3	Surface	1	Class B	1868
0.0243007	µm^3	Surface	1	Class B	1869
0.0867486	µm^3	Surface	1	Class B	1872
0.121777996	µm^3	Surface	1	Class B	1874
0.405499011	µm^3	Surface	1	Class B	1876
0.037688602	µm^3	Surface	1	Class B	1877
0.038972698	µm^3	Surface	1	Class B	1879
0.010087	µm^3	Surface	1	Class A	1880
0.188535005	µm^3	Surface	1	Class B	1881
0.047133598	µm^3	Surface	1	Class B	1882
2.128449917	µm^3	Surface	1	Class B	1886
0.412925005	µm^3	Surface	1	Class B	1887
0.028885599	µm^3	Surface	1	Class B	1888
0.070334002	µm^3	Surface	1	Class B	1890
0.0141217	µm^3	Surface	1	Class B	1891
0.0158641	µm^3	Surface	1	Class B	1892
0.032645401	µm^3	Surface	1	Class B	1893
0.0101787	µm^3	Surface	1	Class A	1895
0.134249002	µm^3	Surface	1	Class B	1896
0.62640202	µm^3	Surface	1	Class A	1900
0.074643999	µm^3	Surface	1	Class B	1901
0.0438325	µm^3	Surface	1	Class A	1903
0.129939005	µm^3	Surface	1	Class B	1906
0.075744197	µm^3	Surface	1	Class B	1909
0.165059	µm^3	Surface	1	Class B	1910
0.0172396	µm^3	Surface	1	Class A	1911
0.207058996	µm^3	Surface	1	Class B	1913
0.398620009	µm^3	Surface	1	Class B	1914
0.0826215	µm^3	Surface	1	Class B	1915
0.175055996	µm^3	Surface	1	Class C	1917
0.0160475	µm^3	Surface	1	Class A	1918
0.184226006	µm^3	Surface	1	Class C	1919
0.0120128	µm^3	Surface	1	Class B	1920
0.085373104	µm^3	Surface	1	Class A	1922
0.509851992	µm^3	Surface	1	Class C	1924
1.629969954	µm^3	Surface	1	Class A	1925
0.018064801	µm^3	Surface	1	Class B	1927
0.077394702	µm^3	Surface	1	Class A	1929
0.472624004	µm^3	Surface	1	Class A	1931
0.026226001	µm^3	Surface	1	Class B	1933
0.029619001	µm^3	Surface	1	Class C	1934
0.0139384	µm^3	Surface	1	Class C	1935
0.401463002	µm^3	Surface	1	Class B	1936
0.065473698	µm^3	Surface	1	Class B	1941
0.026226301	µm^3	Surface	1	Class B	1942
0.143143997	µm^3	Surface	1	Class A	1949
0.063915104	µm^3	Surface	1	Class C	1950
0.428606987	µm^3	Surface	1	Class B	1954
0.019440301	µm^3	Surface	1	Class B	1955
0.378628999	µm^3	Surface	1	Class B	1960
0.023750201	µm^3	Surface	1	Class B	1963
0.0216412	µm^3	Surface	1	Class C	1964
0.128747001	µm^3	Surface	1	Class C	1967
0.035121001	µm^3	Surface	1	Class C	1968
0.063914903	µm^3	Surface	1	Class B	1970
0.0317281	µm^3	Surface	1	Class B	1972
0.0185233	µm^3	Surface	1	Class B	1973
0.0136633	µm^3	Surface	1	Class A	1975
0.040623099	µm^3	Surface	1	Class B	1976
0.019623701	µm^3	Surface	1	Class A	1977
0.230259001	µm^3	Surface	1	Class B	1978
0.374318987	µm^3	Surface	1	Class B	1979
0.0253093	µm^3	Surface	1	Class B	1981
0.418060988	µm^3	Surface	1	Class B	1982
0.302336991	µm^3	Surface	1	Class B	1984
0.077945001	µm^3	Surface	1	Class B	1985
0.026226301	µm^3	Surface	1	Class B	1986
0.067216396	µm^3	Surface	1	Class C	1989
0.166711003	µm^3	Surface	1	Class B	1990
0.319117993	µm^3	Surface	1	Class B	1992
0.031819999	µm^3	Surface	1	Class B	1993
0.067215897	µm^3	Surface	1	Class B	1994
0.183583006	µm^3	Surface	1	Class B	1995
0.327459991	µm^3	Surface	1	Class C	1998
0.299950987	µm^3	Surface	1	Class B	1999
0.064373702	µm^3	Surface	1	Class B	2002
0.205131993	µm^3	Surface	1	Class B	2006
0.143509999	µm^3	Surface	1	Class C	2008
0.046583399	µm^3	Surface	1	Class B	2009
0.174871996	µm^3	Surface	1	Class B	2012
0.042090502	µm^3	Surface	1	Class B	2013
0.0196239	µm^3	Surface	1	Class B	2014
0.370927006	µm^3	Surface	1	Class B	2016
0.0481424	µm^3	Surface	1	Class A	2018
0.0241172	µm^3	Surface	1	Class B	2019
0.41750899	µm^3	Surface	1	Class B	2020
0.151947007	µm^3	Surface	1	Class A	2023
0.076019399	µm^3	Surface	1	Class B	2024
0.058871299	µm^3	Surface	1	Class C	2025
0.0477756	µm^3	Surface	1	Class C	2028
0.043557599	µm^3	Surface	1	Class B	2029
0.061897401	µm^3	Surface	1	Class C	2030
0.0328287	µm^3	Surface	1	Class B	2031
0.024117099	µm^3	Surface	1	Class C	2032
0.051994301	µm^3	Surface	1	Class C	2035
0.464552999	µm^3	Surface	1	Class B	2036
0.0124713	µm^3	Surface	1	Class B	2037
0.011921	µm^3	Surface	1	Class B	2038
0.0149469	µm^3	Surface	1	Class B	2040
0.045483202	µm^3	Surface	1	Class B	2042
0.0119211	µm^3	Surface	1	Class B	2043
1.854709983	µm^3	Surface	1	Class A	2044
0.022007801	µm^3	Surface	1	Class B	2045
0.011921	µm^3	Surface	1	Class B	2048
0.021824701	µm^3	Surface	1	Class B	2049
0.0161392	µm^3	Surface	1	Class B	2051
0.072076499	µm^3	Surface	1	Class C	2054
0.0317281	µm^3	Surface	1	Class B	2056
0.105180003	µm^3	Surface	1	Class B	2059
0.0102705	µm^3	Surface	1	Class B	2060
0.011921	µm^3	Surface	1	Class B	2061
0.070792302	µm^3	Surface	1	Class A	2063
0.0115542	µm^3	Surface	1	Class C	2066
0.0108206	µm^3	Surface	1	Class C	2067
0.0157723	µm^3	Surface	1	Class B	2068
0.040898401	µm^3	Surface	1	Class A	2070
0.036129799	µm^3	Surface	1	Class B	2071
0.049426299	µm^3	Surface	1	Class B	2073
0.017606299	µm^3	Surface	1	Class C	2074
0.0135716	µm^3	Surface	1	Class B	2076
0.074185602	µm^3	Surface	1	Class C	2077
0.037046801	µm^3	Surface	1	Class A	2079
0.056212299	µm^3	Surface	1	Class B	2081
0.011921	µm^3	Surface	1	Class B	2089
0.0176981	µm^3	Surface	1	Class B	2090
0.123244002	µm^3	Surface	1	Class C	2091
0.342040986	µm^3	Surface	1	Class C	2093
0.169552997	µm^3	Surface	1	Class B	2094
0.316181988	µm^3	Surface	1	Class B	2096
0.017423	µm^3	Surface	1	Class B	2097
0.0153139	µm^3	Surface	1	Class B	2098
0.125905007	µm^3	Surface	1	Class C	2099
0.031178201	µm^3	Surface	1	Class B	2104
0.294173986	µm^3	Surface	1	Class B	2111
0.076844998	µm^3	Surface	1	Class B	2112
0.069141701	µm^3	Surface	1	Class B	2113
0.059880398	µm^3	Surface	1	Class B	2114
0.0174229	µm^3	Surface	1	Class B	2115
0.0174229	µm^3	Surface	1	Class B	2117
0.166344002	µm^3	Surface	1	Class B	2118
0.210451007	µm^3	Surface	1	Class B	2119
0.030627601	µm^3	Surface	1	Class C	2123
0.0218245	µm^3	Surface	1	Class B	2124
0.0172395	µm^3	Surface	1	Class B	2125
[truncated: 12,776 more rows]
