# Supplementary material for: Programmable artificial RNA condensates in mammalian cells
Source: Nat Nanotechnol. 2026 Apr 29;21(6):821–30. doi: 10.1038/s41565-026-02164-7 (PMC13293865; doi:10.1038/s41565-026-02164-7)
Supplement: Supplementary file 5 — Condensate volume and number quantification, as well as CCDFs, shown in Fig. 3. [file 41565_2026_2164_MOESM5_ESM.zip › Source Data Fig. 3/Condensate volume and number (Figure 3)/Condensate volume/10nt 5A Broccoli/inside/20250502_10ntABr_NucDFHBI40uM_20-40_sample1_1_1_inside.xls]

## Sheet: Detailed
Detailed
Volume	Unit	Category	Time	Inside	ID
14.3526	µm^3	Surface	1	Class B	1
0.20929	µm^3	Surface	1	Class B	2
0.359055	µm^3	Surface	1	Class B	3
12.0597	µm^3	Surface	1	Class B	4
1.12052	µm^3	Surface	1	Class B	5
0.287564	µm^3	Surface	1	Class B	7
0.493115	µm^3	Surface	1	Class B	8
1.58595	µm^3	Surface	1	Class B	9
52.0138	µm^3	Surface	1	Class B	10
