# Supplementary material for: Programmable artificial RNA condensates in mammalian cells
Source: Nat Nanotechnol. 2026 Apr 29;21(6):821–30. doi: 10.1038/s41565-026-02164-7 (PMC13293865; doi:10.1038/s41565-026-02164-7)
Supplement: Supplementary file 5 — Condensate volume and number quantification, as well as CCDFs, shown in Fig. 3. [file 41565_2026_2164_MOESM5_ESM.zip › Source Data Fig. 3/Condensate volume and number (Figure 3)/Condensate volume/10nt 5A Broccoli/inside/20250502_10ntABr_NucDFHBI40uM_20-40_sample1_1_2_inside.xls]

## Sheet: Detailed
Detailed
Volume	Unit	Category	Time	Inside	ID
0.979434	µm^3	Surface	1	Class B	1
0.515261	µm^3	Surface	1	Class B	2
0.898906	µm^3	Surface	1	Class B	3
0.710355	µm^3	Surface	1	Class B	4
0.243067	µm^3	Surface	1	Class B	5
0.4174	µm^3	Surface	1	Class B	6
0.860493	µm^3	Surface	1	Class B	7
0.6186	µm^3	Surface	1	Class B	8
0.0840365	µm^3	Surface	1	Class B	9
0.315711	µm^3	Surface	1	Class B	10
0.186657	µm^3	Surface	1	Class B	12
0.339269	µm^3	Surface	1	Class B	13
0.131348	µm^3	Surface	1	Class B	14
1.03762	µm^3	Surface	1	Class B	15
0.206688	µm^3	Surface	1	Class B	16
0.679957	µm^3	Surface	1	Class B	17
0.0912061	µm^3	Surface	1	Class B	18
0.60055	µm^3	Surface	1	Class A	19
0.118559	µm^3	Surface	1	Class B	21
0.4738	µm^3	Surface	1	Class A	22
0.0269298	µm^3	Surface	1	Class A	23
0.118258	µm^3	Surface	1	Class A	24
0.243164	µm^3	Surface	1	Class A	25
0.235189	µm^3	Surface	1	Class A	26
15.8111	µm^3	Surface	1	Class A	27
0.0539034	µm^3	Surface	1	Class A	28
1.0432	µm^3	Surface	1	Class A	29
0.365792	µm^3	Surface	1	Class A	30
16.7777	µm^3	Surface	1	Class A	31
38.3931	µm^3	Surface	1	Class A	32
0.183547	µm^3	Surface	1	Class A	33
6.83203	µm^3	Surface	1	Class A	35
0.311274	µm^3	Surface	1	Class A	39
14.061	µm^3	Surface	1	Class A	40
