# Supplementary material for: Programmable artificial RNA condensates in mammalian cells
Source: Nat Nanotechnol. 2026 Apr 29;21(6):821–30. doi: 10.1038/s41565-026-02164-7 (PMC13293865; doi:10.1038/s41565-026-02164-7)
Supplement: Supplementary file 5 — Condensate volume and number quantification, as well as CCDFs, shown in Fig. 3. [file 41565_2026_2164_MOESM5_ESM.zip › Source Data Fig. 3/Condensate volume and number (Figure 3)/Condensate volume/10nt 5A Broccoli/inside/20250502_10ntABr_NucDFHBI40uM_20-40_sample1_1_3_3 cells_inside.xls]

## Sheet: Detailed
Detailed
Volume	Unit	Category	Time	Inside	ID
0.0297308	µm^3	Surface	1	Class B	0
0.117625	µm^3	Surface	1	Class B	2
0.28379	µm^3	Surface	1	Class B	3
0.238845	µm^3	Surface	1	Class B	4
0.0226236	µm^3	Surface	1	Class B	5
0.0305026	µm^3	Surface	1	Class B	6
0.180766	µm^3	Surface	1	Class B	7
0.198164	µm^3	Surface	1	Class B	8
0.261489	µm^3	Surface	1	Class B	9
0.242215	µm^3	Surface	1	Class B	10
0.249352	µm^3	Surface	1	Class B	11
0.946827	µm^3	Surface	1	Class B	12
0.142162	µm^3	Surface	1	Class B	13
0.139346	µm^3	Surface	1	Class B	14
4.53669	µm^3	Surface	1	Class B	15
0.26492	µm^3	Surface	1	Class B	16
0.207137	µm^3	Surface	1	Class B	18
0.268505	µm^3	Surface	1	Class C	20
0.447021	µm^3	Surface	1	Class B	21
2.73035	µm^3	Surface	1	Class B	22
14.8968	µm^3	Surface	1	Class C	28
117.84	µm^3	Surface	1	Class A	29
71.8132	µm^3	Surface	1	Class C	34
6.32641	µm^3	Surface	1	Class C	39
