# Supplementary material for: Programmable artificial RNA condensates in mammalian cells
Source: Nat Nanotechnol. 2026 Apr 29;21(6):821–30. doi: 10.1038/s41565-026-02164-7 (PMC13293865; doi:10.1038/s41565-026-02164-7)
Supplement: Supplementary file 5 — Condensate volume and number quantification, as well as CCDFs, shown in Fig. 3. [file 41565_2026_2164_MOESM5_ESM.zip › Source Data Fig. 3/Condensate volume and number (Figure 3)/Condensate volume/10nt 5A Broccoli/inside/20250502_10ntABr_NucDFHBI40uM_20-40_sample1_2_3_inside.xls]

## Sheet: Detailed
Detailed
Volume	Unit	Category	Time	Inside	ID
0.537983	µm^3	Surface	1	Class A	0
19.6336	µm^3	Surface	1	Class A	1
13.4985	µm^3	Surface	1	Class A	2
11.0596	µm^3	Surface	1	Class A	5
0.60583	µm^3	Surface	1	Class A	6
0.546052	µm^3	Surface	1	Class A	7
8.22344	µm^3	Surface	1	Class A	12
0.940632	µm^3	Surface	1	Class A	13
1.16576	µm^3	Surface	1	Class A	14
0.585611	µm^3	Surface	1	Class A	15
