# Supplementary material for: Programmable artificial RNA condensates in mammalian cells
Source: Nat Nanotechnol. 2026 Apr 29;21(6):821–30. doi: 10.1038/s41565-026-02164-7 (PMC13293865; doi:10.1038/s41565-026-02164-7)
Supplement: Supplementary file 5 — Condensate volume and number quantification, as well as CCDFs, shown in Fig. 3. [file 41565_2026_2164_MOESM5_ESM.zip › Source Data Fig. 3/Condensate volume and number (Figure 3)/Condensate volume/10nt 5A Broccoli/inside/20250502_10ntABr_NucDFHBI40uM_20-40_sample1_3_2_3 cells_inside.xls]

## Sheet: Detailed
Detailed
Volume	Unit	Category	Time	Inside	ID
11.9085	µm^3	Surface	1	Class B	1
0.744294	µm^3	Surface	1	Class B	2
1.23947	µm^3	Surface	1	Class B	6
0.406218	µm^3	Surface	1	Class B	7
7.90424	µm^3	Surface	1	Class B	9
10.5557	µm^3	Surface	1	Class B	10
21.9432	µm^3	Surface	1	Class C	12
46.7078	µm^3	Surface	1	Class C	13
0.42172	µm^3	Surface	1	Class A	15
10.7872	µm^3	Surface	1	Class C	16
11.8102	µm^3	Surface	1	Class A	19
37.8929	µm^3	Surface	1	Class A	21
16.5876	µm^3	Surface	1	Class A	22
10.3861	µm^3	Surface	1	Class A	23
