# Supplementary material for: Programmable artificial RNA condensates in mammalian cells
Source: Nat Nanotechnol. 2026 Apr 29;21(6):821–30. doi: 10.1038/s41565-026-02164-7 (PMC13293865; doi:10.1038/s41565-026-02164-7)
Supplement: Supplementary file 5 — Condensate volume and number quantification, as well as CCDFs, shown in Fig. 3. [file 41565_2026_2164_MOESM5_ESM.zip › Source Data Fig. 3/Condensate volume and number (Figure 3)/Condensate volume/10nt 5A Broccoli/inside/20250502_10ntABr_NucDFHBI40uM_20-40_sample2_1_2_2 cells_inside.xls]

## Sheet: Detailed
Detailed
Volume	Unit	Category	Time	Inside	ID
28.4458	µm^3	Surface	1	Class B	7
6.70109	µm^3	Surface	1	Class B	9
6.22414	µm^3	Surface	1	Class B	11
16.3908	µm^3	Surface	1	Class B	13
0.324488	µm^3	Surface	1	Class A	14
0.339184	µm^3	Surface	1	Class A	15
0.393034	µm^3	Surface	1	Class A	17
5.28347	µm^3	Surface	1	Class A	18
4.90485	µm^3	Surface	1	Class A	19
0.170105	µm^3	Surface	1	Class A	21
0.220528	µm^3	Surface	1	Class A	22
14.6559	µm^3	Surface	1	Class A	23
0.216979	µm^3	Surface	1	Class A	24
8.39081	µm^3	Surface	1	Class A	25
31.6021	µm^3	Surface	1	Class A	26
2.23542	µm^3	Surface	1	Class A	27
6.12018	µm^3	Surface	1	Class A	28
7.77996	µm^3	Surface	1	Class B	30
