# Supplementary material for: Programmable artificial RNA condensates in mammalian cells
Source: Nat Nanotechnol. 2026 Apr 29;21(6):821–30. doi: 10.1038/s41565-026-02164-7 (PMC13293865; doi:10.1038/s41565-026-02164-7)
Supplement: Supplementary file 5 — Condensate volume and number quantification, as well as CCDFs, shown in Fig. 3. [file 41565_2026_2164_MOESM5_ESM.zip › Source Data Fig. 3/Condensate volume and number (Figure 3)/Condensate volume/10nt 5A Broccoli/inside/20250502_10ntABr_NucDFHBI40uM_20-40_sample2_2_1_3 cells_inside.xls]

## Sheet: Detailed
Detailed
Volume	Unit	Category	Time	Inside	ID
0.137145	µm^3	Surface	1	Class A	5
1.27658	µm^3	Surface	1	Class A	6
0.92412	µm^3	Surface	1	Class A	7
16.7771	µm^3	Surface	1	Class A	9
0.161635	µm^3	Surface	1	Class A	10
14.558	µm^3	Surface	1	Class A	11
21.7377	µm^3	Surface	1	Class A	12
0.54894	µm^3	Surface	1	Class A	13
0.105592	µm^3	Surface	1	Class A	16
0.214177	µm^3	Surface	1	Class A	17
0.0656875	µm^3	Surface	1	Class A	18
0.0721942	µm^3	Surface	1	Class A	19
