# Supplementary material for: Programmable artificial RNA condensates in mammalian cells
Source: Nat Nanotechnol. 2026 Apr 29;21(6):821–30. doi: 10.1038/s41565-026-02164-7 (PMC13293865; doi:10.1038/s41565-026-02164-7)
Supplement: Supplementary file 5 — Condensate volume and number quantification, as well as CCDFs, shown in Fig. 3. [file 41565_2026_2164_MOESM5_ESM.zip › Source Data Fig. 3/Condensate volume and number (Figure 3)/Condensate volume/10nt 5A Broccoli/inside/20250502_10ntABr_NucDFHBI40uM_20-40_sample3_1_1_3 cells_inside.xls]

## Sheet: Detailed
Detailed
Volume	Unit	Category	Time	Inside	ID
7.255	µm^3	Surface	1	Class C	0
6.28804	µm^3	Surface	1	Class C	1
0.268138	µm^3	Surface	1	Class C	3
9.36932	µm^3	Surface	1	Class C	4
9.26026	µm^3	Surface	1	Class C	5
1.85526	µm^3	Surface	1	Class C	6
4.38475	µm^3	Surface	1	Class C	7
0.211267	µm^3	Surface	1	Class B	9
120.65	µm^3	Surface	1	Class A	11
3.93011	µm^3	Surface	1	Class C	12
5.30607	µm^3	Surface	1	Class C	13
146.928	µm^3	Surface	1	Class B	14
0.852067	µm^3	Surface	1	Class B	15
