# Supplementary material for: Programmable artificial RNA condensates in mammalian cells
Source: Nat Nanotechnol. 2026 Apr 29;21(6):821–30. doi: 10.1038/s41565-026-02164-7 (PMC13293865; doi:10.1038/s41565-026-02164-7)
Supplement: Supplementary file 5 — Condensate volume and number quantification, as well as CCDFs, shown in Fig. 3. [file 41565_2026_2164_MOESM5_ESM.zip › Source Data Fig. 3/Condensate volume and number (Figure 3)/Condensate volume/10nt 5A Broccoli/inside/20250502_10ntABr_NucDFHBI40uM_20-40_sample3_1_4_2 cells_inside.xls]

## Sheet: Detailed
Detailed
Volume	Unit	Category	Time	Inside	ID
42.3562	µm^3	Surface	1	Class B	0
45.2959	µm^3	Surface	1	Class B	3
4.23487	µm^3	Surface	1	Class A	4
16.8377	µm^3	Surface	1	Class A	5
20.74	µm^3	Surface	1	Class A	6
6.27919	µm^3	Surface	1	Class B	9
27.0711	µm^3	Surface	1	Class A	11
14.7824	µm^3	Surface	1	Class A	12
