# Supplementary material for: Programmable artificial RNA condensates in mammalian cells
Source: Nat Nanotechnol. 2026 Apr 29;21(6):821–30. doi: 10.1038/s41565-026-02164-7 (PMC13293865; doi:10.1038/s41565-026-02164-7)
Supplement: Supplementary file 5 — Condensate volume and number quantification, as well as CCDFs, shown in Fig. 3. [file 41565_2026_2164_MOESM5_ESM.zip › Source Data Fig. 3/Condensate volume and number (Figure 3)/Condensate volume/10nt 5A Broccoli/inside/20250502_10ntABr_NucDFHBI40uM_20-40_sample3_2_1_inside.xls]

## Sheet: Detailed
Detailed
Volume	Unit	Category	Time	Inside	ID
0.650974	µm^3	Surface	1	Class A	0
2.09905	µm^3	Surface	1	Class A	1
3.66252	µm^3	Surface	1	Class A	3
0.330617	µm^3	Surface	1	Class A	4
15.0474	µm^3	Surface	1	Class A	5
0.18209	µm^3	Surface	1	Class A	6
0.0498815	µm^3	Surface	1	Class A	7
3.33357	µm^3	Surface	1	Class A	10
0.816116	µm^3	Surface	1	Class A	11
0.0681832	µm^3	Surface	1	Class A	12
0.185096	µm^3	Surface	1	Class A	13
