# Supplementary material for: Programmable artificial RNA condensates in mammalian cells
Source: Nat Nanotechnol. 2026 Apr 29;21(6):821–30. doi: 10.1038/s41565-026-02164-7 (PMC13293865; doi:10.1038/s41565-026-02164-7)
Supplement: Supplementary file 5 — Condensate volume and number quantification, as well as CCDFs, shown in Fig. 3. [file 41565_2026_2164_MOESM5_ESM.zip › Source Data Fig. 3/Condensate volume and number (Figure 3)/Condensate volume/10nt 5A Broccoli/inside/20250502_10ntABr_NucDFHBI40uM_20-40_sample3_2_2_2 cells_inside.xls]

## Sheet: Detailed
Detailed
Volume	Unit	Category	Time	Inside	ID
1.42724	µm^3	Surface	1	Class B	1
0.558876	µm^3	Surface	1	Class B	2
1.91448	µm^3	Surface	1	Class B	5
0.654721	µm^3	Surface	1	Class B	6
0.802686	µm^3	Surface	1	Class B	9
0.345076	µm^3	Surface	1	Class A	10
0.603198	µm^3	Surface	1	Class A	12
0.812195	µm^3	Surface	1	Class A	20
4.23091	µm^3	Surface	1	Class A	21
2.87184	µm^3	Surface	1	Class A	22
1.30716	µm^3	Surface	1	Class B	29
1.92347	µm^3	Surface	1	Class B	30
9.55443	µm^3	Surface	1	Class B	31
0.404881	µm^3	Surface	1	Class B	32
7.07517	µm^3	Surface	1	Class A	33
1.78073	µm^3	Surface	1	Class B	34
6.22988	µm^3	Surface	1	Class A	35
0.576911	µm^3	Surface	1	Class A	36
0.0520341	µm^3	Surface	1	Class B	37
1.91327	µm^3	Surface	1	Class B	38
3.38686	µm^3	Surface	1	Class A	39
1.75234	µm^3	Surface	1	Class B	40
1.57362	µm^3	Surface	1	Class A	43
4.62941	µm^3	Surface	1	Class B	45
1.06523	µm^3	Surface	1	Class A	46
0.618186	µm^3	Surface	1	Class B	47
7.02976	µm^3	Surface	1	Class A	51
2.68232	µm^3	Surface	1	Class A	52
