# Supplementary material for: Programmable artificial RNA condensates in mammalian cells
Source: Nat Nanotechnol. 2026 Apr 29;21(6):821–30. doi: 10.1038/s41565-026-02164-7 (PMC13293865; doi:10.1038/s41565-026-02164-7)
Supplement: Supplementary file 5 — Condensate volume and number quantification, as well as CCDFs, shown in Fig. 3. [file 41565_2026_2164_MOESM5_ESM.zip › Source Data Fig. 3/Condensate volume and number (Figure 3)/Condensate volume/10nt 5A Broccoli/inside/20250502_10ntABr_NucDFHBI40uM_20-40_sample3_3_1_2 cells_inside.xls]

## Sheet: Detailed
Detailed
Volume	Unit	Category	Time	Inside	ID
0.0375339	µm^3	Surface	1	Class B	0
0.412311	µm^3	Surface	1	Class B	1
0.6587	µm^3	Surface	1	Class B	2
0.578105	µm^3	Surface	1	Class B	3
1.15272	µm^3	Surface	1	Class B	4
0.721759	µm^3	Surface	1	Class B	5
3.2232	µm^3	Surface	1	Class B	6
4.47984	µm^3	Surface	1	Class B	7
33.5751	µm^3	Surface	1	Class A	9
7.63376	µm^3	Surface	1	Class A	10
10.1119	µm^3	Surface	1	Class A	11
18.1562	µm^3	Surface	1	Class A	12
18.6951	µm^3	Surface	1	Class A	13
