# Supplementary material for: Programmable artificial RNA condensates in mammalian cells
Source: Nat Nanotechnol. 2026 Apr 29;21(6):821–30. doi: 10.1038/s41565-026-02164-7 (PMC13293865; doi:10.1038/s41565-026-02164-7)
Supplement: Supplementary file 5 — Condensate volume and number quantification, as well as CCDFs, shown in Fig. 3. [file 41565_2026_2164_MOESM5_ESM.zip › Source Data Fig. 3/Condensate volume and number (Figure 3)/Condensate volume/10nt 5A Broccoli/inside.csv]

Cell	Class	Average volume
sample_inside	Class B	9.164621747202343
sample_inside	Class A	5.970658630365506
sample_inside	Class B	0.46858708477682537
sample_inside	Class A	117.83999633789062
sample_inside	Class B	0.5931345391038217
sample_inside	Class C	23.326229192316532
sample_inside	Class A	163.0189971923828
sample_inside	Class B	15.275100231170654
sample_inside	Class A	5.679700815677643
sample_inside	Class A	3.3598653177420297
sample_inside	Class A	15.419703763723373
sample_inside	Class B	5.4597370227177935
sample_inside	Class C	26.479400316874187
sample_inside	Class B	4.253489679523876
sample_inside	Class A	5.758234513493685
sample_inside	Class B	13.10835828781128
sample_inside	Class A	1.7183433711528777
sample_inside	Class B	3.8439249396324158
sample_inside	Class A	4.71490578353405
sample_inside	Class B	6.418112933635712
sample_inside	Class B	9.522607505321503
sample_inside	Class A	120.6500015258789
sample_inside	Class B	49.330442587534584
sample_inside	Class C	5.324105282624562
sample_inside	Class A	7.165320158004761
sample_inside	Class B	114.24500274658203
sample_inside	Class B	26.146650314331055
sample_inside	Class A	16.73321399688721
sample_inside	Class B	31.31042989095052
sample_inside	Class A	2.4023180099373516
sample_inside	Class A	2.9602284270983477
sample_inside	Class B	1.9529275906582673
sample_inside	Class A	9.480643882602454
sample_inside	Class A	3.6125792115926743
sample_inside	Class A	7.009185793995857
sample_inside	Class A	17.63441228866577
sample_inside	Class B	1.4080210914835334
sample_inside	Class A	1.9980135813355446
sample_inside	Class B	2.257730007171631
