# Supplementary material for: Programmable artificial RNA condensates in mammalian cells
Source: Nat Nanotechnol. 2026 Apr 29;21(6):821–30. doi: 10.1038/s41565-026-02164-7 (PMC13293865; doi:10.1038/s41565-026-02164-7)
Supplement: Supplementary file 5 — Condensate volume and number quantification, as well as CCDFs, shown in Fig. 3. [file 41565_2026_2164_MOESM5_ESM.zip › Source Data Fig. 3/Condensate volume and number (Figure 3)/Condensate volume/10nt 5A Broccoli/outside/20250502_10ntABr_NucDFHBI40uM_20-40_sample1_1_1_outside.xls]

## Sheet: Detailed
Detailed
Volume	Unit	Category	Time	Outside	ID
0.0525442	µm^3	Surface	1	Class A	0
0.0987611	µm^3	Surface	1	Class A	2
0.222097	µm^3	Surface	1	Class A	3
0.0507101	µm^3	Surface	1	Class A	4
0.0165977	µm^3	Surface	1	Class A	5
0.0634566	µm^3	Surface	1	Class A	6
0.134341	µm^3	Surface	1	Class A	8
0.273084	µm^3	Surface	1	Class A	9
0.038881	µm^3	Surface	1	Class A	10
0.0784037	µm^3	Surface	1	Class A	12
0.0386975	µm^3	Surface	1	Class A	14
0.0827135	µm^3	Surface	1	Class A	15
0.0376887	µm^3	Surface	1	Class A	19
0.0209076	µm^3	Surface	1	Class A	20
0.033012	µm^3	Surface	1	Class A	30
0.196788	µm^3	Surface	1	Class A	31
0.0135716	µm^3	Surface	1	Class A	34
0.0424571	µm^3	Surface	1	Class A	35
0.0199907	µm^3	Surface	1	Class A	36
0.0397061	µm^3	Surface	1	Class A	37
0.0216413	µm^3	Surface	1	Class A	41
0.521864	µm^3	Surface	1	Class A	42
0.0196238	µm^3	Surface	1	Class A	44
0.0683167	µm^3	Surface	1	Class A	45
0.129664	µm^3	Surface	1	Class A	47
0.373585	µm^3	Surface	1	Class A	49
0.0638234	µm^3	Surface	1	Class A	51
0.125721	µm^3	Surface	1	Class A	52
0.0926172	µm^3	Surface	1	Class A	53
0.0141218	µm^3	Surface	1	Class A	54
0.13865	µm^3	Surface	1	Class A	58
0.132506	µm^3	Surface	1	Class A	59
0.257586	µm^3	Surface	1	Class A	63
0.497656	µm^3	Surface	1	Class A	67
0.0135716	µm^3	Surface	1	Class A	68
0.288122	µm^3	Surface	1	Class A	69
0.0317283	µm^3	Surface	1	Class A	72
0.0198074	µm^3	Surface	1	Class A	73
0.0157724	µm^3	Surface	1	Class A	74
0.390642	µm^3	Surface	1	Class A	76
0.0673996	µm^3	Surface	1	Class A	78
0.0113709	µm^3	Surface	1	Class A	79
0.0211827	µm^3	Surface	1	Class A	83
0.017423	µm^3	Surface	1	Class A	84
0.0729015	µm^3	Surface	1	Class A	86
0.0160475	µm^3	Surface	1	Class A	87
0.168728	µm^3	Surface	1	Class A	90
0.295641	µm^3	Surface	1	Class A	91
0.0486927	µm^3	Surface	1	Class A	92
0.0271432	µm^3	Surface	1	Class A	95
0.0647404	µm^3	Surface	1	Class A	97
0.200273	µm^3	Surface	1	Class A	98
0.0751025	µm^3	Surface	1	Class A	108
0.010087	µm^3	Surface	1	Class A	115
0.108756	µm^3	Surface	1	Class A	119
0.188994	µm^3	Surface	1	Class A	121
0.0167811	µm^3	Surface	1	Class A	123
0.202749	µm^3	Surface	1	Class A	124
0.17423	µm^3	Surface	1	Class A	126
0.207609	µm^3	Surface	1	Class A	127
0.0102704	µm^3	Surface	1	Class A	128
0.0267765	µm^3	Surface	1	Class A	129
0.0407148	µm^3	Surface	1	Class A	131
0.190461	µm^3	Surface	1	Class A	132
0.0423654	µm^3	Surface	1	Class A	134
0.0228335	µm^3	Surface	1	Class A	138
0.0188902	µm^3	Surface	1	Class A	144
0.0152222	µm^3	Surface	1	Class A	145
0.0148555	µm^3	Surface	1	Class A	148
0.0381472	µm^3	Surface	1	Class A	149
0.0601371	µm^3	Surface	1	Class A	154
0.0430992	µm^3	Surface	1	Class A	155
0.198439	µm^3	Surface	1	Class A	159
0.0388808	µm^3	Surface	1	Class A	161
0.0934425	µm^3	Surface	1	Class A	163
0.0201739	µm^3	Surface	1	Class A	166
0.0453916	µm^3	Surface	1	Class A	167
0.011921	µm^3	Surface	1	Class A	168
0.0992196	µm^3	Surface	1	Class A	169
0.211644	µm^3	Surface	1	Class A	170
0.201924	µm^3	Surface	1	Class A	171
0.0124712	µm^3	Surface	1	Class A	178
0.174781	µm^3	Surface	1	Class A	181
0.182667	µm^3	Surface	1	Class A	182
0.753501	µm^3	Surface	1	Class A	183
0.213294	µm^3	Surface	1	Class A	185
0.159833	µm^3	Surface	1	Class A	186
0.0558452	µm^3	Surface	1	Class A	190
0.0303528	µm^3	Surface	1	Class A	197
0.022925	µm^3	Surface	1	Class A	198
0.0840891	µm^3	Surface	1	Class A	201
0.0124712	µm^3	Surface	1	Class A	202
0.010087	µm^3	Surface	1	Class A	203
0.0692336	µm^3	Surface	1	Class A	210
0.0200824	µm^3	Surface	1	Class A	211
0.0151305	µm^3	Surface	1	Class A	212
1.16156	µm^3	Surface	1	Class A	213
0.705541	µm^3	Surface	1	Class A	219
0.0445662	µm^3	Surface	1	Class A	220
0.0186151	µm^3	Surface	1	Class A	229
0.22008	µm^3	Surface	1	Class A	231
0.0341124	µm^3	Surface	1	Class A	237
0.0102704	µm^3	Surface	1	Class A	240
0.389359	µm^3	Surface	1	Class A	241
0.29289	µm^3	Surface	1	Class A	242
0.0675831	µm^3	Surface	1	Class A	243
0.011921	µm^3	Surface	1	Class A	246
0.154973	µm^3	Surface	1	Class A	247
0.0469505	µm^3	Surface	1	Class A	249
0.235027	µm^3	Surface	1	Class A	251
0.0328286	µm^3	Surface	1	Class A	252
0.204674	µm^3	Surface	1	Class A	253
0.0198072	µm^3	Surface	1	Class A	255
0.0296191	µm^3	Surface	1	Class A	258
0.026593	µm^3	Surface	1	Class A	262
0.0676748	µm^3	Surface	1	Class A	264
0.0517188	µm^3	Surface	1	Class A	267
0.0198989	µm^3	Surface	1	Class A	269
0.0154057	µm^3	Surface	1	Class A	272
0.257494	µm^3	Surface	1	Class A	273
0.141218	µm^3	Surface	1	Class A	278
0.122236	µm^3	Surface	1	Class A	280
0.123062	µm^3	Surface	1	Class A	290
0.0116459	µm^3	Surface	1	Class A	293
0.146445	µm^3	Surface	1	Class A	296
0.05502	µm^3	Surface	1	Class A	297
0.0950014	µm^3	Surface	1	Class A	298
0.0881238	µm^3	Surface	1	Class A	300
0.0331955	µm^3	Surface	1	Class A	306
0.062356	µm^3	Surface	1	Class A	308
0.215037	µm^3	Surface	1	Class A	309
0.146628	µm^3	Surface	1	Class A	310
0.201282	µm^3	Surface	1	Class A	311
0.0234752	µm^3	Surface	1	Class A	320
0.0727182	µm^3	Surface	1	Class A	322
0.186793	µm^3	Surface	1	Class A	329
0.0233835	µm^3	Surface	1	Class A	332
0.679682	µm^3	Surface	1	Class A	338
0.320217	µm^3	Surface	1	Class A	339
0.0163226	µm^3	Surface	1	Class A	345
0.0851894	µm^3	Surface	1	Class A	346
0.0159558	µm^3	Surface	1	Class A	350
5.12191	µm^3	Surface	1	Class A	354
0.198989	µm^3	Surface	1	Class A	355
0.22329	µm^3	Surface	1	Class A	358
0.0120127	µm^3	Surface	1	Class A	359
2.18237	µm^3	Surface	1	Class A	363
0.0223748	µm^3	Surface	1	Class A	365
0.0394311	µm^3	Surface	1	Class A	370
0.0145803	µm^3	Surface	1	Class A	373
0.330395	µm^3	Surface	1	Class A	379
0.0606138	µm^3	Surface	1	Class A	381
0.159833	µm^3	Surface	1	Class A	382
0.0209993	µm^3	Surface	1	Class A	384
2.33551	µm^3	Surface	1	Class A	389
0.135349	µm^3	Surface	1	Class A	390
0.162584	µm^3	Surface	1	Class A	391
0.155248	µm^3	Surface	1	Class A	395
0.0495181	µm^3	Surface	1	Class A	396
0.16506	µm^3	Surface	1	Class A	399
0.111232	µm^3	Surface	1	Class A	400
0.010087	µm^3	Surface	1	Class A	401
0.210085	µm^3	Surface	1	Class A	402
0.163868	µm^3	Surface	1	Class A	404
0.0711594	µm^3	Surface	1	Class A	406
0.0592384	µm^3	Surface	1	Class A	409
0.0332871	µm^3	Surface	1	Class A	411
0.0416317	µm^3	Surface	1	Class A	418
0.0134799	µm^3	Surface	1	Class A	419
0.0482343	µm^3	Surface	1	Class A	420
0.0196238	µm^3	Surface	1	Class A	422
0.092342	µm^3	Surface	1	Class A	425
0.286838	µm^3	Surface	1	Class A	429
0.014672	µm^3	Surface	1	Class A	431
0.100412	µm^3	Surface	1	Class A	436
0.0181566	µm^3	Surface	1	Class A	439
0.0102704	µm^3	Surface	1	Class A	440
0.030261	µm^3	Surface	1	Class A	441
0.208617	µm^3	Surface	1	Class A	444
0.073085	µm^3	Surface	1	Class A	446
0.0243005	µm^3	Surface	1	Class A	449
3.29259	µm^3	Surface	1	Class A	451
0.116551	µm^3	Surface	1	Class A	456
0.0736353	µm^3	Surface	1	Class A	457
0.0125629	µm^3	Surface	1	Class A	462
0.0539197	µm^3	Surface	1	Class A	465
0.327369	µm^3	Surface	1	Class A	468
0.0313614	µm^3	Surface	1	Class A	469
0.0142135	µm^3	Surface	1	Class A	471
0.0260429	µm^3	Surface	1	Class A	472
0.0107289	µm^3	Surface	1	Class A	474
0.340849	µm^3	Surface	1	Class A	476
0.0504351	µm^3	Surface	1	Class A	478
0.0113708	µm^3	Surface	1	Class A	479
0.121869	µm^3	Surface	1	Class A	481
0.0916084	µm^3	Surface	1	Class A	482
0.0106372	µm^3	Surface	1	Class A	485
0.0129297	µm^3	Surface	1	Class A	486
0.848776	µm^3	Surface	1	Class A	487
0.0316365	µm^3	Surface	1	Class A	488
0.015589	µm^3	Surface	1	Class A	491
0.0177898	µm^3	Surface	1	Class A	492
0.246673	µm^3	Surface	1	Class A	494
0.207792	µm^3	Surface	1	Class A	495
0.135349	µm^3	Surface	1	Class A	496
0.490045	µm^3	Surface	1	Class A	497
0.0212744	µm^3	Surface	1	Class A	498
0.0231084	µm^3	Surface	1	Class A	500
0.0888574	µm^3	Surface	1	Class A	503
0.139934	µm^3	Surface	1	Class A	504
0.143236	µm^3	Surface	1	Class A	505
0.161484	µm^3	Surface	1	Class A	506
0.655565	µm^3	Surface	1	Class A	507
0.187252	µm^3	Surface	1	Class A	509
0.93314	µm^3	Surface	1	Class A	513
0.0575877	µm^3	Surface	1	Class A	514
0.0119211	µm^3	Surface	1	Class A	515
0.0156807	µm^3	Surface	1	Class A	517
0.0431909	µm^3	Surface	1	Class A	518
0.151855	µm^3	Surface	1	Class A	519
0.174047	µm^3	Surface	1	Class A	521
0.0206325	µm^3	Surface	1	Class A	523
0.0141219	µm^3	Surface	1	Class A	525
0.183216	µm^3	Surface	1	Class A	526
0.0300775	µm^3	Surface	1	Class A	528
0.0223747	µm^3	Surface	1	Class A	531
0.0276934	µm^3	Surface	1	Class A	533
0.364966	µm^3	Surface	1	Class A	534
0.118568	µm^3	Surface	1	Class A	535
0.0878486	µm^3	Surface	1	Class A	538
0.0419069	µm^3	Surface	1	Class A	542
0.0658406	µm^3	Surface	1	Class A	543
0.0102705	µm^3	Surface	1	Class A	550
0.0471338	µm^3	Surface	1	Class A	551
0.037322	µm^3	Surface	1	Class A	552
0.0252175	µm^3	Surface	1	Class A	554
0.0251258	µm^3	Surface	1	Class A	555
0.0218246	µm^3	Surface	1	Class A	557
0.010729	µm^3	Surface	1	Class A	559
0.281336	µm^3	Surface	1	Class A	560
42.8999	µm^3	Surface	1	Class A	563
0.680873	µm^3	Surface	1	Class A	565
0.0695086	µm^3	Surface	1	Class A	572
0.0570375	µm^3	Surface	1	Class A	573
0.011921	µm^3	Surface	1	Class A	574
0.0317282	µm^3	Surface	1	Class A	575
0.0213661	µm^3	Surface	1	Class A	577
0.0578627	µm^3	Surface	1	Class A	578
0.0312697	µm^3	Surface	1	Class A	581
0.0482342	µm^3	Surface	1	Class A	587
0.0144886	µm^3	Surface	1	Class A	588
0.0281521	µm^3	Surface	1	Class A	589
0.011921	µm^3	Surface	1	Class A	590
0.219622	µm^3	Surface	1	Class A	595
0.040348	µm^3	Surface	1	Class A	598
0.0412651	µm^3	Surface	1	Class A	599
0.0130214	µm^3	Surface	1	Class A	600
7.13802	µm^3	Surface	1	Class A	602
0.235669	µm^3	Surface	1	Class A	603
0.0613475	µm^3	Surface	1	Class A	605
0.0135717	µm^3	Surface	1	Class A	606
0.67106	µm^3	Surface	1	Class A	607
0.134707	µm^3	Surface	1	Class A	608
0.673262	µm^3	Surface	1	Class A	610
1.9777	µm^3	Surface	1	Class A	613
0.0711592	µm^3	Surface	1	Class A	615
0.72168	µm^3	Surface	1	Class A	618
0.0340207	µm^3	Surface	1	Class A	621
0.226407	µm^3	Surface	1	Class A	622
0.115175	µm^3	Surface	1	Class A	624
0.994396	µm^3	Surface	1	Class A	625
0.0295274	µm^3	Surface	1	Class A	627
0.127922	µm^3	Surface	1	Class A	630
0.156532	µm^3	Surface	1	Class A	631
0.208068	µm^3	Surface	1	Class A	632
0.0673995	µm^3	Surface	1	Class A	634
0.0141218	µm^3	Surface	1	Class A	636
0.0461252	µm^3	Surface	1	Class A	638
0.0143969	µm^3	Surface	1	Class A	639
0.260611	µm^3	Surface	1	Class A	641
0.329387	µm^3	Surface	1	Class A	642
0.0353045	µm^3	Surface	1	Class A	644
1.4175	µm^3	Surface	1	Class A	645
0.166344	µm^3	Surface	1	Class A	648
0.0316365	µm^3	Surface	1	Class A	652
0.123428	µm^3	Surface	1	Class A	653
0.0473173	µm^3	Surface	1	Class A	657
0.0102704	µm^3	Surface	1	Class A	658
0.134708	µm^3	Surface	1	Class A	659
0.567349	µm^3	Surface	1	Class A	661
0.0124712	µm^3	Surface	1	Class A	665
0.0397062	µm^3	Surface	1	Class A	667
0.0751942	µm^3	Surface	1	Class A	671
0.0157725	µm^3	Surface	1	Class A	672
0.0740938	µm^3	Surface	1	Class A	675
0.0353963	µm^3	Surface	1	Class A	676
0.0276017	µm^3	Surface	1	Class A	680
0.0460334	µm^3	Surface	1	Class A	681
0.105272	µm^3	Surface	1	Class A	682
0.0469505	µm^3	Surface	1	Class A	684
0.106464	µm^3	Surface	1	Class A	685
0.0322784	µm^3	Surface	1	Class A	689
0.0179732	µm^3	Surface	1	Class A	691
0.0644652	µm^3	Surface	1	Class A	693
0.634106	µm^3	Surface	1	Class A	695
0.391835	µm^3	Surface	1	Class A	697
0.011921	µm^3	Surface	1	Class A	698
0.0691419	µm^3	Surface	1	Class A	699
0.616316	µm^3	Surface	1	Class A	701
0.0135716	µm^3	Surface	1	Class A	702
0.0305362	µm^3	Surface	1	Class A	703
0.1138	µm^3	Surface	1	Class A	707
0.0102704	µm^3	Surface	1	Class A	708
0.0191653	µm^3	Surface	1	Class A	710
5.43433	µm^3	Surface	1	Class A	711
0.011921	µm^3	Surface	1	Class A	712
0.0135716	µm^3	Surface	1	Class A	713
0.0274183	µm^3	Surface	1	Class A	715
0.0141219	µm^3	Surface	1	Class A	717
0.113341	µm^3	Surface	1	Class A	720
0.0102704	µm^3	Surface	1	Class A	723
0.0373219	µm^3	Surface	1	Class A	725
0.0578628	µm^3	Surface	1	Class A	727
0.159467	µm^3	Surface	1	Class A	728
0.0419069	µm^3	Surface	1	Class A	729
0.293257	µm^3	Surface	1	Class A	730
0.083447	µm^3	Surface	1	Class A	731
0.422554	µm^3	Surface	1	Class A	732
0.0244839	µm^3	Surface	1	Class A	736
0.0157724	µm^3	Surface	1	Class A	737
0.0239338	µm^3	Surface	1	Class A	739
0.570925	µm^3	Surface	1	Class A	740
0.011921	µm^3	Surface	1	Class A	741
0.412559	µm^3	Surface	1	Class A	744
0.020174	µm^3	Surface	1	Class A	748
0.0676747	µm^3	Surface	1	Class A	750
0.242088	µm^3	Surface	1	Class A	754
0.0456667	µm^3	Surface	1	Class A	755
0.0124712	µm^3	Surface	1	Class A	757
0.0882154	µm^3	Surface	1	Class A	760
0.0182483	µm^3	Surface	1	Class A	762
0.0477757	µm^3	Surface	1	Class A	764
0.299034	µm^3	Surface	1	Class A	766
0.157266	µm^3	Surface	1	Class A	767
0.011921	µm^3	Surface	1	Class A	773
0.238879	µm^3	Surface	1	Class A	774
0.22329	µm^3	Surface	1	Class A	775
0.0157724	µm^3	Surface	1	Class A	777
0.0216412	µm^3	Surface	1	Class A	779
0.0135716	µm^3	Surface	1	Class A	780
0.0326452	µm^3	Surface	1	Class A	781
0.183033	µm^3	Surface	1	Class A	783
0.173038	µm^3	Surface	1	Class A	784
0.0151305	µm^3	Surface	1	Class A	787
0.308204	µm^3	Surface	1	Class A	790
0.0380555	µm^3	Surface	1	Class A	794
0.118752	µm^3	Surface	1	Class A	795
0.0190736	µm^3	Surface	1	Class A	796
0.0668494	µm^3	Surface	1	Class A	798
0.0103621	µm^3	Surface	1	Class A	799
0.471338	µm^3	Surface	1	Class A	800
0.1149	µm^3	Surface	1	Class A	802
0.646211	µm^3	Surface	1	Class A	803
0.011921	µm^3	Surface	1	Class A	805
0.16396	µm^3	Surface	1	Class A	809
0.0212744	µm^3	Surface	1	Class A	810
0.374595	µm^3	Surface	1	Class A	811
0.0656572	µm^3	Surface	1	Class A	812
0.017423	µm^3	Surface	1	Class A	815
0.0240254	µm^3	Surface	1	Class A	816
0.0707925	µm^3	Surface	1	Class A	819
0.294724	µm^3	Surface	1	Class A	821
0.0176064	µm^3	Surface	1	Class A	822
0.113433	µm^3	Surface	1	Class A	825
0.238879	µm^3	Surface	1	Class A	826
0.0940843	µm^3	Surface	1	Class A	828
0.0141218	µm^3	Surface	1	Class A	829
0.0178815	µm^3	Surface	1	Class A	831
0.0450248	µm^3	Surface	1	Class A	833
0.112058	µm^3	Surface	1	Class A	834
0.237503	µm^3	Surface	1	Class A	835
0.011921	µm^3	Surface	1	Class A	840
0.0612557	µm^3	Surface	1	Class A	843
0.0130214	µm^3	Surface	1	Class A	844
0.235211	µm^3	Surface	1	Class A	845
0.011921	µm^3	Surface	1	Class A	847
0.0341124	µm^3	Surface	1	Class A	848
0.163043	µm^3	Surface	1	Class A	850
0.171479	µm^3	Surface	1	Class A	855
0.0300776	µm^3	Surface	1	Class A	860
0.0863814	µm^3	Surface	1	Class A	861
0.0240255	µm^3	Surface	1	Class A	862
0.0135716	µm^3	Surface	1	Class A	868
0.011921	µm^3	Surface	1	Class A	869
