# Supplementary material for: Programmable artificial RNA condensates in mammalian cells
Source: Nat Nanotechnol. 2026 Apr 29;21(6):821–30. doi: 10.1038/s41565-026-02164-7 (PMC13293865; doi:10.1038/s41565-026-02164-7)
Supplement: Supplementary file 5 — Condensate volume and number quantification, as well as CCDFs, shown in Fig. 3. [file 41565_2026_2164_MOESM5_ESM.zip › Source Data Fig. 3/Condensate volume and number (Figure 3)/Condensate volume/10nt 5A Broccoli/outside/20250502_10ntABr_NucDFHBI40uM_20-40_sample1_1_2_4 cells_outside.xls]

## Sheet: Detailed
Detailed
Volume	Unit	Category	Time	Outside	ID
0.0164141	µm^3	Surface	1	Class D	4
0.0302612	µm^3	Surface	1	Class D	6
0.0176063	µm^3	Surface	1	Class C	9
0.0721681	µm^3	Surface	1	Class D	12
0.0403483	µm^3	Surface	1	Class D	16
0.158274	µm^3	Surface	1	Class D	18
0.0124712	µm^3	Surface	1	Class C	19
0.0119209	µm^3	Surface	1	Class C	21
0.012196	µm^3	Surface	1	Class D	22
0.0276017	µm^3	Surface	1	Class D	24
0.165243	µm^3	Surface	1	Class D	25
0.0988534	µm^3	Surface	1	Class D	26
1.29187	µm^3	Surface	1	Class D	29
0.0102703	µm^3	Surface	1	Class C	31
0.0353043	µm^3	Surface	1	Class D	32
0.0142136	µm^3	Surface	1	Class D	33
0.053186	µm^3	Surface	1	Class D	37
0.0729012	µm^3	Surface	1	Class D	40
0.0227417	µm^3	Surface	1	Class D	46
0.750291	µm^3	Surface	1	Class D	52
0.0327366	µm^3	Surface	1	Class D	55
0.0118294	µm^3	Surface	1	Class C	59
0.0102704	µm^3	Surface	1	Class C	62
1.96439	µm^3	Surface	1	Class D	64
0.132048	µm^3	Surface	1	Class D	70
0.135074	µm^3	Surface	1	Class D	75
0.428149	µm^3	Surface	1	Class D	78
0.0329204	µm^3	Surface	1	Class D	84
0.0232918	µm^3	Surface	1	Class C	85
0.145804	µm^3	Surface	1	Class C	86
0.328469	µm^3	Surface	1	Class C	87
0.0305361	µm^3	Surface	1	Class C	96
0.0174229	µm^3	Surface	1	Class C	97
0.180924	µm^3	Surface	1	Class D	103
0.187344	µm^3	Surface	1	Class C	108
0.0154974	µm^3	Surface	1	Class B	110
0.0762033	µm^3	Surface	1	Class C	111
0.417511	µm^3	Surface	1	Class C	112
2.64115	µm^3	Surface	1	Class D	118
6.25394	µm^3	Surface	1	Class C	119
0.0220997	µm^3	Surface	1	Class C	120
0.785412	µm^3	Surface	1	Class C	121
0.0328285	µm^3	Surface	1	Class B	123
0.868125	µm^3	Surface	1	Class D	124
0.990271	µm^3	Surface	1	Class C	125
0.132232	µm^3	Surface	1	Class C	131
0.272899	µm^3	Surface	1	Class C	132
0.0176982	µm^3	Surface	1	Class B	134
0.017423	µm^3	Surface	1	Class B	138
0.0107288	µm^3	Surface	1	Class C	139
0.0194405	µm^3	Surface	1	Class C	141
0.0223747	µm^3	Surface	1	Class B	145
0.011921	µm^3	Surface	1	Class C	146
0.0154056	µm^3	Surface	1	Class C	151
0.0198072	µm^3	Surface	1	Class B	159
0.0220998	µm^3	Surface	1	Class B	162
0.209168	µm^3	Surface	1	Class B	164
0.0291607	µm^3	Surface	1	Class B	168
0.634566	µm^3	Surface	1	Class B	171
0.0555701	µm^3	Surface	1	Class B	172
0.419528	µm^3	Surface	1	Class B	173
0.0635481	µm^3	Surface	1	Class B	176
0.0129296	µm^3	Surface	1	Class B	179
0.0474091	µm^3	Surface	1	Class B	182
0.0292522	µm^3	Surface	1	Class B	184
0.0969266	µm^3	Surface	1	Class C	185
0.148004	µm^3	Surface	1	Class B	190
0.218979	µm^3	Surface	1	Class C	193
0.0209994	µm^3	Surface	1	Class B	194
0.018065	µm^3	Surface	1	Class B	196
0.0571293	µm^3	Surface	1	Class B	197
0.0287937	µm^3	Surface	1	Class B	199
0.017148	µm^3	Surface	1	Class B	203
0.036405	µm^3	Surface	1	Class B	205
0.0546534	µm^3	Surface	1	Class C	208
0.0118292	µm^3	Surface	1	Class B	210
0.0262262	µm^3	Surface	1	Class B	211
0.0958265	µm^3	Surface	1	Class B	212
0.011279	µm^3	Surface	1	Class C	215
0.0254927	µm^3	Surface	1	Class C	219
0.0164141	µm^3	Surface	1	Class C	222
0.61595	µm^3	Surface	1	Class C	225
0.0436492	µm^3	Surface	1	Class B	228
0.0338372	µm^3	Surface	1	Class B	232
0.0256761	µm^3	Surface	1	Class B	233
0.0598804	µm^3	Surface	1	Class B	234
0.0829883	µm^3	Surface	1	Class B	235
0.041265	µm^3	Surface	1	Class B	237
0.031453	µm^3	Surface	1	Class B	238
0.0696002	µm^3	Surface	1	Class B	241
0.0483257	µm^3	Surface	1	Class B	245
0.055662	µm^3	Surface	1	Class B	246
0.204949	µm^3	Surface	1	Class B	247
0.0124711	µm^3	Surface	1	Class B	252
0.0220995	µm^3	Surface	1	Class C	257
0.0285189	µm^3	Surface	1	Class B	258
0.162585	µm^3	Surface	1	Class B	259
0.0243005	µm^3	Surface	1	Class B	260
0.0269597	µm^3	Surface	1	Class B	265
0.0351213	µm^3	Surface	1	Class B	267
0.0103621	µm^3	Surface	1	Class B	270
0.137643	µm^3	Surface	1	Class C	271
0.0363134	µm^3	Surface	1	Class B	273
0.0110957	µm^3	Surface	1	Class C	275
0.0347542	µm^3	Surface	1	Class B	276
0.0220998	µm^3	Surface	1	Class B	277
0.0304443	µm^3	Surface	1	Class B	278
0.0364966	µm^3	Surface	1	Class B	284
0.0594219	µm^3	Surface	1	Class A	286
0.0244838	µm^3	Surface	1	Class B	290
0.0124712	µm^3	Surface	1	Class B	292
0.0319115	µm^3	Surface	1	Class A	294
0.0299859	µm^3	Surface	1	Class A	295
0.0136632	µm^3	Surface	1	Class B	296
0.0199907	µm^3	Surface	1	Class B	298
0.240714	µm^3	Surface	1	Class B	300
0.0124712	µm^3	Surface	1	Class B	303
0.028152	µm^3	Surface	1	Class B	305
0.0656575	µm^3	Surface	1	Class B	306
0.0107288	µm^3	Surface	1	Class B	307
0.0320035	µm^3	Surface	1	Class B	308
0.0181567	µm^3	Surface	1	Class B	309
0.036955	µm^3	Surface	1	Class A	314
0.0121044	µm^3	Surface	1	Class B	316
0.124345	µm^3	Surface	1	Class B	318
0.181474	µm^3	Surface	1	Class B	319
0.0860145	µm^3	Surface	1	Class B	320
0.0302609	µm^3	Surface	1	Class A	322
0.0298026	µm^3	Surface	1	Class B	323
0.0516273	µm^3	Surface	1	Class A	324
0.0103621	µm^3	Surface	1	Class B	325
0.0276935	µm^3	Surface	1	Class B	329
0.0407148	µm^3	Surface	1	Class B	331
0.0339291	µm^3	Surface	1	Class B	334
0.386149	µm^3	Surface	1	Class B	335
0.369551	µm^3	Surface	1	Class B	337
0.0163227	µm^3	Surface	1	Class B	339
0.0201739	µm^3	Surface	1	Class B	343
0.0273267	µm^3	Surface	1	Class B	345
0.141494	µm^3	Surface	1	Class A	348
0.0238421	µm^3	Surface	1	Class B	350
0.0199907	µm^3	Surface	1	Class B	353
0.154973	µm^3	Surface	1	Class B	354
0.109765	µm^3	Surface	1	Class B	355
0.0354878	µm^3	Surface	1	Class B	357
0.137183	µm^3	Surface	1	Class B	359
0.0181565	µm^3	Surface	1	Class A	366
0.0205409	µm^3	Surface	1	Class B	367
0.050068	µm^3	Surface	1	Class A	368
0.317465	µm^3	Surface	1	Class B	372
0.342591	µm^3	Surface	1	Class B	374
0.324526	µm^3	Surface	1	Class B	375
0.176247	µm^3	Surface	1	Class A	376
0.0701507	µm^3	Surface	1	Class A	380
0.0115541	µm^3	Surface	1	Class A	381
0.0463084	µm^3	Surface	1	Class B	385
0.0276935	µm^3	Surface	1	Class B	386
0.0982105	µm^3	Surface	1	Class B	387
0.0270516	µm^3	Surface	1	Class A	390
0.0273265	µm^3	Surface	1	Class A	391
0.154606	µm^3	Surface	1	Class B	393
0.0628143	µm^3	Surface	1	Class A	398
0.0135717	µm^3	Surface	1	Class A	401
0.037872	µm^3	Surface	1	Class A	405
0.011646	µm^3	Surface	1	Class B	406
0.195963	µm^3	Surface	1	Class B	407
0.1138	µm^3	Surface	1	Class A	408
0.0166894	µm^3	Surface	1	Class A	409
0.371385	µm^3	Surface	1	Class B	410
0.0121043	µm^3	Surface	1	Class A	411
0.0632729	µm^3	Surface	1	Class A	413
0.557995	µm^3	Surface	1	Class B	417
0.0173314	µm^3	Surface	1	Class B	418
0.108298	µm^3	Surface	1	Class A	420
0.0424573	µm^3	Surface	1	Class A	426
0.0135716	µm^3	Surface	1	Class A	427
0.0411735	µm^3	Surface	1	Class B	428
0.0185234	µm^3	Surface	1	Class A	431
0.101145	µm^3	Surface	1	Class B	433
0.121778	µm^3	Surface	1	Class A	435
0.287021	µm^3	Surface	1	Class A	436
0.56579	µm^3	Surface	1	Class A	438
0.0402565	µm^3	Surface	1	Class A	440
0.0137549	µm^3	Surface	1	Class A	443
0.0135715	µm^3	Surface	1	Class A	444
0.108482	µm^3	Surface	1	Class A	447
0.126363	µm^3	Surface	1	Class A	450
0.0166894	µm^3	Surface	1	Class A	451
0.0237503	µm^3	Surface	1	Class A	454
0.0292521	µm^3	Surface	1	Class A	456
0.0457585	µm^3	Surface	1	Class A	459
0.0439245	µm^3	Surface	1	Class A	460
0.0495182	µm^3	Surface	1	Class A	461
0.415585	µm^3	Surface	1	Class B	463
0.0739101	µm^3	Surface	1	Class A	470
0.244015	µm^3	Surface	1	Class A	475
0.113891	µm^3	Surface	1	Class A	479
0.107656	µm^3	Surface	1	Class A	484
0.0920671	µm^3	Surface	1	Class A	486
0.0130214	µm^3	Surface	1	Class A	487
0.0419988	µm^3	Surface	1	Class A	488
0.0313615	µm^3	Surface	1	Class A	490
0.0890411	µm^3	Surface	1	Class B	492
0.0100869	µm^3	Surface	1	Class A	493
0.0145804	µm^3	Surface	1	Class A	495
0.0594219	µm^3	Surface	1	Class A	498
0.0318201	µm^3	Surface	1	Class A	501
0.0141218	µm^3	Surface	1	Class A	503
0.0234753	µm^3	Surface	1	Class A	511
0.26593	µm^3	Surface	1	Class A	513
0.010362	µm^3	Surface	1	Class A	514
0.01403	µm^3	Surface	1	Class A	515
0.043374	µm^3	Surface	1	Class A	516
0.0590547	µm^3	Surface	1	Class A	519
0.0182484	µm^3	Surface	1	Class A	520
0.068867	µm^3	Surface	1	Class A	522
0.106097	µm^3	Surface	1	Class A	523
0.220355	µm^3	Surface	1	Class A	530
0.0685002	µm^3	Surface	1	Class A	533
0.0310864	µm^3	Surface	1	Class A	540
0.0628143	µm^3	Surface	1	Class A	543
0.0225583	µm^3	Surface	1	Class A	545
0.0471337	µm^3	Surface	1	Class B	546
0.0264095	µm^3	Surface	1	Class A	547
0.0102704	µm^3	Surface	1	Class A	548
0.0156806	µm^3	Surface	1	Class A	551
0.0157723	µm^3	Surface	1	Class A	553
0.0172397	µm^3	Surface	1	Class A	554
0.0143051	µm^3	Surface	1	Class A	558
0.382298	µm^3	Surface	1	Class A	567
0.322417	µm^3	Surface	1	Class A	570
0.0673077	µm^3	Surface	1	Class A	572
0.0191652	µm^3	Surface	1	Class A	573
0.225307	µm^3	Surface	1	Class B	582
0.0103621	µm^3	Surface	1	Class A	587
0.14672	µm^3	Surface	1	Class A	598
0.0133882	µm^3	Surface	1	Class A	599
0.227874	µm^3	Surface	1	Class A	603
0.890224	µm^3	Surface	1	Class B	609
0.0102704	µm^3	Surface	1	Class A	613
0.0740935	µm^3	Surface	1	Class A	620
0.0179731	µm^3	Surface	1	Class A	623
0.0286103	µm^3	Surface	1	Class A	626
0.0714347	µm^3	Surface	1	Class A	627
0.0395226	µm^3	Surface	1	Class A	630
0.518656	µm^3	Surface	1	Class A	633
0.0207243	µm^3	Surface	1	Class A	637
0.27721	µm^3	Surface	1	Class A	639
0.27345	µm^3	Surface	1	Class A	648
0.0212745	µm^3	Surface	1	Class A	651
0.0381474	µm^3	Surface	1	Class A	654
0.0302612	µm^3	Surface	1	Class A	655
0.010362	µm^3	Surface	1	Class A	656
0.149471	µm^3	Surface	1	Class A	657
2.12964	µm^3	Surface	1	Class A	661
0.432275	µm^3	Surface	1	Class A	662
0.0143969	µm^3	Surface	1	Class A	670
0.246123	µm^3	Surface	1	Class A	681
0.0135716	µm^3	Surface	1	Class A	686
0.0100869	µm^3	Surface	1	Class A	690
0.0761109	µm^3	Surface	1	Class A	691
0.453274	µm^3	Surface	1	Class A	694
0.172671	µm^3	Surface	1	Class A	698
0.0172397	µm^3	Surface	1	Class A	699
0.0450249	µm^3	Surface	1	Class A	702
0.0355798	µm^3	Surface	1	Class B	703
0.388442	µm^3	Surface	1	Class A	711
0.0145803	µm^3	Surface	1	Class A	715
0.205316	µm^3	Surface	1	Class A	723
0.0140302	µm^3	Surface	1	Class A	724
0.077303	µm^3	Surface	1	Class A	725
0.0121962	µm^3	Surface	1	Class A	729
0.219989	µm^3	Surface	1	Class A	735
0.0861062	µm^3	Surface	1	Class A	736
0.0302609	µm^3	Surface	1	Class A	738
0.0628149	µm^3	Surface	1	Class A	739
0.317557	µm^3	Surface	1	Class A	743
0.0310864	µm^3	Surface	1	Class A	744
0.0867488	µm^3	Surface	1	Class A	750
0.0295272	µm^3	Surface	1	Class A	754
10.6073	µm^3	Surface	1	Class A	756
0.197613	µm^3	Surface	1	Class A	759
0.0124712	µm^3	Surface	1	Class A	760
0.0541032	µm^3	Surface	1	Class A	765
0.0131132	µm^3	Surface	1	Class A	767
0.114808	µm^3	Surface	1	Class A	768
0.017423	µm^3	Surface	1	Class A	773
0.690959	µm^3	Surface	1	Class A	774
0.110132	µm^3	Surface	1	Class A	776
0.057863	µm^3	Surface	1	Class A	777
0.0113708	µm^3	Surface	1	Class A	779
0.160933	µm^3	Surface	1	Class A	780
0.0217329	µm^3	Surface	1	Class A	784
0.031453	µm^3	Surface	1	Class A	787
0.0361297	µm^3	Surface	1	Class A	788
0.0142134	µm^3	Surface	1	Class A	789
0.148279	µm^3	Surface	1	Class A	792
0.063548	µm^3	Surface	1	Class A	793
0.102888	µm^3	Surface	1	Class A	795
0.150022	µm^3	Surface	1	Class A	796
0.0330119	µm^3	Surface	1	Class A	797
0.0748272	µm^3	Surface	1	Class A	799
0.0721678	µm^3	Surface	1	Class A	801
0.58789	µm^3	Surface	1	Class A	804
0.209259	µm^3	Surface	1	Class A	809
0.0419071	µm^3	Surface	1	Class A	811
0.0325533	µm^3	Surface	1	Class A	812
0.180741	µm^3	Surface	1	Class A	813
0.0180648	µm^3	Surface	1	Class A	814
0.0214579	µm^3	Surface	1	Class A	815
0.0128381	µm^3	Surface	1	Class A	817
0.021733	µm^3	Surface	1	Class A	818
0.049885	µm^3	Surface	1	Class A	819
0.0502515	µm^3	Surface	1	Class A	821
0.292524	µm^3	Surface	1	Class A	822
0.056212	µm^3	Surface	1	Class A	826
0.0166895	µm^3	Surface	1	Class A	827
0.0152222	µm^3	Surface	1	Class A	828
0.0609808	µm^3	Surface	1	Class A	831
0.222098	µm^3	Surface	1	Class A	834
0.0124712	µm^3	Surface	1	Class A	836
0.0334707	µm^3	Surface	1	Class A	837
0.0108206	µm^3	Surface	1	Class A	838
0.0712508	µm^3	Surface	1	Class A	842
0.0696002	µm^3	Surface	1	Class A	847
0.0201739	µm^3	Surface	1	Class A	848
0.538005	µm^3	Surface	1	Class A	853
0.0544697	µm^3	Surface	1	Class A	856
0.15158	µm^3	Surface	1	Class A	857
0.0805129	µm^3	Surface	1	Class A	859
0.0206324	µm^3	Surface	1	Class A	860
0.0214577	µm^3	Surface	1	Class A	863
0.0116459	µm^3	Surface	1	Class A	868
0.0156808	µm^3	Surface	1	Class A	869
0.0530945	µm^3	Surface	1	Class A	871
0.0882153	µm^3	Surface	1	Class A	874
0.105822	µm^3	Surface	1	Class A	876
0.0202658	µm^3	Surface	1	Class A	877
0.210084	µm^3	Surface	1	Class A	881
0.0404399	µm^3	Surface	1	Class A	882
0.182117	µm^3	Surface	1	Class A	885
0.150205	µm^3	Surface	1	Class A	887
0.151672	µm^3	Surface	1	Class A	889
2.02666	µm^3	Surface	1	Class A	890
0.0176065	µm^3	Surface	1	Class A	891
0.0615307	µm^3	Surface	1	Class A	894
0.0288857	µm^3	Surface	1	Class A	895
0.0173314	µm^3	Surface	1	Class A	896
0.145436	µm^3	Surface	1	Class A	900
0.0948176	µm^3	Surface	1	Class A	901
0.0104539	µm^3	Surface	1	Class A	904
0.0213662	µm^3	Surface	1	Class A	908
0.0232002	µm^3	Surface	1	Class A	909
0.0145804	µm^3	Surface	1	Class A	910
3.90202	µm^3	Surface	1	Class A	912
0.0183399	µm^3	Surface	1	Class A	913
0.508935	µm^3	Surface	1	Class A	916
0.217513	µm^3	Surface	1	Class A	917
0.0158641	µm^3	Surface	1	Class A	919
4.19179	µm^3	Surface	1	Class A	921
0.0411733	µm^3	Surface	1	Class A	924
0.520397	µm^3	Surface	1	Class A	926
0.0411736	µm^3	Surface	1	Class A	928
0.889032	µm^3	Surface	1	Class B	932
0.0132964	µm^3	Surface	1	Class A	933
0.152223	µm^3	Surface	1	Class A	934
0.0137551	µm^3	Surface	1	Class A	935
0.249516	µm^3	Surface	1	Class A	939
0.0598803	µm^3	Surface	1	Class A	940
0.010362	µm^3	Surface	1	Class A	941
0.568724	µm^3	Surface	1	Class A	942
0.0124712	µm^3	Surface	1	Class A	945
0.214487	µm^3	Surface	1	Class A	946
0.088766	µm^3	Surface	1	Class A	948
0.155706	µm^3	Surface	1	Class A	949
0.825024	µm^3	Surface	1	Class A	950
0.0574044	µm^3	Surface	1	Class A	953
0.0121044	µm^3	Surface	1	Class A	954
0.262721	µm^3	Surface	1	Class B	956
0.757535	µm^3	Surface	1	Class A	959
0.0729932	µm^3	Surface	1	Class A	962
0.0331038	µm^3	Surface	1	Class A	964
0.0174231	µm^3	Surface	1	Class A	966
0.362031	µm^3	Surface	1	Class A	969
0.018615	µm^3	Surface	1	Class A	972
0.0968351	µm^3	Surface	1	Class B	973
0.61228	µm^3	Surface	1	Class A	975
0.343784	µm^3	Surface	1	Class A	978
0.0723512	µm^3	Surface	1	Class A	980
0.0497014	µm^3	Surface	1	Class A	982
0.0194403	µm^3	Surface	1	Class A	985
0.240163	µm^3	Surface	1	Class A	986
0.0135717	µm^3	Surface	1	Class A	988
0.0680412	µm^3	Surface	1	Class A	990
0.0138468	µm^3	Surface	1	Class A	994
0.181841	µm^3	Surface	1	Class A	999
6.55014	µm^3	Surface	1	Class A	1002
0.0563036	µm^3	Surface	1	Class A	1003
0.0970184	µm^3	Surface	1	Class A	1007
0.0251257	µm^3	Surface	1	Class A	1010
0.0351212	µm^3	Surface	1	Class A	1011
0.386791	µm^3	Surface	1	Class A	1013
0.0258594	µm^3	Surface	1	Class A	1014
0.120127	µm^3	Surface	1	Class A	1016
0.0151306	µm^3	Surface	1	Class A	1017
0.0342039	µm^3	Surface	1	Class A	1022
0.0267766	µm^3	Surface	1	Class A	1024
0.152497	µm^3	Surface	1	Class A	1026
0.14727	µm^3	Surface	1	Class A	1028
0.896094	µm^3	Surface	1	Class A	1030
0.745338	µm^3	Surface	1	Class A	1034
0.0883988	µm^3	Surface	1	Class A	1035
0.0218246	µm^3	Surface	1	Class A	1036
0.0104539	µm^3	Surface	1	Class A	1038
0.031453	µm^3	Surface	1	Class A	1039
0.0569457	µm^3	Surface	1	Class A	1048
0.0667575	µm^3	Surface	1	Class A	1049
0.063548	µm^3	Surface	1	Class A	1051
0.0223748	µm^3	Surface	1	Class A	1055
0.0376887	µm^3	Surface	1	Class A	1057
0.0142134	µm^3	Surface	1	Class A	1061
0.0176982	µm^3	Surface	1	Class A	1062
0.0235669	µm^3	Surface	1	Class A	1063
0.0120127	µm^3	Surface	1	Class A	1064
0.0456664	µm^3	Surface	1	Class A	1065
0.0103621	µm^3	Surface	1	Class A	1066
0.0135717	µm^3	Surface	1	Class A	1067
3.9652	µm^3	Surface	1	Class A	1070
0.131132	µm^3	Surface	1	Class A	1071
0.0102704	µm^3	Surface	1	Class A	1075
0.0249423	µm^3	Surface	1	Class A	1077
0.893617	µm^3	Surface	1	Class A	1079
0.0202656	µm^3	Surface	1	Class A	1080
0.148096	µm^3	Surface	1	Class A	1084
0.0117376	µm^3	Surface	1	Class A	1085
0.17964	µm^3	Surface	1	Class A	1088
0.281886	µm^3	Surface	1	Class A	1092
0.0141219	µm^3	Surface	1	Class A	1093
0.033287	µm^3	Surface	1	Class A	1101
0.0929842	µm^3	Surface	1	Class A	1102
0.0220081	µm^3	Surface	1	Class A	1103
0.355979	µm^3	Surface	1	Class A	1105
0.0254008	µm^3	Surface	1	Class A	1106
1.56358	µm^3	Surface	1	Class A	1107
0.0867485	µm^3	Surface	1	Class A	1108
0.0296191	µm^3	Surface	1	Class A	1110
0.0197154	µm^3	Surface	1	Class A	1111
0.588347	µm^3	Surface	1	Class A	1112
0.0464919	µm^3	Surface	1	Class A	1113
0.0364048	µm^3	Surface	1	Class A	1116
0.0201739	µm^3	Surface	1	Class A	1118
0.107472	µm^3	Surface	1	Class A	1121
0.0102703	µm^3	Surface	1	Class A	1123
0.0121045	µm^3	Surface	1	Class A	1124
0.169829	µm^3	Surface	1	Class A	1128
0.577252	µm^3	Surface	1	Class A	1129
0.0124712	µm^3	Surface	1	Class A	1130
1.09857	µm^3	Surface	1	Class A	1131
0.049793	µm^3	Surface	1	Class A	1132
0.0422736	µm^3	Surface	1	Class A	1134
0.0176065	µm^3	Surface	1	Class A	1137
0.0409901	µm^3	Surface	1	Class A	1141
0.0110958	µm^3	Surface	1	Class A	1142
0.0795042	µm^3	Surface	1	Class A	1146
0.0462167	µm^3	Surface	1	Class B	1151
0.1392	µm^3	Surface	1	Class A	1156
0.0662077	µm^3	Surface	1	Class A	1158
0.0924335	µm^3	Surface	1	Class A	1159
0.0440162	µm^3	Surface	1	Class A	1168
0.14727	µm^3	Surface	1	Class A	1171
0.136175	µm^3	Surface	1	Class A	1172
0.015589	µm^3	Surface	1	Class A	1173
0.381289	µm^3	Surface	1	Class A	1179
0.096285	µm^3	Surface	1	Class A	1180
0.012838	µm^3	Surface	1	Class A	1185
0.0102704	µm^3	Surface	1	Class A	1186
0.120861	µm^3	Surface	1	Class A	1188
0.0250341	µm^3	Surface	1	Class A	1191
0.607513	µm^3	Surface	1	Class A	1192
1.58797	µm^3	Surface	1	Class A	1195
0.0112791	µm^3	Surface	1	Class A	1197
0.0930755	µm^3	Surface	1	Class A	1199
0.203757	µm^3	Surface	1	Class A	1200
0.0124712	µm^3	Surface	1	Class A	1203
