# Supplementary material for: Programmable artificial RNA condensates in mammalian cells
Source: Nat Nanotechnol. 2026 Apr 29;21(6):821–30. doi: 10.1038/s41565-026-02164-7 (PMC13293865; doi:10.1038/s41565-026-02164-7)
Supplement: Supplementary file 5 — Condensate volume and number quantification, as well as CCDFs, shown in Fig. 3. [file 41565_2026_2164_MOESM5_ESM.zip › Source Data Fig. 3/Condensate volume and number (Figure 3)/Condensate volume/10nt 5A Broccoli/outside/20250502_10ntABr_NucDFHBI40uM_20-40_sample1_1_3_3 cells_outside.xls]

## Sheet: Detailed
Detailed
Volume	Unit	Category	Time	Outside	ID
0.6618	µm^3	Surface	1	Class B	0
0.0248508	µm^3	Surface	1	Class B	3
0.0356713	µm^3	Surface	1	Class B	5
0.0211829	µm^3	Surface	1	Class B	7
0.0464924	µm^3	Surface	1	Class B	11
0.0139385	µm^3	Surface	1	Class B	21
0.0100869	µm^3	Surface	1	Class B	22
0.0218248	µm^3	Surface	1	Class B	26
0.0386058	µm^3	Surface	1	Class B	29
0.0678574	µm^3	Surface	1	Class B	38
0.0102704	µm^3	Surface	1	Class B	40
0.0119208	µm^3	Surface	1	Class B	43
0.0234752	µm^3	Surface	1	Class B	45
0.0547449	µm^3	Surface	1	Class B	46
0.225306	µm^3	Surface	1	Class B	49
0.0264095	µm^3	Surface	1	Class B	50
0.050619	µm^3	Surface	1	Class B	53
0.0226502	µm^3	Surface	1	Class B	54
0.0750104	µm^3	Surface	1	Class B	59
0.13324	µm^3	Surface	1	Class B	61
0.121502	µm^3	Surface	1	Class B	66
0.0196235	µm^3	Surface	1	Class B	68
0.0121961	µm^3	Surface	1	Class B	70
0.0666662	µm^3	Surface	1	Class B	72
0.0478676	µm^3	Surface	1	Class B	73
0.340571	µm^3	Surface	1	Class B	74
0.0632728	µm^3	Surface	1	Class B	78
0.0342043	µm^3	Surface	1	Class B	79
0.13911	µm^3	Surface	1	Class B	80
0.016231	µm^3	Surface	1	Class B	81
0.184959	µm^3	Surface	1	Class B	82
0.0283356	µm^3	Surface	1	Class B	84
0.349744	µm^3	Surface	1	Class B	86
0.0262263	µm^3	Surface	1	Class B	88
0.013755	µm^3	Surface	1	Class B	89
0.0296191	µm^3	Surface	1	Class B	91
0.0135716	µm^3	Surface	1	Class B	94
1.13341	µm^3	Surface	1	Class B	98
0.0119211	µm^3	Surface	1	Class B	99
0.0212744	µm^3	Surface	1	Class B	100
0.0240255	µm^3	Surface	1	Class B	101
0.0931667	µm^3	Surface	1	Class B	103
0.0173313	µm^3	Surface	1	Class B	106
0.0743683	µm^3	Surface	1	Class B	108
0.095276	µm^3	Surface	1	Class B	112
0.904622	µm^3	Surface	1	Class B	116
0.0872071	µm^3	Surface	1	Class B	117
0.0436494	µm^3	Surface	1	Class B	121
0.0515352	µm^3	Surface	1	Class B	122
0.152405	µm^3	Surface	1	Class B	124
0.0177899	µm^3	Surface	1	Class B	130
0.0102704	µm^3	Surface	1	Class B	132
0.0658414	µm^3	Surface	1	Class B	134
0.0872981	µm^3	Surface	1	Class B	135
0.0507101	µm^3	Surface	1	Class B	140
0.068408	µm^3	Surface	1	Class B	141
0.0574041	µm^3	Surface	1	Class B	142
0.0273265	µm^3	Surface	1	Class B	144
0.0159559	µm^3	Surface	1	Class B	149
0.209167	µm^3	Surface	1	Class B	150
0.0174231	µm^3	Surface	1	Class B	152
0.26492	µm^3	Surface	1	Class B	153
0.355431	µm^3	Surface	1	Class B	154
0.229525	µm^3	Surface	1	Class B	156
0.0218245	µm^3	Surface	1	Class B	160
1.01833	µm^3	Surface	1	Class B	163
0.0227416	µm^3	Surface	1	Class B	166
0.75029	µm^3	Surface	1	Class B	167
1.71589	µm^3	Surface	1	Class B	170
0.0174231	µm^3	Surface	1	Class B	171
0.490688	µm^3	Surface	1	Class B	172
0.0119211	µm^3	Surface	1	Class B	174
0.0157724	µm^3	Surface	1	Class B	175
0.0141217	µm^3	Surface	1	Class B	181
0.248874	µm^3	Surface	1	Class B	182
0.0282437	µm^3	Surface	1	Class B	184
0.183125	µm^3	Surface	1	Class B	186
0.0316366	µm^3	Surface	1	Class B	187
0.184409	µm^3	Surface	1	Class B	193
0.0222829	µm^3	Surface	1	Class B	195
0.0188904	µm^3	Surface	1	Class B	196
0.0857392	µm^3	Surface	1	Class B	197
0.090783	µm^3	Surface	1	Class B	198
0.574867	µm^3	Surface	1	Class B	199
0.0324618	µm^3	Surface	1	Class B	201
0.711592	µm^3	Surface	1	Class B	202
1.77715	µm^3	Surface	1	Class B	204
0.138649	µm^3	Surface	1	Class B	205
0.107106	µm^3	Surface	1	Class B	207
0.165519	µm^3	Surface	1	Class B	209
0.115542	µm^3	Surface	1	Class B	210
0.0141218	µm^3	Surface	1	Class B	212
0.0912413	µm^3	Surface	1	Class B	213
0.272991	µm^3	Surface	1	Class B	219
1.69526	µm^3	Surface	1	Class B	223
0.0403484	µm^3	Surface	1	Class B	225
0.0121045	µm^3	Surface	1	Class B	227
0.128839	µm^3	Surface	1	Class B	229
0.187527	µm^3	Surface	1	Class B	230
0.0256761	µm^3	Surface	1	Class B	232
0.495732	µm^3	Surface	1	Class B	234
0.0177898	µm^3	Surface	1	Class B	236
0.0482343	µm^3	Surface	1	Class B	237
0.0137549	µm^3	Surface	1	Class B	241
0.709853	µm^3	Surface	1	Class B	246
1.68453	µm^3	Surface	1	Class B	247
0.644192	µm^3	Surface	1	Class B	249
0.0551116	µm^3	Surface	1	Class B	250
0.671794	µm^3	Surface	1	Class B	252
0.0658406	µm^3	Surface	1	Class B	253
0.0408985	µm^3	Surface	1	Class B	254
0.0817045	µm^3	Surface	1	Class B	255
0.018707	µm^3	Surface	1	Class B	256
0.0176064	µm^3	Surface	1	Class B	259
0.0107289	µm^3	Surface	1	Class B	260
0.0240255	µm^3	Surface	1	Class B	261
0.0304443	µm^3	Surface	1	Class B	264
0.230718	µm^3	Surface	1	Class B	265
3.32101	µm^3	Surface	1	Class B	266
0.0114623	µm^3	Surface	1	Class B	267
0.372853	µm^3	Surface	1	Class B	268
0.123337	µm^3	Surface	1	Class B	270
0.35809	µm^3	Surface	1	Class B	272
1.23336	µm^3	Surface	1	Class B	275
0.163502	µm^3	Surface	1	Class B	276
0.375514	µm^3	Surface	1	Class B	279
0.119852	µm^3	Surface	1	Class B	281
0.0532777	µm^3	Surface	1	Class B	282
0.0938087	µm^3	Surface	1	Class B	283
0.0212743	µm^3	Surface	1	Class B	286
0.125904	µm^3	Surface	1	Class B	287
0.0155891	µm^3	Surface	1	Class B	288
0.597332	µm^3	Surface	1	Class B	289
0.0102703	µm^3	Surface	1	Class B	290
0.011371	µm^3	Surface	1	Class B	294
0.111416	µm^3	Surface	1	Class B	295
0.0305362	µm^3	Surface	1	Class B	296
0.112425	µm^3	Surface	1	Class B	298
0.0102704	µm^3	Surface	1	Class B	299
0.239154	µm^3	Surface	1	Class B	300
0.209627	µm^3	Surface	1	Class B	301
0.115634	µm^3	Surface	1	Class B	302
0.266847	µm^3	Surface	1	Class B	308
0.543047	µm^3	Surface	1	Class B	310
0.0198074	µm^3	Surface	1	Class B	312
0.011921	µm^3	Surface	1	Class B	315
0.0243007	µm^3	Surface	1	Class B	316
0.20605	µm^3	Surface	1	Class B	318
0.0360381	µm^3	Surface	1	Class B	320
0.0198073	µm^3	Surface	1	Class B	322
0.946803	µm^3	Surface	1	Class B	323
0.0324617	µm^3	Surface	1	Class B	325
4.4535	µm^3	Surface	1	Class B	326
0.0388813	µm^3	Surface	1	Class B	327
0.0446576	µm^3	Surface	1	Class B	330
0.213294	µm^3	Surface	1	Class B	331
0.0119209	µm^3	Surface	1	Class B	332
0.582937	µm^3	Surface	1	Class B	334
0.833829	µm^3	Surface	1	Class B	336
0.0288855	µm^3	Surface	1	Class B	339
1.54212	µm^3	Surface	1	Class B	341
1.42511	µm^3	Surface	1	Class B	343
0.422737	µm^3	Surface	1	Class B	345
0.129389	µm^3	Surface	1	Class B	346
13.1431	µm^3	Surface	1	Class B	348
0.0103621	µm^3	Surface	1	Class B	355
0.203574	µm^3	Surface	1	Class B	356
0.594583	µm^3	Surface	1	Class B	359
0.111599	µm^3	Surface	1	Class B	360
0.0648321	µm^3	Surface	1	Class B	362
0.0215494	µm^3	Surface	1	Class B	365
0.0235671	µm^3	Surface	1	Class B	368
0.249333	µm^3	Surface	1	Class B	369
0.0119208	µm^3	Surface	1	Class B	370
0.33223	µm^3	Surface	1	Class B	371
0.0394311	µm^3	Surface	1	Class B	372
0.0534611	µm^3	Surface	1	Class B	376
0.0179732	µm^3	Surface	1	Class B	379
0.0164144	µm^3	Surface	1	Class B	380
0.135991	µm^3	Surface	1	Class B	382
0.0233833	µm^3	Surface	1	Class B	384
0.0604305	µm^3	Surface	1	Class B	387
0.0167812	µm^3	Surface	1	Class B	388
0.0825299	µm^3	Surface	1	Class B	390
0.0304443	µm^3	Surface	1	Class B	391
0.087757	µm^3	Surface	1	Class B	398
0.0223749	µm^3	Surface	1	Class B	401
0.19147	µm^3	Surface	1	Class B	402
0.0176982	µm^3	Surface	1	Class B	403
0.486652	µm^3	Surface	1	Class B	404
0.0508934	µm^3	Surface	1	Class B	410
0.0888574	µm^3	Surface	1	Class B	411
0.0124712	µm^3	Surface	1	Class B	417
0.0280602	µm^3	Surface	1	Class B	418
0.510035	µm^3	Surface	1	Class B	421
0.0598799	µm^3	Surface	1	Class B	422
0.0185236	µm^3	Surface	1	Class B	424
0.0242089	µm^3	Surface	1	Class B	425
0.0972942	µm^3	Surface	1	Class B	427
0.0746439	µm^3	Surface	1	Class B	430
0.398071	µm^3	Surface	1	Class B	431
0.0201741	µm^3	Surface	1	Class B	433
1.20292	µm^3	Surface	1	Class B	435
0.124621	µm^3	Surface	1	Class B	439
1.22713	µm^3	Surface	1	Class B	441
0.0119208	µm^3	Surface	1	Class B	442
0.753957	µm^3	Surface	1	Class B	443
0.0218245	µm^3	Surface	1	Class B	446
0.0372301	µm^3	Surface	1	Class B	447
0.0336539	µm^3	Surface	1	Class B	448
0.157999	µm^3	Surface	1	Class B	450
0.997056	µm^3	Surface	1	Class B	451
1.30003	µm^3	Surface	1	Class B	452
0.0164144	µm^3	Surface	1	Class B	453
0.109307	µm^3	Surface	1	Class B	454
0.0573125	µm^3	Surface	1	Class B	456
0.0591465	µm^3	Surface	1	Class B	458
0.106647	µm^3	Surface	1	Class B	459
0.167811	µm^3	Surface	1	Class B	461
0.468862	µm^3	Surface	1	Class B	464
0.167261	µm^3	Surface	1	Class B	465
0.260611	µm^3	Surface	1	Class B	466
0.135899	µm^3	Surface	1	Class B	469
0.0273265	µm^3	Surface	1	Class B	471
0.0234753	µm^3	Surface	1	Class B	473
0.0102705	µm^3	Surface	1	Class B	474
0.0254927	µm^3	Surface	1	Class B	475
0.0210909	µm^3	Surface	1	Class B	476
2.34908	µm^3	Surface	1	Class B	478
0.741029	µm^3	Surface	1	Class B	479
0.0333786	µm^3	Surface	1	Class B	482
0.0102704	µm^3	Surface	1	Class B	484
0.031728	µm^3	Surface	1	Class B	486
0.05071	µm^3	Surface	1	Class B	487
0.0331036	µm^3	Surface	1	Class B	489
0.221732	µm^3	Surface	1	Class B	490
0.0184317	µm^3	Surface	1	Class B	492
4.94363	µm^3	Surface	1	Class B	493
0.470788	µm^3	Surface	1	Class B	495
0.510861	µm^3	Surface	1	Class B	496
0.100228	µm^3	Surface	1	Class B	497
0.0764775	µm^3	Surface	1	Class B	498
0.020174	µm^3	Surface	1	Class B	500
0.0491516	µm^3	Surface	1	Class B	501
0.0593298	µm^3	Surface	1	Class B	505
0.0234751	µm^3	Surface	1	Class B	507
0.0137551	µm^3	Surface	1	Class B	511
0.039431	µm^3	Surface	1	Class B	514
0.0331952	µm^3	Surface	1	Class B	518
0.0179734	µm^3	Surface	1	Class B	520
0.0119211	µm^3	Surface	1	Class B	521
0.712235	µm^3	Surface	1	Class B	527
0.13535	µm^3	Surface	1	Class B	528
0.0239336	µm^3	Surface	1	Class B	531
0.77835	µm^3	Surface	1	Class B	532
0.0539196	µm^3	Surface	1	Class B	535
0.072168	µm^3	Surface	1	Class B	536
0.148646	µm^3	Surface	1	Class B	539
0.0907833	µm^3	Surface	1	Class B	540
0.013113	µm^3	Surface	1	Class B	541
0.0691416	µm^3	Surface	1	Class B	542
0.632272	µm^3	Surface	1	Class B	543
0.0910581	µm^3	Surface	1	Class B	544
0.0698751	µm^3	Surface	1	Class B	545
0.0103622	µm^3	Surface	1	Class B	546
0.0366799	µm^3	Surface	1	Class B	548
0.138927	µm^3	Surface	1	Class B	550
0.0118293	µm^3	Surface	1	Class B	551
0.0360379	µm^3	Surface	1	Class B	553
0.0325538	µm^3	Surface	1	Class B	554
0.661158	µm^3	Surface	1	Class B	557
0.0112792	µm^3	Surface	1	Class B	558
0.0234753	µm^3	Surface	1	Class B	562
0.293715	µm^3	Surface	1	Class B	563
0.0143052	µm^3	Surface	1	Class B	565
0.197155	µm^3	Surface	1	Class B	566
0.0883986	µm^3	Surface	1	Class B	567
0.224758	µm^3	Surface	1	Class B	568
0.0509854	µm^3	Surface	1	Class B	569
4.37748	µm^3	Surface	1	Class B	570
1.23245	µm^3	Surface	1	Class B	572
0.550932	µm^3	Surface	1	Class B	573
0.0142133	µm^3	Surface	1	Class B	576
0.0602471	µm^3	Surface	1	Class B	580
0.640343	µm^3	Surface	1	Class B	581
0.412833	µm^3	Surface	1	Class B	582
0.0353962	µm^3	Surface	1	Class B	583
0.12031	µm^3	Surface	1	Class B	584
0.397519	µm^3	Surface	1	Class B	589
0.0944505	µm^3	Surface	1	Class B	590
0.0843642	µm^3	Surface	1	Class B	592
0.152496	µm^3	Surface	1	Class B	595
0.285004	µm^3	Surface	1	Class B	596
0.313614	µm^3	Surface	1	Class B	600
0.035855	µm^3	Surface	1	Class B	602
0.0784956	µm^3	Surface	1	Class B	603
0.81072	µm^3	Surface	1	Class B	604
0.161851	µm^3	Surface	1	Class B	610
0.0649237	µm^3	Surface	1	Class B	611
1.21961	µm^3	Surface	1	Class B	612
0.0341124	µm^3	Surface	1	Class B	614
0.0718925	µm^3	Surface	1	Class B	615
1.13846	µm^3	Surface	1	Class B	617
0.0323703	µm^3	Surface	1	Class B	619
0.0803292	µm^3	Surface	1	Class B	620
0.0409897	µm^3	Surface	1	Class B	621
0.110316	µm^3	Surface	1	Class B	624
0.53443	µm^3	Surface	1	Class B	625
0.121778	µm^3	Surface	1	Class B	627
0.0830798	µm^3	Surface	1	Class B	628
2.76898	µm^3	Surface	1	Class B	630
0.0334708	µm^3	Surface	1	Class B	631
1.72882	µm^3	Surface	1	Class B	632
1.12324	µm^3	Surface	1	Class B	633
0.0212746	µm^3	Surface	1	Class B	634
0.318658	µm^3	Surface	1	Class B	635
0.0557538	µm^3	Surface	1	Class B	636
0.648502	µm^3	Surface	1	Class B	640
0.182758	µm^3	Surface	1	Class B	641
0.0215497	µm^3	Surface	1	Class B	642
0.15369	µm^3	Surface	1	Class B	644
0.332962	µm^3	Surface	1	Class B	645
0.478399	µm^3	Surface	1	Class B	646
0.0160476	µm^3	Surface	1	Class B	647
0.145711	µm^3	Surface	1	Class B	648
0.0329204	µm^3	Surface	1	Class B	650
0.519298	µm^3	Surface	1	Class B	652
0.703706	µm^3	Surface	1	Class B	655
0.050527	µm^3	Surface	1	Class B	662
0.154056	µm^3	Surface	1	Class B	663
0.434567	µm^3	Surface	1	Class B	666
0.421545	µm^3	Surface	1	Class B	667
0.0475925	µm^3	Surface	1	Class B	670
0.12086	µm^3	Surface	1	Class B	673
0.128472	µm^3	Surface	1	Class B	674
0.149838	µm^3	Surface	1	Class B	678
0.757349	µm^3	Surface	1	Class B	679
0.128197	µm^3	Surface	1	Class B	681
0.973673	µm^3	Surface	1	Class B	683
0.0354877	µm^3	Surface	1	Class B	684
0.215128	µm^3	Surface	1	Class B	685
0.436492	µm^3	Surface	1	Class B	686
0.410267	µm^3	Surface	1	Class B	687
1.11993	µm^3	Surface	1	Class B	688
0.0152222	µm^3	Surface	1	Class B	689
0.0551117	µm^3	Surface	1	Class B	691
0.010087	µm^3	Surface	1	Class B	692
0.0111874	µm^3	Surface	1	Class B	693
0.119485	µm^3	Surface	1	Class B	697
0.156165	µm^3	Surface	1	Class B	698
0.0102705	µm^3	Surface	1	Class B	699
0.0658405	µm^3	Surface	1	Class B	700
0.0515355	µm^3	Surface	1	Class B	701
0.311138	µm^3	Surface	1	Class B	704
0.0313615	µm^3	Surface	1	Class B	706
0.0115542	µm^3	Surface	1	Class B	707
0.0166893	µm^3	Surface	1	Class B	709
0.416961	µm^3	Surface	1	Class B	710
0.299584	µm^3	Surface	1	Class B	711
0.307195	µm^3	Surface	1	Class B	712
0.39376	µm^3	Surface	1	Class B	714
0.0356715	µm^3	Surface	1	Class B	717
0.261712	µm^3	Surface	1	Class B	718
0.0242087	µm^3	Surface	1	Class B	719
0.291424	µm^3	Surface	1	Class B	721
0.0142136	µm^3	Surface	1	Class B	724
0.0682254	µm^3	Surface	1	Class B	726
0.207242	µm^3	Surface	1	Class B	728
0.0617149	µm^3	Surface	1	Class B	729
2.67242	µm^3	Surface	1	Class B	731
0.304628	µm^3	Surface	1	Class B	733
0.0198991	µm^3	Surface	1	Class B	734
0.0593301	µm^3	Surface	1	Class B	735
0.376336	µm^3	Surface	1	Class B	737
0.106555	µm^3	Surface	1	Class B	739
0.370652	µm^3	Surface	1	Class B	746
0.0295275	µm^3	Surface	1	Class B	747
0.0135716	µm^3	Surface	1	Class B	749
0.10518	µm^3	Surface	1	Class B	752
0.0118293	µm^3	Surface	1	Class B	755
0.0177897	µm^3	Surface	1	Class B	756
0.314257	µm^3	Surface	1	Class B	757
0.13104	µm^3	Surface	1	Class B	758
0.0179731	µm^3	Surface	1	Class B	761
0.114717	µm^3	Surface	1	Class B	762
0.591923	µm^3	Surface	1	Class B	763
0.0215496	µm^3	Surface	1	Class B	765
0.0201739	µm^3	Surface	1	Class B	768
0.0452997	µm^3	Surface	1	Class B	769
0.0490594	µm^3	Surface	1	Class B	771
0.018615	µm^3	Surface	1	Class B	772
0.0151306	µm^3	Surface	1	Class B	773
0.018065	µm^3	Surface	1	Class B	774
0.707742	µm^3	Surface	1	Class B	775
0.248782	µm^3	Surface	1	Class B	776
0.398895	µm^3	Surface	1	Class B	778
0.316457	µm^3	Surface	1	Class B	779
0.03668	µm^3	Surface	1	Class B	780
0.0371387	µm^3	Surface	1	Class B	782
0.011921	µm^3	Surface	1	Class B	783
0.193304	µm^3	Surface	1	Class B	786
0.0141219	µm^3	Surface	1	Class B	787
0.015864	µm^3	Surface	1	Class B	789
3.09717	µm^3	Surface	1	Class B	790
0.184684	µm^3	Surface	1	Class B	795
0.0263181	µm^3	Surface	1	Class B	796
0.335807	µm^3	Surface	1	Class B	797
0.169737	µm^3	Surface	1	Class B	798
0.0525443	µm^3	Surface	1	Class B	799
0.135442	µm^3	Surface	1	Class B	800
0.0190736	µm^3	Surface	1	Class B	801
0.0425487	µm^3	Surface	1	Class B	802
0.0428241	µm^3	Surface	1	Class B	805
0.191653	µm^3	Surface	1	Class B	806
0.0530027	µm^3	Surface	1	Class B	808
0.0179733	µm^3	Surface	1	Class B	809
0.167353	µm^3	Surface	1	Class B	810
0.0482341	µm^3	Surface	1	Class B	813
0.011921	µm^3	Surface	1	Class B	814
0.0233833	µm^3	Surface	1	Class B	815
0.121411	µm^3	Surface	1	Class B	816
0.189635	µm^3	Surface	1	Class B	818
0.338373	µm^3	Surface	1	Class B	819
0.055387	µm^3	Surface	1	Class B	820
0.281243	µm^3	Surface	1	Class B	821
0.0429158	µm^3	Surface	1	Class B	822
0.155982	µm^3	Surface	1	Class B	823
0.134158	µm^3	Surface	1	Class B	824
0.0405316	µm^3	Surface	1	Class A	825
0.0135716	µm^3	Surface	1	Class B	826
0.0606136	µm^3	Surface	1	Class B	827
0.0349377	µm^3	Surface	1	Class B	829
0.293808	µm^3	Surface	1	Class B	836
0.0685915	µm^3	Surface	1	Class B	837
0.114258	µm^3	Surface	1	Class B	838
0.638049	µm^3	Surface	1	Class B	839
0.31554	µm^3	Surface	1	Class B	840
1.4594	µm^3	Surface	1	Class B	842
0.708107	µm^3	Surface	1	Class B	843
0.652629	µm^3	Surface	1	Class B	845
0.0138468	µm^3	Surface	1	Class A	846
1.10242	µm^3	Surface	1	Class B	847
0.0552951	µm^3	Surface	1	Class B	850
0.167903	µm^3	Surface	1	Class B	851
0.140576	µm^3	Surface	1	Class B	852
0.0568537	µm^3	Surface	1	Class B	854
0.29234	µm^3	Surface	1	Class B	858
0.0261346	µm^3	Surface	1	Class B	859
0.0320951	µm^3	Surface	1	Class B	863
0.0574044	µm^3	Surface	1	Class B	865
0.0351212	µm^3	Surface	1	Class B	868
0.102613	µm^3	Surface	1	Class B	871
0.441169	µm^3	Surface	1	Class B	872
0.0586883	µm^3	Surface	1	Class B	873
0.0102703	µm^3	Surface	1	Class B	875
0.440069	µm^3	Surface	1	Class B	878
0.103255	µm^3	Surface	1	Class B	882
0.180191	µm^3	Surface	1	Class A	884
0.359648	µm^3	Surface	1	Class B	886
0.374503	µm^3	Surface	1	Class B	887
0.31114	µm^3	Surface	1	Class B	891
0.0202657	µm^3	Surface	1	Class B	893
0.163044	µm^3	Surface	1	Class B	894
0.0261346	µm^3	Surface	1	Class B	896
0.0239337	µm^3	Surface	1	Class B	900
0.0219165	µm^3	Surface	1	Class B	901
0.194037	µm^3	Surface	1	Class B	905
0.228149	µm^3	Surface	1	Class B	907
0.551025	µm^3	Surface	1	Class B	910
0.0836304	µm^3	Surface	1	Class B	911
0.337823	µm^3	Surface	1	Class B	913
0.0124712	µm^3	Surface	1	Class B	914
0.082438	µm^3	Surface	1	Class B	916
0.550842	µm^3	Surface	1	Class B	917
2.61345	µm^3	Surface	1	Class B	918
0.0306278	µm^3	Surface	1	Class A	919
0.131681	µm^3	Surface	1	Class B	920
0.682342	µm^3	Surface	1	Class B	921
0.583395	µm^3	Surface	1	Class A	924
0.0120128	µm^3	Surface	1	Class B	925
2.92624	µm^3	Surface	1	Class B	932
0.199356	µm^3	Surface	1	Class B	933
0.21146	µm^3	Surface	1	Class B	935
0.132049	µm^3	Surface	1	Class A	936
0.0317283	µm^3	Surface	1	Class B	938
0.0951845	µm^3	Surface	1	Class B	939
0.774132	µm^3	Surface	1	Class A	940
0.0855566	µm^3	Surface	1	Class B	941
0.0171479	µm^3	Surface	1	Class B	942
0.154515	µm^3	Surface	1	Class B	943
0.138468	µm^3	Surface	1	Class B	946
0.465285	µm^3	Surface	1	Class B	948
0.011921	µm^3	Surface	1	Class C	949
0.0293438	µm^3	Surface	1	Class B	950
0.21742	µm^3	Surface	1	Class B	951
0.129664	µm^3	Surface	1	Class B	954
0.100412	µm^3	Surface	1	Class B	955
0.0139385	µm^3	Surface	1	Class A	956
0.808151	µm^3	Surface	1	Class B	959
0.255293	µm^3	Surface	1	Class B	961
0.131407	µm^3	Surface	1	Class B	962
0.0427323	µm^3	Surface	1	Class B	963
0.0598799	µm^3	Surface	1	Class B	964
0.0419988	µm^3	Surface	1	Class B	966
0.234202	µm^3	Surface	1	Class B	967
0.882611	µm^3	Surface	1	Class B	968
0.587432	µm^3	Surface	1	Class B	969
0.0416317	µm^3	Surface	1	Class A	970
0.133057	µm^3	Surface	1	Class B	971
0.156807	µm^3	Surface	1	Class B	973
0.791282	µm^3	Surface	1	Class B	974
0.477482	µm^3	Surface	1	Class B	975
0.0366801	µm^3	Surface	1	Class B	977
0.0630894	µm^3	Surface	1	Class B	979
0.0102704	µm^3	Surface	1	Class B	980
0.0490592	µm^3	Surface	1	Class B	981
0.0119209	µm^3	Surface	1	Class C	982
0.0201739	µm^3	Surface	1	Class B	983
0.105547	µm^3	Surface	1	Class B	984
0.0120127	µm^3	Surface	1	Class C	986
0.011921	µm^3	Surface	1	Class B	995
0.722415	µm^3	Surface	1	Class B	996
0.170745	µm^3	Surface	1	Class B	999
0.127096	µm^3	Surface	1	Class B	1001
0.0119211	µm^3	Surface	1	Class C	1004
0.553777	µm^3	Surface	1	Class B	1010
0.0241169	µm^3	Surface	1	Class B	1013
0.132415	µm^3	Surface	1	Class B	1014
0.0208159	µm^3	Surface	1	Class B	1015
0.295	µm^3	Surface	1	Class B	1018
0.0757442	µm^3	Surface	1	Class B	1021
1.65537	µm^3	Surface	1	Class B	1023
0.224848	µm^3	Surface	1	Class B	1024
0.0607968	µm^3	Surface	1	Class B	1025
0.0260427	µm^3	Surface	1	Class B	1028
0.660425	µm^3	Surface	1	Class A	1033
0.0482344	µm^3	Surface	1	Class B	1034
0.0196239	µm^3	Surface	1	Class B	1035
0.0580462	µm^3	Surface	1	Class B	1037
0.0438325	µm^3	Surface	1	Class B	1040
0.0486929	µm^3	Surface	1	Class A	1041
0.0527278	µm^3	Surface	1	Class B	1042
0.0489677	µm^3	Surface	1	Class B	1044
0.108022	µm^3	Surface	1	Class A	1045
0.0214577	µm^3	Surface	1	Class B	1046
0.0650151	µm^3	Surface	1	Class C	1048
0.0264095	µm^3	Surface	1	Class A	1050
0.118384	µm^3	Surface	1	Class B	1055
0.0673077	µm^3	Surface	1	Class B	1058
0.152131	µm^3	Surface	1	Class B	1059
0.0408066	µm^3	Surface	1	Class B	1060
0.0385143	µm^3	Surface	1	Class B	1062
0.0212746	µm^3	Surface	1	Class C	1063
0.0326452	µm^3	Surface	1	Class C	1064
0.0102704	µm^3	Surface	1	Class A	1065
0.0751943	µm^3	Surface	1	Class B	1066
0.267582	µm^3	Surface	1	Class B	1067
0.0124711	µm^3	Surface	1	Class B	1068
0.196605	µm^3	Surface	1	Class B	1072
0.114625	µm^3	Surface	1	Class B	1073
0.0178816	µm^3	Surface	1	Class B	1075
0.150205	µm^3	Surface	1	Class C	1079
0.0666662	µm^3	Surface	1	Class B	1080
0.26703	µm^3	Surface	1	Class C	1083
0.0193489	µm^3	Surface	1	Class B	1087
0.0159559	µm^3	Surface	1	Class B	1088
0.0766608	µm^3	Surface	1	Class B	1089
0.0663911	µm^3	Surface	1	Class B	1091
0.0852809	µm^3	Surface	1	Class B	1093
0.0240254	µm^3	Surface	1	Class C	1095
0.0641901	µm^3	Surface	1	Class C	1096
0.306462	µm^3	Surface	1	Class B	1097
0.0242086	µm^3	Surface	1	Class B	1100
0.29399	µm^3	Surface	1	Class B	1102
0.508385	µm^3	Surface	1	Class B	1103
0.0102704	µm^3	Surface	1	Class B	1106
0.34571	µm^3	Surface	1	Class B	1107
0.155707	µm^3	Surface	1	Class C	1110
0.31875	µm^3	Surface	1	Class B	1112
0.0112792	µm^3	Surface	1	Class B	1113
0.032187	µm^3	Surface	1	Class B	1117
0.276751	µm^3	Surface	1	Class B	1118
0.0135717	µm^3	Surface	1	Class C	1119
0.104721	µm^3	Surface	1	Class B	1123
0.0784038	µm^3	Surface	1	Class B	1124
0.496464	µm^3	Surface	1	Class B	1125
0.346993	µm^3	Surface	1	Class B	1126
0.199173	µm^3	Surface	1	Class B	1127
0.0121961	µm^3	Surface	1	Class B	1135
0.110133	µm^3	Surface	1	Class B	1136
0.285187	µm^3	Surface	1	Class B	1138
0.322326	µm^3	Surface	1	Class B	1140
1.90818	µm^3	Surface	1	Class B	1144
8.38312	µm^3	Surface	1	Class B	1145
0.121411	µm^3	Surface	1	Class B	1148
0.155432	µm^3	Surface	1	Class B	1149
0.528375	µm^3	Surface	1	Class B	1150
0.115175	µm^3	Surface	1	Class B	1151
0.132598	µm^3	Surface	1	Class C	1152
0.346077	µm^3	Surface	1	Class B	1154
0.125629	µm^3	Surface	1	Class B	1155
0.0259512	µm^3	Surface	1	Class B	1156
0.116367	µm^3	Surface	1	Class B	1158
0.0179733	µm^3	Surface	1	Class C	1160
0.043374	µm^3	Surface	1	Class B	1162
0.215128	µm^3	Surface	1	Class A	1166
0.292799	µm^3	Surface	1	Class B	1167
0.0993111	µm^3	Surface	1	Class B	1168
0.782019	µm^3	Surface	1	Class A	1172
0.0135716	µm^3	Surface	1	Class C	1174
0.0190734	µm^3	Surface	1	Class C	1176
0.0129298	µm^3	Surface	1	Class C	1177
0.011921	µm^3	Surface	1	Class C	1178
10.1866	µm^3	Surface	1	Class B	1180
0.0336538	µm^3	Surface	1	Class B	1181
0.0371386	µm^3	Surface	1	Class B	1182
0.0282434	µm^3	Surface	1	Class B	1184
0.0672164	µm^3	Surface	1	Class B	1186
0.277577	µm^3	Surface	1	Class B	1187
2.45398	µm^3	Surface	1	Class B	1188
0.514071	µm^3	Surface	1	Class B	1190
0.126179	µm^3	Surface	1	Class B	1191
0.0781287	µm^3	Surface	1	Class B	1192
0.360565	µm^3	Surface	1	Class C	1193
0.0142136	µm^3	Surface	1	Class A	1195
0.616868	µm^3	Surface	1	Class B	1199
0.0118293	µm^3	Surface	1	Class B	1201
0.0218244	µm^3	Surface	1	Class C	1203
0.170288	µm^3	Surface	1	Class A	1204
0.11059	µm^3	Surface	1	Class A	1206
0.0141219	µm^3	Surface	1	Class C	1208
0.011921	µm^3	Surface	1	Class B	1210
0.157541	µm^3	Surface	1	Class B	1211
0.0316367	µm^3	Surface	1	Class B	1213
0.0221914	µm^3	Surface	1	Class B	1214
0.143236	µm^3	Surface	1	Class B	1216
0.0217329	µm^3	Surface	1	Class C	1218
0.144427	µm^3	Surface	1	Class B	1219
0.0119209	µm^3	Surface	1	Class C	1221
0.0157725	µm^3	Surface	1	Class B	1222
0.011921	µm^3	Surface	1	Class B	1223
0.160108	µm^3	Surface	1	Class B	1225
0.0571293	µm^3	Surface	1	Class A	1228
0.38184	µm^3	Surface	1	Class C	1230
75.6086	µm^3	Surface	1	Class B	1231
1.03355	µm^3	Surface	1	Class B	1232
0.0251258	µm^3	Surface	1	Class C	1233
0.593574	µm^3	Surface	1	Class B	1235
0.148004	µm^3	Surface	1	Class B	1242
0.0586882	µm^3	Surface	1	Class B	1244
0.0227417	µm^3	Surface	1	Class A	1245
0.011921	µm^3	Surface	1	Class C	1248
0.0259511	µm^3	Surface	1	Class B	1249
0.0935338	µm^3	Surface	1	Class B	1252
0.0251258	µm^3	Surface	1	Class B	1253
0.0376889	µm^3	Surface	1	Class A	1255
0.0102703	µm^3	Surface	1	Class C	1256
0.243282	µm^3	Surface	1	Class B	1257
0.0483261	µm^3	Surface	1	Class B	1258
0.0722595	µm^3	Surface	1	Class B	1259
0.533328	µm^3	Surface	1	Class A	1261
0.472438	µm^3	Surface	1	Class B	1270
0.145345	µm^3	Surface	1	Class B	1271
0.0238421	µm^3	Surface	1	Class A	1273
0.220631	µm^3	Surface	1	Class A	1276
0.0472254	µm^3	Surface	1	Class B	1277
0.0113709	µm^3	Surface	1	Class C	1279
0.0659322	µm^3	Surface	1	Class B	1281
0.0253092	µm^3	Surface	1	Class B	1282
0.0174231	µm^3	Surface	1	Class C	1284
0.266847	µm^3	Surface	1	Class B	1285
0.133699	µm^3	Surface	1	Class A	1287
0.137825	µm^3	Surface	1	Class B	1288
0.0218246	µm^3	Surface	1	Class C	1289
0.452907	µm^3	Surface	1	Class B	1290
0.227233	µm^3	Surface	1	Class B	1292
0.0431912	µm^3	Surface	1	Class C	1296
0.0234755	µm^3	Surface	1	Class B	1297
0.0119211	µm^3	Surface	1	Class B	1299
0.560379	µm^3	Surface	1	Class B	1300
0.1834	µm^3	Surface	1	Class B	1301
0.0531858	µm^3	Surface	1	Class B	1303
0.0113708	µm^3	Surface	1	Class C	1305
0.165703	µm^3	Surface	1	Class A	1307
0.0202658	µm^3	Surface	1	Class B	1308
0.0804212	µm^3	Surface	1	Class B	1309
0.0113707	µm^3	Surface	1	Class B	1310
0.0238421	µm^3	Surface	1	Class B	1311
0.0563953	µm^3	Surface	1	Class A	1312
0.0533698	µm^3	Surface	1	Class B	1313
0.0516268	µm^3	Surface	1	Class A	1314
0.214578	µm^3	Surface	1	Class B	1315
0.24924	µm^3	Surface	1	Class B	1318
0.0581376	µm^3	Surface	1	Class C	1319
0.226865	µm^3	Surface	1	Class B	1320
0.0185234	µm^3	Surface	1	Class C	1321
0.0124711	µm^3	Surface	1	Class A	1322
0.0174231	µm^3	Surface	1	Class B	1327
1.50774	µm^3	Surface	1	Class B	1329
0.0182484	µm^3	Surface	1	Class A	1330
0.502059	µm^3	Surface	1	Class B	1335
0.0141217	µm^3	Surface	1	Class C	1338
0.255293	µm^3	Surface	1	Class B	1339
0.0276015	µm^3	Surface	1	Class A	1341
0.42072	µm^3	Surface	1	Class B	1343
0.165702	µm^3	Surface	1	Class A	1349
0.0117377	µm^3	Surface	1	Class B	1352
0.382756	µm^3	Surface	1	Class A	1356
0.0200823	µm^3	Surface	1	Class A	1358
0.0364964	µm^3	Surface	1	Class B	1360
0.223015	µm^3	Surface	1	Class A	1361
0.0302608	µm^3	Surface	1	Class B	1362
0.266297	µm^3	Surface	1	Class B	1363
0.11004	µm^3	Surface	1	Class B	1365
0.329203	µm^3	Surface	1	Class B	1366
0.0883987	µm^3	Surface	1	Class B	1367
0.247132	µm^3	Surface	1	Class A	1369
1.55762	µm^3	Surface	1	Class B	1370
0.0302611	µm^3	Surface	1	Class A	1371
0.934334	µm^3	Surface	1	Class A	1373
0.0427321	µm^3	Surface	1	Class A	1374
0.0196238	µm^3	Surface	1	Class B	1375
0.0179731	µm^3	Surface	1	Class C	1376
0.010729	µm^3	Surface	1	Class B	1377
0.0770279	µm^3	Surface	1	Class B	1378
0.0102704	µm^3	Surface	1	Class C	1381
0.143235	µm^3	Surface	1	Class A	1382
0.0124711	µm^3	Surface	1	Class B	1383
0.0220082	µm^3	Surface	1	Class C	1384
0.150571	µm^3	Surface	1	Class B	1385
0.0201742	µm^3	Surface	1	Class C	1386
0.51407	µm^3	Surface	1	Class A	1391
0.0743686	µm^3	Surface	1	Class B	1392
0.0119211	µm^3	Surface	1	Class C	1393
0.0250343	µm^3	Surface	1	Class B	1394
0.0889487	µm^3	Surface	1	Class A	1395
0.164235	µm^3	Surface	1	Class A	1396
0.103988	µm^3	Surface	1	Class A	1398
0.0381473	µm^3	Surface	1	Class A	1399
0.0207243	µm^3	Surface	1	Class C	1401
0.0263181	µm^3	Surface	1	Class B	1402
0.0478676	µm^3	Surface	1	Class B	1404
1.24483	µm^3	Surface	1	Class B	1412
0.0955518	µm^3	Surface	1	Class B	1413
0.0163227	µm^3	Surface	1	Class B	1414
0.0103621	µm^3	Surface	1	Class B	1415
0.107381	µm^3	Surface	1	Class C	1417
0.011921	µm^3	Surface	1	Class C	1418
0.383308	µm^3	Surface	1	Class B	1419
0.0177897	µm^3	Surface	1	Class B	1420
0.0118294	µm^3	Surface	1	Class B	1423
0.0179733	µm^3	Surface	1	Class B	1425
0.294998	µm^3	Surface	1	Class B	1427
0.0157725	µm^3	Surface	1	Class B	1429
0.0916085	µm^3	Surface	1	Class C	1430
0.0432826	µm^3	Surface	1	Class B	1431
0.0143051	µm^3	Surface	1	Class B	1433
1.06363	µm^3	Surface	1	Class B	1434
0.0228332	µm^3	Surface	1	Class A	1435
0.0796876	µm^3	Surface	1	Class A	1436
0.0290688	µm^3	Surface	1	Class C	1437
1.89902	µm^3	Surface	1	Class B	1438
0.141218	µm^3	Surface	1	Class B	1440
0.0181567	µm^3	Surface	1	Class A	1441
0.0338374	µm^3	Surface	1	Class A	1446
0.0271433	µm^3	Surface	1	Class B	1447
0.514254	µm^3	Surface	1	Class B	1448
0.071893	µm^3	Surface	1	Class B	1449
0.0155889	µm^3	Surface	1	Class C	1450
0.0107289	µm^3	Surface	1	Class A	1452
0.125538	µm^3	Surface	1	Class B	1453
0.093534	µm^3	Surface	1	Class B	1454
0.0145803	µm^3	Surface	1	Class A	1455
0.0478671	µm^3	Surface	1	Class A	1456
0.164418	µm^3	Surface	1	Class A	1457
0.0105455	µm^3	Surface	1	Class B	1460
0.0528194	µm^3	Surface	1	Class A	1461
0.636857	µm^3	Surface	1	Class B	1463
0.516913	µm^3	Surface	1	Class B	1464
0.0393394	µm^3	Surface	1	Class B	1465
0.0190738	µm^3	Surface	1	Class B	1466
0.043099	µm^3	Surface	1	Class A	1467
0.511411	µm^3	Surface	1	Class A	1468
0.0124712	µm^3	Surface	1	Class C	1469
0.0493347	µm^3	Surface	1	Class B	1470
0.0142135	µm^3	Surface	1	Class B	1471
0.189452	µm^3	Surface	1	Class A	1472
0.0196237	µm^3	Surface	1	Class C	1474
0.0141219	µm^3	Surface	1	Class C	1475
0.208067	µm^3	Surface	1	Class B	1476
0.376795	µm^3	Surface	1	Class A	1477
0.0145804	µm^3	Surface	1	Class A	1480
0.216045	µm^3	Surface	1	Class A	1486
0.159008	µm^3	Surface	1	Class B	1487
0.0417237	µm^3	Surface	1	Class A	1490
0.0428241	µm^3	Surface	1	Class B	1492
0.0473171	µm^3	Surface	1	Class C	1495
0.0376888	µm^3	Surface	1	Class C	1496
0.0424572	µm^3	Surface	1	Class A	1497
0.0750105	µm^3	Surface	1	Class B	1500
0.222831	µm^3	Surface	1	Class A	1501
0.0145803	µm^3	Surface	1	Class B	1503
0.0258593	µm^3	Surface	1	Class C	1504
0.0263179	µm^3	Surface	1	Class B	1508
0.241905	µm^3	Surface	1	Class B	1509
0.0610721	µm^3	Surface	1	Class B	1511
0.213936	µm^3	Surface	1	Class A	1513
0.564964	µm^3	Surface	1	Class A	1514
7.84569	µm^3	Surface	1	Class A	1515
0.578904	µm^3	Surface	1	Class A	1516
0.0136633	µm^3	Surface	1	Class B	1517
0.0650153	µm^3	Surface	1	Class B	1521
0.24649	µm^3	Surface	1	Class B	1522
0.0271433	µm^3	Surface	1	Class A	1523
0.0830802	µm^3	Surface	1	Class B	1524
0.0113709	µm^3	Surface	1	Class B	1526
0.54369	µm^3	Surface	1	Class B	1527
0.0175148	µm^3	Surface	1	Class B	1529
0.153231	µm^3	Surface	1	Class B	1530
0.0396146	µm^3	Surface	1	Class B	1531
0.301145	µm^3	Surface	1	Class B	1533
0.0553867	µm^3	Surface	1	Class B	1534
0.107472	µm^3	Surface	1	Class A	1535
0.049793	µm^3	Surface	1	Class B	1537
0.0853726	µm^3	Surface	1	Class A	1542
0.0679493	µm^3	Surface	1	Class A	1543
0.235944	µm^3	Surface	1	Class B	1545
0.028152	µm^3	Surface	1	Class A	1546
0.12132	µm^3	Surface	1	Class A	1547
0.0234752	µm^3	Surface	1	Class C	1549
0.1359	µm^3	Surface	1	Class B	1551
0.186518	µm^3	Surface	1	Class A	1552
0.0200824	µm^3	Surface	1	Class A	1553
0.311323	µm^3	Surface	1	Class B	1554
0.119576	µm^3	Surface	1	Class B	1555
0.274183	µm^3	Surface	1	Class A	1557
0.107931	µm^3	Surface	1	Class B	1559
0.0622647	µm^3	Surface	1	Class A	1561
0.0419072	µm^3	Surface	1	Class A	1565
2.20538	µm^3	Surface	1	Class A	1568
0.0331036	µm^3	Surface	1	Class A	1574
0.176156	µm^3	Surface	1	Class B	1577
0.0354877	µm^3	Surface	1	Class B	1581
0.252267	µm^3	Surface	1	Class B	1582
0.419895	µm^3	Surface	1	Class B	1584
0.024484	µm^3	Surface	1	Class C	1585
0.197888	µm^3	Surface	1	Class A	1586
0.0119211	µm^3	Surface	1	Class C	1587
0.0388805	µm^3	Surface	1	Class B	1592
0.0157725	µm^3	Surface	1	Class A	1593
0.0905078	µm^3	Surface	1	Class B	1596
0.0575876	µm^3	Surface	1	Class B	1599
0.143877	µm^3	Surface	1	Class A	1603
0.475832	µm^3	Surface	1	Class C	1605
0.0145803	µm^3	Surface	1	Class B	1606
0.348918	µm^3	Surface	1	Class B	1607
0.831078	µm^3	Surface	1	Class A	1608
0.876561	µm^3	Surface	1	Class B	1613
0.0331038	µm^3	Surface	1	Class A	1614
0.0829884	µm^3	Surface	1	Class B	1615
0.0895913	µm^3	Surface	1	Class A	1616
0.0487842	µm^3	Surface	1	Class C	1620
0.102705	µm^3	Surface	1	Class B	1621
0.498573	µm^3	Surface	1	Class B	1622
0.155524	µm^3	Surface	1	Class B	1626
0.010087	µm^3	Surface	1	Class B	1628
0.0120127	µm^3	Surface	1	Class B	1629
0.0113708	µm^3	Surface	1	Class B	1638
0.0102705	µm^3	Surface	1	Class B	1639
0.406965	µm^3	Surface	1	Class A	1640
0.0121045	µm^3	Surface	1	Class C	1642
0.0110956	µm^3	Surface	1	Class B	1643
0.0279686	µm^3	Surface	1	Class B	1645
0.279135	µm^3	Surface	1	Class B	1651
0.278769	µm^3	Surface	1	Class B	1653
0.0564868	µm^3	Surface	1	Class A	1657
0.0107288	µm^3	Surface	1	Class A	1658
0.044016	µm^3	Surface	1	Class B	1659
0.0477759	µm^3	Surface	1	Class A	1663
0.781927	µm^3	Surface	1	Class B	1664
0.0292522	µm^3	Surface	1	Class C	1665
0.0124713	µm^3	Surface	1	Class A	1666
0.0756525	µm^3	Surface	1	Class B	1667
0.0992193	µm^3	Surface	1	Class B	1668
0.111507	µm^3	Surface	1	Class B	1669
0.0197156	µm^3	Surface	1	Class A	1671
0.800999	µm^3	Surface	1	Class A	1673
0.296558	µm^3	Surface	1	Class A	1681
0.287021	µm^3	Surface	1	Class A	1684
0.162034	µm^3	Surface	1	Class A	1685
0.093351	µm^3	Surface	1	Class A	1688
0.365241	µm^3	Surface	1	Class B	1690
0.0531856	µm^3	Surface	1	Class A	1691
0.0152223	µm^3	Surface	1	Class B	1692
0.010087	µm^3	Surface	1	Class B	1694
2.20529	µm^3	Surface	1	Class A	1695
0.0419071	µm^3	Surface	1	Class B	1696
0.0266848	µm^3	Surface	1	Class C	1698
0.0184319	µm^3	Surface	1	Class C	1699
0.0171479	µm^3	Surface	1	Class C	1700
0.101604	µm^3	Surface	1	Class B	1701
0.0362214	µm^3	Surface	1	Class B	1702
0.0404399	µm^3	Surface	1	Class B	1703
0.232368	µm^3	Surface	1	Class A	1704
0.0234752	µm^3	Surface	1	Class B	1707
0.091333	µm^3	Surface	1	Class A	1708
0.0759279	µm^3	Surface	1	Class B	1710
0.0188903	µm^3	Surface	1	Class B	1712
0.277851	µm^3	Surface	1	Class A	1714
0.111507	µm^3	Surface	1	Class B	1717
0.125354	µm^3	Surface	1	Class C	1720
0.0453002	µm^3	Surface	1	Class B	1721
0.0202658	µm^3	Surface	1	Class A	1727
0.597151	µm^3	Surface	1	Class A	1729
0.0522689	µm^3	Surface	1	Class A	1730
0.056304	µm^3	Surface	1	Class A	1731
0.157908	µm^3	Surface	1	Class B	1733
0.323545	µm^3	Surface	1	Class B	1738
0.0364047	µm^3	Surface	1	Class A	1739
0.0191653	µm^3	Surface	1	Class B	1741
0.0994028	µm^3	Surface	1	Class B	1742
0.130397	µm^3	Surface	1	Class A	1744
0.042549	µm^3	Surface	1	Class B	1745
0.0218246	µm^3	Surface	1	Class B	1748
0.0229251	µm^3	Surface	1	Class B	1749
0.010729	µm^3	Surface	1	Class B	1750
0.0121043	µm^3	Surface	1	Class B	1751
0.197063	µm^3	Surface	1	Class B	1752
0.0464	µm^3	Surface	1	Class B	1753
0.343783	µm^3	Surface	1	Class A	1755
0.283445	µm^3	Surface	1	Class A	1757
0.018065	µm^3	Surface	1	Class A	1758
0.0998611	µm^3	Surface	1	Class B	1765
0.0400728	µm^3	Surface	1	Class B	1766
0.28207	µm^3	Surface	1	Class A	1768
0.0102704	µm^3	Surface	1	Class C	1771
0.109398	µm^3	Surface	1	Class B	1776
0.100045	µm^3	Surface	1	Class A	1783
0.0124711	µm^3	Surface	1	Class B	1785
0.0163226	µm^3	Surface	1	Class C	1786
0.407331	µm^3	Surface	1	Class B	1788
0.0983941	µm^3	Surface	1	Class C	1790
0.0681332	µm^3	Surface	1	Class B	1791
0.0499765	µm^3	Surface	1	Class B	1792
0.0434656	µm^3	Surface	1	Class B	1793
0.0110957	µm^3	Surface	1	Class C	1797
0.127096	µm^3	Surface	1	Class A	1798
0.706641	µm^3	Surface	1	Class A	1799
0.0163227	µm^3	Surface	1	Class B	1803
0.0212743	µm^3	Surface	1	Class B	1805
2.97833	µm^3	Surface	1	Class A	1807
0.112424	µm^3	Surface	1	Class B	1808
0.14397	µm^3	Surface	1	Class B	1811
0.0107289	µm^3	Surface	1	Class B	1815
0.329662	µm^3	Surface	1	Class B	1816
0.0551119	µm^3	Surface	1	Class C	1822
0.113524	µm^3	Surface	1	Class B	1823
0.0145802	µm^3	Surface	1	Class C	1824
0.0301694	µm^3	Surface	1	Class B	1825
1.25253	µm^3	Surface	1	Class A	1833
0.0449332	µm^3	Surface	1	Class B	1835
0.143969	µm^3	Surface	1	Class A	1837
0.187527	µm^3	Surface	1	Class B	1838
0.0276936	µm^3	Surface	1	Class C	1840
0.185142	µm^3	Surface	1	Class B	1842
0.120585	µm^3	Surface	1	Class B	1843
0.0124711	µm^3	Surface	1	Class A	1844
0.0103622	µm^3	Surface	1	Class A	1845
0.0636398	µm^3	Surface	1	Class B	1846
0.0918839	µm^3	Surface	1	Class A	1848
0.338464	µm^3	Surface	1	Class A	1850
0.255018	µm^3	Surface	1	Class A	1851
0.0689587	µm^3	Surface	1	Class C	1857
0.0642816	µm^3	Surface	1	Class C	1858
0.0422735	µm^3	Surface	1	Class B	1859
0.0120126	µm^3	Surface	1	Class B	1863
0.962577	µm^3	Surface	1	Class B	1866
0.152589	µm^3	Surface	1	Class B	1868
0.0243007	µm^3	Surface	1	Class B	1869
0.0867486	µm^3	Surface	1	Class B	1872
0.121778	µm^3	Surface	1	Class B	1874
0.405499	µm^3	Surface	1	Class B	1876
0.0376886	µm^3	Surface	1	Class B	1877
0.0389727	µm^3	Surface	1	Class B	1879
0.010087	µm^3	Surface	1	Class A	1880
0.188535	µm^3	Surface	1	Class B	1881
0.0471336	µm^3	Surface	1	Class B	1882
2.12845	µm^3	Surface	1	Class B	1886
0.412925	µm^3	Surface	1	Class B	1887
0.0288856	µm^3	Surface	1	Class B	1888
0.070334	µm^3	Surface	1	Class B	1890
0.0141217	µm^3	Surface	1	Class B	1891
0.0158641	µm^3	Surface	1	Class B	1892
0.0326454	µm^3	Surface	1	Class B	1893
0.0101787	µm^3	Surface	1	Class A	1895
0.134249	µm^3	Surface	1	Class B	1896
0.626402	µm^3	Surface	1	Class A	1900
0.074644	µm^3	Surface	1	Class B	1901
0.0438325	µm^3	Surface	1	Class A	1903
0.129939	µm^3	Surface	1	Class B	1906
0.0757442	µm^3	Surface	1	Class B	1909
0.165059	µm^3	Surface	1	Class B	1910
0.0172396	µm^3	Surface	1	Class A	1911
0.207059	µm^3	Surface	1	Class B	1913
0.39862	µm^3	Surface	1	Class B	1914
0.0826215	µm^3	Surface	1	Class B	1915
0.175056	µm^3	Surface	1	Class C	1917
0.0160475	µm^3	Surface	1	Class A	1918
0.184226	µm^3	Surface	1	Class C	1919
0.0120128	µm^3	Surface	1	Class B	1920
0.0853731	µm^3	Surface	1	Class A	1922
0.509852	µm^3	Surface	1	Class C	1924
1.62997	µm^3	Surface	1	Class A	1925
0.0180648	µm^3	Surface	1	Class B	1927
0.0773947	µm^3	Surface	1	Class A	1929
0.472624	µm^3	Surface	1	Class A	1931
0.026226	µm^3	Surface	1	Class B	1933
0.029619	µm^3	Surface	1	Class C	1934
0.0139384	µm^3	Surface	1	Class C	1935
0.401463	µm^3	Surface	1	Class B	1936
0.0654737	µm^3	Surface	1	Class B	1941
0.0262263	µm^3	Surface	1	Class B	1942
0.143144	µm^3	Surface	1	Class A	1949
0.0639151	µm^3	Surface	1	Class C	1950
0.428607	µm^3	Surface	1	Class B	1954
0.0194403	µm^3	Surface	1	Class B	1955
0.378629	µm^3	Surface	1	Class B	1960
0.0237502	µm^3	Surface	1	Class B	1963
0.0216412	µm^3	Surface	1	Class C	1964
0.128747	µm^3	Surface	1	Class C	1967
0.035121	µm^3	Surface	1	Class C	1968
0.0639149	µm^3	Surface	1	Class B	1970
0.0317281	µm^3	Surface	1	Class B	1972
0.0185233	µm^3	Surface	1	Class B	1973
0.0136633	µm^3	Surface	1	Class A	1975
0.0406231	µm^3	Surface	1	Class B	1976
0.0196237	µm^3	Surface	1	Class A	1977
0.230259	µm^3	Surface	1	Class B	1978
0.374319	µm^3	Surface	1	Class B	1979
0.0253093	µm^3	Surface	1	Class B	1981
0.418061	µm^3	Surface	1	Class B	1982
0.302337	µm^3	Surface	1	Class B	1984
0.077945	µm^3	Surface	1	Class B	1985
0.0262263	µm^3	Surface	1	Class B	1986
0.0672164	µm^3	Surface	1	Class C	1989
0.166711	µm^3	Surface	1	Class B	1990
0.319118	µm^3	Surface	1	Class B	1992
0.03182	µm^3	Surface	1	Class B	1993
0.0672159	µm^3	Surface	1	Class B	1994
0.183583	µm^3	Surface	1	Class B	1995
0.32746	µm^3	Surface	1	Class C	1998
0.299951	µm^3	Surface	1	Class B	1999
0.0643737	µm^3	Surface	1	Class B	2002
0.205132	µm^3	Surface	1	Class B	2006
0.14351	µm^3	Surface	1	Class C	2008
0.0465834	µm^3	Surface	1	Class B	2009
0.174872	µm^3	Surface	1	Class B	2012
0.0420905	µm^3	Surface	1	Class B	2013
0.0196239	µm^3	Surface	1	Class B	2014
0.370927	µm^3	Surface	1	Class B	2016
0.0481424	µm^3	Surface	1	Class A	2018
0.0241172	µm^3	Surface	1	Class B	2019
0.417509	µm^3	Surface	1	Class B	2020
0.151947	µm^3	Surface	1	Class A	2023
0.0760194	µm^3	Surface	1	Class B	2024
0.0588713	µm^3	Surface	1	Class C	2025
0.0477756	µm^3	Surface	1	Class C	2028
0.0435576	µm^3	Surface	1	Class B	2029
0.0618974	µm^3	Surface	1	Class C	2030
0.0328287	µm^3	Surface	1	Class B	2031
0.0241171	µm^3	Surface	1	Class C	2032
0.0519943	µm^3	Surface	1	Class C	2035
0.464553	µm^3	Surface	1	Class B	2036
0.0124713	µm^3	Surface	1	Class B	2037
0.011921	µm^3	Surface	1	Class B	2038
0.0149469	µm^3	Surface	1	Class B	2040
0.0454832	µm^3	Surface	1	Class B	2042
0.0119211	µm^3	Surface	1	Class B	2043
1.85471	µm^3	Surface	1	Class A	2044
0.0220078	µm^3	Surface	1	Class B	2045
0.011921	µm^3	Surface	1	Class B	2048
0.0218247	µm^3	Surface	1	Class B	2049
0.0161392	µm^3	Surface	1	Class B	2051
0.0720765	µm^3	Surface	1	Class C	2054
0.0317281	µm^3	Surface	1	Class B	2056
0.10518	µm^3	Surface	1	Class B	2059
0.0102705	µm^3	Surface	1	Class B	2060
0.011921	µm^3	Surface	1	Class B	2061
0.0707923	µm^3	Surface	1	Class A	2063
0.0115542	µm^3	Surface	1	Class C	2066
0.0108206	µm^3	Surface	1	Class C	2067
0.0157723	µm^3	Surface	1	Class B	2068
0.0408984	µm^3	Surface	1	Class A	2070
0.0361298	µm^3	Surface	1	Class B	2071
0.0494263	µm^3	Surface	1	Class B	2073
0.0176063	µm^3	Surface	1	Class C	2074
0.0135716	µm^3	Surface	1	Class B	2076
0.0741856	µm^3	Surface	1	Class C	2077
0.0370468	µm^3	Surface	1	Class A	2079
0.0562123	µm^3	Surface	1	Class B	2081
0.011921	µm^3	Surface	1	Class B	2089
0.0176981	µm^3	Surface	1	Class B	2090
0.123244	µm^3	Surface	1	Class C	2091
0.342041	µm^3	Surface	1	Class C	2093
0.169553	µm^3	Surface	1	Class B	2094
0.316182	µm^3	Surface	1	Class B	2096
0.017423	µm^3	Surface	1	Class B	2097
0.0153139	µm^3	Surface	1	Class B	2098
0.125905	µm^3	Surface	1	Class C	2099
0.0311782	µm^3	Surface	1	Class B	2104
0.294174	µm^3	Surface	1	Class B	2111
0.076845	µm^3	Surface	1	Class B	2112
0.0691417	µm^3	Surface	1	Class B	2113
0.0598804	µm^3	Surface	1	Class B	2114
0.0174229	µm^3	Surface	1	Class B	2115
0.0174229	µm^3	Surface	1	Class B	2117
0.166344	µm^3	Surface	1	Class B	2118
0.210451	µm^3	Surface	1	Class B	2119
0.0306276	µm^3	Surface	1	Class C	2123
0.0218245	µm^3	Surface	1	Class B	2124
0.0172395	µm^3	Surface	1	Class B	2125
0.0376889	µm^3	Surface	1	Class B	2126
0.0311782	µm^3	Surface	1	Class C	2127
0.150663	µm^3	Surface	1	Class B	2128
0.252633	µm^3	Surface	1	Class B	2130
0.0438329	µm^3	Surface	1	Class B	2133
0.0429155	µm^3	Surface	1	Class B	2134
0.30857	µm^3	Surface	1	Class B	2136
0.356989	µm^3	Surface	1	Class B	2138
0.0124713	µm^3	Surface	1	Class B	2139
0.0115541	µm^3	Surface	1	Class C	2143
0.0386976	µm^3	Surface	1	Class B	2145
0.0273266	µm^3	Surface	1	Class B	2146
0.0952764	µm^3	Surface	1	Class B	2151
0.084639	µm^3	Surface	1	Class B	2152
0.499766	µm^3	Surface	1	Class B	2154
0.205959	µm^3	Surface	1	Class B	2156
0.0158642	µm^3	Surface	1	Class C	2158
0.0692338	µm^3	Surface	1	Class C	2159
0.296374	µm^3	Surface	1	Class B	2161
0.199356	µm^3	Surface	1	Class A	2162
0.158825	µm^3	Surface	1	Class B	2163
0.169186	µm^3	Surface	1	Class B	2168
0.342866	µm^3	Surface	1	Class C	2172
0.38083	µm^3	Surface	1	Class B	2178
0.0234751	µm^3	Surface	1	Class B	2179
0.11059	µm^3	Surface	1	Class B	2184
0.571842	µm^3	Surface	1	Class C	2185
0.0102704	µm^3	Surface	1	Class B	2188
0.351578	µm^3	Surface	1	Class B	2189
0.0584132	µm^3	Surface	1	Class A	2191
0.223382	µm^3	Surface	1	Class C	2192
0.0179733	µm^3	Surface	1	Class B	2195
0.268222	µm^3	Surface	1	Class B	2197
0.0103621	µm^3	Surface	1	Class B	2198
0.0596053	µm^3	Surface	1	Class A	2199
0.0202658	µm^3	Surface	1	Class C	2200
0.0466753	µm^3	Surface	1	Class B	2202
0.0135717	µm^3	Surface	1	Class B	2204
0.106464	µm^3	Surface	1	Class A	2206
0.0308114	µm^3	Surface	1	Class C	2207
0.0222832	µm^3	Surface	1	Class C	2210
0.0154972	µm^3	Surface	1	Class A	2211
0.0163227	µm^3	Surface	1	Class B	2212
0.0350294	µm^3	Surface	1	Class B	2215
0.318842	µm^3	Surface	1	Class A	2218
0.985044	µm^3	Surface	1	Class A	2219
0.0124712	µm^3	Surface	1	Class C	2223
0.0785866	µm^3	Surface	1	Class C	2227
0.0340208	µm^3	Surface	1	Class C	2228
0.0179731	µm^3	Surface	1	Class B	2229
0.224298	µm^3	Surface	1	Class C	2230
0.328195	µm^3	Surface	1	Class B	2233
0.176063	µm^3	Surface	1	Class A	2234
0.263913	µm^3	Surface	1	Class B	2236
0.152039	µm^3	Surface	1	Class B	2238
0.0126546	µm^3	Surface	1	Class C	2239
0.0119209	µm^3	Surface	1	Class B	2242
0.011921	µm^3	Surface	1	Class B	2244
0.0184318	µm^3	Surface	1	Class C	2245
0.192753	µm^3	Surface	1	Class B	2248
0.0192571	µm^3	Surface	1	Class B	2249
0.216046	µm^3	Surface	1	Class B	2250
0.148279	µm^3	Surface	1	Class A	2251
0.454558	µm^3	Surface	1	Class B	2252
0.439243	µm^3	Surface	1	Class A	2256
0.0476841	µm^3	Surface	1	Class B	2259
0.0334706	µm^3	Surface	1	Class C	2265
0.0404396	µm^3	Surface	1	Class B	2267
0.188352	µm^3	Surface	1	Class B	2269
0.143511	µm^3	Surface	1	Class B	2270
0.0687749	µm^3	Surface	1	Class C	2277
0.123245	µm^3	Surface	1	Class B	2279
0.378904	µm^3	Surface	1	Class C	2281
0.0715257	µm^3	Surface	1	Class A	2282
0.0119211	µm^3	Surface	1	Class B	2283
0.0179733	µm^3	Surface	1	Class B	2284
0.0350296	µm^3	Surface	1	Class B	2285
0.0264097	µm^3	Surface	1	Class A	2286
0.0680412	µm^3	Surface	1	Class C	2287
0.1834	µm^3	Surface	1	Class B	2290
0.119668	µm^3	Surface	1	Class C	2291
0.0890407	µm^3	Surface	1	Class B	2294
0.0113707	µm^3	Surface	1	Class B	2295
0.0251258	µm^3	Surface	1	Class B	2296
0.140943	µm^3	Surface	1	Class B	2297
0.0311782	µm^3	Surface	1	Class B	2299
0.0278768	µm^3	Surface	1	Class B	2301
0.200731	µm^3	Surface	1	Class B	2302
0.0256761	µm^3	Surface	1	Class B	2304
0.0735437	µm^3	Surface	1	Class A	2308
0.044933	µm^3	Surface	1	Class B	2309
0.155706	µm^3	Surface	1	Class B	2310
0.0172396	µm^3	Surface	1	Class C	2311
0.0257678	µm^3	Surface	1	Class C	2312
0.0693255	µm^3	Surface	1	Class C	2315
0.075286	µm^3	Surface	1	Class C	2319
0.0257676	µm^3	Surface	1	Class C	2321
0.024484	µm^3	Surface	1	Class A	2322
0.256577	µm^3	Surface	1	Class B	2323
0.241264	µm^3	Surface	1	Class A	2324
0.0949094	µm^3	Surface	1	Class C	2325
0.195963	µm^3	Surface	1	Class A	2326
0.687201	µm^3	Surface	1	Class C	2327
0.296099	µm^3	Surface	1	Class B	2331
0.228333	µm^3	Surface	1	Class C	2333
0.0157725	µm^3	Surface	1	Class B	2334
0.0188903	µm^3	Surface	1	Class A	2335
0.0261344	µm^3	Surface	1	Class A	2341
0.0508935	µm^3	Surface	1	Class C	2343
0.0264097	µm^3	Surface	1	Class C	2345
0.109581	µm^3	Surface	1	Class A	2346
0.0154972	µm^3	Surface	1	Class C	2347
0.017148	µm^3	Surface	1	Class C	2348
0.0352131	µm^3	Surface	1	Class C	2352
0.0485095	µm^3	Surface	1	Class C	2355
0.0124711	µm^3	Surface	1	Class A	2357
0.318473	µm^3	Surface	1	Class A	2361
0.029986	µm^3	Surface	1	Class C	2367
0.0454834	µm^3	Surface	1	Class A	2370
0.838778	µm^3	Surface	1	Class A	2373
0.0625397	µm^3	Surface	1	Class C	2375
0.414668	µm^3	Surface	1	Class C	2376
0.0138467	µm^3	Surface	1	Class A	2379
0.0260428	µm^3	Surface	1	Class C	2380
0.406781	µm^3	Surface	1	Class C	2381
0.0163227	µm^3	Surface	1	Class C	2383
0.174872	µm^3	Surface	1	Class C	2386
0.0312698	µm^3	Surface	1	Class C	2389
0.0145802	µm^3	Surface	1	Class C	2390
0.0838137	µm^3	Surface	1	Class C	2391
0.041265	µm^3	Surface	1	Class C	2394
0.0198073	µm^3	Surface	1	Class A	2397
0.105547	µm^3	Surface	1	Class A	2398
0.0219162	µm^3	Surface	1	Class A	2399
0.0181567	µm^3	Surface	1	Class A	2400
0.41962	µm^3	Surface	1	Class A	2402
0.0302609	µm^3	Surface	1	Class A	2404
0.03182	µm^3	Surface	1	Class A	2405
0.015589	µm^3	Surface	1	Class A	2406
0.0388809	µm^3	Surface	1	Class A	2407
0.0486009	µm^3	Surface	1	Class A	2408
0.0240255	µm^3	Surface	1	Class C	2410
0.0125629	µm^3	Surface	1	Class A	2412
0.130948	µm^3	Surface	1	Class C	2413
0.0857393	µm^3	Surface	1	Class A	2422
0.209811	µm^3	Surface	1	Class A	2425
0.059605	µm^3	Surface	1	Class A	2426
0.0111874	µm^3	Surface	1	Class A	2427
0.0154972	µm^3	Surface	1	Class B	2428
0.0323702	µm^3	Surface	1	Class A	2431
0.303802	µm^3	Surface	1	Class A	2433
