# Supplementary material for: Programmable artificial RNA condensates in mammalian cells
Source: Nat Nanotechnol. 2026 Apr 29;21(6):821–30. doi: 10.1038/s41565-026-02164-7 (PMC13293865; doi:10.1038/s41565-026-02164-7)
Supplement: Supplementary file 5 — Condensate volume and number quantification, as well as CCDFs, shown in Fig. 3. [file 41565_2026_2164_MOESM5_ESM.zip › Source Data Fig. 3/Condensate volume and number (Figure 3)/Condensate volume/10nt 5A Broccoli/outside/20250502_10ntABr_NucDFHBI40uM_20-40_sample1_2_1_outside.xls]

## Sheet: Detailed
Detailed
Volume	Unit	Category	Time	Outside	ID
0.0263179	µm^3	Surface	1	Class A	1
0.0102704	µm^3	Surface	1	Class A	2
0.0102704	µm^3	Surface	1	Class A	3
0.0163226	µm^3	Surface	1	Class A	7
0.0145803	µm^3	Surface	1	Class A	9
0.0202657	µm^3	Surface	1	Class A	23
0.0384225	µm^3	Surface	1	Class A	32
0.0102704	µm^3	Surface	1	Class A	33
0.0220998	µm^3	Surface	1	Class A	41
0.0140301	µm^3	Surface	1	Class A	43
0.0173313	µm^3	Surface	1	Class A	44
0.0103621	µm^3	Surface	1	Class A	45
0.0136633	µm^3	Surface	1	Class A	47
0.0161392	µm^3	Surface	1	Class A	48
0.0138468	µm^3	Surface	1	Class A	50
0.0465836	µm^3	Surface	1	Class A	51
0.0376888	µm^3	Surface	1	Class A	53
0.0141219	µm^3	Surface	1	Class A	54
0.0176064	µm^3	Surface	1	Class A	55
0.011921	µm^3	Surface	1	Class A	56
0.0102704	µm^3	Surface	1	Class A	57
0.0135716	µm^3	Surface	1	Class A	59
0.0103621	µm^3	Surface	1	Class A	60
0.0179732	µm^3	Surface	1	Class A	61
0.0157725	µm^3	Surface	1	Class A	65
0.0141218	µm^3	Surface	1	Class A	70
0.011921	µm^3	Surface	1	Class A	71
1.98219	µm^3	Surface	1	Class A	77
0.0315449	µm^3	Surface	1	Class A	78
0.019257	µm^3	Surface	1	Class A	80
0.0180649	µm^3	Surface	1	Class A	81
0.0477759	µm^3	Surface	1	Class A	82
2.99209	µm^3	Surface	1	Class A	87
0.0159558	µm^3	Surface	1	Class A	100
0.0102704	µm^3	Surface	1	Class A	102
0.0292524	µm^3	Surface	1	Class A	106
0.053186	µm^3	Surface	1	Class A	110
0.0159559	µm^3	Surface	1	Class A	112
0.0140301	µm^3	Surface	1	Class A	114
0.0290689	µm^3	Surface	1	Class A	123
0.0272349	µm^3	Surface	1	Class A	129
0.445112	µm^3	Surface	1	Class A	133
0.10032	µm^3	Surface	1	Class A	137
0.0370469	µm^3	Surface	1	Class A	139
0.0181566	µm^3	Surface	1	Class A	145
0.0523607	µm^3	Surface	1	Class A	146
0.0188902	µm^3	Surface	1	Class A	150
0.0139384	µm^3	Surface	1	Class A	153
0.0174231	µm^3	Surface	1	Class A	154
0.0119211	µm^3	Surface	1	Class A	157
0.0132965	µm^3	Surface	1	Class A	158
0.0352128	µm^3	Surface	1	Class A	161
0.0316365	µm^3	Surface	1	Class A	167
2.18246	µm^3	Surface	1	Class A	169
0.0141218	µm^3	Surface	1	Class A	172
1.53946	µm^3	Surface	1	Class A	175
0.0273266	µm^3	Surface	1	Class A	177
0.0218247	µm^3	Surface	1	Class A	179
0.0187985	µm^3	Surface	1	Class A	180
0.0328286	µm^3	Surface	1	Class A	181
0.0314531	µm^3	Surface	1	Class A	182
0.0196238	µm^3	Surface	1	Class A	184
0.0102704	µm^3	Surface	1	Class A	188
0.605404	µm^3	Surface	1	Class A	189
0.0141218	µm^3	Surface	1	Class A	192
0.0138467	µm^3	Surface	1	Class A	194
0.0255843	µm^3	Surface	1	Class A	195
0.0202658	µm^3	Surface	1	Class A	196
0.0296191	µm^3	Surface	1	Class A	197
0.041265	µm^3	Surface	1	Class A	198
0.0151305	µm^3	Surface	1	Class A	199
0.0331954	µm^3	Surface	1	Class A	201
0.0124712	µm^3	Surface	1	Class A	205
0.011921	µm^3	Surface	1	Class A	206
0.0102704	µm^3	Surface	1	Class A	207
0.010729	µm^3	Surface	1	Class A	208
0.0121961	µm^3	Surface	1	Class A	212
0.0156807	µm^3	Surface	1	Class A	216
0.0161393	µm^3	Surface	1	Class A	219
0.0307196	µm^3	Surface	1	Class A	220
0.011921	µm^3	Surface	1	Class A	224
0.0163227	µm^3	Surface	1	Class A	226
0.0232918	µm^3	Surface	1	Class A	227
0.011921	µm^3	Surface	1	Class A	231
0.0119211	µm^3	Surface	1	Class A	232
0.037597	µm^3	Surface	1	Class A	234
0.0170562	µm^3	Surface	1	Class A	240
0.0173313	µm^3	Surface	1	Class A	250
0.0122879	µm^3	Surface	1	Class A	253
0.0179732	µm^3	Surface	1	Class A	254
0.017423	µm^3	Surface	1	Class A	256
0.0479592	µm^3	Surface	1	Class A	257
0.0250341	µm^3	Surface	1	Class A	259
0.0285187	µm^3	Surface	1	Class A	261
0.011921	µm^3	Surface	1	Class A	262
0.0181566	µm^3	Surface	1	Class A	266
0.0143969	µm^3	Surface	1	Class A	269
0.0202657	µm^3	Surface	1	Class A	272
0.0277851	µm^3	Surface	1	Class A	275
0.0124713	µm^3	Surface	1	Class A	277
0.0334705	µm^3	Surface	1	Class A	279
0.0102704	µm^3	Surface	1	Class A	281
0.034846	µm^3	Surface	1	Class A	283
0.023567	µm^3	Surface	1	Class A	286
0.0348461	µm^3	Surface	1	Class A	295
0.0164143	µm^3	Surface	1	Class A	296
0.0198073	µm^3	Surface	1	Class A	297
0.015589	µm^3	Surface	1	Class A	299
0.0102704	µm^3	Surface	1	Class A	305
0.0104538	µm^3	Surface	1	Class A	309
0.0157724	µm^3	Surface	1	Class A	312
0.0182484	µm^3	Surface	1	Class A	313
0.0102704	µm^3	Surface	1	Class A	320
0.0196238	µm^3	Surface	1	Class A	321
0.0170562	µm^3	Surface	1	Class A	323
0.0430073	µm^3	Surface	1	Class A	328
0.0422737	µm^3	Surface	1	Class A	330
0.020174	µm^3	Surface	1	Class A	335
0.0214578	µm^3	Surface	1	Class A	337
0.0135717	µm^3	Surface	1	Class A	338
0.0102704	µm^3	Surface	1	Class A	339
0.0141218	µm^3	Surface	1	Class A	341
0.020174	µm^3	Surface	1	Class A	347
0.0145804	µm^3	Surface	1	Class A	348
0.0218246	µm^3	Surface	1	Class A	358
0.0611639	µm^3	Surface	1	Class A	360
0.0145803	µm^3	Surface	1	Class A	366
0.0176064	µm^3	Surface	1	Class A	371
0.0163226	µm^3	Surface	1	Class A	379
0.0254009	µm^3	Surface	1	Class A	383
0.0121045	µm^3	Surface	1	Class A	385
0.0139384	µm^3	Surface	1	Class A	386
0.0282436	µm^3	Surface	1	Class A	388
0.018065	µm^3	Surface	1	Class A	391
0.0157724	µm^3	Surface	1	Class A	394
0.0234752	µm^3	Surface	1	Class A	396
0.025676	µm^3	Surface	1	Class A	399
0.359923	µm^3	Surface	1	Class A	401
0.0406231	µm^3	Surface	1	Class A	402
0.018982	µm^3	Surface	1	Class A	403
0.0414484	µm^3	Surface	1	Class A	405
0.0102704	µm^3	Surface	1	Class A	410
0.0135717	µm^3	Surface	1	Class A	414
0.0141218	µm^3	Surface	1	Class A	415
0.0176064	µm^3	Surface	1	Class A	417
0.0102705	µm^3	Surface	1	Class A	419
0.011921	µm^3	Surface	1	Class A	426
0.0103621	µm^3	Surface	1	Class A	432
0.0176064	µm^3	Surface	1	Class A	438
0.0120127	µm^3	Surface	1	Class A	443
0.0173313	µm^3	Surface	1	Class A	449
0.0157724	µm^3	Surface	1	Class A	450
0.0168729	µm^3	Surface	1	Class A	451
0.0141218	µm^3	Surface	1	Class A	452
0.125079	µm^3	Surface	1	Class A	454
0.0262263	µm^3	Surface	1	Class A	456
0.0142135	µm^3	Surface	1	Class A	457
0.0102704	µm^3	Surface	1	Class A	459
0.0310864	µm^3	Surface	1	Class A	462
0.0281519	µm^3	Surface	1	Class A	466
0.0166894	µm^3	Surface	1	Class A	469
0.0161392	µm^3	Surface	1	Class A	476
0.0433741	µm^3	Surface	1	Class A	479
0.0463085	µm^3	Surface	1	Class A	480
0.017423	µm^3	Surface	1	Class A	481
0.0135716	µm^3	Surface	1	Class A	482
0.0222831	µm^3	Surface	1	Class A	483
0.0180649	µm^3	Surface	1	Class A	486
0.0317282	µm^3	Surface	1	Class A	487
0.0102704	µm^3	Surface	1	Class A	492
0.0179733	µm^3	Surface	1	Class A	500
0.0196238	µm^3	Surface	1	Class A	501
0.0135716	µm^3	Surface	1	Class A	503
0.0428239	µm^3	Surface	1	Class A	505
0.123703	µm^3	Surface	1	Class A	506
0.0135716	µm^3	Surface	1	Class A	508
0.0924338	µm^3	Surface	1	Class A	509
0.0430073	µm^3	Surface	1	Class A	512
0.0135716	µm^3	Surface	1	Class A	514
0.0102705	µm^3	Surface	1	Class A	517
0.0111874	µm^3	Surface	1	Class A	518
0.0135716	µm^3	Surface	1	Class A	520
0.10839	µm^3	Surface	1	Class A	522
0.0276017	µm^3	Surface	1	Class A	523
0.0102704	µm^3	Surface	1	Class A	524
0.0124713	µm^3	Surface	1	Class A	533
0.0123795	µm^3	Surface	1	Class A	534
0.0845476	µm^3	Surface	1	Class A	535
0.0142135	µm^3	Surface	1	Class A	539
0.0102704	µm^3	Surface	1	Class A	542
0.0207242	µm^3	Surface	1	Class A	543
0.0212744	µm^3	Surface	1	Class A	545
0.0228333	µm^3	Surface	1	Class A	546
0.0141218	µm^3	Surface	1	Class A	548
0.0157724	µm^3	Surface	1	Class A	549
0.0441078	µm^3	Surface	1	Class A	552
0.0319116	µm^3	Surface	1	Class A	553
0.010087	µm^3	Surface	1	Class A	554
0.13324	µm^3	Surface	1	Class A	557
0.0198072	µm^3	Surface	1	Class A	558
0.0239337	µm^3	Surface	1	Class A	559
0.011921	µm^3	Surface	1	Class A	561
0.0548366	µm^3	Surface	1	Class A	564
0.0102704	µm^3	Surface	1	Class A	565
0.0132966	µm^3	Surface	1	Class A	566
0.0563956	µm^3	Surface	1	Class A	567
0.0142136	µm^3	Surface	1	Class A	569
0.0182483	µm^3	Surface	1	Class A	571
0.0292523	µm^3	Surface	1	Class A	572
0.0141218	µm^3	Surface	1	Class A	576
0.022008	µm^3	Surface	1	Class A	582
0.0508019	µm^3	Surface	1	Class A	583
0.0163226	µm^3	Surface	1	Class A	590
0.0397979	µm^3	Surface	1	Class A	599
0.011921	µm^3	Surface	1	Class A	600
0.0277851	µm^3	Surface	1	Class A	604
0.0743686	µm^3	Surface	1	Class A	605
0.0196238	µm^3	Surface	1	Class A	606
0.0885823	µm^3	Surface	1	Class A	607
0.0148554	µm^3	Surface	1	Class A	611
0.0102704	µm^3	Surface	1	Class A	612
0.0372303	µm^3	Surface	1	Class A	616
0.0234752	µm^3	Surface	1	Class A	617
0.0135717	µm^3	Surface	1	Class A	618
0.0217329	µm^3	Surface	1	Class A	620
0.0156807	µm^3	Surface	1	Class A	622
0.0157724	µm^3	Surface	1	Class A	623
0.0287939	µm^3	Surface	1	Class A	625
0.0220081	µm^3	Surface	1	Class A	627
0.0143052	µm^3	Surface	1	Class A	629
0.0102704	µm^3	Surface	1	Class A	630
0.0254926	µm^3	Surface	1	Class A	634
0.087757	µm^3	Surface	1	Class A	636
0.0151305	µm^3	Surface	1	Class A	638
0.0185234	µm^3	Surface	1	Class A	640
0.029344	µm^3	Surface	1	Class A	642
0.0198072	µm^3	Surface	1	Class A	645
0.0798708	µm^3	Surface	1	Class A	648
0.0386975	µm^3	Surface	1	Class A	649
0.0298942	µm^3	Surface	1	Class A	651
0.012838	µm^3	Surface	1	Class A	654
0.0310863	µm^3	Surface	1	Class A	655
0.0134799	µm^3	Surface	1	Class A	662
0.0734517	µm^3	Surface	1	Class A	663
0.0233836	µm^3	Surface	1	Class A	665
0.0212744	µm^3	Surface	1	Class A	673
0.0352129	µm^3	Surface	1	Class A	678
0.0901411	µm^3	Surface	1	Class A	681
0.0167811	µm^3	Surface	1	Class A	682
0.0102704	µm^3	Surface	1	Class A	687
0.0402563	µm^3	Surface	1	Class A	689
0.0218246	µm^3	Surface	1	Class A	691
0.011921	µm^3	Surface	1	Class A	692
0.0197156	µm^3	Surface	1	Class A	695
0.0124712	µm^3	Surface	1	Class A	696
0.0121044	µm^3	Surface	1	Class A	698
0.0141218	µm^3	Surface	1	Class A	699
0.0354879	µm^3	Surface	1	Class A	700
0.0282436	µm^3	Surface	1	Class A	705
0.0154056	µm^3	Surface	1	Class A	706
0.0310863	µm^3	Surface	1	Class A	712
0.0102704	µm^3	Surface	1	Class A	717
0.021091	µm^3	Surface	1	Class A	719
0.0375971	µm^3	Surface	1	Class A	720
0.0178816	µm^3	Surface	1	Class A	721
0.0102704	µm^3	Surface	1	Class A	723
0.0549284	µm^3	Surface	1	Class A	724
0.0252175	µm^3	Surface	1	Class A	727
0.0157724	µm^3	Surface	1	Class A	735
0.0240254	µm^3	Surface	1	Class A	738
0.0649238	µm^3	Surface	1	Class A	741
0.0318199	µm^3	Surface	1	Class A	743
0.0141218	µm^3	Surface	1	Class A	746
0.0235669	µm^3	Surface	1	Class A	747
0.0124712	µm^3	Surface	1	Class A	748
0.0163226	µm^3	Surface	1	Class A	750
0.0397061	µm^3	Surface	1	Class A	752
0.0157724	µm^3	Surface	1	Class A	753
0.0173313	µm^3	Surface	1	Class A	754
0.0135716	µm^3	Surface	1	Class A	760
0.0327369	µm^3	Surface	1	Class A	763
0.017423	µm^3	Surface	1	Class A	764
0.011921	µm^3	Surface	1	Class A	765
0.0121044	µm^3	Surface	1	Class A	767
0.0160475	µm^3	Surface	1	Class A	768
0.0427323	µm^3	Surface	1	Class A	770
0.0294359	µm^3	Surface	1	Class A	772
0.0180649	µm^3	Surface	1	Class A	778
0.0157724	µm^3	Surface	1	Class A	780
0.0375971	µm^3	Surface	1	Class A	781
0.0660241	µm^3	Surface	1	Class A	783
0.0124712	µm^3	Surface	1	Class A	785
0.0267764	µm^3	Surface	1	Class A	787
0.0206325	µm^3	Surface	1	Class A	791
0.0135716	µm^3	Surface	1	Class A	794
0.0688668	µm^3	Surface	1	Class A	795
0.0102704	µm^3	Surface	1	Class A	796
0.010087	µm^3	Surface	1	Class A	797
0.011921	µm^3	Surface	1	Class A	799
0.0261345	µm^3	Surface	1	Class A	809
0.0107289	µm^3	Surface	1	Class A	812
0.0103621	µm^3	Surface	1	Class A	813
0.0141218	µm^3	Surface	1	Class A	815
0.0284271	µm^3	Surface	1	Class A	818
0.0124712	µm^3	Surface	1	Class A	819
0.0102704	µm^3	Surface	1	Class A	824
0.011921	µm^3	Surface	1	Class A	826
0.0124712	µm^3	Surface	1	Class A	827
0.0191653	µm^3	Surface	1	Class A	828
0.0237503	µm^3	Surface	1	Class A	829
0.0817048	µm^3	Surface	1	Class A	830
0.022008	µm^3	Surface	1	Class A	832
0.0490595	µm^3	Surface	1	Class A	833
0.0190736	µm^3	Surface	1	Class A	834
0.0185234	µm^3	Surface	1	Class A	835
0.0107289	µm^3	Surface	1	Class A	836
0.0206325	µm^3	Surface	1	Class A	838
0.0134799	µm^3	Surface	1	Class A	841
0.138926	µm^3	Surface	1	Class A	843
0.0202657	µm^3	Surface	1	Class A	844
0.503342	µm^3	Surface	1	Class A	848
0.0412651	µm^3	Surface	1	Class A	851
0.05933	µm^3	Surface	1	Class A	855
0.0189819	µm^3	Surface	1	Class A	858
0.0488762	µm^3	Surface	1	Class A	862
0.0243922	µm^3	Surface	1	Class A	865
0.0189819	µm^3	Surface	1	Class A	868
0.0103621	µm^3	Surface	1	Class A	870
0.0135717	µm^3	Surface	1	Class A	872
0.0118293	µm^3	Surface	1	Class A	877
0.0103621	µm^3	Surface	1	Class A	878
0.0102704	µm^3	Surface	1	Class A	881
0.0103621	µm^3	Surface	1	Class A	882
0.0169645	µm^3	Surface	1	Class A	883
0.0877569	µm^3	Surface	1	Class A	885
0.0233834	µm^3	Surface	1	Class A	889
0.0216412	µm^3	Surface	1	Class A	891
0.0216412	µm^3	Surface	1	Class A	892
0.0591467	µm^3	Surface	1	Class A	893
0.0164143	µm^3	Surface	1	Class A	900
0.0506186	µm^3	Surface	1	Class A	901
0.0103621	µm^3	Surface	1	Class A	905
0.0328286	µm^3	Surface	1	Class A	909
0.0114625	µm^3	Surface	1	Class A	911
0.0179732	µm^3	Surface	1	Class A	916
0.0102704	µm^3	Surface	1	Class A	918
0.0179733	µm^3	Surface	1	Class A	919
0.0419069	µm^3	Surface	1	Class A	920
0.0320033	µm^3	Surface	1	Class A	931
0.0185234	µm^3	Surface	1	Class A	932
0.0197155	µm^3	Surface	1	Class A	935
0.016231	µm^3	Surface	1	Class A	937
0.0372303	µm^3	Surface	1	Class A	940
0.0157724	µm^3	Surface	1	Class A	944
0.0102704	µm^3	Surface	1	Class A	951
0.011921	µm^3	Surface	1	Class A	952
0.019899	µm^3	Surface	1	Class A	953
0.0194405	µm^3	Surface	1	Class A	954
0.0141218	µm^3	Surface	1	Class A	955
0.0142135	µm^3	Surface	1	Class A	962
0.0145803	µm^3	Surface	1	Class A	969
0.0135716	µm^3	Surface	1	Class A	973
0.0628145	µm^3	Surface	1	Class A	977
0.0140301	µm^3	Surface	1	Class A	978
0.0987609	µm^3	Surface	1	Class A	979
0.0124712	µm^3	Surface	1	Class A	980
0.0181566	µm^3	Surface	1	Class A	984
0.0407148	µm^3	Surface	1	Class A	985
0.0618976	µm^3	Surface	1	Class A	986
0.0141219	µm^3	Surface	1	Class A	988
0.0135716	µm^3	Surface	1	Class A	989
0.011921	µm^3	Surface	1	Class A	992
0.0124713	µm^3	Surface	1	Class A	997
0.0176982	µm^3	Surface	1	Class A	999
0.0124712	µm^3	Surface	1	Class A	1000
0.0337455	µm^3	Surface	1	Class A	1001
0.0103621	µm^3	Surface	1	Class A	1002
0.0157724	µm^3	Surface	1	Class A	1005
0.0141218	µm^3	Surface	1	Class A	1008
0.026593	µm^3	Surface	1	Class A	1009
0.0157724	µm^3	Surface	1	Class A	1011
0.0158642	µm^3	Surface	1	Class A	1013
0.03668	µm^3	Surface	1	Class A	1020
0.0190736	µm^3	Surface	1	Class A	1022
0.0165977	µm^3	Surface	1	Class A	1028
0.0218246	µm^3	Surface	1	Class A	1029
0.0407147	µm^3	Surface	1	Class A	1032
0.0141218	µm^3	Surface	1	Class A	1034
0.0136633	µm^3	Surface	1	Class A	1035
0.0196238	µm^3	Surface	1	Class A	1036
0.0199905	µm^3	Surface	1	Class A	1038
0.0285187	µm^3	Surface	1	Class A	1043
0.031178	µm^3	Surface	1	Class A	1044
0.0102704	µm^3	Surface	1	Class A	1047
0.0198072	µm^3	Surface	1	Class A	1049
0.0211827	µm^3	Surface	1	Class A	1059
0.0123795	µm^3	Surface	1	Class A	1060
0.0130215	µm^3	Surface	1	Class A	1062
0.0309946	µm^3	Surface	1	Class A	1064
0.0179732	µm^3	Surface	1	Class A	1068
0.0362215	µm^3	Surface	1	Class A	1071
0.0120127	µm^3	Surface	1	Class A	1073
0.0258594	µm^3	Surface	1	Class A	1074
0.0689585	µm^3	Surface	1	Class A	1075
0.0102704	µm^3	Surface	1	Class A	1078
0.196972	µm^3	Surface	1	Class A	1079
0.0181566	µm^3	Surface	1	Class A	1084
0.0181566	µm^3	Surface	1	Class A	1085
0.0117376	µm^3	Surface	1	Class A	1086
0.0135716	µm^3	Surface	1	Class A	1088
0.0220081	µm^3	Surface	1	Class A	1089
0.0102704	µm^3	Surface	1	Class A	1090
0.0196239	µm^3	Surface	1	Class A	1094
0.011921	µm^3	Surface	1	Class A	1095
0.0244839	µm^3	Surface	1	Class A	1096
0.0102704	µm^3	Surface	1	Class A	1097
0.0165978	µm^3	Surface	1	Class A	1099
0.0107289	µm^3	Surface	1	Class A	1100
0.0189819	µm^3	Surface	1	Class A	1104
0.336723	µm^3	Surface	1	Class A	1107
0.0157724	µm^3	Surface	1	Class A	1110
0.0734518	µm^3	Surface	1	Class A	1115
0.173771	µm^3	Surface	1	Class A	1123
0.0157724	µm^3	Surface	1	Class A	1128
0.0497014	µm^3	Surface	1	Class A	1129
0.0102704	µm^3	Surface	1	Class A	1130
0.0259511	µm^3	Surface	1	Class A	1132
0.0219163	µm^3	Surface	1	Class A	1138
0.011921	µm^3	Surface	1	Class A	1141
0.0437409	µm^3	Surface	1	Class A	1142
0.0396144	µm^3	Surface	1	Class A	1147
0.0315448	µm^3	Surface	1	Class A	1148
0.0723514	µm^3	Surface	1	Class A	1151
0.0102704	µm^3	Surface	1	Class A	1154
0.0198989	µm^3	Surface	1	Class A	1158
0.027235	µm^3	Surface	1	Class A	1159
0.029986	µm^3	Surface	1	Class A	1163
0.0373219	µm^3	Surface	1	Class A	1170
0.0391558	µm^3	Surface	1	Class A	1175
0.0384222	µm^3	Surface	1	Class A	1176
0.011921	µm^3	Surface	1	Class A	1177
0.0262262	µm^3	Surface	1	Class A	1181
0.0237504	µm^3	Surface	1	Class A	1183
0.0178815	µm^3	Surface	1	Class A	1184
0.0383306	µm^3	Surface	1	Class A	1187
0.020174	µm^3	Surface	1	Class A	1191
0.0228333	µm^3	Surface	1	Class A	1192
0.0209993	µm^3	Surface	1	Class A	1196
0.0141218	µm^3	Surface	1	Class A	1198
0.0458501	µm^3	Surface	1	Class A	1201
0.044016	µm^3	Surface	1	Class A	1207
0.0119211	µm^3	Surface	1	Class A	1210
0.011921	µm^3	Surface	1	Class A	1211
0.0297109	µm^3	Surface	1	Class A	1215
0.0117376	µm^3	Surface	1	Class A	1218
0.0335621	µm^3	Surface	1	Class A	1224
0.0177898	µm^3	Surface	1	Class A	1225
0.0179732	µm^3	Surface	1	Class A	1227
0.038514	µm^3	Surface	1	Class A	1232
0.011921	µm^3	Surface	1	Class A	1236
0.0107289	µm^3	Surface	1	Class A	1237
0.0177898	µm^3	Surface	1	Class A	1239
0.0142136	µm^3	Surface	1	Class A	1240
0.0103621	µm^3	Surface	1	Class A	1241
0.033012	µm^3	Surface	1	Class A	1242
0.0173313	µm^3	Surface	1	Class A	1244
0.0485093	µm^3	Surface	1	Class A	1246
0.0102704	µm^3	Surface	1	Class A	1249
0.0332871	µm^3	Surface	1	Class A	1254
0.0130214	µm^3	Surface	1	Class A	1255
0.0174231	µm^3	Surface	1	Class A	1259
0.0255844	µm^3	Surface	1	Class A	1261
0.0289772	µm^3	Surface	1	Class A	1263
0.0232918	µm^3	Surface	1	Class A	1266
0.356163	µm^3	Surface	1	Class A	1268
0.010087	µm^3	Surface	1	Class A	1275
0.011921	µm^3	Surface	1	Class A	1277
0.0157724	µm^3	Surface	1	Class A	1281
0.0134799	µm^3	Surface	1	Class A	1282
0.124896	µm^3	Surface	1	Class A	1283
0.0309029	µm^3	Surface	1	Class A	1284
0.0295274	µm^3	Surface	1	Class A	1288
0.500866	µm^3	Surface	1	Class A	1290
0.0290689	µm^3	Surface	1	Class A	1291
0.0144886	µm^3	Surface	1	Class A	1293
0.054103	µm^3	Surface	1	Class A	1294
0.0264096	µm^3	Surface	1	Class A	1295
1.34698	µm^3	Surface	1	Class A	1301
0.030261	µm^3	Surface	1	Class A	1303
0.0273266	µm^3	Surface	1	Class A	1306
0.0164143	µm^3	Surface	1	Class A	1307
0.0877569	µm^3	Surface	1	Class A	1308
0.0402563	µm^3	Surface	1	Class A	1309
0.0159558	µm^3	Surface	1	Class A	1310
0.0521774	µm^3	Surface	1	Class A	1315
0.0345709	µm^3	Surface	1	Class A	1316
0.0205408	µm^3	Surface	1	Class A	1317
0.0172397	µm^3	Surface	1	Class A	1318
0.0273266	µm^3	Surface	1	Class A	1319
0.0220997	µm^3	Surface	1	Class A	1320
0.0362216	µm^3	Surface	1	Class A	1321
0.0861062	µm^3	Surface	1	Class A	1323
0.0274184	µm^3	Surface	1	Class A	1325
0.0411733	µm^3	Surface	1	Class A	1334
0.0136633	µm^3	Surface	1	Class A	1336
0.0784036	µm^3	Surface	1	Class A	1337
0.0237503	µm^3	Surface	1	Class A	1338
0.0116459	µm^3	Surface	1	Class A	1339
0.0740936	µm^3	Surface	1	Class A	1341
0.0120128	µm^3	Surface	1	Class A	1345
0.0107289	µm^3	Surface	1	Class A	1348
0.0135716	µm^3	Surface	1	Class A	1365
0.0278769	µm^3	Surface	1	Class A	1372
0.0261345	µm^3	Surface	1	Class A	1380
0.0124712	µm^3	Surface	1	Class A	1385
0.0153139	µm^3	Surface	1	Class A	1387
0.0176981	µm^3	Surface	1	Class A	1388
1.05519	µm^3	Surface	1	Class A	1390
0.0221914	µm^3	Surface	1	Class A	1392
0.0240254	µm^3	Surface	1	Class A	1396
0.0350294	µm^3	Surface	1	Class A	1398
0.0577711	µm^3	Surface	1	Class A	1402
0.0232919	µm^3	Surface	1	Class A	1404
0.0423654	µm^3	Surface	1	Class A	1409
0.0104538	µm^3	Surface	1	Class A	1417
0.0496098	µm^3	Surface	1	Class A	1419
0.360381	µm^3	Surface	1	Class A	1422
0.0101787	µm^3	Surface	1	Class A	1423
0.0112791	µm^3	Surface	1	Class A	1429
0.0107289	µm^3	Surface	1	Class A	1431
0.0341125	µm^3	Surface	1	Class A	1440
0.0124712	µm^3	Surface	1	Class A	1445
0.0256761	µm^3	Surface	1	Class A	1446
0.274642	µm^3	Surface	1	Class A	1457
0.0820715	µm^3	Surface	1	Class A	1459
0.015589	µm^3	Surface	1	Class A	1460
0.0118294	µm^3	Surface	1	Class A	1461
0.184225	µm^3	Surface	1	Class A	1463
0.0169645	µm^3	Surface	1	Class A	1465
0.019257	µm^3	Surface	1	Class A	1467
0.0103621	µm^3	Surface	1	Class A	1468
0.0315449	µm^3	Surface	1	Class A	1469
0.0289772	µm^3	Surface	1	Class A	1472
0.0736352	µm^3	Surface	1	Class A	1475
0.0800541	µm^3	Surface	1	Class A	1476
0.0107289	µm^3	Surface	1	Class A	1477
0.025401	µm^3	Surface	1	Class A	1478
0.0206326	µm^3	Surface	1	Class A	1483
0.0784034	µm^3	Surface	1	Class A	1484
0.0248507	µm^3	Surface	1	Class A	1485
0.0170562	µm^3	Surface	1	Class A	1488
0.0181566	µm^3	Surface	1	Class A	1494
0.0539197	µm^3	Surface	1	Class A	1497
0.0102704	µm^3	Surface	1	Class A	1499
0.0142135	µm^3	Surface	1	Class A	1504
0.0295275	µm^3	Surface	1	Class A	1510
0.0259511	µm^3	Surface	1	Class A	1511
0.044658	µm^3	Surface	1	Class A	1512
0.0509852	µm^3	Surface	1	Class A	1513
0.0124712	µm^3	Surface	1	Class A	1514
0.0629062	µm^3	Surface	1	Class A	1516
0.0102704	µm^3	Surface	1	Class A	1517
0.0505267	µm^3	Surface	1	Class A	1519
0.0252175	µm^3	Surface	1	Class A	1521
0.0472256	µm^3	Surface	1	Class A	1522
0.475924	µm^3	Surface	1	Class A	1523
0.0258594	µm^3	Surface	1	Class A	1524
0.0223749	µm^3	Surface	1	Class A	1525
0.0424572	µm^3	Surface	1	Class A	1526
0.0517189	µm^3	Surface	1	Class A	1527
0.0154973	µm^3	Surface	1	Class A	1528
0.0157724	µm^3	Surface	1	Class A	1530
0.0353961	µm^3	Surface	1	Class A	1531
0.0486011	µm^3	Surface	1	Class A	1532
0.0141218	µm^3	Surface	1	Class A	1539
0.149288	µm^3	Surface	1	Class A	1541
0.0285187	µm^3	Surface	1	Class A	1543
0.229342	µm^3	Surface	1	Class A	1545
1.16386	µm^3	Surface	1	Class A	1549
0.0156807	µm^3	Surface	1	Class A	1550
0.291239	µm^3	Surface	1	Class A	1554
0.0350294	µm^3	Surface	1	Class A	1556
0.0142135	µm^3	Surface	1	Class A	1557
0.023842	µm^3	Surface	1	Class A	1558
0.0279686	µm^3	Surface	1	Class A	1559
0.0316365	µm^3	Surface	1	Class A	1560
0.0185234	µm^3	Surface	1	Class A	1563
0.0120127	µm^3	Surface	1	Class A	1567
0.0303527	µm^3	Surface	1	Class A	1568
0.022008	µm^3	Surface	1	Class A	1571
0.0580461	µm^3	Surface	1	Class A	1573
0.0102704	µm^3	Surface	1	Class A	1579
0.438693	µm^3	Surface	1	Class A	1581
0.0238421	µm^3	Surface	1	Class A	1584
0.0142135	µm^3	Surface	1	Class A	1588
0.041907	µm^3	Surface	1	Class A	1589
0.022008	µm^3	Surface	1	Class A	1590
0.0897745	µm^3	Surface	1	Class A	1591
0.0397062	µm^3	Surface	1	Class A	1594
0.0234752	µm^3	Surface	1	Class A	1596
0.0169645	µm^3	Surface	1	Class A	1598
0.0215495	µm^3	Surface	1	Class A	1600
0.0373219	µm^3	Surface	1	Class A	1602
0.0605221	µm^3	Surface	1	Class A	1604
0.0118293	µm^3	Surface	1	Class A	1606
0.0101787	µm^3	Surface	1	Class A	1611
0.334063	µm^3	Surface	1	Class A	1612
0.0220081	µm^3	Surface	1	Class A	1614
0.0346626	µm^3	Surface	1	Class A	1615
0.0101787	µm^3	Surface	1	Class A	1616
0.0828969	µm^3	Surface	1	Class A	1621
0.0287021	µm^3	Surface	1	Class A	1622
0.0220998	µm^3	Surface	1	Class A	1623
0.0302611	µm^3	Surface	1	Class A	1625
0.0102704	µm^3	Surface	1	Class A	1628
0.0351211	µm^3	Surface	1	Class A	1631
0.0196239	µm^3	Surface	1	Class A	1632
0.02751	µm^3	Surface	1	Class A	1634
0.0460335	µm^3	Surface	1	Class A	1640
0.0120127	µm^3	Surface	1	Class A	1641
0.010087	µm^3	Surface	1	Class A	1644
0.129205	µm^3	Surface	1	Class A	1645
0.0124712	µm^3	Surface	1	Class A	1651
0.0366801	µm^3	Surface	1	Class A	1652
0.110682	µm^3	Surface	1	Class A	1653
0.0258595	µm^3	Surface	1	Class A	1654
0.0729932	µm^3	Surface	1	Class A	1657
0.0102704	µm^3	Surface	1	Class A	1659
0.022008	µm^3	Surface	1	Class A	1661
0.032095	µm^3	Surface	1	Class A	1665
0.0140301	µm^3	Surface	1	Class A	1666
0.0124713	µm^3	Surface	1	Class A	1669
0.112333	µm^3	Surface	1	Class A	1670
0.0176064	µm^3	Surface	1	Class A	1672
0.0181566	µm^3	Surface	1	Class A	1673
0.0111874	µm^3	Surface	1	Class A	1677
0.0243005	µm^3	Surface	1	Class A	1682
0.07767	µm^3	Surface	1	Class A	1688
0.0521774	µm^3	Surface	1	Class A	1691
0.0409899	µm^3	Surface	1	Class A	1697
0.0729014	µm^3	Surface	1	Class A	1699
0.0254009	µm^3	Surface	1	Class A	1700
0.0162309	µm^3	Surface	1	Class A	1701
0.121595	µm^3	Surface	1	Class A	1702
0.017423	µm^3	Surface	1	Class A	1703
0.015314	µm^3	Surface	1	Class A	1705
0.0324619	µm^3	Surface	1	Class A	1706
0.0831721	µm^3	Surface	1	Class A	1710
0.0166895	µm^3	Surface	1	Class A	1713
0.0101787	µm^3	Surface	1	Class A	1714
0.03182	µm^3	Surface	1	Class A	1717
0.0356714	µm^3	Surface	1	Class A	1722
0.111232	µm^3	Surface	1	Class A	1723
0.0145803	µm^3	Surface	1	Class A	1724
0.0142135	µm^3	Surface	1	Class A	1725
0.0236586	µm^3	Surface	1	Class A	1726
0.0273267	µm^3	Surface	1	Class A	1729
1.04346	µm^3	Surface	1	Class A	1730
0.110682	µm^3	Surface	1	Class A	1733
0.0175147	µm^3	Surface	1	Class A	1736
0.148004	µm^3	Surface	1	Class A	1739
0.0434659	µm^3	Surface	1	Class A	1740
0.0320033	µm^3	Surface	1	Class A	1742
0.0259511	µm^3	Surface	1	Class A	1745
0.0587798	µm^3	Surface	1	Class A	1747
0.194771	µm^3	Surface	1	Class A	1752
0.0710676	µm^3	Surface	1	Class A	1754
0.556895	µm^3	Surface	1	Class A	1756
0.0349377	µm^3	Surface	1	Class A	1757
0.0133882	µm^3	Surface	1	Class A	1758
0.092067	µm^3	Surface	1	Class A	1761
0.015589	µm^3	Surface	1	Class A	1762
0.0131131	µm^3	Surface	1	Class A	1764
0.116826	µm^3	Surface	1	Class A	1766
0.0157724	µm^3	Surface	1	Class A	1768
0.185509	µm^3	Surface	1	Class A	1769
0.0461251	µm^3	Surface	1	Class A	1770
0.0852812	µm^3	Surface	1	Class A	1772
0.0449331	µm^3	Surface	1	Class A	1775
0.0164143	µm^3	Surface	1	Class A	1777
0.371661	µm^3	Surface	1	Class A	1779
0.0124712	µm^3	Surface	1	Class A	1780
0.0356713	µm^3	Surface	1	Class A	1784
0.0436493	µm^3	Surface	1	Class A	1786
0.577986	µm^3	Surface	1	Class A	1788
0.135991	µm^3	Surface	1	Class A	1789
0.0259512	µm^3	Surface	1	Class A	1790
0.0324618	µm^3	Surface	1	Class A	1795
0.0627229	µm^3	Surface	1	Class A	1797
0.03668	µm^3	Surface	1	Class A	1800
0.0103621	µm^3	Surface	1	Class A	1802
0.0646486	µm^3	Surface	1	Class A	1804
0.109582	µm^3	Surface	1	Class A	1807
0.0263179	µm^3	Surface	1	Class A	1808
0.0141218	µm^3	Surface	1	Class A	1809
0.466937	µm^3	Surface	1	Class A	1810
0.0141218	µm^3	Surface	1	Class A	1814
0.0400729	µm^3	Surface	1	Class A	1815
0.031178	µm^3	Surface	1	Class A	1817
0.0263179	µm^3	Surface	1	Class A	1821
0.157449	µm^3	Surface	1	Class A	1823
0.0112791	µm^3	Surface	1	Class A	1826
0.0391559	µm^3	Surface	1	Class A	1827
0.0341125	µm^3	Surface	1	Class A	1829
0.0200823	µm^3	Surface	1	Class A	1832
0.0176981	µm^3	Surface	1	Class A	1834
0.26217	µm^3	Surface	1	Class A	1836
0.0676748	µm^3	Surface	1	Class A	1837
0.0159558	µm^3	Surface	1	Class A	1839
0.0216412	µm^3	Surface	1	Class A	1841
0.0315448	µm^3	Surface	1	Class A	1846
0.0166895	µm^3	Surface	1	Class A	1848
0.0977522	µm^3	Surface	1	Class A	1849
0.0111874	µm^3	Surface	1	Class A	1850
0.010087	µm^3	Surface	1	Class A	1851
0.0325535	µm^3	Surface	1	Class A	1856
0.0259512	µm^3	Surface	1	Class A	1857
0.0408065	µm^3	Surface	1	Class A	1858
0.155432	µm^3	Surface	1	Class A	1859
0.0466754	µm^3	Surface	1	Class A	1860
0.0571291	µm^3	Surface	1	Class A	1864
0.0754692	µm^3	Surface	1	Class A	1865
0.0360381	µm^3	Surface	1	Class A	1878
0.0216412	µm^3	Surface	1	Class A	1880
0.0102704	µm^3	Surface	1	Class A	1882
0.047684	µm^3	Surface	1	Class A	1884
0.0555703	µm^3	Surface	1	Class A	1885
0.0118293	µm^3	Surface	1	Class A	1887
0.0207242	µm^3	Surface	1	Class A	1888
2.62226	µm^3	Surface	1	Class A	1890
0.0121044	µm^3	Surface	1	Class A	1891
0.0567624	µm^3	Surface	1	Class A	1893
0.0134799	µm^3	Surface	1	Class A	1894
0.0717096	µm^3	Surface	1	Class A	1898
0.0773949	µm^3	Surface	1	Class A	1900
0.0141218	µm^3	Surface	1	Class A	1901
0.0361299	µm^3	Surface	1	Class A	1902
0.0266847	µm^3	Surface	1	Class A	1905
0.020174	µm^3	Surface	1	Class A	1906
0.258319	µm^3	Surface	1	Class A	1910
0.0486927	µm^3	Surface	1	Class A	1912
0.0228333	µm^3	Surface	1	Class A	1917
0.0394311	µm^3	Surface	1	Class A	1920
0.0102704	µm^3	Surface	1	Class A	1922
0.427231	µm^3	Surface	1	Class A	1924
0.191194	µm^3	Surface	1	Class A	1926
0.0139384	µm^3	Surface	1	Class A	1932
0.463727	µm^3	Surface	1	Class A	1935
0.778901	µm^3	Surface	1	Class A	1937
3.09139	µm^3	Surface	1	Class A	1940
0.0507101	µm^3	Surface	1	Class A	1943
0.0227416	µm^3	Surface	1	Class A	1946
0.0103621	µm^3	Surface	1	Class A	1947
0.0181566	µm^3	Surface	1	Class A	1949
0.513246	µm^3	Surface	1	Class A	1953
0.362582	µm^3	Surface	1	Class A	1958
0.0469504	µm^3	Surface	1	Class A	1960
0.0143052	µm^3	Surface	1	Class A	1963
0.0198989	µm^3	Surface	1	Class A	1965
0.0294357	µm^3	Surface	1	Class A	1969
0.0190736	µm^3	Surface	1	Class A	1970
0.0637316	µm^3	Surface	1	Class A	1972
0.144703	µm^3	Surface	1	Class A	1975
0.102337	µm^3	Surface	1	Class A	1976
0.0390642	µm^3	Surface	1	Class A	1977
0.0156807	µm^3	Surface	1	Class A	1979
0.0744605	µm^3	Surface	1	Class A	1981
0.0159558	µm^3	Surface	1	Class A	1982
0.0118293	µm^3	Surface	1	Class A	1983
0.0151305	µm^3	Surface	1	Class A	1984
0.0163226	µm^3	Surface	1	Class A	1985
0.0135716	µm^3	Surface	1	Class A	1988
0.0190736	µm^3	Surface	1	Class A	1992
0.0232002	µm^3	Surface	1	Class A	1994
1.18321	µm^3	Surface	1	Class A	1995
0.0103621	µm^3	Surface	1	Class A	1996
0.0619892	µm^3	Surface	1	Class A	1997
0.203574	µm^3	Surface	1	Class A	1998
0.0476841	µm^3	Surface	1	Class A	1999
0.20605	µm^3	Surface	1	Class A	2000
0.0235669	µm^3	Surface	1	Class A	2001
0.39321	µm^3	Surface	1	Class A	2005
0.0104538	µm^3	Surface	1	Class A	2007
0.0158641	µm^3	Surface	1	Class A	2009
0.0118293	µm^3	Surface	1	Class A	2011
0.0141218	µm^3	Surface	1	Class A	2012
0.0336539	µm^3	Surface	1	Class A	2014
0.0605221	µm^3	Surface	1	Class A	2016
0.0773949	µm^3	Surface	1	Class A	2017
0.0197155	µm^3	Surface	1	Class A	2019
0.0214579	µm^3	Surface	1	Class A	2021
0.0392476	µm^3	Surface	1	Class A	2023
0.0863815	µm^3	Surface	1	Class A	2030
0.0930755	µm^3	Surface	1	Class A	2031
0.267948	µm^3	Surface	1	Class A	2033
0.0454832	µm^3	Surface	1	Class A	2039
0.0270515	µm^3	Surface	1	Class A	2040
0.330854	µm^3	Surface	1	Class A	2042
0.046492	µm^3	Surface	1	Class A	2043
0.0105455	µm^3	Surface	1	Class A	2044
0.020174	µm^3	Surface	1	Class A	2047
0.185968	µm^3	Surface	1	Class A	2050
0.118201	µm^3	Surface	1	Class A	2053
0.445021	µm^3	Surface	1	Class A	2055
0.020174	µm^3	Surface	1	Class A	2056
0.0408066	µm^3	Surface	1	Class A	2057
0.722688	µm^3	Surface	1	Class A	2058
0.0142135	µm^3	Surface	1	Class A	2059
0.179182	µm^3	Surface	1	Class A	2060
0.0141218	µm^3	Surface	1	Class A	2061
0.0771199	µm^3	Surface	1	Class A	2065
0.151122	µm^3	Surface	1	Class A	2066
0.0197155	µm^3	Surface	1	Class A	2068
0.013755	µm^3	Surface	1	Class A	2069
0.0372302	µm^3	Surface	1	Class A	2070
0.148004	µm^3	Surface	1	Class A	2072
0.0181566	µm^3	Surface	1	Class A	2074
0.111782	µm^3	Surface	1	Class A	2076
0.203391	µm^3	Surface	1	Class A	2077
0.0351211	µm^3	Surface	1	Class A	2078
0.0343875	µm^3	Surface	1	Class A	2079
0.017423	µm^3	Surface	1	Class A	2082
0.0173313	µm^3	Surface	1	Class A	2083
0.0941761	µm^3	Surface	1	Class A	2085
0.0762028	µm^3	Surface	1	Class A	2087
0.017423	µm^3	Surface	1	Class A	2089
0.183767	µm^3	Surface	1	Class A	2091
0.0692336	µm^3	Surface	1	Class A	2093
0.0135716	µm^3	Surface	1	Class A	2094
0.0869317	µm^3	Surface	1	Class A	2095
0.0230167	µm^3	Surface	1	Class A	2096
0.0452081	µm^3	Surface	1	Class A	2100
0.0108206	µm^3	Surface	1	Class A	2102
0.0102704	µm^3	Surface	1	Class A	2103
0.0246673	µm^3	Surface	1	Class A	2104
4.40555	µm^3	Surface	1	Class A	2106
0.0135716	µm^3	Surface	1	Class A	2107
0.0164143	µm^3	Surface	1	Class A	2108
0.0276018	µm^3	Surface	1	Class A	2109
0.0803293	µm^3	Surface	1	Class A	2110
0.546441	µm^3	Surface	1	Class A	2114
0.0443828	µm^3	Surface	1	Class A	2115
0.011921	µm^3	Surface	1	Class A	2120
0.0180649	µm^3	Surface	1	Class A	2121
0.046492	µm^3	Surface	1	Class A	2124
0.0359464	µm^3	Surface	1	Class A	2125
0.0102704	µm^3	Surface	1	Class A	2127
1.21796	µm^3	Surface	1	Class A	2129
0.0102704	µm^3	Surface	1	Class A	2130
0.0359464	µm^3	Surface	1	Class A	2132
0.0278768	µm^3	Surface	1	Class A	2134
0.0202658	µm^3	Surface	1	Class A	2135
0.0157724	µm^3	Surface	1	Class A	2136
0.0141218	µm^3	Surface	1	Class A	2137
0.0172396	µm^3	Surface	1	Class A	2138
0.011921	µm^3	Surface	1	Class A	2141
0.0219163	µm^3	Surface	1	Class A	2142
0.0102704	µm^3	Surface	1	Class A	2143
0.0135716	µm^3	Surface	1	Class A	2144
0.0124712	µm^3	Surface	1	Class A	2147
0.0102704	µm^3	Surface	1	Class A	2148
0.206325	µm^3	Surface	1	Class A	2150
0.156807	µm^3	Surface	1	Class A	2151
0.0102704	µm^3	Surface	1	Class A	2156
0.0373219	µm^3	Surface	1	Class A	2157
0.0209076	µm^3	Surface	1	Class A	2159
0.0141218	µm^3	Surface	1	Class A	2162
0.0196238	µm^3	Surface	1	Class A	2164
0.0103621	µm^3	Surface	1	Class A	2165
0.0102704	µm^3	Surface	1	Class A	2167
0.0255843	µm^3	Surface	1	Class A	2169
0.011921	µm^3	Surface	1	Class A	2171
