# Supplementary material for: Programmable artificial RNA condensates in mammalian cells
Source: Nat Nanotechnol. 2026 Apr 29;21(6):821–30. doi: 10.1038/s41565-026-02164-7 (PMC13293865; doi:10.1038/s41565-026-02164-7)
Supplement: Supplementary file 5 — Condensate volume and number quantification, as well as CCDFs, shown in Fig. 3. [file 41565_2026_2164_MOESM5_ESM.zip › Source Data Fig. 3/Condensate volume and number (Figure 3)/Condensate volume/10nt 5A Broccoli/outside/20250502_10ntABr_NucDFHBI40uM_20-40_sample1_2_2_outside.xls]

## Sheet: Detailed
Detailed
Volume	Unit	Category	Time	Outside	ID
0.0117377	µm^3	Surface	1	Class A	2
0.0322784	µm^3	Surface	1	Class A	15
0.126546	µm^3	Surface	1	Class A	19
0.0140301	µm^3	Surface	1	Class A	22
0.0707008	µm^3	Surface	1	Class A	23
0.029344	µm^3	Surface	1	Class A	25
0.0117376	µm^3	Surface	1	Class A	27
0.12407	µm^3	Surface	1	Class A	31
0.0115542	µm^3	Surface	1	Class A	37
0.0103621	µm^3	Surface	1	Class A	39
0.0739103	µm^3	Surface	1	Class A	43
0.0628147	µm^3	Surface	1	Class A	45
0.0867483	µm^3	Surface	1	Class A	46
0.0102704	µm^3	Surface	1	Class A	47
0.192662	µm^3	Surface	1	Class A	57
0.0180649	µm^3	Surface	1	Class A	66
0.0157725	µm^3	Surface	1	Class A	72
0.0475008	µm^3	Surface	1	Class A	76
0.011921	µm^3	Surface	1	Class A	77
0.0463085	µm^3	Surface	1	Class A	78
0.0615307	µm^3	Surface	1	Class A	81
0.0800542	µm^3	Surface	1	Class A	82
0.168178	µm^3	Surface	1	Class A	83
0.0574043	µm^3	Surface	1	Class A	84
0.070242	µm^3	Surface	1	Class A	91
0.101695	µm^3	Surface	1	Class A	92
0.0143052	µm^3	Surface	1	Class A	97
0.0296192	µm^3	Surface	1	Class A	98
0.0107289	µm^3	Surface	1	Class A	103
0.0118293	µm^3	Surface	1	Class A	106
0.132048	µm^3	Surface	1	Class A	107
0.0142135	µm^3	Surface	1	Class A	109
0.0141218	µm^3	Surface	1	Class A	111
0.0173313	µm^3	Surface	1	Class A	112
0.0118294	µm^3	Surface	1	Class A	117
0.0438326	µm^3	Surface	1	Class A	119
0.0163227	µm^3	Surface	1	Class A	122
0.0141218	µm^3	Surface	1	Class A	123
0.0160475	µm^3	Surface	1	Class A	125
0.0356714	µm^3	Surface	1	Class A	129
0.0147637	µm^3	Surface	1	Class A	130
0.0263179	µm^3	Surface	1	Class A	131
0.0198072	µm^3	Surface	1	Class A	133
0.0150388	µm^3	Surface	1	Class A	136
0.0144886	µm^3	Surface	1	Class A	137
0.0466753	µm^3	Surface	1	Class A	145
0.126638	µm^3	Surface	1	Class A	146
0.0212745	µm^3	Surface	1	Class A	147
0.0197156	µm^3	Surface	1	Class A	149
0.0689584	µm^3	Surface	1	Class A	151
0.0120127	µm^3	Surface	1	Class A	152
0.0825298	µm^3	Surface	1	Class A	154
0.0480508	µm^3	Surface	1	Class A	158
0.0198072	µm^3	Surface	1	Class A	160
0.0219163	µm^3	Surface	1	Class A	167
0.0103621	µm^3	Surface	1	Class A	168
0.052269	µm^3	Surface	1	Class A	169
0.153689	µm^3	Surface	1	Class A	170
0.0203575	µm^3	Surface	1	Class A	174
0.023842	µm^3	Surface	1	Class A	177
0.0102704	µm^3	Surface	1	Class A	178
0.0655655	µm^3	Surface	1	Class A	180
0.0684083	µm^3	Surface	1	Class A	186
0.0552034	µm^3	Surface	1	Class A	193
0.0145803	µm^3	Surface	1	Class A	196
0.0478674	µm^3	Surface	1	Class A	198
0.354328	µm^3	Surface	1	Class A	200
0.0362216	µm^3	Surface	1	Class A	201
0.266389	µm^3	Surface	1	Class A	202
0.0107289	µm^3	Surface	1	Class A	203
0.0733599	µm^3	Surface	1	Class A	209
0.014672	µm^3	Surface	1	Class A	210
0.0538279	µm^3	Surface	1	Class A	211
0.0133882	µm^3	Surface	1	Class A	212
0.0260428	µm^3	Surface	1	Class A	219
0.0573125	µm^3	Surface	1	Class A	224
0.143511	µm^3	Surface	1	Class A	225
0.0776699	µm^3	Surface	1	Class A	230
0.0561205	µm^3	Surface	1	Class A	232
0.0892244	µm^3	Surface	1	Class A	235
0.0103621	µm^3	Surface	1	Class A	238
0.0193487	µm^3	Surface	1	Class A	251
0.0157724	µm^3	Surface	1	Class A	252
0.116	µm^3	Surface	1	Class A	253
0.0138468	µm^3	Surface	1	Class A	254
0.0288855	µm^3	Surface	1	Class A	257
0.0345709	µm^3	Surface	1	Class A	259
0.0100871	µm^3	Surface	1	Class A	262
0.0290689	µm^3	Surface	1	Class A	267
0.0134799	µm^3	Surface	1	Class A	270
0.0202658	µm^3	Surface	1	Class A	271
0.0121961	µm^3	Surface	1	Class A	273
0.040348	µm^3	Surface	1	Class A	274
0.0228333	µm^3	Surface	1	Class A	277
0.113525	µm^3	Surface	1	Class A	278
0.0142136	µm^3	Surface	1	Class A	281
0.0349377	µm^3	Surface	1	Class A	283
0.05502	µm^3	Surface	1	Class A	285
0.0650155	µm^3	Surface	1	Class A	290
0.0292524	µm^3	Surface	1	Class A	292
0.0613474	µm^3	Surface	1	Class A	294
0.0218246	µm^3	Surface	1	Class A	295
0.023842	µm^3	Surface	1	Class A	307
0.0166894	µm^3	Surface	1	Class A	308
0.0132048	µm^3	Surface	1	Class A	311
0.0116459	µm^3	Surface	1	Class A	312
0.106464	µm^3	Surface	1	Class A	314
0.0878487	µm^3	Surface	1	Class A	315
0.058046	µm^3	Surface	1	Class A	319
0.0159559	µm^3	Surface	1	Class A	321
0.229066	µm^3	Surface	1	Class A	324
0.0193488	µm^3	Surface	1	Class A	325
0.0206326	µm^3	Surface	1	Class A	326
0.0795956	µm^3	Surface	1	Class A	329
0.0103621	µm^3	Surface	1	Class A	332
0.0164143	µm^3	Surface	1	Class A	335
0.057496	µm^3	Surface	1	Class A	336
0.0397979	µm^3	Surface	1	Class A	339
0.0173313	µm^3	Surface	1	Class A	343
0.114992	µm^3	Surface	1	Class A	346
0.0136633	µm^3	Surface	1	Class A	348
0.0912414	µm^3	Surface	1	Class A	349
0.0388808	µm^3	Surface	1	Class A	350
0.0314531	µm^3	Surface	1	Class A	354
0.0112791	µm^3	Surface	1	Class A	358
0.0495181	µm^3	Surface	1	Class A	359
0.0435576	µm^3	Surface	1	Class A	362
0.0288855	µm^3	Surface	1	Class A	365
0.0392477	µm^3	Surface	1	Class A	379
0.0119211	µm^3	Surface	1	Class A	382
0.0392476	µm^3	Surface	1	Class A	387
0.0329203	µm^3	Surface	1	Class A	393
0.0280603	µm^3	Surface	1	Class A	396
0.0102704	µm^3	Surface	1	Class A	397
0.011004	µm^3	Surface	1	Class A	400
0.0377805	µm^3	Surface	1	Class A	402
0.0193487	µm^3	Surface	1	Class A	410
0.203115	µm^3	Surface	1	Class A	414
0.11811	µm^3	Surface	1	Class A	425
0.0478674	µm^3	Surface	1	Class A	427
0.0262262	µm^3	Surface	1	Class A	428
0.226591	µm^3	Surface	1	Class A	431
0.0102704	µm^3	Surface	1	Class A	432
0.0490595	µm^3	Surface	1	Class A	433
0.0222831	µm^3	Surface	1	Class A	434
0.151947	µm^3	Surface	1	Class A	435
0.0541948	µm^3	Surface	1	Class A	436
0.046492	µm^3	Surface	1	Class A	438
0.0253092	µm^3	Surface	1	Class A	440
0.0179732	µm^3	Surface	1	Class A	448
0.0612557	µm^3	Surface	1	Class A	450
0.0107289	µm^3	Surface	1	Class A	453
0.089591	µm^3	Surface	1	Class A	454
0.0237503	µm^3	Surface	1	Class A	457
0.0139385	µm^3	Surface	1	Class A	458
0.0737269	µm^3	Surface	1	Class A	459
0.046767	µm^3	Surface	1	Class A	460
0.0281519	µm^3	Surface	1	Class A	463
0.0558453	µm^3	Surface	1	Class A	465
0.0468588	µm^3	Surface	1	Class A	467
0.010087	µm^3	Surface	1	Class A	469
0.0142136	µm^3	Surface	1	Class A	473
0.0558454	µm^3	Surface	1	Class A	475
0.0117376	µm^3	Surface	1	Class A	480
0.0152222	µm^3	Surface	1	Class A	482
0.0361298	µm^3	Surface	1	Class A	486
0.0166895	µm^3	Surface	1	Class A	490
0.0113708	µm^3	Surface	1	Class A	499
0.320217	µm^3	Surface	1	Class A	502
0.428148	µm^3	Surface	1	Class A	506
0.0171479	µm^3	Surface	1	Class A	513
0.0891325	µm^3	Surface	1	Class A	521
0.0115542	µm^3	Surface	1	Class A	525
0.0187068	µm^3	Surface	1	Class A	526
0.0240254	µm^3	Surface	1	Class A	527
0.079504	µm^3	Surface	1	Class A	532
0.0513521	µm^3	Surface	1	Class A	535
0.0138467	µm^3	Surface	1	Class A	536
0.067583	µm^3	Surface	1	Class A	541
0.0156807	µm^3	Surface	1	Class A	543
0.0616225	µm^3	Surface	1	Class A	544
0.138926	µm^3	Surface	1	Class A	545
0.0351212	µm^3	Surface	1	Class A	547
0.0844558	µm^3	Surface	1	Class A	551
0.0179732	µm^3	Surface	1	Class A	557
0.0115542	µm^3	Surface	1	Class A	558
7.39305	µm^3	Surface	1	Class A	562
0.0276934	µm^3	Surface	1	Class A	565
0.0454833	µm^3	Surface	1	Class A	569
0.0199906	µm^3	Surface	1	Class A	571
0.0239337	µm^3	Surface	1	Class A	572
0.0592382	µm^3	Surface	1	Class A	578
0.0555702	µm^3	Surface	1	Class A	579
0.0313614	µm^3	Surface	1	Class A	580
0.0561205	µm^3	Surface	1	Class A	581
0.0143052	µm^3	Surface	1	Class A	582
0.0215495	µm^3	Surface	1	Class A	583
0.0854646	µm^3	Surface	1	Class A	586
0.308571	µm^3	Surface	1	Class A	588
0.0253092	µm^3	Surface	1	Class A	590
0.010087	µm^3	Surface	1	Class A	591
0.0577711	µm^3	Surface	1	Class A	597
0.0111874	µm^3	Surface	1	Class A	606
0.0152222	µm^3	Surface	1	Class A	609
0.062356	µm^3	Surface	1	Class A	611
0.0459417	µm^3	Surface	1	Class A	613
0.0163226	µm^3	Surface	1	Class A	614
0.0124712	µm^3	Surface	1	Class A	618
0.0491513	µm^3	Surface	1	Class A	620
0.0141218	µm^3	Surface	1	Class A	623
0.0121044	µm^3	Surface	1	Class A	624
1.12571	µm^3	Surface	1	Class A	629
0.011921	µm^3	Surface	1	Class A	630
0.0475007	µm^3	Surface	1	Class A	631
0.0846393	µm^3	Surface	1	Class A	635
0.0548366	µm^3	Surface	1	Class A	637
0.0102704	µm^3	Surface	1	Class A	639
0.011921	µm^3	Surface	1	Class A	640
0.0170562	µm^3	Surface	1	Class A	648
0.018065	µm^3	Surface	1	Class A	649
0.0839056	µm^3	Surface	1	Class A	650
0.0117376	µm^3	Surface	1	Class A	652
0.0179732	µm^3	Surface	1	Class A	653
2.50708	µm^3	Surface	1	Class A	657
0.0121044	µm^3	Surface	1	Class A	658
0.310222	µm^3	Surface	1	Class A	659
0.0633647	µm^3	Surface	1	Class A	661
0.115267	µm^3	Surface	1	Class A	665
0.0145802	µm^3	Surface	1	Class A	672
0.650153	µm^3	Surface	1	Class A	673
0.181291	µm^3	Surface	1	Class A	674
0.0101787	µm^3	Surface	1	Class A	676
0.0170562	µm^3	Surface	1	Class A	679
0.127372	µm^3	Surface	1	Class A	688
0.0140301	µm^3	Surface	1	Class A	693
0.0628146	µm^3	Surface	1	Class A	696
0.0801458	µm^3	Surface	1	Class A	702
0.0578628	µm^3	Surface	1	Class A	703
0.0446579	µm^3	Surface	1	Class A	707
0.188444	µm^3	Surface	1	Class A	711
0.774683	µm^3	Surface	1	Class A	716
0.0179732	µm^3	Surface	1	Class A	719
0.0199907	µm^3	Surface	1	Class A	720
0.223931	µm^3	Surface	1	Class A	724
0.0103622	µm^3	Surface	1	Class A	726
0.022008	µm^3	Surface	1	Class A	731
0.0107289	µm^3	Surface	1	Class A	732
0.707375	µm^3	Surface	1	Class A	733
0.0161393	µm^3	Surface	1	Class A	734
0.0239337	µm^3	Surface	1	Class A	735
0.157541	µm^3	Surface	1	Class A	738
0.145987	µm^3	Surface	1	Class A	739
0.0292523	µm^3	Surface	1	Class A	740
0.0119211	µm^3	Surface	1	Class A	747
0.0124712	µm^3	Surface	1	Class A	750
0.0585047	µm^3	Surface	1	Class A	751
0.0458499	µm^3	Surface	1	Class A	752
0.0197156	µm^3	Surface	1	Class A	753
0.0273266	µm^3	Surface	1	Class A	754
0.047684	µm^3	Surface	1	Class A	756
0.0432825	µm^3	Surface	1	Class A	757
0.028427	µm^3	Surface	1	Class A	759
0.0119211	µm^3	Surface	1	Class A	760
0.0223749	µm^3	Surface	1	Class A	768
0.0237503	µm^3	Surface	1	Class A	770
0.0110041	µm^3	Surface	1	Class A	773
0.0659324	µm^3	Surface	1	Class A	776
0.0889489	µm^3	Surface	1	Class A	780
0.0143052	µm^3	Surface	1	Class A	781
0.0184318	µm^3	Surface	1	Class A	785
0.0142136	µm^3	Surface	1	Class A	786
0.63053	µm^3	Surface	1	Class A	795
0.139293	µm^3	Surface	1	Class A	800
0.0220997	µm^3	Surface	1	Class A	803
2.49828	µm^3	Surface	1	Class A	807
0.0290689	µm^3	Surface	1	Class A	814
0.0190736	µm^3	Surface	1	Class A	820
0.0249424	µm^3	Surface	1	Class A	821
0.0313614	µm^3	Surface	1	Class A	823
0.0265931	µm^3	Surface	1	Class A	824
0.0196238	µm^3	Surface	1	Class A	827
0.033929	µm^3	Surface	1	Class A	828
0.0216412	µm^3	Surface	1	Class A	832
0.0207242	µm^3	Surface	1	Class A	833
0.101328	µm^3	Surface	1	Class A	842
0.0228334	µm^3	Surface	1	Class A	845
0.0316365	µm^3	Surface	1	Class A	846
0.154514	µm^3	Surface	1	Class A	848
0.0181566	µm^3	Surface	1	Class A	851
0.011921	µm^3	Surface	1	Class A	852
0.0188902	µm^3	Surface	1	Class A	853
0.0157724	µm^3	Surface	1	Class A	854
0.0202657	µm^3	Surface	1	Class A	856
0.0143969	µm^3	Surface	1	Class A	858
0.0392477	µm^3	Surface	1	Class A	862
0.0277851	µm^3	Surface	1	Class A	865
0.031178	µm^3	Surface	1	Class A	866
0.0153139	µm^3	Surface	1	Class A	867
0.025401	µm^3	Surface	1	Class A	870
0.0539196	µm^3	Surface	1	Class A	872
0.0569457	µm^3	Surface	1	Class A	873
0.0163226	µm^3	Surface	1	Class A	875
0.0552034	µm^3	Surface	1	Class A	877
0.011921	µm^3	Surface	1	Class A	880
0.0530028	µm^3	Surface	1	Class A	881
0.046767	µm^3	Surface	1	Class A	884
0.0176064	µm^3	Surface	1	Class A	886
0.211094	µm^3	Surface	1	Class A	887
0.017423	µm^3	Surface	1	Class A	888
0.03237	µm^3	Surface	1	Class A	889
0.0142135	µm^3	Surface	1	Class A	892
0.0397061	µm^3	Surface	1	Class A	895
0.0194403	µm^3	Surface	1	Class A	896
0.0102704	µm^3	Surface	1	Class A	897
0.0124712	µm^3	Surface	1	Class A	900
0.0159558	µm^3	Surface	1	Class A	906
0.442178	µm^3	Surface	1	Class A	907
0.011921	µm^3	Surface	1	Class A	910
0.197797	µm^3	Surface	1	Class A	914
0.25832	µm^3	Surface	1	Class A	915
0.0163226	µm^3	Surface	1	Class A	922
0.0634565	µm^3	Surface	1	Class A	923
0.017423	µm^3	Surface	1	Class A	929
0.0124712	µm^3	Surface	1	Class A	931
0.0393393	µm^3	Surface	1	Class A	933
0.0905081	µm^3	Surface	1	Class A	934
0.224665	µm^3	Surface	1	Class A	935
0.0390642	µm^3	Surface	1	Class A	937
0.0790454	µm^3	Surface	1	Class A	939
0.0201739	µm^3	Surface	1	Class A	942
0.0140301	µm^3	Surface	1	Class A	944
0.161484	µm^3	Surface	1	Class A	945
0.0948179	µm^3	Surface	1	Class A	947
0.0518106	µm^3	Surface	1	Class A	948
0.256027	µm^3	Surface	1	Class A	950
0.306462	µm^3	Surface	1	Class A	952
0.0759277	µm^3	Surface	1	Class A	953
0.0428241	µm^3	Surface	1	Class A	954
2.23996	µm^3	Surface	1	Class A	956
0.0355796	µm^3	Surface	1	Class A	957
0.0296191	µm^3	Surface	1	Class A	958
0.025401	µm^3	Surface	1	Class A	969
0.155707	µm^3	Surface	1	Class A	971
0.0139384	µm^3	Surface	1	Class A	976
0.0267764	µm^3	Surface	1	Class A	977
0.105364	µm^3	Surface	1	Class A	979
0.105639	µm^3	Surface	1	Class A	982
0.321225	µm^3	Surface	1	Class A	983
0.0464002	µm^3	Surface	1	Class A	984
0.0107289	µm^3	Surface	1	Class A	986
0.0384224	µm^3	Surface	1	Class A	987
0.0648319	µm^3	Surface	1	Class A	988
0.010087	µm^3	Surface	1	Class A	995
0.0102704	µm^3	Surface	1	Class A	996
0.136542	µm^3	Surface	1	Class A	1003
0.0190736	µm^3	Surface	1	Class A	1005
0.0217329	µm^3	Surface	1	Class A	1007
0.0234752	µm^3	Surface	1	Class A	1010
0.0157724	µm^3	Surface	1	Class A	1011
0.0141218	µm^3	Surface	1	Class A	1013
0.0178815	µm^3	Surface	1	Class A	1017
0.0592384	µm^3	Surface	1	Class A	1020
0.0360381	µm^3	Surface	1	Class A	1024
0.074002	µm^3	Surface	1	Class A	1026
0.0196238	µm^3	Surface	1	Class A	1028
0.0641901	µm^3	Surface	1	Class A	1031
0.0138467	µm^3	Surface	1	Class A	1033
2.03739	µm^3	Surface	1	Class A	1035
0.0731766	µm^3	Surface	1	Class A	1036
1.38311	µm^3	Surface	1	Class A	1039
0.0631814	µm^3	Surface	1	Class A	1045
0.0459418	µm^3	Surface	1	Class A	1047
0.112241	µm^3	Surface	1	Class A	1050
3.40492	µm^3	Surface	1	Class A	1051
0.0197156	µm^3	Surface	1	Class A	1052
0.0592383	µm^3	Surface	1	Class A	1059
0.0222831	µm^3	Surface	1	Class A	1066
0.626586	µm^3	Surface	1	Class A	1069
0.0505267	µm^3	Surface	1	Class A	1072
0.191836	µm^3	Surface	1	Class A	1076
0.0822548	µm^3	Surface	1	Class A	1079
0.0518106	µm^3	Surface	1	Class A	1081
0.0273267	µm^3	Surface	1	Class A	1085
0.030261	µm^3	Surface	1	Class A	1090
0.0862898	µm^3	Surface	1	Class A	1091
0.0241171	µm^3	Surface	1	Class A	1092
0.0102705	µm^3	Surface	1	Class A	1093
0.0433741	µm^3	Surface	1	Class A	1094
0.0478674	µm^3	Surface	1	Class A	1095
0.0149472	µm^3	Surface	1	Class A	1097
0.0601553	µm^3	Surface	1	Class A	1099
0.0207243	µm^3	Surface	1	Class A	1104
0.0539196	µm^3	Surface	1	Class A	1110
0.0103621	µm^3	Surface	1	Class A	1115
0.190003	µm^3	Surface	1	Class A	1116
0.0211827	µm^3	Surface	1	Class A	1118
0.0343876	µm^3	Surface	1	Class A	1119
0.162126	µm^3	Surface	1	Class A	1120
0.056579	µm^3	Surface	1	Class A	1121
0.011921	µm^3	Surface	1	Class A	1122
0.212469	µm^3	Surface	1	Class A	1125
15.0981	µm^3	Surface	1	Class A	1127
0.778442	µm^3	Surface	1	Class A	1128
0.0833555	µm^3	Surface	1	Class A	1130
0.0829887	µm^3	Surface	1	Class A	1141
0.0139384	µm^3	Surface	1	Class A	1144
0.605679	µm^3	Surface	1	Class A	1145
0.104171	µm^3	Surface	1	Class A	1146
0.0262263	µm^3	Surface	1	Class A	1151
0.0254009	µm^3	Surface	1	Class A	1153
0.0341125	µm^3	Surface	1	Class A	1158
0.0519941	µm^3	Surface	1	Class A	1162
0.218063	µm^3	Surface	1	Class A	1163
0.0420903	µm^3	Surface	1	Class A	1165
0.0158641	µm^3	Surface	1	Class A	1172
0.148829	µm^3	Surface	1	Class A	1173
0.0500682	µm^3	Surface	1	Class A	1174
0.0249424	µm^3	Surface	1	Class A	1177
0.0156807	µm^3	Surface	1	Class A	1185
0.0928922	µm^3	Surface	1	Class A	1187
0.0821633	µm^3	Surface	1	Class A	1190
0.0543781	µm^3	Surface	1	Class A	1193
0.234935	µm^3	Surface	1	Class A	1200
0.0689586	µm^3	Surface	1	Class A	1201
0.0268681	µm^3	Surface	1	Class A	1202
0.0206325	µm^3	Surface	1	Class A	1204
0.0157724	µm^3	Surface	1	Class A	1205
0.0282436	µm^3	Surface	1	Class A	1208
