# Supplementary material for: Programmable artificial RNA condensates in mammalian cells
Source: Nat Nanotechnol. 2026 Apr 29;21(6):821–30. doi: 10.1038/s41565-026-02164-7 (PMC13293865; doi:10.1038/s41565-026-02164-7)
Supplement: Supplementary file 5 — Condensate volume and number quantification, as well as CCDFs, shown in Fig. 3. [file 41565_2026_2164_MOESM5_ESM.zip › Source Data Fig. 3/Condensate volume and number (Figure 3)/Condensate volume/10nt 5A Broccoli/outside/20250502_10ntABr_NucDFHBI40uM_20-40_sample1_2_3_outside.xls]

## Sheet: Detailed
Detailed
Volume	Unit	Category	Time	Outside	ID
0.138926	µm^3	Surface	1	Class A	1
0.0333789	µm^3	Surface	1	Class A	5
0.105822	µm^3	Surface	1	Class A	6
0.199448	µm^3	Surface	1	Class A	8
0.0363132	µm^3	Surface	1	Class A	13
0.011921	µm^3	Surface	1	Class A	18
0.011921	µm^3	Surface	1	Class A	23
0.047684	µm^3	Surface	1	Class A	26
0.032095	µm^3	Surface	1	Class A	31
0.0241171	µm^3	Surface	1	Class A	32
0.0576795	µm^3	Surface	1	Class A	34
0.0134799	µm^3	Surface	1	Class A	36
0.011921	µm^3	Surface	1	Class A	38
0.0141218	µm^3	Surface	1	Class A	40
0.0338374	µm^3	Surface	1	Class A	44
0.0202657	µm^3	Surface	1	Class A	46
0.0762946	µm^3	Surface	1	Class A	47
0.0435576	µm^3	Surface	1	Class A	52
0.021091	µm^3	Surface	1	Class A	53
0.0302611	µm^3	Surface	1	Class A	55
0.011646	µm^3	Surface	1	Class A	59
0.0107289	µm^3	Surface	1	Class A	60
0.0307195	µm^3	Surface	1	Class A	63
0.0453915	µm^3	Surface	1	Class A	65
0.0161393	µm^3	Surface	1	Class A	67
0.0132048	µm^3	Surface	1	Class A	69
0.178265	µm^3	Surface	1	Class A	72
0.0124712	µm^3	Surface	1	Class A	74
0.0375972	µm^3	Surface	1	Class A	77
0.0103621	µm^3	Surface	1	Class A	78
0.213111	µm^3	Surface	1	Class A	79
0.0124712	µm^3	Surface	1	Class A	80
0.121411	µm^3	Surface	1	Class A	83
0.188628	µm^3	Surface	1	Class A	93
0.0297108	µm^3	Surface	1	Class A	95
0.0730851	µm^3	Surface	1	Class A	97
0.021733	µm^3	Surface	1	Class A	98
0.180833	µm^3	Surface	1	Class A	100
0.0181566	µm^3	Surface	1	Class A	103
0.0523607	µm^3	Surface	1	Class A	104
0.0120127	µm^3	Surface	1	Class A	106
0.0387891	µm^3	Surface	1	Class A	107
0.0881238	µm^3	Surface	1	Class A	108
0.325443	µm^3	Surface	1	Class A	111
0.011921	µm^3	Surface	1	Class A	118
0.0289773	µm^3	Surface	1	Class A	119
0.0971105	µm^3	Surface	1	Class A	127
0.157816	µm^3	Surface	1	Class A	128
0.122878	µm^3	Surface	1	Class A	129
0.0124713	µm^3	Surface	1	Class A	132
0.0218246	µm^3	Surface	1	Class A	134
0.0363132	µm^3	Surface	1	Class A	136
0.0234753	µm^3	Surface	1	Class A	137
0.0212744	µm^3	Surface	1	Class A	138
0.0398895	µm^3	Surface	1	Class A	140
0.0215495	µm^3	Surface	1	Class A	141
1.83088	µm^3	Surface	1	Class A	142
0.0179733	µm^3	Surface	1	Class A	143
0.130122	µm^3	Surface	1	Class A	144
0.023842	µm^3	Surface	1	Class A	147
0.0317282	µm^3	Surface	1	Class A	148
0.0295273	µm^3	Surface	1	Class A	149
0.0193487	µm^3	Surface	1	Class A	152
0.0176981	µm^3	Surface	1	Class A	154
0.0549285	µm^3	Surface	1	Class A	159
0.13379	µm^3	Surface	1	Class A	160
0.0531861	µm^3	Surface	1	Class A	163
0.0365883	µm^3	Surface	1	Class A	164
0.0961018	µm^3	Surface	1	Class A	165
0.0350294	µm^3	Surface	1	Class A	172
0.013755	µm^3	Surface	1	Class A	173
0.152589	µm^3	Surface	1	Class A	174
3.7818	µm^3	Surface	1	Class A	175
2.6483	µm^3	Surface	1	Class A	177
0.011921	µm^3	Surface	1	Class A	178
0.0162309	µm^3	Surface	1	Class A	181
0.0103621	µm^3	Surface	1	Class A	182
0.0226499	µm^3	Surface	1	Class A	183
0.0103621	µm^3	Surface	1	Class A	184
0.319025	µm^3	Surface	1	Class A	187
0.0149471	µm^3	Surface	1	Class A	189
0.296833	µm^3	Surface	1	Class A	190
0.0180649	µm^3	Surface	1	Class A	192
0.0781285	µm^3	Surface	1	Class A	193
0.0135716	µm^3	Surface	1	Class A	194
0.0397978	µm^3	Surface	1	Class A	198
0.011921	µm^3	Surface	1	Class A	202
0.0177898	µm^3	Surface	1	Class A	203
0.0102704	µm^3	Surface	1	Class A	204
0.179456	µm^3	Surface	1	Class A	205
0.0640066	µm^3	Surface	1	Class A	206
0.0466755	µm^3	Surface	1	Class A	209
0.0182483	µm^3	Surface	1	Class A	212
0.011921	µm^3	Surface	1	Class A	213
0.0746439	µm^3	Surface	1	Class A	219
0.011921	µm^3	Surface	1	Class A	220
0.0102704	µm^3	Surface	1	Class A	222
0.510495	µm^3	Surface	1	Class A	223
0.124254	µm^3	Surface	1	Class A	225
0.0124713	µm^3	Surface	1	Class A	230
0.293074	µm^3	Surface	1	Class A	231
0.0493347	µm^3	Surface	1	Class A	232
0.0306279	µm^3	Surface	1	Class A	238
0.11059	µm^3	Surface	1	Class A	239
0.0362216	µm^3	Surface	1	Class A	240
0.031178	µm^3	Surface	1	Class A	242
0.0508938	µm^3	Surface	1	Class A	245
0.017423	µm^3	Surface	1	Class A	249
0.0695087	µm^3	Surface	1	Class A	250
0.803293	µm^3	Surface	1	Class A	256
0.0120127	µm^3	Surface	1	Class A	257
0.115817	µm^3	Surface	1	Class A	259
0.0140302	µm^3	Surface	1	Class A	260
0.0138467	µm^3	Surface	1	Class A	261
0.0985775	µm^3	Surface	1	Class A	263
0.0212744	µm^3	Surface	1	Class A	265
0.0925253	µm^3	Surface	1	Class A	270
0.0308113	µm^3	Surface	1	Class A	272
0.051077	µm^3	Surface	1	Class A	292
0.0480509	µm^3	Surface	1	Class A	295
0.0102704	µm^3	Surface	1	Class A	296
0.0139385	µm^3	Surface	1	Class A	297
0.0273267	µm^3	Surface	1	Class A	298
0.0244839	µm^3	Surface	1	Class A	299
0.108756	µm^3	Surface	1	Class A	300
0.0102704	µm^3	Surface	1	Class A	307
0.0218247	µm^3	Surface	1	Class A	309
0.0176064	µm^3	Surface	1	Class A	312
0.164235	µm^3	Surface	1	Class A	314
0.0102704	µm^3	Surface	1	Class A	316
0.0139384	µm^3	Surface	1	Class A	319
0.100045	µm^3	Surface	1	Class A	320
0.0748273	µm^3	Surface	1	Class A	327
0.0251258	µm^3	Surface	1	Class A	331
0.0174231	µm^3	Surface	1	Class A	332
0.020174	µm^3	Surface	1	Class A	333
0.0378722	µm^3	Surface	1	Class A	339
0.0113708	µm^3	Surface	1	Class A	347
0.0179732	µm^3	Surface	1	Class A	349
0.0364967	µm^3	Surface	1	Class A	350
0.0541031	µm^3	Surface	1	Class A	355
0.0256761	µm^3	Surface	1	Class A	358
0.0156807	µm^3	Surface	1	Class A	360
0.147729	µm^3	Surface	1	Class A	361
0.0213661	µm^3	Surface	1	Class A	364
0.01348	µm^3	Surface	1	Class A	366
0.975323	µm^3	Surface	1	Class A	367
0.011921	µm^3	Surface	1	Class A	368
0.0248507	µm^3	Surface	1	Class A	369
0.0141218	µm^3	Surface	1	Class A	370
0.0461251	µm^3	Surface	1	Class A	372
0.0102704	µm^3	Surface	1	Class A	377
0.0200823	µm^3	Surface	1	Class A	379
0.0598803	µm^3	Surface	1	Class A	382
0.890133	µm^3	Surface	1	Class A	384
0.0751023	µm^3	Surface	1	Class A	385
0.0102705	µm^3	Surface	1	Class A	387
0.0102704	µm^3	Surface	1	Class A	388
0.0163227	µm^3	Surface	1	Class A	390
0.0418153	µm^3	Surface	1	Class A	391
0.0124712	µm^3	Surface	1	Class A	394
0.0141218	µm^3	Surface	1	Class A	396
0.0695086	µm^3	Surface	1	Class A	400
0.0124713	µm^3	Surface	1	Class A	407
0.0113708	µm^3	Surface	1	Class A	411
0.0972937	µm^3	Surface	1	Class A	413
0.03668	µm^3	Surface	1	Class A	415
0.0116459	µm^3	Surface	1	Class A	417
0.0141218	µm^3	Surface	1	Class A	419
0.0295274	µm^3	Surface	1	Class A	420
0.0102704	µm^3	Surface	1	Class A	426
0.0398894	µm^3	Surface	1	Class A	429
0.0163226	µm^3	Surface	1	Class A	434
0.0380556	µm^3	Surface	1	Class A	436
0.0111874	µm^3	Surface	1	Class A	437
0.0131131	µm^3	Surface	1	Class A	440
0.0135716	µm^3	Surface	1	Class A	443
0.190736	µm^3	Surface	1	Class A	444
0.0111874	µm^3	Surface	1	Class A	445
0.0102704	µm^3	Surface	1	Class A	449
1.02356	µm^3	Surface	1	Class A	450
0.0328286	µm^3	Surface	1	Class A	453
0.017423	µm^3	Surface	1	Class A	456
0.0116459	µm^3	Surface	1	Class A	466
0.0839972	µm^3	Surface	1	Class A	471
0.0558453	µm^3	Surface	1	Class A	472
0.0610724	µm^3	Surface	1	Class A	474
0.0302612	µm^3	Surface	1	Class A	476
0.0113708	µm^3	Surface	1	Class A	477
0.0714343	µm^3	Surface	1	Class A	481
0.0935339	µm^3	Surface	1	Class A	486
0.501508	µm^3	Surface	1	Class A	487
0.0196238	µm^3	Surface	1	Class A	491
0.025676	µm^3	Surface	1	Class A	493
0.212928	µm^3	Surface	1	Class A	494
0.0118293	µm^3	Surface	1	Class A	495
0.0115543	µm^3	Surface	1	Class A	497
0.119668	µm^3	Surface	1	Class A	498
0.0408066	µm^3	Surface	1	Class A	505
0.0610723	µm^3	Surface	1	Class A	507
0.0318199	µm^3	Surface	1	Class A	508
0.187435	µm^3	Surface	1	Class A	510
0.011921	µm^3	Surface	1	Class A	512
0.27565	µm^3	Surface	1	Class A	513
0.0468588	µm^3	Surface	1	Class A	514
0.011921	µm^3	Surface	1	Class A	523
0.081338	µm^3	Surface	1	Class A	526
0.0757441	µm^3	Surface	1	Class A	529
0.161851	µm^3	Surface	1	Class A	532
0.268498	µm^3	Surface	1	Class A	534
0.0377804	µm^3	Surface	1	Class A	536
0.0103621	µm^3	Surface	1	Class A	537
0.0319116	µm^3	Surface	1	Class A	538
0.0161392	µm^3	Surface	1	Class A	544
0.052636	µm^3	Surface	1	Class A	545
0.0278768	µm^3	Surface	1	Class A	549
0.0232917	µm^3	Surface	1	Class A	551
0.0201741	µm^3	Surface	1	Class A	553
0.0102704	µm^3	Surface	1	Class A	556
0.043099	µm^3	Surface	1	Class A	558
0.0196238	µm^3	Surface	1	Class A	559
0.0537363	µm^3	Surface	1	Class A	560
0.107381	µm^3	Surface	1	Class A	563
0.0179732	µm^3	Surface	1	Class A	566
2.79649	µm^3	Surface	1	Class A	568
0.0234752	µm^3	Surface	1	Class A	570
0.477666	µm^3	Surface	1	Class A	573
0.0141218	µm^3	Surface	1	Class A	575
0.10197	µm^3	Surface	1	Class A	576
0.0102704	µm^3	Surface	1	Class A	577
0.623285	µm^3	Surface	1	Class A	579
0.0158641	µm^3	Surface	1	Class A	583
0.0592381	µm^3	Surface	1	Class A	585
0.0102704	µm^3	Surface	1	Class A	588
0.134708	µm^3	Surface	1	Class A	589
0.0320951	µm^3	Surface	1	Class A	591
0.175147	µm^3	Surface	1	Class A	593
0.202657	µm^3	Surface	1	Class A	594
0.0151305	µm^3	Surface	1	Class A	596
0.0141218	µm^3	Surface	1	Class A	598
0.120036	µm^3	Surface	1	Class A	602
0.247315	µm^3	Surface	1	Class A	605
0.0121044	µm^3	Surface	1	Class A	606
0.0218246	µm^3	Surface	1	Class A	608
0.0436493	µm^3	Surface	1	Class A	609
0.0135716	µm^3	Surface	1	Class A	612
0.0740937	µm^3	Surface	1	Class A	614
0.0682249	µm^3	Surface	1	Class A	616
0.0251258	µm^3	Surface	1	Class A	617
0.0102704	µm^3	Surface	1	Class A	619
0.0112791	µm^3	Surface	1	Class A	620
0.0190736	µm^3	Surface	1	Class A	622
0.0372302	µm^3	Surface	1	Class A	623
0.0514437	µm^3	Surface	1	Class A	626
0.0188902	µm^3	Surface	1	Class A	627
0.117284	µm^3	Surface	1	Class A	628
0.0289773	µm^3	Surface	1	Class A	629
0.0239337	µm^3	Surface	1	Class A	630
0.305728	µm^3	Surface	1	Class A	631
2.56953	µm^3	Surface	1	Class A	633
0.0738187	µm^3	Surface	1	Class A	635
0.0102705	µm^3	Surface	1	Class A	637
0.0412651	µm^3	Surface	1	Class A	638
0.167536	µm^3	Surface	1	Class A	639
0.095093	µm^3	Surface	1	Class A	640
0.0142135	µm^3	Surface	1	Class A	641
0.0234752	µm^3	Surface	1	Class A	643
0.0475923	µm^3	Surface	1	Class A	645
0.078862	µm^3	Surface	1	Class A	646
0.472897	µm^3	Surface	1	Class A	647
0.0100871	µm^3	Surface	1	Class A	649
0.235944	µm^3	Surface	1	Class A	650
0.0544698	µm^3	Surface	1	Class A	652
0.011921	µm^3	Surface	1	Class A	654
0.0405314	µm^3	Surface	1	Class A	655
0.0242088	µm^3	Surface	1	Class A	656
0.0263179	µm^3	Surface	1	Class A	659
0.121961	µm^3	Surface	1	Class A	660
1.27812	µm^3	Surface	1	Class A	661
0.505818	µm^3	Surface	1	Class A	664
0.0157724	µm^3	Surface	1	Class A	665
0.0143052	µm^3	Surface	1	Class A	666
0.47629	µm^3	Surface	1	Class A	671
0.0142135	µm^3	Surface	1	Class A	672
0.127738	µm^3	Surface	1	Class A	674
0.206233	µm^3	Surface	1	Class A	679
0.0152222	µm^3	Surface	1	Class A	682
0.020174	µm^3	Surface	1	Class A	683
0.0234753	µm^3	Surface	1	Class A	686
0.0102705	µm^3	Surface	1	Class A	687
0.054103	µm^3	Surface	1	Class A	688
0.0509852	µm^3	Surface	1	Class A	689
0.048326	µm^3	Surface	1	Class A	690
0.0507102	µm^3	Surface	1	Class A	692
0.145253	µm^3	Surface	1	Class A	693
0.102887	µm^3	Surface	1	Class A	694
0.0102704	µm^3	Surface	1	Class A	695
0.0382389	µm^3	Surface	1	Class A	696
0.0967434	µm^3	Surface	1	Class A	701
0.011921	µm^3	Surface	1	Class A	704
0.0203575	µm^3	Surface	1	Class A	705
0.0400729	µm^3	Surface	1	Class A	709
0.0218246	µm^3	Surface	1	Class A	710
3.0161	µm^3	Surface	1	Class A	711
0.0270515	µm^3	Surface	1	Class A	712
0.0648322	µm^3	Surface	1	Class A	719
0.0116459	µm^3	Surface	1	Class A	721
0.153598	µm^3	Surface	1	Class A	723
0.0212745	µm^3	Surface	1	Class A	724
0.401738	µm^3	Surface	1	Class A	725
0.0267764	µm^3	Surface	1	Class A	726
0.0367719	µm^3	Surface	1	Class A	727
0.0251258	µm^3	Surface	1	Class A	729
0.0311779	µm^3	Surface	1	Class A	731
0.0629061	µm^3	Surface	1	Class A	732
0.0151305	µm^3	Surface	1	Class A	739
0.0261345	µm^3	Surface	1	Class A	743
0.198531	µm^3	Surface	1	Class A	746
0.0683166	µm^3	Surface	1	Class A	747
0.0141218	µm^3	Surface	1	Class A	750
0.0437409	µm^3	Surface	1	Class A	753
0.0278767	µm^3	Surface	1	Class A	755
0.011921	µm^3	Surface	1	Class A	757
0.218704	µm^3	Surface	1	Class A	758
0.108481	µm^3	Surface	1	Class A	759
0.0135716	µm^3	Surface	1	Class A	768
0.0754691	µm^3	Surface	1	Class A	770
0.0135716	µm^3	Surface	1	Class A	772
0.375787	µm^3	Surface	1	Class A	776
0.383582	µm^3	Surface	1	Class A	777
0.0176065	µm^3	Surface	1	Class A	783
0.0278768	µm^3	Surface	1	Class A	785
0.0545615	µm^3	Surface	1	Class A	787
0.0207242	µm^3	Surface	1	Class A	792
0.107564	µm^3	Surface	1	Class A	794
0.0382389	µm^3	Surface	1	Class A	797
0.0351211	µm^3	Surface	1	Class A	798
0.0590549	µm^3	Surface	1	Class A	801
0.0209993	µm^3	Surface	1	Class A	803
0.350019	µm^3	Surface	1	Class A	805
0.153965	µm^3	Surface	1	Class A	808
0.0396144	µm^3	Surface	1	Class A	809
0.0585963	µm^3	Surface	1	Class A	811
0.0629063	µm^3	Surface	1	Class A	813
0.0215496	µm^3	Surface	1	Class A	814
0.025676	µm^3	Surface	1	Class A	820
0.0278768	µm^3	Surface	1	Class A	823
0.0496097	µm^3	Surface	1	Class A	824
0.0540113	µm^3	Surface	1	Class A	825
0.020174	µm^3	Surface	1	Class A	827
0.0479592	µm^3	Surface	1	Class A	829
0.0177898	µm^3	Surface	1	Class A	830
0.0436493	µm^3	Surface	1	Class A	833
0.218154	µm^3	Surface	1	Class A	834
0.0735435	µm^3	Surface	1	Class A	837
0.0176981	µm^3	Surface	1	Class A	838
0.142685	µm^3	Surface	1	Class A	839
0.0302611	µm^3	Surface	1	Class A	840
0.0157724	µm^3	Surface	1	Class A	844
0.208618	µm^3	Surface	1	Class A	849
0.109215	µm^3	Surface	1	Class A	850
0.0233835	µm^3	Surface	1	Class A	851
0.0196239	µm^3	Surface	1	Class A	852
0.0380556	µm^3	Surface	1	Class A	855
0.19578	µm^3	Surface	1	Class A	857
0.0223748	µm^3	Surface	1	Class A	863
0.164785	µm^3	Surface	1	Class A	865
0.0263178	µm^3	Surface	1	Class A	867
0.0273265	µm^3	Surface	1	Class A	869
0.0110957	µm^3	Surface	1	Class A	872
8.44924	µm^3	Surface	1	Class A	873
0.036405	µm^3	Surface	1	Class A	874
0.0143052	µm^3	Surface	1	Class A	880
0.0118293	µm^3	Surface	1	Class A	881
3.45324	µm^3	Surface	1	Class A	882
0.0152222	µm^3	Surface	1	Class A	885
0.011921	µm^3	Surface	1	Class A	886
0.834747	µm^3	Surface	1	Class A	889
0.0287938	µm^3	Surface	1	Class A	890
0.0470422	µm^3	Surface	1	Class A	895
0.0648322	µm^3	Surface	1	Class A	896
0.297842	µm^3	Surface	1	Class A	898
0.0177898	µm^3	Surface	1	Class A	900
0.061164	µm^3	Surface	1	Class A	901
0.263638	µm^3	Surface	1	Class A	902
0.0141218	µm^3	Surface	1	Class A	904
0.0464922	µm^3	Surface	1	Class A	912
0.0424571	µm^3	Surface	1	Class A	917
0.083172	µm^3	Surface	1	Class A	922
0.0319117	µm^3	Surface	1	Class A	926
0.0711592	µm^3	Surface	1	Class A	928
0.327553	µm^3	Surface	1	Class A	930
0.0629063	µm^3	Surface	1	Class A	931
0.0102704	µm^3	Surface	1	Class A	932
0.0102704	µm^3	Surface	1	Class A	933
0.0582296	µm^3	Surface	1	Class A	934
0.571658	µm^3	Surface	1	Class A	935
0.0487844	µm^3	Surface	1	Class A	936
0.0243005	µm^3	Surface	1	Class A	939
0.0267765	µm^3	Surface	1	Class A	941
0.0452081	µm^3	Surface	1	Class A	944
0.120586	µm^3	Surface	1	Class A	946
0.0190737	µm^3	Surface	1	Class A	947
0.165335	µm^3	Surface	1	Class A	948
0.481976	µm^3	Surface	1	Class A	950
0.0834472	µm^3	Surface	1	Class A	952
0.0475007	µm^3	Surface	1	Class A	953
0.0211827	µm^3	Surface	1	Class A	954
0.0141218	µm^3	Surface	1	Class A	956
0.0234752	µm^3	Surface	1	Class A	959
0.178723	µm^3	Surface	1	Class A	964
0.0857397	µm^3	Surface	1	Class A	965
0.272624	µm^3	Surface	1	Class A	967
0.0298026	µm^3	Surface	1	Class A	968
0.0266848	µm^3	Surface	1	Class A	969
0.0879405	µm^3	Surface	1	Class A	970
0.0294357	µm^3	Surface	1	Class A	974
0.69417	µm^3	Surface	1	Class A	975
0.0225582	µm^3	Surface	1	Class A	977
0.0121961	µm^3	Surface	1	Class A	982
0.0208159	µm^3	Surface	1	Class A	987
1.28261	µm^3	Surface	1	Class A	988
0.67693	µm^3	Surface	1	Class A	989
0.048601	µm^3	Surface	1	Class A	991
0.0246673	µm^3	Surface	1	Class A	996
0.286838	µm^3	Surface	1	Class A	997
0.450889	µm^3	Surface	1	Class A	999
0.0362215	µm^3	Surface	1	Class A	1000
0.011921	µm^3	Surface	1	Class A	1002
0.816773	µm^3	Surface	1	Class A	1006
0.0265013	µm^3	Surface	1	Class A	1007
0.0327369	µm^3	Surface	1	Class A	1009
0.0488762	µm^3	Surface	1	Class A	1010
0.0250341	µm^3	Surface	1	Class A	1012
0.0665743	µm^3	Surface	1	Class A	1013
0.0135717	µm^3	Surface	1	Class A	1014
0.0872984	µm^3	Surface	1	Class A	1016
0.064832	µm^3	Surface	1	Class A	1019
0.0551116	µm^3	Surface	1	Class A	1025
0.0464002	µm^3	Surface	1	Class A	1026
0.0163227	µm^3	Surface	1	Class A	1027
0.0981192	µm^3	Surface	1	Class A	1028
0.0124712	µm^3	Surface	1	Class A	1030
0.0530027	µm^3	Surface	1	Class A	1031
0.0157724	µm^3	Surface	1	Class A	1033
0.046492	µm^3	Surface	1	Class A	1035
0.190094	µm^3	Surface	1	Class A	1038
0.51838	µm^3	Surface	1	Class A	1040
0.0102704	µm^3	Surface	1	Class A	1041
0.107014	µm^3	Surface	1	Class A	1042
0.0437409	µm^3	Surface	1	Class A	1047
0.0295274	µm^3	Surface	1	Class A	1050
0.0661158	µm^3	Surface	1	Class A	1051
0.0354878	µm^3	Surface	1	Class A	1052
0.122787	µm^3	Surface	1	Class A	1053
0.0135716	µm^3	Surface	1	Class A	1054
0.0133882	µm^3	Surface	1	Class A	1056
0.022925	µm^3	Surface	1	Class A	1061
0.0216412	µm^3	Surface	1	Class A	1062
0.0141218	µm^3	Surface	1	Class A	1065
0.0159558	µm^3	Surface	1	Class A	1066
0.0328287	µm^3	Surface	1	Class A	1069
0.129114	µm^3	Surface	1	Class A	1071
0.100687	µm^3	Surface	1	Class A	1073
0.124712	µm^3	Surface	1	Class A	1074
0.145711	µm^3	Surface	1	Class A	1075
0.0767529	µm^3	Surface	1	Class A	1077
0.0102704	µm^3	Surface	1	Class A	1078
0.0150388	µm^3	Surface	1	Class A	1080
0.0542865	µm^3	Surface	1	Class A	1081
0.113525	µm^3	Surface	1	Class A	1085
0.0226499	µm^3	Surface	1	Class A	1087
0.0636399	µm^3	Surface	1	Class A	1089
0.0157724	µm^3	Surface	1	Class A	1090
0.991828	µm^3	Surface	1	Class A	1091
0.0738186	µm^3	Surface	1	Class A	1092
0.0271433	µm^3	Surface	1	Class A	1094
0.0102704	µm^3	Surface	1	Class A	1097
0.0465837	µm^3	Surface	1	Class A	1098
0.011921	µm^3	Surface	1	Class A	1099
0.124529	µm^3	Surface	1	Class A	1100
0.0481424	µm^3	Surface	1	Class A	1105
0.135899	µm^3	Surface	1	Class A	1106
0.011921	µm^3	Surface	1	Class A	1107
0.0103621	µm^3	Surface	1	Class A	1109
0.0515352	µm^3	Surface	1	Class A	1111
0.0582295	µm^3	Surface	1	Class A	1116
0.0337458	µm^3	Surface	1	Class A	1117
0.0157724	µm^3	Surface	1	Class A	1120
0.0200823	µm^3	Surface	1	Class A	1122
0.0536446	µm^3	Surface	1	Class A	1123
0.110407	µm^3	Surface	1	Class A	1124
0.011921	µm^3	Surface	1	Class A	1127
0.0140301	µm^3	Surface	1	Class A	1129
0.0350295	µm^3	Surface	1	Class A	1132
0.0135717	µm^3	Surface	1	Class A	1133
0.0397979	µm^3	Surface	1	Class A	1134
0.0102704	µm^3	Surface	1	Class A	1135
0.011921	µm^3	Surface	1	Class A	1138
0.158825	µm^3	Surface	1	Class A	1139
10.6186	µm^3	Surface	1	Class A	1140
0.13645	µm^3	Surface	1	Class A	1142
0.0434658	µm^3	Surface	1	Class A	1144
0.0250341	µm^3	Surface	1	Class A	1145
0.0927088	µm^3	Surface	1	Class A	1146
0.0896827	µm^3	Surface	1	Class A	1147
0.154331	µm^3	Surface	1	Class A	1148
0.651621	µm^3	Surface	1	Class A	1149
0.426497	µm^3	Surface	1	Class A	1150
0.144428	µm^3	Surface	1	Class A	1152
0.0243922	µm^3	Surface	1	Class A	1153
0.0141218	µm^3	Surface	1	Class A	1154
0.0332871	µm^3	Surface	1	Class A	1156
0.0423653	µm^3	Surface	1	Class A	1158
0.0161393	µm^3	Surface	1	Class A	1160
0.033654	µm^3	Surface	1	Class A	1163
0.0646486	µm^3	Surface	1	Class A	1165
0.468496	µm^3	Surface	1	Class A	1166
0.0732684	µm^3	Surface	1	Class A	1167
0.0945428	µm^3	Surface	1	Class A	1168
0.017423	µm^3	Surface	1	Class A	1171
0.0375053	µm^3	Surface	1	Class A	1172
3.75815	µm^3	Surface	1	Class A	1174
0.0174231	µm^3	Surface	1	Class A	1175
0.0288856	µm^3	Surface	1	Class A	1177
0.0637316	µm^3	Surface	1	Class A	1180
0.0447497	µm^3	Surface	1	Class A	1181
0.0249424	µm^3	Surface	1	Class A	1185
0.0624479	µm^3	Surface	1	Class A	1189
0.0333788	µm^3	Surface	1	Class A	1190
0.0102704	µm^3	Surface	1	Class A	1192
0.0289772	µm^3	Surface	1	Class A	1195
0.0414485	µm^3	Surface	1	Class A	1196
0.0309946	µm^3	Surface	1	Class A	1197
0.0443828	µm^3	Surface	1	Class A	1198
0.126638	µm^3	Surface	1	Class A	1199
0.673537	µm^3	Surface	1	Class A	1200
0.0120127	µm^3	Surface	1	Class A	1201
0.0141219	µm^3	Surface	1	Class A	1202
0.033929	µm^3	Surface	1	Class A	1204
0.0482342	µm^3	Surface	1	Class A	1205
0.125171	µm^3	Surface	1	Class A	1207
0.221364	µm^3	Surface	1	Class A	1209
0.017423	µm^3	Surface	1	Class A	1212
0.015314	µm^3	Surface	1	Class A	1214
0.0841808	µm^3	Surface	1	Class A	1215
0.0439244	µm^3	Surface	1	Class A	1217
0.049518	µm^3	Surface	1	Class A	1223
0.12838	µm^3	Surface	1	Class A	1224
0.0157724	µm^3	Surface	1	Class A	1226
0.0472256	µm^3	Surface	1	Class A	1229
0.013755	µm^3	Surface	1	Class A	1230
0.011921	µm^3	Surface	1	Class A	1231
0.0280602	µm^3	Surface	1	Class A	1234
0.025401	µm^3	Surface	1	Class A	1235
0.0833553	µm^3	Surface	1	Class A	1236
0.123153	µm^3	Surface	1	Class A	1240
0.0152222	µm^3	Surface	1	Class A	1242
0.011921	µm^3	Surface	1	Class A	1243
0.011921	µm^3	Surface	1	Class A	1244
0.0102704	µm^3	Surface	1	Class A	1247
0.0450249	µm^3	Surface	1	Class A	1248
0.0554785	µm^3	Surface	1	Class A	1249
0.0102704	µm^3	Surface	1	Class A	1250
0.011921	µm^3	Surface	1	Class A	1251
0.0273266	µm^3	Surface	1	Class A	1252
0.143786	µm^3	Surface	1	Class A	1253
0.0887657	µm^3	Surface	1	Class A	1257
0.0196238	µm^3	Surface	1	Class A	1258
0.011921	µm^3	Surface	1	Class A	1259
0.011921	µm^3	Surface	1	Class A	1261
0.019257	µm^3	Surface	1	Class A	1265
0.0102704	µm^3	Surface	1	Class A	1267
0.0106372	µm^3	Surface	1	Class A	1269
0.182208	µm^3	Surface	1	Class A	1273
0.0102704	µm^3	Surface	1	Class A	1274
0.0659324	µm^3	Surface	1	Class A	1275
0.0924336	µm^3	Surface	1	Class A	1278
0.0190736	µm^3	Surface	1	Class A	1283
0.0139384	µm^3	Surface	1	Class A	1289
0.0180649	µm^3	Surface	1	Class A	1290
0.0157725	µm^3	Surface	1	Class A	1292
0.0196238	µm^3	Surface	1	Class A	1293
0.0102704	µm^3	Surface	1	Class A	1294
0.017423	µm^3	Surface	1	Class A	1295
0.0258595	µm^3	Surface	1	Class A	1296
0.0196238	µm^3	Surface	1	Class A	1298
0.0472256	µm^3	Surface	1	Class A	1300
0.107473	µm^3	Surface	1	Class A	1301
0.155523	µm^3	Surface	1	Class A	1302
0.0157724	µm^3	Surface	1	Class A	1303
0.0196239	µm^3	Surface	1	Class A	1304
0.0335622	µm^3	Surface	1	Class A	1305
0.0163226	µm^3	Surface	1	Class A	1308
0.0102704	µm^3	Surface	1	Class A	1309
0.011921	µm^3	Surface	1	Class A	1310
0.0277851	µm^3	Surface	1	Class A	1311
0.0113708	µm^3	Surface	1	Class A	1312
0.0480508	µm^3	Surface	1	Class A	1313
0.0176064	µm^3	Surface	1	Class A	1315
0.0953681	µm^3	Surface	1	Class A	1317
0.0102704	µm^3	Surface	1	Class A	1320
0.0218246	µm^3	Surface	1	Class A	1323
0.149563	µm^3	Surface	1	Class A	1326
0.0680415	µm^3	Surface	1	Class A	1327
0.0447496	µm^3	Surface	1	Class A	1328
0.025676	µm^3	Surface	1	Class A	1329
0.0197155	µm^3	Surface	1	Class A	1330
0.0607055	µm^3	Surface	1	Class A	1332
0.0190736	µm^3	Surface	1	Class A	1333
0.0338373	µm^3	Surface	1	Class A	1334
0.0141218	µm^3	Surface	1	Class A	1336
0.0124712	µm^3	Surface	1	Class A	1338
0.020174	µm^3	Surface	1	Class A	1339
0.0141218	µm^3	Surface	1	Class A	1341
0.021091	µm^3	Surface	1	Class A	1344
0.011921	µm^3	Surface	1	Class A	1345
0.0141218	µm^3	Surface	1	Class A	1347
0.0360382	µm^3	Surface	1	Class A	1348
0.0163226	µm^3	Surface	1	Class A	1349
0.0861981	µm^3	Surface	1	Class A	1352
0.011921	µm^3	Surface	1	Class A	1356
0.0102704	µm^3	Surface	1	Class A	1360
0.0348461	µm^3	Surface	1	Class A	1361
0.0399812	µm^3	Surface	1	Class A	1363
0.0384223	µm^3	Surface	1	Class A	1364
0.022008	µm^3	Surface	1	Class A	1365
0.0218246	µm^3	Surface	1	Class A	1366
0.0157724	µm^3	Surface	1	Class A	1367
0.017423	µm^3	Surface	1	Class A	1368
