# Supplementary material for: Programmable artificial RNA condensates in mammalian cells
Source: Nat Nanotechnol. 2026 Apr 29;21(6):821–30. doi: 10.1038/s41565-026-02164-7 (PMC13293865; doi:10.1038/s41565-026-02164-7)
Supplement: Supplementary file 5 — Condensate volume and number quantification, as well as CCDFs, shown in Fig. 3. [file 41565_2026_2164_MOESM5_ESM.zip › Source Data Fig. 3/Condensate volume and number (Figure 3)/Condensate volume/10nt 5A Broccoli/outside/20250502_10ntABr_NucDFHBI40uM_20-40_sample1_2_4_outside.xls]

## Sheet: Detailed
Detailed
Volume	Unit	Category	Time	Outside	ID
0.0140301	µm^3	Surface	1	Class A	0
0.0550201	µm^3	Surface	1	Class A	3
0.101512	µm^3	Surface	1	Class A	4
2.97237	µm^3	Surface	1	Class A	9
0.0301693	µm^3	Surface	1	Class A	11
0.0124712	µm^3	Surface	1	Class A	13
0.0206325	µm^3	Surface	1	Class A	15
0.0960099	µm^3	Surface	1	Class A	16
0.0470421	µm^3	Surface	1	Class A	17
0.0639149	µm^3	Surface	1	Class A	21
0.0397061	µm^3	Surface	1	Class A	23
0.0126546	µm^3	Surface	1	Class A	24
0.0640067	µm^3	Surface	1	Class A	26
0.0715261	µm^3	Surface	1	Class A	28
0.0340208	µm^3	Surface	1	Class A	30
0.0546533	µm^3	Surface	1	Class A	31
0.143969	µm^3	Surface	1	Class A	32
0.0266848	µm^3	Surface	1	Class A	36
0.0597885	µm^3	Surface	1	Class A	40
0.0725349	µm^3	Surface	1	Class A	42
0.0597885	µm^3	Surface	1	Class A	43
0.0377803	µm^3	Surface	1	Class A	45
0.0640066	µm^3	Surface	1	Class A	48
0.0508935	µm^3	Surface	1	Class A	50
0.0810629	µm^3	Surface	1	Class A	52
0.0199907	µm^3	Surface	1	Class A	54
0.192846	µm^3	Surface	1	Class A	66
0.0222831	µm^3	Surface	1	Class A	67
0.0120127	µm^3	Surface	1	Class A	69
0.0286104	µm^3	Surface	1	Class A	71
0.058413	µm^3	Surface	1	Class A	74
0.0423653	µm^3	Surface	1	Class A	75
0.0298026	µm^3	Surface	1	Class A	77
0.0177898	µm^3	Surface	1	Class A	80
0.02265	µm^3	Surface	1	Class A	101
0.0576794	µm^3	Surface	1	Class A	104
0.115084	µm^3	Surface	1	Class A	105
0.0143969	µm^3	Surface	1	Class A	107
0.0427322	µm^3	Surface	1	Class A	109
0.1602	µm^3	Surface	1	Class A	110
0.0135716	µm^3	Surface	1	Class A	112
0.0461252	µm^3	Surface	1	Class A	113
1.94184	µm^3	Surface	1	Class A	114
0.0142135	µm^3	Surface	1	Class A	117
0.0117376	µm^3	Surface	1	Class A	118
0.403389	µm^3	Surface	1	Class A	119
0.0233835	µm^3	Surface	1	Class A	122
0.0103621	µm^3	Surface	1	Class A	124
0.0486011	µm^3	Surface	1	Class A	126
0.0379638	µm^3	Surface	1	Class A	130
0.0198989	µm^3	Surface	1	Class A	131
0.0745522	µm^3	Surface	1	Class A	133
0.0163226	µm^3	Surface	1	Class A	136
0.01834	µm^3	Surface	1	Class A	139
0.562214	µm^3	Surface	1	Class A	140
0.0251258	µm^3	Surface	1	Class A	143
0.111049	µm^3	Surface	1	Class A	144
0.0579545	µm^3	Surface	1	Class A	149
0.0102704	µm^3	Surface	1	Class A	150
0.0178815	µm^3	Surface	1	Class A	153
0.0154056	µm^3	Surface	1	Class A	154
0.0470421	µm^3	Surface	1	Class A	155
0.122328	µm^3	Surface	1	Class A	158
0.0208159	µm^3	Surface	1	Class A	159
0.0374137	µm^3	Surface	1	Class A	163
0.0522691	µm^3	Surface	1	Class A	166
0.175789	µm^3	Surface	1	Class A	167
0.015589	µm^3	Surface	1	Class A	168
0.0107289	µm^3	Surface	1	Class A	169
0.39807	µm^3	Surface	1	Class A	170
0.062998	µm^3	Surface	1	Class A	173
0.20605	µm^3	Surface	1	Class A	176
0.143969	µm^3	Surface	1	Class A	179
0.092067	µm^3	Surface	1	Class A	183
0.0168728	µm^3	Surface	1	Class A	184
0.0418153	µm^3	Surface	1	Class A	188
0.047409	µm^3	Surface	1	Class A	189
0.0386058	µm^3	Surface	1	Class A	190
2.76769	µm^3	Surface	1	Class A	191
0.169554	µm^3	Surface	1	Class A	193
0.123062	µm^3	Surface	1	Class A	195
0.011921	µm^3	Surface	1	Class A	197
0.0756526	µm^3	Surface	1	Class A	199
0.0181566	µm^3	Surface	1	Class A	200
0.155982	µm^3	Surface	1	Class A	202
0.0438326	µm^3	Surface	1	Class A	203
0.292248	µm^3	Surface	1	Class A	205
0.025676	µm^3	Surface	1	Class A	206
0.0384224	µm^3	Surface	1	Class A	207
0.0448414	µm^3	Surface	1	Class A	208
0.0123795	µm^3	Surface	1	Class A	210
0.165335	µm^3	Surface	1	Class A	211
0.020174	µm^3	Surface	1	Class A	212
0.0516272	µm^3	Surface	1	Class A	214
0.063915	µm^3	Surface	1	Class A	216
0.0698755	µm^3	Surface	1	Class A	219
