# Supplementary material for: Programmable artificial RNA condensates in mammalian cells
Source: Nat Nanotechnol. 2026 Apr 29;21(6):821–30. doi: 10.1038/s41565-026-02164-7 (PMC13293865; doi:10.1038/s41565-026-02164-7)
Supplement: Supplementary file 5 — Condensate volume and number quantification, as well as CCDFs, shown in Fig. 3. [file 41565_2026_2164_MOESM5_ESM.zip › Source Data Fig. 3/Condensate volume and number (Figure 3)/Condensate volume/10nt 5A Broccoli/outside/20250502_10ntABr_NucDFHBI40uM_20-40_sample1_3_1_3 cells_outside.xls]

## Sheet: Detailed
Detailed
Volume	Unit	Category	Time	Outside	ID
0.0556621	µm^3	Surface	1	Class C	1
5.03801	µm^3	Surface	1	Class C	2
0.0784038	µm^3	Surface	1	Class C	3
0.175606	µm^3	Surface	1	Class C	9
0.826402	µm^3	Surface	1	Class C	13
0.242638	µm^3	Surface	1	Class C	14
0.017423	µm^3	Surface	1	Class C	15
0.0352128	µm^3	Surface	1	Class C	16
0.0122877	µm^3	Surface	1	Class C	18
0.0639152	µm^3	Surface	1	Class C	20
0.0514437	µm^3	Surface	1	Class C	22
0.250983	µm^3	Surface	1	Class C	23
0.237411	µm^3	Surface	1	Class C	24
0.0342042	µm^3	Surface	1	Class C	25
0.0294359	µm^3	Surface	1	Class C	27
0.0181567	µm^3	Surface	1	Class C	28
0.718012	µm^3	Surface	1	Class C	31
0.0585049	µm^3	Surface	1	Class C	32
0.0310865	µm^3	Surface	1	Class C	38
0.0383305	µm^3	Surface	1	Class C	41
0.264096	µm^3	Surface	1	Class C	44
0.260336	µm^3	Surface	1	Class C	45
0.0198074	µm^3	Surface	1	Class C	52
2.56936	µm^3	Surface	1	Class C	53
0.171754	µm^3	Surface	1	Class C	54
0.0605221	µm^3	Surface	1	Class C	56
0.0283354	µm^3	Surface	1	Class C	57
0.161209	µm^3	Surface	1	Class C	58
0.220172	µm^3	Surface	1	Class C	59
0.0141218	µm^3	Surface	1	Class C	60
0.48271	µm^3	Surface	1	Class C	61
0.104354	µm^3	Surface	1	Class C	62
0.717737	µm^3	Surface	1	Class C	65
0.357447	µm^3	Surface	1	Class C	67
0.0184317	µm^3	Surface	1	Class C	68
0.125079	µm^3	Surface	1	Class C	69
0.112333	µm^3	Surface	1	Class C	70
0.0775785	µm^3	Surface	1	Class C	71
0.023842	µm^3	Surface	1	Class C	72
0.0103622	µm^3	Surface	1	Class C	73
0.190828	µm^3	Surface	1	Class C	75
0.0541027	µm^3	Surface	1	Class C	76
0.0684081	µm^3	Surface	1	Class C	78
0.106005	µm^3	Surface	1	Class C	85
0.0358547	µm^3	Surface	1	Class C	86
2.06078	µm^3	Surface	1	Class C	87
0.452998	µm^3	Surface	1	Class C	88
0.393028	µm^3	Surface	1	Class C	89
0.213846	µm^3	Surface	1	Class C	90
0.0249425	µm^3	Surface	1	Class C	91
0.317833	µm^3	Surface	1	Class C	92
1.50554	µm^3	Surface	1	Class C	95
0.0228334	µm^3	Surface	1	Class C	98
0.188719	µm^3	Surface	1	Class C	99
0.399995	µm^3	Surface	1	Class C	101
0.0355798	µm^3	Surface	1	Class C	103
0.34571	µm^3	Surface	1	Class C	104
0.397428	µm^3	Surface	1	Class C	105
0.0103621	µm^3	Surface	1	Class C	106
0.366617	µm^3	Surface	1	Class C	107
0.576335	µm^3	Surface	1	Class C	108
0.0295274	µm^3	Surface	1	Class C	109
0.910308	µm^3	Surface	1	Class C	111
0.0102704	µm^3	Surface	1	Class C	112
0.458868	µm^3	Surface	1	Class C	113
0.41696	µm^3	Surface	1	Class C	114
0.0107289	µm^3	Surface	1	Class C	117
0.290139	µm^3	Surface	1	Class C	122
0.102246	µm^3	Surface	1	Class C	123
0.0735436	µm^3	Surface	1	Class C	124
0.0258594	µm^3	Surface	1	Class C	127
0.0360381	µm^3	Surface	1	Class C	130
0.0439242	µm^3	Surface	1	Class C	133
0.0265014	µm^3	Surface	1	Class C	136
0.0431907	µm^3	Surface	1	Class C	137
0.0678582	µm^3	Surface	1	Class C	139
0.0102704	µm^3	Surface	1	Class C	141
1.65757	µm^3	Surface	1	Class C	142
0.0732684	µm^3	Surface	1	Class C	143
0.218614	µm^3	Surface	1	Class C	145
0.207609	µm^3	Surface	1	Class C	146
1.68389	µm^3	Surface	1	Class C	148
0.0130214	µm^3	Surface	1	Class C	149
0.358547	µm^3	Surface	1	Class C	150
0.380097	µm^3	Surface	1	Class C	152
0.0126546	µm^3	Surface	1	Class C	153
0.842264	µm^3	Surface	1	Class C	154
0.402196	µm^3	Surface	1	Class C	155
0.243372	µm^3	Surface	1	Class C	158
0.433742	µm^3	Surface	1	Class C	159
0.0873901	µm^3	Surface	1	Class C	160
0.368268	µm^3	Surface	1	Class C	161
0.0829884	µm^3	Surface	1	Class C	162
0.0166894	µm^3	Surface	1	Class C	165
0.748915	µm^3	Surface	1	Class C	166
0.0402564	µm^3	Surface	1	Class C	169
0.893985	µm^3	Surface	1	Class C	171
0.0135716	µm^3	Surface	1	Class C	173
0.253367	µm^3	Surface	1	Class C	174
0.0505267	µm^3	Surface	1	Class C	175
0.0672159	µm^3	Surface	1	Class C	177
0.736261	µm^3	Surface	1	Class C	178
0.470789	µm^3	Surface	1	Class C	180
0.0119211	µm^3	Surface	1	Class C	183
1.74203	µm^3	Surface	1	Class C	185
0.066024	µm^3	Surface	1	Class C	187
0.229618	µm^3	Surface	1	Class C	188
0.0102705	µm^3	Surface	1	Class C	189
0.0141218	µm^3	Surface	1	Class C	190
0.0102704	µm^3	Surface	1	Class C	191
0.059697	µm^3	Surface	1	Class C	194
0.0190737	µm^3	Surface	1	Class C	195
0.159283	µm^3	Surface	1	Class C	196
3.74705	µm^3	Surface	1	Class C	197
0.347452	µm^3	Surface	1	Class C	198
0.284637	µm^3	Surface	1	Class C	199
0.130031	µm^3	Surface	1	Class C	200
0.0905081	µm^3	Surface	1	Class C	201
0.194404	µm^3	Surface	1	Class C	202
0.328745	µm^3	Surface	1	Class C	205
0.23356	µm^3	Surface	1	Class C	206
1.30544	µm^3	Surface	1	Class C	207
0.458134	µm^3	Surface	1	Class C	208
0.0278769	µm^3	Surface	1	Class C	210
2.02703	µm^3	Surface	1	Class C	211
0.0316365	µm^3	Surface	1	Class C	212
0.0124712	µm^3	Surface	1	Class C	213
0.15314	µm^3	Surface	1	Class C	214
1.7744	µm^3	Surface	1	Class C	215
0.180649	µm^3	Surface	1	Class C	216
0.641809	µm^3	Surface	1	Class C	217
0.140943	µm^3	Surface	1	Class C	218
0.220722	µm^3	Surface	1	Class C	222
0.2729	µm^3	Surface	1	Class C	224
0.236586	µm^3	Surface	1	Class C	225
0.0399812	µm^3	Surface	1	Class C	227
0.320767	µm^3	Surface	1	Class B	231
0.0606137	µm^3	Surface	1	Class C	232
0.0177898	µm^3	Surface	1	Class A	234
0.326361	µm^3	Surface	1	Class B	236
0.411825	µm^3	Surface	1	Class B	237
0.587339	µm^3	Surface	1	Class A	241
0.17478	µm^3	Surface	1	Class A	243
0.565973	µm^3	Surface	1	Class A	245
0.0966519	µm^3	Surface	1	Class A	247
0.0298942	µm^3	Surface	1	Class B	250
0.0989443	µm^3	Surface	1	Class B	252
0.0635482	µm^3	Surface	1	Class B	254
2.17888	µm^3	Surface	1	Class A	255
0.0159559	µm^3	Surface	1	Class B	259
0.0353045	µm^3	Surface	1	Class A	261
2.56843	µm^3	Surface	1	Class B	262
0.0168728	µm^3	Surface	1	Class A	264
0.85822	µm^3	Surface	1	Class A	265
0.0337457	µm^3	Surface	1	Class B	266
1.03053	µm^3	Surface	1	Class B	267
0.0754691	µm^3	Surface	1	Class A	268
0.0217329	µm^3	Surface	1	Class B	269
0.0508938	µm^3	Surface	1	Class A	271
0.15103	µm^3	Surface	1	Class B	272
0.510494	µm^3	Surface	1	Class B	273
0.108848	µm^3	Surface	1	Class A	274
0.197705	µm^3	Surface	1	Class A	275
0.100962	µm^3	Surface	1	Class A	276
0.0157724	µm^3	Surface	1	Class A	277
0.538464	µm^3	Surface	1	Class A	278
0.269965	µm^3	Surface	1	Class B	279
0.622002	µm^3	Surface	1	Class A	280
0.335531	µm^3	Surface	1	Class A	284
0.276934	µm^3	Surface	1	Class A	288
0.0124712	µm^3	Surface	1	Class A	289
0.66721	µm^3	Surface	1	Class A	290
0.443072	µm^3	Surface	1	Class A	293
0.448322	µm^3	Surface	1	Class A	294
0.0374136	µm^3	Surface	1	Class A	295
0.200915	µm^3	Surface	1	Class A	296
0.0719846	µm^3	Surface	1	Class A	297
0.0120127	µm^3	Surface	1	Class A	299
0.164602	µm^3	Surface	1	Class A	300
0.121411	µm^3	Surface	1	Class A	302
0.389909	µm^3	Surface	1	Class A	306
0.446579	µm^3	Surface	1	Class A	309
