# Supplementary material for: Programmable artificial RNA condensates in mammalian cells
Source: Nat Nanotechnol. 2026 Apr 29;21(6):821–30. doi: 10.1038/s41565-026-02164-7 (PMC13293865; doi:10.1038/s41565-026-02164-7)
Supplement: Supplementary file 5 — Condensate volume and number quantification, as well as CCDFs, shown in Fig. 3. [file 41565_2026_2164_MOESM5_ESM.zip › Source Data Fig. 3/Condensate volume and number (Figure 3)/Condensate volume/10nt 5A Broccoli/outside/20250502_10ntABr_NucDFHBI40uM_20-40_sample1_3_2_3 cells_outside.xls]

## Sheet: Detailed
Detailed
Volume	Unit	Category	Time	Outside	ID
0.193763	µm^3	Surface	1	Class B	0
0.165519	µm^3	Surface	1	Class B	1
0.029344	µm^3	Surface	1	Class B	2
0.260794	µm^3	Surface	1	Class B	3
0.0192569	µm^3	Surface	1	Class B	5
0.284456	µm^3	Surface	1	Class B	6
10.7883	µm^3	Surface	1	Class B	8
0.173773	µm^3	Surface	1	Class B	12
0.0373219	µm^3	Surface	1	Class B	13
0.0156808	µm^3	Surface	1	Class B	16
5.12354	µm^3	Surface	1	Class B	17
0.298667	µm^3	Surface	1	Class B	18
0.981738	µm^3	Surface	1	Class B	19
0.113158	µm^3	Surface	1	Class B	20
6.27183	µm^3	Surface	1	Class B	21
0.0386057	µm^3	Surface	1	Class B	23
0.0766608	µm^3	Surface	1	Class B	24
0.19954	µm^3	Surface	1	Class B	25
0.0201738	µm^3	Surface	1	Class B	28
0.0949091	µm^3	Surface	1	Class B	30
0.0102705	µm^3	Surface	1	Class B	31
0.741578	µm^3	Surface	1	Class B	32
0.107657	µm^3	Surface	1	Class B	35
0.0662989	µm^3	Surface	1	Class B	36
0.0596051	µm^3	Surface	1	Class B	37
0.100044	µm^3	Surface	1	Class B	38
0.429983	µm^3	Surface	1	Class B	40
0.0544702	µm^3	Surface	1	Class B	42
0.153965	µm^3	Surface	1	Class B	43
0.301052	µm^3	Surface	1	Class B	46
0.242913	µm^3	Surface	1	Class B	47
0.0159558	µm^3	Surface	1	Class B	49
0.119761	µm^3	Surface	1	Class B	53
0.0310863	µm^3	Surface	1	Class B	56
0.13159	µm^3	Surface	1	Class B	60
0.0157725	µm^3	Surface	1	Class B	64
0.0130213	µm^3	Surface	1	Class B	65
0.679131	µm^3	Surface	1	Class B	66
0.0159558	µm^3	Surface	1	Class B	67
3.20509	µm^3	Surface	1	Class B	68
0.12462	µm^3	Surface	1	Class B	69
0.0112792	µm^3	Surface	1	Class B	72
0.0608888	µm^3	Surface	1	Class B	77
0.0196236	µm^3	Surface	1	Class B	79
0.0656577	µm^3	Surface	1	Class B	80
0.923604	µm^3	Surface	1	Class B	82
0.153231	µm^3	Surface	1	Class B	84
0.706365	µm^3	Surface	1	Class B	85
0.0489675	µm^3	Surface	1	Class B	88
0.450339	µm^3	Surface	1	Class B	96
0.12508	µm^3	Surface	1	Class B	98
0.0735435	µm^3	Surface	1	Class B	99
1.9599	µm^3	Surface	1	Class B	102
0.0729932	µm^3	Surface	1	Class B	104
0.0574956	µm^3	Surface	1	Class B	105
0.0402563	µm^3	Surface	1	Class B	108
0.032095	µm^3	Surface	1	Class B	116
0.123795	µm^3	Surface	1	Class B	117
0.423747	µm^3	Surface	1	Class B	119
0.251534	µm^3	Surface	1	Class B	120
0.0446576	µm^3	Surface	1	Class B	121
0.0991282	µm^3	Surface	1	Class B	122
0.0173312	µm^3	Surface	1	Class C	125
0.0331954	µm^3	Surface	1	Class B	127
3.61162	µm^3	Surface	1	Class B	128
0.086107	µm^3	Surface	1	Class B	130
0.0124712	µm^3	Surface	1	Class B	131
0.489954	µm^3	Surface	1	Class B	133
0.0102704	µm^3	Surface	1	Class C	135
0.487296	µm^3	Surface	1	Class B	136
0.0801455	µm^3	Surface	1	Class B	137
0.163134	µm^3	Surface	1	Class B	138
0.856021	µm^3	Surface	1	Class B	139
0.0504354	µm^3	Surface	1	Class B	142
0.01403	µm^3	Surface	1	Class B	143
0.0435577	µm^3	Surface	1	Class B	144
0.128379	µm^3	Surface	1	Class B	145
0.0312699	µm^3	Surface	1	Class C	146
0.0228333	µm^3	Surface	1	Class B	148
0.0142135	µm^3	Surface	1	Class B	150
34.3674	µm^3	Surface	1	Class B	151
0.0286106	µm^3	Surface	1	Class B	153
0.0940846	µm^3	Surface	1	Class B	154
0.51187	µm^3	Surface	1	Class B	155
0.338007	µm^3	Surface	1	Class B	159
0.161667	µm^3	Surface	1	Class B	161
0.0102703	µm^3	Surface	1	Class B	162
0.0242087	µm^3	Surface	1	Class B	163
0.0234754	µm^3	Surface	1	Class B	166
0.0478676	µm^3	Surface	1	Class B	167
0.0142135	µm^3	Surface	1	Class B	168
0.0325537	µm^3	Surface	1	Class B	169
0.0114625	µm^3	Surface	1	Class C	172
0.0255841	µm^3	Surface	1	Class B	174
0.0789538	µm^3	Surface	1	Class B	175
0.748827	µm^3	Surface	1	Class C	177
0.0143052	µm^3	Surface	1	Class B	178
0.0111873	µm^3	Surface	1	Class B	180
0.0241169	µm^3	Surface	1	Class B	184
0.0370471	µm^3	Surface	1	Class B	185
0.0352131	µm^3	Surface	1	Class B	186
0.0566703	µm^3	Surface	1	Class B	187
0.16928	µm^3	Surface	1	Class B	190
0.0234753	µm^3	Surface	1	Class B	192
0.0900493	µm^3	Surface	1	Class B	193
0.0135717	µm^3	Surface	1	Class B	195
0.110224	µm^3	Surface	1	Class B	196
0.0195322	µm^3	Surface	1	Class B	197
0.0940845	µm^3	Surface	1	Class B	198
0.0124712	µm^3	Surface	1	Class B	201
0.120127	µm^3	Surface	1	Class C	202
0.404123	µm^3	Surface	1	Class B	203
0.37267	µm^3	Surface	1	Class B	204
0.0542866	µm^3	Surface	1	Class B	206
0.247315	µm^3	Surface	1	Class C	211
0.0350293	µm^3	Surface	1	Class A	212
0.0223747	µm^3	Surface	1	Class B	213
0.0482339	µm^3	Surface	1	Class B	216
0.0315449	µm^3	Surface	1	Class C	217
0.411735	µm^3	Surface	1	Class B	218
0.205134	µm^3	Surface	1	Class B	219
0.0199904	µm^3	Surface	1	Class B	222
0.150754	µm^3	Surface	1	Class B	223
0.0385142	µm^3	Surface	1	Class B	224
0.345252	µm^3	Surface	1	Class A	225
0.0507103	µm^3	Surface	1	Class B	226
0.167536	µm^3	Surface	1	Class A	227
0.290505	µm^3	Surface	1	Class B	231
3.10763	µm^3	Surface	1	Class C	232
0.0119211	µm^3	Surface	1	Class B	236
0.244197	µm^3	Surface	1	Class B	237
0.0102704	µm^3	Surface	1	Class B	238
0.0702424	µm^3	Surface	1	Class B	241
0.0240255	µm^3	Surface	1	Class C	243
0.135992	µm^3	Surface	1	Class B	244
0.302059	µm^3	Surface	1	Class B	245
0.353413	µm^3	Surface	1	Class B	247
12.6678	µm^3	Surface	1	Class B	249
0.160291	µm^3	Surface	1	Class B	250
0.35983	µm^3	Surface	1	Class B	252
0.0190735	µm^3	Surface	1	Class B	254
3.31102	µm^3	Surface	1	Class C	255
0.0880326	µm^3	Surface	1	Class B	261
0.01348	µm^3	Surface	1	Class B	262
0.354971	µm^3	Surface	1	Class B	264
0.0179733	µm^3	Surface	1	Class B	266
0.685733	µm^3	Surface	1	Class C	267
0.459509	µm^3	Surface	1	Class B	268
0.729565	µm^3	Surface	1	Class B	269
0.0245757	µm^3	Surface	1	Class B	272
0.0309945	µm^3	Surface	1	Class B	274
0.0806049	µm^3	Surface	1	Class B	275
0.102704	µm^3	Surface	1	Class B	276
0.0262262	µm^3	Surface	1	Class A	279
0.0626309	µm^3	Surface	1	Class B	280
0.106831	µm^3	Surface	1	Class B	282
0.0164144	µm^3	Surface	1	Class B	284
0.0142135	µm^3	Surface	1	Class A	285
0.0202658	µm^3	Surface	1	Class B	288
0.315632	µm^3	Surface	1	Class B	290
0.125904	µm^3	Surface	1	Class B	291
1.24951	µm^3	Surface	1	Class B	293
0.0215496	µm^3	Surface	1	Class A	294
0.0103621	µm^3	Surface	1	Class A	295
0.0153139	µm^3	Surface	1	Class B	299
0.238237	µm^3	Surface	1	Class B	304
0.0313612	µm^3	Surface	1	Class B	308
0.0438325	µm^3	Surface	1	Class B	309
0.0238421	µm^3	Surface	1	Class A	311
0.649878	µm^3	Surface	1	Class B	313
0.0255842	µm^3	Surface	1	Class B	315
0.0124711	µm^3	Surface	1	Class B	316
0.538462	µm^3	Surface	1	Class A	317
0.0368633	µm^3	Surface	1	Class B	318
0.0332872	µm^3	Surface	1	Class A	319
0.0302611	µm^3	Surface	1	Class B	321
0.0707921	µm^3	Surface	1	Class A	322
0.694718	µm^3	Surface	1	Class B	324
0.0729932	µm^3	Surface	1	Class B	326
0.0296189	µm^3	Surface	1	Class B	327
0.295549	µm^3	Surface	1	Class C	328
0.0467672	µm^3	Surface	1	Class B	329
0.198714	µm^3	Surface	1	Class B	330
0.638598	µm^3	Surface	1	Class B	332
0.0238419	µm^3	Surface	1	Class B	334
0.557354	µm^3	Surface	1	Class B	337
0.0198988	µm^3	Surface	1	Class A	341
0.13379	µm^3	Surface	1	Class B	343
0.0103621	µm^3	Surface	1	Class A	344
0.160384	µm^3	Surface	1	Class B	346
0.0179733	µm^3	Surface	1	Class C	347
0.199539	µm^3	Surface	1	Class B	348
0.0730846	µm^3	Surface	1	Class A	349
0.0423654	µm^3	Surface	1	Class B	353
0.0475923	µm^3	Surface	1	Class B	354
0.127921	µm^3	Surface	1	Class A	356
0.0387891	µm^3	Surface	1	Class B	359
0.0426407	µm^3	Surface	1	Class B	360
0.0427324	µm^3	Surface	1	Class A	361
0.256485	µm^3	Surface	1	Class B	363
0.0102705	µm^3	Surface	1	Class B	365
0.266939	µm^3	Surface	1	Class C	368
0.0251259	µm^3	Surface	1	Class A	369
0.039706	µm^3	Surface	1	Class C	372
0.0264097	µm^3	Surface	1	Class B	373
0.0521774	µm^3	Surface	1	Class B	374
0.0124711	µm^3	Surface	1	Class B	377
7.54719	µm^3	Surface	1	Class C	378
0.0159558	µm^3	Surface	1	Class B	379
0.0163227	µm^3	Surface	1	Class B	380
0.162217	µm^3	Surface	1	Class A	381
0.126272	µm^3	Surface	1	Class B	383
0.014947	µm^3	Surface	1	Class B	386
0.0161393	µm^3	Surface	1	Class B	387
0.0224664	µm^3	Surface	1	Class B	388
0.0245757	µm^3	Surface	1	Class A	391
0.0762033	µm^3	Surface	1	Class B	394
0.0111874	µm^3	Surface	1	Class B	395
0.0137551	µm^3	Surface	1	Class A	400
0.0919751	µm^3	Surface	1	Class B	401
0.105456	µm^3	Surface	1	Class B	403
0.0102705	µm^3	Surface	1	Class B	405
0.0798704	µm^3	Surface	1	Class B	406
0.0658406	µm^3	Surface	1	Class B	407
0.0240253	µm^3	Surface	1	Class A	409
0.0563037	µm^3	Surface	1	Class B	411
0.0535527	µm^3	Surface	1	Class A	412
0.0586878	µm^3	Surface	1	Class B	415
0.0652903	µm^3	Surface	1	Class A	418
0.0961023	µm^3	Surface	1	Class B	419
0.904804	µm^3	Surface	1	Class A	420
0.0253091	µm^3	Surface	1	Class B	421
0.3215	µm^3	Surface	1	Class C	424
0.167904	µm^3	Surface	1	Class C	425
0.0203574	µm^3	Surface	1	Class A	427
0.502517	µm^3	Surface	1	Class A	428
0.0828972	µm^3	Surface	1	Class B	430
0.070701	µm^3	Surface	1	Class B	433
0.0142136	µm^3	Surface	1	Class B	434
0.0332869	µm^3	Surface	1	Class A	438
0.0804209	µm^3	Surface	1	Class A	440
0.0862901	µm^3	Surface	1	Class B	444
0.0903249	µm^3	Surface	1	Class A	445
0.0419071	µm^3	Surface	1	Class C	448
0.0157725	µm^3	Surface	1	Class B	453
0.0198989	µm^3	Surface	1	Class C	455
0.0150388	µm^3	Surface	1	Class B	457
0.0317282	µm^3	Surface	1	Class B	459
0.586881	µm^3	Surface	1	Class B	460
0.0565789	µm^3	Surface	1	Class A	461
0.556528	µm^3	Surface	1	Class C	464
0.0659326	µm^3	Surface	1	Class B	465
0.0102704	µm^3	Surface	1	Class B	466
0.121778	µm^3	Surface	1	Class B	467
0.163043	µm^3	Surface	1	Class B	469
0.0902332	µm^3	Surface	1	Class B	470
1.8893	µm^3	Surface	1	Class C	473
0.136726	µm^3	Surface	1	Class A	475
0.0522694	µm^3	Surface	1	Class B	476
0.47143	µm^3	Surface	1	Class B	477
0.114166	µm^3	Surface	1	Class C	481
0.274642	µm^3	Surface	1	Class A	482
0.0570377	µm^3	Surface	1	Class A	483
0.0103622	µm^3	Surface	1	Class C	486
0.0135715	µm^3	Surface	1	Class B	487
0.0197154	µm^3	Surface	1	Class B	488
0.0141219	µm^3	Surface	1	Class B	489
0.0184318	µm^3	Surface	1	Class C	492
0.507837	µm^3	Surface	1	Class A	493
0.019899	µm^3	Surface	1	Class C	494
0.113891	µm^3	Surface	1	Class B	495
0.012838	µm^3	Surface	1	Class B	497
0.027235	µm^3	Surface	1	Class C	500
0.0196239	µm^3	Surface	1	Class C	501
1.91699	µm^3	Surface	1	Class A	506
0.24273	µm^3	Surface	1	Class B	507
0.108481	µm^3	Surface	1	Class B	508
0.0587802	µm^3	Surface	1	Class B	509
0.0784034	µm^3	Surface	1	Class A	511
0.0182481	µm^3	Surface	1	Class B	512
0.242089	µm^3	Surface	1	Class B	514
0.164143	µm^3	Surface	1	Class A	515
0.0248507	µm^3	Surface	1	Class B	517
0.0944515	µm^3	Surface	1	Class C	518
0.418794	µm^3	Surface	1	Class B	520
0.151672	µm^3	Surface	1	Class B	521
0.693437	µm^3	Surface	1	Class C	522
0.247131	µm^3	Surface	1	Class C	527
0.0142135	µm^3	Surface	1	Class B	529
0.117101	µm^3	Surface	1	Class B	530
0.0763859	µm^3	Surface	1	Class C	532
0.0419067	µm^3	Surface	1	Class B	533
0.102704	µm^3	Surface	1	Class A	534
0.0500684	µm^3	Surface	1	Class C	535
0.0342041	µm^3	Surface	1	Class C	538
0.105547	µm^3	Surface	1	Class B	540
0.0449332	µm^3	Surface	1	Class B	541
0.0463084	µm^3	Surface	1	Class B	542
0.045483	µm^3	Surface	1	Class B	543
0.17368	µm^3	Surface	1	Class B	544
0.0145803	µm^3	Surface	1	Class A	547
0.0523609	µm^3	Surface	1	Class B	549
0.0727182	µm^3	Surface	1	Class B	553
0.0143053	µm^3	Surface	1	Class C	554
0.0157725	µm^3	Surface	1	Class B	558
0.155064	µm^3	Surface	1	Class C	560
0.041357	µm^3	Surface	1	Class B	561
0.0441079	µm^3	Surface	1	Class B	562
0.0271431	µm^3	Surface	1	Class A	563
0.0394309	µm^3	Surface	1	Class B	565
0.0625392	µm^3	Surface	1	Class B	569
0.0164144	µm^3	Surface	1	Class B	570
0.0190736	µm^3	Surface	1	Class B	571
0.025951	µm^3	Surface	1	Class B	572
0.0359466	µm^3	Surface	1	Class C	574
0.0190737	µm^3	Surface	1	Class A	576
0.0249425	µm^3	Surface	1	Class B	577
0.202383	µm^3	Surface	1	Class A	578
0.0102703	µm^3	Surface	1	Class B	579
0.0519024	µm^3	Surface	1	Class C	581
0.0654738	µm^3	Surface	1	Class C	582
0.144611	µm^3	Surface	1	Class B	583
0.146353	µm^3	Surface	1	Class A	584
0.0850055	µm^3	Surface	1	Class B	585
0.0700591	µm^3	Surface	1	Class B	586
0.125721	µm^3	Surface	1	Class A	591
3.24518	µm^3	Surface	1	Class A	592
0.122328	µm^3	Surface	1	Class B	596
0.138559	µm^3	Surface	1	Class A	597
0.606871	µm^3	Surface	1	Class A	603
0.0576795	µm^3	Surface	1	Class B	604
0.0235669	µm^3	Surface	1	Class B	606
0.0630899	µm^3	Surface	1	Class B	607
0.0107289	µm^3	Surface	1	Class B	609
0.0621727	µm^3	Surface	1	Class B	610
0.0235669	µm^3	Surface	1	Class B	612
0.083264	µm^3	Surface	1	Class A	613
0.032187	µm^3	Surface	1	Class B	614
0.0842723	µm^3	Surface	1	Class B	615
0.0590546	µm^3	Surface	1	Class C	616
0.15965	µm^3	Surface	1	Class B	617
0.861342	µm^3	Surface	1	Class A	618
0.0290688	µm^3	Surface	1	Class B	619
0.0188902	µm^3	Surface	1	Class B	621
0.137276	µm^3	Surface	1	Class B	622
0.0100871	µm^3	Surface	1	Class B	623
0.157173	µm^3	Surface	1	Class A	624
0.124712	µm^3	Surface	1	Class B	625
0.0486009	µm^3	Surface	1	Class A	629
0.024392	µm^3	Surface	1	Class C	630
0.344243	µm^3	Surface	1	Class B	632
0.521773	µm^3	Surface	1	Class B	633
0.0680417	µm^3	Surface	1	Class B	634
0.0582295	µm^3	Surface	1	Class A	635
0.177257	µm^3	Surface	1	Class B	637
0.0466752	µm^3	Surface	1	Class A	639
0.177531	µm^3	Surface	1	Class B	642
0.0218247	µm^3	Surface	1	Class A	643
0.0929837	µm^3	Surface	1	Class C	644
0.133699	µm^3	Surface	1	Class A	645
0.0998617	µm^3	Surface	1	Class C	646
0.161667	µm^3	Surface	1	Class A	648
0.0113708	µm^3	Surface	1	Class B	649
0.119577	µm^3	Surface	1	Class C	650
0.308479	µm^3	Surface	1	Class A	652
0.374869	µm^3	Surface	1	Class B	654
0.019899	µm^3	Surface	1	Class C	655
0.359097	µm^3	Surface	1	Class A	657
0.186702	µm^3	Surface	1	Class A	661
0.0440159	µm^3	Surface	1	Class A	662
0.064282	µm^3	Surface	1	Class A	664
0.0483259	µm^3	Surface	1	Class B	665
0.190919	µm^3	Surface	1	Class B	667
0.0740939	µm^3	Surface	1	Class A	668
0.044933	µm^3	Surface	1	Class A	669
0.0206325	µm^3	Surface	1	Class B	670
0.0211828	µm^3	Surface	1	Class A	672
0.126913	µm^3	Surface	1	Class A	675
0.0464003	µm^3	Surface	1	Class A	677
0.0571294	µm^3	Surface	1	Class A	679
0.0795043	µm^3	Surface	1	Class A	681
0.0259511	µm^3	Surface	1	Class A	682
0.0297109	µm^3	Surface	1	Class A	684
0.0242086	µm^3	Surface	1	Class A	685
0.0157724	µm^3	Surface	1	Class B	686
0.167536	µm^3	Surface	1	Class C	687
0.085098	µm^3	Surface	1	Class C	688
0.0874821	µm^3	Surface	1	Class C	689
0.0242089	µm^3	Surface	1	Class A	690
0.0938095	µm^3	Surface	1	Class A	691
0.0871146	µm^3	Surface	1	Class B	692
0.0181565	µm^3	Surface	1	Class C	694
0.0912413	µm^3	Surface	1	Class A	695
0.0196239	µm^3	Surface	1	Class A	696
0.021733	µm^3	Surface	1	Class A	700
0.0124711	µm^3	Surface	1	Class C	701
0.0124712	µm^3	Surface	1	Class A	702
0.563956	µm^3	Surface	1	Class B	703
0.294357	µm^3	Surface	1	Class B	704
22.3268	µm^3	Surface	1	Class A	705
0.403114	µm^3	Surface	1	Class A	706
0.064832	µm^3	Surface	1	Class B	707
0.0179733	µm^3	Surface	1	Class A	708
0.108848	µm^3	Surface	1	Class C	712
0.0961933	µm^3	Surface	1	Class B	716
0.111874	µm^3	Surface	1	Class B	717
0.0512602	µm^3	Surface	1	Class C	718
0.212377	µm^3	Surface	1	Class A	720
0.175789	µm^3	Surface	1	Class B	723
0.107289	µm^3	Surface	1	Class B	728
0.0158641	µm^3	Surface	1	Class A	729
0.164052	µm^3	Surface	1	Class B	731
0.0775786	µm^3	Surface	1	Class B	735
0.0398896	µm^3	Surface	1	Class B	736
0.0284272	µm^3	Surface	1	Class B	737
0.320768	µm^3	Surface	1	Class B	739
0.0340206	µm^3	Surface	1	Class A	740
0.0243923	µm^3	Surface	1	Class A	741
0.0102703	µm^3	Surface	1	Class A	742
0.0554784	µm^3	Surface	1	Class A	743
0.0403481	µm^3	Surface	1	Class A	745
0.940385	µm^3	Surface	1	Class A	748
0.0891327	µm^3	Surface	1	Class A	749
0.0898664	µm^3	Surface	1	Class C	750
0.111599	µm^3	Surface	1	Class C	754
0.0223747	µm^3	Surface	1	Class C	758
0.0510768	µm^3	Surface	1	Class C	761
0.0232919	µm^3	Surface	1	Class A	762
0.155248	µm^3	Surface	1	Class B	766
0.0102704	µm^3	Surface	1	Class A	767
0.461894	µm^3	Surface	1	Class A	768
0.0102704	µm^3	Surface	1	Class A	769
0.0276017	µm^3	Surface	1	Class B	774
0.379088	µm^3	Surface	1	Class A	776
0.052636	µm^3	Surface	1	Class A	777
0.102245	µm^3	Surface	1	Class A	780
0.279869	µm^3	Surface	1	Class A	781
0.0164144	µm^3	Surface	1	Class A	784
0.0209077	µm^3	Surface	1	Class C	786
0.0625393	µm^3	Surface	1	Class C	788
0.0141219	µm^3	Surface	1	Class A	791
0.0196239	µm^3	Surface	1	Class A	792
0.169186	µm^3	Surface	1	Class A	795
0.174046	µm^3	Surface	1	Class B	796
0.0198988	µm^3	Surface	1	Class C	797
0.63759	µm^3	Surface	1	Class A	798
0.0403479	µm^3	Surface	1	Class A	799
0.109582	µm^3	Surface	1	Class A	800
0.0287939	µm^3	Surface	1	Class A	801
0.0453917	µm^3	Surface	1	Class A	802
0.114442	µm^3	Surface	1	Class C	803
0.0762945	µm^3	Surface	1	Class A	805
0.153139	µm^3	Surface	1	Class C	806
0.0284269	µm^3	Surface	1	Class A	807
0.0677666	µm^3	Surface	1	Class C	808
0.0121045	µm^3	Surface	1	Class C	809
0.147178	µm^3	Surface	1	Class A	810
0.0234753	µm^3	Surface	1	Class A	812
0.0353963	µm^3	Surface	1	Class C	813
0.190186	µm^3	Surface	1	Class A	814
0.171571	µm^3	Surface	1	Class A	815
0.0897747	µm^3	Surface	1	Class C	816
0.251167	µm^3	Surface	1	Class B	818
0.254009	µm^3	Surface	1	Class C	819
0.0828969	µm^3	Surface	1	Class A	820
0.0410819	µm^3	Surface	1	Class A	822
0.019532	µm^3	Surface	1	Class C	824
0.0310862	µm^3	Surface	1	Class C	825
0.0400731	µm^3	Surface	1	Class A	828
0.0808797	µm^3	Surface	1	Class C	832
0.129664	µm^3	Surface	1	Class A	834
0.194587	µm^3	Surface	1	Class A	835
0.0119211	µm^3	Surface	1	Class C	836
0.0623562	µm^3	Surface	1	Class C	838
0.0975689	µm^3	Surface	1	Class A	839
0.257128	µm^3	Surface	1	Class A	840
0.0124713	µm^3	Surface	1	Class C	842
0.0516274	µm^3	Surface	1	Class A	843
0.0503435	µm^3	Surface	1	Class C	844
0.558087	µm^3	Surface	1	Class A	845
0.0372301	µm^3	Surface	1	Class A	846
0.147729	µm^3	Surface	1	Class A	847
0.117193	µm^3	Surface	1	Class A	848
0.166253	µm^3	Surface	1	Class A	849
0.278584	µm^3	Surface	1	Class A	850
0.0696919	µm^3	Surface	1	Class A	852
0.0218245	µm^3	Surface	1	Class A	853
0.0223747	µm^3	Surface	1	Class A	854
0.0233836	µm^3	Surface	1	Class A	855
0.0152222	µm^3	Surface	1	Class A	858
0.153781	µm^3	Surface	1	Class C	862
0.0107288	µm^3	Surface	1	Class A	863
0.0241172	µm^3	Surface	1	Class A	864
0.124987	µm^3	Surface	1	Class A	865
0.282344	µm^3	Surface	1	Class A	866
0.020174	µm^3	Surface	1	Class A	867
0.0318198	µm^3	Surface	1	Class C	869
0.0124713	µm^3	Surface	1	Class A	871
0.0418151	µm^3	Surface	1	Class A	872
0.0179732	µm^3	Surface	1	Class A	877
0.0339291	µm^3	Surface	1	Class A	880
0.0417237	µm^3	Surface	1	Class C	882
0.481884	µm^3	Surface	1	Class C	883
0.0102705	µm^3	Surface	1	Class A	885
0.0574958	µm^3	Surface	1	Class C	887
0.0242087	µm^3	Surface	1	Class A	889
0.0373219	µm^3	Surface	1	Class A	893
0.167077	µm^3	Surface	1	Class A	895
0.0894996	µm^3	Surface	1	Class A	899
0.032645	µm^3	Surface	1	Class A	900
0.0135715	µm^3	Surface	1	Class C	901
0.0135717	µm^3	Surface	1	Class A	902
0.0202658	µm^3	Surface	1	Class A	905
0.0762947	µm^3	Surface	1	Class C	906
0.0234752	µm^3	Surface	1	Class A	907
0.268132	µm^3	Surface	1	Class A	908
0.103896	µm^3	Surface	1	Class C	909
0.0119211	µm^3	Surface	1	Class A	910
1.63345	µm^3	Surface	1	Class A	912
0.21687	µm^3	Surface	1	Class C	914
0.382757	µm^3	Surface	1	Class A	915
0.0557539	µm^3	Surface	1	Class C	917
0.0190737	µm^3	Surface	1	Class C	918
0.272441	µm^3	Surface	1	Class A	920
0.0460334	µm^3	Surface	1	Class A	921
0.171571	µm^3	Surface	1	Class A	922
0.0446581	µm^3	Surface	1	Class C	926
0.177623	µm^3	Surface	1	Class A	927
0.0289773	µm^3	Surface	1	Class A	928
0.216137	µm^3	Surface	1	Class A	929
0.0367716	µm^3	Surface	1	Class A	930
0.0355798	µm^3	Surface	1	Class A	931
0.0538281	µm^3	Surface	1	Class C	932
0.381014	µm^3	Surface	1	Class A	933
0.0251257	µm^3	Surface	1	Class A	934
0.11004	µm^3	Surface	1	Class A	935
0.0624475	µm^3	Surface	1	Class A	938
0.0552953	µm^3	Surface	1	Class A	939
0.0135716	µm^3	Surface	1	Class A	940
0.0515355	µm^3	Surface	1	Class A	941
0.0788623	µm^3	Surface	1	Class A	942
0.0135716	µm^3	Surface	1	Class C	944
0.0451165	µm^3	Surface	1	Class A	950
0.0280601	µm^3	Surface	1	Class A	952
0.0157725	µm^3	Surface	1	Class A	953
0.017423	µm^3	Surface	1	Class A	954
0.0130214	µm^3	Surface	1	Class A	955
0.0648322	µm^3	Surface	1	Class A	957
0.0142134	µm^3	Surface	1	Class A	959
0.0293442	µm^3	Surface	1	Class A	961
0.0240255	µm^3	Surface	1	Class A	962
0.0289771	µm^3	Surface	1	Class A	964
0.107197	µm^3	Surface	1	Class A	965
0.066299	µm^3	Surface	1	Class A	966
0.0996777	µm^3	Surface	1	Class A	967
0.0466756	µm^3	Surface	1	Class A	969
0.367351	µm^3	Surface	1	Class A	971
0.0793206	µm^3	Surface	1	Class A	972
0.114533	µm^3	Surface	1	Class A	974
0.0592381	µm^3	Surface	1	Class A	975
0.0135715	µm^3	Surface	1	Class A	977
0.0157725	µm^3	Surface	1	Class A	980
0.056304	µm^3	Surface	1	Class A	984
0.025034	µm^3	Surface	1	Class A	985
0.0256762	µm^3	Surface	1	Class A	986
0.124988	µm^3	Surface	1	Class A	987
0.0889495	µm^3	Surface	1	Class A	989
0.0218245	µm^3	Surface	1	Class A	990
0.0841807	µm^3	Surface	1	Class A	991
0.0174231	µm^3	Surface	1	Class A	992
0.0512603	µm^3	Surface	1	Class A	993
0.647127	µm^3	Surface	1	Class C	995
0.28262	µm^3	Surface	1	Class A	996
0.0189819	µm^3	Surface	1	Class A	999
0.0298943	µm^3	Surface	1	Class A	1001
1.5622	µm^3	Surface	1	Class A	1002
0.0115542	µm^3	Surface	1	Class A	1004
0.0574041	µm^3	Surface	1	Class A	1006
0.0928003	µm^3	Surface	1	Class A	1007
0.0135717	µm^3	Surface	1	Class A	1008
0.0234753	µm^3	Surface	1	Class A	1009
0.304994	µm^3	Surface	1	Class A	1011
0.26162	µm^3	Surface	1	Class A	1012
0.0881236	µm^3	Surface	1	Class A	1013
0.284087	µm^3	Surface	1	Class A	1014
0.125079	µm^3	Surface	1	Class A	1016
0.0364051	µm^3	Surface	1	Class A	1017
0.0983941	µm^3	Surface	1	Class A	1018
0.297933	µm^3	Surface	1	Class A	1019
0.152222	µm^3	Surface	1	Class A	1020
0.0135716	µm^3	Surface	1	Class A	1021
0.110224	µm^3	Surface	1	Class C	1022
0.0427322	µm^3	Surface	1	Class A	1027
0.0279686	µm^3	Surface	1	Class A	1029
0.204858	µm^3	Surface	1	Class A	1030
0.0141218	µm^3	Surface	1	Class A	1031
0.0531862	µm^3	Surface	1	Class A	1034
0.0753773	µm^3	Surface	1	Class A	1035
0.0314531	µm^3	Surface	1	Class A	1036
0.0432825	µm^3	Surface	1	Class A	1037
0.0242089	µm^3	Surface	1	Class A	1039
0.35543	µm^3	Surface	1	Class A	1040
0.0681331	µm^3	Surface	1	Class A	1041
0.0966518	µm^3	Surface	1	Class A	1042
0.041632	µm^3	Surface	1	Class A	1044
0.0438325	µm^3	Surface	1	Class C	1045
0.0688667	µm^3	Surface	1	Class A	1046
0.0124712	µm^3	Surface	1	Class A	1047
0.0119209	µm^3	Surface	1	Class A	1048
0.0256761	µm^3	Surface	1	Class A	1049
0.0399814	µm^3	Surface	1	Class A	1050
0.0160476	µm^3	Surface	1	Class A	1051
0.202474	µm^3	Surface	1	Class A	1052
0.112425	µm^3	Surface	1	Class A	1053
0.0124713	µm^3	Surface	1	Class A	1054
0.0563038	µm^3	Surface	1	Class A	1055
0.133333	µm^3	Surface	1	Class A	1056
0.033379	µm^3	Surface	1	Class A	1057
0.0476841	µm^3	Surface	1	Class A	1059
0.0416319	µm^3	Surface	1	Class A	1061
0.411366	µm^3	Surface	1	Class A	1062
0.0102704	µm^3	Surface	1	Class A	1064
0.299493	µm^3	Surface	1	Class A	1065
0.0242087	µm^3	Surface	1	Class A	1066
0.23622	µm^3	Surface	1	Class A	1067
0.128839	µm^3	Surface	1	Class A	1069
0.074094	µm^3	Surface	1	Class A	1072
0.202565	µm^3	Surface	1	Class A	1073
2.81537	µm^3	Surface	1	Class A	1075
0.654739	µm^3	Surface	1	Class A	1076
0.14938	µm^3	Surface	1	Class A	1079
0.0883986	µm^3	Surface	1	Class A	1080
0.736902	µm^3	Surface	1	Class A	1081
0.0196238	µm^3	Surface	1	Class A	1082
0.0666659	µm^3	Surface	1	Class A	1084
0.0101787	µm^3	Surface	1	Class A	1085
0.0586881	µm^3	Surface	1	Class A	1086
0.130031	µm^3	Surface	1	Class A	1087
0.0141219	µm^3	Surface	1	Class C	1088
0.0454833	µm^3	Surface	1	Class A	1089
0.0851891	µm^3	Surface	1	Class A	1090
0.0113708	µm^3	Surface	1	Class A	1096
0.0568541	µm^3	Surface	1	Class A	1098
0.0273267	µm^3	Surface	1	Class A	1100
0.0240253	µm^3	Surface	1	Class A	1101
0.309763	µm^3	Surface	1	Class A	1103
0.0641901	µm^3	Surface	1	Class A	1104
0.030536	µm^3	Surface	1	Class A	1106
0.0618978	µm^3	Surface	1	Class A	1107
0.0157725	µm^3	Surface	1	Class A	1108
0.0690502	µm^3	Surface	1	Class A	1109
0.0295274	µm^3	Surface	1	Class A	1110
0.0792288	µm^3	Surface	1	Class A	1111
0.0743688	µm^3	Surface	1	Class A	1112
0.145895	µm^3	Surface	1	Class A	1113
0.0923418	µm^3	Surface	1	Class A	1114
0.0559371	µm^3	Surface	1	Class A	1116
0.0801461	µm^3	Surface	1	Class A	1118
0.0311779	µm^3	Surface	1	Class A	1119
0.146904	µm^3	Surface	1	Class A	1120
0.0273267	µm^3	Surface	1	Class A	1121
0.21036	µm^3	Surface	1	Class A	1127
0.590641	µm^3	Surface	1	Class A	1128
0.0652904	µm^3	Surface	1	Class A	1129
0.0119211	µm^3	Surface	1	Class A	1131
0.0256761	µm^3	Surface	1	Class A	1132
0.0113709	µm^3	Surface	1	Class A	1133
0.0218247	µm^3	Surface	1	Class A	1134
0.0597885	µm^3	Surface	1	Class A	1135
0.173497	µm^3	Surface	1	Class A	1136
0.159649	µm^3	Surface	1	Class A	1137
0.40669	µm^3	Surface	1	Class A	1138
0.131681	µm^3	Surface	1	Class A	1140
0.122603	µm^3	Surface	1	Class A	1142
0.011921	µm^3	Surface	1	Class A	1143
0.0254926	µm^3	Surface	1	Class A	1144
0.118935	µm^3	Surface	1	Class A	1145
0.0102704	µm^3	Surface	1	Class A	1146
0.0102704	µm^3	Surface	1	Class A	1147
0.0928008	µm^3	Surface	1	Class A	1148
0.0918837	µm^3	Surface	1	Class A	1149
0.103162	µm^3	Surface	1	Class A	1150
0.0401645	µm^3	Surface	1	Class A	1152
0.0289772	µm^3	Surface	1	Class A	1153
0.212194	µm^3	Surface	1	Class A	1154
0.2519	µm^3	Surface	1	Class A	1155
0.0441076	µm^3	Surface	1	Class A	1156
1.20246	µm^3	Surface	1	Class A	1157
0.0179732	µm^3	Surface	1	Class A	1159
0.0119211	µm^3	Surface	1	Class A	1160
0.0471337	µm^3	Surface	1	Class A	1161
0.140851	µm^3	Surface	1	Class A	1162
0.0384223	µm^3	Surface	1	Class A	1163
0.0141219	µm^3	Surface	1	Class A	1164
0.0553868	µm^3	Surface	1	Class A	1165
0.0469504	µm^3	Surface	1	Class A	1166
0.0240255	µm^3	Surface	1	Class A	1167
0.0476841	µm^3	Surface	1	Class A	1168
0.0234753	µm^3	Surface	1	Class A	1169
0.0124712	µm^3	Surface	1	Class A	1170
0.0135716	µm^3	Surface	1	Class A	1171
0.672621	µm^3	Surface	1	Class A	1174
0.145895	µm^3	Surface	1	Class A	1175
0.0666661	µm^3	Surface	1	Class A	1176
0.0927087	µm^3	Surface	1	Class A	1177
0.0501601	µm^3	Surface	1	Class A	1178
0.0493347	µm^3	Surface	1	Class A	1179
0.0273266	µm^3	Surface	1	Class A	1180
