# Supplementary material for: Programmable artificial RNA condensates in mammalian cells
Source: Nat Nanotechnol. 2026 Apr 29;21(6):821–30. doi: 10.1038/s41565-026-02164-7 (PMC13293865; doi:10.1038/s41565-026-02164-7)
Supplement: Supplementary file 5 — Condensate volume and number quantification, as well as CCDFs, shown in Fig. 3. [file 41565_2026_2164_MOESM5_ESM.zip › Source Data Fig. 3/Condensate volume and number (Figure 3)/Condensate volume/10nt 5A Broccoli/outside/20250502_10ntABr_NucDFHBI40uM_20-40_sample2_1_1_outside.xls]

## Sheet: Detailed
Detailed
Volume	Unit	Category	Time	Outside	ID
0.0256762	µm^3	Surface	1	Class A	1
0.0240253	µm^3	Surface	1	Class A	4
0.0196237	µm^3	Surface	1	Class A	5
0.0385142	µm^3	Surface	1	Class A	6
0.0316366	µm^3	Surface	1	Class A	7
0.0251259	µm^3	Surface	1	Class A	8
0.0590548	µm^3	Surface	1	Class A	9
0.0157725	µm^3	Surface	1	Class A	11
0.0297107	µm^3	Surface	1	Class A	12
0.0333787	µm^3	Surface	1	Class A	13
0.0469504	µm^3	Surface	1	Class A	14
0.0102704	µm^3	Surface	1	Class A	15
0.0201741	µm^3	Surface	1	Class A	16
0.0102704	µm^3	Surface	1	Class A	18
0.0159557	µm^3	Surface	1	Class A	19
0.0251259	µm^3	Surface	1	Class A	20
0.0333788	µm^3	Surface	1	Class A	21
0.0663908	µm^3	Surface	1	Class A	22
0.011921	µm^3	Surface	1	Class A	23
0.0102704	µm^3	Surface	1	Class A	24
0.0102704	µm^3	Surface	1	Class A	36
0.0395226	µm^3	Surface	1	Class A	38
0.0196239	µm^3	Surface	1	Class A	42
0.0141219	µm^3	Surface	1	Class A	43
0.011921	µm^3	Surface	1	Class A	44
0.0141218	µm^3	Surface	1	Class A	46
0.0300777	µm^3	Surface	1	Class A	47
0.0258595	µm^3	Surface	1	Class A	49
0.0201742	µm^3	Surface	1	Class A	50
0.0419071	µm^3	Surface	1	Class A	51
0.0585962	µm^3	Surface	1	Class A	52
0.0276933	µm^3	Surface	1	Class A	54
0.0997697	µm^3	Surface	1	Class A	58
0.0399814	µm^3	Surface	1	Class A	67
0.0121045	µm^3	Surface	1	Class A	68
0.0202658	µm^3	Surface	1	Class A	72
0.0102704	µm^3	Surface	1	Class A	74
0.0102704	µm^3	Surface	1	Class A	77
0.0252176	µm^3	Surface	1	Class A	82
0.0102704	µm^3	Surface	1	Class A	86
0.0339292	µm^3	Surface	1	Class A	87
0.0228334	µm^3	Surface	1	Class A	88
0.033379	µm^3	Surface	1	Class A	89
0.0201741	µm^3	Surface	1	Class A	90
0.029344	µm^3	Surface	1	Class A	91
0.020174	µm^3	Surface	1	Class A	92
0.0113708	µm^3	Surface	1	Class A	93
0.0102703	µm^3	Surface	1	Class A	95
0.0956436	µm^3	Surface	1	Class A	97
0.0234752	µm^3	Surface	1	Class A	98
0.0376888	µm^3	Surface	1	Class A	100
0.0566706	µm^3	Surface	1	Class A	102
0.0102704	µm^3	Surface	1	Class A	103
0.0102703	µm^3	Surface	1	Class A	106
0.0237505	µm^3	Surface	1	Class A	110
0.0102703	µm^3	Surface	1	Class A	111
0.0135715	µm^3	Surface	1	Class A	112
0.0218247	µm^3	Surface	1	Class A	113
0.0174231	µm^3	Surface	1	Class A	116
0.0102704	µm^3	Surface	1	Class A	119
0.0234751	µm^3	Surface	1	Class A	120
0.0119211	µm^3	Surface	1	Class A	121
0.0234754	µm^3	Surface	1	Class A	124
0.0251257	µm^3	Surface	1	Class A	125
0.0278767	µm^3	Surface	1	Class A	126
0.0784951	µm^3	Surface	1	Class A	127
0.0262261	µm^3	Surface	1	Class A	128
0.0485093	µm^3	Surface	1	Class A	132
0.514804	µm^3	Surface	1	Class A	135
0.0628144	µm^3	Surface	1	Class A	137
0.0150389	µm^3	Surface	1	Class A	141
0.0291607	µm^3	Surface	1	Class A	143
0.0189818	µm^3	Surface	1	Class A	145
0.0287021	µm^3	Surface	1	Class A	146
0.0528192	µm^3	Surface	1	Class A	151
0.0302611	µm^3	Surface	1	Class A	153
0.0212744	µm^3	Surface	1	Class A	155
0.029711	µm^3	Surface	1	Class A	156
0.0135715	µm^3	Surface	1	Class A	157
0.127188	µm^3	Surface	1	Class A	160
0.0288856	µm^3	Surface	1	Class A	163
0.0124712	µm^3	Surface	1	Class A	165
0.0163226	µm^3	Surface	1	Class A	168
0.944419	µm^3	Surface	1	Class A	170
0.0102705	µm^3	Surface	1	Class A	171
0.0593302	µm^3	Surface	1	Class A	176
0.162309	µm^3	Surface	1	Class A	178
0.011921	µm^3	Surface	1	Class A	179
0.0544697	µm^3	Surface	1	Class A	184
0.0917921	µm^3	Surface	1	Class A	186
0.678307	µm^3	Surface	1	Class A	187
0.017423	µm^3	Surface	1	Class A	188
0.271433	µm^3	Surface	1	Class A	192
0.0251259	µm^3	Surface	1	Class A	195
0.232185	µm^3	Surface	1	Class A	197
0.0144886	µm^3	Surface	1	Class A	199
0.0515354	µm^3	Surface	1	Class A	200
0.0245757	µm^3	Surface	1	Class A	201
0.0139385	µm^3	Surface	1	Class A	203
0.0157723	µm^3	Surface	1	Class A	209
0.0300778	µm^3	Surface	1	Class A	210
0.0102703	µm^3	Surface	1	Class A	211
0.0113708	µm^3	Surface	1	Class A	215
0.011921	µm^3	Surface	1	Class A	216
0.682707	µm^3	Surface	1	Class A	218
0.0317283	µm^3	Surface	1	Class A	220
0.0135716	µm^3	Surface	1	Class A	222
0.0698754	µm^3	Surface	1	Class A	225
0.0157723	µm^3	Surface	1	Class A	227
0.038789	µm^3	Surface	1	Class A	229
0.0865651	µm^3	Surface	1	Class A	233
0.187711	µm^3	Surface	1	Class A	236
0.0135716	µm^3	Surface	1	Class A	237
0.0179731	µm^3	Surface	1	Class A	240
0.0145804	µm^3	Surface	1	Class A	242
0.0273265	µm^3	Surface	1	Class A	245
0.0354879	µm^3	Surface	1	Class A	246
0.0251258	µm^3	Surface	1	Class A	250
0.0124712	µm^3	Surface	1	Class A	253
0.0240255	µm^3	Surface	1	Class A	255
0.114533	µm^3	Surface	1	Class A	257
0.0295274	µm^3	Surface	1	Class A	259
0.0124713	µm^3	Surface	1	Class A	261
0.0273266	µm^3	Surface	1	Class A	262
0.0158641	µm^3	Surface	1	Class A	263
0.0797789	µm^3	Surface	1	Class A	265
0.0190736	µm^3	Surface	1	Class A	266
0.0107289	µm^3	Surface	1	Class A	269
0.119118	µm^3	Surface	1	Class A	272
0.0136633	µm^3	Surface	1	Class A	274
0.0157724	µm^3	Surface	1	Class A	275
0.0167811	µm^3	Surface	1	Class A	283
0.154423	µm^3	Surface	1	Class A	286
0.133149	µm^3	Surface	1	Class A	290
0.0234751	µm^3	Surface	1	Class A	291
0.0102704	µm^3	Surface	1	Class A	293
0.0119209	µm^3	Surface	1	Class A	300
0.0952764	µm^3	Surface	1	Class A	304
0.0163226	µm^3	Surface	1	Class A	305
1.13882	µm^3	Surface	1	Class A	307
0.208343	µm^3	Surface	1	Class A	310
0.321225	µm^3	Surface	1	Class A	314
0.0290689	µm^3	Surface	1	Class A	315
2.1787	µm^3	Surface	1	Class A	318
0.0652907	µm^3	Surface	1	Class A	319
0.0157724	µm^3	Surface	1	Class A	323
2.72414	µm^3	Surface	1	Class A	328
0.0135717	µm^3	Surface	1	Class A	329
0.0124712	µm^3	Surface	1	Class A	330
0.0196239	µm^3	Surface	1	Class A	332
0.0346625	µm^3	Surface	1	Class A	334
0.377713	µm^3	Surface	1	Class A	335
0.192662	µm^3	Surface	1	Class A	340
0.0572209	µm^3	Surface	1	Class A	342
0.0246673	µm^3	Surface	1	Class A	343
0.0228334	µm^3	Surface	1	Class A	344
0.0616226	µm^3	Surface	1	Class A	348
0.0365883	µm^3	Surface	1	Class A	349
0.125904	µm^3	Surface	1	Class A	350
0.0563955	µm^3	Surface	1	Class A	351
0.186243	µm^3	Surface	1	Class A	352
0.033287	µm^3	Surface	1	Class A	353
0.194862	µm^3	Surface	1	Class A	356
0.018982	µm^3	Surface	1	Class A	358
0.0124712	µm^3	Surface	1	Class A	359
0.0252174	µm^3	Surface	1	Class A	360
0.0134799	µm^3	Surface	1	Class A	362
0.0432824	µm^3	Surface	1	Class A	364
0.0274183	µm^3	Surface	1	Class A	366
0.011921	µm^3	Surface	1	Class A	367
0.0120127	µm^3	Surface	1	Class A	370
0.0286103	µm^3	Surface	1	Class A	374
0.0665745	µm^3	Surface	1	Class A	376
0.144519	µm^3	Surface	1	Class A	377
0.0803294	µm^3	Surface	1	Class A	378
0.0194404	µm^3	Surface	1	Class A	379
0.0133882	µm^3	Surface	1	Class A	381
0.0905998	µm^3	Surface	1	Class A	382
0.0141218	µm^3	Surface	1	Class A	384
0.0189819	µm^3	Surface	1	Class A	387
0.0141218	µm^3	Surface	1	Class A	388
0.0180649	µm^3	Surface	1	Class A	390
0.0102705	µm^3	Surface	1	Class A	395
0.0893158	µm^3	Surface	1	Class A	397
0.0240255	µm^3	Surface	1	Class A	399
0.0240255	µm^3	Surface	1	Class A	400
0.0176064	µm^3	Surface	1	Class A	401
0.0892246	µm^3	Surface	1	Class A	402
0.0490594	µm^3	Surface	1	Class A	403
0.0102704	µm^3	Surface	1	Class A	404
0.0117376	µm^3	Surface	1	Class A	405
0.764504	µm^3	Surface	1	Class A	409
0.0163226	µm^3	Surface	1	Class A	411
0.174872	µm^3	Surface	1	Class A	415
0.0102704	µm^3	Surface	1	Class A	419
0.0303527	µm^3	Surface	1	Class A	420
0.0109123	µm^3	Surface	1	Class A	422
0.0119209	µm^3	Surface	1	Class A	423
0.0405314	µm^3	Surface	1	Class A	428
0.249608	µm^3	Surface	1	Class A	430
3.8018	µm^3	Surface	1	Class A	431
0.0279686	µm^3	Surface	1	Class A	436
0.0830803	µm^3	Surface	1	Class A	437
0.0102704	µm^3	Surface	1	Class A	439
0.024484	µm^3	Surface	1	Class A	443
0.0651071	µm^3	Surface	1	Class A	444
5.03892	µm^3	Surface	1	Class A	448
2.41593	µm^3	Surface	1	Class A	449
0.0238421	µm^3	Surface	1	Class A	450
0.368267	µm^3	Surface	1	Class A	452
0.0716178	µm^3	Surface	1	Class A	453
0.0212743	µm^3	Surface	1	Class A	455
0.0426404	µm^3	Surface	1	Class A	456
0.031178	µm^3	Surface	1	Class A	460
0.0496096	µm^3	Surface	1	Class A	462
0.661157	µm^3	Surface	1	Class A	463
0.0190736	µm^3	Surface	1	Class A	464
0.0113708	µm^3	Surface	1	Class A	465
0.0156808	µm^3	Surface	1	Class A	467
0.0906913	µm^3	Surface	1	Class A	472
0.0392476	µm^3	Surface	1	Class A	473
0.0216413	µm^3	Surface	1	Class A	474
0.0263179	µm^3	Surface	1	Class A	475
0.015864	µm^3	Surface	1	Class A	476
0.0264096	µm^3	Surface	1	Class A	477
0.0141218	µm^3	Surface	1	Class A	481
0.0243922	µm^3	Surface	1	Class A	483
0.0320951	µm^3	Surface	1	Class A	485
0.561478	µm^3	Surface	1	Class A	486
1.20997	µm^3	Surface	1	Class A	488
0.687018	µm^3	Surface	1	Class A	489
0.0934424	µm^3	Surface	1	Class A	490
0.184684	µm^3	Surface	1	Class A	494
0.011921	µm^3	Surface	1	Class A	495
0.0374137	µm^3	Surface	1	Class A	496
0.0103621	µm^3	Surface	1	Class A	499
1.00366	µm^3	Surface	1	Class A	501
0.0792286	µm^3	Surface	1	Class A	503
0.793757	µm^3	Surface	1	Class A	504
3.12284	µm^3	Surface	1	Class A	505
0.0139385	µm^3	Surface	1	Class A	510
0.102337	µm^3	Surface	1	Class A	512
0.028427	µm^3	Surface	1	Class A	513
0.0618061	µm^3	Surface	1	Class A	515
0.103988	µm^3	Surface	1	Class A	516
0.0115542	µm^3	Surface	1	Class A	517
0.0960104	µm^3	Surface	1	Class A	518
0.0135716	µm^3	Surface	1	Class A	525
0.0459419	µm^3	Surface	1	Class A	528
0.224666	µm^3	Surface	1	Class A	529
0.128013	µm^3	Surface	1	Class A	530
0.185601	µm^3	Surface	1	Class A	531
0.0113708	µm^3	Surface	1	Class A	536
0.011921	µm^3	Surface	1	Class A	538
0.875829	µm^3	Surface	1	Class A	540
0.0117376	µm^3	Surface	1	Class A	545
0.0332871	µm^3	Surface	1	Class A	549
0.0764778	µm^3	Surface	1	Class A	550
0.0195321	µm^3	Surface	1	Class A	551
0.0719844	µm^3	Surface	1	Class A	554
0.0207243	µm^3	Surface	1	Class A	559
0.0335623	µm^3	Surface	1	Class A	563
0.0317283	µm^3	Surface	1	Class A	564
0.0124712	µm^3	Surface	1	Class A	566
0.0152223	µm^3	Surface	1	Class A	568
0.0913331	µm^3	Surface	1	Class A	569
0.790728	µm^3	Surface	1	Class A	570
0.578903	µm^3	Surface	1	Class A	574
0.011921	µm^3	Surface	1	Class A	575
0.0426406	µm^3	Surface	1	Class A	576
0.0770282	µm^3	Surface	1	Class A	577
0.0196239	µm^3	Surface	1	Class A	579
0.100595	µm^3	Surface	1	Class A	584
0.0138467	µm^3	Surface	1	Class A	587
0.0163226	µm^3	Surface	1	Class A	588
0.0432823	µm^3	Surface	1	Class A	590
0.0928003	µm^3	Surface	1	Class A	592
0.0253093	µm^3	Surface	1	Class A	593
0.0370468	µm^3	Surface	1	Class A	594
0.061164	µm^3	Surface	1	Class A	601
0.0291605	µm^3	Surface	1	Class A	602
0.871793	µm^3	Surface	1	Class A	603
1.06216	µm^3	Surface	1	Class A	606
0.0177899	µm^3	Surface	1	Class A	607
0.0238422	µm^3	Surface	1	Class A	609
0.0248506	µm^3	Surface	1	Class A	611
0.0179731	µm^3	Surface	1	Class A	613
0.149654	µm^3	Surface	1	Class A	621
0.0135717	µm^3	Surface	1	Class A	622
0.0229252	µm^3	Surface	1	Class A	626
0.0114625	µm^3	Surface	1	Class A	627
0.0476842	µm^3	Surface	1	Class A	630
0.0278769	µm^3	Surface	1	Class A	634
0.0625395	µm^3	Surface	1	Class A	635
0.0508021	µm^3	Surface	1	Class A	636
0.189177	µm^3	Surface	1	Class A	640
0.0130214	µm^3	Surface	1	Class A	642
0.0439244	µm^3	Surface	1	Class A	643
0.0699673	µm^3	Surface	1	Class A	644
0.0121044	µm^3	Surface	1	Class A	645
0.0269598	µm^3	Surface	1	Class A	646
0.0199907	µm^3	Surface	1	Class A	647
0.0714343	µm^3	Surface	1	Class A	649
0.0153139	µm^3	Surface	1	Class A	650
0.0166893	µm^3	Surface	1	Class A	651
0.0826216	µm^3	Surface	1	Class A	658
0.0176981	µm^3	Surface	1	Class A	665
0.0616226	µm^3	Surface	1	Class A	668
0.0245756	µm^3	Surface	1	Class A	669
0.019257	µm^3	Surface	1	Class A	670
0.0327369	µm^3	Surface	1	Class A	673
0.179824	µm^3	Surface	1	Class A	674
0.0141218	µm^3	Surface	1	Class A	675
0.220172	µm^3	Surface	1	Class A	678
0.119761	µm^3	Surface	1	Class A	679
0.151305	µm^3	Surface	1	Class A	680
0.180374	µm^3	Surface	1	Class A	684
0.26969	µm^3	Surface	1	Class A	685
0.0273265	µm^3	Surface	1	Class A	686
0.137183	µm^3	Surface	1	Class A	687
0.0103621	µm^3	Surface	1	Class A	688
0.0107288	µm^3	Surface	1	Class A	689
0.0760194	µm^3	Surface	1	Class A	691
0.0234752	µm^3	Surface	1	Class A	692
0.011921	µm^3	Surface	1	Class A	695
0.0102704	µm^3	Surface	1	Class A	696
2.5013	µm^3	Surface	1	Class A	697
0.0829886	µm^3	Surface	1	Class A	703
0.0117377	µm^3	Surface	1	Class A	706
0.219346	µm^3	Surface	1	Class A	711
0.0119211	µm^3	Surface	1	Class A	717
0.150297	µm^3	Surface	1	Class A	719
0.0139384	µm^3	Surface	1	Class A	721
0.157265	µm^3	Surface	1	Class A	722
0.0278768	µm^3	Surface	1	Class A	726
0.0222831	µm^3	Surface	1	Class A	727
0.0135717	µm^3	Surface	1	Class A	729
0.0860148	µm^3	Surface	1	Class A	731
0.0463087	µm^3	Surface	1	Class A	733
0.0191653	µm^3	Surface	1	Class A	735
0.0253092	µm^3	Surface	1	Class A	737
0.128105	µm^3	Surface	1	Class A	738
0.0285187	µm^3	Surface	1	Class A	740
0.0404397	µm^3	Surface	1	Class A	741
0.0317283	µm^3	Surface	1	Class A	745
0.029986	µm^3	Surface	1	Class A	746
0.0445663	µm^3	Surface	1	Class A	753
0.0477758	µm^3	Surface	1	Class A	754
0.0534611	µm^3	Surface	1	Class A	755
0.030903	µm^3	Surface	1	Class A	757
0.242272	µm^3	Surface	1	Class A	763
0.10032	µm^3	Surface	1	Class A	767
1.26427	µm^3	Surface	1	Class A	768
0.238879	µm^3	Surface	1	Class A	769
0.043741	µm^3	Surface	1	Class A	770
0.0221914	µm^3	Surface	1	Class A	771
0.0223748	µm^3	Surface	1	Class A	773
0.223748	µm^3	Surface	1	Class A	776
0.0452081	µm^3	Surface	1	Class A	777
0.0163226	µm^3	Surface	1	Class A	781
0.474823	µm^3	Surface	1	Class A	784
0.0159558	µm^3	Surface	1	Class A	787
0.103163	µm^3	Surface	1	Class A	788
0.32416	µm^3	Surface	1	Class A	790
0.027235	µm^3	Surface	1	Class A	795
0.0436493	µm^3	Surface	1	Class A	799
0.0118292	µm^3	Surface	1	Class A	802
0.0238421	µm^3	Surface	1	Class A	809
0.0875734	µm^3	Surface	1	Class A	812
0.0208159	µm^3	Surface	1	Class A	815
1.41539	µm^3	Surface	1	Class A	817
0.212011	µm^3	Surface	1	Class A	819
0.0436493	µm^3	Surface	1	Class A	821
0.0113708	µm^3	Surface	1	Class A	823
0.144061	µm^3	Surface	1	Class A	824
0.0309029	µm^3	Surface	1	Class A	830
0.0445662	µm^3	Surface	1	Class A	835
0.137917	µm^3	Surface	1	Class A	836
0.0119211	µm^3	Surface	1	Class A	837
0.0157724	µm^3	Surface	1	Class A	841
0.0852811	µm^3	Surface	1	Class A	842
0.033929	µm^3	Surface	1	Class A	843
0.0321867	µm^3	Surface	1	Class A	844
0.0218246	µm^3	Surface	1	Class A	846
0.0445662	µm^3	Surface	1	Class A	849
0.517097	µm^3	Surface	1	Class A	850
0.129847	µm^3	Surface	1	Class A	852
0.0108206	µm^3	Surface	1	Class A	853
0.0176983	µm^3	Surface	1	Class A	857
0.188718	µm^3	Surface	1	Class A	861
0.102612	µm^3	Surface	1	Class A	865
0.0121961	µm^3	Surface	1	Class A	866
0.446763	µm^3	Surface	1	Class A	867
0.0762945	µm^3	Surface	1	Class A	868
0.0103621	µm^3	Surface	1	Class A	871
0.0317283	µm^3	Surface	1	Class A	873
0.0711594	µm^3	Surface	1	Class A	875
0.803752	µm^3	Surface	1	Class A	878
0.0500682	µm^3	Surface	1	Class A	882
0.0405314	µm^3	Surface	1	Class A	885
0.0752858	µm^3	Surface	1	Class A	887
0.0337457	µm^3	Surface	1	Class A	888
0.0151305	µm^3	Surface	1	Class A	889
0.0416317	µm^3	Surface	1	Class A	891
0.019899	µm^3	Surface	1	Class A	892
0.0515354	µm^3	Surface	1	Class A	894
0.0890411	µm^3	Surface	1	Class A	898
0.0102705	µm^3	Surface	1	Class A	899
0.0272348	µm^3	Surface	1	Class A	901
0.0285188	µm^3	Surface	1	Class A	907
0.0219164	µm^3	Surface	1	Class A	909
0.0729015	µm^3	Surface	1	Class A	910
0.396512	µm^3	Surface	1	Class A	911
0.219346	µm^3	Surface	1	Class A	912
0.0276935	µm^3	Surface	1	Class A	917
0.0119211	µm^3	Surface	1	Class A	918
0.131406	µm^3	Surface	1	Class A	920
0.0232001	µm^3	Surface	1	Class A	922
0.112241	µm^3	Surface	1	Class A	925
0.365333	µm^3	Surface	1	Class A	934
0.0662992	µm^3	Surface	1	Class A	935
0.0119209	µm^3	Surface	1	Class A	937
0.123428	µm^3	Surface	1	Class A	938
0.590824	µm^3	Surface	1	Class A	944
0.0157724	µm^3	Surface	1	Class A	945
0.246031	µm^3	Surface	1	Class A	946
0.0709759	µm^3	Surface	1	Class A	951
0.0153139	µm^3	Surface	1	Class A	955
0.0103621	µm^3	Surface	1	Class A	958
0.0113708	µm^3	Surface	1	Class A	966
33.7256	µm^3	Surface	1	Class A	971
0.0166894	µm^3	Surface	1	Class A	972
0.0187985	µm^3	Surface	1	Class A	975
0.0445661	µm^3	Surface	1	Class A	977
0.0135717	µm^3	Surface	1	Class A	979
0.111874	µm^3	Surface	1	Class A	980
0.053461	µm^3	Surface	1	Class A	981
0.29124	µm^3	Surface	1	Class A	982
0.0217329	µm^3	Surface	1	Class A	983
0.0220997	µm^3	Surface	1	Class A	984
0.19092	µm^3	Surface	1	Class A	986
0.0293441	µm^3	Surface	1	Class A	988
0.679589	µm^3	Surface	1	Class A	990
0.251533	µm^3	Surface	1	Class A	993
0.066666	µm^3	Surface	1	Class A	996
0.169003	µm^3	Surface	1	Class A	1002
0.0179732	µm^3	Surface	1	Class A	1003
0.112424	µm^3	Surface	1	Class A	1004
0.0508019	µm^3	Surface	1	Class A	1011
0.0345709	µm^3	Surface	1	Class A	1013
0.010087	µm^3	Surface	1	Class A	1016
0.0655655	µm^3	Surface	1	Class A	1018
0.696095	µm^3	Surface	1	Class A	1021
0.0102704	µm^3	Surface	1	Class A	1022
0.209168	µm^3	Surface	1	Class A	1023
0.455384	µm^3	Surface	1	Class A	1024
2.15715	µm^3	Surface	1	Class A	1026
0.0300776	µm^3	Surface	1	Class A	1028
0.0135717	µm^3	Surface	1	Class A	1029
0.704806	µm^3	Surface	1	Class A	1030
1.00256	µm^3	Surface	1	Class A	1036
0.0179733	µm^3	Surface	1	Class A	1038
0.0253092	µm^3	Surface	1	Class A	1040
0.0258594	µm^3	Surface	1	Class A	1043
0.0179732	µm^3	Surface	1	Class A	1044
0.0468588	µm^3	Surface	1	Class A	1046
0.0261345	µm^3	Surface	1	Class A	1049
0.0295273	µm^3	Surface	1	Class A	1050
0.327644	µm^3	Surface	1	Class A	1053
0.158825	µm^3	Surface	1	Class A	1056
0.0216412	µm^3	Surface	1	Class A	1059
0.109857	µm^3	Surface	1	Class A	1062
0.0309029	µm^3	Surface	1	Class A	1064
0.163043	µm^3	Surface	1	Class A	1066
0.485828	µm^3	Surface	1	Class A	1068
0.0746439	µm^3	Surface	1	Class A	1070
0.011921	µm^3	Surface	1	Class A	1071
0.0179732	µm^3	Surface	1	Class A	1072
0.0135717	µm^3	Surface	1	Class A	1073
0.0446579	µm^3	Surface	1	Class A	1076
0.0478675	µm^3	Surface	1	Class A	1077
0.0566708	µm^3	Surface	1	Class A	1078
0.0256761	µm^3	Surface	1	Class A	1079
0.0234751	µm^3	Surface	1	Class A	1081
0.0582295	µm^3	Surface	1	Class A	1085
0.347269	µm^3	Surface	1	Class A	1086
0.0491511	µm^3	Surface	1	Class A	1087
0.0605221	µm^3	Surface	1	Class A	1088
0.0255842	µm^3	Surface	1	Class A	1090
0.0102704	µm^3	Surface	1	Class A	1091
0.0154974	µm^3	Surface	1	Class A	1093
0.0282437	µm^3	Surface	1	Class A	1094
1.27564	µm^3	Surface	1	Class A	1096
0.0153139	µm^3	Surface	1	Class A	1101
0.052911	µm^3	Surface	1	Class A	1102
0.500958	µm^3	Surface	1	Class A	1103
0.0266847	µm^3	Surface	1	Class A	1104
0.0106373	µm^3	Surface	1	Class A	1105
0.033654	µm^3	Surface	1	Class A	1106
0.833921	µm^3	Surface	1	Class A	1110
0.224665	µm^3	Surface	1	Class A	1115
0.017423	µm^3	Surface	1	Class A	1116
0.109398	µm^3	Surface	1	Class A	1118
0.0205408	µm^3	Surface	1	Class A	1119
0.0280602	µm^3	Surface	1	Class A	1121
0.0441995	µm^3	Surface	1	Class A	1123
0.0135716	µm^3	Surface	1	Class A	1124
1.92928	µm^3	Surface	1	Class A	1125
0.0172396	µm^3	Surface	1	Class A	1128
0.134432	µm^3	Surface	1	Class A	1130
0.0218246	µm^3	Surface	1	Class A	1132
0.0331955	µm^3	Surface	1	Class A	1134
0.0188903	µm^3	Surface	1	Class A	1137
0.153139	µm^3	Surface	1	Class A	1138
0.0196238	µm^3	Surface	1	Class A	1142
0.0172396	µm^3	Surface	1	Class A	1143
0.0220081	µm^3	Surface	1	Class A	1144
0.0322785	µm^3	Surface	1	Class A	1145
0.0142135	µm^3	Surface	1	Class A	1147
0.0157724	µm^3	Surface	1	Class A	1148
0.142777	µm^3	Surface	1	Class A	1150
0.0398896	µm^3	Surface	1	Class A	1154
0.140851	µm^3	Surface	1	Class A	1156
0.105363	µm^3	Surface	1	Class A	1157
0.0493346	µm^3	Surface	1	Class A	1158
0.0471339	µm^3	Surface	1	Class A	1159
0.0110957	µm^3	Surface	1	Class A	1160
0.0124712	µm^3	Surface	1	Class A	1162
0.0133882	µm^3	Surface	1	Class A	1166
0.463361	µm^3	Surface	1	Class A	1174
0.193121	µm^3	Surface	1	Class A	1182
0.109398	µm^3	Surface	1	Class A	1185
0.0287937	µm^3	Surface	1	Class A	1187
0.0320033	µm^3	Surface	1	Class A	1188
0.0725348	µm^3	Surface	1	Class A	1191
0.0393393	µm^3	Surface	1	Class A	1194
0.0778535	µm^3	Surface	1	Class A	1196
0.0141219	µm^3	Surface	1	Class A	1197
0.0188903	µm^3	Surface	1	Class A	1200
0.0179733	µm^3	Surface	1	Class A	1208
0.400729	µm^3	Surface	1	Class A	1210
0.025676	µm^3	Surface	1	Class A	1216
0.0124713	µm^3	Surface	1	Class A	1217
0.0424572	µm^3	Surface	1	Class A	1221
0.0232918	µm^3	Surface	1	Class A	1223
0.0494264	µm^3	Surface	1	Class A	1227
0.025401	µm^3	Surface	1	Class A	1230
0.172855	µm^3	Surface	1	Class A	1232
0.42127	µm^3	Surface	1	Class A	1235
0.0671244	µm^3	Surface	1	Class A	1237
0.0185234	µm^3	Surface	1	Class A	1238
0.0461251	µm^3	Surface	1	Class A	1240
0.0320033	µm^3	Surface	1	Class A	1242
0.387158	µm^3	Surface	1	Class A	1243
0.0161393	µm^3	Surface	1	Class A	1244
0.132323	µm^3	Surface	1	Class A	1249
0.0419986	µm^3	Surface	1	Class A	1250
0.140484	µm^3	Surface	1	Class A	1254
0.0124712	µm^3	Surface	1	Class A	1262
0.0906915	µm^3	Surface	1	Class A	1264
0.0102704	µm^3	Surface	1	Class A	1268
0.0119209	µm^3	Surface	1	Class A	1269
0.185509	µm^3	Surface	1	Class A	1273
0.612832	µm^3	Surface	1	Class A	1274
0.0627229	µm^3	Surface	1	Class A	1275
0.0905994	µm^3	Surface	1	Class A	1276
0.0178815	µm^3	Surface	1	Class A	1277
0.0212744	µm^3	Surface	1	Class A	1279
0.0718928	µm^3	Surface	1	Class A	1282
0.63594	µm^3	Surface	1	Class A	1284
0.010087	µm^3	Surface	1	Class A	1285
0.214211	µm^3	Surface	1	Class A	1286
0.0102704	µm^3	Surface	1	Class A	1287
0.0842723	µm^3	Surface	1	Class A	1288
0.0821635	µm^3	Surface	1	Class A	1289
0.0139385	µm^3	Surface	1	Class A	1292
0.0350294	µm^3	Surface	1	Class A	1293
0.077028	µm^3	Surface	1	Class A	1295
0.066024	µm^3	Surface	1	Class A	1296
0.548367	µm^3	Surface	1	Class A	1300
0.0618975	µm^3	Surface	1	Class A	1301
0.025676	µm^3	Surface	1	Class A	1302
0.0141217	µm^3	Surface	1	Class A	1306
0.0145803	µm^3	Surface	1	Class A	1309
0.0199906	µm^3	Surface	1	Class A	1312
16.1561	µm^3	Surface	1	Class A	1313
0.0102704	µm^3	Surface	1	Class A	1317
0.089316	µm^3	Surface	1	Class A	1319
0.474272	µm^3	Surface	1	Class A	1320
3.10167	µm^3	Surface	1	Class A	1326
0.0218246	µm^3	Surface	1	Class A	1329
0.108573	µm^3	Surface	1	Class A	1330
0.0193487	µm^3	Surface	1	Class A	1334
0.013755	µm^3	Surface	1	Class A	1336
0.0330121	µm^3	Surface	1	Class A	1337
0.178723	µm^3	Surface	1	Class A	1340
0.0502517	µm^3	Surface	1	Class A	1341
0.0364967	µm^3	Surface	1	Class A	1342
0.0103621	µm^3	Surface	1	Class A	1343
0.146537	µm^3	Surface	1	Class A	1345
0.0135716	µm^3	Surface	1	Class A	1351
0.0705174	µm^3	Surface	1	Class A	1355
0.01348	µm^3	Surface	1	Class A	1357
0.0101787	µm^3	Surface	1	Class A	1362
0.0194404	µm^3	Surface	1	Class A	1365
0.255935	µm^3	Surface	1	Class A	1368
0.0897742	µm^3	Surface	1	Class A	1375
0.0454833	µm^3	Surface	1	Class A	1376
0.0171479	µm^3	Surface	1	Class A	1377
0.0224665	µm^3	Surface	1	Class A	1378
0.105547	µm^3	Surface	1	Class A	1379
0.0217329	µm^3	Surface	1	Class A	1381
0.0273267	µm^3	Surface	1	Class A	1386
0.0459419	µm^3	Surface	1	Class A	1388
0.149379	µm^3	Surface	1	Class A	1391
0.0550199	µm^3	Surface	1	Class A	1394
0.442086	µm^3	Surface	1	Class A	1396
0.0460335	µm^3	Surface	1	Class A	1397
0.0159558	µm^3	Surface	1	Class A	1399
0.0640983	µm^3	Surface	1	Class A	1400
0.0550201	µm^3	Surface	1	Class A	1403
0.0540114	µm^3	Surface	1	Class A	1405
0.0333789	µm^3	Surface	1	Class A	1407
0.0283353	µm^3	Surface	1	Class A	1408
0.186885	µm^3	Surface	1	Class A	1409
0.0135716	µm^3	Surface	1	Class A	1412
0.0831721	µm^3	Surface	1	Class A	1413
0.0801458	µm^3	Surface	1	Class A	1416
0.0124712	µm^3	Surface	1	Class A	1417
0.788071	µm^3	Surface	1	Class A	1418
0.108481	µm^3	Surface	1	Class A	1419
0.125079	µm^3	Surface	1	Class A	1420
0.0251258	µm^3	Surface	1	Class A	1421
0.023842	µm^3	Surface	1	Class A	1423
3.37456	µm^3	Surface	1	Class A	1424
0.0424571	µm^3	Surface	1	Class A	1425
0.0141218	µm^3	Surface	1	Class A	1429
0.0419069	µm^3	Surface	1	Class A	1430
0.0145804	µm^3	Surface	1	Class A	1435
0.0114626	µm^3	Surface	1	Class A	1440
0.0126546	µm^3	Surface	1	Class A	1445
0.125996	µm^3	Surface	1	Class A	1447
0.0254926	µm^3	Surface	1	Class A	1448
0.0144886	µm^3	Surface	1	Class A	1455
0.049793	µm^3	Surface	1	Class A	1457
0.0300777	µm^3	Surface	1	Class A	1461
0.431999	µm^3	Surface	1	Class A	1463
0.219347	µm^3	Surface	1	Class A	1464
0.0607972	µm^3	Surface	1	Class A	1465
0.0346627	µm^3	Surface	1	Class A	1467
0.0102704	µm^3	Surface	1	Class A	1469
0.0384224	µm^3	Surface	1	Class A	1472
0.0436492	µm^3	Surface	1	Class A	1473
0.0912416	µm^3	Surface	1	Class A	1474
0.148096	µm^3	Surface	1	Class A	1476
0.0184317	µm^3	Surface	1	Class A	1478
0.220997	µm^3	Surface	1	Class A	1479
0.0334706	µm^3	Surface	1	Class A	1483
0.164052	µm^3	Surface	1	Class A	1484
0.979541	µm^3	Surface	1	Class A	1486
0.0200823	µm^3	Surface	1	Class A	1488
0.0135716	µm^3	Surface	1	Class A	1489
0.0190737	µm^3	Surface	1	Class A	1491
0.0954599	µm^3	Surface	1	Class A	1494
0.0141219	µm^3	Surface	1	Class A	1501
0.0290689	µm^3	Surface	1	Class A	1503
0.156807	µm^3	Surface	1	Class A	1507
0.160751	µm^3	Surface	1	Class A	1508
0.103071	µm^3	Surface	1	Class A	1509
0.64566	µm^3	Surface	1	Class A	1511
0.0141218	µm^3	Surface	1	Class A	1514
0.259512	µm^3	Surface	1	Class A	1515
0.19688	µm^3	Surface	1	Class A	1518
0.015589	µm^3	Surface	1	Class A	1522
0.0176981	µm^3	Surface	1	Class A	1524
0.0145803	µm^3	Surface	1	Class A	1526
0.610906	µm^3	Surface	1	Class A	1528
0.0142136	µm^3	Surface	1	Class A	1531
0.0491512	µm^3	Surface	1	Class A	1532
0.0119211	µm^3	Surface	1	Class A	1534
0.050435	µm^3	Surface	1	Class A	1535
0.0389725	µm^3	Surface	1	Class A	1537
0.0209077	µm^3	Surface	1	Class A	1538
0.0141218	µm^3	Surface	1	Class A	1541
0.0102704	µm^3	Surface	1	Class A	1543
0.0265015	µm^3	Surface	1	Class A	1544
0.53241	µm^3	Surface	1	Class A	1545
0.0203574	µm^3	Surface	1	Class A	1549
0.356346	µm^3	Surface	1	Class A	1552
0.0102704	µm^3	Surface	1	Class A	1553
0.148279	µm^3	Surface	1	Class A	1554
0.11325	µm^3	Surface	1	Class A	1557
0.0138467	µm^3	Surface	1	Class A	1558
0.0759275	µm^3	Surface	1	Class A	1560
0.0545616	µm^3	Surface	1	Class A	1562
0.0212744	µm^3	Surface	1	Class A	1563
0.0135716	µm^3	Surface	1	Class A	1564
0.0363132	µm^3	Surface	1	Class A	1565
0.126638	µm^3	Surface	1	Class A	1567
0.174964	µm^3	Surface	1	Class A	1569
0.0819799	µm^3	Surface	1	Class A	1570
0.0601552	µm^3	Surface	1	Class A	1571
0.0256761	µm^3	Surface	1	Class A	1572
0.104813	µm^3	Surface	1	Class A	1573
0.0163226	µm^3	Surface	1	Class A	1575
0.0123795	µm^3	Surface	1	Class A	1576
1.29416	µm^3	Surface	1	Class A	1577
0.0278769	µm^3	Surface	1	Class A	1578
0.011921	µm^3	Surface	1	Class A	1580
0.815397	µm^3	Surface	1	Class A	1581
0.0163226	µm^3	Surface	1	Class A	1582
3.27351	µm^3	Surface	1	Class A	1583
0.0218247	µm^3	Surface	1	Class A	1585
0.0386057	µm^3	Surface	1	Class A	1589
0.0821633	µm^3	Surface	1	Class A	1592
0.0132965	µm^3	Surface	1	Class A	1593
0.114075	µm^3	Surface	1	Class A	1594
0.0312698	µm^3	Surface	1	Class A	1595
0.0366801	µm^3	Surface	1	Class A	1596
0.179365	µm^3	Surface	1	Class A	1598
0.0196238	µm^3	Surface	1	Class A	1600
0.41265	µm^3	Surface	1	Class A	1603
0.0740937	µm^3	Surface	1	Class A	1608
0.0897743	µm^3	Surface	1	Class A	1609
0.0776701	µm^3	Surface	1	Class A	1613
1.22016	µm^3	Surface	1	Class A	1617
0.0196238	µm^3	Surface	1	Class A	1619
0.070609	µm^3	Surface	1	Class A	1620
0.0102704	µm^3	Surface	1	Class A	1622
0.11059	µm^3	Surface	1	Class A	1623
0.353413	µm^3	Surface	1	Class A	1624
0.144244	µm^3	Surface	1	Class A	1628
0.0276935	µm^3	Surface	1	Class A	1630
0.0154973	µm^3	Surface	1	Class A	1631
0.166436	µm^3	Surface	1	Class A	1632
0.0102704	µm^3	Surface	1	Class A	1634
0.0475007	µm^3	Surface	1	Class A	1636
0.0102704	µm^3	Surface	1	Class A	1637
0.0117377	µm^3	Surface	1	Class A	1638
0.0760193	µm^3	Surface	1	Class A	1640
0.0102704	µm^3	Surface	1	Class A	1643
0.202382	µm^3	Surface	1	Class A	1648
0.111416	µm^3	Surface	1	Class A	1650
0.0160476	µm^3	Surface	1	Class A	1652
0.0585046	µm^3	Surface	1	Class A	1655
0.0351211	µm^3	Surface	1	Class A	1657
0.0135716	µm^3	Surface	1	Class A	1658
0.0374136	µm^3	Surface	1	Class A	1660
0.0211827	µm^3	Surface	1	Class A	1667
0.669319	µm^3	Surface	1	Class A	1668
0.0718012	µm^3	Surface	1	Class A	1673
0.0119211	µm^3	Surface	1	Class A	1674
0.0574043	µm^3	Surface	1	Class A	1675
0.017423	µm^3	Surface	1	Class A	1676
0.059605	µm^3	Surface	1	Class A	1677
0.0377804	µm^3	Surface	1	Class A	1679
0.0160476	µm^3	Surface	1	Class A	1680
0.0471338	µm^3	Surface	1	Class A	1681
1.77018	µm^3	Surface	1	Class A	1682
0.0198072	µm^3	Surface	1	Class A	1683
0.0817965	µm^3	Surface	1	Class A	1686
0.0342958	µm^3	Surface	1	Class A	1689
0.0196238	µm^3	Surface	1	Class A	1694
0.0562121	µm^3	Surface	1	Class A	1697
0.0171479	µm^3	Surface	1	Class A	1699
1.17743	µm^3	Surface	1	Class A	1702
0.0598801	µm^3	Surface	1	Class A	1703
0.0298025	µm^3	Surface	1	Class A	1706
0.0532779	µm^3	Surface	1	Class A	1707
0.0109123	µm^3	Surface	1	Class A	1710
0.0212745	µm^3	Surface	1	Class A	1712
0.0159558	µm^3	Surface	1	Class A	1713
0.0141218	µm^3	Surface	1	Class A	1714
0.0863815	µm^3	Surface	1	Class A	1715
0.0384223	µm^3	Surface	1	Class A	1717
1.97311	µm^3	Surface	1	Class A	1721
0.292248	µm^3	Surface	1	Class A	1723
0.0315448	µm^3	Surface	1	Class A	1724
0.0218246	µm^3	Surface	1	Class A	1726
0.0745524	µm^3	Surface	1	Class A	1727
0.0876654	µm^3	Surface	1	Class A	1728
0.0135716	µm^3	Surface	1	Class A	1729
0.0331954	µm^3	Surface	1	Class A	1730
0.0212744	µm^3	Surface	1	Class A	1731
0.231543	µm^3	Surface	1	Class A	1733
0.0442912	µm^3	Surface	1	Class A	1734
0.0212745	µm^3	Surface	1	Class A	1736
0.0587797	µm^3	Surface	1	Class A	1737
0.0144886	µm^3	Surface	1	Class A	1738
0.0135716	µm^3	Surface	1	Class A	1743
0.011921	µm^3	Surface	1	Class A	1745
0.0534611	µm^3	Surface	1	Class A	1748
0.310588	µm^3	Surface	1	Class A	1749
0.0198989	µm^3	Surface	1	Class A	1753
0.0773946	µm^3	Surface	1	Class A	1755
0.0141218	µm^3	Surface	1	Class A	1756
0.114534	µm^3	Surface	1	Class A	1759
0.160017	µm^3	Surface	1	Class A	1765
0.0289772	µm^3	Surface	1	Class A	1767
0.0255843	µm^3	Surface	1	Class A	1768
0.0163226	µm^3	Surface	1	Class A	1769
0.0141218	µm^3	Surface	1	Class A	1772
0.0353962	µm^3	Surface	1	Class A	1773
0.0141218	µm^3	Surface	1	Class A	1775
0.0135716	µm^3	Surface	1	Class A	1776
0.0380555	µm^3	Surface	1	Class A	1778
0.0324619	µm^3	Surface	1	Class A	1779
0.0251259	µm^3	Surface	1	Class A	1780
0.0104538	µm^3	Surface	1	Class A	1781
0.0168728	µm^3	Surface	1	Class A	1782
1.87994	µm^3	Surface	1	Class A	1785
0.0589632	µm^3	Surface	1	Class A	1787
0.0400729	µm^3	Surface	1	Class A	1788
0.074277	µm^3	Surface	1	Class A	1790
0.0201741	µm^3	Surface	1	Class A	1791
0.060889	µm^3	Surface	1	Class A	1796
0.0426405	µm^3	Surface	1	Class A	1803
0.0157724	µm^3	Surface	1	Class A	1804
0.0102704	µm^3	Surface	1	Class A	1808
0.828327	µm^3	Surface	1	Class A	1809
0.0285187	µm^3	Surface	1	Class A	1811
0.129847	µm^3	Surface	1	Class A	1815
0.011921	µm^3	Surface	1	Class A	1817
0.0157724	µm^3	Surface	1	Class A	1819
5.55941	µm^3	Surface	1	Class A	1820
0.0770281	µm^3	Surface	1	Class A	1822
0.0626311	µm^3	Surface	1	Class A	1825
0.0198989	µm^3	Surface	1	Class A	1828
0.0157724	µm^3	Surface	1	Class A	1831
0.0804209	µm^3	Surface	1	Class A	1833
0.0480508	µm^3	Surface	1	Class A	1834
0.0103622	µm^3	Surface	1	Class A	1835
0.48491	µm^3	Surface	1	Class A	1837
0.0380555	µm^3	Surface	1	Class A	1838
0.0495181	µm^3	Surface	1	Class A	1841
0.0789538	µm^3	Surface	1	Class A	1843
0.136266	µm^3	Surface	1	Class A	1845
0.0497015	µm^3	Surface	1	Class A	1851
0.0712509	µm^3	Surface	1	Class A	1852
0.0157724	µm^3	Surface	1	Class A	1858
0.0141218	µm^3	Surface	1	Class A	1859
0.011921	µm^3	Surface	1	Class A	1861
0.0309029	µm^3	Surface	1	Class A	1862
3.09424	µm^3	Surface	1	Class A	1863
0.0141218	µm^3	Surface	1	Class A	1865
0.551943	µm^3	Surface	1	Class A	1867
0.343142	µm^3	Surface	1	Class A	1868
1.25629	µm^3	Surface	1	Class A	1869
0.0141219	µm^3	Surface	1	Class A	1872
0.0942676	µm^3	Surface	1	Class A	1874
2.86297	µm^3	Surface	1	Class A	1876
0.0563039	µm^3	Surface	1	Class A	1879
0.0796874	µm^3	Surface	1	Class A	1880
0.0157724	µm^3	Surface	1	Class A	1881
0.0312697	µm^3	Surface	1	Class A	1884
0.0470421	µm^3	Surface	1	Class A	1885
1.83703	µm^3	Surface	1	Class A	1886
0.0475924	µm^3	Surface	1	Class A	1887
0.0785868	µm^3	Surface	1	Class A	1890
0.03668	µm^3	Surface	1	Class A	1891
0.0985776	µm^3	Surface	1	Class A	1893
0.0515355	µm^3	Surface	1	Class A	1896
0.0308112	µm^3	Surface	1	Class A	1898
0.0640066	µm^3	Surface	1	Class A	1901
0.0141219	µm^3	Surface	1	Class A	1904
0.0144887	µm^3	Surface	1	Class A	1905
0.0212744	µm^3	Surface	1	Class A	1906
0.0334705	µm^3	Surface	1	Class A	1908
0.0172396	µm^3	Surface	1	Class A	1912
0.0398896	µm^3	Surface	1	Class A	1913
0.0264096	µm^3	Surface	1	Class A	1914
0.0141218	µm^3	Surface	1	Class A	1915
0.0240255	µm^3	Surface	1	Class A	1923
0.0733601	µm^3	Surface	1	Class A	1924
0.0227416	µm^3	Surface	1	Class A	1926
0.0190736	µm^3	Surface	1	Class A	1930
0.867116	µm^3	Surface	1	Class A	1931
0.0386974	µm^3	Surface	1	Class A	1932
0.0189819	µm^3	Surface	1	Class A	1934
0.0920669	µm^3	Surface	1	Class A	1937
0.0234752	µm^3	Surface	1	Class A	1938
0.0141219	µm^3	Surface	1	Class A	1940
0.0519023	µm^3	Surface	1	Class A	1945
0.0382389	µm^3	Surface	1	Class A	1948
0.0157724	µm^3	Surface	1	Class A	1949
0.0124712	µm^3	Surface	1	Class A	1950
0.10628	µm^3	Surface	1	Class A	1951
0.0133882	µm^3	Surface	1	Class A	1952
0.482801	µm^3	Surface	1	Class A	1955
0.0243922	µm^3	Surface	1	Class A	1957
0.0952764	µm^3	Surface	1	Class A	1960
0.0292523	µm^3	Surface	1	Class A	1961
0.0395227	µm^3	Surface	1	Class A	1964
0.0102704	µm^3	Surface	1	Class A	1966
0.0552952	µm^3	Surface	1	Class A	1968
0.0662074	µm^3	Surface	1	Class A	1969
0.0102704	µm^3	Surface	1	Class A	1970
0.025676	µm^3	Surface	1	Class A	1971
0.0143053	µm^3	Surface	1	Class A	1974
0.0143053	µm^3	Surface	1	Class A	1979
0.0377805	µm^3	Surface	1	Class A	1980
0.0649238	µm^3	Surface	1	Class A	1981
0.0671247	µm^3	Surface	1	Class A	1982
0.0102704	µm^3	Surface	1	Class A	1985
0.0873902	µm^3	Surface	1	Class A	1986
0.0102704	µm^3	Surface	1	Class A	1987
0.40724	µm^3	Surface	1	Class A	1989
0.156715	µm^3	Surface	1	Class A	1990
0.0253092	µm^3	Surface	1	Class A	1992
0.110224	µm^3	Surface	1	Class A	1993
0.017423	µm^3	Surface	1	Class A	1995
0.0102704	µm^3	Surface	1	Class A	1996
0.0630897	µm^3	Surface	1	Class A	1997
0.0323701	µm^3	Surface	1	Class A	1998
0.233744	µm^3	Surface	1	Class A	2001
0.0573126	µm^3	Surface	1	Class A	2002
0.0259511	µm^3	Surface	1	Class A	2003
0.0130214	µm^3	Surface	1	Class A	2004
0.017423	µm^3	Surface	1	Class A	2005
0.0107289	µm^3	Surface	1	Class A	2011
0.0278768	µm^3	Surface	1	Class A	2014
0.256852	µm^3	Surface	1	Class A	2021
0.030261	µm^3	Surface	1	Class A	2023
0.0252175	µm^3	Surface	1	Class A	2024
0.0180649	µm^3	Surface	1	Class A	2026
0.0190736	µm^3	Surface	1	Class A	2029
0.0870235	µm^3	Surface	1	Class A	2030
0.0356713	µm^3	Surface	1	Class A	2035
0.0416318	µm^3	Surface	1	Class A	2037
0.14076	µm^3	Surface	1	Class A	2039
0.0896826	µm^3	Surface	1	Class A	2040
0.241997	µm^3	Surface	1	Class A	2056
0.0141218	µm^3	Surface	1	Class A	2057
