# Supplementary material for: Programmable artificial RNA condensates in mammalian cells
Source: Nat Nanotechnol. 2026 Apr 29;21(6):821–30. doi: 10.1038/s41565-026-02164-7 (PMC13293865; doi:10.1038/s41565-026-02164-7)
Supplement: Supplementary file 5 — Condensate volume and number quantification, as well as CCDFs, shown in Fig. 3. [file 41565_2026_2164_MOESM5_ESM.zip › Source Data Fig. 3/Condensate volume and number (Figure 3)/Condensate volume/10nt 5A Broccoli/outside/20250502_10ntABr_NucDFHBI40uM_20-40_sample2_1_2_2 cells_outside.xls]

## Sheet: Detailed
Detailed
Volume	Unit	Category	Time	Outside	ID
0.072168	µm^3	Surface	1	Class B	0
0.0512604	µm^3	Surface	1	Class B	1
24.3116	µm^3	Surface	1	Class B	2
0.123062	µm^3	Surface	1	Class B	6
0.505818	µm^3	Surface	1	Class B	11
0.0705171	µm^3	Surface	1	Class B	12
0.0266849	µm^3	Surface	1	Class B	13
0.276476	µm^3	Surface	1	Class B	14
0.387433	µm^3	Surface	1	Class B	15
0.0251258	µm^3	Surface	1	Class B	16
0.0132965	µm^3	Surface	1	Class B	17
0.0218248	µm^3	Surface	1	Class B	18
0.0119209	µm^3	Surface	1	Class B	20
0.0328287	µm^3	Surface	1	Class B	22
0.0486012	µm^3	Surface	1	Class B	24
0.0542867	µm^3	Surface	1	Class B	25
0.363957	µm^3	Surface	1	Class B	27
0.0190738	µm^3	Surface	1	Class B	29
0.0871148	µm^3	Surface	1	Class B	30
0.779542	µm^3	Surface	1	Class B	33
0.106098	µm^3	Surface	1	Class B	34
0.0150389	µm^3	Surface	1	Class B	35
0.0191652	µm^3	Surface	1	Class B	36
0.0223749	µm^3	Surface	1	Class B	37
0.0616223	µm^3	Surface	1	Class B	38
0.0141219	µm^3	Surface	1	Class B	39
0.124345	µm^3	Surface	1	Class B	40
0.137459	µm^3	Surface	1	Class B	41
0.0464002	µm^3	Surface	1	Class B	42
0.256577	µm^3	Surface	1	Class B	43
1.87077	µm^3	Surface	1	Class B	44
0.456758	µm^3	Surface	1	Class B	46
0.0616226	µm^3	Surface	1	Class B	48
0.0660243	µm^3	Surface	1	Class B	49
0.126913	µm^3	Surface	1	Class B	51
0.178265	µm^3	Surface	1	Class B	53
0.05502	µm^3	Surface	1	Class B	54
0.0923416	µm^3	Surface	1	Class B	55
0.0107289	µm^3	Surface	1	Class B	56
0.0564874	µm^3	Surface	1	Class B	58
0.400823	µm^3	Surface	1	Class B	61
0.0642815	µm^3	Surface	1	Class B	63
0.0811542	µm^3	Surface	1	Class B	66
0.0138467	µm^3	Surface	1	Class B	70
0.0716177	µm^3	Surface	1	Class B	71
0.170929	µm^3	Surface	1	Class B	72
0.0628144	µm^3	Surface	1	Class B	73
0.0726267	µm^3	Surface	1	Class B	74
0.0338374	µm^3	Surface	1	Class B	76
0.0124712	µm^3	Surface	1	Class B	77
0.0396143	µm^3	Surface	1	Class B	78
0.116	µm^3	Surface	1	Class B	80
0.486101	µm^3	Surface	1	Class B	81
0.0557538	µm^3	Surface	1	Class B	82
0.0699674	µm^3	Surface	1	Class B	84
0.0493348	µm^3	Surface	1	Class B	87
0.0181565	µm^3	Surface	1	Class B	89
0.188627	µm^3	Surface	1	Class B	90
0.0259512	µm^3	Surface	1	Class B	92
0.0910585	µm^3	Surface	1	Class B	94
0.21788	µm^3	Surface	1	Class B	95
0.249608	µm^3	Surface	1	Class B	97
0.115359	µm^3	Surface	1	Class B	98
2.29272	µm^3	Surface	1	Class B	101
1.03309	µm^3	Surface	1	Class B	103
0.0343876	µm^3	Surface	1	Class B	104
0.205959	µm^3	Surface	1	Class B	106
0.453642	µm^3	Surface	1	Class B	107
0.0120126	µm^3	Surface	1	Class B	108
0.185967	µm^3	Surface	1	Class B	109
0.177074	µm^3	Surface	1	Class B	116
0.125537	µm^3	Surface	1	Class B	118
0.0344793	µm^3	Surface	1	Class B	120
0.31068	µm^3	Surface	1	Class B	121
0.115542	µm^3	Surface	1	Class B	122
0.158733	µm^3	Surface	1	Class B	123
0.294816	µm^3	Surface	1	Class B	125
0.0866563	µm^3	Surface	1	Class B	126
0.0158641	µm^3	Surface	1	Class B	127
0.133882	µm^3	Surface	1	Class B	129
1.19127	µm^3	Surface	1	Class B	131
0.0202658	µm^3	Surface	1	Class B	132
0.878579	µm^3	Surface	1	Class B	136
0.065474	µm^3	Surface	1	Class B	137
0.41201	µm^3	Surface	1	Class B	143
0.0426403	µm^3	Surface	1	Class B	144
0.0432823	µm^3	Surface	1	Class B	147
0.0894075	µm^3	Surface	1	Class B	148
0.0213662	µm^3	Surface	1	Class B	149
0.0290691	µm^3	Surface	1	Class B	150
0.0158642	µm^3	Surface	1	Class B	153
0.085098	µm^3	Surface	1	Class B	154
0.14406	µm^3	Surface	1	Class B	156
0.0164144	µm^3	Surface	1	Class B	157
0.109949	µm^3	Surface	1	Class B	159
0.0596053	µm^3	Surface	1	Class B	163
0.0868401	µm^3	Surface	1	Class B	165
0.473539	µm^3	Surface	1	Class B	166
0.0103622	µm^3	Surface	1	Class B	169
0.0488763	µm^3	Surface	1	Class B	170
0.0103621	µm^3	Surface	1	Class B	173
0.274458	µm^3	Surface	1	Class B	174
0.367258	µm^3	Surface	1	Class B	175
0.311138	µm^3	Surface	1	Class B	177
0.236036	µm^3	Surface	1	Class B	178
0.0515356	µm^3	Surface	1	Class B	179
0.161208	µm^3	Surface	1	Class B	180
16.3449	µm^3	Surface	1	Class B	182
0.0263179	µm^3	Surface	1	Class B	187
0.0970193	µm^3	Surface	1	Class B	188
0.180282	µm^3	Surface	1	Class B	189
1.03124	µm^3	Surface	1	Class B	191
0.255475	µm^3	Surface	1	Class B	192
0.113067	µm^3	Surface	1	Class B	193
0.107564	µm^3	Surface	1	Class B	194
0.0184316	µm^3	Surface	1	Class B	195
0.131589	µm^3	Surface	1	Class B	196
0.173496	µm^3	Surface	1	Class B	197
0.347912	µm^3	Surface	1	Class B	198
0.0773945	µm^3	Surface	1	Class B	199
0.44612	µm^3	Surface	1	Class B	200
0.180832	µm^3	Surface	1	Class B	201
0.015314	µm^3	Surface	1	Class B	203
0.0920666	µm^3	Surface	1	Class B	204
0.025676	µm^3	Surface	1	Class B	206
0.0321868	µm^3	Surface	1	Class B	208
0.0547451	µm^3	Surface	1	Class B	210
0.71792	µm^3	Surface	1	Class B	211
0.140118	µm^3	Surface	1	Class B	212
2.77164	µm^3	Surface	1	Class B	214
0.194312	µm^3	Surface	1	Class B	215
0.225674	µm^3	Surface	1	Class B	216
0.212102	µm^3	Surface	1	Class B	217
0.0850062	µm^3	Surface	1	Class B	218
0.0133882	µm^3	Surface	1	Class B	219
0.0285189	µm^3	Surface	1	Class B	220
0.154331	µm^3	Surface	1	Class B	221
0.011921	µm^3	Surface	1	Class B	225
0.115725	µm^3	Surface	1	Class B	226
0.0568545	µm^3	Surface	1	Class B	227
0.0477759	µm^3	Surface	1	Class B	228
0.98981	µm^3	Surface	1	Class B	229
0.0787701	µm^3	Surface	1	Class B	231
0.0443829	µm^3	Surface	1	Class B	232
0.222831	µm^3	Surface	1	Class B	234
0.280419	µm^3	Surface	1	Class B	235
0.0972938	µm^3	Surface	1	Class B	236
0.0319117	µm^3	Surface	1	Class B	238
0.10949	µm^3	Surface	1	Class B	240
0.53993	µm^3	Surface	1	Class B	241
0.0301695	µm^3	Surface	1	Class B	242
0.19468	µm^3	Surface	1	Class B	244
0.713795	µm^3	Surface	1	Class B	247
0.045483	µm^3	Surface	1	Class B	248
0.125996	µm^3	Surface	1	Class B	252
0.101696	µm^3	Surface	1	Class B	253
0.0331037	µm^3	Surface	1	Class B	254
0.0751022	µm^3	Surface	1	Class B	255
0.0751022	µm^3	Surface	1	Class B	256
0.028152	µm^3	Surface	1	Class B	258
0.0768447	µm^3	Surface	1	Class B	259
0.0937173	µm^3	Surface	1	Class B	260
0.0301693	µm^3	Surface	1	Class B	261
0.0623563	µm^3	Surface	1	Class B	262
0.343234	µm^3	Surface	1	Class B	263
0.280878	µm^3	Surface	1	Class B	264
0.0452083	µm^3	Surface	1	Class B	266
0.100595	µm^3	Surface	1	Class B	267
0.0385142	µm^3	Surface	1	Class B	268
0.032462	µm^3	Surface	1	Class B	271
0.0519022	µm^3	Surface	1	Class B	273
0.0866562	µm^3	Surface	1	Class B	275
0.22549	µm^3	Surface	1	Class B	276
0.366526	µm^3	Surface	1	Class B	277
0.648685	µm^3	Surface	1	Class B	278
0.0139384	µm^3	Surface	1	Class B	279
0.0508935	µm^3	Surface	1	Class B	280
0.026318	µm^3	Surface	1	Class B	281
0.371569	µm^3	Surface	1	Class B	282
0.0430072	µm^3	Surface	1	Class B	284
0.188077	µm^3	Surface	1	Class B	285
0.247224	µm^3	Surface	1	Class B	286
0.0234753	µm^3	Surface	1	Class B	288
0.338465	µm^3	Surface	1	Class B	289
0.0260428	µm^3	Surface	1	Class B	290
0.139476	µm^3	Surface	1	Class B	291
0.010087	µm^3	Surface	1	Class B	297
0.405131	µm^3	Surface	1	Class B	298
0.0484179	µm^3	Surface	1	Class B	300
0.368176	µm^3	Surface	1	Class B	301
0.0441076	µm^3	Surface	1	Class B	305
0.351945	µm^3	Surface	1	Class B	307
0.338098	µm^3	Surface	1	Class B	308
0.0292521	µm^3	Surface	1	Class B	310
0.122236	µm^3	Surface	1	Class B	314
0.412191	µm^3	Surface	1	Class B	315
0.0166894	µm^3	Surface	1	Class B	316
0.0951845	µm^3	Surface	1	Class B	317
0.119302	µm^3	Surface	1	Class B	320
0.0346626	µm^3	Surface	1	Class B	324
0.119485	µm^3	Surface	1	Class B	326
0.0158642	µm^3	Surface	1	Class B	327
0.0173314	µm^3	Surface	1	Class B	328
0.255201	µm^3	Surface	1	Class B	330
0.0601555	µm^3	Surface	1	Class B	332
4.42765	µm^3	Surface	1	Class B	333
0.141126	µm^3	Surface	1	Class B	335
0.0996782	µm^3	Surface	1	Class B	343
0.0102704	µm^3	Surface	1	Class B	344
0.0761114	µm^3	Surface	1	Class B	345
0.16286	µm^3	Surface	1	Class B	347
0.0288857	µm^3	Surface	1	Class B	352
0.0847305	µm^3	Surface	1	Class B	354
0.14076	µm^3	Surface	1	Class B	357
0.0312697	µm^3	Surface	1	Class B	359
0.0894993	µm^3	Surface	1	Class B	360
0.23411	µm^3	Surface	1	Class B	362
0.0124712	µm^3	Surface	1	Class B	365
0.0124711	µm^3	Surface	1	Class B	366
0.174781	µm^3	Surface	1	Class B	368
0.0142136	µm^3	Surface	1	Class B	369
0.0561205	µm^3	Surface	1	Class B	370
0.133882	µm^3	Surface	1	Class B	372
0.0497931	µm^3	Surface	1	Class B	375
0.0292524	µm^3	Surface	1	Class B	376
0.12242	µm^3	Surface	1	Class B	377
0.0574959	µm^3	Surface	1	Class B	378
0.0543781	µm^3	Surface	1	Class B	380
0.246582	µm^3	Surface	1	Class B	381
0.0138468	µm^3	Surface	1	Class B	382
0.173314	µm^3	Surface	1	Class B	383
0.164877	µm^3	Surface	1	Class B	384
1.59173	µm^3	Surface	1	Class B	385
0.960192	µm^3	Surface	1	Class B	386
0.0242088	µm^3	Surface	1	Class B	387
0.088949	µm^3	Surface	1	Class B	388
0.0975685	µm^3	Surface	1	Class B	389
0.134157	µm^3	Surface	1	Class B	390
0.0204491	µm^3	Surface	1	Class B	393
0.0219164	µm^3	Surface	1	Class B	394
0.882063	µm^3	Surface	1	Class B	395
0.0693255	µm^3	Surface	1	Class B	397
1.28069	µm^3	Surface	1	Class B	401
0.032737	µm^3	Surface	1	Class B	402
0.0159559	µm^3	Surface	1	Class B	404
1.54735	µm^3	Surface	1	Class B	405
0.0799624	µm^3	Surface	1	Class B	407
0.4574	µm^3	Surface	1	Class B	408
0.0145803	µm^3	Surface	1	Class B	409
0.113341	µm^3	Surface	1	Class B	410
0.0998615	µm^3	Surface	1	Class B	412
0.0375054	µm^3	Surface	1	Class B	413
0.644378	µm^3	Surface	1	Class B	414
0.0202657	µm^3	Surface	1	Class B	415
0.0457583	µm^3	Surface	1	Class B	417
0.0300776	µm^3	Surface	1	Class B	418
2.1423	µm^3	Surface	1	Class B	420
0.0303528	µm^3	Surface	1	Class B	421
0.086198	µm^3	Surface	1	Class B	423
0.0525444	µm^3	Surface	1	Class B	425
0.146903	µm^3	Surface	1	Class B	428
0.104263	µm^3	Surface	1	Class B	429
0.0173313	µm^3	Surface	1	Class B	431
0.0441996	µm^3	Surface	1	Class B	432
0.0991277	µm^3	Surface	1	Class B	433
0.168453	µm^3	Surface	1	Class B	434
0.0178815	µm^3	Surface	1	Class B	435
0.0612559	µm^3	Surface	1	Class B	437
0.0483261	µm^3	Surface	1	Class B	438
0.0583213	µm^3	Surface	1	Class A	440
0.0340207	µm^3	Surface	1	Class B	442
0.65804	µm^3	Surface	1	Class B	443
0.0301693	µm^3	Surface	1	Class B	444
0.0851891	µm^3	Surface	1	Class B	445
0.515997	µm^3	Surface	1	Class B	446
0.126179	µm^3	Surface	1	Class B	447
0.605403	µm^3	Surface	1	Class B	448
0.0292523	µm^3	Surface	1	Class B	449
0.0261345	µm^3	Surface	1	Class B	450
0.0201742	µm^3	Surface	1	Class A	452
0.210726	µm^3	Surface	1	Class B	455
0.0130215	µm^3	Surface	1	Class A	456
0.332596	µm^3	Surface	1	Class B	457
0.0932587	µm^3	Surface	1	Class B	458
0.0328285	µm^3	Surface	1	Class B	459
0.0117376	µm^3	Surface	1	Class B	460
0.0568543	µm^3	Surface	1	Class B	461
0.019257	µm^3	Surface	1	Class B	464
0.731492	µm^3	Surface	1	Class B	465
0.0869316	µm^3	Surface	1	Class B	466
0.044016	µm^3	Surface	1	Class B	467
0.0947259	µm^3	Surface	1	Class B	468
0.019899	µm^3	Surface	1	Class B	469
0.180099	µm^3	Surface	1	Class B	470
0.0473171	µm^3	Surface	1	Class B	471
0.0979356	µm^3	Surface	1	Class B	472
0.041265	µm^3	Surface	1	Class B	473
0.0308112	µm^3	Surface	1	Class A	476
0.110315	µm^3	Surface	1	Class B	480
0.0219164	µm^3	Surface	1	Class B	481
0.168178	µm^3	Surface	1	Class B	482
0.0576794	µm^3	Surface	1	Class B	483
0.165886	µm^3	Surface	1	Class B	484
0.150113	µm^3	Surface	1	Class B	485
0.212378	µm^3	Surface	1	Class B	486
0.0888574	µm^3	Surface	1	Class B	487
0.245573	µm^3	Surface	1	Class B	488
0.432732	µm^3	Surface	1	Class B	489
0.163502	µm^3	Surface	1	Class B	490
0.11976	µm^3	Surface	1	Class B	492
0.0117376	µm^3	Surface	1	Class B	493
0.53773	µm^3	Surface	1	Class B	494
0.0103621	µm^3	Surface	1	Class B	495
0.0301693	µm^3	Surface	1	Class B	496
0.05933	µm^3	Surface	1	Class B	497
0.101695	µm^3	Surface	1	Class B	500
0.0337456	µm^3	Surface	1	Class B	501
0.032095	µm^3	Surface	1	Class B	503
0.0447496	µm^3	Surface	1	Class B	505
0.0589631	µm^3	Surface	1	Class B	506
0.0557537	µm^3	Surface	1	Class B	508
0.0102704	µm^3	Surface	1	Class A	509
1.61649	µm^3	Surface	1	Class B	511
0.107381	µm^3	Surface	1	Class B	512
0.137184	µm^3	Surface	1	Class B	513
0.0478674	µm^3	Surface	1	Class B	514
0.126821	µm^3	Surface	1	Class B	515
0.100229	µm^3	Surface	1	Class B	518
0.0102704	µm^3	Surface	1	Class A	519
0.275192	µm^3	Surface	1	Class B	521
0.101604	µm^3	Surface	1	Class B	522
0.122511	µm^3	Surface	1	Class B	524
0.0671244	µm^3	Surface	1	Class B	525
0.180099	µm^3	Surface	1	Class B	526
0.0323702	µm^3	Surface	1	Class B	527
0.0594216	µm^3	Surface	1	Class B	528
0.0359466	µm^3	Surface	1	Class B	531
0.0753774	µm^3	Surface	1	Class B	532
0.0469503	µm^3	Surface	1	Class B	533
0.0256761	µm^3	Surface	1	Class A	534
0.0103622	µm^3	Surface	1	Class B	536
0.0398896	µm^3	Surface	1	Class A	537
0.0175146	µm^3	Surface	1	Class B	538
0.128655	µm^3	Surface	1	Class B	539
0.0126546	µm^3	Surface	1	Class B	540
0.142686	µm^3	Surface	1	Class B	544
0.0102704	µm^3	Surface	1	Class B	545
0.0194405	µm^3	Surface	1	Class B	546
0.184134	µm^3	Surface	1	Class B	547
0.0651069	µm^3	Surface	1	Class B	548
0.0481426	µm^3	Surface	1	Class B	549
0.0208159	µm^3	Surface	1	Class B	550
0.0320948	µm^3	Surface	1	Class B	551
0.0135716	µm^3	Surface	1	Class A	552
0.0537362	µm^3	Surface	1	Class B	553
0.0253091	µm^3	Surface	1	Class B	554
0.138376	µm^3	Surface	1	Class B	556
0.131498	µm^3	Surface	1	Class B	558
0.223473	µm^3	Surface	1	Class B	560
0.399904	µm^3	Surface	1	Class B	561
0.0861065	µm^3	Surface	1	Class B	562
0.931398	µm^3	Surface	1	Class B	565
0.0121962	µm^3	Surface	1	Class B	566
0.0522691	µm^3	Surface	1	Class A	567
0.123153	µm^3	Surface	1	Class B	568
0.0778535	µm^3	Surface	1	Class B	569
0.0626312	µm^3	Surface	1	Class B	570
0.453549	µm^3	Surface	1	Class B	571
0.17744	µm^3	Surface	1	Class B	572
0.0217329	µm^3	Surface	1	Class B	574
0.0124711	µm^3	Surface	1	Class A	575
0.121319	µm^3	Surface	1	Class B	576
0.0490595	µm^3	Surface	1	Class B	577
0.172121	µm^3	Surface	1	Class B	579
0.0215495	µm^3	Surface	1	Class B	580
0.0168729	µm^3	Surface	1	Class B	581
0.0293441	µm^3	Surface	1	Class B	583
0.278768	µm^3	Surface	1	Class B	584
0.0840891	µm^3	Surface	1	Class B	586
0.349102	µm^3	Surface	1	Class B	587
0.0536445	µm^3	Surface	1	Class B	588
0.197889	µm^3	Surface	1	Class B	589
0.0281518	µm^3	Surface	1	Class A	591
0.905079	µm^3	Surface	1	Class B	592
0.0298943	µm^3	Surface	1	Class B	594
0.0157725	µm^3	Surface	1	Class B	595
0.0228333	µm^3	Surface	1	Class B	596
0.0277851	µm^3	Surface	1	Class B	597
0.0888572	µm^3	Surface	1	Class B	598
0.0936257	µm^3	Surface	1	Class B	599
0.029344	µm^3	Surface	1	Class B	600
0.0915168	µm^3	Surface	1	Class B	602
0.0433742	µm^3	Surface	1	Class B	603
0.255385	µm^3	Surface	1	Class B	604
0.0367718	µm^3	Surface	1	Class B	605
0.131956	µm^3	Surface	1	Class B	607
0.14021	µm^3	Surface	1	Class B	609
0.066666	µm^3	Surface	1	Class B	610
0.156715	µm^3	Surface	1	Class B	611
0.0263179	µm^3	Surface	1	Class B	612
0.0288857	µm^3	Surface	1	Class B	613
0.015589	µm^3	Surface	1	Class B	615
0.351762	µm^3	Surface	1	Class B	617
0.0623561	µm^3	Surface	1	Class B	618
0.0720763	µm^3	Surface	1	Class B	619
0.0135716	µm^3	Surface	1	Class B	620
0.0180649	µm^3	Surface	1	Class B	621
2.13496	µm^3	Surface	1	Class B	625
0.0562122	µm^3	Surface	1	Class B	626
1.07977	µm^3	Surface	1	Class B	627
0.0282435	µm^3	Surface	1	Class B	628
0.0102704	µm^3	Surface	1	Class A	629
0.0688668	µm^3	Surface	1	Class B	630
0.912783	µm^3	Surface	1	Class B	631
0.553043	µm^3	Surface	1	Class B	633
0.0191654	µm^3	Surface	1	Class B	634
0.0154973	µm^3	Surface	1	Class B	635
0.192387	µm^3	Surface	1	Class B	637
0.0904164	µm^3	Surface	1	Class B	638
0.0401646	µm^3	Surface	1	Class B	639
0.148921	µm^3	Surface	1	Class B	640
0.320217	µm^3	Surface	1	Class B	641
0.0426406	µm^3	Surface	1	Class B	642
0.163684	µm^3	Surface	1	Class B	643
0.0218246	µm^3	Surface	1	Class B	645
0.190644	µm^3	Surface	1	Class B	646
0.482985	µm^3	Surface	1	Class B	648
0.029986	µm^3	Surface	1	Class B	649
0.242822	µm^3	Surface	1	Class B	651
0.0641902	µm^3	Surface	1	Class B	652
0.0618061	µm^3	Surface	1	Class B	653
0.0552952	µm^3	Surface	1	Class B	654
0.553777	µm^3	Surface	1	Class B	655
0.324527	µm^3	Surface	1	Class B	657
0.0940843	µm^3	Surface	1	Class B	658
0.287388	µm^3	Surface	1	Class B	659
0.0304444	µm^3	Surface	1	Class B	660
0.0220998	µm^3	Surface	1	Class B	661
0.121136	µm^3	Surface	1	Class B	662
0.0124712	µm^3	Surface	1	Class B	663
0.194221	µm^3	Surface	1	Class B	665
0.0124712	µm^3	Surface	1	Class A	666
0.0322784	µm^3	Surface	1	Class A	667
0.111049	µm^3	Surface	1	Class B	668
0.202657	µm^3	Surface	1	Class B	669
0.159741	µm^3	Surface	1	Class B	670
0.0882154	µm^3	Surface	1	Class B	671
0.0746439	µm^3	Surface	1	Class B	673
0.0219163	µm^3	Surface	1	Class B	676
0.0581379	µm^3	Surface	1	Class A	678
0.0196238	µm^3	Surface	1	Class A	679
0.194038	µm^3	Surface	1	Class B	680
0.0124713	µm^3	Surface	1	Class B	685
0.0212744	µm^3	Surface	1	Class A	686
0.299493	µm^3	Surface	1	Class B	690
0.0102704	µm^3	Surface	1	Class A	691
0.155249	µm^3	Surface	1	Class B	693
0.0218246	µm^3	Surface	1	Class B	695
0.0383306	µm^3	Surface	1	Class B	696
0.0103622	µm^3	Surface	1	Class B	701
0.111874	µm^3	Surface	1	Class B	702
0.0419984	µm^3	Surface	1	Class A	703
0.0928006	µm^3	Surface	1	Class B	705
0.0578627	µm^3	Surface	1	Class B	708
0.178723	µm^3	Surface	1	Class B	709
0.163593	µm^3	Surface	1	Class B	711
0.0202657	µm^3	Surface	1	Class A	714
0.0946345	µm^3	Surface	1	Class B	715
0.208251	µm^3	Surface	1	Class B	716
0.118935	µm^3	Surface	1	Class B	719
0.103254	µm^3	Surface	1	Class B	721
0.0135717	µm^3	Surface	1	Class A	722
0.0545615	µm^3	Surface	1	Class B	723
0.092067	µm^3	Surface	1	Class B	728
1.72717	µm^3	Surface	1	Class B	729
0.141401	µm^3	Surface	1	Class B	731
0.488394	µm^3	Surface	1	Class B	735
0.023842	µm^3	Surface	1	Class A	736
1.58898	µm^3	Surface	1	Class B	737
0.109306	µm^3	Surface	1	Class B	741
0.032095	µm^3	Surface	1	Class A	742
0.0406231	µm^3	Surface	1	Class A	743
0.0133882	µm^3	Surface	1	Class A	744
0.0320033	µm^3	Surface	1	Class B	745
0.0670328	µm^3	Surface	1	Class B	746
0.5038	µm^3	Surface	1	Class B	747
0.0130214	µm^3	Surface	1	Class A	748
0.0197156	µm^3	Surface	1	Class A	751
0.0135716	µm^3	Surface	1	Class B	753
0.0264098	µm^3	Surface	1	Class B	755
0.0464002	µm^3	Surface	1	Class B	756
0.0473172	µm^3	Surface	1	Class B	757
0.0145804	µm^3	Surface	1	Class B	759
0.044016	µm^3	Surface	1	Class B	760
0.149196	µm^3	Surface	1	Class B	763
0.16451	µm^3	Surface	1	Class B	764
0.0375053	µm^3	Surface	1	Class B	765
0.0598801	µm^3	Surface	1	Class B	767
0.0356713	µm^3	Surface	1	Class B	768
0.0532777	µm^3	Surface	1	Class B	770
0.0765692	µm^3	Surface	1	Class B	771
0.0728101	µm^3	Surface	1	Class B	772
0.0551117	µm^3	Surface	1	Class B	776
0.0238421	µm^3	Surface	1	Class B	778
0.0604303	µm^3	Surface	1	Class B	779
0.0414484	µm^3	Surface	1	Class A	782
0.111049	µm^3	Surface	1	Class A	783
0.0415401	µm^3	Surface	1	Class B	784
0.0124711	µm^3	Surface	1	Class B	789
1.65198	µm^3	Surface	1	Class B	790
0.172213	µm^3	Surface	1	Class B	791
0.0138467	µm^3	Surface	1	Class B	792
0.0121044	µm^3	Surface	1	Class A	793
0.0314531	µm^3	Surface	1	Class A	794
0.0350294	µm^3	Surface	1	Class A	795
0.0258595	µm^3	Surface	1	Class B	800
0.0623559	µm^3	Surface	1	Class B	802
0.0197156	µm^3	Surface	1	Class B	804
0.0514439	µm^3	Surface	1	Class B	805
0.0231084	µm^3	Surface	1	Class A	808
0.0363133	µm^3	Surface	1	Class B	809
0.214762	µm^3	Surface	1	Class B	811
0.0319116	µm^3	Surface	1	Class B	813
0.0273266	µm^3	Surface	1	Class A	815
0.0103622	µm^3	Surface	1	Class A	817
0.100503	µm^3	Surface	1	Class B	818
0.0413568	µm^3	Surface	1	Class A	819
0.598435	µm^3	Surface	1	Class B	820
0.0181567	µm^3	Surface	1	Class B	822
0.518472	µm^3	Surface	1	Class B	824
0.264188	µm^3	Surface	1	Class B	826
0.0780368	µm^3	Surface	1	Class A	831
0.0342043	µm^3	Surface	1	Class B	833
0.0494263	µm^3	Surface	1	Class A	834
0.294724	µm^3	Surface	1	Class B	835
0.920944	µm^3	Surface	1	Class B	838
0.0124711	µm^3	Surface	1	Class B	839
0.0823467	µm^3	Surface	1	Class B	842
0.0347543	µm^3	Surface	1	Class A	843
0.010087	µm^3	Surface	1	Class B	850
0.377163	µm^3	Surface	1	Class B	851
0.0107288	µm^3	Surface	1	Class B	852
0.0419986	µm^3	Surface	1	Class B	856
0.0931673	µm^3	Surface	1	Class B	857
0.0430991	µm^3	Surface	1	Class A	858
0.0640983	µm^3	Surface	1	Class A	863
0.0149471	µm^3	Surface	1	Class A	864
0.0164143	µm^3	Surface	1	Class A	865
0.01348	µm^3	Surface	1	Class A	866
0.018065	µm^3	Surface	1	Class A	867
0.0102704	µm^3	Surface	1	Class A	869
0.0526358	µm^3	Surface	1	Class A	870
0.0576794	µm^3	Surface	1	Class B	871
0.0139384	µm^3	Surface	1	Class B	873
0.130764	µm^3	Surface	1	Class A	874
0.107381	µm^3	Surface	1	Class B	875
0.0782201	µm^3	Surface	1	Class B	876
0.010729	µm^3	Surface	1	Class A	879
0.0111874	µm^3	Surface	1	Class A	881
0.0276016	µm^3	Surface	1	Class A	883
0.130306	µm^3	Surface	1	Class A	888
0.0740937	µm^3	Surface	1	Class B	889
0.0662074	µm^3	Surface	1	Class A	891
0.0583213	µm^3	Surface	1	Class A	892
0.0563041	µm^3	Surface	1	Class B	895
0.281244	µm^3	Surface	1	Class A	897
0.0987609	µm^3	Surface	1	Class A	900
0.0698756	µm^3	Surface	1	Class A	901
0.0278769	µm^3	Surface	1	Class A	902
0.0201741	µm^3	Surface	1	Class A	904
0.0371387	µm^3	Surface	1	Class B	905
0.0207242	µm^3	Surface	1	Class B	907
0.0102704	µm^3	Surface	1	Class A	908
0.968629	µm^3	Surface	1	Class B	909
0.0324618	µm^3	Surface	1	Class A	910
0.0166894	µm^3	Surface	1	Class B	912
0.0460338	µm^3	Surface	1	Class A	915
0.0333787	µm^3	Surface	1	Class A	919
0.407882	µm^3	Surface	1	Class B	922
0.0455749	µm^3	Surface	1	Class B	926
0.0568542	µm^3	Surface	1	Class B	927
0.173405	µm^3	Surface	1	Class B	930
1.44941	µm^3	Surface	1	Class B	934
1.39687	µm^3	Surface	1	Class B	938
0.0161392	µm^3	Surface	1	Class A	940
0.0891326	µm^3	Surface	1	Class B	944
0.0765696	µm^3	Surface	1	Class A	945
0.0120128	µm^3	Surface	1	Class B	947
0.0215496	µm^3	Surface	1	Class B	950
0.0392476	µm^3	Surface	1	Class A	951
0.0141218	µm^3	Surface	1	Class A	952
0.0193487	µm^3	Surface	1	Class A	955
0.203299	µm^3	Surface	1	Class B	956
0.117284	µm^3	Surface	1	Class A	958
0.40128	µm^3	Surface	1	Class A	960
0.0116459	µm^3	Surface	1	Class A	961
0.0162309	µm^3	Surface	1	Class A	962
0.0438326	µm^3	Surface	1	Class B	964
0.111691	µm^3	Surface	1	Class B	971
0.0157724	µm^3	Surface	1	Class B	974
0.0249424	µm^3	Surface	1	Class A	976
0.0107289	µm^3	Surface	1	Class A	980
0.030903	µm^3	Surface	1	Class A	981
0.0196238	µm^3	Surface	1	Class A	987
0.0803293	µm^3	Surface	1	Class B	988
0.146353	µm^3	Surface	1	Class A	989
0.614391	µm^3	Surface	1	Class B	990
0.012838	µm^3	Surface	1	Class B	992
0.142594	µm^3	Surface	1	Class B	993
0.0996777	µm^3	Surface	1	Class A	994
0.0505268	µm^3	Surface	1	Class A	996
0.0379639	µm^3	Surface	1	Class A	997
0.0429157	µm^3	Surface	1	Class B	998
0.0322784	µm^3	Surface	1	Class A	1000
0.100595	µm^3	Surface	1	Class B	1001
0.0635482	µm^3	Surface	1	Class A	1003
0.0135716	µm^3	Surface	1	Class A	1004
0.049518	µm^3	Surface	1	Class A	1006
0.267856	µm^3	Surface	1	Class B	1008
0.0446579	µm^3	Surface	1	Class A	1009
0.232092	µm^3	Surface	1	Class A	1013
0.0469504	µm^3	Surface	1	Class A	1018
0.0813379	µm^3	Surface	1	Class A	1019
0.143878	µm^3	Surface	1	Class A	1020
0.0772114	µm^3	Surface	1	Class A	1026
0.0447496	µm^3	Surface	1	Class B	1029
0.292157	µm^3	Surface	1	Class B	1031
0.209993	µm^3	Surface	1	Class B	1032
0.0269598	µm^3	Surface	1	Class A	1033
0.102062	µm^3	Surface	1	Class B	1036
0.017423	µm^3	Surface	1	Class A	1044
0.0813381	µm^3	Surface	1	Class A	1045
0.0178816	µm^3	Surface	1	Class A	1047
0.071526	µm^3	Surface	1	Class A	1048
0.0142136	µm^3	Surface	1	Class B	1049
0.0353045	µm^3	Surface	1	Class B	1050
0.05016	µm^3	Surface	1	Class A	1053
0.0754691	µm^3	Surface	1	Class A	1055
0.0433742	µm^3	Surface	1	Class A	1056
0.0331037	µm^3	Surface	1	Class A	1057
0.0306278	µm^3	Surface	1	Class A	1058
0.0102704	µm^3	Surface	1	Class A	1062
0.0159559	µm^3	Surface	1	Class A	1063
0.364232	µm^3	Surface	1	Class A	1064
0.0331954	µm^3	Surface	1	Class A	1065
0.0807877	µm^3	Surface	1	Class B	1066
0.0102704	µm^3	Surface	1	Class A	1068
0.0338375	µm^3	Surface	1	Class A	1071
0.0541947	µm^3	Surface	1	Class A	1076
0.0113708	µm^3	Surface	1	Class A	1077
0.0236587	µm^3	Surface	1	Class B	1080
0.0308113	µm^3	Surface	1	Class A	1081
1.52846	µm^3	Surface	1	Class B	1083
0.0673994	µm^3	Surface	1	Class A	1086
0.0883072	µm^3	Surface	1	Class A	1087
0.0181566	µm^3	Surface	1	Class A	1091
0.0120127	µm^3	Surface	1	Class A	1092
0.0480509	µm^3	Surface	1	Class A	1100
0.0318199	µm^3	Surface	1	Class B	1101
0.0209994	µm^3	Surface	1	Class A	1102
1.05877	µm^3	Surface	1	Class B	1104
0.0190736	µm^3	Surface	1	Class A	1106
0.0644651	µm^3	Surface	1	Class A	1109
0.0219163	µm^3	Surface	1	Class A	1112
0.150296	µm^3	Surface	1	Class A	1113
0.011921	µm^3	Surface	1	Class A	1114
0.0413567	µm^3	Surface	1	Class B	1123
0.011921	µm^3	Surface	1	Class A	1127
0.0612554	µm^3	Surface	1	Class A	1128
0.0418153	µm^3	Surface	1	Class A	1131
0.253643	µm^3	Surface	1	Class A	1132
0.055662	µm^3	Surface	1	Class A	1138
0.83172	µm^3	Surface	1	Class B	1143
0.0851895	µm^3	Surface	1	Class A	1144
0.575051	µm^3	Surface	1	Class A	1146
0.0179732	µm^3	Surface	1	Class A	1147
0.0772116	µm^3	Surface	1	Class A	1151
0.0111874	µm^3	Surface	1	Class A	1154
0.0301694	µm^3	Surface	1	Class A	1156
0.0139384	µm^3	Surface	1	Class A	1158
0.0500683	µm^3	Surface	1	Class A	1159
0.0234752	µm^3	Surface	1	Class A	1162
0.0707925	µm^3	Surface	1	Class A	1163
0.0102704	µm^3	Surface	1	Class A	1164
0.0134799	µm^3	Surface	1	Class A	1168
0.0159559	µm^3	Surface	1	Class A	1171
0.0243006	µm^3	Surface	1	Class A	1173
0.0177898	µm^3	Surface	1	Class A	1175
0.0221914	µm^3	Surface	1	Class A	1177
0.143786	µm^3	Surface	1	Class A	1179
0.011921	µm^3	Surface	1	Class A	1180
0.397611	µm^3	Surface	1	Class A	1188
0.0185235	µm^3	Surface	1	Class A	1190
0.0281519	µm^3	Surface	1	Class A	1191
0.011921	µm^3	Surface	1	Class A	1192
0.0168728	µm^3	Surface	1	Class A	1195
0.0124712	µm^3	Surface	1	Class A	1197
0.0298025	µm^3	Surface	1	Class A	1200
0.0923422	µm^3	Surface	1	Class A	1201
0.0363133	µm^3	Surface	1	Class A	1202
0.0386975	µm^3	Surface	1	Class B	1207
0.0466754	µm^3	Surface	1	Class A	1208
0.0458501	µm^3	Surface	1	Class A	1212
0.0130214	µm^3	Surface	1	Class A	1213
0.0917	µm^3	Surface	1	Class A	1215
0.0103621	µm^3	Surface	1	Class A	1216
0.0592382	µm^3	Surface	1	Class B	1217
0.0240254	µm^3	Surface	1	Class A	1221
0.0864732	µm^3	Surface	1	Class A	1225
0.0124712	µm^3	Surface	1	Class A	1233
0.025401	µm^3	Surface	1	Class A	1235
0.0778534	µm^3	Surface	1	Class A	1237
0.0142135	µm^3	Surface	1	Class A	1243
0.150755	µm^3	Surface	1	Class A	1244
0.0113708	µm^3	Surface	1	Class A	1245
0.059605	µm^3	Surface	1	Class A	1248
0.0781284	µm^3	Surface	1	Class A	1251
0.0188902	µm^3	Surface	1	Class A	1253
0.138284	µm^3	Surface	1	Class A	1254
0.0407149	µm^3	Surface	1	Class B	1257
0.0102704	µm^3	Surface	1	Class A	1258
0.0220997	µm^3	Surface	1	Class A	1260
0.0301693	µm^3	Surface	1	Class A	1267
0.15965	µm^3	Surface	1	Class A	1269
1.01485	µm^3	Surface	1	Class A	1270
0.291239	µm^3	Surface	1	Class A	1271
0.0803295	µm^3	Surface	1	Class A	1276
0.0370467	µm^3	Surface	1	Class A	1278
0.0102704	µm^3	Surface	1	Class A	1279
0.020174	µm^3	Surface	1	Class A	1280
0.0164144	µm^3	Surface	1	Class A	1281
0.213478	µm^3	Surface	1	Class A	1282
1.8075	µm^3	Surface	1	Class A	1284
0.011921	µm^3	Surface	1	Class A	1288
0.0442912	µm^3	Surface	1	Class A	1289
0.110957	µm^3	Surface	1	Class A	1292
0.0377803	µm^3	Surface	1	Class A	1296
0.0867484	µm^3	Surface	1	Class A	1297
0.0139384	µm^3	Surface	1	Class A	1299
0.0274183	µm^3	Surface	1	Class A	1301
0.011921	µm^3	Surface	1	Class A	1304
0.0315448	µm^3	Surface	1	Class A	1305
0.0544699	µm^3	Surface	1	Class A	1308
0.0143052	µm^3	Surface	1	Class A	1309
0.186335	µm^3	Surface	1	Class A	1310
0.0111874	µm^3	Surface	1	Class A	1311
0.029711	µm^3	Surface	1	Class A	1313
0.0473173	µm^3	Surface	1	Class A	1316
0.0981192	µm^3	Surface	1	Class A	1319
0.0637315	µm^3	Surface	1	Class A	1320
0.236952	µm^3	Surface	1	Class A	1322
0.0299861	µm^3	Surface	1	Class A	1325
0.0423654	µm^3	Surface	1	Class A	1326
0.0164143	µm^3	Surface	1	Class A	1327
0.148096	µm^3	Surface	1	Class A	1330
0.0121962	µm^3	Surface	1	Class A	1331
0.102521	µm^3	Surface	1	Class A	1333
0.0172396	µm^3	Surface	1	Class A	1334
0.0113708	µm^3	Surface	1	Class A	1335
0.041907	µm^3	Surface	1	Class A	1336
0.0160475	µm^3	Surface	1	Class A	1339
0.0228334	µm^3	Surface	1	Class A	1343
0.780825	µm^3	Surface	1	Class A	1345
0.0268681	µm^3	Surface	1	Class A	1347
0.0218246	µm^3	Surface	1	Class A	1348
0.0355796	µm^3	Surface	1	Class A	1357
0.0575876	µm^3	Surface	1	Class A	1360
0.0501601	µm^3	Surface	1	Class A	1362
0.0102704	µm^3	Surface	1	Class A	1364
0.013755	µm^3	Surface	1	Class A	1365
0.0185235	µm^3	Surface	1	Class A	1367
0.0112791	µm^3	Surface	1	Class A	1368
0.0377804	µm^3	Surface	1	Class A	1369
0.273633	µm^3	Surface	1	Class A	1370
0.165152	µm^3	Surface	1	Class A	1372
0.0142135	µm^3	Surface	1	Class A	1373
0.0520856	µm^3	Surface	1	Class A	1374
0.0177898	µm^3	Surface	1	Class A	1382
0.021733	µm^3	Surface	1	Class A	1383
0.147362	µm^3	Surface	1	Class A	1387
0.0640066	µm^3	Surface	1	Class A	1388
0.0581378	µm^3	Surface	1	Class A	1391
0.0943594	µm^3	Surface	1	Class A	1392
0.582204	µm^3	Surface	1	Class A	1393
0.114625	µm^3	Surface	1	Class A	1394
0.053278	µm^3	Surface	1	Class A	1395
0.0296191	µm^3	Surface	1	Class A	1401
0.0285188	µm^3	Surface	1	Class A	1402
0.115451	µm^3	Surface	1	Class A	1404
0.0864732	µm^3	Surface	1	Class A	1407
0.011921	µm^3	Surface	1	Class A	1410
0.0157724	µm^3	Surface	1	Class A	1412
0.0325536	µm^3	Surface	1	Class A	1413
0.0457584	µm^3	Surface	1	Class A	1414
0.0102704	µm^3	Surface	1	Class A	1418
0.0464002	µm^3	Surface	1	Class A	1419
0.0817048	µm^3	Surface	1	Class A	1422
0.0114737	µm^3	Surface	1	Class A	1428
0.0412651	µm^3	Surface	1	Class A	1429
0.023842	µm^3	Surface	1	Class A	1432
0.104079	µm^3	Surface	1	Class A	1434
0.307837	µm^3	Surface	1	Class A	1435
0.443829	µm^3	Surface	1	Class A	1437
0.0359464	µm^3	Surface	1	Class A	1438
0.0223747	µm^3	Surface	1	Class A	1441
0.0124712	µm^3	Surface	1	Class A	1444
0.0624477	µm^3	Surface	1	Class A	1445
0.0138467	µm^3	Surface	1	Class A	1446
0.0156807	µm^3	Surface	1	Class A	1447
0.035763	µm^3	Surface	1	Class A	1449
0.0118293	µm^3	Surface	1	Class A	1454
0.0151306	µm^3	Surface	1	Class A	1459
0.0102704	µm^3	Surface	1	Class A	1464
0.0101787	µm^3	Surface	1	Class A	1469
0.0682248	µm^3	Surface	1	Class A	1470
0.0135716	µm^3	Surface	1	Class A	1471
0.022925	µm^3	Surface	1	Class A	1479
0.0103621	µm^3	Surface	1	Class A	1480
0.0152222	µm^3	Surface	1	Class A	1481
0.194313	µm^3	Surface	1	Class A	1482
0.0376888	µm^3	Surface	1	Class A	1483
0.0386975	µm^3	Surface	1	Class A	1485
0.0145803	µm^3	Surface	1	Class A	1488
1.02273	µm^3	Surface	1	Class A	1490
0.0127463	µm^3	Surface	1	Class A	1494
0.212194	µm^3	Surface	1	Class A	1495
0.0274183	µm^3	Surface	1	Class A	1496
0.0563954	µm^3	Surface	1	Class A	1501
0.140576	µm^3	Surface	1	Class A	1503
0.279502	µm^3	Surface	1	Class A	1505
0.0605218	µm^3	Surface	1	Class A	1506
0.0431907	µm^3	Surface	1	Class A	1507
0.290231	µm^3	Surface	1	Class A	1508
0.021091	µm^3	Surface	1	Class A	1512
0.033929	µm^3	Surface	1	Class A	1515
0.0102704	µm^3	Surface	1	Class A	1516
0.0468588	µm^3	Surface	1	Class A	1520
0.0346627	µm^3	Surface	1	Class A	1524
0.016231	µm^3	Surface	1	Class A	1525
0.0114625	µm^3	Surface	1	Class A	1526
0.105088	µm^3	Surface	1	Class A	1536
0.0586881	µm^3	Surface	1	Class A	1539
0.0326452	µm^3	Surface	1	Class A	1541
0.0381472	µm^3	Surface	1	Class A	1542
0.0566706	µm^3	Surface	1	Class A	1543
0.0597885	µm^3	Surface	1	Class A	1544
0.300135	µm^3	Surface	1	Class A	1546
0.0234752	µm^3	Surface	1	Class A	1548
0.194496	µm^3	Surface	1	Class A	1550
0.0617142	µm^3	Surface	1	Class A	1551
0.0432824	µm^3	Surface	1	Class A	1552
0.541489	µm^3	Surface	1	Class A	1553
0.0447496	µm^3	Surface	1	Class A	1554
0.0372303	µm^3	Surface	1	Class A	1556
0.0174231	µm^3	Surface	1	Class A	1557
0.0384223	µm^3	Surface	1	Class A	1559
0.0553869	µm^3	Surface	1	Class A	1561
0.0315448	µm^3	Surface	1	Class A	1562
0.137275	µm^3	Surface	1	Class A	1564
0.0141218	µm^3	Surface	1	Class A	1565
1.03016	µm^3	Surface	1	Class A	1568
1.74184	µm^3	Surface	1	Class A	1569
0.274092	µm^3	Surface	1	Class A	1571
0.0135716	µm^3	Surface	1	Class A	1572
0.0390641	µm^3	Surface	1	Class A	1575
0.0103621	µm^3	Surface	1	Class A	1576
0.0113709	µm^3	Surface	1	Class A	1577
0.0198989	µm^3	Surface	1	Class A	1578
0.0220997	µm^3	Surface	1	Class A	1579
0.165519	µm^3	Surface	1	Class A	1580
0.0118294	µm^3	Surface	1	Class A	1582
0.0130214	µm^3	Surface	1	Class A	1587
0.0267765	µm^3	Surface	1	Class A	1591
1.05097	µm^3	Surface	1	Class A	1593
0.148004	µm^3	Surface	1	Class A	1602
0.08739	µm^3	Surface	1	Class A	1603
0.0349377	µm^3	Surface	1	Class A	1605
0.0405315	µm^3	Surface	1	Class A	1608
0.0170562	µm^3	Surface	1	Class A	1610
0.237137	µm^3	Surface	1	Class A	1613
0.017423	µm^3	Surface	1	Class A	1618
0.121136	µm^3	Surface	1	Class A	1620
0.0433741	µm^3	Surface	1	Class A	1621
0.187618	µm^3	Surface	1	Class A	1623
0.0747356	µm^3	Surface	1	Class A	1626
0.136358	µm^3	Surface	1	Class A	1627
0.03668	µm^3	Surface	1	Class A	1630
0.15103	µm^3	Surface	1	Class A	1632
0.382481	µm^3	Surface	1	Class A	1633
0.0282436	µm^3	Surface	1	Class A	1635
0.203391	µm^3	Surface	1	Class A	1637
0.0766612	µm^3	Surface	1	Class A	1638
0.0161392	µm^3	Surface	1	Class A	1639
0.0315448	µm^3	Surface	1	Class A	1641
0.0118294	µm^3	Surface	1	Class A	1644
0.0704257	µm^3	Surface	1	Class A	1645
0.0411733	µm^3	Surface	1	Class A	1647
0.0197156	µm^3	Surface	1	Class A	1653
0.0347543	µm^3	Surface	1	Class A	1654
0.0220997	µm^3	Surface	1	Class A	1660
0.0419069	µm^3	Surface	1	Class A	1666
0.0300776	µm^3	Surface	1	Class A	1669
0.010087	µm^3	Surface	1	Class A	1673
0.0157724	µm^3	Surface	1	Class A	1675
0.0454832	µm^3	Surface	1	Class A	1678
0.0103621	µm^3	Surface	1	Class A	1679
6.69923	µm^3	Surface	1	Class A	1680
0.0503434	µm^3	Surface	1	Class A	1681
0.0102704	µm^3	Surface	1	Class A	1685
0.0103621	µm^3	Surface	1	Class A	1686
0.156715	µm^3	Surface	1	Class A	1689
0.0204491	µm^3	Surface	1	Class A	1690
0.112057	µm^3	Surface	1	Class A	1691
0.020174	µm^3	Surface	1	Class A	1693
0.0355796	µm^3	Surface	1	Class A	1696
0.0795958	µm^3	Surface	1	Class A	1703
0.0122879	µm^3	Surface	1	Class A	1704
0.0287022	µm^3	Surface	1	Class A	1705
0.0102704	µm^3	Surface	1	Class A	1708
0.0202657	µm^3	Surface	1	Class A	1709
0.0267764	µm^3	Surface	1	Class A	1711
0.299584	µm^3	Surface	1	Class A	1718
0.0419987	µm^3	Surface	1	Class A	1722
0.0520857	µm^3	Surface	1	Class A	1725
0.0464002	µm^3	Surface	1	Class A	1726
0.118568	µm^3	Surface	1	Class A	1729
11.7792	µm^3	Surface	1	Class A	1730
0.0218246	µm^3	Surface	1	Class A	1731
0.0945429	µm^3	Surface	1	Class A	1733
3.3808	µm^3	Surface	1	Class A	1738
0.0212744	µm^3	Surface	1	Class A	1739
0.0735435	µm^3	Surface	1	Class A	1740
0.0124712	µm^3	Surface	1	Class A	1742
0.0199906	µm^3	Surface	1	Class A	1743
0.0528193	µm^3	Surface	1	Class A	1744
0.0240255	µm^3	Surface	1	Class A	1745
0.0142136	µm^3	Surface	1	Class A	1746
0.0534612	µm^3	Surface	1	Class A	1747
0.0107289	µm^3	Surface	1	Class A	1748
0.0103621	µm^3	Surface	1	Class A	1749
0.0179732	µm^3	Surface	1	Class A	1751
0.0781285	µm^3	Surface	1	Class A	1753
0.0134799	µm^3	Surface	1	Class A	1754
0.0178815	µm^3	Surface	1	Class A	1756
0.0225582	µm^3	Surface	1	Class A	1757
0.022008	µm^3	Surface	1	Class A	1761
0.910214	µm^3	Surface	1	Class A	1762
0.0143052	µm^3	Surface	1	Class A	1764
0.0271432	µm^3	Surface	1	Class A	1766
0.0133882	µm^3	Surface	1	Class A	1769
0.0211828	µm^3	Surface	1	Class A	1772
0.0312699	µm^3	Surface	1	Class A	1773
0.108114	µm^3	Surface	1	Class A	1774
0.109215	µm^3	Surface	1	Class A	1775
0.0795038	µm^3	Surface	1	Class A	1776
0.0131131	µm^3	Surface	1	Class A	1779
0.0295274	µm^3	Surface	1	Class A	1783
0.478858	µm^3	Surface	1	Class A	1784
0.0382389	µm^3	Surface	1	Class A	1785
0.0181566	µm^3	Surface	1	Class A	1787
0.0134799	µm^3	Surface	1	Class A	1790
0.0549283	µm^3	Surface	1	Class A	1791
0.0747355	µm^3	Surface	1	Class A	1798
0.0219163	µm^3	Surface	1	Class A	1799
0.0214578	µm^3	Surface	1	Class A	1804
0.011921	µm^3	Surface	1	Class A	1805
0.0316365	µm^3	Surface	1	Class A	1806
0.0205408	µm^3	Surface	1	Class A	1807
0.0963768	µm^3	Surface	1	Class A	1809
0.0170562	µm^3	Surface	1	Class A	1821
0.0353963	µm^3	Surface	1	Class A	1822
0.18285	µm^3	Surface	1	Class A	1825
0.0230167	µm^3	Surface	1	Class A	1827
0.0393393	µm^3	Surface	1	Class A	1828
0.032462	µm^3	Surface	1	Class A	1830
0.0822549	µm^3	Surface	1	Class A	1831
0.161392	µm^3	Surface	1	Class A	1832
0.126913	µm^3	Surface	1	Class A	1833
0.071801	µm^3	Surface	1	Class A	1834
0.0139384	µm^3	Surface	1	Class A	1835
0.262904	µm^3	Surface	1	Class A	1837
0.0395227	µm^3	Surface	1	Class A	1838
0.391284	µm^3	Surface	1	Class A	1842
0.0276017	µm^3	Surface	1	Class A	1843
0.0304444	µm^3	Surface	1	Class A	1849
0.659598	µm^3	Surface	1	Class A	1851
0.0565789	µm^3	Surface	1	Class A	1852
3.11817	µm^3	Surface	1	Class A	1858
0.0124712	µm^3	Surface	1	Class A	1859
0.0276017	µm^3	Surface	1	Class A	1862
0.022925	µm^3	Surface	1	Class A	1863
0.0218246	µm^3	Surface	1	Class A	1864
0.0142135	µm^3	Surface	1	Class A	1865
0.0761111	µm^3	Surface	1	Class A	1867
0.0134799	µm^3	Surface	1	Class A	1869
0.011921	µm^3	Surface	1	Class A	1880
0.0102704	µm^3	Surface	1	Class A	1881
0.0200823	µm^3	Surface	1	Class A	1882
0.0156808	µm^3	Surface	1	Class A	1883
0.0898659	µm^3	Surface	1	Class A	1885
0.0103621	µm^3	Surface	1	Class A	1888
0.117468	µm^3	Surface	1	Class A	1889
0.011921	µm^3	Surface	1	Class A	1890
0.0585963	µm^3	Surface	1	Class A	1892
0.0933509	µm^3	Surface	1	Class A	1893
0.348002	µm^3	Surface	1	Class A	1898
0.0138467	µm^3	Surface	1	Class A	1902
0.159283	µm^3	Surface	1	Class A	1907
0.0111875	µm^3	Surface	1	Class A	1909
0.0196238	µm^3	Surface	1	Class A	1917
0.0156807	µm^3	Surface	1	Class A	1920
0.0408065	µm^3	Surface	1	Class A	1921
0.0124712	µm^3	Surface	1	Class A	1925
0.0194405	µm^3	Surface	1	Class A	1927
0.0254927	µm^3	Surface	1	Class A	1930
0.0193487	µm^3	Surface	1	Class A	1931
0.0187068	µm^3	Surface	1	Class A	1935
0.0221914	µm^3	Surface	1	Class A	1937
0.0139384	µm^3	Surface	1	Class A	1938
0.046492	µm^3	Surface	1	Class A	1939
0.013755	µm^3	Surface	1	Class A	1945
1.33103	µm^3	Surface	1	Class A	1949
0.154515	µm^3	Surface	1	Class A	1950
0.0102704	µm^3	Surface	1	Class A	1963
0.011921	µm^3	Surface	1	Class A	1965
0.0112791	µm^3	Surface	1	Class A	1966
0.127005	µm^3	Surface	1	Class A	1967
0.0266847	µm^3	Surface	1	Class A	1974
0.0103621	µm^3	Surface	1	Class A	1977
0.0263179	µm^3	Surface	1	Class A	1978
0.049243	µm^3	Surface	1	Class A	1979
0.125813	µm^3	Surface	1	Class A	1987
0.011921	µm^3	Surface	1	Class A	1994
0.0505267	µm^3	Surface	1	Class A	2000
0.0102704	µm^3	Surface	1	Class A	2001
0.0143969	µm^3	Surface	1	Class A	2010
0.0148554	µm^3	Surface	1	Class A	2012
0.022925	µm^3	Surface	1	Class A	2015
0.0271432	µm^3	Surface	1	Class A	2017
0.0612556	µm^3	Surface	1	Class A	2018
0.0160475	µm^3	Surface	1	Class A	2023
0.0751942	µm^3	Surface	1	Class A	2024
0.0461251	µm^3	Surface	1	Class A	2029
0.267031	µm^3	Surface	1	Class A	2030
0.0135716	µm^3	Surface	1	Class A	2031
0.0281519	µm^3	Surface	1	Class A	2039
0.0639149	µm^3	Surface	1	Class A	2043
0.0191653	µm^3	Surface	1	Class A	2045
0.0157724	µm^3	Surface	1	Class A	2046
0.0374137	µm^3	Surface	1	Class A	2048
0.133057	µm^3	Surface	1	Class A	2051
0.0504351	µm^3	Surface	1	Class A	2052
0.0230168	µm^3	Surface	1	Class A	2053
0.256394	µm^3	Surface	1	Class A	2063
0.0221914	µm^3	Surface	1	Class A	2064
0.0135716	µm^3	Surface	1	Class A	2066
0.0396144	µm^3	Surface	1	Class A	2073
0.0260428	µm^3	Surface	1	Class A	2074
0.0484177	µm^3	Surface	1	Class A	2076
0.0102704	µm^3	Surface	1	Class A	2077
0.0556619	µm^3	Surface	1	Class A	2079
0.0313614	µm^3	Surface	1	Class A	2082
0.104905	µm^3	Surface	1	Class A	2084
0.0152222	µm^3	Surface	1	Class A	2087
0.0254009	µm^3	Surface	1	Class A	2088
0.0118293	µm^3	Surface	1	Class A	2092
0.0102704	µm^3	Surface	1	Class A	2093
0.0236586	µm^3	Surface	1	Class A	2095
0.0103621	µm^3	Surface	1	Class A	2097
0.0464002	µm^3	Surface	1	Class A	2100
0.0143969	µm^3	Surface	1	Class A	2107
0.076111	µm^3	Surface	1	Class A	2109
0.0545616	µm^3	Surface	1	Class A	2113
0.0298025	µm^3	Surface	1	Class A	2114
0.0345709	µm^3	Surface	1	Class A	2115
0.0124712	µm^3	Surface	1	Class A	2116
0.0141218	µm^3	Surface	1	Class A	2117
0.0249425	µm^3	Surface	1	Class A	2119
0.278585	µm^3	Surface	1	Class A	2120
0.294999	µm^3	Surface	1	Class A	2121
0.011921	µm^3	Surface	1	Class A	2123
0.0306278	µm^3	Surface	1	Class A	2124
0.192754	µm^3	Surface	1	Class A	2126
0.0488762	µm^3	Surface	1	Class A	2127
0.171479	µm^3	Surface	1	Class A	2128
0.0393393	µm^3	Surface	1	Class A	2129
0.0537362	µm^3	Surface	1	Class A	2130
0.0287938	µm^3	Surface	1	Class A	2132
0.0141218	µm^3	Surface	1	Class A	2133
