# Supplementary material for: Programmable artificial RNA condensates in mammalian cells
Source: Nat Nanotechnol. 2026 Apr 29;21(6):821–30. doi: 10.1038/s41565-026-02164-7 (PMC13293865; doi:10.1038/s41565-026-02164-7)
Supplement: Supplementary file 5 — Condensate volume and number quantification, as well as CCDFs, shown in Fig. 3. [file 41565_2026_2164_MOESM5_ESM.zip › Source Data Fig. 3/Condensate volume and number (Figure 3)/Condensate volume/10nt 5A Broccoli/outside/20250502_10ntABr_NucDFHBI40uM_20-40_sample2_1_3_2 cells_outside.xls]

## Sheet: Detailed
Detailed
Volume	Unit	Category	Time	Outside	ID
0.0180649	µm^3	Surface	1	Class A	0
0.757626	µm^3	Surface	1	Class A	1
0.148004	µm^3	Surface	1	Class A	3
0.0154057	µm^3	Surface	1	Class A	4
0.355063	µm^3	Surface	1	Class A	5
0.758452	µm^3	Surface	1	Class A	6
0.360106	µm^3	Surface	1	Class A	7
0.19312	µm^3	Surface	1	Class A	8
0.0120127	µm^3	Surface	1	Class A	9
0.0225582	µm^3	Surface	1	Class A	10
0.067033	µm^3	Surface	1	Class A	11
0.592841	µm^3	Surface	1	Class A	12
0.0294358	µm^3	Surface	1	Class A	16
0.0334707	µm^3	Surface	1	Class A	17
0.0159558	µm^3	Surface	1	Class A	18
0.0426405	µm^3	Surface	1	Class A	19
0.0276017	µm^3	Surface	1	Class A	20
0.188627	µm^3	Surface	1	Class A	21
0.158458	µm^3	Surface	1	Class A	24
0.356622	µm^3	Surface	1	Class A	25
0.0680413	µm^3	Surface	1	Class A	27
0.0470422	µm^3	Surface	1	Class A	28
0.0492429	µm^3	Surface	1	Class A	29
1.63831	µm^3	Surface	1	Class A	30
0.053828	µm^3	Surface	1	Class A	32
0.124162	µm^3	Surface	1	Class A	33
0.153781	µm^3	Surface	1	Class A	35
0.133149	µm^3	Surface	1	Class A	36
2.50121	µm^3	Surface	1	Class A	37
0.99247	µm^3	Surface	1	Class A	38
0.240988	µm^3	Surface	1	Class A	39
0.1834	µm^3	Surface	1	Class A	40
0.108023	µm^3	Surface	1	Class A	42
0.0124712	µm^3	Surface	1	Class A	45
0.244014	µm^3	Surface	1	Class A	47
0.0520856	µm^3	Surface	1	Class A	51
0.0110957	µm^3	Surface	1	Class A	52
0.0988528	µm^3	Surface	1	Class A	53
0.0259511	µm^3	Surface	1	Class A	54
0.465745	µm^3	Surface	1	Class A	55
0.308847	µm^3	Surface	1	Class A	56
0.189727	µm^3	Surface	1	Class A	57
0.218246	µm^3	Surface	1	Class A	58
0.0179732	µm^3	Surface	1	Class A	62
1.4982	µm^3	Surface	1	Class A	65
0.460151	µm^3	Surface	1	Class A	66
0.0961017	µm^3	Surface	1	Class A	68
0.0299859	µm^3	Surface	1	Class A	69
0.0306279	µm^3	Surface	1	Class A	74
0.0624479	µm^3	Surface	1	Class A	75
0.067858	µm^3	Surface	1	Class A	76
0.543507	µm^3	Surface	1	Class A	77
0.0204491	µm^3	Surface	1	Class A	78
0.0145803	µm^3	Surface	1	Class A	79
0.556253	µm^3	Surface	1	Class A	81
0.0253093	µm^3	Surface	1	Class A	82
0.287571	µm^3	Surface	1	Class A	83
0.0181567	µm^3	Surface	1	Class A	85
0.212561	µm^3	Surface	1	Class A	86
0.0180649	µm^3	Surface	1	Class A	88
0.0959184	µm^3	Surface	1	Class A	89
0.0880321	µm^3	Surface	1	Class A	92
0.169279	µm^3	Surface	1	Class A	93
0.117743	µm^3	Surface	1	Class A	94
1.19577	µm^3	Surface	1	Class A	95
0.13865	µm^3	Surface	1	Class A	96
1.01356	µm^3	Surface	1	Class A	97
0.207793	µm^3	Surface	1	Class A	98
1.60393	µm^3	Surface	1	Class A	99
0.0778534	µm^3	Surface	1	Class A	103
0.143694	µm^3	Surface	1	Class A	106
0.0611639	µm^3	Surface	1	Class A	107
0.424113	µm^3	Surface	1	Class A	108
0.750749	µm^3	Surface	1	Class A	109
0.0175147	µm^3	Surface	1	Class A	111
0.0381472	µm^3	Surface	1	Class A	113
0.463819	µm^3	Surface	1	Class A	118
0.0327369	µm^3	Surface	1	Class A	119
0.908564	µm^3	Surface	1	Class A	120
0.212194	µm^3	Surface	1	Class A	121
0.103529	µm^3	Surface	1	Class A	122
0.0491513	µm^3	Surface	1	Class A	123
0.359464	µm^3	Surface	1	Class A	124
0.459417	µm^3	Surface	1	Class A	127
0.0163226	µm^3	Surface	1	Class A	128
0.25245	µm^3	Surface	1	Class A	129
0.131865	µm^3	Surface	1	Class A	130
0.328103	µm^3	Surface	1	Class A	131
0.234935	µm^3	Surface	1	Class A	133
0.414301	µm^3	Surface	1	Class A	135
7.33533	µm^3	Surface	1	Class A	136
4.94124	µm^3	Surface	1	Class A	137
