# Supplementary material for: Programmable artificial RNA condensates in mammalian cells
Source: Nat Nanotechnol. 2026 Apr 29;21(6):821–30. doi: 10.1038/s41565-026-02164-7 (PMC13293865; doi:10.1038/s41565-026-02164-7)
Supplement: Supplementary file 5 — Condensate volume and number quantification, as well as CCDFs, shown in Fig. 3. [file 41565_2026_2164_MOESM5_ESM.zip › Source Data Fig. 3/Condensate volume and number (Figure 3)/Condensate volume/10nt 5A Broccoli/outside/20250502_10ntABr_NucDFHBI40uM_20-40_sample2_2_1_3 cells_outside.xls]

## Sheet: Detailed
Detailed
Volume	Unit	Category	Time	Outside	ID
0.0237504	µm^3	Surface	1	Class B	1
0.346718	µm^3	Surface	1	Class B	4
0.0124712	µm^3	Surface	1	Class B	6
0.232093	µm^3	Surface	1	Class B	7
0.256853	µm^3	Surface	1	Class B	8
0.133057	µm^3	Surface	1	Class C	9
0.0805122	µm^3	Surface	1	Class B	10
0.158917	µm^3	Surface	1	Class C	13
0.0266848	µm^3	Surface	1	Class C	15
0.307472	µm^3	Surface	1	Class C	17
0.269049	µm^3	Surface	1	Class C	20
0.719571	µm^3	Surface	1	Class C	24
0.0120127	µm^3	Surface	1	Class C	26
0.0298943	µm^3	Surface	1	Class C	29
0.029069	µm^3	Surface	1	Class C	30
0.0113708	µm^3	Surface	1	Class C	31
0.0294358	µm^3	Surface	1	Class B	33
0.110499	µm^3	Surface	1	Class C	35
0.0563037	µm^3	Surface	1	Class C	37
0.0206325	µm^3	Surface	1	Class B	38
0.0370467	µm^3	Surface	1	Class B	41
0.0197154	µm^3	Surface	1	Class C	44
0.260795	µm^3	Surface	1	Class C	45
0.0142136	µm^3	Surface	1	Class C	50
0.0135716	µm^3	Surface	1	Class C	51
0.0175148	µm^3	Surface	1	Class C	57
0.112882	µm^3	Surface	1	Class C	59
0.0164144	µm^3	Surface	1	Class C	62
2.19337	µm^3	Surface	1	Class C	63
0.0479591	µm^3	Surface	1	Class C	70
0.0373217	µm^3	Surface	1	Class C	71
0.364416	µm^3	Surface	1	Class C	72
0.0166894	µm^3	Surface	1	Class C	73
0.0745519	µm^3	Surface	1	Class C	75
0.0513524	µm^3	Surface	1	Class C	76
0.29454	µm^3	Surface	1	Class B	84
0.0107288	µm^3	Surface	1	Class B	85
0.065199	µm^3	Surface	1	Class B	88
0.0118293	µm^3	Surface	1	Class B	91
0.017148	µm^3	Surface	1	Class C	93
0.011646	µm^3	Surface	1	Class B	94
0.219623	µm^3	Surface	1	Class B	96
0.193671	µm^3	Surface	1	Class C	98
0.0320952	µm^3	Surface	1	Class B	101
0.17799	µm^3	Surface	1	Class B	102
0.0170562	µm^3	Surface	1	Class C	104
0.0370469	µm^3	Surface	1	Class C	105
0.0447495	µm^3	Surface	1	Class B	106
0.0649239	µm^3	Surface	1	Class C	109
0.0243923	µm^3	Surface	1	Class B	110
0.0210911	µm^3	Surface	1	Class C	114
0.0112791	µm^3	Surface	1	Class B	117
0.010087	µm^3	Surface	1	Class C	120
0.0223748	µm^3	Surface	1	Class B	121
0.0393394	µm^3	Surface	1	Class C	123
0.0705171	µm^3	Surface	1	Class B	131
0.01403	µm^3	Surface	1	Class B	135
0.112241	µm^3	Surface	1	Class C	136
0.0239336	µm^3	Surface	1	Class B	140
0.0140301	µm^3	Surface	1	Class B	141
0.417877	µm^3	Surface	1	Class B	142
0.0228335	µm^3	Surface	1	Class B	144
0.26804	µm^3	Surface	1	Class B	148
0.773673	µm^3	Surface	1	Class B	150
0.343233	µm^3	Surface	1	Class B	151
0.0176064	µm^3	Surface	1	Class C	154
0.0281517	µm^3	Surface	1	Class B	157
0.430532	µm^3	Surface	1	Class B	162
0.408616	µm^3	Surface	1	Class B	163
0.0450249	µm^3	Surface	1	Class B	164
0.0246674	µm^3	Surface	1	Class B	167
0.0157725	µm^3	Surface	1	Class C	169
0.837956	µm^3	Surface	1	Class B	171
0.0135717	µm^3	Surface	1	Class B	172
0.116459	µm^3	Surface	1	Class B	175
0.0135716	µm^3	Surface	1	Class C	177
0.0441995	µm^3	Surface	1	Class C	178
0.253459	µm^3	Surface	1	Class C	180
0.0266849	µm^3	Surface	1	Class B	184
0.169921	µm^3	Surface	1	Class B	186
0.23787	µm^3	Surface	1	Class C	187
0.0481428	µm^3	Surface	1	Class B	189
0.022925	µm^3	Surface	1	Class C	191
24.3236	µm^3	Surface	1	Class B	196
0.53076	µm^3	Surface	1	Class B	197
0.0341124	µm^3	Surface	1	Class C	198
0.0564875	µm^3	Surface	1	Class B	205
0.0162309	µm^3	Surface	1	Class C	207
0.0254925	µm^3	Surface	1	Class C	209
0.0135715	µm^3	Surface	1	Class C	212
0.2044	µm^3	Surface	1	Class B	213
0.241171	µm^3	Surface	1	Class C	214
0.305453	µm^3	Surface	1	Class B	215
0.196422	µm^3	Surface	1	Class B	216
0.0792288	µm^3	Surface	1	Class C	219
0.0256761	µm^3	Surface	1	Class B	220
0.0465837	µm^3	Surface	1	Class C	221
0.102429	µm^3	Surface	1	Class C	222
0.134799	µm^3	Surface	1	Class C	223
0.0567623	µm^3	Surface	1	Class C	224
0.0651072	µm^3	Surface	1	Class C	225
0.106005	µm^3	Surface	1	Class B	226
0.0355795	µm^3	Surface	1	Class C	227
0.0663907	µm^3	Surface	1	Class C	228
0.242913	µm^3	Surface	1	Class C	229
0.0910581	µm^3	Surface	1	Class C	230
0.0168728	µm^3	Surface	1	Class C	231
0.345617	µm^3	Surface	1	Class C	232
0.0791374	µm^3	Surface	1	Class C	233
0.011921	µm^3	Surface	1	Class B	239
0.0297108	µm^3	Surface	1	Class C	240
0.0863813	µm^3	Surface	1	Class C	241
0.711685	µm^3	Surface	1	Class C	243
0.0119211	µm^3	Surface	1	Class B	244
2.29443	µm^3	Surface	1	Class C	250
0.0981189	µm^3	Surface	1	Class B	253
0.698847	µm^3	Surface	1	Class C	254
0.0564871	µm^3	Surface	1	Class C	255
0.0836302	µm^3	Surface	1	Class B	256
7.32786	µm^3	Surface	1	Class C	257
0.0961935	µm^3	Surface	1	Class C	259
0.021366	µm^3	Surface	1	Class B	263
8.94193	µm^3	Surface	1	Class C	264
0.104629	µm^3	Surface	1	Class B	267
0.21302	µm^3	Surface	1	Class B	270
0.840432	µm^3	Surface	1	Class C	271
0.680966	µm^3	Surface	1	Class C	275
0.222006	µm^3	Surface	1	Class B	276
0.26107	µm^3	Surface	1	Class C	277
0.0111874	µm^3	Surface	1	Class A	278
0.289131	µm^3	Surface	1	Class B	280
0.0219162	µm^3	Surface	1	Class C	282
0.0119211	µm^3	Surface	1	Class C	283
0.122787	µm^3	Surface	1	Class B	284
0.0100869	µm^3	Surface	1	Class B	285
0.0270514	µm^3	Surface	1	Class B	287
0.0107288	µm^3	Surface	1	Class B	290
0.0231083	µm^3	Surface	1	Class B	291
0.0785869	µm^3	Surface	1	Class B	292
0.0430989	µm^3	Surface	1	Class B	293
0.156991	µm^3	Surface	1	Class B	296
0.232276	µm^3	Surface	1	Class A	297
0.0870231	µm^3	Surface	1	Class B	298
0.0947261	µm^3	Surface	1	Class B	299
0.0102704	µm^3	Surface	1	Class B	300
0.102429	µm^3	Surface	1	Class B	303
0.2287	µm^3	Surface	1	Class B	304
0.0928921	µm^3	Surface	1	Class B	306
0.0141218	µm^3	Surface	1	Class A	307
0.0112792	µm^3	Surface	1	Class B	310
0.0286103	µm^3	Surface	1	Class B	311
0.0157724	µm^3	Surface	1	Class A	313
0.0929837	µm^3	Surface	1	Class A	316
0.117468	µm^3	Surface	1	Class B	319
0.11976	µm^3	Surface	1	Class B	320
0.0160475	µm^3	Surface	1	Class A	322
0.0132965	µm^3	Surface	1	Class A	323
0.791188	µm^3	Surface	1	Class B	324
0.0429156	µm^3	Surface	1	Class A	325
0.901687	µm^3	Surface	1	Class B	328
0.0352129	µm^3	Surface	1	Class B	331
0.0151306	µm^3	Surface	1	Class B	332
0.0479591	µm^3	Surface	1	Class A	333
0.018065	µm^3	Surface	1	Class B	334
0.0540114	µm^3	Surface	1	Class A	335
0.0219164	µm^3	Surface	1	Class A	338
0.0178816	µm^3	Surface	1	Class B	343
0.0261345	µm^3	Surface	1	Class A	344
0.0124712	µm^3	Surface	1	Class B	346
0.0360381	µm^3	Surface	1	Class A	347
0.0180649	µm^3	Surface	1	Class A	351
0.0870232	µm^3	Surface	1	Class B	352
0.0468586	µm^3	Surface	1	Class A	359
0.0529109	µm^3	Surface	1	Class A	362
0.048968	µm^3	Surface	1	Class B	363
0.0142136	µm^3	Surface	1	Class B	365
0.0115542	µm^3	Surface	1	Class A	366
0.0746439	µm^3	Surface	1	Class A	367
0.0196238	µm^3	Surface	1	Class A	368
0.0585964	µm^3	Surface	1	Class A	372
0.0528189	µm^3	Surface	1	Class B	374
0.0234753	µm^3	Surface	1	Class A	375
0.0336539	µm^3	Surface	1	Class A	376
0.011921	µm^3	Surface	1	Class A	378
0.0494263	µm^3	Surface	1	Class A	380
0.0666658	µm^3	Surface	1	Class B	383
0.0156807	µm^3	Surface	1	Class A	386
0.117377	µm^3	Surface	1	Class B	388
0.0557536	µm^3	Surface	1	Class A	391
0.0124711	µm^3	Surface	1	Class B	395
0.104263	µm^3	Surface	1	Class A	396
0.0156808	µm^3	Surface	1	Class B	397
0.0179733	µm^3	Surface	1	Class B	398
0.110774	µm^3	Surface	1	Class A	400
0.140576	µm^3	Surface	1	Class A	401
0.0972021	µm^3	Surface	1	Class A	404
0.18606	µm^3	Surface	1	Class A	405
0.122236	µm^3	Surface	1	Class B	408
0.022008	µm^3	Surface	1	Class A	410
0.0161392	µm^3	Surface	1	Class A	412
0.0100871	µm^3	Surface	1	Class A	413
0.0231084	µm^3	Surface	1	Class A	414
0.0181566	µm^3	Surface	1	Class A	415
0.0185234	µm^3	Surface	1	Class A	416
0.0161392	µm^3	Surface	1	Class A	419
0.022925	µm^3	Surface	1	Class A	423
0.0723514	µm^3	Surface	1	Class A	425
0.236678	µm^3	Surface	1	Class A	427
0.138834	µm^3	Surface	1	Class B	428
0.0103621	µm^3	Surface	1	Class A	429
0.177898	µm^3	Surface	1	Class A	433
0.0143052	µm^3	Surface	1	Class A	435
0.011921	µm^3	Surface	1	Class A	437
0.0939925	µm^3	Surface	1	Class A	438
0.0142134	µm^3	Surface	1	Class B	440
0.0537361	µm^3	Surface	1	Class A	441
0.063548	µm^3	Surface	1	Class A	442
0.109123	µm^3	Surface	1	Class A	443
0.0140302	µm^3	Surface	1	Class A	444
0.189177	µm^3	Surface	1	Class A	445
0.0142135	µm^3	Surface	1	Class A	450
0.0294358	µm^3	Surface	1	Class A	455
0.0377804	µm^3	Surface	1	Class A	456
0.033929	µm^3	Surface	1	Class A	457
0.132874	µm^3	Surface	1	Class A	459
0.0288855	µm^3	Surface	1	Class A	460
0.156623	µm^3	Surface	1	Class B	461
0.0971102	µm^3	Surface	1	Class A	463
0.0135716	µm^3	Surface	1	Class A	464
0.026593	µm^3	Surface	1	Class A	466
0.0562122	µm^3	Surface	1	Class A	469
0.0198072	µm^3	Surface	1	Class A	471
0.0331039	µm^3	Surface	1	Class B	474
0.191836	µm^3	Surface	1	Class A	476
0.181016	µm^3	Surface	1	Class A	478
0.0157724	µm^3	Surface	1	Class A	479
0.0597886	µm^3	Surface	1	Class B	483
0.128839	µm^3	Surface	1	Class A	484
0.0157725	µm^3	Surface	1	Class A	485
0.0103621	µm^3	Surface	1	Class A	487
0.0485093	µm^3	Surface	1	Class A	490
0.0464002	µm^3	Surface	1	Class A	492
0.0218246	µm^3	Surface	1	Class A	498
0.0138468	µm^3	Surface	1	Class A	499
0.125446	µm^3	Surface	1	Class A	500
0.0684084	µm^3	Surface	1	Class A	501
0.173496	µm^3	Surface	1	Class A	503
0.0244839	µm^3	Surface	1	Class A	504
0.116459	µm^3	Surface	1	Class A	507
0.0729932	µm^3	Surface	1	Class A	508
0.0555703	µm^3	Surface	1	Class A	509
0.0158642	µm^3	Surface	1	Class A	510
0.0103622	µm^3	Surface	1	Class B	513
0.225399	µm^3	Surface	1	Class A	514
0.0174231	µm^3	Surface	1	Class A	516
0.185601	µm^3	Surface	1	Class A	517
0.0891326	µm^3	Surface	1	Class A	520
0.0143052	µm^3	Surface	1	Class A	523
0.0246674	µm^3	Surface	1	Class A	524
0.0163226	µm^3	Surface	1	Class B	525
0.0171479	µm^3	Surface	1	Class A	526
0.0160476	µm^3	Surface	1	Class A	528
0.0789539	µm^3	Surface	1	Class A	530
0.117009	µm^3	Surface	1	Class A	532
0.0135716	µm^3	Surface	1	Class A	533
0.0563954	µm^3	Surface	1	Class A	534
0.0331955	µm^3	Surface	1	Class B	535
0.369644	µm^3	Surface	1	Class A	536
0.0487843	µm^3	Surface	1	Class A	538
0.0120127	µm^3	Surface	1	Class A	539
0.0156807	µm^3	Surface	1	Class A	540
0.0230167	µm^3	Surface	1	Class A	541
0.0102704	µm^3	Surface	1	Class A	542
0.149379	µm^3	Surface	1	Class B	544
0.0178815	µm^3	Surface	1	Class A	546
0.0525441	µm^3	Surface	1	Class A	547
0.0559371	µm^3	Surface	1	Class A	552
0.0820717	µm^3	Surface	1	Class A	553
0.0715261	µm^3	Surface	1	Class A	554
0.0301694	µm^3	Surface	1	Class A	558
0.107931	µm^3	Surface	1	Class A	561
0.0704257	µm^3	Surface	1	Class A	563
0.0241172	µm^3	Surface	1	Class B	565
0.0916083	µm^3	Surface	1	Class A	566
0.141769	µm^3	Surface	1	Class A	569
0.176889	µm^3	Surface	1	Class A	571
0.0179732	µm^3	Surface	1	Class B	574
0.0270513	µm^3	Surface	1	Class B	575
0.113525	µm^3	Surface	1	Class A	576
0.0377803	µm^3	Surface	1	Class A	580
0.0480508	µm^3	Surface	1	Class A	581
0.0152222	µm^3	Surface	1	Class A	584
0.043099	µm^3	Surface	1	Class A	585
0.0502517	µm^3	Surface	1	Class A	586
0.0179731	µm^3	Surface	1	Class B	587
0.144978	µm^3	Surface	1	Class B	592
0.151397	µm^3	Surface	1	Class A	596
0.274367	µm^3	Surface	1	Class A	598
0.0102704	µm^3	Surface	1	Class B	599
0.0577709	µm^3	Surface	1	Class B	600
0.0139384	µm^3	Surface	1	Class A	601
0.339473	µm^3	Surface	1	Class B	605
2.94688	µm^3	Surface	1	Class B	606
0.0519939	µm^3	Surface	1	Class A	608
0.250158	µm^3	Surface	1	Class A	609
0.0118293	µm^3	Surface	1	Class A	614
0.0661159	µm^3	Surface	1	Class A	615
0.0497015	µm^3	Surface	1	Class A	619
0.22118	µm^3	Surface	1	Class A	624
1.01786	µm^3	Surface	1	Class B	626
0.0286104	µm^3	Surface	1	Class A	627
0.128839	µm^3	Surface	1	Class A	631
0.429065	µm^3	Surface	1	Class A	632
0.100228	µm^3	Surface	1	Class B	635
0.080421	µm^3	Surface	1	Class A	636
0.150572	µm^3	Surface	1	Class A	637
0.0236586	µm^3	Surface	1	Class A	642
0.0929838	µm^3	Surface	1	Class A	643
0.141127	µm^3	Surface	1	Class A	644
0.0546533	µm^3	Surface	1	Class A	647
0.0184318	µm^3	Surface	1	Class A	651
0.0380556	µm^3	Surface	1	Class A	654
0.022008	µm^3	Surface	1	Class A	657
0.0931673	µm^3	Surface	1	Class A	661
0.0322784	µm^3	Surface	1	Class A	663
26.6076	µm^3	Surface	1	Class B	664
0.0218246	µm^3	Surface	1	Class A	665
0.220813	µm^3	Surface	1	Class A	667
0.0506185	µm^3	Surface	1	Class A	670
0.135991	µm^3	Surface	1	Class A	671
0.340298	µm^3	Surface	1	Class A	674
0.0331955	µm^3	Surface	1	Class A	678
0.0594217	µm^3	Surface	1	Class A	679
0.0342041	µm^3	Surface	1	Class A	680
0.0101787	µm^3	Surface	1	Class A	692
0.15534	µm^3	Surface	1	Class A	699
0.544515	µm^3	Surface	1	Class A	706
0.0168728	µm^3	Surface	1	Class A	710
0.0134799	µm^3	Surface	1	Class A	712
0.0172396	µm^3	Surface	1	Class A	713
0.0448413	µm^3	Surface	1	Class A	717
0.126913	µm^3	Surface	1	Class A	718
0.0253092	µm^3	Surface	1	Class A	722
0.0102704	µm^3	Surface	1	Class A	725
0.212378	µm^3	Surface	1	Class A	731
0.0103622	µm^3	Surface	1	Class A	733
0.028152	µm^3	Surface	1	Class A	736
0.0363132	µm^3	Surface	1	Class A	738
0.383858	µm^3	Surface	1	Class A	741
0.026593	µm^3	Surface	1	Class A	746
0.382023	µm^3	Surface	1	Class A	747
0.0372302	µm^3	Surface	1	Class A	748
0.0357631	µm^3	Surface	1	Class A	750
0.240988	µm^3	Surface	1	Class A	751
0.587981	µm^3	Surface	1	Class A	754
0.0364966	µm^3	Surface	1	Class A	755
0.0268681	µm^3	Surface	1	Class A	756
1.14057	µm^3	Surface	1	Class A	760
0.0156807	µm^3	Surface	1	Class A	767
0.0755609	µm^3	Surface	1	Class A	770
3.21904	µm^3	Surface	1	Class A	771
0.760559	µm^3	Surface	1	Class A	772
0.0227416	µm^3	Surface	1	Class A	773
0.314715	µm^3	Surface	1	Class A	778
0.519848	µm^3	Surface	1	Class A	783
0.498299	µm^3	Surface	1	Class A	784
1.63593	µm^3	Surface	1	Class A	786
0.0585046	µm^3	Surface	1	Class A	787
0.0604304	µm^3	Surface	1	Class A	788
0.326452	µm^3	Surface	1	Class A	789
0.042182	µm^3	Surface	1	Class A	790
0.106831	µm^3	Surface	1	Class A	791
0.0446579	µm^3	Surface	1	Class A	793
0.011921	µm^3	Surface	1	Class A	795
0.0372302	µm^3	Surface	1	Class A	796
2.08627	µm^3	Surface	1	Class A	797
0.0104538	µm^3	Surface	1	Class A	800
0.0267764	µm^3	Surface	1	Class A	802
2.79777	µm^3	Surface	1	Class A	803
0.019257	µm^3	Surface	1	Class A	805
0.0218246	µm^3	Surface	1	Class A	810
0.127555	µm^3	Surface	1	Class A	811
0.0235669	µm^3	Surface	1	Class A	812
0.019899	µm^3	Surface	1	Class A	813
0.0674912	µm^3	Surface	1	Class A	816
0.0557536	µm^3	Surface	1	Class A	818
0.0359465	µm^3	Surface	1	Class A	819
0.0198989	µm^3	Surface	1	Class A	820
0.0510769	µm^3	Surface	1	Class A	821
0.162034	µm^3	Surface	1	Class A	822
0.0720763	µm^3	Surface	1	Class A	824
0.281794	µm^3	Surface	1	Class A	826
0.05071	µm^3	Surface	1	Class A	827
0.055937	µm^3	Surface	1	Class A	828
0.0165977	µm^3	Surface	1	Class A	829
0.0105455	µm^3	Surface	1	Class A	830
0.019899	µm^3	Surface	1	Class A	832
0.0963768	µm^3	Surface	1	Class A	833
0.0466753	µm^3	Surface	1	Class A	834
0.297933	µm^3	Surface	1	Class A	836
0.0828969	µm^3	Surface	1	Class A	837
0.0135717	µm^3	Surface	1	Class A	839
0.0336539	µm^3	Surface	1	Class A	844
0.135991	µm^3	Surface	1	Class A	846
0.0242088	µm^3	Surface	1	Class A	847
0.0790457	µm^3	Surface	1	Class A	848
0.010087	µm^3	Surface	1	Class A	849
2.1302	µm^3	Surface	1	Class A	850
0.0298942	µm^3	Surface	1	Class A	851
0.0218246	µm^3	Surface	1	Class A	852
0.0234752	µm^3	Surface	1	Class A	853
0.295915	µm^3	Surface	1	Class A	854
0.0164143	µm^3	Surface	1	Class A	859
0.183675	µm^3	Surface	1	Class A	860
0.0175147	µm^3	Surface	1	Class A	861
0.0138467	µm^3	Surface	1	Class A	862
0.428331	µm^3	Surface	1	Class A	863
0.0723512	µm^3	Surface	1	Class A	869
0.0343874	µm^3	Surface	1	Class A	870
0.194037	µm^3	Surface	1	Class A	873
0.0336539	µm^3	Surface	1	Class A	874
0.0341124	µm^3	Surface	1	Class A	875
0.0485094	µm^3	Surface	1	Class A	878
0.145436	µm^3	Surface	1	Class A	879
0.0860148	µm^3	Surface	1	Class A	880
0.0209993	µm^3	Surface	1	Class A	887
0.0550202	µm^3	Surface	1	Class A	888
0.148004	µm^3	Surface	1	Class A	891
0.02751	µm^3	Surface	1	Class A	894
0.0408065	µm^3	Surface	1	Class A	897
0.053186	µm^3	Surface	1	Class A	898
0.017423	µm^3	Surface	1	Class A	900
0.0184318	µm^3	Surface	1	Class A	901
0.939743	µm^3	Surface	1	Class A	904
0.0338373	µm^3	Surface	1	Class A	906
0.0582295	µm^3	Surface	1	Class A	909
0.148738	µm^3	Surface	1	Class A	910
0.518839	µm^3	Surface	1	Class A	912
0.0615307	µm^3	Surface	1	Class A	913
0.0145803	µm^3	Surface	1	Class A	914
0.259878	µm^3	Surface	1	Class A	915
0.0100871	µm^3	Surface	1	Class A	917
0.29179	µm^3	Surface	1	Class A	918
0.455657	µm^3	Surface	1	Class A	920
0.0160475	µm^3	Surface	1	Class A	921
0.0574959	µm^3	Surface	1	Class A	925
0.17909	µm^3	Surface	1	Class A	926
0.0133883	µm^3	Surface	1	Class A	929
0.040348	µm^3	Surface	1	Class A	933
0.0665742	µm^3	Surface	1	Class A	935
0.0383307	µm^3	Surface	1	Class A	936
0.121594	µm^3	Surface	1	Class A	938
0.346351	µm^3	Surface	1	Class A	942
0.0102704	µm^3	Surface	1	Class A	943
0.0358549	µm^3	Surface	1	Class A	945
0.0280602	µm^3	Surface	1	Class A	947
0.0560288	µm^3	Surface	1	Class A	948
0.90783	µm^3	Surface	1	Class A	951
0.747173	µm^3	Surface	1	Class A	955
0.0125629	µm^3	Surface	1	Class A	957
0.0232001	µm^3	Surface	1	Class A	960
0.0390643	µm^3	Surface	1	Class A	961
0.0429156	µm^3	Surface	1	Class A	962
0.0729931	µm^3	Surface	1	Class A	963
0.132048	µm^3	Surface	1	Class A	966
0.127646	µm^3	Surface	1	Class A	967
0.280052	µm^3	Surface	1	Class A	968
0.363316	µm^3	Surface	1	Class A	969
0.025676	µm^3	Surface	1	Class A	972
0.0320033	µm^3	Surface	1	Class A	978
0.0156807	µm^3	Surface	1	Class A	979
0.0124712	µm^3	Surface	1	Class A	982
0.017423	µm^3	Surface	1	Class A	984
0.134616	µm^3	Surface	1	Class A	985
0.0543782	µm^3	Surface	1	Class A	986
0.410541	µm^3	Surface	1	Class A	987
0.0178815	µm^3	Surface	1	Class A	990
0.0252175	µm^3	Surface	1	Class A	991
0.294266	µm^3	Surface	1	Class A	992
0.0604304	µm^3	Surface	1	Class A	995
0.0894993	µm^3	Surface	1	Class A	997
0.0163226	µm^3	Surface	1	Class A	1000
0.167078	µm^3	Surface	1	Class A	1002
0.0764778	µm^3	Surface	1	Class A	1003
0.0503433	µm^3	Surface	1	Class A	1005
0.0285187	µm^3	Surface	1	Class A	1006
0.162125	µm^3	Surface	1	Class A	1007
0.139292	µm^3	Surface	1	Class A	1008
0.011921	µm^3	Surface	1	Class A	1009
0.0432823	µm^3	Surface	1	Class A	1011
0.0332871	µm^3	Surface	1	Class A	1012
0.0254009	µm^3	Surface	1	Class A	1015
0.0141218	µm^3	Surface	1	Class A	1016
0.666843	µm^3	Surface	1	Class A	1019
0.0160475	µm^3	Surface	1	Class A	1022
0.058413	µm^3	Surface	1	Class A	1023
0.0185234	µm^3	Surface	1	Class A	1025
0.0181566	µm^3	Surface	1	Class A	1026
1.05749	µm^3	Surface	1	Class A	1027
0.0226499	µm^3	Surface	1	Class A	1029
0.0664826	µm^3	Surface	1	Class A	1030
0.159466	µm^3	Surface	1	Class A	1032
0.0852812	µm^3	Surface	1	Class A	1034
0.337365	µm^3	Surface	1	Class A	1039
0.0124712	µm^3	Surface	1	Class A	1050
0.0145804	µm^3	Surface	1	Class A	1051
0.0272349	µm^3	Surface	1	Class A	1052
0.015589	µm^3	Surface	1	Class A	1056
0.0471338	µm^3	Surface	1	Class A	1061
0.22815	µm^3	Surface	1	Class A	1062
0.0296191	µm^3	Surface	1	Class A	1063
0.0156807	µm^3	Surface	1	Class A	1064
0.0970187	µm^3	Surface	1	Class A	1066
0.35433	µm^3	Surface	1	Class A	1068
0.0102704	µm^3	Surface	1	Class A	1071
0.133974	µm^3	Surface	1	Class A	1072
0.155982	µm^3	Surface	1	Class A	1076
0.317099	µm^3	Surface	1	Class A	1077
0.190003	µm^3	Surface	1	Class A	1078
0.435025	µm^3	Surface	1	Class A	1079
0.088674	µm^3	Surface	1	Class A	1083
0.0355796	µm^3	Surface	1	Class A	1085
0.0152222	µm^3	Surface	1	Class A	1088
0.0260428	µm^3	Surface	1	Class A	1089
0.247498	µm^3	Surface	1	Class A	1091
0.0607054	µm^3	Surface	1	Class A	1098
0.15589	µm^3	Surface	1	Class A	1102
0.974588	µm^3	Surface	1	Class A	1103
0.0755607	µm^3	Surface	1	Class A	1105
0.0552951	µm^3	Surface	1	Class A	1108
0.0198989	µm^3	Surface	1	Class A	1113
0.192571	µm^3	Surface	1	Class A	1114
0.0117376	µm^3	Surface	1	Class A	1115
0.235669	µm^3	Surface	1	Class A	1116
0.423746	µm^3	Surface	1	Class A	1117
0.130214	µm^3	Surface	1	Class A	1122
0.0417236	µm^3	Surface	1	Class A	1123
0.0561205	µm^3	Surface	1	Class A	1124
0.0445662	µm^3	Surface	1	Class A	1125
0.0460335	µm^3	Surface	1	Class A	1128
2.19961	µm^3	Surface	1	Class A	1130
0.0628146	µm^3	Surface	1	Class A	1132
0.0164143	µm^3	Surface	1	Class A	1133
0.0898661	µm^3	Surface	1	Class A	1136
0.481059	µm^3	Surface	1	Class A	1141
0.013755	µm^3	Surface	1	Class A	1146
0.0976606	µm^3	Surface	1	Class A	1147
0.342041	µm^3	Surface	1	Class A	1150
0.15103	µm^3	Surface	1	Class A	1152
0.424114	µm^3	Surface	1	Class A	1156
0.095185	µm^3	Surface	1	Class A	1158
0.03668	µm^3	Surface	1	Class A	1159
0.223657	µm^3	Surface	1	Class A	1160
0.217329	µm^3	Surface	1	Class A	1163
0.0654738	µm^3	Surface	1	Class A	1167
0.667118	µm^3	Surface	1	Class A	1168
0.0581378	µm^3	Surface	1	Class A	1169
0.79339	µm^3	Surface	1	Class A	1170
0.0555702	µm^3	Surface	1	Class A	1171
0.247865	µm^3	Surface	1	Class A	1174
0.517556	µm^3	Surface	1	Class A	1176
0.0253093	µm^3	Surface	1	Class A	1177
0.0359463	µm^3	Surface	1	Class A	1178
0.0389726	µm^3	Surface	1	Class A	1185
0.0107289	µm^3	Surface	1	Class A	1188
0.0138468	µm^3	Surface	1	Class A	1189
0.0140302	µm^3	Surface	1	Class A	1190
0.0162309	µm^3	Surface	1	Class A	1196
0.166619	µm^3	Surface	1	Class A	1197
1.52653	µm^3	Surface	1	Class A	1202
0.0152223	µm^3	Surface	1	Class A	1204
0.0410816	µm^3	Surface	1	Class A	1205
0.11976	µm^3	Surface	1	Class A	1214
0.0218246	µm^3	Surface	1	Class A	1216
0.0286105	µm^3	Surface	1	Class A	1217
0.0196239	µm^3	Surface	1	Class A	1227
0.011921	µm^3	Surface	1	Class A	1228
0.754692	µm^3	Surface	1	Class A	1231
0.0220997	µm^3	Surface	1	Class A	1233
0.305361	µm^3	Surface	1	Class A	1235
0.0263179	µm^3	Surface	1	Class A	1236
0.250433	µm^3	Surface	1	Class A	1238
0.0174231	µm^3	Surface	1	Class A	1239
0.0364968	µm^3	Surface	1	Class A	1240
0.0239337	µm^3	Surface	1	Class A	1247
0.946711	µm^3	Surface	1	Class A	1248
0.0474089	µm^3	Surface	1	Class A	1249
0.058688	µm^3	Surface	1	Class A	1250
0.0315449	µm^3	Surface	1	Class A	1252
0.0273267	µm^3	Surface	1	Class A	1255
0.0102704	µm^3	Surface	1	Class A	1258
0.0368636	µm^3	Surface	1	Class A	1265
0.0102704	µm^3	Surface	1	Class A	1266
0.696096	µm^3	Surface	1	Class A	1267
0.0102704	µm^3	Surface	1	Class A	1269
0.0612556	µm^3	Surface	1	Class A	1271
0.0126546	µm^3	Surface	1	Class A	1272
0.0529109	µm^3	Surface	1	Class A	1275
0.0738186	µm^3	Surface	1	Class A	1276
0.0103622	µm^3	Surface	1	Class A	1277
0.166619	µm^3	Surface	1	Class A	1279
0.0478676	µm^3	Surface	1	Class A	1284
0.0930756	µm^3	Surface	1	Class A	1288
0.444929	µm^3	Surface	1	Class A	1289
3.17539	µm^3	Surface	1	Class A	1290
0.24704	µm^3	Surface	1	Class A	1293
0.0124713	µm^3	Surface	1	Class A	1294
0.137092	µm^3	Surface	1	Class A	1296
0.0415401	µm^3	Surface	1	Class A	1298
0.0340208	µm^3	Surface	1	Class A	1299
0.301144	µm^3	Surface	1	Class A	1300
0.250433	µm^3	Surface	1	Class A	1301
0.0358547	µm^3	Surface	1	Class A	1302
0.0832638	µm^3	Surface	1	Class A	1310
0.011921	µm^3	Surface	1	Class A	1311
0.0185234	µm^3	Surface	1	Class A	1312
0.067308	µm^3	Surface	1	Class A	1315
0.0142136	µm^3	Surface	1	Class A	1316
0.0344792	µm^3	Surface	1	Class A	1318
0.0198989	µm^3	Surface	1	Class A	1320
0.0124712	µm^3	Surface	1	Class A	1322
0.0142136	µm^3	Surface	1	Class A	1323
0.41476	µm^3	Surface	1	Class A	1324
0.0519022	µm^3	Surface	1	Class A	1325
0.0145803	µm^3	Surface	1	Class A	1326
0.0150388	µm^3	Surface	1	Class A	1331
0.0610723	µm^3	Surface	1	Class A	1333
0.100687	µm^3	Surface	1	Class A	1334
0.0286104	µm^3	Surface	1	Class A	1336
0.0358548	µm^3	Surface	1	Class A	1337
0.0139384	µm^3	Surface	1	Class A	1339
0.0258595	µm^3	Surface	1	Class A	1340
0.0373219	µm^3	Surface	1	Class A	1343
0.0872068	µm^3	Surface	1	Class A	1344
0.0112791	µm^3	Surface	1	Class A	1345
0.0142135	µm^3	Surface	1	Class A	1349
0.0193487	µm^3	Surface	1	Class A	1353
0.069417	µm^3	Surface	1	Class A	1354
0.244839	µm^3	Surface	1	Class A	1355
0.0222831	µm^3	Surface	1	Class A	1357
0.0271433	µm^3	Surface	1	Class A	1360
0.0101787	µm^3	Surface	1	Class A	1361
0.0102704	µm^3	Surface	1	Class A	1363
0.15534	µm^3	Surface	1	Class A	1365
0.0188902	µm^3	Surface	1	Class A	1367
0.0817966	µm^3	Surface	1	Class A	1369
0.0591466	µm^3	Surface	1	Class A	1370
0.0214578	µm^3	Surface	1	Class A	1374
0.492246	µm^3	Surface	1	Class A	1378
0.0102704	µm^3	Surface	1	Class A	1379
1.42447	µm^3	Surface	1	Class A	1383
1.10095	µm^3	Surface	1	Class A	1384
0.0214578	µm^3	Surface	1	Class A	1385
0.193212	µm^3	Surface	1	Class A	1387
0.055662	µm^3	Surface	1	Class A	1388
0.0298942	µm^3	Surface	1	Class A	1390
0.0249423	µm^3	Surface	1	Class A	1393
0.181016	µm^3	Surface	1	Class A	1395
0.151397	µm^3	Surface	1	Class A	1397
0.0439244	µm^3	Surface	1	Class A	1398
0.0358547	µm^3	Surface	1	Class A	1399
0.0124712	µm^3	Surface	1	Class A	1400
0.367992	µm^3	Surface	1	Class A	1401
0.0437409	µm^3	Surface	1	Class A	1403
0.0180649	µm^3	Surface	1	Class A	1404
0.0625394	µm^3	Surface	1	Class A	1405
0.0127463	µm^3	Surface	1	Class A	1406
0.0631813	µm^3	Surface	1	Class A	1410
0.0249424	µm^3	Surface	1	Class A	1414
0.0138467	µm^3	Surface	1	Class A	1418
0.379546	µm^3	Surface	1	Class A	1419
0.0158641	µm^3	Surface	1	Class A	1420
0.088032	µm^3	Surface	1	Class A	1423
1.30517	µm^3	Surface	1	Class A	1424
0.361023	µm^3	Surface	1	Class A	1425
0.0342958	µm^3	Surface	1	Class A	1427
0.0264096	µm^3	Surface	1	Class A	1430
0.043099	µm^3	Surface	1	Class A	1433
4.46992	µm^3	Surface	1	Class A	1438
0.156899	µm^3	Surface	1	Class A	1442
0.0900493	µm^3	Surface	1	Class A	1444
0.012838	µm^3	Surface	1	Class A	1445
0.034846	µm^3	Surface	1	Class A	1446
0.0765696	µm^3	Surface	1	Class A	1449
0.63594	µm^3	Surface	1	Class A	1451
0.261162	µm^3	Surface	1	Class A	1454
0.184501	µm^3	Surface	1	Class A	1459
0.0336539	µm^3	Surface	1	Class A	1460
0.0102704	µm^3	Surface	1	Class A	1464
0.0231084	µm^3	Surface	1	Class A	1465
0.0242089	µm^3	Surface	1	Class A	1466
0.0793206	µm^3	Surface	1	Class A	1470
0.0788621	µm^3	Surface	1	Class A	1472
0.0378722	µm^3	Surface	1	Class A	1473
0.656939	µm^3	Surface	1	Class A	1475
0.0709758	µm^3	Surface	1	Class A	1477
0.0308113	µm^3	Surface	1	Class A	1478
0.0237503	µm^3	Surface	1	Class A	1480
0.42934	µm^3	Surface	1	Class A	1482
0.0220997	µm^3	Surface	1	Class A	1484
0.0143052	µm^3	Surface	1	Class A	1485
0.428056	µm^3	Surface	1	Class A	1487
0.0143969	µm^3	Surface	1	Class A	1489
0.0198072	µm^3	Surface	1	Class A	1492
0.0367717	µm^3	Surface	1	Class A	1493
0.0462169	µm^3	Surface	1	Class A	1495
0.0209076	µm^3	Surface	1	Class A	1499
0.162584	µm^3	Surface	1	Class A	1503
0.0279686	µm^3	Surface	1	Class A	1504
0.0141218	µm^3	Surface	1	Class A	1505
0.0190736	µm^3	Surface	1	Class A	1506
0.0223748	µm^3	Surface	1	Class A	1509
1.1358	µm^3	Surface	1	Class A	1516
0.0434659	µm^3	Surface	1	Class A	1520
0.0425488	µm^3	Surface	1	Class A	1524
0.0223748	µm^3	Surface	1	Class A	1525
0.0173313	µm^3	Surface	1	Class A	1526
0.0526359	µm^3	Surface	1	Class A	1527
0.0139384	µm^3	Surface	1	Class A	1528
0.125812	µm^3	Surface	1	Class A	1530
0.184592	µm^3	Surface	1	Class A	1531
0.0198073	µm^3	Surface	1	Class A	1533
0.0121961	µm^3	Surface	1	Class A	1534
0.699213	µm^3	Surface	1	Class A	1535
0.0124712	µm^3	Surface	1	Class A	1539
0.188077	µm^3	Surface	1	Class A	1542
0.011921	µm^3	Surface	1	Class A	1543
0.0552952	µm^3	Surface	1	Class A	1545
0.044016	µm^3	Surface	1	Class A	1548
0.132782	µm^3	Surface	1	Class A	1551
0.0298943	µm^3	Surface	1	Class A	1556
0.102246	µm^3	Surface	1	Class A	1557
0.0622644	µm^3	Surface	1	Class A	1559
0.0596968	µm^3	Surface	1	Class A	1563
0.277943	µm^3	Surface	1	Class A	1565
0.017423	µm^3	Surface	1	Class A	1566
0.0567624	µm^3	Surface	1	Class A	1567
0.0119211	µm^3	Surface	1	Class A	1570
0.590733	µm^3	Surface	1	Class A	1574
0.360932	µm^3	Surface	1	Class A	1575
0.0121961	µm^3	Surface	1	Class A	1576
0.0195321	µm^3	Surface	1	Class A	1578
0.0460335	µm^3	Surface	1	Class A	1579
0.0413569	µm^3	Surface	1	Class A	1581
0.0477758	µm^3	Surface	1	Class A	1583
0.0416319	µm^3	Surface	1	Class A	1584
0.0386058	µm^3	Surface	1	Class A	1585
0.180557	µm^3	Surface	1	Class A	1586
0.0422738	µm^3	Surface	1	Class A	1587
0.0626311	µm^3	Surface	1	Class A	1588
0.046492	µm^3	Surface	1	Class A	1589
0.0185234	µm^3	Surface	1	Class A	1590
0.011921	µm^3	Surface	1	Class A	1592
0.0543781	µm^3	Surface	1	Class A	1593
0.0679498	µm^3	Surface	1	Class A	1594
0.0220997	µm^3	Surface	1	Class A	1595
0.0838139	µm^3	Surface	1	Class A	1596
0.0298942	µm^3	Surface	1	Class A	1599
0.0500683	µm^3	Surface	1	Class A	1600
0.0299859	µm^3	Surface	1	Class A	1603
0.0216413	µm^3	Surface	1	Class A	1604
0.0744605	µm^3	Surface	1	Class A	1605
0.184776	µm^3	Surface	1	Class A	1606
0.013755	µm^3	Surface	1	Class A	1607
0.0530027	µm^3	Surface	1	Class A	1608
0.0143052	µm^3	Surface	1	Class A	1609
0.182942	µm^3	Surface	1	Class A	1610
0.261345	µm^3	Surface	1	Class A	1611
0.0500682	µm^3	Surface	1	Class A	1614
0.031178	µm^3	Surface	1	Class A	1616
0.206692	µm^3	Surface	1	Class A	1617
0.121411	µm^3	Surface	1	Class A	1620
0.0223749	µm^3	Surface	1	Class A	1621
0.219989	µm^3	Surface	1	Class A	1622
0.106005	µm^3	Surface	1	Class A	1623
0.825118	µm^3	Surface	1	Class A	1625
0.02265	µm^3	Surface	1	Class A	1630
0.927363	µm^3	Surface	1	Class A	1631
0.0589631	µm^3	Surface	1	Class A	1634
0.0317282	µm^3	Surface	1	Class A	1636
0.349469	µm^3	Surface	1	Class A	1637
0.173955	µm^3	Surface	1	Class A	1641
0.508844	µm^3	Surface	1	Class A	1645
2.44886	µm^3	Surface	1	Class A	1647
0.0124712	µm^3	Surface	1	Class A	1649
0.0180649	µm^3	Surface	1	Class A	1650
0.0102704	µm^3	Surface	1	Class A	1652
0.0791372	µm^3	Surface	1	Class A	1656
1.0408	µm^3	Surface	1	Class A	1657
0.0121961	µm^3	Surface	1	Class A	1658
0.0102704	µm^3	Surface	1	Class A	1659
0.187893	µm^3	Surface	1	Class A	1660
0.0103621	µm^3	Surface	1	Class A	1661
0.0168728	µm^3	Surface	1	Class A	1662
0.0198073	µm^3	Surface	1	Class A	1663
0.0917917	µm^3	Surface	1	Class A	1664
0.0151305	µm^3	Surface	1	Class A	1665
0.162584	µm^3	Surface	1	Class A	1666
0.0119211	µm^3	Surface	1	Class A	1667
0.411092	µm^3	Surface	1	Class A	1670
0.017423	µm^3	Surface	1	Class A	1673
0.286196	µm^3	Surface	1	Class A	1674
0.0523607	µm^3	Surface	1	Class A	1676
0.049243	µm^3	Surface	1	Class A	1677
0.0149471	µm^3	Surface	1	Class A	1679
0.117651	µm^3	Surface	1	Class A	1680
0.285463	µm^3	Surface	1	Class A	1683
0.0398896	µm^3	Surface	1	Class A	1684
0.198989	µm^3	Surface	1	Class A	1685
0.194312	µm^3	Surface	1	Class A	1686
0.0317282	µm^3	Surface	1	Class A	1687
0.0353962	µm^3	Surface	1	Class A	1689
0.0133882	µm^3	Surface	1	Class A	1690
0.030261	µm^3	Surface	1	Class A	1692
0.0629979	µm^3	Surface	1	Class A	1693
0.0218246	µm^3	Surface	1	Class A	1694
1.36046	µm^3	Surface	1	Class A	1698
0.05933	µm^3	Surface	1	Class A	1701
0.0135716	µm^3	Surface	1	Class A	1702
0.365699	µm^3	Surface	1	Class A	1709
0.0123795	µm^3	Surface	1	Class A	1710
0.0335622	µm^3	Surface	1	Class A	1716
0.0379638	µm^3	Surface	1	Class A	1718
0.138926	µm^3	Surface	1	Class A	1721
0.615582	µm^3	Surface	1	Class A	1723
0.0590548	µm^3	Surface	1	Class A	1724
0.181933	µm^3	Surface	1	Class A	1728
0.0917001	µm^3	Surface	1	Class A	1729
0.0135716	µm^3	Surface	1	Class A	1733
0.0708842	µm^3	Surface	1	Class A	1734
0.0241171	µm^3	Surface	1	Class A	1735
0.0138467	µm^3	Surface	1	Class A	1737
0.12407	µm^3	Surface	1	Class A	1741
12.9395	µm^3	Surface	1	Class A	1742
0.0276018	µm^3	Surface	1	Class A	1743
0.0316366	µm^3	Surface	1	Class A	1745
