# Supplementary material for: Programmable artificial RNA condensates in mammalian cells
Source: Nat Nanotechnol. 2026 Apr 29;21(6):821–30. doi: 10.1038/s41565-026-02164-7 (PMC13293865; doi:10.1038/s41565-026-02164-7)
Supplement: Supplementary file 5 — Condensate volume and number quantification, as well as CCDFs, shown in Fig. 3. [file 41565_2026_2164_MOESM5_ESM.zip › Source Data Fig. 3/Condensate volume and number (Figure 3)/Condensate volume/10nt 5A Broccoli/outside/20250502_10ntABr_NucDFHBI40uM_20-40_sample2_3_1_outside.xls]

## Sheet: Detailed
Detailed
Volume	Unit	Category	Time	Outside	ID
0.0340207	µm^3	Surface	1	Class A	0
0.0425488	µm^3	Surface	1	Class A	3
0.153322	µm^3	Surface	1	Class A	5
0.0789539	µm^3	Surface	1	Class A	6
0.0397063	µm^3	Surface	1	Class A	7
0.0262263	µm^3	Surface	1	Class A	13
0.0652905	µm^3	Surface	1	Class A	15
0.014672	µm^3	Surface	1	Class A	17
0.0873901	µm^3	Surface	1	Class A	21
0.0631813	µm^3	Surface	1	Class A	24
0.0287938	µm^3	Surface	1	Class A	26
0.0864731	µm^3	Surface	1	Class A	28
0.0143052	µm^3	Surface	1	Class A	30
0.0296192	µm^3	Surface	1	Class A	31
0.0960102	µm^3	Surface	1	Class A	36
0.0254927	µm^3	Surface	1	Class A	37
0.14562	µm^3	Surface	1	Class A	38
0.0137551	µm^3	Surface	1	Class A	42
0.0156807	µm^3	Surface	1	Class A	43
0.0613474	µm^3	Surface	1	Class A	45
0.0163226	µm^3	Surface	1	Class A	49
0.0220081	µm^3	Surface	1	Class A	50
0.0165977	µm^3	Surface	1	Class A	51
0.0442911	µm^3	Surface	1	Class A	52
0.0599717	µm^3	Surface	1	Class A	53
0.0670327	µm^3	Surface	1	Class A	54
0.02751	µm^3	Surface	1	Class A	55
0.0284271	µm^3	Surface	1	Class A	58
0.0180649	µm^3	Surface	1	Class A	63
0.0714344	µm^3	Surface	1	Class A	65
0.0464003	µm^3	Surface	1	Class A	66
0.129939	µm^3	Surface	1	Class A	67
0.051627	µm^3	Surface	1	Class A	68
0.116734	µm^3	Surface	1	Class A	69
0.011004	µm^3	Surface	1	Class A	75
0.0297108	µm^3	Surface	1	Class A	76
0.0110957	µm^3	Surface	1	Class A	78
0.0116459	µm^3	Surface	1	Class A	80
0.118018	µm^3	Surface	1	Class A	81
0.0219163	µm^3	Surface	1	Class A	85
0.167811	µm^3	Surface	1	Class A	93
0.0523606	µm^3	Surface	1	Class A	94
0.0473173	µm^3	Surface	1	Class A	95
0.0121961	µm^3	Surface	1	Class A	106
0.0216412	µm^3	Surface	1	Class A	107
0.0243922	µm^3	Surface	1	Class A	114
0.132415	µm^3	Surface	1	Class A	116
0.0867483	µm^3	Surface	1	Class A	117
0.0102704	µm^3	Surface	1	Class A	119
0.0809711	µm^3	Surface	1	Class A	121
0.0175147	µm^3	Surface	1	Class A	125
0.0352128	µm^3	Surface	1	Class A	127
0.022925	µm^3	Surface	1	Class A	135
0.0503432	µm^3	Surface	1	Class A	137
0.0113708	µm^3	Surface	1	Class A	144
0.10142	µm^3	Surface	1	Class A	145
0.0433742	µm^3	Surface	1	Class A	153
0.0342041	µm^3	Surface	1	Class A	155
0.112241	µm^3	Surface	1	Class A	156
0.200548	µm^3	Surface	1	Class A	160
0.104171	µm^3	Surface	1	Class A	161
0.0723513	µm^3	Surface	1	Class A	163
0.0527275	µm^3	Surface	1	Class A	164
0.102521	µm^3	Surface	1	Class A	165
0.0130214	µm^3	Surface	1	Class A	172
0.0344792	µm^3	Surface	1	Class A	173
0.0102704	µm^3	Surface	1	Class A	174
0.0112791	µm^3	Surface	1	Class A	177
0.0198989	µm^3	Surface	1	Class A	187
0.0142135	µm^3	Surface	1	Class A	190
0.0140301	µm^3	Surface	1	Class A	193
0.0156807	µm^3	Surface	1	Class A	198
0.0160475	µm^3	Surface	1	Class A	199
0.0486928	µm^3	Surface	1	Class A	203
0.166894	µm^3	Surface	1	Class A	204
0.0452082	µm^3	Surface	1	Class A	205
0.0696003	µm^3	Surface	1	Class A	206
0.0139385	µm^3	Surface	1	Class A	211
0.0826219	µm^3	Surface	1	Class A	218
0.100778	µm^3	Surface	1	Class A	219
0.0156807	µm^3	Surface	1	Class A	221
0.258136	µm^3	Surface	1	Class A	222
0.0151305	µm^3	Surface	1	Class A	223
0.0391559	µm^3	Surface	1	Class A	229
0.0337456	µm^3	Surface	1	Class A	230
0.142593	µm^3	Surface	1	Class A	232
0.458409	µm^3	Surface	1	Class A	236
0.0271432	µm^3	Surface	1	Class A	238
0.0454833	µm^3	Surface	1	Class A	241
0.0460335	µm^3	Surface	1	Class A	243
0.0505268	µm^3	Surface	1	Class A	244
0.0257677	µm^3	Surface	1	Class A	246
0.0417236	µm^3	Surface	1	Class A	249
0.0658407	µm^3	Surface	1	Class A	259
0.182575	µm^3	Surface	1	Class A	260
0.154698	µm^3	Surface	1	Class A	261
0.0397062	µm^3	Surface	1	Class A	264
0.0301694	µm^3	Surface	1	Class A	267
0.0103621	µm^3	Surface	1	Class A	268
0.016506	µm^3	Surface	1	Class A	270
0.0478674	µm^3	Surface	1	Class A	272
0.0179732	µm^3	Surface	1	Class A	276
0.0209076	µm^3	Surface	1	Class A	283
0.0331955	µm^3	Surface	1	Class A	284
0.0157724	µm^3	Surface	1	Class A	292
0.135166	µm^3	Surface	1	Class A	294
0.0134799	µm^3	Surface	1	Class A	297
0.0113708	µm^3	Surface	1	Class A	302
0.0169645	µm^3	Surface	1	Class A	305
0.0466753	µm^3	Surface	1	Class A	306
0.0586881	µm^3	Surface	1	Class A	309
0.022925	µm^3	Surface	1	Class A	312
0.162676	µm^3	Surface	1	Class A	313
0.183859	µm^3	Surface	1	Class A	315
0.332963	µm^3	Surface	1	Class A	317
0.226683	µm^3	Surface	1	Class A	322
0.0255843	µm^3	Surface	1	Class A	323
0.120311	µm^3	Surface	1	Class A	325
0.117835	µm^3	Surface	1	Class A	333
0.0266848	µm^3	Surface	1	Class A	337
0.020174	µm^3	Surface	1	Class A	338
0.0270515	µm^3	Surface	1	Class A	341
0.062998	µm^3	Surface	1	Class A	342
0.0248507	µm^3	Surface	1	Class A	343
0.0161392	µm^3	Surface	1	Class A	348
0.119302	µm^3	Surface	1	Class A	349
0.010087	µm^3	Surface	1	Class A	350
0.0266847	µm^3	Surface	1	Class A	351
0.0331956	µm^3	Surface	1	Class A	353
0.310588	µm^3	Surface	1	Class A	357
0.160475	µm^3	Surface	1	Class A	359
0.0309947	µm^3	Surface	1	Class A	365
0.041907	µm^3	Surface	1	Class A	367
0.470422	µm^3	Surface	1	Class A	372
0.010087	µm^3	Surface	1	Class A	383
0.0145803	µm^3	Surface	1	Class A	386
0.193304	µm^3	Surface	1	Class A	388
0.011921	µm^3	Surface	1	Class A	389
0.0346626	µm^3	Surface	1	Class A	391
0.0120127	µm^3	Surface	1	Class A	394
0.558729	µm^3	Surface	1	Class A	396
0.0214578	µm^3	Surface	1	Class A	405
0.0651988	µm^3	Surface	1	Class A	411
0.0198072	µm^3	Surface	1	Class A	415
0.018982	µm^3	Surface	1	Class A	419
0.0765697	µm^3	Surface	1	Class A	421
0.236494	µm^3	Surface	1	Class A	422
0.10949	µm^3	Surface	1	Class A	426
0.0587798	µm^3	Surface	1	Class A	427
0.0423655	µm^3	Surface	1	Class A	433
0.0319116	µm^3	Surface	1	Class A	434
0.0642817	µm^3	Surface	1	Class A	437
0.0158641	µm^3	Surface	1	Class A	438
0.0266847	µm^3	Surface	1	Class A	442
0.0287022	µm^3	Surface	1	Class A	444
0.0154056	µm^3	Surface	1	Class A	450
0.0276017	µm^3	Surface	1	Class A	454
0.0254926	µm^3	Surface	1	Class A	457
0.0704257	µm^3	Surface	1	Class A	459
0.0232002	µm^3	Surface	1	Class A	462
0.0118293	µm^3	Surface	1	Class A	466
0.0630895	µm^3	Surface	1	Class A	467
0.0587798	µm^3	Surface	1	Class A	469
0.0300776	µm^3	Surface	1	Class A	475
0.0231084	µm^3	Surface	1	Class A	476
0.0861063	µm^3	Surface	1	Class A	479
0.0933505	µm^3	Surface	1	Class A	480
0.0897744	µm^3	Surface	1	Class A	482
0.0118293	µm^3	Surface	1	Class A	483
0.010087	µm^3	Surface	1	Class A	484
0.663175	µm^3	Surface	1	Class A	486
0.211919	µm^3	Surface	1	Class A	489
0.0727181	µm^3	Surface	1	Class A	501
0.0323701	µm^3	Surface	1	Class A	505
0.0193487	µm^3	Surface	1	Class A	507
0.0536445	µm^3	Surface	1	Class A	508
0.431449	µm^3	Surface	1	Class A	511
0.0368634	µm^3	Surface	1	Class A	512
0.118477	µm^3	Surface	1	Class A	517
0.0452999	µm^3	Surface	1	Class A	520
0.0130214	µm^3	Surface	1	Class A	523
0.0720763	µm^3	Surface	1	Class A	525
0.0784953	µm^3	Surface	1	Class A	526
0.0334706	µm^3	Surface	1	Class A	528
0.0153139	µm^3	Surface	1	Class A	532
0.0132965	µm^3	Surface	1	Class A	535
0.201557	µm^3	Surface	1	Class A	538
3.73265	µm^3	Surface	1	Class A	541
0.12783	µm^3	Surface	1	Class A	543
0.0167811	µm^3	Surface	1	Class A	544
0.0233836	µm^3	Surface	1	Class A	545
0.0207242	µm^3	Surface	1	Class A	548
0.0248507	µm^3	Surface	1	Class A	549
0.597243	µm^3	Surface	1	Class A	551
0.164785	µm^3	Surface	1	Class A	553
0.0124712	µm^3	Surface	1	Class A	554
0.0184317	µm^3	Surface	1	Class A	555
0.030903	µm^3	Surface	1	Class A	563
0.0309946	µm^3	Surface	1	Class A	566
0.0118293	µm^3	Surface	1	Class A	567
0.0144886	µm^3	Surface	1	Class A	571
0.0199907	µm^3	Surface	1	Class A	572
0.228242	µm^3	Surface	1	Class A	574
0.0499765	µm^3	Surface	1	Class A	575
0.207517	µm^3	Surface	1	Class A	580
0.0179733	µm^3	Surface	1	Class A	582
0.0141219	µm^3	Surface	1	Class A	583
0.0644652	µm^3	Surface	1	Class A	584
0.0265013	µm^3	Surface	1	Class A	585
0.0456667	µm^3	Surface	1	Class A	593
0.111874	µm^3	Surface	1	Class A	594
0.019257	µm^3	Surface	1	Class A	598
0.0124712	µm^3	Surface	1	Class A	602
0.124162	µm^3	Surface	1	Class A	605
0.108114	µm^3	Surface	1	Class A	606
0.0715261	µm^3	Surface	1	Class A	608
0.150388	µm^3	Surface	1	Class A	609
0.0232918	µm^3	Surface	1	Class A	610
0.061806	µm^3	Surface	1	Class A	613
0.0176981	µm^3	Surface	1	Class A	617
0.025676	µm^3	Surface	1	Class A	618
0.0107289	µm^3	Surface	1	Class A	619
0.241355	µm^3	Surface	1	Class A	620
0.0670328	µm^3	Surface	1	Class A	625
0.015589	µm^3	Surface	1	Class A	626
0.0427322	µm^3	Surface	1	Class A	630
0.0680415	µm^3	Surface	1	Class A	631
0.0308113	µm^3	Surface	1	Class A	632
0.0369552	µm^3	Surface	1	Class A	633
0.0198989	µm^3	Surface	1	Class A	634
0.0296192	µm^3	Surface	1	Class A	635
0.0373219	µm^3	Surface	1	Class A	638
0.0323702	µm^3	Surface	1	Class A	642
0.014397	µm^3	Surface	1	Class A	643
0.106005	µm^3	Surface	1	Class A	644
0.0532777	µm^3	Surface	1	Class A	648
0.144428	µm^3	Surface	1	Class A	652
0.0792289	µm^3	Surface	1	Class A	654
0.0204492	µm^3	Surface	1	Class A	663
0.0425487	µm^3	Surface	1	Class A	666
0.083447	µm^3	Surface	1	Class A	670
0.0138467	µm^3	Surface	1	Class A	676
0.0415402	µm^3	Surface	1	Class A	677
0.0497932	µm^3	Surface	1	Class A	678
0.112149	µm^3	Surface	1	Class A	681
0.032737	µm^3	Surface	1	Class A	682
0.192295	µm^3	Surface	1	Class A	685
0.787429	µm^3	Surface	1	Class A	686
0.0178815	µm^3	Surface	1	Class A	687
0.0156808	µm^3	Surface	1	Class A	694
0.0821632	µm^3	Surface	1	Class A	700
0.0134799	µm^3	Surface	1	Class A	706
0.0396145	µm^3	Surface	1	Class A	708
0.157174	µm^3	Surface	1	Class A	710
0.0432825	µm^3	Surface	1	Class A	714
0.0815214	µm^3	Surface	1	Class A	719
0.0771198	µm^3	Surface	1	Class A	720
0.129848	µm^3	Surface	1	Class A	721
0.140209	µm^3	Surface	1	Class A	722
0.0103621	µm^3	Surface	1	Class A	724
0.0114625	µm^3	Surface	1	Class A	726
0.0112791	µm^3	Surface	1	Class A	738
0.0239338	µm^3	Surface	1	Class A	741
0.0276018	µm^3	Surface	1	Class A	746
0.0226499	µm^3	Surface	1	Class A	752
0.0314532	µm^3	Surface	1	Class A	759
0.057771	µm^3	Surface	1	Class A	762
0.0142135	µm^3	Surface	1	Class A	764
0.0150388	µm^3	Surface	1	Class A	766
0.138192	µm^3	Surface	1	Class A	769
0.0664824	µm^3	Surface	1	Class A	770
0.0825301	µm^3	Surface	1	Class A	777
0.506368	µm^3	Surface	1	Class A	784
0.111691	µm^3	Surface	1	Class A	786
0.130214	µm^3	Surface	1	Class A	787
0.0120127	µm^3	Surface	1	Class A	789
0.0288855	µm^3	Surface	1	Class A	790
0.0617141	µm^3	Surface	1	Class A	791
0.0302611	µm^3	Surface	1	Class A	794
0.121594	µm^3	Surface	1	Class A	795
0.194771	µm^3	Surface	1	Class A	797
0.166252	µm^3	Surface	1	Class A	798
0.0124712	µm^3	Surface	1	Class A	802
0.0388808	µm^3	Surface	1	Class A	803
0.0103621	µm^3	Surface	1	Class A	807
0.0500682	µm^3	Surface	1	Class A	808
0.0240255	µm^3	Surface	1	Class A	810
0.0740938	µm^3	Surface	1	Class A	811
0.0983023	µm^3	Surface	1	Class A	812
0.128472	µm^3	Surface	1	Class A	813
0.171021	µm^3	Surface	1	Class A	814
0.0309946	µm^3	Surface	1	Class A	815
0.158641	µm^3	Surface	1	Class A	817
0.0341124	µm^3	Surface	1	Class A	824
0.0181566	µm^3	Surface	1	Class A	826
0.0231084	µm^3	Surface	1	Class A	829
0.272258	µm^3	Surface	1	Class A	833
0.0234752	µm^3	Surface	1	Class A	834
1.5943	µm^3	Surface	1	Class A	837
0.0178815	µm^3	Surface	1	Class A	838
0.0250341	µm^3	Surface	1	Class A	841
0.0176981	µm^3	Surface	1	Class A	843
0.412284	µm^3	Surface	1	Class A	849
0.0480509	µm^3	Surface	1	Class A	851
0.0497932	µm^3	Surface	1	Class A	855
0.0420903	µm^3	Surface	1	Class A	857
0.0559371	µm^3	Surface	1	Class A	858
0.0234753	µm^3	Surface	1	Class A	860
0.0282437	µm^3	Surface	1	Class A	861
0.0419986	µm^3	Surface	1	Class A	867
0.0177898	µm^3	Surface	1	Class A	868
1.26684	µm^3	Surface	1	Class A	871
0.15158	µm^3	Surface	1	Class A	872
0.0164143	µm^3	Surface	1	Class A	876
0.128197	µm^3	Surface	1	Class A	877
0.0440161	µm^3	Surface	1	Class A	880
0.045575	µm^3	Surface	1	Class A	882
0.0441078	µm^3	Surface	1	Class A	883
0.0341124	µm^3	Surface	1	Class A	884
0.0102704	µm^3	Surface	1	Class A	889
0.279227	µm^3	Surface	1	Class A	893
0.089866	µm^3	Surface	1	Class A	894
0.109857	µm^3	Surface	1	Class A	899
0.0483259	µm^3	Surface	1	Class A	901
0.0640066	µm^3	Surface	1	Class A	904
0.265655	µm^3	Surface	1	Class A	905
0.0123795	µm^3	Surface	1	Class A	907
0.80146	µm^3	Surface	1	Class A	910
0.0198989	µm^3	Surface	1	Class A	914
0.154698	µm^3	Surface	1	Class A	921
0.0534612	µm^3	Surface	1	Class A	922
0.840982	µm^3	Surface	1	Class A	926
0.0309947	µm^3	Surface	1	Class A	928
0.0499765	µm^3	Surface	1	Class A	940
0.19798	µm^3	Surface	1	Class A	944
0.326452	µm^3	Surface	1	Class A	945
0.0627229	µm^3	Surface	1	Class A	946
0.0138467	µm^3	Surface	1	Class A	948
0.0599719	µm^3	Surface	1	Class A	949
0.0381472	µm^3	Surface	1	Class A	951
0.174964	µm^3	Surface	1	Class A	952
0.113983	µm^3	Surface	1	Class A	955
0.071893	µm^3	Surface	1	Class A	957
0.129022	µm^3	Surface	1	Class A	963
0.315448	µm^3	Surface	1	Class A	964
0.0314531	µm^3	Surface	1	Class A	968
0.0240255	µm^3	Surface	1	Class A	969
0.485736	µm^3	Surface	1	Class A	971
0.0600636	µm^3	Surface	1	Class A	974
0.148462	µm^3	Surface	1	Class A	975
0.0194404	µm^3	Surface	1	Class A	976
0.674088	µm^3	Surface	1	Class A	977
0.119485	µm^3	Surface	1	Class A	978
0.0707925	µm^3	Surface	1	Class A	980
0.100687	µm^3	Surface	1	Class A	981
0.0249425	µm^3	Surface	1	Class A	983
0.0471338	µm^3	Surface	1	Class A	985
0.0870233	µm^3	Surface	1	Class A	986
0.0545616	µm^3	Surface	1	Class A	988
0.16451	µm^3	Surface	1	Class A	992
0.0141218	µm^3	Surface	1	Class A	993
0.166527	µm^3	Surface	1	Class A	997
0.0135716	µm^3	Surface	1	Class A	1000
0.0996781	µm^3	Surface	1	Class A	1003
0.194313	µm^3	Surface	1	Class A	1005
0.548275	µm^3	Surface	1	Class A	1006
0.230259	µm^3	Surface	1	Class A	1009
0.0334706	µm^3	Surface	1	Class A	1010
0.011004	µm^3	Surface	1	Class A	1014
0.0142135	µm^3	Surface	1	Class A	1016
0.0640067	µm^3	Surface	1	Class A	1017
0.05933	µm^3	Surface	1	Class A	1021
0.0172396	µm^3	Surface	1	Class A	1026
0.0262262	µm^3	Surface	1	Class A	1028
0.0258595	µm^3	Surface	1	Class A	1029
0.0419986	µm^3	Surface	1	Class A	1032
0.0111874	µm^3	Surface	1	Class A	1037
0.0173313	µm^3	Surface	1	Class A	1039
0.0527276	µm^3	Surface	1	Class A	1042
0.0233835	µm^3	Surface	1	Class A	1049
0.039431	µm^3	Surface	1	Class A	1051
0.0236586	µm^3	Surface	1	Class A	1052
0.0298943	µm^3	Surface	1	Class A	1053
1.32443	µm^3	Surface	1	Class A	1054
0.25621	µm^3	Surface	1	Class A	1057
0.691694	µm^3	Surface	1	Class A	1061
0.0530943	µm^3	Surface	1	Class A	1063
0.0618058	µm^3	Surface	1	Class A	1064
0.0103621	µm^3	Surface	1	Class A	1067
0.0152222	µm^3	Surface	1	Class A	1069
0.0618059	µm^3	Surface	1	Class A	1072
0.0156807	µm^3	Surface	1	Class A	1077
0.0461251	µm^3	Surface	1	Class A	1078
0.0831719	µm^3	Surface	1	Class A	1081
0.0291606	µm^3	Surface	1	Class A	1083
0.100503	µm^3	Surface	1	Class A	1084
0.0186151	µm^3	Surface	1	Class A	1089
0.0352128	µm^3	Surface	1	Class A	1090
0.295366	µm^3	Surface	1	Class A	1091
0.0471339	µm^3	Surface	1	Class A	1092
0.0981192	µm^3	Surface	1	Class A	1095
0.0167811	µm^3	Surface	1	Class A	1098
0.441628	µm^3	Surface	1	Class A	1101
0.0107289	µm^3	Surface	1	Class A	1103
0.0706091	µm^3	Surface	1	Class A	1104
0.0428239	µm^3	Surface	1	Class A	1107
0.030261	µm^3	Surface	1	Class A	1110
0.106464	µm^3	Surface	1	Class A	1115
0.264372	µm^3	Surface	1	Class A	1118
1.05042	µm^3	Surface	1	Class A	1120
0.318933	µm^3	Surface	1	Class A	1122
0.0344792	µm^3	Surface	1	Class A	1124
0.103805	µm^3	Surface	1	Class A	1125
0.428514	µm^3	Surface	1	Class A	1126
1.44666	µm^3	Surface	1	Class A	1130
0.0239338	µm^3	Surface	1	Class A	1139
0.157266	µm^3	Surface	1	Class A	1140
0.0130214	µm^3	Surface	1	Class A	1144
0.182942	µm^3	Surface	1	Class A	1146
0.0116459	µm^3	Surface	1	Class A	1147
0.259695	µm^3	Surface	1	Class A	1148
0.51297	µm^3	Surface	1	Class A	1152
0.0875736	µm^3	Surface	1	Class A	1153
0.0251258	µm^3	Surface	1	Class A	1159
0.0211827	µm^3	Surface	1	Class A	1160
0.0193487	µm^3	Surface	1	Class A	1161
0.161392	µm^3	Surface	1	Class A	1162
0.0792289	µm^3	Surface	1	Class A	1167
0.0377805	µm^3	Surface	1	Class A	1171
0.0412651	µm^3	Surface	1	Class A	1172
0.0102704	µm^3	Surface	1	Class A	1175
0.0755609	µm^3	Surface	1	Class A	1178
0.23356	µm^3	Surface	1	Class A	1181
0.207793	µm^3	Surface	1	Class A	1184
0.103071	µm^3	Surface	1	Class A	1185
0.106739	µm^3	Surface	1	Class A	1186
0.242272	µm^3	Surface	1	Class A	1189
0.0618058	µm^3	Surface	1	Class A	1190
0.0257677	µm^3	Surface	1	Class A	1191
0.0708842	µm^3	Surface	1	Class A	1194
0.0135716	µm^3	Surface	1	Class A	1195
0.136817	µm^3	Surface	1	Class A	1197
0.0176064	µm^3	Surface	1	Class A	1198
3.27388	µm^3	Surface	1	Class A	1203
0.109123	µm^3	Surface	1	Class A	1204
0.0563956	µm^3	Surface	1	Class A	1206
0.246765	µm^3	Surface	1	Class A	1208
0.0681332	µm^3	Surface	1	Class A	1209
0.0872985	µm^3	Surface	1	Class A	1212
0.0149471	µm^3	Surface	1	Class A	1214
0.025676	µm^3	Surface	1	Class A	1217
0.0662074	µm^3	Surface	1	Class A	1219
0.0419986	µm^3	Surface	1	Class A	1220
0.0432825	µm^3	Surface	1	Class A	1221
0.267948	µm^3	Surface	1	Class A	1222
0.0218246	µm^3	Surface	1	Class A	1227
0.0831721	µm^3	Surface	1	Class A	1229
0.128564	µm^3	Surface	1	Class A	1232
0.0234752	µm^3	Surface	1	Class A	1234
0.0157724	µm^3	Surface	1	Class A	1236
2.25133	µm^3	Surface	1	Class A	1237
0.0337457	µm^3	Surface	1	Class A	1240
0.0296191	µm^3	Surface	1	Class A	1242
0.011921	µm^3	Surface	1	Class A	1244
0.307654	µm^3	Surface	1	Class A	1245
0.0603387	µm^3	Surface	1	Class A	1246
0.21522	µm^3	Surface	1	Class A	1247
0.0919752	µm^3	Surface	1	Class A	1248
1.64345	µm^3	Surface	1	Class A	1249
0.031178	µm^3	Surface	1	Class A	1250
