# Supplementary material for: Programmable artificial RNA condensates in mammalian cells
Source: Nat Nanotechnol. 2026 Apr 29;21(6):821–30. doi: 10.1038/s41565-026-02164-7 (PMC13293865; doi:10.1038/s41565-026-02164-7)
Supplement: Supplementary file 5 — Condensate volume and number quantification, as well as CCDFs, shown in Fig. 3. [file 41565_2026_2164_MOESM5_ESM.zip › Source Data Fig. 3/Condensate volume and number (Figure 3)/Condensate volume/10nt 5A Broccoli/outside/20250502_10ntABr_NucDFHBI40uM_20-40_sample2_3_2_3 cells_outside.xls]

## Sheet: Detailed
Detailed
Volume	Unit	Category	Time	Outside	ID
0.346259	µm^3	Surface	1	Class C	2
0.0357632	µm^3	Surface	1	Class C	4
0.127004	µm^3	Surface	1	Class C	5
0.0559372	µm^3	Surface	1	Class C	7
0.0652907	µm^3	Surface	1	Class C	13
0.102062	µm^3	Surface	1	Class C	16
0.0506183	µm^3	Surface	1	Class C	18
0.172579	µm^3	Surface	1	Class C	19
0.644009	µm^3	Surface	1	Class C	22
0.0412651	µm^3	Surface	1	Class C	23
0.010729	µm^3	Surface	1	Class C	27
0.0236587	µm^3	Surface	1	Class C	28
0.0580464	µm^3	Surface	1	Class C	31
0.0119209	µm^3	Surface	1	Class C	34
0.23246	µm^3	Surface	1	Class C	36
0.0132048	µm^3	Surface	1	Class C	37
0.0139383	µm^3	Surface	1	Class C	38
0.0321868	µm^3	Surface	1	Class C	39
0.0968356	µm^3	Surface	1	Class C	41
0.0466757	µm^3	Surface	1	Class C	48
12.372	µm^3	Surface	1	Class C	50
0.0429155	µm^3	Surface	1	Class C	51
0.0402565	µm^3	Surface	1	Class C	54
0.0722592	µm^3	Surface	1	Class C	55
0.0452079	µm^3	Surface	1	Class C	61
0.0254927	µm^3	Surface	1	Class C	62
0.0987614	µm^3	Surface	1	Class C	64
0.0604301	µm^3	Surface	1	Class C	65
0.43255	µm^3	Surface	1	Class C	69
0.289131	µm^3	Surface	1	Class B	70
0.271066	µm^3	Surface	1	Class C	72
0.235944	µm^3	Surface	1	Class C	74
0.54855	µm^3	Surface	1	Class C	75
0.017698	µm^3	Surface	1	Class C	76
0.0711596	µm^3	Surface	1	Class C	81
0.0142136	µm^3	Surface	1	Class C	88
0.061531	µm^3	Surface	1	Class C	89
0.114992	µm^3	Surface	1	Class C	90
0.0217329	µm^3	Surface	1	Class C	92
0.253092	µm^3	Surface	1	Class B	93
0.025401	µm^3	Surface	1	Class C	94
0.0118292	µm^3	Surface	1	Class C	95
0.928372	µm^3	Surface	1	Class C	96
0.213569	µm^3	Surface	1	Class C	98
1.15616	µm^3	Surface	1	Class C	100
0.188536	µm^3	Surface	1	Class C	101
0.0171478	µm^3	Surface	1	Class C	103
0.0104538	µm^3	Surface	1	Class A	105
0.0163225	µm^3	Surface	1	Class C	106
0.0417237	µm^3	Surface	1	Class C	108
0.0758363	µm^3	Surface	1	Class C	110
0.0118293	µm^3	Surface	1	Class C	112
0.0529107	µm^3	Surface	1	Class C	113
0.333238	µm^3	Surface	1	Class C	117
0.156624	µm^3	Surface	1	Class C	119
0.0118292	µm^3	Surface	1	Class C	121
0.0189818	µm^3	Surface	1	Class C	122
0.563772	µm^3	Surface	1	Class C	126
0.0175146	µm^3	Surface	1	Class C	128
0.140851	µm^3	Surface	1	Class C	129
0.0771196	µm^3	Surface	1	Class C	130
0.0333787	µm^3	Surface	1	Class C	131
0.0176064	µm^3	Surface	1	Class A	133
0.173863	µm^3	Surface	1	Class C	135
0.0646484	µm^3	Surface	1	Class C	136
0.0103621	µm^3	Surface	1	Class C	138
0.134983	µm^3	Surface	1	Class C	139
0.0688666	µm^3	Surface	1	Class B	140
0.145253	µm^3	Surface	1	Class C	142
0.123153	µm^3	Surface	1	Class C	146
0.0857398	µm^3	Surface	1	Class C	147
0.0265014	µm^3	Surface	1	Class C	148
0.0834474	µm^3	Surface	1	Class C	149
0.101971	µm^3	Surface	1	Class C	151
0.323976	µm^3	Surface	1	Class C	154
0.172305	µm^3	Surface	1	Class C	156
0.0607053	µm^3	Surface	1	Class C	157
0.105088	µm^3	Surface	1	Class C	160
0.323427	µm^3	Surface	1	Class C	163
0.166986	µm^3	Surface	1	Class C	167
0.0444747	µm^3	Surface	1	Class C	171
0.250708	µm^3	Surface	1	Class C	175
0.0143053	µm^3	Surface	1	Class C	178
0.0113708	µm^3	Surface	1	Class C	180
9.60833	µm^3	Surface	1	Class C	182
0.0331039	µm^3	Surface	1	Class C	184
0.0159558	µm^3	Surface	1	Class B	187
0.0726263	µm^3	Surface	1	Class C	190
0.0356712	µm^3	Surface	1	Class C	193
0.041632	µm^3	Surface	1	Class C	194
0.0187067	µm^3	Surface	1	Class C	197
0.017698	µm^3	Surface	1	Class C	198
0.0308113	µm^3	Surface	1	Class C	204
0.0755607	µm^3	Surface	1	Class C	207
0.0289773	µm^3	Surface	1	Class C	210
0.210819	µm^3	Surface	1	Class C	212
0.0312696	µm^3	Surface	1	Class C	217
0.0992194	µm^3	Surface	1	Class C	219
0.011921	µm^3	Surface	1	Class C	221
0.108482	µm^3	Surface	1	Class C	222
0.405497	µm^3	Surface	1	Class C	225
0.0764777	µm^3	Surface	1	Class C	228
1.69975	µm^3	Surface	1	Class B	231
0.0144886	µm^3	Surface	1	Class B	233
0.0341125	µm^3	Surface	1	Class C	235
0.0141218	µm^3	Surface	1	Class C	239
0.279502	µm^3	Surface	1	Class C	240
0.0778534	µm^3	Surface	1	Class C	242
0.021091	µm^3	Surface	1	Class C	245
0.0320033	µm^3	Surface	1	Class C	248
0.0352128	µm^3	Surface	1	Class B	249
0.272899	µm^3	Surface	1	Class B	250
0.0523608	µm^3	Surface	1	Class C	252
0.0557539	µm^3	Surface	1	Class C	258
0.0402563	µm^3	Surface	1	Class A	261
0.145987	µm^3	Surface	1	Class A	264
0.0124713	µm^3	Surface	1	Class A	265
0.0249423	µm^3	Surface	1	Class C	266
1.30104	µm^3	Surface	1	Class C	268
0.160659	µm^3	Surface	1	Class C	270
0.140302	µm^3	Surface	1	Class C	271
0.0139384	µm^3	Surface	1	Class A	272
0.0359466	µm^3	Surface	1	Class C	273
0.0116459	µm^3	Surface	1	Class C	274
0.0122879	µm^3	Surface	1	Class C	277
0.0542865	µm^3	Surface	1	Class B	278
0.127005	µm^3	Surface	1	Class B	281
0.111782	µm^3	Surface	1	Class B	285
0.0418152	µm^3	Surface	1	Class B	286
0.0178815	µm^3	Surface	1	Class A	288
0.238145	µm^3	Surface	1	Class C	290
0.0417235	µm^3	Surface	1	Class C	292
0.0687751	µm^3	Surface	1	Class B	294
0.0950933	µm^3	Surface	1	Class C	296
0.414026	µm^3	Surface	1	Class C	298
0.0222831	µm^3	Surface	1	Class B	299
0.0862898	µm^3	Surface	1	Class C	303
0.286012	µm^3	Surface	1	Class C	305
0.0442912	µm^3	Surface	1	Class C	306
0.0306278	µm^3	Surface	1	Class B	307
0.0947261	µm^3	Surface	1	Class B	308
0.148004	µm^3	Surface	1	Class A	311
0.0171479	µm^3	Surface	1	Class C	312
0.0768447	µm^3	Surface	1	Class C	314
0.0341124	µm^3	Surface	1	Class B	315
0.0115543	µm^3	Surface	1	Class C	316
0.0236586	µm^3	Surface	1	Class C	317
0.0266848	µm^3	Surface	1	Class B	325
0.17368	µm^3	Surface	1	Class A	326
0.0176064	µm^3	Surface	1	Class B	329
0.112149	µm^3	Surface	1	Class C	334
0.0181567	µm^3	Surface	1	Class B	335
0.0374136	µm^3	Surface	1	Class B	336
0.0156808	µm^3	Surface	1	Class C	337
0.0704257	µm^3	Surface	1	Class C	341
0.0802376	µm^3	Surface	1	Class A	342
0.0699672	µm^3	Surface	1	Class C	343
0.02751	µm^3	Surface	1	Class B	349
0.416502	µm^3	Surface	1	Class A	352
0.0122879	µm^3	Surface	1	Class C	354
0.291698	µm^3	Surface	1	Class C	358
0.0236586	µm^3	Surface	1	Class C	359
0.164235	µm^3	Surface	1	Class C	360
0.0233835	µm^3	Surface	1	Class C	361
0.0997694	µm^3	Surface	1	Class A	363
0.102429	µm^3	Surface	1	Class C	365
0.0163226	µm^3	Surface	1	Class C	366
0.161484	µm^3	Surface	1	Class C	367
0.249791	µm^3	Surface	1	Class A	369
0.0421821	µm^3	Surface	1	Class B	370
0.595775	µm^3	Surface	1	Class C	374
0.0111875	µm^3	Surface	1	Class C	376
0.274733	µm^3	Surface	1	Class C	377
0.111141	µm^3	Surface	1	Class C	378
0.157357	µm^3	Surface	1	Class C	379
0.0121961	µm^3	Surface	1	Class A	380
0.037322	µm^3	Surface	1	Class C	384
0.0185234	µm^3	Surface	1	Class A	385
0.0335623	µm^3	Surface	1	Class A	389
0.0353962	µm^3	Surface	1	Class A	390
0.165794	µm^3	Surface	1	Class C	391
0.0381472	µm^3	Surface	1	Class A	396
0.115725	µm^3	Surface	1	Class C	397
0.108481	µm^3	Surface	1	Class A	398
0.178173	µm^3	Surface	1	Class C	400
0.0236587	µm^3	Surface	1	Class A	401
0.269323	µm^3	Surface	1	Class A	402
0.0299859	µm^3	Surface	1	Class A	404
0.024484	µm^3	Surface	1	Class B	405
0.630255	µm^3	Surface	1	Class C	407
0.375604	µm^3	Surface	1	Class A	410
0.141585	µm^3	Surface	1	Class C	413
0.680231	µm^3	Surface	1	Class C	415
0.236678	µm^3	Surface	1	Class C	417
0.0121961	µm^3	Surface	1	Class C	418
0.227508	µm^3	Surface	1	Class B	420
4.01105	µm^3	Surface	1	Class C	421
0.404123	µm^3	Surface	1	Class C	424
0.292065	µm^3	Surface	1	Class A	425
0.300501	µm^3	Surface	1	Class A	428
0.0297109	µm^3	Surface	1	Class B	433
0.0209994	µm^3	Surface	1	Class A	434
0.0382389	µm^3	Surface	1	Class C	435
0.0356715	µm^3	Surface	1	Class A	437
0.101329	µm^3	Surface	1	Class B	438
0.0102704	µm^3	Surface	1	Class C	439
2.10268	µm^3	Surface	1	Class B	440
0.0499765	µm^3	Surface	1	Class C	441
0.0243922	µm^3	Surface	1	Class C	443
0.0102704	µm^3	Surface	1	Class A	447
0.041265	µm^3	Surface	1	Class A	448
0.41586	µm^3	Surface	1	Class C	449
0.435484	µm^3	Surface	1	Class A	450
0.0527275	µm^3	Surface	1	Class C	451
0.0102704	µm^3	Surface	1	Class A	454
0.261895	µm^3	Surface	1	Class C	457
0.029344	µm^3	Surface	1	Class A	459
1.09637	µm^3	Surface	1	Class A	460
0.118018	µm^3	Surface	1	Class A	461
0.0143052	µm^3	Surface	1	Class A	465
0.103621	µm^3	Surface	1	Class A	467
0.233743	µm^3	Surface	1	Class A	468
0.0543781	µm^3	Surface	1	Class C	469
0.0103621	µm^3	Surface	1	Class C	470
0.0542865	µm^3	Surface	1	Class A	475
0.0107289	µm^3	Surface	1	Class C	476
0.0324618	µm^3	Surface	1	Class A	478
0.023842	µm^3	Surface	1	Class A	479
0.168086	µm^3	Surface	1	Class C	480
0.0824384	µm^3	Surface	1	Class C	481
0.235211	µm^3	Surface	1	Class A	483
1.45106	µm^3	Surface	1	Class C	484
0.28968	µm^3	Surface	1	Class A	486
0.022925	µm^3	Surface	1	Class A	489
0.137917	µm^3	Surface	1	Class A	491
0.0946345	µm^3	Surface	1	Class A	492
0.0246673	µm^3	Surface	1	Class C	494
0.0331954	µm^3	Surface	1	Class B	495
0.0255843	µm^3	Surface	1	Class A	496
1.0131	µm^3	Surface	1	Class C	498
0.23356	µm^3	Surface	1	Class B	501
0.0792289	µm^3	Surface	1	Class A	504
0.0152222	µm^3	Surface	1	Class A	505
0.0504351	µm^3	Surface	1	Class A	508
0.061806	µm^3	Surface	1	Class A	509
0.172763	µm^3	Surface	1	Class A	510
0.0198072	µm^3	Surface	1	Class A	511
0.0241171	µm^3	Surface	1	Class A	513
0.0431908	µm^3	Surface	1	Class C	514
0.11325	µm^3	Surface	1	Class A	520
0.0254009	µm^3	Surface	1	Class A	524
0.0164143	µm^3	Surface	1	Class A	530
0.0996782	µm^3	Surface	1	Class A	531
0.110223	µm^3	Surface	1	Class A	533
0.0217329	µm^3	Surface	1	Class A	534
0.453182	µm^3	Surface	1	Class A	536
1.53799	µm^3	Surface	1	Class C	538
0.033012	µm^3	Surface	1	Class A	540
0.284912	µm^3	Surface	1	Class A	541
0.0629062	µm^3	Surface	1	Class A	544
0.046492	µm^3	Surface	1	Class A	549
0.0321868	µm^3	Surface	1	Class A	552
0.0281519	µm^3	Surface	1	Class A	557
0.0157724	µm^3	Surface	1	Class A	558
0.216229	µm^3	Surface	1	Class A	561
0.0663907	µm^3	Surface	1	Class A	562
0.0141218	µm^3	Surface	1	Class A	565
0.0142135	µm^3	Surface	1	Class A	566
0.0276934	µm^3	Surface	1	Class A	569
0.147087	µm^3	Surface	1	Class A	572
0.0277851	µm^3	Surface	1	Class A	573
0.129481	µm^3	Surface	1	Class A	574
0.0103622	µm^3	Surface	1	Class A	576
0.0143969	µm^3	Surface	1	Class A	579
0.0164143	µm^3	Surface	1	Class A	580
0.0179732	µm^3	Surface	1	Class A	582
0.010087	µm^3	Surface	1	Class A	585
0.0132965	µm^3	Surface	1	Class A	586
0.100503	µm^3	Surface	1	Class A	587
0.0473173	µm^3	Surface	1	Class A	590
0.0197155	µm^3	Surface	1	Class A	591
0.490561	µm^3	Surface	1	Class A	592
0.0141219	µm^3	Surface	1	Class A	594
0.0364967	µm^3	Surface	1	Class A	598
0.0204491	µm^3	Surface	1	Class A	600
0.129481	µm^3	Surface	1	Class A	605
0.0932591	µm^3	Surface	1	Class A	606
0.0103621	µm^3	Surface	1	Class A	607
0.673904	µm^3	Surface	1	Class A	609
0.0515354	µm^3	Surface	1	Class A	613
0.083447	µm^3	Surface	1	Class A	623
0.0757442	µm^3	Surface	1	Class A	624
0.0430073	µm^3	Surface	1	Class A	629
0.0219162	µm^3	Surface	1	Class A	632
0.0417236	µm^3	Surface	1	Class A	633
0.0401646	µm^3	Surface	1	Class A	634
7.08227	µm^3	Surface	1	Class C	635
0.0217329	µm^3	Surface	1	Class A	638
0.0131131	µm^3	Surface	1	Class A	639
0.301969	µm^3	Surface	1	Class A	640
6.48458	µm^3	Surface	1	Class A	644
0.230717	µm^3	Surface	1	Class A	645
0.069142	µm^3	Surface	1	Class A	646
0.590273	µm^3	Surface	1	Class A	648
0.0310863	µm^3	Surface	1	Class A	650
0.134616	µm^3	Surface	1	Class A	651
0.106372	µm^3	Surface	1	Class A	655
0.0103621	µm^3	Surface	1	Class A	657
0.0838138	µm^3	Surface	1	Class A	659
0.0419069	µm^3	Surface	1	Class A	660
0.0901413	µm^3	Surface	1	Class A	661
0.0853726	µm^3	Surface	1	Class A	662
0.0102704	µm^3	Surface	1	Class A	664
1.59384	µm^3	Surface	1	Class A	666
2.14001	µm^3	Surface	1	Class A	668
0.0124713	µm^3	Surface	1	Class A	672
0.0201741	µm^3	Surface	1	Class A	673
0.0197155	µm^3	Surface	1	Class A	677
0.0961018	µm^3	Surface	1	Class A	681
0.0182483	µm^3	Surface	1	Class A	682
0.0254926	µm^3	Surface	1	Class A	684
0.102887	µm^3	Surface	1	Class A	685
0.425213	µm^3	Surface	1	Class A	688
0.683533	µm^3	Surface	1	Class A	690
0.0433741	µm^3	Surface	1	Class A	691
0.0168728	µm^3	Surface	1	Class A	692
0.0411734	µm^3	Surface	1	Class A	695
0.0239337	µm^3	Surface	1	Class A	697
0.0195321	µm^3	Surface	1	Class A	698
0.0519022	µm^3	Surface	1	Class A	702
0.0164143	µm^3	Surface	1	Class A	703
0.0101787	µm^3	Surface	1	Class A	707
0.254468	µm^3	Surface	1	Class A	709
0.587524	µm^3	Surface	1	Class A	710
0.250616	µm^3	Surface	1	Class A	712
0.0158642	µm^3	Surface	1	Class A	714
0.0277851	µm^3	Surface	1	Class A	717
0.0815213	µm^3	Surface	1	Class A	718
0.0234752	µm^3	Surface	1	Class A	720
1.33965	µm^3	Surface	1	Class A	722
0.064557	µm^3	Surface	1	Class A	723
0.0864732	µm^3	Surface	1	Class A	724
0.0886741	µm^3	Surface	1	Class A	729
0.0204491	µm^3	Surface	1	Class A	733
0.0772115	µm^3	Surface	1	Class A	736
0.178173	µm^3	Surface	1	Class A	743
0.0335623	µm^3	Surface	1	Class A	744
0.0839973	µm^3	Surface	1	Class A	745
0.020174	µm^3	Surface	1	Class A	747
0.656847	µm^3	Surface	1	Class A	748
0.0747355	µm^3	Surface	1	Class A	749
0.285187	µm^3	Surface	1	Class A	750
0.0164144	µm^3	Surface	1	Class A	751
0.0124712	µm^3	Surface	1	Class A	753
0.105088	µm^3	Surface	1	Class A	754
1.11727	µm^3	Surface	1	Class A	756
0.0500683	µm^3	Surface	1	Class A	761
0.0143052	µm^3	Surface	1	Class A	763
0.0242088	µm^3	Surface	1	Class A	768
0.107564	µm^3	Surface	1	Class A	769
0.011921	µm^3	Surface	1	Class A	774
0.0280602	µm^3	Surface	1	Class A	775
0.430715	µm^3	Surface	1	Class A	777
0.225766	µm^3	Surface	1	Class A	778
0.358639	µm^3	Surface	1	Class A	779
0.0452999	µm^3	Surface	1	Class A	781
0.0156807	µm^3	Surface	1	Class A	783
0.39266	µm^3	Surface	1	Class A	789
0.0197156	µm^3	Surface	1	Class A	791
0.193304	µm^3	Surface	1	Class A	795
0.157449	µm^3	Surface	1	Class A	796
0.0535528	µm^3	Surface	1	Class A	799
0.0145803	µm^3	Surface	1	Class A	800
0.0920669	µm^3	Surface	1	Class A	801
0.381747	µm^3	Surface	1	Class A	802
0.843824	µm^3	Surface	1	Class A	803
0.0569457	µm^3	Surface	1	Class A	804
0.416502	µm^3	Surface	1	Class A	809
0.0542864	µm^3	Surface	1	Class A	819
0.0263179	µm^3	Surface	1	Class A	824
0.907923	µm^3	Surface	1	Class A	829
0.101787	µm^3	Surface	1	Class A	832
0.108573	µm^3	Surface	1	Class A	834
0.16882	µm^3	Surface	1	Class A	835
0.0400729	µm^3	Surface	1	Class A	836
0.0384223	µm^3	Surface	1	Class A	837
0.196697	µm^3	Surface	1	Class A	838
20.3163	µm^3	Surface	1	Class A	841
0.114992	µm^3	Surface	1	Class A	845
