# Supplementary material for: Programmable artificial RNA condensates in mammalian cells
Source: Nat Nanotechnol. 2026 Apr 29;21(6):821–30. doi: 10.1038/s41565-026-02164-7 (PMC13293865; doi:10.1038/s41565-026-02164-7)
Supplement: Supplementary file 5 — Condensate volume and number quantification, as well as CCDFs, shown in Fig. 3. [file 41565_2026_2164_MOESM5_ESM.zip › Source Data Fig. 3/Condensate volume and number (Figure 3)/Condensate volume/10nt 5A Broccoli/outside/20250502_10ntABr_NucDFHBI40uM_20-40_sample2_3_3_outside.xls]

## Sheet: Detailed
Detailed
Volume	Unit	Category	Time	Outside	ID
0.0452081	µm^3	Surface	1	Class A	1
0.0322783	µm^3	Surface	1	Class A	6
0.018065	µm^3	Surface	1	Class A	7
0.0112791	µm^3	Surface	1	Class A	8
0.0471339	µm^3	Surface	1	Class A	9
0.0333788	µm^3	Surface	1	Class A	10
0.010087	µm^3	Surface	1	Class A	14
0.0117376	µm^3	Surface	1	Class A	15
0.498207	µm^3	Surface	1	Class A	17
0.0775783	µm^3	Surface	1	Class A	18
0.0262262	µm^3	Surface	1	Class A	19
0.0289771	µm^3	Surface	1	Class A	20
0.024484	µm^3	Surface	1	Class A	24
0.221548	µm^3	Surface	1	Class A	26
0.102521	µm^3	Surface	1	Class A	28
0.0184317	µm^3	Surface	1	Class A	31
0.0210911	µm^3	Surface	1	Class A	32
0.0305361	µm^3	Surface	1	Class A	35
0.0220081	µm^3	Surface	1	Class A	37
0.116459	µm^3	Surface	1	Class A	41
0.0468588	µm^3	Surface	1	Class A	44
0.0493347	µm^3	Surface	1	Class A	45
0.0371385	µm^3	Surface	1	Class A	46
0.0504353	µm^3	Surface	1	Class A	47
0.0405313	µm^3	Surface	1	Class A	49
0.0107288	µm^3	Surface	1	Class A	50
0.0543782	µm^3	Surface	1	Class A	52
0.0172396	µm^3	Surface	1	Class A	54
0.033012	µm^3	Surface	1	Class A	55
0.0746438	µm^3	Surface	1	Class A	57
0.0102704	µm^3	Surface	1	Class A	61
0.0643735	µm^3	Surface	1	Class A	64
0.0841808	µm^3	Surface	1	Class A	66
0.173588	µm^3	Surface	1	Class A	67
0.0514438	µm^3	Surface	1	Class A	68
0.271616	µm^3	Surface	1	Class A	69
0.11325	µm^3	Surface	1	Class A	70
0.0815213	µm^3	Surface	1	Class A	71
0.0196238	µm^3	Surface	1	Class A	74
0.0804211	µm^3	Surface	1	Class A	75
0.162401	µm^3	Surface	1	Class A	76
0.0587797	µm^3	Surface	1	Class A	80
0.0437409	µm^3	Surface	1	Class A	83
0.0163226	µm^3	Surface	1	Class A	84
0.0279685	µm^3	Surface	1	Class A	86
0.0542864	µm^3	Surface	1	Class A	87
0.0648321	µm^3	Surface	1	Class A	89
0.0121961	µm^3	Surface	1	Class A	91
0.592566	µm^3	Surface	1	Class A	98
0.153139	µm^3	Surface	1	Class A	103
0.0956433	µm^3	Surface	1	Class A	104
0.0320033	µm^3	Surface	1	Class A	105
0.020174	µm^3	Surface	1	Class A	106
0.0386057	µm^3	Surface	1	Class A	110
0.0504351	µm^3	Surface	1	Class A	111
0.560747	µm^3	Surface	1	Class A	114
0.0102704	µm^3	Surface	1	Class A	120
0.0499766	µm^3	Surface	1	Class A	121
0.135166	µm^3	Surface	1	Class A	122
0.0463087	µm^3	Surface	1	Class A	123
0.0240254	µm^3	Surface	1	Class A	125
0.108206	µm^3	Surface	1	Class A	126
0.120769	µm^3	Surface	1	Class A	127
0.261712	µm^3	Surface	1	Class A	128
0.0305361	µm^3	Surface	1	Class A	131
0.0397061	µm^3	Surface	1	Class A	132
0.386883	µm^3	Surface	1	Class A	133
0.0102704	µm^3	Surface	1	Class A	134
0.0233835	µm^3	Surface	1	Class A	135
0.097202	µm^3	Surface	1	Class A	137
0.0159558	µm^3	Surface	1	Class A	138
0.130764	µm^3	Surface	1	Class A	139
0.0113708	µm^3	Surface	1	Class A	141
0.0443829	µm^3	Surface	1	Class A	142
0.105455	µm^3	Surface	1	Class A	144
0.0475007	µm^3	Surface	1	Class A	146
0.457676	µm^3	Surface	1	Class A	147
0.0972939	µm^3	Surface	1	Class A	152
0.0193487	µm^3	Surface	1	Class A	153
0.0614392	µm^3	Surface	1	Class A	154
0.0399812	µm^3	Surface	1	Class A	156
0.158825	µm^3	Surface	1	Class A	161
0.114717	µm^3	Surface	1	Class A	164
0.0575879	µm^3	Surface	1	Class A	167
0.0998613	µm^3	Surface	1	Class A	168
0.126638	µm^3	Surface	1	Class A	174
0.0196238	µm^3	Surface	1	Class A	176
0.114258	µm^3	Surface	1	Class A	177
0.0101787	µm^3	Surface	1	Class A	178
0.116643	µm^3	Surface	1	Class A	181
0.237412	µm^3	Surface	1	Class A	182
0.0331954	µm^3	Surface	1	Class A	183
0.0121044	µm^3	Surface	1	Class A	187
0.426773	µm^3	Surface	1	Class A	190
0.011004	µm^3	Surface	1	Class A	193
0.0223749	µm^3	Surface	1	Class A	194
0.0356713	µm^3	Surface	1	Class A	196
0.052269	µm^3	Surface	1	Class A	199
0.0164143	µm^3	Surface	1	Class A	200
0.010729	µm^3	Surface	1	Class A	204
0.0103621	µm^3	Surface	1	Class A	205
0.0121045	µm^3	Surface	1	Class A	206
0.0102704	µm^3	Surface	1	Class A	207
0.0156807	µm^3	Surface	1	Class A	208
2.29608	µm^3	Surface	1	Class A	209
0.0305361	µm^3	Surface	1	Class A	211
0.0133882	µm^3	Surface	1	Class A	213
0.259328	µm^3	Surface	1	Class A	216
0.174872	µm^3	Surface	1	Class A	218
0.111966	µm^3	Surface	1	Class A	221
0.0102704	µm^3	Surface	1	Class A	228
0.0643734	µm^3	Surface	1	Class A	230
0.176614	µm^3	Surface	1	Class A	234
0.0142135	µm^3	Surface	1	Class A	236
0.0966519	µm^3	Surface	1	Class A	237
0.0835388	µm^3	Surface	1	Class A	238
1.05813	µm^3	Surface	1	Class A	246
0.0318199	µm^3	Surface	1	Class A	248
0.511319	µm^3	Surface	1	Class A	250
0.254376	µm^3	Surface	1	Class A	251
0.0109123	µm^3	Surface	1	Class A	252
0.106281	µm^3	Surface	1	Class A	253
0.0279685	µm^3	Surface	1	Class A	255
1.14864	µm^3	Surface	1	Class A	258
0.0104538	µm^3	Surface	1	Class A	260
0.368359	µm^3	Surface	1	Class A	262
0.278585	µm^3	Surface	1	Class A	263
0.0243005	µm^3	Surface	1	Class A	265
0.133699	µm^3	Surface	1	Class A	266
0.0254927	µm^3	Surface	1	Class A	272
0.130581	µm^3	Surface	1	Class A	273
0.0148555	µm^3	Surface	1	Class A	275
0.0260429	µm^3	Surface	1	Class A	276
0.209993	µm^3	Surface	1	Class A	279
0.0507103	µm^3	Surface	1	Class A	282
0.169278	µm^3	Surface	1	Class A	283
0.0136633	µm^3	Surface	1	Class A	284
0.0300776	µm^3	Surface	1	Class A	286
0.0344792	µm^3	Surface	1	Class A	287
0.0841807	µm^3	Surface	1	Class A	289
0.158733	µm^3	Surface	1	Class A	290
0.0253093	µm^3	Surface	1	Class A	291
0.011004	µm^3	Surface	1	Class A	292
0.159925	µm^3	Surface	1	Class A	295
0.0350296	µm^3	Surface	1	Class A	297
0.100503	µm^3	Surface	1	Class A	298
0.138467	µm^3	Surface	1	Class A	301
0.432916	µm^3	Surface	1	Class A	302
0.0478674	µm^3	Surface	1	Class A	303
0.030261	µm^3	Surface	1	Class A	305
0.0140301	µm^3	Surface	1	Class A	306
0.225399	µm^3	Surface	1	Class A	307
0.20926	µm^3	Surface	1	Class A	310
0.0221914	µm^3	Surface	1	Class A	312
0.0337456	µm^3	Surface	1	Class A	315
0.0143969	µm^3	Surface	1	Class A	316
0.0280602	µm^3	Surface	1	Class A	317
0.0189819	µm^3	Surface	1	Class A	318
0.123153	µm^3	Surface	1	Class A	320
0.0424571	µm^3	Surface	1	Class A	321
0.0124713	µm^3	Surface	1	Class A	323
0.0634566	µm^3	Surface	1	Class A	324
0.0451166	µm^3	Surface	1	Class A	328
0.18019	µm^3	Surface	1	Class A	331
0.128838	µm^3	Surface	1	Class A	332
0.134891	µm^3	Surface	1	Class A	334
0.026593	µm^3	Surface	1	Class A	335
0.018065	µm^3	Surface	1	Class A	336
0.556161	µm^3	Surface	1	Class A	342
0.114258	µm^3	Surface	1	Class A	345
0.032737	µm^3	Surface	1	Class A	346
0.0138467	µm^3	Surface	1	Class A	348
0.0841807	µm^3	Surface	1	Class A	349
0.0845475	µm^3	Surface	1	Class A	352
0.0364967	µm^3	Surface	1	Class A	355
0.249058	µm^3	Surface	1	Class A	356
0.204033	µm^3	Surface	1	Class A	358
0.0307196	µm^3	Surface	1	Class A	359
0.0102704	µm^3	Surface	1	Class A	361
0.0452999	µm^3	Surface	1	Class A	368
0.20871	µm^3	Surface	1	Class A	369
0.0525442	µm^3	Surface	1	Class A	376
0.0285188	µm^3	Surface	1	Class A	377
0.0428239	µm^3	Surface	1	Class A	378
0.0189819	µm^3	Surface	1	Class A	379
0.146445	µm^3	Surface	1	Class A	380
0.049243	µm^3	Surface	1	Class A	381
0.0376888	µm^3	Surface	1	Class A	382
0.130489	µm^3	Surface	1	Class A	383
0.0507102	µm^3	Surface	1	Class A	385
0.0576794	µm^3	Surface	1	Class A	386
0.0212744	µm^3	Surface	1	Class A	393
0.252451	µm^3	Surface	1	Class A	394
0.245115	µm^3	Surface	1	Class A	396
0.0235669	µm^3	Surface	1	Class A	398
0.0367718	µm^3	Surface	1	Class A	401
0.212744	µm^3	Surface	1	Class A	405
0.0124713	µm^3	Surface	1	Class A	406
0.101512	µm^3	Surface	1	Class A	414
0.320217	µm^3	Surface	1	Class A	415
0.0401646	µm^3	Surface	1	Class A	417
0.0945428	µm^3	Surface	1	Class A	419
0.0961935	µm^3	Surface	1	Class A	425
0.0751024	µm^3	Surface	1	Class A	426
0.0505268	µm^3	Surface	1	Class A	428
0.388809	µm^3	Surface	1	Class A	431
0.0846394	µm^3	Surface	1	Class A	432
0.0556619	µm^3	Surface	1	Class A	435
0.43695	µm^3	Surface	1	Class A	436
0.0745522	µm^3	Surface	1	Class A	438
0.169553	µm^3	Surface	1	Class A	440
0.377254	µm^3	Surface	1	Class A	441
0.0176982	µm^3	Surface	1	Class A	444
0.0542865	µm^3	Surface	1	Class A	446
0.114625	µm^3	Surface	1	Class A	447
0.0239337	µm^3	Surface	1	Class A	449
0.0573126	µm^3	Surface	1	Class A	450
0.0118293	µm^3	Surface	1	Class A	453
0.0163226	µm^3	Surface	1	Class A	454
0.0139384	µm^3	Surface	1	Class A	455
0.0143052	µm^3	Surface	1	Class A	457
0.278677	µm^3	Surface	1	Class A	464
0.0449331	µm^3	Surface	1	Class A	466
0.0243923	µm^3	Surface	1	Class A	467
0.068225	µm^3	Surface	1	Class A	469
0.0124712	µm^3	Surface	1	Class A	470
0.500317	µm^3	Surface	1	Class A	471
0.0142136	µm^3	Surface	1	Class A	472
0.0540115	µm^3	Surface	1	Class A	475
0.0195321	µm^3	Surface	1	Class A	477
0.269415	µm^3	Surface	1	Class A	478
0.322876	µm^3	Surface	1	Class A	479
0.0332871	µm^3	Surface	1	Class A	480
0.72324	µm^3	Surface	1	Class A	481
0.101145	µm^3	Surface	1	Class A	483
0.0613473	µm^3	Surface	1	Class A	485
0.372853	µm^3	Surface	1	Class A	486
0.0661158	µm^3	Surface	1	Class A	488
0.0121961	µm^3	Surface	1	Class A	489
0.113983	µm^3	Surface	1	Class A	490
0.0742771	µm^3	Surface	1	Class A	492
0.210452	µm^3	Surface	1	Class A	493
0.0363133	µm^3	Surface	1	Class A	494
0.0179732	µm^3	Surface	1	Class A	495
0.073727	µm^3	Surface	1	Class A	496
0.0419986	µm^3	Surface	1	Class A	499
0.0317283	µm^3	Surface	1	Class A	500
0.0288855	µm^3	Surface	1	Class A	501
0.138284	µm^3	Surface	1	Class A	503
0.244381	µm^3	Surface	1	Class A	504
0.010087	µm^3	Surface	1	Class A	505
0.178265	µm^3	Surface	1	Class A	506
0.0436493	µm^3	Surface	1	Class A	507
0.244197	µm^3	Surface	1	Class A	509
0.0271432	µm^3	Surface	1	Class A	510
0.011921	µm^3	Surface	1	Class A	513
0.380463	µm^3	Surface	1	Class A	514
0.0992196	µm^3	Surface	1	Class A	516
0.310955	µm^3	Surface	1	Class A	519
0.200548	µm^3	Surface	1	Class A	521
0.0557536	µm^3	Surface	1	Class A	522
0.0439245	µm^3	Surface	1	Class A	523
0.0166894	µm^3	Surface	1	Class A	525
0.010087	µm^3	Surface	1	Class A	527
0.0136633	µm^3	Surface	1	Class A	529
0.0102704	µm^3	Surface	1	Class A	530
0.0164143	µm^3	Surface	1	Class A	532
1.43272	µm^3	Surface	1	Class A	534
0.0160475	µm^3	Surface	1	Class A	536
0.372578	µm^3	Surface	1	Class A	537
0.106005	µm^3	Surface	1	Class A	538
0.117101	µm^3	Surface	1	Class A	540
0.115634	µm^3	Surface	1	Class A	541
0.235852	µm^3	Surface	1	Class A	542
0.0236586	µm^3	Surface	1	Class A	543
0.0197155	µm^3	Surface	1	Class A	544
0.531219	µm^3	Surface	1	Class A	545
0.15158	µm^3	Surface	1	Class A	547
0.0173313	µm^3	Surface	1	Class A	548
0.448231	µm^3	Surface	1	Class A	550
0.223657	µm^3	Surface	1	Class A	551
0.0563955	µm^3	Surface	1	Class A	552
0.0305361	µm^3	Surface	1	Class A	555
0.0871152	µm^3	Surface	1	Class A	556
0.0156808	µm^3	Surface	1	Class A	557
0.0399812	µm^3	Surface	1	Class A	562
0.0120127	µm^3	Surface	1	Class A	563
0.17368	µm^3	Surface	1	Class A	564
0.0196238	µm^3	Surface	1	Class A	567
0.346718	µm^3	Surface	1	Class A	572
0.0397978	µm^3	Surface	1	Class A	574
0.0414485	µm^3	Surface	1	Class A	575
0.05502	µm^3	Surface	1	Class A	576
0.033929	µm^3	Surface	1	Class A	578
0.02751	µm^3	Surface	1	Class A	580
0.0259511	µm^3	Surface	1	Class A	581
0.0333789	µm^3	Surface	1	Class A	583
0.0124712	µm^3	Surface	1	Class A	584
0.104722	µm^3	Surface	1	Class A	586
0.0621727	µm^3	Surface	1	Class A	587
0.0204492	µm^3	Surface	1	Class A	588
0.505084	µm^3	Surface	1	Class A	590
0.0267764	µm^3	Surface	1	Class A	592
0.0453916	µm^3	Surface	1	Class A	593
0.154698	µm^3	Surface	1	Class A	595
0.0304444	µm^3	Surface	1	Class A	596
0.125812	µm^3	Surface	1	Class A	599
0.117284	µm^3	Surface	1	Class A	600
0.0545616	µm^3	Surface	1	Class A	601
0.0323701	µm^3	Surface	1	Class A	604
0.162768	µm^3	Surface	1	Class A	605
0.138376	µm^3	Surface	1	Class A	610
0.617051	µm^3	Surface	1	Class A	611
0.128472	µm^3	Surface	1	Class A	612
0.0300777	µm^3	Surface	1	Class A	613
0.167811	µm^3	Surface	1	Class A	614
0.101787	µm^3	Surface	1	Class A	615
0.0920668	µm^3	Surface	1	Class A	617
0.349011	µm^3	Surface	1	Class A	621
0.0299859	µm^3	Surface	1	Class A	623
0.258961	µm^3	Surface	1	Class A	625
0.0336539	µm^3	Surface	1	Class A	626
0.159008	µm^3	Surface	1	Class A	628
0.0276017	µm^3	Surface	1	Class A	629
0.108756	µm^3	Surface	1	Class A	634
1.73735	µm^3	Surface	1	Class A	636
0.0107289	µm^3	Surface	1	Class A	637
0.124529	µm^3	Surface	1	Class A	639
0.0107289	µm^3	Surface	1	Class A	640
0.0496097	µm^3	Surface	1	Class A	642
0.0699672	µm^3	Surface	1	Class A	643
0.0350294	µm^3	Surface	1	Class A	646
0.0955515	µm^3	Surface	1	Class A	648
0.051994	µm^3	Surface	1	Class A	651
0.0190736	µm^3	Surface	1	Class A	655
0.0928922	µm^3	Surface	1	Class A	656
0.183675	µm^3	Surface	1	Class A	657
0.187343	µm^3	Surface	1	Class A	659
0.0248507	µm^3	Surface	1	Class A	660
0.514162	µm^3	Surface	1	Class A	661
0.148096	µm^3	Surface	1	Class A	663
0.0157725	µm^3	Surface	1	Class A	664
0.558361	µm^3	Surface	1	Class A	666
0.190369	µm^3	Surface	1	Class A	669
0.0361298	µm^3	Surface	1	Class A	672
0.106372	µm^3	Surface	1	Class A	673
0.0242089	µm^3	Surface	1	Class A	675
0.12838	µm^3	Surface	1	Class A	677
0.5016	µm^3	Surface	1	Class A	679
0.089499	µm^3	Surface	1	Class A	681
0.438602	µm^3	Surface	1	Class A	685
0.212836	µm^3	Surface	1	Class A	686
0.0969271	µm^3	Surface	1	Class A	687
0.0628146	µm^3	Surface	1	Class A	688
0.0176982	µm^3	Surface	1	Class A	692
0.167811	µm^3	Surface	1	Class A	693
0.0328286	µm^3	Surface	1	Class A	699
0.034846	µm^3	Surface	1	Class A	700
0.116643	µm^3	Surface	1	Class A	701
0.0103621	µm^3	Surface	1	Class A	703
0.0124712	µm^3	Surface	1	Class A	704
0.0151306	µm^3	Surface	1	Class A	706
0.0934423	µm^3	Surface	1	Class A	707
0.0182484	µm^3	Surface	1	Class A	709
0.108665	µm^3	Surface	1	Class A	710
1.70186	µm^3	Surface	1	Class A	711
0.384682	µm^3	Surface	1	Class A	715
0.0172397	µm^3	Surface	1	Class A	716
0.0332873	µm^3	Surface	1	Class A	717
0.183584	µm^3	Surface	1	Class A	718
0.179366	µm^3	Surface	1	Class A	724
0.021091	µm^3	Surface	1	Class A	725
0.167353	µm^3	Surface	1	Class A	726
0.0405314	µm^3	Surface	1	Class A	728
0.0358548	µm^3	Surface	1	Class A	731
0.0864733	µm^3	Surface	1	Class A	732
0.0258594	µm^3	Surface	1	Class A	733
0.246123	µm^3	Surface	1	Class A	736
0.205317	µm^3	Surface	1	Class A	738
0.0198072	µm^3	Surface	1	Class A	739
0.017423	µm^3	Surface	1	Class A	740
1.1071	µm^3	Surface	1	Class A	741
0.847676	µm^3	Surface	1	Class A	742
0.0133882	µm^3	Surface	1	Class A	743
0.0589632	µm^3	Surface	1	Class A	744
0.453182	µm^3	Surface	1	Class A	745
0.0770281	µm^3	Surface	1	Class A	746
0.17047	µm^3	Surface	1	Class A	747
0.353321	µm^3	Surface	1	Class A	750
0.0668494	µm^3	Surface	1	Class A	754
0.0441995	µm^3	Surface	1	Class A	756
0.522324	µm^3	Surface	1	Class A	761
0.254559	µm^3	Surface	1	Class A	763
0.384224	µm^3	Surface	1	Class A	765
0.0107289	µm^3	Surface	1	Class A	766
0.0474089	µm^3	Surface	1	Class A	767
0.0363133	µm^3	Surface	1	Class A	768
0.0490595	µm^3	Surface	1	Class A	769
0.0480508	µm^3	Surface	1	Class A	770
0.0298942	µm^3	Surface	1	Class A	772
0.0107289	µm^3	Surface	1	Class A	773
0.0978441	µm^3	Surface	1	Class A	774
0.0103621	µm^3	Surface	1	Class A	775
0.0333788	µm^3	Surface	1	Class A	776
0.0340207	µm^3	Surface	1	Class A	777
0.290414	µm^3	Surface	1	Class A	780
0.139751	µm^3	Surface	1	Class A	781
0.0477757	µm^3	Surface	1	Class A	788
0.1149	µm^3	Surface	1	Class A	789
0.141218	µm^3	Surface	1	Class A	790
0.0165978	µm^3	Surface	1	Class A	793
0.297659	µm^3	Surface	1	Class A	794
0.122878	µm^3	Surface	1	Class A	798
0.0282436	µm^3	Surface	1	Class A	799
0.0113708	µm^3	Surface	1	Class A	802
0.024484	µm^3	Surface	1	Class A	803
0.0252176	µm^3	Surface	1	Class A	804
0.0280602	µm^3	Surface	1	Class A	805
0.0396144	µm^3	Surface	1	Class A	807
0.0868401	µm^3	Surface	1	Class A	808
0.247773	µm^3	Surface	1	Class A	809
0.0919752	µm^3	Surface	1	Class A	811
0.0835387	µm^3	Surface	1	Class A	812
0.184409	µm^3	Surface	1	Class A	815
0.0218246	µm^3	Surface	1	Class A	817
0.0193487	µm^3	Surface	1	Class A	823
0.0569457	µm^3	Surface	1	Class A	824
0.0587795	µm^3	Surface	1	Class A	825
0.188719	µm^3	Surface	1	Class A	827
0.209993	µm^3	Surface	1	Class A	828
0.0389726	µm^3	Surface	1	Class A	829
0.0907831	µm^3	Surface	1	Class A	830
0.0335622	µm^3	Surface	1	Class A	831
0.108298	µm^3	Surface	1	Class A	832
0.0218246	µm^3	Surface	1	Class A	833
0.179732	µm^3	Surface	1	Class A	835
0.0121961	µm^3	Surface	1	Class A	837
0.650979	µm^3	Surface	1	Class A	840
0.0647403	µm^3	Surface	1	Class A	844
0.011921	µm^3	Surface	1	Class A	847
0.162768	µm^3	Surface	1	Class A	850
0.0156807	µm^3	Surface	1	Class A	852
0.129481	µm^3	Surface	1	Class A	853
0.0107289	µm^3	Surface	1	Class A	854
0.0197156	µm^3	Surface	1	Class A	856
0.114258	µm^3	Surface	1	Class A	857
0.129205	µm^3	Surface	1	Class A	858
0.112241	µm^3	Surface	1	Class A	860
0.887107	µm^3	Surface	1	Class A	863
0.198806	µm^3	Surface	1	Class A	864
0.0874818	µm^3	Surface	1	Class A	865
0.062723	µm^3	Surface	1	Class A	866
1.46876	µm^3	Surface	1	Class A	868
0.831995	µm^3	Surface	1	Class A	869
0.0160475	µm^3	Surface	1	Class A	870
0.0310863	µm^3	Surface	1	Class A	871
0.0257677	µm^3	Surface	1	Class A	872
0.0347543	µm^3	Surface	1	Class A	873
0.0467671	µm^3	Surface	1	Class A	875
0.033929	µm^3	Surface	1	Class A	876
0.188627	µm^3	Surface	1	Class A	877
0.0237503	µm^3	Surface	1	Class A	879
0.0445662	µm^3	Surface	1	Class A	880
0.0194404	µm^3	Surface	1	Class A	882
0.0166894	µm^3	Surface	1	Class A	884
0.0699672	µm^3	Surface	1	Class A	885
0.128197	µm^3	Surface	1	Class A	886
0.0136633	µm^3	Surface	1	Class A	887
0.0708842	µm^3	Surface	1	Class A	888
0.0378721	µm^3	Surface	1	Class A	889
0.0979357	µm^3	Surface	1	Class A	890
0.100045	µm^3	Surface	1	Class A	892
0.0124712	µm^3	Surface	1	Class A	895
0.0423654	µm^3	Surface	1	Class A	896
0.0544699	µm^3	Surface	1	Class A	898
0.44016	µm^3	Surface	1	Class A	899
0.109582	µm^3	Surface	1	Class A	901
0.0183401	µm^3	Surface	1	Class A	903
0.134799	µm^3	Surface	1	Class A	905
0.0514437	µm^3	Surface	1	Class A	906
0.107106	µm^3	Surface	1	Class A	907
0.0191653	µm^3	Surface	1	Class A	908
0.0911499	µm^3	Surface	1	Class A	912
0.0647403	µm^3	Surface	1	Class A	913
0.0901412	µm^3	Surface	1	Class A	915
0.0278768	µm^3	Surface	1	Class A	917
0.0103621	µm^3	Surface	1	Class A	918
0.0291607	µm^3	Surface	1	Class A	919
0.264096	µm^3	Surface	1	Class A	921
0.455383	µm^3	Surface	1	Class A	922
0.0164143	µm^3	Surface	1	Class A	923
0.0493347	µm^3	Surface	1	Class A	924
0.0223749	µm^3	Surface	1	Class A	926
0.0251259	µm^3	Surface	1	Class A	928
0.0182483	µm^3	Surface	1	Class A	929
0.0260429	µm^3	Surface	1	Class A	930
0.0252176	µm^3	Surface	1	Class A	933
0.138101	µm^3	Surface	1	Class A	934
0.362124	µm^3	Surface	1	Class A	935
0.0103621	µm^3	Surface	1	Class A	936
0.0717095	µm^3	Surface	1	Class A	939
0.0410817	µm^3	Surface	1	Class A	941
0.0338373	µm^3	Surface	1	Class A	942
0.0562121	µm^3	Surface	1	Class A	943
0.0630897	µm^3	Surface	1	Class A	944
0.0551117	µm^3	Surface	1	Class A	945
0.0405314	µm^3	Surface	1	Class A	947
0.171938	µm^3	Surface	1	Class A	954
0.020174	µm^3	Surface	1	Class A	955
0.398437	µm^3	Surface	1	Class A	957
0.0378722	µm^3	Surface	1	Class A	958
0.136633	µm^3	Surface	1	Class A	959
0.159742	µm^3	Surface	1	Class A	960
0.11921	µm^3	Surface	1	Class A	962
0.0336539	µm^3	Surface	1	Class A	963
0.0143052	µm^3	Surface	1	Class A	965
0.0500683	µm^3	Surface	1	Class A	967
0.062998	µm^3	Surface	1	Class A	968
0.0510769	µm^3	Surface	1	Class A	969
0.0850977	µm^3	Surface	1	Class A	970
0.0283353	µm^3	Surface	1	Class A	971
0.0102704	µm^3	Surface	1	Class A	972
0.0585046	µm^3	Surface	1	Class A	973
0.0468588	µm^3	Surface	1	Class A	977
0.0124712	µm^3	Surface	1	Class A	979
0.0219163	µm^3	Surface	1	Class A	980
0.0324618	µm^3	Surface	1	Class A	982
0.0698755	µm^3	Surface	1	Class A	983
0.139017	µm^3	Surface	1	Class A	986
0.116734	µm^3	Surface	1	Class A	989
0.0337456	µm^3	Surface	1	Class A	991
0.0555703	µm^3	Surface	1	Class A	992
0.117468	µm^3	Surface	1	Class A	993
0.0241172	µm^3	Surface	1	Class A	994
0.0557537	µm^3	Surface	1	Class A	995
0.0222832	µm^3	Surface	1	Class A	997
0.0163226	µm^3	Surface	1	Class A	999
0.410083	µm^3	Surface	1	Class A	1000
0.0358547	µm^3	Surface	1	Class A	1001
0.0236586	µm^3	Surface	1	Class A	1006
0.223014	µm^3	Surface	1	Class A	1009
0.0325535	µm^3	Surface	1	Class A	1010
0.100687	µm^3	Surface	1	Class A	1011
0.170471	µm^3	Surface	1	Class A	1012
0.0479592	µm^3	Surface	1	Class A	1013
0.520307	µm^3	Surface	1	Class A	1014
