# Supplementary material for: Programmable artificial RNA condensates in mammalian cells
Source: Nat Nanotechnol. 2026 Apr 29;21(6):821–30. doi: 10.1038/s41565-026-02164-7 (PMC13293865; doi:10.1038/s41565-026-02164-7)
Supplement: Supplementary file 5 — Condensate volume and number quantification, as well as CCDFs, shown in Fig. 3. [file 41565_2026_2164_MOESM5_ESM.zip › Source Data Fig. 3/Condensate volume and number (Figure 3)/Condensate volume/10nt 5A Broccoli/outside/20250502_10ntABr_NucDFHBI40uM_20-40_sample3_1_1_3 cells_outside.xls]

## Sheet: Detailed
Detailed
Volume	Unit	Category	Time	Outside	ID
0.0308113	µm^3	Surface	1	Class C	1
0.0320032	µm^3	Surface	1	Class C	2
0.0709756	µm^3	Surface	1	Class C	3
0.0326451	µm^3	Surface	1	Class C	4
0.172488	µm^3	Surface	1	Class C	6
0.0242089	µm^3	Surface	1	Class C	7
0.0416316	µm^3	Surface	1	Class C	8
0.0259512	µm^3	Surface	1	Class C	11
0.0141217	µm^3	Surface	1	Class C	15
0.0334704	µm^3	Surface	1	Class C	16
0.141769	µm^3	Surface	1	Class C	18
0.0197155	µm^3	Surface	1	Class C	20
0.0967436	µm^3	Surface	1	Class C	22
0.0192569	µm^3	Surface	1	Class C	25
0.21953	µm^3	Surface	1	Class C	26
0.210452	µm^3	Surface	1	Class C	29
0.0344791	µm^3	Surface	1	Class C	31
0.0185235	µm^3	Surface	1	Class C	34
0.0201742	µm^3	Surface	1	Class C	35
0.0467669	µm^3	Surface	1	Class C	36
0.427964	µm^3	Surface	1	Class C	41
0.0972025	µm^3	Surface	1	Class C	43
0.175515	µm^3	Surface	1	Class C	44
0.0179732	µm^3	Surface	1	Class C	45
0.0424571	µm^3	Surface	1	Class C	46
0.0376886	µm^3	Surface	1	Class C	47
0.024117	µm^3	Surface	1	Class C	49
0.358364	µm^3	Surface	1	Class C	51
0.0220998	µm^3	Surface	1	Class C	52
0.0163225	µm^3	Surface	1	Class C	54
0.0103621	µm^3	Surface	1	Class C	55
0.241997	µm^3	Surface	1	Class C	56
0.0429154	µm^3	Surface	1	Class C	57
0.0710675	µm^3	Surface	1	Class C	58
0.0111874	µm^3	Surface	1	Class C	59
0.0375053	µm^3	Surface	1	Class C	61
0.0135717	µm^3	Surface	1	Class C	62
0.0157724	µm^3	Surface	1	Class C	63
0.0258595	µm^3	Surface	1	Class C	64
0.0565789	µm^3	Surface	1	Class C	65
0.0885824	µm^3	Surface	1	Class C	70
0.0145803	µm^3	Surface	1	Class C	71
0.21522	µm^3	Surface	1	Class C	73
0.211552	µm^3	Surface	1	Class C	74
0.0357629	µm^3	Surface	1	Class C	76
0.0157726	µm^3	Surface	1	Class C	80
0.0229251	µm^3	Surface	1	Class C	82
0.13911	µm^3	Surface	1	Class C	83
4.20308	µm^3	Surface	1	Class C	84
0.0811549	µm^3	Surface	1	Class C	85
0.0234752	µm^3	Surface	1	Class C	86
0.0936256	µm^3	Surface	1	Class C	87
0.0239338	µm^3	Surface	1	Class C	89
0.0589634	µm^3	Surface	1	Class C	90
0.378905	µm^3	Surface	1	Class C	91
0.0316365	µm^3	Surface	1	Class C	92
0.0255842	µm^3	Surface	1	Class C	93
0.405314	µm^3	Surface	1	Class C	95
0.0617144	µm^3	Surface	1	Class C	97
0.0381469	µm^3	Surface	1	Class C	98
0.136082	µm^3	Surface	1	Class C	102
0.0351213	µm^3	Surface	1	Class C	103
0.0103622	µm^3	Surface	1	Class C	108
0.0461253	µm^3	Surface	1	Class C	111
0.335163	µm^3	Surface	1	Class C	112
0.130031	µm^3	Surface	1	Class C	115
0.0388806	µm^3	Surface	1	Class C	116
0.0249425	µm^3	Surface	1	Class C	119
0.0576793	µm^3	Surface	1	Class C	120
0.0305361	µm^3	Surface	1	Class C	121
0.0320031	µm^3	Surface	1	Class C	122
0.0280603	µm^3	Surface	1	Class C	124
0.0189819	µm^3	Surface	1	Class C	126
0.12673	µm^3	Surface	1	Class C	128
0.0539199	µm^3	Surface	1	Class C	129
0.0989443	µm^3	Surface	1	Class C	130
0.0662074	µm^3	Surface	1	Class C	131
0.263638	µm^3	Surface	1	Class C	132
0.130856	µm^3	Surface	1	Class C	133
0.0869315	µm^3	Surface	1	Class C	134
0.0488763	µm^3	Surface	1	Class C	135
0.0438327	µm^3	Surface	1	Class C	138
1.62951	µm^3	Surface	1	Class C	139
0.183491	µm^3	Surface	1	Class C	142
0.297017	µm^3	Surface	1	Class C	144
0.0689587	µm^3	Surface	1	Class C	145
0.543048	µm^3	Surface	1	Class C	148
0.0292522	µm^3	Surface	1	Class C	150
0.0936258	µm^3	Surface	1	Class C	151
0.0148555	µm^3	Surface	1	Class C	153
0.812096	µm^3	Surface	1	Class C	157
0.124254	µm^3	Surface	1	Class C	158
0.111415	µm^3	Surface	1	Class C	159
0.327462	µm^3	Surface	1	Class C	161
0.0318198	µm^3	Surface	1	Class C	163
0.68335	µm^3	Surface	1	Class C	164
0.107931	µm^3	Surface	1	Class C	165
0.0533698	µm^3	Surface	1	Class B	166
0.0223749	µm^3	Surface	1	Class B	169
0.193211	µm^3	Surface	1	Class C	170
0.0141217	µm^3	Surface	1	Class C	172
0.0215496	µm^3	Surface	1	Class B	175
0.0200824	µm^3	Surface	1	Class C	177
0.0306279	µm^3	Surface	1	Class C	179
0.194771	µm^3	Surface	1	Class B	181
0.0223749	µm^3	Surface	1	Class B	182
0.0206324	µm^3	Surface	1	Class C	185
0.293349	µm^3	Surface	1	Class C	186
0.152405	µm^3	Surface	1	Class C	187
0.0676745	µm^3	Surface	1	Class C	188
0.143327	µm^3	Surface	1	Class C	189
0.0102704	µm^3	Surface	1	Class C	190
0.370193	µm^3	Surface	1	Class C	191
0.0261345	µm^3	Surface	1	Class B	192
0.104354	µm^3	Surface	1	Class B	193
0.0220997	µm^3	Surface	1	Class B	194
0.0804207	µm^3	Surface	1	Class C	197
0.0237505	µm^3	Surface	1	Class B	198
0.419802	µm^3	Surface	1	Class C	203
0.0269599	µm^3	Surface	1	Class B	204
0.102521	µm^3	Surface	1	Class C	210
0.0921583	µm^3	Surface	1	Class C	211
0.0181565	µm^3	Surface	1	Class C	213
0.0167812	µm^3	Surface	1	Class B	214
0.0784038	µm^3	Surface	1	Class B	215
0.257494	µm^3	Surface	1	Class C	216
0.017698	µm^3	Surface	1	Class C	217
0.0462168	µm^3	Surface	1	Class C	220
0.0769366	µm^3	Surface	1	Class B	222
0.118385	µm^3	Surface	1	Class B	223
0.0139383	µm^3	Surface	1	Class C	224
0.0179733	µm^3	Surface	1	Class B	225
0.0209992	µm^3	Surface	1	Class C	226
0.0119211	µm^3	Surface	1	Class C	227
0.0799627	µm^3	Surface	1	Class B	228
0.0117375	µm^3	Surface	1	Class C	229
0.346809	µm^3	Surface	1	Class B	230
0.0145802	µm^3	Surface	1	Class C	234
0.269965	µm^3	Surface	1	Class C	235
0.188811	µm^3	Surface	1	Class C	240
0.0231086	µm^3	Surface	1	Class B	241
0.0323699	µm^3	Surface	1	Class C	246
0.48005	µm^3	Surface	1	Class C	247
0.119577	µm^3	Surface	1	Class C	248
0.440435	µm^3	Surface	1	Class B	250
0.130948	µm^3	Surface	1	Class C	251
0.0909663	µm^3	Surface	1	Class C	252
0.0182484	µm^3	Surface	1	Class B	255
0.050985	µm^3	Surface	1	Class C	256
0.130581	µm^3	Surface	1	Class C	259
0.0323702	µm^3	Surface	1	Class C	261
0.0180648	µm^3	Surface	1	Class C	262
0.0173313	µm^3	Surface	1	Class C	266
0.0432827	µm^3	Surface	1	Class B	267
0.141219	µm^3	Surface	1	Class B	268
0.15369	µm^3	Surface	1	Class B	269
0.0841804	µm^3	Surface	1	Class C	273
0.146995	µm^3	Surface	1	Class C	274
0.433098	µm^3	Surface	1	Class B	275
0.0285187	µm^3	Surface	1	Class B	276
0.0895905	µm^3	Surface	1	Class C	277
0.231359	µm^3	Surface	1	Class B	278
0.0304445	µm^3	Surface	1	Class B	279
0.100136	µm^3	Surface	1	Class C	280
0.0493345	µm^3	Surface	1	Class C	282
0.0451168	µm^3	Surface	1	Class B	285
0.0276935	µm^3	Surface	1	Class C	287
0.010087	µm^3	Surface	1	Class C	288
0.167078	µm^3	Surface	1	Class C	290
0.152864	µm^3	Surface	1	Class C	296
0.0356712	µm^3	Surface	1	Class C	297
0.399904	µm^3	Surface	1	Class C	298
0.0184316	µm^3	Surface	1	Class C	300
0.105547	µm^3	Surface	1	Class C	301
0.208434	µm^3	Surface	1	Class C	302
0.110865	µm^3	Surface	1	Class C	303
0.500224	µm^3	Surface	1	Class B	305
0.0152223	µm^3	Surface	1	Class C	306
0.0100871	µm^3	Surface	1	Class B	309
0.037964	µm^3	Surface	1	Class C	311
0.135074	µm^3	Surface	1	Class B	312
0.187068	µm^3	Surface	1	Class B	313
0.111875	µm^3	Surface	1	Class C	314
0.0201741	µm^3	Surface	1	Class C	315
0.240163	µm^3	Surface	1	Class B	317
0.105639	µm^3	Surface	1	Class B	319
0.403205	µm^3	Surface	1	Class B	320
0.169828	µm^3	Surface	1	Class C	321
0.16726	µm^3	Surface	1	Class B	322
0.839696	µm^3	Surface	1	Class B	323
0.0662073	µm^3	Surface	1	Class C	324
0.0479591	µm^3	Surface	1	Class B	325
0.0806041	µm^3	Surface	1	Class B	326
0.339107	µm^3	Surface	1	Class B	328
0.0285189	µm^3	Surface	1	Class B	329
0.569824	µm^3	Surface	1	Class B	330
0.131681	µm^3	Surface	1	Class B	331
0.0447495	µm^3	Surface	1	Class C	332
0.122053	µm^3	Surface	1	Class C	337
0.0769363	µm^3	Surface	1	Class C	338
0.0602468	µm^3	Surface	1	Class B	339
0.0201739	µm^3	Surface	1	Class B	340
0.138833	µm^3	Surface	1	Class B	341
0.051719	µm^3	Surface	1	Class C	342
0.0972937	µm^3	Surface	1	Class C	344
0.0142134	µm^3	Surface	1	Class B	345
0.606781	µm^3	Surface	1	Class C	348
0.0103622	µm^3	Surface	1	Class B	349
0.02806	µm^3	Surface	1	Class B	350
0.0905995	µm^3	Surface	1	Class B	351
0.0327367	µm^3	Surface	1	Class C	352
0.225949	µm^3	Surface	1	Class B	354
0.135991	µm^3	Surface	1	Class B	355
0.0487846	µm^3	Surface	1	Class C	359
0.191195	µm^3	Surface	1	Class B	362
0.137641	µm^3	Surface	1	Class B	363
0.0843647	µm^3	Surface	1	Class B	364
0.022008	µm^3	Surface	1	Class B	366
0.0474086	µm^3	Surface	1	Class B	367
0.044566	µm^3	Surface	1	Class C	369
0.0775782	µm^3	Surface	1	Class C	371
0.0978437	µm^3	Surface	1	Class B	375
0.0225581	µm^3	Surface	1	Class B	377
0.0145803	µm^3	Surface	1	Class C	378
0.102062	µm^3	Surface	1	Class B	379
0.185969	µm^3	Surface	1	Class B	380
0.0143052	µm^3	Surface	1	Class B	381
0.194862	µm^3	Surface	1	Class C	382
0.180924	µm^3	Surface	1	Class C	383
0.0495179	µm^3	Surface	1	Class C	384
0.0391561	µm^3	Surface	1	Class B	387
0.0118293	µm^3	Surface	1	Class B	388
0.0143052	µm^3	Surface	1	Class B	389
0.0789534	µm^3	Surface	1	Class B	390
0.0762947	µm^3	Surface	1	Class B	391
0.040898	µm^3	Surface	1	Class B	393
0.304718	µm^3	Surface	1	Class B	394
0.0221915	µm^3	Surface	1	Class C	396
0.0135715	µm^3	Surface	1	Class C	397
0.322234	µm^3	Surface	1	Class B	398
0.192203	µm^3	Surface	1	Class B	401
0.505724	µm^3	Surface	1	Class B	402
0.233287	µm^3	Surface	1	Class B	403
0.0953683	µm^3	Surface	1	Class C	404
0.0426407	µm^3	Surface	1	Class B	406
0.192019	µm^3	Surface	1	Class B	407
0.0773947	µm^3	Surface	1	Class C	408
0.0461249	µm^3	Surface	1	Class B	409
0.210451	µm^3	Surface	1	Class B	410
0.0272352	µm^3	Surface	1	Class B	413
0.010087	µm^3	Surface	1	Class C	415
0.0464002	µm^3	Surface	1	Class C	419
0.0320951	µm^3	Surface	1	Class B	420
0.137459	µm^3	Surface	1	Class B	430
0.122419	µm^3	Surface	1	Class B	433
0.112791	µm^3	Surface	1	Class B	434
0.0698753	µm^3	Surface	1	Class C	435
0.0110958	µm^3	Surface	1	Class C	436
0.0288856	µm^3	Surface	1	Class B	440
0.165702	µm^3	Surface	1	Class C	441
0.190003	µm^3	Surface	1	Class B	446
0.0103622	µm^3	Surface	1	Class C	447
0.496647	µm^3	Surface	1	Class B	449
0.0480506	µm^3	Surface	1	Class C	450
0.156074	µm^3	Surface	1	Class B	451
0.0107288	µm^3	Surface	1	Class B	455
0.0406231	µm^3	Surface	1	Class B	457
0.195414	µm^3	Surface	1	Class B	459
0.0209994	µm^3	Surface	1	Class C	462
0.154148	µm^3	Surface	1	Class B	463
0.160476	µm^3	Surface	1	Class B	465
0.250343	µm^3	Surface	1	Class B	466
0.0142134	µm^3	Surface	1	Class B	471
0.165335	µm^3	Surface	1	Class B	473
0.0142134	µm^3	Surface	1	Class B	474
0.0638231	µm^3	Surface	1	Class B	475
0.178356	µm^3	Surface	1	Class C	476
0.0389723	µm^3	Surface	1	Class B	477
0.0962855	µm^3	Surface	1	Class B	478
0.0397059	µm^3	Surface	1	Class C	481
0.0274183	µm^3	Surface	1	Class C	483
0.18175	µm^3	Surface	1	Class C	484
0.172763	µm^3	Surface	1	Class B	485
0.319759	µm^3	Surface	1	Class B	486
0.0555702	µm^3	Surface	1	Class B	487
0.681883	µm^3	Surface	1	Class B	488
0.0209078	µm^3	Surface	1	Class B	489
0.0890409	µm^3	Surface	1	Class B	496
0.0917914	µm^3	Surface	1	Class C	497
0.0184316	µm^3	Surface	1	Class C	498
0.0124713	µm^3	Surface	1	Class B	500
0.0999529	µm^3	Surface	1	Class B	501
0.108206	µm^3	Surface	1	Class B	502
0.0175146	µm^3	Surface	1	Class B	503
0.112424	µm^3	Surface	1	Class B	504
0.0695085	µm^3	Surface	1	Class C	506
0.0195323	µm^3	Surface	1	Class C	508
0.012196	µm^3	Surface	1	Class C	510
0.729383	µm^3	Surface	1	Class B	512
0.261804	µm^3	Surface	1	Class C	517
0.0660243	µm^3	Surface	1	Class B	518
0.543322	µm^3	Surface	1	Class B	520
0.14186	µm^3	Surface	1	Class B	521
0.0403479	µm^3	Surface	1	Class B	524
0.0829887	µm^3	Surface	1	Class B	526
0.14938	µm^3	Surface	1	Class C	527
0.024209	µm^3	Surface	1	Class B	528
0.0551122	µm^3	Surface	1	Class C	531
0.104996	µm^3	Surface	1	Class B	535
0.168361	µm^3	Surface	1	Class B	536
0.104446	µm^3	Surface	1	Class C	539
0.118843	µm^3	Surface	1	Class C	540
0.214945	µm^3	Surface	1	Class B	541
0.0224664	µm^3	Surface	1	Class C	542
0.0124712	µm^3	Surface	1	Class C	543
0.123703	µm^3	Surface	1	Class C	544
0.0145804	µm^3	Surface	1	Class B	545
0.0366799	µm^3	Surface	1	Class B	546
0.0392477	µm^3	Surface	1	Class B	552
0.0604305	µm^3	Surface	1	Class B	553
0.234935	µm^3	Surface	1	Class B	555
0.0490596	µm^3	Surface	1	Class B	557
0.558545	µm^3	Surface	1	Class B	558
0.399997	µm^3	Surface	1	Class B	559
0.0508019	µm^3	Surface	1	Class B	560
0.0181565	µm^3	Surface	1	Class C	561
0.0185235	µm^3	Surface	1	Class C	562
0.0211825	µm^3	Surface	1	Class C	567
0.0225584	µm^3	Surface	1	Class B	568
0.0652909	µm^3	Surface	1	Class B	571
0.105363	µm^3	Surface	1	Class B	573
0.258502	µm^3	Surface	1	Class C	574
0.0616222	µm^3	Surface	1	Class C	575
0.0893161	µm^3	Surface	1	Class C	576
0.0969273	µm^3	Surface	1	Class C	577
0.100136	µm^3	Surface	1	Class C	579
0.0877573	µm^3	Surface	1	Class B	580
0.334155	µm^3	Surface	1	Class B	582
0.393761	µm^3	Surface	1	Class C	585
0.341583	µm^3	Surface	1	Class B	587
0.0128379	µm^3	Surface	1	Class C	588
0.0253093	µm^3	Surface	1	Class B	591
0.0407149	µm^3	Surface	1	Class B	592
0.0823465	µm^3	Surface	1	Class B	594
0.612468	µm^3	Surface	1	Class B	596
0.0913333	µm^3	Surface	1	Class B	597
0.0441995	µm^3	Surface	1	Class B	598
0.0460335	µm^3	Surface	1	Class B	601
0.0135717	µm^3	Surface	1	Class C	604
0.204034	µm^3	Surface	1	Class B	605
0.156166	µm^3	Surface	1	Class C	606
0.0181565	µm^3	Surface	1	Class B	607
0.083264	µm^3	Surface	1	Class B	610
0.39523	µm^3	Surface	1	Class B	612
0.0341122	µm^3	Surface	1	Class C	615
0.0858315	µm^3	Surface	1	Class B	616
0.0182484	µm^3	Surface	1	Class B	618
0.139567	µm^3	Surface	1	Class C	619
0.0164144	µm^3	Surface	1	Class B	620
0.0223747	µm^3	Surface	1	Class C	622
0.0867486	µm^3	Surface	1	Class B	624
0.155432	µm^3	Surface	1	Class C	628
0.0218247	µm^3	Surface	1	Class C	629
0.0266848	µm^3	Surface	1	Class B	635
0.0523606	µm^3	Surface	1	Class B	636
0.0598799	µm^3	Surface	1	Class B	637
0.0120127	µm^3	Surface	1	Class C	638
0.0102704	µm^3	Surface	1	Class B	639
0.018065	µm^3	Surface	1	Class B	640
0.308204	µm^3	Surface	1	Class B	641
0.0163226	µm^3	Surface	1	Class B	643
0.0473174	µm^3	Surface	1	Class B	644
0.0448414	µm^3	Surface	1	Class C	646
0.0429157	µm^3	Surface	1	Class C	647
0.174047	µm^3	Surface	1	Class B	648
0.140209	µm^3	Surface	1	Class B	649
0.0120126	µm^3	Surface	1	Class C	650
0.11169	µm^3	Surface	1	Class B	651
0.0616223	µm^3	Surface	1	Class B	655
0.0191654	µm^3	Surface	1	Class C	656
0.0383307	µm^3	Surface	1	Class B	657
0.530394	µm^3	Surface	1	Class B	658
0.0760197	µm^3	Surface	1	Class B	660
0.0220998	µm^3	Surface	1	Class C	661
0.0370467	µm^3	Surface	1	Class B	664
0.0366798	µm^3	Surface	1	Class B	666
0.461526	µm^3	Surface	1	Class B	667
0.0428237	µm^3	Surface	1	Class B	668
0.160567	µm^3	Surface	1	Class C	673
0.0914253	µm^3	Surface	1	Class B	674
0.0142134	µm^3	Surface	1	Class C	675
0.0740936	µm^3	Surface	1	Class C	676
0.045575	µm^3	Surface	1	Class B	681
0.014672	µm^3	Surface	1	Class B	685
0.296833	µm^3	Surface	1	Class B	686
0.0251259	µm^3	Surface	1	Class C	689
0.0508934	µm^3	Surface	1	Class C	691
0.12838	µm^3	Surface	1	Class B	693
0.0413569	µm^3	Surface	1	Class B	694
0.0421822	µm^3	Surface	1	Class B	695
0.197614	µm^3	Surface	1	Class B	697
0.0581377	µm^3	Surface	1	Class B	698
0.0332872	µm^3	Surface	1	Class C	699
0.261803	µm^3	Surface	1	Class C	700
0.0130213	µm^3	Surface	1	Class C	702
0.0119211	µm^3	Surface	1	Class B	703
0.0510769	µm^3	Surface	1	Class B	706
0.0415399	µm^3	Surface	1	Class B	708
0.0274184	µm^3	Surface	1	Class C	709
0.287572	µm^3	Surface	1	Class B	711
0.0839971	µm^3	Surface	1	Class C	714
0.0422739	µm^3	Surface	1	Class B	716
0.102245	µm^3	Surface	1	Class B	717
0.427597	µm^3	Surface	1	Class B	725
0.0505269	µm^3	Surface	1	Class B	727
0.0102703	µm^3	Surface	1	Class B	728
0.0182484	µm^3	Surface	1	Class B	729
0.0417237	µm^3	Surface	1	Class B	735
0.0954595	µm^3	Surface	1	Class B	736
0.0267763	µm^3	Surface	1	Class C	737
0.191011	µm^3	Surface	1	Class B	738
0.0157724	µm^3	Surface	1	Class B	740
0.261438	µm^3	Surface	1	Class C	743
0.405498	µm^3	Surface	1	Class C	744
0.0141217	µm^3	Surface	1	Class C	746
0.68124	µm^3	Surface	1	Class B	748
0.044383	µm^3	Surface	1	Class C	751
0.029986	µm^3	Surface	1	Class C	753
0.0939924	µm^3	Surface	1	Class C	755
0.0805126	µm^3	Surface	1	Class B	757
0.20495	µm^3	Surface	1	Class C	758
0.013113	µm^3	Surface	1	Class B	760
0.0211826	µm^3	Surface	1	Class B	764
0.0805125	µm^3	Surface	1	Class B	765
0.0273267	µm^3	Surface	1	Class C	766
0.469045	µm^3	Surface	1	Class B	767
0.40614	µm^3	Surface	1	Class C	769
0.376705	µm^3	Surface	1	Class B	770
0.0436494	µm^3	Surface	1	Class C	772
0.0312696	µm^3	Surface	1	Class B	773
0.123521	µm^3	Surface	1	Class B	775
0.0199905	µm^3	Surface	1	Class C	776
0.0548369	µm^3	Surface	1	Class B	778
0.174505	µm^3	Surface	1	Class B	779
0.0293439	µm^3	Surface	1	Class B	780
0.33874	µm^3	Surface	1	Class B	782
0.0650156	µm^3	Surface	1	Class B	785
0.0746442	µm^3	Surface	1	Class B	786
0.371477	µm^3	Surface	1	Class B	787
2.1014	µm^3	Surface	1	Class B	789
0.191379	µm^3	Surface	1	Class B	790
0.243921	µm^3	Surface	1	Class B	791
0.142135	µm^3	Surface	1	Class C	792
0.0347543	µm^3	Surface	1	Class B	793
1.12177	µm^3	Surface	1	Class B	796
0.105638	µm^3	Surface	1	Class C	801
0.396511	µm^3	Surface	1	Class B	803
0.229893	µm^3	Surface	1	Class B	805
0.0315446	µm^3	Surface	1	Class B	806
0.156808	µm^3	Surface	1	Class B	807
0.14351	µm^3	Surface	1	Class B	808
0.0102705	µm^3	Surface	1	Class C	809
0.0339289	µm^3	Surface	1	Class B	811
0.290047	µm^3	Surface	1	Class B	812
0.0505269	µm^3	Surface	1	Class C	813
0.0220998	µm^3	Surface	1	Class B	814
1.06656	µm^3	Surface	1	Class B	815
0.0246674	µm^3	Surface	1	Class B	816
0.0317284	µm^3	Surface	1	Class B	819
0.397244	µm^3	Surface	1	Class B	821
0.0783122	µm^3	Surface	1	Class B	822
0.013755	µm^3	Surface	1	Class B	823
0.0215496	µm^3	Surface	1	Class B	824
0.0873903	µm^3	Surface	1	Class B	828
0.0223749	µm^3	Surface	1	Class B	832
0.272809	µm^3	Surface	1	Class B	834
0.105455	µm^3	Surface	1	Class B	836
0.040715	µm^3	Surface	1	Class B	838
0.102154	µm^3	Surface	1	Class B	841
0.155707	µm^3	Surface	1	Class C	844
0.0274181	µm^3	Surface	1	Class B	846
0.0253093	µm^3	Surface	1	Class B	849
0.0784039	µm^3	Surface	1	Class B	850
0.059055	µm^3	Surface	1	Class B	851
0.0206327	µm^3	Surface	1	Class B	853
0.112425	µm^3	Surface	1	Class B	854
0.0677666	µm^3	Surface	1	Class B	855
0.15699	µm^3	Surface	1	Class B	859
0.197614	µm^3	Surface	1	Class B	860
0.161484	µm^3	Surface	1	Class B	862
0.028427	µm^3	Surface	1	Class B	863
0.0751026	µm^3	Surface	1	Class B	864
0.0181567	µm^3	Surface	1	Class B	865
0.237778	µm^3	Surface	1	Class B	867
0.0868401	µm^3	Surface	1	Class B	871
0.0191654	µm^3	Surface	1	Class B	872
0.0655658	µm^3	Surface	1	Class B	876
0.0871149	µm^3	Surface	1	Class B	877
0.0707007	µm^3	Surface	1	Class B	878
0.144152	µm^3	Surface	1	Class B	879
0.303069	µm^3	Surface	1	Class B	883
0.0224667	µm^3	Surface	1	Class B	884
0.0702427	µm^3	Surface	1	Class B	885
0.0220081	µm^3	Surface	1	Class C	886
0.098669	µm^3	Surface	1	Class B	887
0.213203	µm^3	Surface	1	Class B	888
2.62665	µm^3	Surface	1	Class B	889
0.0878489	µm^3	Surface	1	Class B	890
0.0115542	µm^3	Surface	1	Class B	892
0.0121961	µm^3	Surface	1	Class B	893
6.74721	µm^3	Surface	1	Class B	895
0.023567	µm^3	Surface	1	Class B	898
4.04461	µm^3	Surface	1	Class B	899
0.026318	µm^3	Surface	1	Class B	900
0.0672159	µm^3	Surface	1	Class B	904
0.0247591	µm^3	Surface	1	Class B	906
0.151306	µm^3	Surface	1	Class B	908
0.132598	µm^3	Surface	1	Class B	909
0.135533	µm^3	Surface	1	Class B	910
5.74345	µm^3	Surface	1	Class C	912
0.0187068	µm^3	Surface	1	Class B	913
0.0700589	µm^3	Surface	1	Class B	915
0.14617	µm^3	Surface	1	Class B	920
0.0685913	µm^3	Surface	1	Class B	921
0.0185234	µm^3	Surface	1	Class B	922
0.167994	µm^3	Surface	1	Class B	924
0.0119211	µm^3	Surface	1	Class B	925
0.0102705	µm^3	Surface	1	Class B	926
0.132782	µm^3	Surface	1	Class B	927
0.477758	µm^3	Surface	1	Class B	928
0.31013	µm^3	Surface	1	Class B	929
0.679589	µm^3	Surface	1	Class B	930
0.0959181	µm^3	Surface	1	Class B	935
0.042457	µm^3	Surface	1	Class B	937
0.224849	µm^3	Surface	1	Class B	938
0.650337	µm^3	Surface	1	Class B	939
0.0735433	µm^3	Surface	1	Class C	940
0.0559372	µm^3	Surface	1	Class B	941
0.0585047	µm^3	Surface	1	Class B	942
0.157725	µm^3	Surface	1	Class B	944
0.161209	µm^3	Surface	1	Class B	947
0.0900498	µm^3	Surface	1	Class B	948
0.135899	µm^3	Surface	1	Class B	949
0.0294357	µm^3	Surface	1	Class B	950
0.882888	µm^3	Surface	1	Class B	954
0.453091	µm^3	Surface	1	Class B	955
0.0185233	µm^3	Surface	1	Class B	956
0.173222	µm^3	Surface	1	Class B	957
0.0925258	µm^3	Surface	1	Class B	958
0.0695085	µm^3	Surface	1	Class B	960
0.182758	µm^3	Surface	1	Class B	961
0.0103621	µm^3	Surface	1	Class B	962
0.0121961	µm^3	Surface	1	Class B	963
0.502792	µm^3	Surface	1	Class B	964
0.148829	µm^3	Surface	1	Class B	966
0.0124712	µm^3	Surface	1	Class B	967
0.0184317	µm^3	Surface	1	Class B	968
0.031178	µm^3	Surface	1	Class B	969
0.213385	µm^3	Surface	1	Class B	970
0.149838	µm^3	Surface	1	Class B	974
0.232461	µm^3	Surface	1	Class B	975
0.43365	µm^3	Surface	1	Class B	976
0.303436	µm^3	Surface	1	Class B	979
2.11158	µm^3	Surface	1	Class B	982
0.0135716	µm^3	Surface	1	Class B	983
0.538187	µm^3	Surface	1	Class B	984
0.217147	µm^3	Surface	1	Class B	987
0.335347	µm^3	Surface	1	Class B	989
0.202198	µm^3	Surface	1	Class B	990
0.0888577	µm^3	Surface	1	Class B	993
0.0824382	µm^3	Surface	1	Class B	994
0.114625	µm^3	Surface	1	Class B	995
0.487293	µm^3	Surface	1	Class B	996
0.595959	µm^3	Surface	1	Class B	998
0.151122	µm^3	Surface	1	Class B	1000
0.145161	µm^3	Surface	1	Class B	1001
0.0837221	µm^3	Surface	1	Class B	1002
0.246124	µm^3	Surface	1	Class B	1007
0.0219163	µm^3	Surface	1	Class B	1011
0.165427	µm^3	Surface	1	Class B	1012
0.169187	µm^3	Surface	1	Class B	1013
0.309488	µm^3	Surface	1	Class B	1015
0.205133	µm^3	Surface	1	Class B	1019
0.303251	µm^3	Surface	1	Class B	1020
3.80253	µm^3	Surface	1	Class B	1024
0.0335622	µm^3	Surface	1	Class B	1026
0.108664	µm^3	Surface	1	Class B	1027
0.183033	µm^3	Surface	1	Class B	1029
0.119393	µm^3	Surface	1	Class B	1031
0.0142135	µm^3	Surface	1	Class B	1033
0.196238	µm^3	Surface	1	Class B	1034
0.0196239	µm^3	Surface	1	Class B	1035
0.0413567	µm^3	Surface	1	Class B	1036
0.0224665	µm^3	Surface	1	Class B	1040
0.10087	µm^3	Surface	1	Class B	1042
0.385416	µm^3	Surface	1	Class B	1044
0.294175	µm^3	Surface	1	Class B	1045
0.0285187	µm^3	Surface	1	Class B	1046
0.0160474	µm^3	Surface	1	Class B	1047
0.225857	µm^3	Surface	1	Class B	1048
0.0724434	µm^3	Surface	1	Class B	1049
0.229709	µm^3	Surface	1	Class B	1050
0.0107289	µm^3	Surface	1	Class B	1053
0.0202657	µm^3	Surface	1	Class B	1057
0.191287	µm^3	Surface	1	Class B	1058
0.0320951	µm^3	Surface	1	Class B	1059
0.0742769	µm^3	Surface	1	Class B	1062
0.494813	µm^3	Surface	1	Class B	1067
0.213753	µm^3	Surface	1	Class B	1068
0.0103621	µm^3	Surface	1	Class B	1069
0.0506183	µm^3	Surface	1	Class B	1070
0.211644	µm^3	Surface	1	Class B	1071
0.251351	µm^3	Surface	1	Class B	1072
0.0233836	µm^3	Surface	1	Class B	1075
0.0398895	µm^3	Surface	1	Class B	1077
0.0966518	µm^3	Surface	1	Class B	1078
0.017698	µm^3	Surface	1	Class B	1079
0.783669	µm^3	Surface	1	Class B	1080
0.0223747	µm^3	Surface	1	Class B	1081
0.331221	µm^3	Surface	1	Class B	1082
0.247498	µm^3	Surface	1	Class B	1083
0.023842	µm^3	Surface	1	Class B	1084
0.0287938	µm^3	Surface	1	Class B	1087
0.048326	µm^3	Surface	1	Class B	1088
0.0353962	µm^3	Surface	1	Class B	1089
0.339932	µm^3	Surface	1	Class B	1090
0.35387	µm^3	Surface	1	Class B	1091
0.323152	µm^3	Surface	1	Class B	1092
0.0834469	µm^3	Surface	1	Class B	1093
0.0184318	µm^3	Surface	1	Class B	1095
0.786787	µm^3	Surface	1	Class B	1096
0.421637	µm^3	Surface	1	Class B	1097
0.094268	µm^3	Surface	1	Class B	1100
0.247957	µm^3	Surface	1	Class B	1101
0.353504	µm^3	Surface	1	Class B	1102
0.029344	µm^3	Surface	1	Class B	1103
2.76366	µm^3	Surface	1	Class B	1104
0.0214579	µm^3	Surface	1	Class B	1105
0.0323702	µm^3	Surface	1	Class B	1106
0.034296	µm^3	Surface	1	Class B	1107
0.0748274	µm^3	Surface	1	Class B	1108
0.0514439	µm^3	Surface	1	Class A	1109
0.0592383	µm^3	Surface	1	Class A	1110
0.071251	µm^3	Surface	1	Class A	1111
0.132782	µm^3	Surface	1	Class A	1112
0.011921	µm^3	Surface	1	Class A	1115
0.0318199	µm^3	Surface	1	Class A	1116
0.104538	µm^3	Surface	1	Class A	1118
0.0333789	µm^3	Surface	1	Class A	1120
0.99788	µm^3	Surface	1	Class B	1121
0.110499	µm^3	Surface	1	Class A	1122
0.137275	µm^3	Surface	1	Class A	1123
0.116001	µm^3	Surface	1	Class A	1124
0.0142135	µm^3	Surface	1	Class A	1127
0.270515	µm^3	Surface	1	Class A	1128
0.05502	µm^3	Surface	1	Class A	1130
0.0102704	µm^3	Surface	1	Class A	1132
0.0338374	µm^3	Surface	1	Class A	1133
0.0376887	µm^3	Surface	1	Class A	1134
0.0643736	µm^3	Surface	1	Class A	1135
0.215403	µm^3	Surface	1	Class A	1137
0.0311781	µm^3	Surface	1	Class A	1138
0.062998	µm^3	Surface	1	Class A	1146
0.0219164	µm^3	Surface	1	Class A	1147
0.405406	µm^3	Surface	1	Class A	1149
0.0218246	µm^3	Surface	1	Class A	1150
0.111507	µm^3	Surface	1	Class A	1151
0.0522691	µm^3	Surface	1	Class A	1153
0.0427324	µm^3	Surface	1	Class A	1154
0.0295274	µm^3	Surface	1	Class A	1158
0.145436	µm^3	Surface	1	Class A	1159
0.0466753	µm^3	Surface	1	Class A	1161
0.0124712	µm^3	Surface	1	Class A	1163
0.0164143	µm^3	Surface	1	Class A	1164
0.0892242	µm^3	Surface	1	Class A	1166
0.202932	µm^3	Surface	1	Class A	1172
0.0843639	µm^3	Surface	1	Class A	1173
0.213477	µm^3	Surface	1	Class A	1175
0.0626312	µm^3	Surface	1	Class A	1176
0.108848	µm^3	Surface	1	Class A	1178
0.0102704	µm^3	Surface	1	Class A	1179
0.254193	µm^3	Surface	1	Class A	1180
0.0220997	µm^3	Surface	1	Class A	1182
0.0961934	µm^3	Surface	1	Class A	1183
0.20064	µm^3	Surface	1	Class A	1185
0.11114	µm^3	Surface	1	Class A	1186
0.202749	µm^3	Surface	1	Class A	1187
0.0722598	µm^3	Surface	1	Class A	1188
0.0102704	µm^3	Surface	1	Class A	1190
0.0586881	µm^3	Surface	1	Class A	1192
0.0634564	µm^3	Surface	1	Class A	1194
0.117284	µm^3	Surface	1	Class A	1195
0.425397	µm^3	Surface	1	Class A	1196
0.035488	µm^3	Surface	1	Class A	1198
0.282436	µm^3	Surface	1	Class A	1200
0.0769364	µm^3	Surface	1	Class A	1201
0.113617	µm^3	Surface	1	Class A	1204
0.155524	µm^3	Surface	1	Class A	1205
0.889582	µm^3	Surface	1	Class A	1206
0.261437	µm^3	Surface	1	Class A	1207
0.139109	µm^3	Surface	1	Class A	1210
0.0215496	µm^3	Surface	1	Class A	1211
0.013755	µm^3	Surface	1	Class A	1212
0.0113708	µm^3	Surface	1	Class A	1215
0.300135	µm^3	Surface	1	Class A	1216
0.0276017	µm^3	Surface	1	Class A	1217
0.0313613	µm^3	Surface	1	Class A	1218
0.0487845	µm^3	Surface	1	Class A	1219
0.0143052	µm^3	Surface	1	Class A	1220
0.0259511	µm^3	Surface	1	Class A	1221
0.030903	µm^3	Surface	1	Class A	1222
0.114534	µm^3	Surface	1	Class A	1223
0.013755	µm^3	Surface	1	Class A	1224
0.0345709	µm^3	Surface	1	Class A	1227
0.0215496	µm^3	Surface	1	Class A	1228
0.0425488	µm^3	Surface	1	Class A	1229
0.109123	µm^3	Surface	1	Class A	1230
0.047959	µm^3	Surface	1	Class A	1231
0.0117376	µm^3	Surface	1	Class A	1232
0.0638233	µm^3	Surface	1	Class A	1241
0.0104538	µm^3	Surface	1	Class A	1242
0.446213	µm^3	Surface	1	Class A	1243
0.0361297	µm^3	Surface	1	Class A	1244
0.0616224	µm^3	Surface	1	Class A	1245
0.150205	µm^3	Surface	1	Class A	1247
0.0597885	µm^3	Surface	1	Class A	1248
0.269507	µm^3	Surface	1	Class A	1250
0.0349378	µm^3	Surface	1	Class A	1251
0.118385	µm^3	Surface	1	Class A	1252
0.778074	µm^3	Surface	1	Class A	1253
0.0157724	µm^3	Surface	1	Class A	1255
0.153139	µm^3	Surface	1	Class A	1257
0.0223748	µm^3	Surface	1	Class A	1259
0.40614	µm^3	Surface	1	Class A	1262
0.166802	µm^3	Surface	1	Class A	1264
0.293715	µm^3	Surface	1	Class A	1266
0.122603	µm^3	Surface	1	Class A	1267
0.0102704	µm^3	Surface	1	Class A	1269
0.0603386	µm^3	Surface	1	Class A	1271
0.107472	µm^3	Surface	1	Class A	1274
0.126271	µm^3	Surface	1	Class A	1276
0.304352	µm^3	Surface	1	Class A	1277
0.0891325	µm^3	Surface	1	Class A	1279
0.0950013	µm^3	Surface	1	Class A	1280
0.0102704	µm^3	Surface	1	Class A	1281
0.0182483	µm^3	Surface	1	Class A	1282
0.0516271	µm^3	Surface	1	Class A	1283
0.0236586	µm^3	Surface	1	Class A	1284
0.0138467	µm^3	Surface	1	Class A	1286
0.0323702	µm^3	Surface	1	Class A	1288
0.0124712	µm^3	Surface	1	Class A	1289
0.696554	µm^3	Surface	1	Class A	1290
0.0141218	µm^3	Surface	1	Class A	1291
0.0306279	µm^3	Surface	1	Class A	1292
0.0120127	µm^3	Surface	1	Class A	1293
0.0690502	µm^3	Surface	1	Class A	1294
0.0239337	µm^3	Surface	1	Class A	1295
0.0473172	µm^3	Surface	1	Class A	1296
0.0517188	µm^3	Surface	1	Class A	1297
0.0550201	µm^3	Surface	1	Class A	1298
0.0427323	µm^3	Surface	1	Class A	1299
0.331038	µm^3	Surface	1	Class A	1300
0.0154973	µm^3	Surface	1	Class A	1302
0.0631814	µm^3	Surface	1	Class A	1307
0.124437	µm^3	Surface	1	Class A	1308
0.215954	µm^3	Surface	1	Class A	1309
0.0389726	µm^3	Surface	1	Class A	1310
0.0512603	µm^3	Surface	1	Class A	1313
0.0329203	µm^3	Surface	1	Class A	1315
0.194679	µm^3	Surface	1	Class A	1317
0.0281519	µm^3	Surface	1	Class A	1318
0.20981	µm^3	Surface	1	Class A	1320
0.020174	µm^3	Surface	1	Class A	1324
0.0103621	µm^3	Surface	1	Class A	1325
0.17313	µm^3	Surface	1	Class A	1327
0.0287938	µm^3	Surface	1	Class A	1328
0.0576793	µm^3	Surface	1	Class A	1329
0.224298	µm^3	Surface	1	Class A	1331
0.0358547	µm^3	Surface	1	Class A	1332
0.0335623	µm^3	Surface	1	Class A	1334
1.47096	µm^3	Surface	1	Class A	1335
0.0921587	µm^3	Surface	1	Class A	1336
0.0202658	µm^3	Surface	1	Class A	1338
0.0493346	µm^3	Surface	1	Class A	1339
0.0267764	µm^3	Surface	1	Class A	1340
0.452173	µm^3	Surface	1	Class A	1342
0.0674913	µm^3	Surface	1	Class A	1343
0.0583212	µm^3	Surface	1	Class A	1344
0.0696004	µm^3	Surface	1	Class A	1345
0.0555702	µm^3	Surface	1	Class A	1348
0.0277852	µm^3	Surface	1	Class A	1349
0.0196238	µm^3	Surface	1	Class A	1350
0.387708	µm^3	Surface	1	Class A	1351
0.465103	µm^3	Surface	1	Class A	1352
0.0385141	µm^3	Surface	1	Class A	1355
0.0351212	µm^3	Surface	1	Class A	1356
0.296008	µm^3	Surface	1	Class A	1366
0.0294357	µm^3	Surface	1	Class A	1367
0.503617	µm^3	Surface	1	Class A	1368
0.306278	µm^3	Surface	1	Class A	1370
0.0154056	µm^3	Surface	1	Class A	1372
0.0456666	µm^3	Surface	1	Class A	1373
0.0848226	µm^3	Surface	1	Class A	1374
0.0112791	µm^3	Surface	1	Class A	1375
0.0219163	µm^3	Surface	1	Class A	1377
0.131498	µm^3	Surface	1	Class A	1380
0.364599	µm^3	Surface	1	Class A	1381
0.129847	µm^3	Surface	1	Class A	1382
0.0557536	µm^3	Surface	1	Class A	1383
0.205408	µm^3	Surface	1	Class A	1384
0.17854	µm^3	Surface	1	Class A	1385
0.134982	µm^3	Surface	1	Class A	1386
0.424938	µm^3	Surface	1	Class A	1387
0.0935341	µm^3	Surface	1	Class A	1388
0.0410816	µm^3	Surface	1	Class A	1390
0.257127	µm^3	Surface	1	Class A	1396
0.118843	µm^3	Surface	1	Class A	1398
0.0431908	µm^3	Surface	1	Class A	1400
0.419986	µm^3	Surface	1	Class A	1401
0.357997	µm^3	Surface	1	Class A	1402
0.0772116	µm^3	Surface	1	Class A	1403
0.314439	µm^3	Surface	1	Class A	1404
0.346351	µm^3	Surface	1	Class A	1405
0.0592383	µm^3	Surface	1	Class A	1408
0.287572	µm^3	Surface	1	Class A	1410
0.26107	µm^3	Surface	1	Class A	1411
0.0351211	µm^3	Surface	1	Class A	1412
0.0236586	µm^3	Surface	1	Class A	1413
0.0702424	µm^3	Surface	1	Class A	1414
0.0246673	µm^3	Surface	1	Class A	1415
0.0218246	µm^3	Surface	1	Class A	1416
0.109215	µm^3	Surface	1	Class A	1417
0.0139384	µm^3	Surface	1	Class A	1418
0.0886737	µm^3	Surface	1	Class A	1419
0.0124712	µm^3	Surface	1	Class A	1420
0.143877	µm^3	Surface	1	Class A	1425
0.0761111	µm^3	Surface	1	Class A	1426
0.126271	µm^3	Surface	1	Class A	1427
0.235669	µm^3	Surface	1	Class A	1428
0.0482343	µm^3	Surface	1	Class A	1429
0.341766	µm^3	Surface	1	Class A	1432
0.0335622	µm^3	Surface	1	Class A	1434
0.0259511	µm^3	Surface	1	Class A	1435
0.319757	µm^3	Surface	1	Class A	1436
0.0419986	µm^3	Surface	1	Class A	1437
0.020174	µm^3	Surface	1	Class A	1438
0.0433741	µm^3	Surface	1	Class A	1439
0.0681331	µm^3	Surface	1	Class A	1440
0.193854	µm^3	Surface	1	Class A	1441
0.129847	µm^3	Surface	1	Class A	1442
0.514346	µm^3	Surface	1	Class A	1443
0.0628146	µm^3	Surface	1	Class A	1444
0.0633648	µm^3	Surface	1	Class A	1445
0.0197155	µm^3	Surface	1	Class A	1446
0.0139384	µm^3	Surface	1	Class A	1447
0.611089	µm^3	Surface	1	Class A	1452
0.115817	µm^3	Surface	1	Class A	1453
0.017423	µm^3	Surface	1	Class A	1454
0.0159558	µm^3	Surface	1	Class A	1456
0.113616	µm^3	Surface	1	Class A	1459
0.236311	µm^3	Surface	1	Class A	1460
0.099403	µm^3	Surface	1	Class A	1461
0.0118293	µm^3	Surface	1	Class A	1462
0.0320033	µm^3	Surface	1	Class A	1463
0.269782	µm^3	Surface	1	Class A	1465
0.169645	µm^3	Surface	1	Class A	1467
0.0702422	µm^3	Surface	1	Class A	1468
0.0616223	µm^3	Surface	1	Class A	1469
0.220539	µm^3	Surface	1	Class A	1470
0.022008	µm^3	Surface	1	Class A	1471
0.0143052	µm^3	Surface	1	Class A	1472
0.0656572	µm^3	Surface	1	Class A	1473
0.177898	µm^3	Surface	1	Class A	1474
0.268865	µm^3	Surface	1	Class A	1475
0.0164143	µm^3	Surface	1	Class A	1478
0.0905997	µm^3	Surface	1	Class A	1480
0.053186	µm^3	Surface	1	Class A	1481
0.0346626	µm^3	Surface	1	Class A	1482
0.806686	µm^3	Surface	1	Class A	1483
0.167536	µm^3	Surface	1	Class A	1484
0.316824	µm^3	Surface	1	Class A	1486
0.0120127	µm^3	Surface	1	Class A	1487
0.0361299	µm^3	Surface	1	Class A	1488
0.0245756	µm^3	Surface	1	Class A	1489
0.132965	µm^3	Surface	1	Class A	1490
0.225032	µm^3	Surface	1	Class A	1494
0.89215	µm^3	Surface	1	Class A	1495
0.0729933	µm^3	Surface	1	Class A	1496
0.0626312	µm^3	Surface	1	Class A	1497
0.0449331	µm^3	Surface	1	Class A	1498
0.203207	µm^3	Surface	1	Class A	1500
0.107106	µm^3	Surface	1	Class A	1501
0.111415	µm^3	Surface	1	Class A	1502
0.0242088	µm^3	Surface	1	Class A	1504
0.511136	µm^3	Surface	1	Class A	1507
0.164052	µm^3	Surface	1	Class A	1508
0.892517	µm^3	Surface	1	Class A	1513
0.0362215	µm^3	Surface	1	Class A	1514
0.0512603	µm^3	Surface	1	Class A	1516
0.0396144	µm^3	Surface	1	Class A	1517
0.0530944	µm^3	Surface	1	Class A	1521
0.0178815	µm^3	Surface	1	Class A	1524
0.203666	µm^3	Surface	1	Class A	1526
0.301602	µm^3	Surface	1	Class A	1528
0.0462169	µm^3	Surface	1	Class A	1529
0.0273266	µm^3	Surface	1	Class A	1531
0.0493346	µm^3	Surface	1	Class A	1535
0.0351211	µm^3	Surface	1	Class A	1538
0.0124712	µm^3	Surface	1	Class A	1539
0.0135716	µm^3	Surface	1	Class A	1541
0.0704256	µm^3	Surface	1	Class A	1542
0.119852	µm^3	Surface	1	Class A	1543
0.0441995	µm^3	Surface	1	Class A	1544
0.035488	µm^3	Surface	1	Class A	1545
0.0245757	µm^3	Surface	1	Class A	1546
0.147912	µm^3	Surface	1	Class A	1547
0.020174	µm^3	Surface	1	Class A	1548
0.139476	µm^3	Surface	1	Class A	1550
0.274458	µm^3	Surface	1	Class A	1552
0.175422	µm^3	Surface	1	Class A	1553
0.0936258	µm^3	Surface	1	Class A	1554
0.0288855	µm^3	Surface	1	Class A	1555
0.0273267	µm^3	Surface	1	Class A	1556
0.0386975	µm^3	Surface	1	Class A	1557
0.0587798	µm^3	Surface	1	Class A	1558
0.36084	µm^3	Surface	1	Class A	1560
0.077945	µm^3	Surface	1	Class A	1562
0.178356	µm^3	Surface	1	Class A	1565
0.0820716	µm^3	Surface	1	Class A	1566
0.310405	µm^3	Surface	1	Class A	1567
0.258411	µm^3	Surface	1	Class A	1568
0.0462168	µm^3	Surface	1	Class A	1569
0.0594217	µm^3	Surface	1	Class A	1570
0.0297108	µm^3	Surface	1	Class A	1572
0.0909665	µm^3	Surface	1	Class A	1573
0.0322785	µm^3	Surface	1	Class A	1574
0.0661159	µm^3	Surface	1	Class A	1575
0.293441	µm^3	Surface	1	Class A	1576
0.0276934	µm^3	Surface	1	Class A	1577
0.0422738	µm^3	Surface	1	Class A	1578
0.0977522	µm^3	Surface	1	Class A	1579
0.156532	µm^3	Surface	1	Class A	1580
0.156624	µm^3	Surface	1	Class A	1581
0.13379	µm^3	Surface	1	Class A	1582
0.0789537	µm^3	Surface	1	Class A	1583
0.0333788	µm^3	Surface	1	Class A	1584
0.0562121	µm^3	Surface	1	Class A	1585
0.0124712	µm^3	Surface	1	Class A	1587
0.0794123	µm^3	Surface	1	Class A	1595
0.172121	µm^3	Surface	1	Class A	1596
0.146353	µm^3	Surface	1	Class A	1597
0.0403481	µm^3	Surface	1	Class A	1598
0.0642817	µm^3	Surface	1	Class A	1599
0.0547449	µm^3	Surface	1	Class A	1600
0.0667577	µm^3	Surface	1	Class A	1601
0.0305361	µm^3	Surface	1	Class A	1602
