# Supplementary material for: Programmable artificial RNA condensates in mammalian cells
Source: Nat Nanotechnol. 2026 Apr 29;21(6):821–30. doi: 10.1038/s41565-026-02164-7 (PMC13293865; doi:10.1038/s41565-026-02164-7)
Supplement: Supplementary file 5 — Condensate volume and number quantification, as well as CCDFs, shown in Fig. 3. [file 41565_2026_2164_MOESM5_ESM.zip › Source Data Fig. 3/Condensate volume and number (Figure 3)/Condensate volume/10nt 5A Broccoli/outside/20250502_10ntABr_NucDFHBI40uM_20-40_sample3_1_2_2 cells_outside.xls]

## Sheet: Detailed
Detailed
Volume	Unit	Category	Time	Outside	ID
0.0394311	µm^3	Surface	1	Class A	1
0.0135716	µm^3	Surface	1	Class A	3
0.0285187	µm^3	Surface	1	Class A	4
0.0198991	µm^3	Surface	1	Class A	5
0.0433739	µm^3	Surface	1	Class A	6
0.0419985	µm^3	Surface	1	Class A	7
0.0242087	µm^3	Surface	1	Class A	9
0.278402	µm^3	Surface	1	Class A	11
0.0300777	µm^3	Surface	1	Class A	15
0.0175146	µm^3	Surface	1	Class A	17
0.0118293	µm^3	Surface	1	Class A	18
0.111508	µm^3	Surface	1	Class A	20
0.0141219	µm^3	Surface	1	Class A	21
0.024484	µm^3	Surface	1	Class A	24
0.0119209	µm^3	Surface	1	Class A	25
0.0757446	µm^3	Surface	1	Class A	26
0.0260427	µm^3	Surface	1	Class A	29
0.0228335	µm^3	Surface	1	Class A	30
0.0669408	µm^3	Surface	1	Class A	31
0.0899576	µm^3	Surface	1	Class A	33
0.0403482	µm^3	Surface	1	Class A	34
0.169003	µm^3	Surface	1	Class A	37
0.121961	µm^3	Surface	1	Class A	38
0.0559368	µm^3	Surface	1	Class A	40
0.0159559	µm^3	Surface	1	Class A	41
0.180833	µm^3	Surface	1	Class A	42
0.0591465	µm^3	Surface	1	Class A	47
0.0708838	µm^3	Surface	1	Class A	48
0.0319116	µm^3	Surface	1	Class A	49
0.0861059	µm^3	Surface	1	Class A	51
0.0223748	µm^3	Surface	1	Class A	54
0.214303	µm^3	Surface	1	Class A	55
0.405498	µm^3	Surface	1	Class A	57
0.0653824	µm^3	Surface	1	Class A	60
0.0986692	µm^3	Surface	1	Class A	61
0.011921	µm^3	Surface	1	Class A	62
0.0662991	µm^3	Surface	1	Class A	63
0.0100869	µm^3	Surface	1	Class A	64
0.0124711	µm^3	Surface	1	Class A	65
0.0273267	µm^3	Surface	1	Class A	67
0.0201739	µm^3	Surface	1	Class A	69
0.075744	µm^3	Surface	1	Class A	70
0.0140301	µm^3	Surface	1	Class A	72
0.0181565	µm^3	Surface	1	Class A	75
0.0201742	µm^3	Surface	1	Class A	76
0.0140301	µm^3	Surface	1	Class A	78
0.0158642	µm^3	Surface	1	Class A	85
0.0877573	µm^3	Surface	1	Class A	86
0.0258595	µm^3	Surface	1	Class A	87
0.0103621	µm^3	Surface	1	Class A	89
0.0233835	µm^3	Surface	1	Class A	90
0.0218247	µm^3	Surface	1	Class A	92
0.0142135	µm^3	Surface	1	Class A	93
0.0103621	µm^3	Surface	1	Class A	96
0.0102704	µm^3	Surface	1	Class A	98
0.097202	µm^3	Surface	1	Class A	100
0.0696007	µm^3	Surface	1	Class A	101
0.331954	µm^3	Surface	1	Class A	102
0.0119211	µm^3	Surface	1	Class A	104
0.0741854	µm^3	Surface	1	Class A	106
0.0689587	µm^3	Surface	1	Class A	107
0.0355798	µm^3	Surface	1	Class A	108
0.0508022	µm^3	Surface	1	Class A	109
0.0341125	µm^3	Surface	1	Class A	112
0.0664826	µm^3	Surface	1	Class A	113
0.201832	µm^3	Surface	1	Class A	114
0.32471	µm^3	Surface	1	Class A	117
0.0664827	µm^3	Surface	1	Class A	118
0.263179	µm^3	Surface	1	Class A	119
0.0185235	µm^3	Surface	1	Class A	122
0.0135716	µm^3	Surface	1	Class A	123
0.0213662	µm^3	Surface	1	Class A	124
0.100411	µm^3	Surface	1	Class A	125
0.0160476	µm^3	Surface	1	Class A	126
0.0163227	µm^3	Surface	1	Class A	127
0.0511687	µm^3	Surface	1	Class A	129
0.259236	µm^3	Surface	1	Class A	132
0.011921	µm^3	Surface	1	Class A	133
0.0103621	µm^3	Surface	1	Class A	135
0.0511686	µm^3	Surface	1	Class A	136
0.0757444	µm^3	Surface	1	Class A	137
0.276384	µm^3	Surface	1	Class A	138
0.0139384	µm^3	Surface	1	Class A	140
0.0371387	µm^3	Surface	1	Class A	141
0.109673	µm^3	Surface	1	Class A	142
0.0319117	µm^3	Surface	1	Class A	143
0.169554	µm^3	Surface	1	Class A	145
0.0936255	µm^3	Surface	1	Class A	146
0.118751	µm^3	Surface	1	Class A	148
0.165335	µm^3	Surface	1	Class A	149
0.0492431	µm^3	Surface	1	Class A	150
0.0532778	µm^3	Surface	1	Class A	151
0.0523608	µm^3	Surface	1	Class A	155
0.0124713	µm^3	Surface	1	Class A	156
0.0380556	µm^3	Surface	1	Class A	158
0.0505267	µm^3	Surface	1	Class A	161
0.340849	µm^3	Surface	1	Class A	163
0.0324619	µm^3	Surface	1	Class A	167
0.0119211	µm^3	Surface	1	Class A	168
0.0400729	µm^3	Surface	1	Class A	171
0.101145	µm^3	Surface	1	Class A	173
0.0250341	µm^3	Surface	1	Class A	174
0.0141219	µm^3	Surface	1	Class A	176
0.0115542	µm^3	Surface	1	Class A	178
0.134799	µm^3	Surface	1	Class A	180
0.224482	µm^3	Surface	1	Class A	181
0.101421	µm^3	Surface	1	Class A	182
0.101879	µm^3	Surface	1	Class A	183
0.0726266	µm^3	Surface	1	Class A	184
0.155707	µm^3	Surface	1	Class A	185
0.379913	µm^3	Surface	1	Class A	187
0.0256761	µm^3	Surface	1	Class A	188
0.146353	µm^3	Surface	1	Class A	189
0.0418153	µm^3	Surface	1	Class A	190
0.0781284	µm^3	Surface	1	Class A	194
0.102154	µm^3	Surface	1	Class A	195
0.0443828	µm^3	Surface	1	Class A	198
0.0200823	µm^3	Surface	1	Class A	199
0.0181566	µm^3	Surface	1	Class A	204
0.0596049	µm^3	Surface	1	Class A	205
0.0384223	µm^3	Surface	1	Class A	206
0.0145804	µm^3	Surface	1	Class A	207
0.267214	µm^3	Surface	1	Class A	208
0.0630895	µm^3	Surface	1	Class A	209
0.028427	µm^3	Surface	1	Class A	215
0.0245756	µm^3	Surface	1	Class A	216
0.122878	µm^3	Surface	1	Class A	217
0.0160475	µm^3	Surface	1	Class A	220
0.0102704	µm^3	Surface	1	Class A	222
0.351578	µm^3	Surface	1	Class A	223
0.0435575	µm^3	Surface	1	Class A	226
0.0786787	µm^3	Surface	1	Class A	228
0.0260428	µm^3	Surface	1	Class A	234
0.0974769	µm^3	Surface	1	Class A	237
0.0232001	µm^3	Surface	1	Class A	242
0.0211828	µm^3	Surface	1	Class A	245
0.0261345	µm^3	Surface	1	Class A	246
0.0379638	µm^3	Surface	1	Class A	247
0.111966	µm^3	Surface	1	Class A	251
0.0474089	µm^3	Surface	1	Class A	255
0.0178815	µm^3	Surface	1	Class B	256
0.0163226	µm^3	Surface	1	Class A	257
0.346626	µm^3	Surface	1	Class A	258
0.0379638	µm^3	Surface	1	Class B	259
0.0454832	µm^3	Surface	1	Class A	261
0.0102704	µm^3	Surface	1	Class B	262
0.0237502	µm^3	Surface	1	Class A	264
0.0522691	µm^3	Surface	1	Class A	265
0.0320033	µm^3	Surface	1	Class A	266
0.080421	µm^3	Surface	1	Class A	268
0.0300777	µm^3	Surface	1	Class B	269
0.0277851	µm^3	Surface	1	Class A	270
0.478308	µm^3	Surface	1	Class A	275
0.162309	µm^3	Surface	1	Class A	276
0.0337457	µm^3	Surface	1	Class B	278
0.0273266	µm^3	Surface	1	Class A	279
0.0159558	µm^3	Surface	1	Class A	280
0.0199906	µm^3	Surface	1	Class A	282
0.0668496	µm^3	Surface	1	Class A	286
0.117009	µm^3	Surface	1	Class A	290
0.0864733	µm^3	Surface	1	Class A	291
0.131223	µm^3	Surface	1	Class A	292
0.0619894	µm^3	Surface	1	Class A	296
0.0161392	µm^3	Surface	1	Class B	297
0.0197155	µm^3	Surface	1	Class A	302
0.0472257	µm^3	Surface	1	Class A	303
0.139292	µm^3	Surface	1	Class A	304
0.0188902	µm^3	Surface	1	Class B	305
0.871518	µm^3	Surface	1	Class A	306
0.0143053	µm^3	Surface	1	Class A	307
0.0250342	µm^3	Surface	1	Class A	308
0.0974772	µm^3	Surface	1	Class A	311
0.0157725	µm^3	Surface	1	Class A	313
0.0519023	µm^3	Surface	1	Class A	315
0.161484	µm^3	Surface	1	Class A	316
0.561755	µm^3	Surface	1	Class A	317
0.0561203	µm^3	Surface	1	Class A	319
0.0107289	µm^3	Surface	1	Class A	320
0.0281519	µm^3	Surface	1	Class B	323
0.0259511	µm^3	Surface	1	Class A	324
0.102337	µm^3	Surface	1	Class A	325
0.664276	µm^3	Surface	1	Class A	327
0.0163226	µm^3	Surface	1	Class A	329
0.0218247	µm^3	Surface	1	Class A	330
0.0237504	µm^3	Surface	1	Class A	333
1.43043	µm^3	Surface	1	Class A	334
0.0746438	µm^3	Surface	1	Class A	336
0.397796	µm^3	Surface	1	Class A	338
0.0532778	µm^3	Surface	1	Class A	339
0.567991	µm^3	Surface	1	Class A	346
0.0157725	µm^3	Surface	1	Class A	348
0.0331955	µm^3	Surface	1	Class A	351
0.0634567	µm^3	Surface	1	Class A	353
0.0415403	µm^3	Surface	1	Class A	357
0.089591	µm^3	Surface	1	Class A	359
0.0445663	µm^3	Surface	1	Class A	360
0.513337	µm^3	Surface	1	Class A	361
0.302151	µm^3	Surface	1	Class A	362
0.413109	µm^3	Surface	1	Class A	363
3.1057	µm^3	Surface	1	Class B	366
0.0124712	µm^3	Surface	1	Class A	367
0.277393	µm^3	Surface	1	Class A	370
0.0965606	µm^3	Surface	1	Class A	371
0.0196238	µm^3	Surface	1	Class B	372
0.0672163	µm^3	Surface	1	Class B	373
0.0329203	µm^3	Surface	1	Class A	375
0.0288855	µm^3	Surface	1	Class B	377
0.0486927	µm^3	Surface	1	Class A	379
0.114809	µm^3	Surface	1	Class A	380
1.07188	µm^3	Surface	1	Class A	381
0.0849144	µm^3	Surface	1	Class A	383
0.0135716	µm^3	Surface	1	Class A	385
0.237778	µm^3	Surface	1	Class B	389
0.484635	µm^3	Surface	1	Class A	390
0.108756	µm^3	Surface	1	Class A	392
0.0541031	µm^3	Surface	1	Class A	393
0.448138	µm^3	Surface	1	Class A	394
0.0121044	µm^3	Surface	1	Class A	396
0.0814296	µm^3	Surface	1	Class B	397
0.0102705	µm^3	Surface	1	Class A	398
0.0159558	µm^3	Surface	1	Class A	399
0.0929838	µm^3	Surface	1	Class A	401
0.0508935	µm^3	Surface	1	Class A	404
0.0173313	µm^3	Surface	1	Class A	405
0.0298025	µm^3	Surface	1	Class B	410
0.193579	µm^3	Surface	1	Class A	412
0.053461	µm^3	Surface	1	Class A	416
0.0234752	µm^3	Surface	1	Class A	417
0.731217	µm^3	Surface	1	Class A	420
0.314532	µm^3	Surface	1	Class A	421
0.0135717	µm^3	Surface	1	Class B	423
0.0219163	µm^3	Surface	1	Class A	424
0.0562124	µm^3	Surface	1	Class B	425
0.0607973	µm^3	Surface	1	Class A	427
0.0162309	µm^3	Surface	1	Class A	428
0.188352	µm^3	Surface	1	Class A	429
0.0566707	µm^3	Surface	1	Class A	430
0.035488	µm^3	Surface	1	Class B	433
1.24373	µm^3	Surface	1	Class A	435
0.010087	µm^3	Surface	1	Class A	436
0.0257678	µm^3	Surface	1	Class A	437
0.129022	µm^3	Surface	1	Class A	438
0.0102704	µm^3	Surface	1	Class A	439
0.229984	µm^3	Surface	1	Class B	441
0.0142134	µm^3	Surface	1	Class A	443
0.0785871	µm^3	Surface	1	Class A	444
0.0281519	µm^3	Surface	1	Class A	446
0.0313614	µm^3	Surface	1	Class A	448
0.0652904	µm^3	Surface	1	Class A	452
0.38725	µm^3	Surface	1	Class A	453
0.183951	µm^3	Surface	1	Class A	454
0.103346	µm^3	Surface	1	Class A	456
0.0212745	µm^3	Surface	1	Class A	457
0.0268682	µm^3	Surface	1	Class A	458
0.0234752	µm^3	Surface	1	Class A	462
0.011921	µm^3	Surface	1	Class B	466
0.0198989	µm^3	Surface	1	Class A	469
0.183309	µm^3	Surface	1	Class A	475
0.0416318	µm^3	Surface	1	Class B	476
0.0270515	µm^3	Surface	1	Class A	477
0.0731767	µm^3	Surface	1	Class A	481
0.0196238	µm^3	Surface	1	Class A	482
0.0120127	µm^3	Surface	1	Class A	483
0.0100871	µm^3	Surface	1	Class A	484
0.0431908	µm^3	Surface	1	Class A	485
0.0854646	µm^3	Surface	1	Class A	486
0.781377	µm^3	Surface	1	Class A	488
0.0173313	µm^3	Surface	1	Class A	489
0.0257677	µm^3	Surface	1	Class A	493
0.0309947	µm^3	Surface	1	Class A	494
0.0524526	µm^3	Surface	1	Class A	495
0.101695	µm^3	Surface	1	Class A	496
0.0102705	µm^3	Surface	1	Class A	497
0.17368	µm^3	Surface	1	Class A	498
0.0292523	µm^3	Surface	1	Class A	499
0.010087	µm^3	Surface	1	Class A	500
4.59051	µm^3	Surface	1	Class A	501
0.0176981	µm^3	Surface	1	Class A	502
0.017423	µm^3	Surface	1	Class A	503
0.0257677	µm^3	Surface	1	Class B	504
0.0342041	µm^3	Surface	1	Class A	507
0.215128	µm^3	Surface	1	Class A	509
0.0778533	µm^3	Surface	1	Class A	510
0.0215495	µm^3	Surface	1	Class A	513
0.0163226	µm^3	Surface	1	Class A	515
0.044658	µm^3	Surface	1	Class A	516
0.0470421	µm^3	Surface	1	Class A	519
0.39055	µm^3	Surface	1	Class A	521
0.100412	µm^3	Surface	1	Class A	522
0.0369551	µm^3	Surface	1	Class A	524
0.267673	µm^3	Surface	1	Class A	525
0.0664826	µm^3	Surface	1	Class B	533
0.0262262	µm^3	Surface	1	Class A	534
0.0312697	µm^3	Surface	1	Class A	535
0.146904	µm^3	Surface	1	Class A	538
0.0206325	µm^3	Surface	1	Class A	539
0.174414	µm^3	Surface	1	Class A	540
0.0202657	µm^3	Surface	1	Class B	541
0.079137	µm^3	Surface	1	Class A	542
0.0135716	µm^3	Surface	1	Class A	545
0.028427	µm^3	Surface	1	Class A	546
0.052911	µm^3	Surface	1	Class A	547
0.138009	µm^3	Surface	1	Class A	548
0.119669	µm^3	Surface	1	Class A	551
0.0306278	µm^3	Surface	1	Class A	552
0.0943591	µm^3	Surface	1	Class B	554
0.0179732	µm^3	Surface	1	Class B	558
0.0974772	µm^3	Surface	1	Class B	559
0.0558453	µm^3	Surface	1	Class A	560
0.24704	µm^3	Surface	1	Class B	561
0.0198072	µm^3	Surface	1	Class B	562
0.0574043	µm^3	Surface	1	Class A	563
0.0608887	µm^3	Surface	1	Class B	566
0.106464	µm^3	Surface	1	Class A	567
0.153231	µm^3	Surface	1	Class A	569
0.0601551	µm^3	Surface	1	Class B	570
0.0681332	µm^3	Surface	1	Class A	571
0.207334	µm^3	Surface	1	Class A	573
0.0585963	µm^3	Surface	1	Class A	574
5.14722	µm^3	Surface	1	Class B	575
0.206784	µm^3	Surface	1	Class B	577
0.116184	µm^3	Surface	1	Class B	579
0.318566	µm^3	Surface	1	Class A	580
0.0120127	µm^3	Surface	1	Class B	581
0.0620811	µm^3	Surface	1	Class A	585
0.0142135	µm^3	Surface	1	Class B	589
0.0501598	µm^3	Surface	1	Class A	597
0.219071	µm^3	Surface	1	Class A	598
0.133882	µm^3	Surface	1	Class B	599
0.0824384	µm^3	Surface	1	Class A	600
0.0447496	µm^3	Surface	1	Class B	601
0.010087	µm^3	Surface	1	Class B	602
0.0398896	µm^3	Surface	1	Class A	603
0.624478	µm^3	Surface	1	Class A	606
0.284637	µm^3	Surface	1	Class A	607
0.0480509	µm^3	Surface	1	Class B	610
0.517373	µm^3	Surface	1	Class A	611
0.0202657	µm^3	Surface	1	Class B	613
0.0455749	µm^3	Surface	1	Class B	614
0.141952	µm^3	Surface	1	Class A	616
0.384315	µm^3	Surface	1	Class B	619
0.0174231	µm^3	Surface	1	Class B	623
0.0267764	µm^3	Surface	1	Class B	625
0.0135716	µm^3	Surface	1	Class B	626
0.293166	µm^3	Surface	1	Class A	630
0.0143052	µm^3	Surface	1	Class B	633
0.0342041	µm^3	Surface	1	Class A	635
0.186151	µm^3	Surface	1	Class A	637
0.0562121	µm^3	Surface	1	Class B	639
5.56069	µm^3	Surface	1	Class A	642
0.0425489	µm^3	Surface	1	Class A	644
6.32208	µm^3	Surface	1	Class A	645
0.0999531	µm^3	Surface	1	Class B	646
0.0511686	µm^3	Surface	1	Class B	647
0.170562	µm^3	Surface	1	Class B	648
0.142227	µm^3	Surface	1	Class B	649
0.634931	µm^3	Surface	1	Class A	650
0.0381473	µm^3	Surface	1	Class B	655
9.79384	µm^3	Surface	1	Class A	657
0.180741	µm^3	Surface	1	Class A	658
0.0241171	µm^3	Surface	1	Class B	661
0.503526	µm^3	Surface	1	Class B	662
0.0103621	µm^3	Surface	1	Class B	664
0.0133882	µm^3	Surface	1	Class B	665
0.0639148	µm^3	Surface	1	Class B	667
0.0190736	µm^3	Surface	1	Class B	668
0.0483259	µm^3	Surface	1	Class A	669
0.110865	µm^3	Surface	1	Class B	672
0.0650154	µm^3	Surface	1	Class B	673
0.0135716	µm^3	Surface	1	Class B	674
0.0629063	µm^3	Surface	1	Class B	675
0.0378722	µm^3	Surface	1	Class B	676
0.0744605	µm^3	Surface	1	Class B	679
0.135074	µm^3	Surface	1	Class B	680
0.508019	µm^3	Surface	1	Class B	682
0.143235	µm^3	Surface	1	Class B	684
0.014672	µm^3	Surface	1	Class B	685
0.0117376	µm^3	Surface	1	Class B	695
0.0218246	µm^3	Surface	1	Class B	696
0.0177898	µm^3	Surface	1	Class B	698
0.0275101	µm^3	Surface	1	Class B	700
0.0334705	µm^3	Surface	1	Class B	701
0.0365883	µm^3	Surface	1	Class B	702
0.0157724	µm^3	Surface	1	Class B	703
0.049518	µm^3	Surface	1	Class B	705
0.0202658	µm^3	Surface	1	Class B	707
0.0419986	µm^3	Surface	1	Class B	709
0.089591	µm^3	Surface	1	Class B	712
0.034571	µm^3	Surface	1	Class B	713
0.0355798	µm^3	Surface	1	Class B	714
0.0141218	µm^3	Surface	1	Class B	715
0.0415401	µm^3	Surface	1	Class B	716
0.0424571	µm^3	Surface	1	Class B	718
0.0364049	µm^3	Surface	1	Class B	719
0.0118293	µm^3	Surface	1	Class B	721
0.0545615	µm^3	Surface	1	Class B	722
0.0527276	µm^3	Surface	1	Class B	723
1.33928	µm^3	Surface	1	Class B	725
0.0486928	µm^3	Surface	1	Class B	726
0.015589	µm^3	Surface	1	Class B	728
0.0217329	µm^3	Surface	1	Class B	729
0.020174	µm^3	Surface	1	Class B	730
0.0628146	µm^3	Surface	1	Class B	731
0.0132048	µm^3	Surface	1	Class B	732
0.0424571	µm^3	Surface	1	Class B	735
0.183308	µm^3	Surface	1	Class B	741
0.626494	µm^3	Surface	1	Class B	743
0.299034	µm^3	Surface	1	Class B	745
0.0278768	µm^3	Surface	1	Class B	747
0.0498848	µm^3	Surface	1	Class B	750
0.151213	µm^3	Surface	1	Class B	752
0.144427	µm^3	Surface	1	Class B	755
0.303711	µm^3	Surface	1	Class B	756
0.0918836	µm^3	Surface	1	Class B	759
0.023842	µm^3	Surface	1	Class B	766
0.010087	µm^3	Surface	1	Class B	767
1.0297	µm^3	Surface	1	Class B	769
0.0583212	µm^3	Surface	1	Class B	770
0.0255843	µm^3	Surface	1	Class B	773
0.0445662	µm^3	Surface	1	Class B	775
0.0341124	µm^3	Surface	1	Class B	776
0.0202657	µm^3	Surface	1	Class B	781
1.09893	µm^3	Surface	1	Class B	790
0.011921	µm^3	Surface	1	Class B	791
0.0671244	µm^3	Surface	1	Class B	793
0.0775783	µm^3	Surface	1	Class B	796
0.326819	µm^3	Surface	1	Class B	798
0.011921	µm^3	Surface	1	Class B	799
0.0859229	µm^3	Surface	1	Class B	800
0.484268	µm^3	Surface	1	Class B	801
0.129297	µm^3	Surface	1	Class B	802
0.017423	µm^3	Surface	1	Class B	803
0.0220997	µm^3	Surface	1	Class B	804
0.132048	µm^3	Surface	1	Class B	806
0.191745	µm^3	Surface	1	Class B	809
0.205958	µm^3	Surface	1	Class B	810
1.54863	µm^3	Surface	1	Class B	812
0.0333788	µm^3	Surface	1	Class B	813
0.213203	µm^3	Surface	1	Class B	814
0.0246673	µm^3	Surface	1	Class B	815
0.0133882	µm^3	Surface	1	Class B	816
0.049243	µm^3	Surface	1	Class B	818
0.350661	µm^3	Surface	1	Class B	820
0.0249424	µm^3	Surface	1	Class B	822
0.0178815	µm^3	Surface	1	Class B	823
0.0905081	µm^3	Surface	1	Class B	824
0.0102704	µm^3	Surface	1	Class B	827
2.48636	µm^3	Surface	1	Class B	828
2.46426	µm^3	Surface	1	Class B	830
0.131131	µm^3	Surface	1	Class B	831
0.131131	µm^3	Surface	1	Class B	832
0.0224666	µm^3	Surface	1	Class B	835
0.976516	µm^3	Surface	1	Class B	836
0.050435	µm^3	Surface	1	Class B	838
0.0536445	µm^3	Surface	1	Class B	840
0.0615308	µm^3	Surface	1	Class B	844
0.0236586	µm^3	Surface	1	Class B	845
0.0142136	µm^3	Surface	1	Class B	846
0.0207242	µm^3	Surface	1	Class B	847
0.0447496	µm^3	Surface	1	Class B	848
0.0849141	µm^3	Surface	1	Class B	850
0.0976604	µm^3	Surface	1	Class B	851
0.0358547	µm^3	Surface	1	Class B	853
0.0297109	µm^3	Surface	1	Class B	854
0.0176981	µm^3	Surface	1	Class B	855
0.139568	µm^3	Surface	1	Class B	856
0.108481	µm^3	Surface	1	Class B	860
0.0636398	µm^3	Surface	1	Class B	861
0.105914	µm^3	Surface	1	Class B	864
0.0309029	µm^3	Surface	1	Class B	865
1.04236	µm^3	Surface	1	Class B	868
0.0196238	µm^3	Surface	1	Class B	870
0.0295274	µm^3	Surface	1	Class B	871
0.0596051	µm^3	Surface	1	Class B	872
0.0287021	µm^3	Surface	1	Class B	875
0.010087	µm^3	Surface	1	Class B	876
0.677663	µm^3	Surface	1	Class B	877
0.0711592	µm^3	Surface	1	Class B	879
0.0254926	µm^3	Surface	1	Class B	881
0.0626312	µm^3	Surface	1	Class B	883
0.017423	µm^3	Surface	1	Class B	884
0.0174231	µm^3	Surface	1	Class B	886
0.042457	µm^3	Surface	1	Class B	889
0.0135716	µm^3	Surface	1	Class B	890
0.164143	µm^3	Surface	1	Class B	891
0.0691419	µm^3	Surface	1	Class B	894
0.0102704	µm^3	Surface	1	Class B	895
0.157174	µm^3	Surface	1	Class B	897
0.0224665	µm^3	Surface	1	Class B	898
0.152497	µm^3	Surface	1	Class B	901
0.0157725	µm^3	Surface	1	Class B	903
0.506643	µm^3	Surface	1	Class B	904
0.112241	µm^3	Surface	1	Class B	907
0.0141218	µm^3	Surface	1	Class B	910
0.0133883	µm^3	Surface	1	Class B	911
1.67078	µm^3	Surface	1	Class B	912
0.129572	µm^3	Surface	1	Class B	913
0.0677663	µm^3	Surface	1	Class B	914
0.0159558	µm^3	Surface	1	Class B	917
0.117835	µm^3	Surface	1	Class B	918
0.662716	µm^3	Surface	1	Class B	919
0.119577	µm^3	Surface	1	Class B	922
0.0196239	µm^3	Surface	1	Class B	923
0.255018	µm^3	Surface	1	Class B	927
0.0127463	µm^3	Surface	1	Class B	930
0.0573126	µm^3	Surface	1	Class B	931
0.233285	µm^3	Surface	1	Class B	932
0.352404	µm^3	Surface	1	Class B	934
0.11921	µm^3	Surface	1	Class B	935
0.017423	µm^3	Surface	1	Class B	936
0.0654739	µm^3	Surface	1	Class B	937
0.0157724	µm^3	Surface	1	Class B	940
0.143786	µm^3	Surface	1	Class B	941
0.0483259	µm^3	Surface	1	Class B	943
0.0142135	µm^3	Surface	1	Class B	944
0.09601	µm^3	Surface	1	Class B	945
0.061164	µm^3	Surface	1	Class B	946
0.0337457	µm^3	Surface	1	Class B	947
0.0523608	µm^3	Surface	1	Class B	948
0.0994029	µm^3	Surface	1	Class B	949
0.0294357	µm^3	Surface	1	Class B	950
0.414117	µm^3	Surface	1	Class B	951
0.363591	µm^3	Surface	1	Class B	952
0.479041	µm^3	Surface	1	Class B	954
0.213845	µm^3	Surface	1	Class B	955
0.576427	µm^3	Surface	1	Class B	956
0.053186	µm^3	Surface	1	Class B	957
0.0958266	µm^3	Surface	1	Class B	958
0.0582296	µm^3	Surface	1	Class B	959
0.0837222	µm^3	Surface	1	Class B	961
0.0407149	µm^3	Surface	1	Class B	962
0.0660241	µm^3	Surface	1	Class B	963
0.0944511	µm^3	Surface	1	Class B	964
0.0317282	µm^3	Surface	1	Class B	966
0.0654738	µm^3	Surface	1	Class B	969
0.0422737	µm^3	Surface	1	Class B	971
