# Supplementary material for: Programmable artificial RNA condensates in mammalian cells
Source: Nat Nanotechnol. 2026 Apr 29;21(6):821–30. doi: 10.1038/s41565-026-02164-7 (PMC13293865; doi:10.1038/s41565-026-02164-7)
Supplement: Supplementary file 5 — Condensate volume and number quantification, as well as CCDFs, shown in Fig. 3. [file 41565_2026_2164_MOESM5_ESM.zip › Source Data Fig. 3/Condensate volume and number (Figure 3)/Condensate volume/10nt 5A Broccoli/outside/20250502_10ntABr_NucDFHBI40uM_20-40_sample3_1_3_outside.xls]

## Sheet: Detailed
Detailed
Volume	Unit	Category	Time	Outside	ID
0.141493	µm^3	Surface	1	Class A	4
0.160567	µm^3	Surface	1	Class A	5
0.017423	µm^3	Surface	1	Class A	7
0.0347544	µm^3	Surface	1	Class A	13
0.0181566	µm^3	Surface	1	Class A	16
0.011921	µm^3	Surface	1	Class A	21
0.0852811	µm^3	Surface	1	Class A	34
0.0191654	µm^3	Surface	1	Class A	35
0.0111874	µm^3	Surface	1	Class A	37
0.062356	µm^3	Surface	1	Class A	41
0.0306278	µm^3	Surface	1	Class A	42
0.035763	µm^3	Surface	1	Class A	47
0.0320033	µm^3	Surface	1	Class A	48
0.0157724	µm^3	Surface	1	Class A	49
0.26428	µm^3	Surface	1	Class A	51
0.0360381	µm^3	Surface	1	Class A	52
0.0393394	µm^3	Surface	1	Class A	53
0.0679499	µm^3	Surface	1	Class A	54
0.0557536	µm^3	Surface	1	Class A	55
0.0159558	µm^3	Surface	1	Class A	57
0.0132048	µm^3	Surface	1	Class A	58
0.232368	µm^3	Surface	1	Class A	61
0.0841807	µm^3	Surface	1	Class A	64
0.0344792	µm^3	Surface	1	Class A	65
0.0117377	µm^3	Surface	1	Class A	68
0.161667	µm^3	Surface	1	Class A	72
0.0242089	µm^3	Surface	1	Class A	74
0.0913334	µm^3	Surface	1	Class A	75
0.0271432	µm^3	Surface	1	Class A	76
0.0202657	µm^3	Surface	1	Class A	77
0.0662992	µm^3	Surface	1	Class A	81
0.0187069	µm^3	Surface	1	Class A	82
0.0752857	µm^3	Surface	1	Class A	84
0.0201741	µm^3	Surface	1	Class A	86
0.0971106	µm^3	Surface	1	Class A	92
0.0168729	µm^3	Surface	1	Class A	94
0.0447497	µm^3	Surface	1	Class A	98
0.0358548	µm^3	Surface	1	Class A	103
0.0276935	µm^3	Surface	1	Class A	108
0.50701	µm^3	Surface	1	Class A	120
0.0920669	µm^3	Surface	1	Class A	127
0.0286104	µm^3	Surface	1	Class A	128
0.0165977	µm^3	Surface	1	Class A	133
0.0202657	µm^3	Surface	1	Class A	134
0.0683165	µm^3	Surface	1	Class A	135
0.0103622	µm^3	Surface	1	Class A	139
0.0343875	µm^3	Surface	1	Class A	141
0.11756	µm^3	Surface	1	Class A	142
0.106189	µm^3	Surface	1	Class A	145
0.0468587	µm^3	Surface	1	Class A	146
0.067583	µm^3	Surface	1	Class A	147
0.0198989	µm^3	Surface	1	Class A	160
0.0816133	µm^3	Surface	1	Class A	161
0.019257	µm^3	Surface	1	Class A	163
0.144336	µm^3	Surface	1	Class A	166
0.0170562	µm^3	Surface	1	Class A	177
0.0212745	µm^3	Surface	1	Class A	182
0.0141218	µm^3	Surface	1	Class A	183
0.019257	µm^3	Surface	1	Class A	185
0.0373219	µm^3	Surface	1	Class A	186
0.133149	µm^3	Surface	1	Class A	194
0.119669	µm^3	Surface	1	Class A	198
0.248141	µm^3	Surface	1	Class A	204
0.0395228	µm^3	Surface	1	Class A	206
0.135166	µm^3	Surface	1	Class A	211
0.0605221	µm^3	Surface	1	Class A	218
0.0102704	µm^3	Surface	1	Class A	219
0.0192571	µm^3	Surface	1	Class A	230
0.118293	µm^3	Surface	1	Class A	231
0.0359465	µm^3	Surface	1	Class A	233
0.0124712	µm^3	Surface	1	Class A	235
0.022925	µm^3	Surface	1	Class A	236
0.0832637	µm^3	Surface	1	Class A	237
0.0473172	µm^3	Surface	1	Class A	240
0.0981192	µm^3	Surface	1	Class A	241
0.0297109	µm^3	Surface	1	Class A	243
0.0254926	µm^3	Surface	1	Class A	250
0.0285187	µm^3	Surface	1	Class A	251
0.0386974	µm^3	Surface	1	Class A	253
0.0585047	µm^3	Surface	1	Class A	255
0.0386057	µm^3	Surface	1	Class A	257
0.0111874	µm^3	Surface	1	Class A	259
0.147546	µm^3	Surface	1	Class A	261
0.0295274	µm^3	Surface	1	Class A	263
0.0295275	µm^3	Surface	1	Class A	266
0.410083	µm^3	Surface	1	Class A	268
0.109765	µm^3	Surface	1	Class A	270
0.0118293	µm^3	Surface	1	Class A	279
0.0102704	µm^3	Surface	1	Class A	283
0.0254009	µm^3	Surface	1	Class A	295
0.085648	µm^3	Surface	1	Class A	296
0.0681332	µm^3	Surface	1	Class A	297
0.337547	µm^3	Surface	1	Class A	303
0.0493347	µm^3	Surface	1	Class A	304
0.306737	µm^3	Surface	1	Class A	305
0.245115	µm^3	Surface	1	Class A	312
0.0301693	µm^3	Surface	1	Class A	315
0.132323	µm^3	Surface	1	Class A	316
0.173496	µm^3	Surface	1	Class A	317
0.157266	µm^3	Surface	1	Class A	322
0.0232918	µm^3	Surface	1	Class A	326
0.0107289	µm^3	Surface	1	Class A	328
0.0103621	µm^3	Surface	1	Class A	330
0.289864	µm^3	Surface	1	Class A	331
0.0386974	µm^3	Surface	1	Class A	336
0.0799625	µm^3	Surface	1	Class A	338
0.0289772	µm^3	Surface	1	Class A	340
0.0362216	µm^3	Surface	1	Class A	342
0.146628	µm^3	Surface	1	Class A	346
0.0221914	µm^3	Surface	1	Class A	349
0.0497931	µm^3	Surface	1	Class A	350
0.0356714	µm^3	Surface	1	Class A	352
0.0154056	µm^3	Surface	1	Class A	358
6.6024	µm^3	Surface	1	Class A	359
0.0901409	µm^3	Surface	1	Class A	363
0.0287022	µm^3	Surface	1	Class A	368
0.241355	µm^3	Surface	1	Class A	370
0.0434658	µm^3	Surface	1	Class A	378
0.0334705	µm^3	Surface	1	Class A	380
0.150572	µm^3	Surface	1	Class A	381
0.0163225	µm^3	Surface	1	Class A	394
0.0124712	µm^3	Surface	1	Class A	395
0.0135717	µm^3	Surface	1	Class A	398
0.0297108	µm^3	Surface	1	Class A	400
0.0113708	µm^3	Surface	1	Class A	401
0.0635481	µm^3	Surface	1	Class A	403
0.0142135	µm^3	Surface	1	Class A	404
0.130856	µm^3	Surface	1	Class A	405
0.010087	µm^3	Surface	1	Class A	407
0.0481427	µm^3	Surface	1	Class A	410
0.0102704	µm^3	Surface	1	Class A	413
0.0165977	µm^3	Surface	1	Class A	414
0.745706	µm^3	Surface	1	Class A	417
0.046492	µm^3	Surface	1	Class A	418
0.384682	µm^3	Surface	1	Class A	421
0.0280602	µm^3	Surface	1	Class A	422
0.0425488	µm^3	Surface	1	Class A	423
0.239062	µm^3	Surface	1	Class A	424
0.05016	µm^3	Surface	1	Class A	428
0.0202658	µm^3	Surface	1	Class A	429
0.41531	µm^3	Surface	1	Class A	432
0.0159558	µm^3	Surface	1	Class A	433
0.0462169	µm^3	Surface	1	Class A	434
0.0278768	µm^3	Surface	1	Class A	437
2.21823	µm^3	Surface	1	Class A	438
0.0563038	µm^3	Surface	1	Class A	442
0.0163226	µm^3	Surface	1	Class A	444
0.0167811	µm^3	Surface	1	Class A	445
0.0416318	µm^3	Surface	1	Class A	449
0.0124712	µm^3	Surface	1	Class A	450
0.0125629	µm^3	Surface	1	Class A	453
0.058413	µm^3	Surface	1	Class A	456
0.0401646	µm^3	Surface	1	Class A	461
0.343325	µm^3	Surface	1	Class A	462
0.0262262	µm^3	Surface	1	Class A	463
0.0242088	µm^3	Surface	1	Class A	466
0.0168728	µm^3	Surface	1	Class A	467
0.199264	µm^3	Surface	1	Class A	468
0.0376888	µm^3	Surface	1	Class A	469
0.532686	µm^3	Surface	1	Class A	474
0.0185234	µm^3	Surface	1	Class A	475
0.0669411	µm^3	Surface	1	Class A	477
0.0635482	µm^3	Surface	1	Class A	478
0.103163	µm^3	Surface	1	Class A	479
0.0425489	µm^3	Surface	1	Class A	481
0.0542865	µm^3	Surface	1	Class A	483
0.0344792	µm^3	Surface	1	Class A	486
0.0881238	µm^3	Surface	1	Class A	487
0.0222831	µm^3	Surface	1	Class A	488
0.0337456	µm^3	Surface	1	Class A	489
0.0260428	µm^3	Surface	1	Class A	491
0.0746438	µm^3	Surface	1	Class A	494
0.0133882	µm^3	Surface	1	Class A	495
0.427322	µm^3	Surface	1	Class A	497
0.0251258	µm^3	Surface	1	Class A	503
0.249241	µm^3	Surface	1	Class A	505
0.0354879	µm^3	Surface	1	Class A	516
0.190094	µm^3	Surface	1	Class A	517
0.0290689	µm^3	Surface	1	Class A	521
0.0780369	µm^3	Surface	1	Class A	525
0.0762026	µm^3	Surface	1	Class A	526
0.162218	µm^3	Surface	1	Class A	527
0.0259511	µm^3	Surface	1	Class A	529
0.0500682	µm^3	Surface	1	Class A	530
0.0288855	µm^3	Surface	1	Class A	531
0.0416318	µm^3	Surface	1	Class A	532
0.431083	µm^3	Surface	1	Class A	535
0.0983942	µm^3	Surface	1	Class A	538
0.103254	µm^3	Surface	1	Class A	539
0.0338373	µm^3	Surface	1	Class A	541
0.0298942	µm^3	Surface	1	Class A	542
0.292065	µm^3	Surface	1	Class A	546
0.0373219	µm^3	Surface	1	Class A	547
0.0467671	µm^3	Surface	1	Class A	548
0.0195321	µm^3	Surface	1	Class A	549
0.569	µm^3	Surface	1	Class A	550
2.17953	µm^3	Surface	1	Class A	552
0.0525442	µm^3	Surface	1	Class A	553
0.0404397	µm^3	Surface	1	Class A	554
0.061439	µm^3	Surface	1	Class A	555
0.107931	µm^3	Surface	1	Class A	556
0.0398895	µm^3	Surface	1	Class A	559
0.0151305	µm^3	Surface	1	Class A	560
0.171938	µm^3	Surface	1	Class A	561
0.0474089	µm^3	Surface	1	Class A	562
0.044658	µm^3	Surface	1	Class A	565
0.0584129	µm^3	Surface	1	Class A	566
0.0107289	µm^3	Surface	1	Class A	568
0.11545	µm^3	Surface	1	Class A	570
0.0421821	µm^3	Surface	1	Class A	571
0.0829885	µm^3	Surface	1	Class A	574
0.0642817	µm^3	Surface	1	Class A	575
0.0563039	µm^3	Surface	1	Class A	576
0.132232	µm^3	Surface	1	Class A	578
0.100412	µm^3	Surface	1	Class A	579
0.312972	µm^3	Surface	1	Class A	580
0.465286	µm^3	Surface	1	Class A	581
0.0488762	µm^3	Surface	1	Class A	583
0.0869318	µm^3	Surface	1	Class A	584
0.0982108	µm^3	Surface	1	Class A	585
0.017423	µm^3	Surface	1	Class A	586
0.0629979	µm^3	Surface	1	Class A	589
0.0121962	µm^3	Surface	1	Class A	590
0.0160475	µm^3	Surface	1	Class A	592
0.0220997	µm^3	Surface	1	Class A	594
0.122695	µm^3	Surface	1	Class A	597
0.0195321	µm^3	Surface	1	Class A	598
0.0324619	µm^3	Surface	1	Class A	600
0.136175	µm^3	Surface	1	Class A	605
0.0898661	µm^3	Surface	1	Class A	609
0.0770281	µm^3	Surface	1	Class A	610
0.0591466	µm^3	Surface	1	Class A	611
0.0270515	µm^3	Surface	1	Class A	612
0.0730848	µm^3	Surface	1	Class A	613
0.0562121	µm^3	Surface	1	Class A	614
0.134249	µm^3	Surface	1	Class A	615
0.0180649	µm^3	Surface	1	Class A	617
0.138375	µm^3	Surface	1	Class A	619
0.0821633	µm^3	Surface	1	Class A	620
0.0273266	µm^3	Surface	1	Class A	623
0.0209993	µm^3	Surface	1	Class A	626
0.184959	µm^3	Surface	1	Class A	627
0.0692336	µm^3	Surface	1	Class A	628
0.0156807	µm^3	Surface	1	Class A	629
0.0307195	µm^3	Surface	1	Class A	632
0.0360381	µm^3	Surface	1	Class A	633
0.0164143	µm^3	Surface	1	Class A	636
0.0146721	µm^3	Surface	1	Class A	637
0.0118294	µm^3	Surface	1	Class A	638
0.344151	µm^3	Surface	1	Class A	639
0.0335622	µm^3	Surface	1	Class A	640
0.0848227	µm^3	Surface	1	Class A	642
0.110499	µm^3	Surface	1	Class A	644
0.0281519	µm^3	Surface	1	Class A	646
0.0624479	µm^3	Surface	1	Class A	647
0.100779	µm^3	Surface	1	Class A	648
0.0179732	µm^3	Surface	1	Class A	649
0.0220997	µm^3	Surface	1	Class A	651
0.0135716	µm^3	Surface	1	Class A	652
0.0370469	µm^3	Surface	1	Class A	653
0.0650154	µm^3	Surface	1	Class A	655
0.140393	µm^3	Surface	1	Class A	659
0.133699	µm^3	Surface	1	Class A	660
0.0908751	µm^3	Surface	1	Class A	661
0.458226	µm^3	Surface	1	Class A	662
0.0512604	µm^3	Surface	1	Class A	664
0.0838139	µm^3	Surface	1	Class A	665
0.0199907	µm^3	Surface	1	Class A	668
0.0439244	µm^3	Surface	1	Class A	669
0.294725	µm^3	Surface	1	Class A	670
0.245389	µm^3	Surface	1	Class A	671
0.0773949	µm^3	Surface	1	Class A	677
0.0396144	µm^3	Surface	1	Class A	678
0.0340208	µm^3	Surface	1	Class A	679
0.098761	µm^3	Surface	1	Class A	680
0.139568	µm^3	Surface	1	Class A	681
0.0442912	µm^3	Surface	1	Class A	682
0.0316365	µm^3	Surface	1	Class A	683
0.0274184	µm^3	Surface	1	Class A	684
0.109948	µm^3	Surface	1	Class A	685
0.0444746	µm^3	Surface	1	Class A	686
0.147179	µm^3	Surface	1	Class A	687
0.0295274	µm^3	Surface	1	Class A	688
0.5723	µm^3	Surface	1	Class A	690
0.339382	µm^3	Surface	1	Class A	693
0.089958	µm^3	Surface	1	Class A	695
1.00448	µm^3	Surface	1	Class A	696
0.192387	µm^3	Surface	1	Class A	697
0.0144886	µm^3	Surface	1	Class A	699
0.0353045	µm^3	Surface	1	Class A	700
0.173313	µm^3	Surface	1	Class A	703
0.0679497	µm^3	Surface	1	Class A	704
0.37432	µm^3	Surface	1	Class A	706
0.112241	µm^3	Surface	1	Class A	707
2.43326	µm^3	Surface	1	Class A	710
0.0431908	µm^3	Surface	1	Class A	711
0.0703339	µm^3	Surface	1	Class A	713
0.0828968	µm^3	Surface	1	Class A	715
0.429156	µm^3	Surface	1	Class A	716
0.069417	µm^3	Surface	1	Class A	718
0.0341125	µm^3	Surface	1	Class A	719
0.0649236	µm^3	Surface	1	Class A	720
0.440436	µm^3	Surface	1	Class A	722
0.0701506	µm^3	Surface	1	Class A	723
0.502149	µm^3	Surface	1	Class A	724
0.0337456	µm^3	Surface	1	Class A	725
0.0273266	µm^3	Surface	1	Class A	726
0.123795	µm^3	Surface	1	Class A	729
0.0556619	µm^3	Surface	1	Class A	730
0.198989	µm^3	Surface	1	Class A	733
0.0165977	µm^3	Surface	1	Class A	735
0.65373	µm^3	Surface	1	Class A	736
0.0675829	µm^3	Surface	1	Class A	738
0.362307	µm^3	Surface	1	Class A	739
0.0152222	µm^3	Surface	1	Class A	740
0.0604304	µm^3	Surface	1	Class A	741
0.428698	µm^3	Surface	1	Class A	742
0.700497	µm^3	Surface	1	Class A	743
0.14507	µm^3	Surface	1	Class A	745
0.0363132	µm^3	Surface	1	Class A	747
26.2428	µm^3	Surface	1	Class A	748
0.111232	µm^3	Surface	1	Class A	750
0.0196238	µm^3	Surface	1	Class A	751
0.044016	µm^3	Surface	1	Class A	752
0.0148554	µm^3	Surface	1	Class A	755
0.115451	µm^3	Surface	1	Class A	756
0.0515354	µm^3	Surface	1	Class A	758
1.20852	µm^3	Surface	1	Class A	759
0.0647402	µm^3	Surface	1	Class A	760
0.0668494	µm^3	Surface	1	Class A	762
0.0870233	µm^3	Surface	1	Class A	763
0.089866	µm^3	Surface	1	Class A	764
0.0471338	µm^3	Surface	1	Class A	765
0.0241171	µm^3	Surface	1	Class A	766
0.0630896	µm^3	Surface	1	Class A	767
0.0508019	µm^3	Surface	1	Class A	768
0.020174	µm^3	Surface	1	Class A	769
0.0227416	µm^3	Surface	1	Class A	770
0.0425488	µm^3	Surface	1	Class A	771
0.037597	µm^3	Surface	1	Class A	772
