# Supplementary material for: Programmable artificial RNA condensates in mammalian cells
Source: Nat Nanotechnol. 2026 Apr 29;21(6):821–30. doi: 10.1038/s41565-026-02164-7 (PMC13293865; doi:10.1038/s41565-026-02164-7)
Supplement: Supplementary file 5 — Condensate volume and number quantification, as well as CCDFs, shown in Fig. 3. [file 41565_2026_2164_MOESM5_ESM.zip › Source Data Fig. 3/Condensate volume and number (Figure 3)/Condensate volume/10nt 5A Broccoli/outside/20250502_10ntABr_NucDFHBI40uM_20-40_sample3_1_4_2 cells_outside.xls]

## Sheet: Detailed
Detailed
Volume	Unit	Category	Time	Outside	ID
5.80691	µm^3	Surface	1	Class B	0
0.119302	µm^3	Surface	1	Class B	1
0.235669	µm^3	Surface	1	Class B	2
0.0257678	µm^3	Surface	1	Class B	6
0.12783	µm^3	Surface	1	Class B	10
0.0406231	µm^3	Surface	1	Class B	12
0.0157723	µm^3	Surface	1	Class B	14
0.0198071	µm^3	Surface	1	Class B	16
0.0273267	µm^3	Surface	1	Class B	18
3.72339	µm^3	Surface	1	Class B	22
1.99869	µm^3	Surface	1	Class B	26
0.0342956	µm^3	Surface	1	Class B	27
0.314439	µm^3	Surface	1	Class B	30
0.020174	µm^3	Surface	1	Class B	34
0.0601552	µm^3	Surface	1	Class B	35
0.0553867	µm^3	Surface	1	Class B	39
0.0372301	µm^3	Surface	1	Class B	40
0.0222831	µm^3	Surface	1	Class B	42
0.116092	µm^3	Surface	1	Class B	43
0.066758	µm^3	Surface	1	Class B	47
0.0119211	µm^3	Surface	1	Class B	48
0.0277852	µm^3	Surface	1	Class B	50
0.178631	µm^3	Surface	1	Class B	51
0.0159558	µm^3	Surface	1	Class B	54
0.0221913	µm^3	Surface	1	Class B	55
2.36339	µm^3	Surface	1	Class B	57
0.0940842	µm^3	Surface	1	Class B	58
0.176798	µm^3	Surface	1	Class B	61
0.208434	µm^3	Surface	1	Class B	65
0.103162	µm^3	Surface	1	Class B	69
0.0124711	µm^3	Surface	1	Class B	70
0.01403	µm^3	Surface	1	Class B	71
0.190828	µm^3	Surface	1	Class B	75
0.091058	µm^3	Surface	1	Class B	77
0.633648	µm^3	Surface	1	Class B	78
3.95778	µm^3	Surface	1	Class B	79
0.0585045	µm^3	Surface	1	Class B	81
0.236953	µm^3	Surface	1	Class B	82
0.0354878	µm^3	Surface	1	Class B	120
0.0198072	µm^3	Surface	1	Class B	124
0.164418	µm^3	Surface	1	Class B	125
0.0103621	µm^3	Surface	1	Class B	126
0.023567	µm^3	Surface	1	Class B	127
0.0174231	µm^3	Surface	1	Class B	128
1.77155	µm^3	Surface	1	Class B	132
0.0761114	µm^3	Surface	1	Class B	133
0.0535527	µm^3	Surface	1	Class B	135
0.0568539	µm^3	Surface	1	Class B	136
0.326544	µm^3	Surface	1	Class B	137
0.0397978	µm^3	Surface	1	Class B	142
0.0248506	µm^3	Surface	1	Class B	144
0.132323	µm^3	Surface	1	Class B	145
0.105546	µm^3	Surface	1	Class B	146
0.843368	µm^3	Surface	1	Class B	148
0.128747	µm^3	Surface	1	Class B	152
0.100594	µm^3	Surface	1	Class B	153
0.089683	µm^3	Surface	1	Class B	155
0.0592385	µm^3	Surface	1	Class B	156
0.0201741	µm^3	Surface	1	Class B	159
3.19401	µm^3	Surface	1	Class B	163
0.0331955	µm^3	Surface	1	Class B	164
0.0518107	µm^3	Surface	1	Class B	165
0.745888	µm^3	Surface	1	Class B	168
0.48977	µm^3	Surface	1	Class B	173
0.0355797	µm^3	Surface	1	Class B	174
0.010729	µm^3	Surface	1	Class B	177
0.751391	µm^3	Surface	1	Class B	178
0.143694	µm^3	Surface	1	Class B	179
0.0240253	µm^3	Surface	1	Class B	182
0.0338372	µm^3	Surface	1	Class B	183
1.6075	µm^3	Surface	1	Class B	186
0.132782	µm^3	Surface	1	Class B	188
0.018065	µm^3	Surface	1	Class B	189
0.0102705	µm^3	Surface	1	Class B	190
0.0759275	µm^3	Surface	1	Class B	200
0.0119209	µm^3	Surface	1	Class B	201
0.204491	µm^3	Surface	1	Class B	203
0.0218247	µm^3	Surface	1	Class B	204
1.80365	µm^3	Surface	1	Class B	208
0.0782203	µm^3	Surface	1	Class B	211
0.0159557	µm^3	Surface	1	Class B	212
0.0410815	µm^3	Surface	1	Class B	213
0.0160474	µm^3	Surface	1	Class B	221
0.011921	µm^3	Surface	1	Class B	222
0.0157723	µm^3	Surface	1	Class B	224
0.16882	µm^3	Surface	1	Class B	227
0.0159558	µm^3	Surface	1	Class B	228
0.0602467	µm^3	Surface	1	Class B	229
0.0561206	µm^3	Surface	1	Class B	232
0.0253093	µm^3	Surface	1	Class B	235
0.0487846	µm^3	Surface	1	Class B	236
0.513246	µm^3	Surface	1	Class B	237
0.0182482	µm^3	Surface	1	Class B	238
0.0212743	µm^3	Surface	1	Class B	239
0.0285187	µm^3	Surface	1	Class B	244
0.0197156	µm^3	Surface	1	Class B	245
0.307655	µm^3	Surface	1	Class B	246
2.88965	µm^3	Surface	1	Class B	248
0.0135717	µm^3	Surface	1	Class B	253
0.105914	µm^3	Surface	1	Class B	256
0.0154974	µm^3	Surface	1	Class B	257
0.0102705	µm^3	Surface	1	Class B	260
0.0127464	µm^3	Surface	1	Class B	265
0.011921	µm^3	Surface	1	Class B	266
0.0143053	µm^3	Surface	1	Class B	269
0.10518	µm^3	Surface	1	Class B	270
0.0391557	µm^3	Surface	1	Class B	274
0.368359	µm^3	Surface	1	Class B	281
0.714344	µm^3	Surface	1	Class B	282
0.0184317	µm^3	Surface	1	Class B	283
0.027235	µm^3	Surface	1	Class B	284
0.0284268	µm^3	Surface	1	Class B	286
0.0619896	µm^3	Surface	1	Class B	287
0.015314	µm^3	Surface	1	Class B	290
0.0133882	µm^3	Surface	1	Class B	291
0.0227414	µm^3	Surface	1	Class B	292
0.0103621	µm^3	Surface	1	Class B	293
0.985041	µm^3	Surface	1	Class B	298
0.102062	µm^3	Surface	1	Class B	299
0.128564	µm^3	Surface	1	Class B	302
0.402474	µm^3	Surface	1	Class B	303
0.0549284	µm^3	Surface	1	Class B	304
0.179274	µm^3	Surface	1	Class B	305
0.607512	µm^3	Surface	1	Class B	306
5.21848	µm^3	Surface	1	Class B	307
0.0176065	µm^3	Surface	1	Class B	310
0.925529	µm^3	Surface	1	Class B	311
0.21412	µm^3	Surface	1	Class B	315
0.0199906	µm^3	Surface	1	Class B	316
0.0103622	µm^3	Surface	1	Class B	317
0.201649	µm^3	Surface	1	Class B	318
0.0481424	µm^3	Surface	1	Class B	320
0.0139384	µm^3	Surface	1	Class B	323
0.320308	µm^3	Surface	1	Class B	327
0.0115541	µm^3	Surface	1	Class B	329
0.0124713	µm^3	Surface	1	Class B	330
0.550843	µm^3	Surface	1	Class B	332
1.73515	µm^3	Surface	1	Class B	333
0.394861	µm^3	Surface	1	Class B	335
0.451164	µm^3	Surface	1	Class B	336
0.0160475	µm^3	Surface	1	Class B	337
0.547724	µm^3	Surface	1	Class B	338
0.21678	µm^3	Surface	1	Class B	339
0.468038	µm^3	Surface	1	Class B	340
0.0473175	µm^3	Surface	1	Class B	341
0.062998	µm^3	Surface	1	Class B	343
0.131956	µm^3	Surface	1	Class B	344
0.124162	µm^3	Surface	1	Class B	345
0.0444747	µm^3	Surface	1	Class B	346
0.011921	µm^3	Surface	1	Class B	349
3.53769	µm^3	Surface	1	Class B	351
0.240712	µm^3	Surface	1	Class B	355
0.0131132	µm^3	Surface	1	Class B	356
0.233101	µm^3	Surface	1	Class B	358
0.708567	µm^3	Surface	1	Class B	359
0.0287936	µm^3	Surface	1	Class B	366
0.0601552	µm^3	Surface	1	Class B	370
0.0195321	µm^3	Surface	1	Class B	371
0.0386976	µm^3	Surface	1	Class B	372
0.823284	µm^3	Surface	1	Class B	373
1.19293	µm^3	Surface	1	Class B	374
0.0228332	µm^3	Surface	1	Class B	376
1.2119	µm^3	Surface	1	Class B	377
0.7325	µm^3	Surface	1	Class B	378
0.0932593	µm^3	Surface	1	Class B	379
0.0324618	µm^3	Surface	1	Class B	380
0.0218245	µm^3	Surface	1	Class B	381
0.03237	µm^3	Surface	1	Class B	382
0.0119209	µm^3	Surface	1	Class B	383
1.6153	µm^3	Surface	1	Class B	384
0.670512	µm^3	Surface	1	Class B	386
3.43875	µm^3	Surface	1	Class B	388
0.0498847	µm^3	Surface	1	Class B	390
0.124437	µm^3	Surface	1	Class B	393
0.20174	µm^3	Surface	1	Class B	394
1.32204	µm^3	Surface	1	Class B	395
0.0139384	µm^3	Surface	1	Class B	396
0.0254927	µm^3	Surface	1	Class B	398
0.0668496	µm^3	Surface	1	Class B	400
0.0212744	µm^3	Surface	1	Class B	404
0.0220079	µm^3	Surface	1	Class B	405
3.16467	µm^3	Surface	1	Class B	407
0.0119211	µm^3	Surface	1	Class B	408
0.45089	µm^3	Surface	1	Class B	409
0.978164	µm^3	Surface	1	Class B	411
0.0141218	µm^3	Surface	1	Class B	412
0.0201741	µm^3	Surface	1	Class B	414
0.0196239	µm^3	Surface	1	Class B	415
1.4308	µm^3	Surface	1	Class B	416
17.4178	µm^3	Surface	1	Class B	417
0.0493345	µm^3	Surface	1	Class B	418
0.0138467	µm^3	Surface	1	Class A	419
0.0201739	µm^3	Surface	1	Class A	421
0.910216	µm^3	Surface	1	Class B	422
0.0124712	µm^3	Surface	1	Class B	423
0.0548366	µm^3	Surface	1	Class B	424
0.01348	µm^3	Surface	1	Class A	425
0.0768448	µm^3	Surface	1	Class A	426
0.11059	µm^3	Surface	1	Class A	427
0.012196	µm^3	Surface	1	Class A	431
0.166894	µm^3	Surface	1	Class A	433
0.0888574	µm^3	Surface	1	Class A	434
0.0103621	µm^3	Surface	1	Class A	435
0.213203	µm^3	Surface	1	Class A	436
0.0844562	µm^3	Surface	1	Class A	438
0.0224665	µm^3	Surface	1	Class A	439
0.02751	µm^3	Surface	1	Class A	443
0.936532	µm^3	Surface	1	Class A	444
0.0141218	µm^3	Surface	1	Class A	445
0.0306279	µm^3	Surface	1	Class A	446
0.0201741	µm^3	Surface	1	Class A	447
0.19257	µm^3	Surface	1	Class A	448
0.039156	µm^3	Surface	1	Class A	450
0.0341125	µm^3	Surface	1	Class A	452
0.0214578	µm^3	Surface	1	Class A	454
1.01705	µm^3	Surface	1	Class A	455
0.300593	µm^3	Surface	1	Class A	456
0.546807	µm^3	Surface	1	Class A	457
0.0223748	µm^3	Surface	1	Class A	460
0.052636	µm^3	Surface	1	Class A	462
0.0562121	µm^3	Surface	1	Class A	463
0.0157724	µm^3	Surface	1	Class A	464
0.210177	µm^3	Surface	1	Class A	468
0.530668	µm^3	Surface	1	Class A	473
0.0240255	µm^3	Surface	1	Class A	474
0.0257677	µm^3	Surface	1	Class A	475
0.0632731	µm^3	Surface	1	Class A	478
0.106464	µm^3	Surface	1	Class A	479
0.0323702	µm^3	Surface	1	Class A	480
0.0203574	µm^3	Surface	1	Class A	486
0.112057	µm^3	Surface	1	Class A	487
2.03088	µm^3	Surface	1	Class A	488
0.251809	µm^3	Surface	1	Class A	493
0.0179732	µm^3	Surface	1	Class A	494
0.0841804	µm^3	Surface	1	Class A	498
0.011921	µm^3	Surface	1	Class A	499
0.175606	µm^3	Surface	1	Class A	501
0.0663908	µm^3	Surface	1	Class A	502
0.0833554	µm^3	Surface	1	Class A	504
0.0400729	µm^3	Surface	1	Class A	514
0.0141218	µm^3	Surface	1	Class A	515
0.0399813	µm^3	Surface	1	Class A	516
0.232002	µm^3	Surface	1	Class A	517
0.0645569	µm^3	Surface	1	Class A	518
0.368084	µm^3	Surface	1	Class A	519
0.0223748	µm^3	Surface	1	Class A	520
0.803476	µm^3	Surface	1	Class A	521
0.0254927	µm^3	Surface	1	Class A	522
0.0537363	µm^3	Surface	1	Class A	523
0.0100871	µm^3	Surface	1	Class A	524
0.0807878	µm^3	Surface	1	Class A	525
0.184409	µm^3	Surface	1	Class A	528
0.121686	µm^3	Surface	1	Class A	532
0.0952764	µm^3	Surface	1	Class A	534
0.0589631	µm^3	Surface	1	Class A	535
0.427781	µm^3	Surface	1	Class A	536
0.0280602	µm^3	Surface	1	Class A	538
0.0242088	µm^3	Surface	1	Class A	543
0.279226	µm^3	Surface	1	Class A	547
0.0102704	µm^3	Surface	1	Class A	549
0.0258594	µm^3	Surface	1	Class A	550
0.0348461	µm^3	Surface	1	Class A	551
0.0774867	µm^3	Surface	1	Class A	552
0.49463	µm^3	Surface	1	Class A	553
0.0338373	µm^3	Surface	1	Class A	554
0.179915	µm^3	Surface	1	Class A	555
0.226041	µm^3	Surface	1	Class A	557
0.0113708	µm^3	Surface	1	Class A	558
0.018065	µm^3	Surface	1	Class A	559
0.133974	µm^3	Surface	1	Class A	560
0.0569458	µm^3	Surface	1	Class A	561
0.0157725	µm^3	Surface	1	Class A	564
0.0129297	µm^3	Surface	1	Class A	567
0.0422737	µm^3	Surface	1	Class A	569
0.103346	µm^3	Surface	1	Class A	570
0.0120127	µm^3	Surface	1	Class A	572
0.0809712	µm^3	Surface	1	Class A	575
0.170378	µm^3	Surface	1	Class A	576
0.109765	µm^3	Surface	1	Class A	577
0.0386058	µm^3	Surface	1	Class A	578
0.0401647	µm^3	Surface	1	Class A	580
0.0314532	µm^3	Surface	1	Class A	581
0.976699	µm^3	Surface	1	Class A	585
0.0394311	µm^3	Surface	1	Class A	586
0.370651	µm^3	Surface	1	Class A	587
0.029344	µm^3	Surface	1	Class A	588
0.0241171	µm^3	Surface	1	Class A	589
0.0338373	µm^3	Surface	1	Class A	593
0.0101787	µm^3	Surface	1	Class A	594
0.643093	µm^3	Surface	1	Class A	595
0.0103621	µm^3	Surface	1	Class A	597
0.379914	µm^3	Surface	1	Class A	599
0.131315	µm^3	Surface	1	Class A	600
0.031178	µm^3	Surface	1	Class A	602
0.0751023	µm^3	Surface	1	Class A	603
0.560104	µm^3	Surface	1	Class A	604
0.191653	µm^3	Surface	1	Class A	609
0.0102704	µm^3	Surface	1	Class A	610
0.013755	µm^3	Surface	1	Class A	612
0.922962	µm^3	Surface	1	Class A	614
0.172213	µm^3	Surface	1	Class A	615
0.0463086	µm^3	Surface	1	Class A	619
0.556069	µm^3	Surface	1	Class A	622
0.0388808	µm^3	Surface	1	Class A	623
1.36266	µm^3	Surface	1	Class A	625
0.160383	µm^3	Surface	1	Class A	626
0.0297108	µm^3	Surface	1	Class A	629
0.0451164	µm^3	Surface	1	Class A	630
0.0646485	µm^3	Surface	1	Class A	632
0.959184	µm^3	Surface	1	Class A	634
0.0107289	µm^3	Surface	1	Class A	635
0.28803	µm^3	Surface	1	Class A	636
0.0333788	µm^3	Surface	1	Class A	637
0.0159558	µm^3	Surface	1	Class A	641
0.015589	µm^3	Surface	1	Class A	648
0.0327369	µm^3	Surface	1	Class A	653
0.0176064	µm^3	Surface	1	Class A	655
0.693986	µm^3	Surface	1	Class A	656
0.0163226	µm^3	Surface	1	Class A	657
0.010087	µm^3	Surface	1	Class A	660
0.107289	µm^3	Surface	1	Class A	662
0.201832	µm^3	Surface	1	Class A	663
0.214303	µm^3	Surface	1	Class A	666
0.0956432	µm^3	Surface	1	Class A	670
0.0239337	µm^3	Surface	1	Class A	672
1.5799	µm^3	Surface	1	Class A	673
45.7755	µm^3	Surface	1	Class A	676
0.359006	µm^3	Surface	1	Class A	685
0.0119211	µm^3	Surface	1	Class A	687
0.0493347	µm^3	Surface	1	Class A	689
0.0801459	µm^3	Surface	1	Class A	690
0.0320033	µm^3	Surface	1	Class A	691
0.127555	µm^3	Surface	1	Class A	692
0.0477758	µm^3	Surface	1	Class A	693
0.0664827	µm^3	Surface	1	Class A	695
0.0320033	µm^3	Surface	1	Class A	696
0.0443828	µm^3	Surface	1	Class A	697
0.015589	µm^3	Surface	1	Class A	698
0.213203	µm^3	Surface	1	Class A	700
0.76102	µm^3	Surface	1	Class A	701
0.20926	µm^3	Surface	1	Class A	703
0.0148554	µm^3	Surface	1	Class A	705
0.0272349	µm^3	Surface	1	Class A	707
0.0375054	µm^3	Surface	1	Class A	708
0.1845	µm^3	Surface	1	Class A	709
0.249057	µm^3	Surface	1	Class A	710
0.0102704	µm^3	Surface	1	Class A	712
0.0245756	µm^3	Surface	1	Class A	718
0.0449331	µm^3	Surface	1	Class A	720
0.0799625	µm^3	Surface	1	Class A	721
0.155982	µm^3	Surface	1	Class A	723
0.0220998	µm^3	Surface	1	Class A	724
0.0139384	µm^3	Surface	1	Class A	725
2.16852	µm^3	Surface	1	Class A	730
0.0805127	µm^3	Surface	1	Class A	731
0.445111	µm^3	Surface	1	Class A	732
0.0295274	µm^3	Surface	1	Class A	733
0.031178	µm^3	Surface	1	Class A	734
0.0283354	µm^3	Surface	1	Class A	735
0.0950012	µm^3	Surface	1	Class A	736
0.169095	µm^3	Surface	1	Class A	741
0.011921	µm^3	Surface	1	Class A	743
0.290689	µm^3	Surface	1	Class A	745
0.114258	µm^3	Surface	1	Class A	746
1.04144	µm^3	Surface	1	Class A	747
0.0255844	µm^3	Surface	1	Class A	751
0.0196238	µm^3	Surface	1	Class A	752
0.246306	µm^3	Surface	1	Class A	756
0.552402	µm^3	Surface	1	Class A	757
0.178081	µm^3	Surface	1	Class A	758
0.0102704	µm^3	Surface	1	Class A	760
0.0234753	µm^3	Surface	1	Class A	761
0.0519022	µm^3	Surface	1	Class A	763
0.542956	µm^3	Surface	1	Class A	764
1.65079	µm^3	Surface	1	Class A	766
0.922411	µm^3	Surface	1	Class A	768
0.0451165	µm^3	Surface	1	Class A	769
0.0380555	µm^3	Surface	1	Class A	770
0.0102704	µm^3	Surface	1	Class A	774
0.34791	µm^3	Surface	1	Class A	779
0.0102704	µm^3	Surface	1	Class A	780
0.0102704	µm^3	Surface	1	Class A	783
0.0849142	µm^3	Surface	1	Class A	786
0.0396144	µm^3	Surface	1	Class A	787
0.0365883	µm^3	Surface	1	Class A	788
0.129939	µm^3	Surface	1	Class A	793
0.0399812	µm^3	Surface	1	Class A	794
0.0799625	µm^3	Surface	1	Class A	795
0.171388	µm^3	Surface	1	Class A	796
0.011921	µm^3	Surface	1	Class A	798
0.0823466	µm^3	Surface	1	Class A	799
0.0218246	µm^3	Surface	1	Class A	801
0.0154973	µm^3	Surface	1	Class A	803
0.0800542	µm^3	Surface	1	Class A	805
0.188902	µm^3	Surface	1	Class A	806
0.0117376	µm^3	Surface	1	Class A	808
0.0793206	µm^3	Surface	1	Class A	810
0.0414485	µm^3	Surface	1	Class A	811
0.122053	µm^3	Surface	1	Class A	818
0.0289772	µm^3	Surface	1	Class A	819
0.0234752	µm^3	Surface	1	Class A	821
0.033929	µm^3	Surface	1	Class A	823
0.0441078	µm^3	Surface	1	Class A	824
1.4352	µm^3	Surface	1	Class A	825
0.0164143	µm^3	Surface	1	Class A	827
0.011921	µm^3	Surface	1	Class A	828
0.388442	µm^3	Surface	1	Class A	829
0.0234752	µm^3	Surface	1	Class A	832
