# Supplementary material for: Programmable artificial RNA condensates in mammalian cells
Source: Nat Nanotechnol. 2026 Apr 29;21(6):821–30. doi: 10.1038/s41565-026-02164-7 (PMC13293865; doi:10.1038/s41565-026-02164-7)
Supplement: Supplementary file 5 — Condensate volume and number quantification, as well as CCDFs, shown in Fig. 3. [file 41565_2026_2164_MOESM5_ESM.zip › Source Data Fig. 3/Condensate volume and number (Figure 3)/Condensate volume/10nt 5A Broccoli/outside/20250502_10ntABr_NucDFHBI40uM_20-40_sample3_2_1_outside.xls]

## Sheet: Detailed
Detailed
Volume	Unit	Category	Time	Outside	ID
0.0861065	µm^3	Surface	1	Class A	0
0.0272349	µm^3	Surface	1	Class A	5
0.0794123	µm^3	Surface	1	Class A	8
0.136266	µm^3	Surface	1	Class A	11
0.126271	µm^3	Surface	1	Class A	13
0.0406232	µm^3	Surface	1	Class A	15
0.0216412	µm^3	Surface	1	Class A	18
0.436034	µm^3	Surface	1	Class A	19
0.0172397	µm^3	Surface	1	Class A	20
0.0262263	µm^3	Surface	1	Class A	22
0.0124712	µm^3	Surface	1	Class A	23
0.0566707	µm^3	Surface	1	Class A	25
0.490504	µm^3	Surface	1	Class A	26
0.0157725	µm^3	Surface	1	Class A	27
0.467487	µm^3	Surface	1	Class A	29
0.0103622	µm^3	Surface	1	Class A	30
0.0306279	µm^3	Surface	1	Class A	31
0.0554786	µm^3	Surface	1	Class A	34
0.445755	µm^3	Surface	1	Class A	37
0.0271433	µm^3	Surface	1	Class A	44
0.0159559	µm^3	Surface	1	Class A	45
0.0574042	µm^3	Surface	1	Class A	47
0.285554	µm^3	Surface	1	Class A	49
0.022008	µm^3	Surface	1	Class A	51
0.0168728	µm^3	Surface	1	Class A	52
0.0830803	µm^3	Surface	1	Class A	53
0.418611	µm^3	Surface	1	Class A	54
0.024484	µm^3	Surface	1	Class A	55
0.0157724	µm^3	Surface	1	Class A	56
0.213203	µm^3	Surface	1	Class A	58
0.0588714	µm^3	Surface	1	Class A	61
0.0860147	µm^3	Surface	1	Class A	63
0.0287021	µm^3	Surface	1	Class A	65
0.0157724	µm^3	Surface	1	Class A	67
0.0273267	µm^3	Surface	1	Class A	71
0.0141218	µm^3	Surface	1	Class A	78
0.011921	µm^3	Surface	1	Class A	80
0.0276017	µm^3	Surface	1	Class A	82
0.11811	µm^3	Surface	1	Class A	84
0.0468588	µm^3	Surface	1	Class A	85
0.117835	µm^3	Surface	1	Class A	86
0.183492	µm^3	Surface	1	Class A	88
0.0534611	µm^3	Surface	1	Class A	89
0.0154974	µm^3	Surface	1	Class A	92
0.14562	µm^3	Surface	1	Class A	93
0.728924	µm^3	Surface	1	Class A	96
0.500682	µm^3	Surface	1	Class A	98
0.0117376	µm^3	Surface	1	Class A	100
0.0191653	µm^3	Surface	1	Class A	102
0.0483259	µm^3	Surface	1	Class A	104
0.0230167	µm^3	Surface	1	Class A	105
0.015589	µm^3	Surface	1	Class A	111
0.0143052	µm^3	Surface	1	Class A	113
0.0283353	µm^3	Surface	1	Class A	114
0.0369551	µm^3	Surface	1	Class A	119
0.159833	µm^3	Surface	1	Class A	121
0.0103622	µm^3	Surface	1	Class A	124
0.107472	µm^3	Surface	1	Class A	128
0.0294358	µm^3	Surface	1	Class A	131
0.0102704	µm^3	Surface	1	Class A	133
0.221456	µm^3	Surface	1	Class A	136
0.0463086	µm^3	Surface	1	Class A	137
0.0399813	µm^3	Surface	1	Class A	140
0.0136633	µm^3	Surface	1	Class A	142
0.0432824	µm^3	Surface	1	Class A	148
0.0166894	µm^3	Surface	1	Class A	155
0.0107288	µm^3	Surface	1	Class A	156
1.28398	µm^3	Surface	1	Class A	157
0.0407148	µm^3	Surface	1	Class A	158
0.0560287	µm^3	Surface	1	Class A	162
0.0319116	µm^3	Surface	1	Class A	163
0.0258594	µm^3	Surface	1	Class A	165
0.0451164	µm^3	Surface	1	Class A	166
0.958817	µm^3	Surface	1	Class A	167
0.101329	µm^3	Surface	1	Class A	169
0.043741	µm^3	Surface	1	Class A	170
0.0983939	µm^3	Surface	1	Class A	172
0.0142135	µm^3	Surface	1	Class A	173
0.14241	µm^3	Surface	1	Class A	176
0.0828969	µm^3	Surface	1	Class A	177
0.0244839	µm^3	Surface	1	Class A	178
0.025676	µm^3	Surface	1	Class A	181
0.0607973	µm^3	Surface	1	Class A	182
0.0907831	µm^3	Surface	1	Class A	183
0.0141219	µm^3	Surface	1	Class A	184
0.308021	µm^3	Surface	1	Class A	185
0.0729016	µm^3	Surface	1	Class A	186
0.0185235	µm^3	Surface	1	Class A	188
0.033012	µm^3	Surface	1	Class A	189
0.278584	µm^3	Surface	1	Class A	190
0.0201739	µm^3	Surface	1	Class A	191
0.0872985	µm^3	Surface	1	Class A	193
0.259695	µm^3	Surface	1	Class A	200
0.0187985	µm^3	Surface	1	Class A	204
0.0141218	µm^3	Surface	1	Class A	208
0.017148	µm^3	Surface	1	Class A	209
0.0124713	µm^3	Surface	1	Class A	211
0.0575877	µm^3	Surface	1	Class A	214
0.0168728	µm^3	Surface	1	Class A	216
0.0300777	µm^3	Surface	1	Class A	219
0.227508	µm^3	Surface	1	Class A	221
0.0840891	µm^3	Surface	1	Class A	225
0.377162	µm^3	Surface	1	Class A	227
0.210635	µm^3	Surface	1	Class A	228
0.0240255	µm^3	Surface	1	Class A	229
0.023842	µm^3	Surface	1	Class A	230
0.011921	µm^3	Surface	1	Class A	233
0.394127	µm^3	Surface	1	Class A	236
0.0773031	µm^3	Surface	1	Class A	237
0.0742771	µm^3	Surface	1	Class A	239
0.084456	µm^3	Surface	1	Class A	240
0.0141218	µm^3	Surface	1	Class A	242
0.147637	µm^3	Surface	1	Class A	245
0.0218246	µm^3	Surface	1	Class A	246
0.679681	µm^3	Surface	1	Class A	248
0.0295275	µm^3	Surface	1	Class A	249
0.0280602	µm^3	Surface	1	Class A	251
0.0394309	µm^3	Surface	1	Class A	252
0.138926	µm^3	Surface	1	Class A	253
0.132507	µm^3	Surface	1	Class A	255
0.128655	µm^3	Surface	1	Class A	257
0.74277	µm^3	Surface	1	Class A	258
0.0251259	µm^3	Surface	1	Class A	262
0.0593299	µm^3	Surface	1	Class A	263
0.0560288	µm^3	Surface	1	Class A	264
0.0840891	µm^3	Surface	1	Class A	268
0.0120127	µm^3	Surface	1	Class A	269
0.178448	µm^3	Surface	1	Class A	273
0.499124	µm^3	Surface	1	Class A	278
0.0120127	µm^3	Surface	1	Class A	281
0.0598802	µm^3	Surface	1	Class A	282
0.0500683	µm^3	Surface	1	Class A	283
0.022008	µm^3	Surface	1	Class A	285
0.0928006	µm^3	Surface	1	Class A	286
0.0124712	µm^3	Surface	1	Class A	288
0.0139384	µm^3	Surface	1	Class A	289
0.032095	µm^3	Surface	1	Class A	292
0.0937174	µm^3	Surface	1	Class A	293
0.0267764	µm^3	Surface	1	Class A	294
0.0217329	µm^3	Surface	1	Class A	296
0.0866565	µm^3	Surface	1	Class A	298
0.0874817	µm^3	Surface	1	Class A	300
0.0115542	µm^3	Surface	1	Class A	303
0.0304444	µm^3	Surface	1	Class A	304
0.0514437	µm^3	Surface	1	Class A	305
0.0768447	µm^3	Surface	1	Class A	307
0.279594	µm^3	Surface	1	Class A	310
0.0119211	µm^3	Surface	1	Class A	311
0.0909664	µm^3	Surface	1	Class A	313
0.295274	µm^3	Surface	1	Class A	315
0.0102704	µm^3	Surface	1	Class A	317
0.0371386	µm^3	Surface	1	Class A	318
0.0632731	µm^3	Surface	1	Class A	319
0.0187985	µm^3	Surface	1	Class A	320
0.0431908	µm^3	Surface	1	Class A	321
0.206509	µm^3	Surface	1	Class A	322
0.205042	µm^3	Surface	1	Class A	326
0.0112791	µm^3	Surface	1	Class A	329
0.793572	µm^3	Surface	1	Class A	330
0.109031	µm^3	Surface	1	Class A	331
0.14186	µm^3	Surface	1	Class A	334
0.0179732	µm^3	Surface	1	Class A	337
0.0386974	µm^3	Surface	1	Class A	339
0.0141219	µm^3	Surface	1	Class A	341
0.047409	µm^3	Surface	1	Class A	344
0.0423654	µm^3	Surface	1	Class A	349
0.140301	µm^3	Surface	1	Class A	351
0.0121044	µm^3	Surface	1	Class A	352
0.341216	µm^3	Surface	1	Class A	357
0.0306278	µm^3	Surface	1	Class A	358
0.0254927	µm^3	Surface	1	Class A	360
0.0774864	µm^3	Surface	1	Class A	361
0.0141218	µm^3	Surface	1	Class A	364
0.209534	µm^3	Surface	1	Class A	365
0.35002	µm^3	Surface	1	Class A	368
0.383215	µm^3	Surface	1	Class A	373
0.111874	µm^3	Surface	1	Class A	374
0.030903	µm^3	Surface	1	Class A	375
0.0832636	µm^3	Surface	1	Class A	378
0.0120127	µm^3	Surface	1	Class A	379
0.12352	µm^3	Surface	1	Class A	381
0.0414484	µm^3	Surface	1	Class A	382
0.114258	µm^3	Surface	1	Class A	383
0.0572208	µm^3	Surface	1	Class A	384
0.0336539	µm^3	Surface	1	Class A	387
0.0338373	µm^3	Surface	1	Class A	388
0.220355	µm^3	Surface	1	Class A	389
0.0267764	µm^3	Surface	1	Class A	390
0.0292523	µm^3	Surface	1	Class A	393
0.266023	µm^3	Surface	1	Class A	396
0.0388809	µm^3	Surface	1	Class A	398
0.0184318	µm^3	Surface	1	Class A	401
0.118385	µm^3	Surface	1	Class A	403
0.020174	µm^3	Surface	1	Class A	404
0.126271	µm^3	Surface	1	Class A	406
0.123245	µm^3	Surface	1	Class A	408
0.0119211	µm^3	Surface	1	Class A	409
0.169737	µm^3	Surface	1	Class A	410
0.0163226	µm^3	Surface	1	Class A	414
0.0521774	µm^3	Surface	1	Class A	416
0.0776701	µm^3	Surface	1	Class A	417
0.281244	µm^3	Surface	1	Class A	421
0.0189819	µm^3	Surface	1	Class A	423
0.0140301	µm^3	Surface	1	Class A	424
0.0120127	µm^3	Surface	1	Class A	427
0.017423	µm^3	Surface	1	Class A	428
0.420262	µm^3	Surface	1	Class A	430
0.75084	µm^3	Surface	1	Class A	436
0.0753776	µm^3	Surface	1	Class A	437
0.044658	µm^3	Surface	1	Class A	439
0.0271432	µm^3	Surface	1	Class A	441
0.175789	µm^3	Surface	1	Class A	442
0.015589	µm^3	Surface	1	Class A	445
0.011921	µm^3	Surface	1	Class A	446
0.294266	µm^3	Surface	1	Class A	447
0.0331038	µm^3	Surface	1	Class A	449
0.0124712	µm^3	Surface	1	Class A	451
0.0124712	µm^3	Surface	1	Class A	453
0.0540113	µm^3	Surface	1	Class A	454
0.0288857	µm^3	Surface	1	Class A	455
0.0331954	µm^3	Surface	1	Class A	458
0.0207242	µm^3	Surface	1	Class A	459
0.0135717	µm^3	Surface	1	Class A	462
0.24704	µm^3	Surface	1	Class A	463
0.0135716	µm^3	Surface	1	Class A	465
0.207059	µm^3	Surface	1	Class A	466
0.616684	µm^3	Surface	1	Class A	467
0.0708843	µm^3	Surface	1	Class A	469
0.0754691	µm^3	Surface	1	Class A	472
0.328286	µm^3	Surface	1	Class A	474
0.177715	µm^3	Surface	1	Class A	475
0.0448412	µm^3	Surface	1	Class A	476
0.0635481	µm^3	Surface	1	Class A	480
0.099036	µm^3	Surface	1	Class A	482
0.0494264	µm^3	Surface	1	Class A	484
0.533787	µm^3	Surface	1	Class A	486
0.0638234	µm^3	Surface	1	Class A	487
0.0123795	µm^3	Surface	1	Class A	492
0.0212744	µm^3	Surface	1	Class A	494
0.162309	µm^3	Surface	1	Class A	496
0.0439244	µm^3	Surface	1	Class A	497
0.0226499	µm^3	Surface	1	Class A	498
0.486653	µm^3	Surface	1	Class A	499
0.125446	µm^3	Surface	1	Class A	500
0.017423	µm^3	Surface	1	Class A	503
0.0415401	µm^3	Surface	1	Class A	506
0.0177899	µm^3	Surface	1	Class A	508
0.101054	µm^3	Surface	1	Class A	509
0.106831	µm^3	Surface	1	Class A	511
0.0152222	µm^3	Surface	1	Class A	512
0.0185235	µm^3	Surface	1	Class A	513
0.193671	µm^3	Surface	1	Class A	516
0.0163226	µm^3	Surface	1	Class A	518
0.42934	µm^3	Surface	1	Class A	520
0.0708843	µm^3	Surface	1	Class A	521
0.0102704	µm^3	Surface	1	Class A	525
0.126913	µm^3	Surface	1	Class A	529
0.701047	µm^3	Surface	1	Class A	531
0.231543	µm^3	Surface	1	Class A	533
0.174597	µm^3	Surface	1	Class A	534
0.254376	µm^3	Surface	1	Class A	535
0.0447496	µm^3	Surface	1	Class A	537
0.0630897	µm^3	Surface	1	Class A	538
0.0441078	µm^3	Surface	1	Class A	541
0.146537	µm^3	Surface	1	Class A	542
0.105547	µm^3	Surface	1	Class A	546
0.0141218	µm^3	Surface	1	Class A	547
0.141952	µm^3	Surface	1	Class A	548
0.0354879	µm^3	Surface	1	Class A	549
0.0542865	µm^3	Surface	1	Class A	552
0.0566705	µm^3	Surface	1	Class A	554
0.285004	µm^3	Surface	1	Class A	555
0.0136633	µm^3	Surface	1	Class A	557
0.0436492	µm^3	Surface	1	Class A	558
0.0801459	µm^3	Surface	1	Class A	562
0.0125629	µm^3	Surface	1	Class A	564
0.0327369	µm^3	Surface	1	Class A	566
0.0977522	µm^3	Surface	1	Class A	569
0.0102704	µm^3	Surface	1	Class A	571
0.0320034	µm^3	Surface	1	Class A	573
0.0141218	µm^3	Surface	1	Class A	574
0.087115	µm^3	Surface	1	Class A	575
0.0336539	µm^3	Surface	1	Class A	576
0.26162	µm^3	Surface	1	Class A	581
0.334889	µm^3	Surface	1	Class A	582
0.0371385	µm^3	Surface	1	Class A	583
0.0136633	µm^3	Surface	1	Class A	584
1.29187	µm^3	Surface	1	Class A	585
0.711776	µm^3	Surface	1	Class A	587
0.0406231	µm^3	Surface	1	Class A	591
0.0218246	µm^3	Surface	1	Class A	592
0.0311781	µm^3	Surface	1	Class A	593
1.51846	µm^3	Surface	1	Class A	597
0.0595134	µm^3	Surface	1	Class A	598
0.11004	µm^3	Surface	1	Class A	602
0.0353046	µm^3	Surface	1	Class A	606
0.180282	µm^3	Surface	1	Class A	607
0.0267764	µm^3	Surface	1	Class A	615
0.0295274	µm^3	Surface	1	Class A	617
0.024759	µm^3	Surface	1	Class A	619
0.0107289	µm^3	Surface	1	Class A	621
0.0911499	µm^3	Surface	1	Class A	622
0.0628145	µm^3	Surface	1	Class A	623
0.0102704	µm^3	Surface	1	Class A	624
0.028427	µm^3	Surface	1	Class A	627
2.6469	µm^3	Surface	1	Class A	628
0.856479	µm^3	Surface	1	Class A	629
0.149104	µm^3	Surface	1	Class A	630
0.0173313	µm^3	Surface	1	Class A	631
0.149288	µm^3	Surface	1	Class A	632
0.050435	µm^3	Surface	1	Class A	634
0.0251258	µm^3	Surface	1	Class A	635
0.0157724	µm^3	Surface	1	Class A	636
0.0569458	µm^3	Surface	1	Class A	642
0.128747	µm^3	Surface	1	Class A	643
0.0637317	µm^3	Surface	1	Class A	646
0.011921	µm^3	Surface	1	Class A	648
0.237779	µm^3	Surface	1	Class A	650
0.0301693	µm^3	Surface	1	Class A	651
0.0707008	µm^3	Surface	1	Class A	652
2.65545	µm^3	Surface	1	Class A	658
0.0350294	µm^3	Surface	1	Class A	664
0.277576	µm^3	Surface	1	Class A	665
0.0218246	µm^3	Surface	1	Class A	667
0.0102704	µm^3	Surface	1	Class A	668
0.0212744	µm^3	Surface	1	Class A	670
0.0157724	µm^3	Surface	1	Class A	672
0.0964685	µm^3	Surface	1	Class A	673
0.197522	µm^3	Surface	1	Class A	675
0.0179732	µm^3	Surface	1	Class A	676
0.011921	µm^3	Surface	1	Class A	678
0.020174	µm^3	Surface	1	Class A	679
1.72213	µm^3	Surface	1	Class A	680
1.39779	µm^3	Surface	1	Class A	681
0.160475	µm^3	Surface	1	Class A	682
0.011921	µm^3	Surface	1	Class A	683
0.0345709	µm^3	Surface	1	Class A	685
0.0207242	µm^3	Surface	1	Class A	686
0.0328286	µm^3	Surface	1	Class A	692
0.0774866	µm^3	Surface	1	Class A	694
0.0199907	µm^3	Surface	1	Class A	695
0.0534612	µm^3	Surface	1	Class A	696
0.0262262	µm^3	Surface	1	Class A	698
0.0757442	µm^3	Surface	1	Class A	702
0.0234752	µm^3	Surface	1	Class A	703
0.0179732	µm^3	Surface	1	Class A	706
0.0592384	µm^3	Surface	1	Class A	707
0.176523	µm^3	Surface	1	Class A	710
0.010087	µm^3	Surface	1	Class A	711
0.289681	µm^3	Surface	1	Class A	712
0.0157724	µm^3	Surface	1	Class A	715
0.230993	µm^3	Surface	1	Class A	717
0.0252175	µm^3	Surface	1	Class A	720
0.354604	µm^3	Surface	1	Class A	722
0.0519023	µm^3	Surface	1	Class A	723
0.0116459	µm^3	Surface	1	Class A	725
0.0475006	µm^3	Surface	1	Class A	727
0.0212744	µm^3	Surface	1	Class A	728
0.011921	µm^3	Surface	1	Class A	729
0.216412	µm^3	Surface	1	Class A	730
0.0512604	µm^3	Surface	1	Class A	731
0.0389725	µm^3	Surface	1	Class A	734
0.548183	µm^3	Surface	1	Class A	735
2.69085	µm^3	Surface	1	Class A	737
0.0102704	µm^3	Surface	1	Class A	740
0.165258	µm^3	Surface	1	Class A	741
0.0353045	µm^3	Surface	1	Class A	744
0.0549284	µm^3	Surface	1	Class A	745
0.0178815	µm^3	Surface	1	Class A	746
0.0451165	µm^3	Surface	1	Class A	747
0.0102704	µm^3	Surface	1	Class A	748
0.0458501	µm^3	Surface	1	Class A	749
0.0671244	µm^3	Surface	1	Class A	756
0.508936	µm^3	Surface	1	Class A	757
0.047409	µm^3	Surface	1	Class A	758
1.44675	µm^3	Surface	1	Class A	759
0.141952	µm^3	Surface	1	Class A	760
0.0135716	µm^3	Surface	1	Class A	762
0.130581	µm^3	Surface	1	Class A	765
0.0953681	µm^3	Surface	1	Class A	769
0.116367	µm^3	Surface	1	Class A	770
0.241721	µm^3	Surface	1	Class A	771
0.017423	µm^3	Surface	1	Class A	772
0.0141218	µm^3	Surface	1	Class A	773
0.0315448	µm^3	Surface	1	Class A	775
0.211002	µm^3	Surface	1	Class A	777
0.0328286	µm^3	Surface	1	Class A	778
0.0164143	µm^3	Surface	1	Class A	779
0.232827	µm^3	Surface	1	Class A	780
0.0570374	µm^3	Surface	1	Class A	781
0.0260429	µm^3	Surface	1	Class A	782
