# Supplementary material for: Programmable artificial RNA condensates in mammalian cells
Source: Nat Nanotechnol. 2026 Apr 29;21(6):821–30. doi: 10.1038/s41565-026-02164-7 (PMC13293865; doi:10.1038/s41565-026-02164-7)
Supplement: Supplementary file 5 — Condensate volume and number quantification, as well as CCDFs, shown in Fig. 3. [file 41565_2026_2164_MOESM5_ESM.zip › Source Data Fig. 3/Condensate volume and number (Figure 3)/Condensate volume/10nt 5A Broccoli/outside/20250502_10ntABr_NucDFHBI40uM_20-40_sample3_2_2_2 cells_outside.xls]

## Sheet: Detailed
Detailed
Volume	Unit	Category	Time	Outside	ID
0.207059	µm^3	Surface	1	Class A	0
0.0157725	µm^3	Surface	1	Class A	2
0.127554	µm^3	Surface	1	Class A	3
0.118109	µm^3	Surface	1	Class B	4
0.0223746	µm^3	Surface	1	Class A	5
0.0110956	µm^3	Surface	1	Class A	7
0.05502	µm^3	Surface	1	Class A	8
0.0817047	µm^3	Surface	1	Class A	11
0.356713	µm^3	Surface	1	Class A	12
0.137183	µm^3	Surface	1	Class A	14
0.0143052	µm^3	Surface	1	Class A	15
0.111049	µm^3	Surface	1	Class A	16
0.119577	µm^3	Surface	1	Class A	17
0.256211	µm^3	Surface	1	Class A	20
0.086198	µm^3	Surface	1	Class A	21
0.0102705	µm^3	Surface	1	Class A	26
0.0119211	µm^3	Surface	1	Class A	27
0.40293	µm^3	Surface	1	Class A	28
0.180832	µm^3	Surface	1	Class A	31
0.114441	µm^3	Surface	1	Class A	32
0.011921	µm^3	Surface	1	Class A	33
0.0310862	µm^3	Surface	1	Class B	34
0.0119209	µm^3	Surface	1	Class A	35
0.0233836	µm^3	Surface	1	Class A	36
0.0497929	µm^3	Surface	1	Class A	38
0.071159	µm^3	Surface	1	Class B	39
0.0641898	µm^3	Surface	1	Class A	44
0.0664827	µm^3	Surface	1	Class A	45
0.0407147	µm^3	Surface	1	Class A	46
0.441536	µm^3	Surface	1	Class A	51
0.0667579	µm^3	Surface	1	Class A	54
0.0157724	µm^3	Surface	1	Class A	56
0.0647405	µm^3	Surface	1	Class A	57
0.0215495	µm^3	Surface	1	Class B	59
0.0157723	µm^3	Surface	1	Class A	60
0.0467674	µm^3	Surface	1	Class B	61
0.077303	µm^3	Surface	1	Class A	62
0.039981	µm^3	Surface	1	Class B	64
0.309029	µm^3	Surface	1	Class B	65
0.063823	µm^3	Surface	1	Class B	66
0.0803291	µm^3	Surface	1	Class B	67
0.0259512	µm^3	Surface	1	Class B	68
0.0122878	µm^3	Surface	1	Class B	70
0.0871148	µm^3	Surface	1	Class B	73
0.162217	µm^3	Surface	1	Class B	74
0.253368	µm^3	Surface	1	Class B	76
0.0305362	µm^3	Surface	1	Class B	77
0.0232919	µm^3	Surface	1	Class B	78
0.203482	µm^3	Surface	1	Class B	79
0.288488	µm^3	Surface	1	Class B	80
0.0898659	µm^3	Surface	1	Class B	82
0.0275101	µm^3	Surface	1	Class B	83
0.299584	µm^3	Surface	1	Class B	84
0.348277	µm^3	Surface	1	Class B	85
0.0136633	µm^3	Surface	1	Class B	86
0.0589631	µm^3	Surface	1	Class A	107
0.0500682	µm^3	Surface	1	Class A	108
0.324832	µm^3	Surface	1	Class A	112
0.0333789	µm^3	Surface	1	Class A	113
0.0539199	µm^3	Surface	1	Class A	114
0.12838	µm^3	Surface	1	Class A	116
0.266298	µm^3	Surface	1	Class A	117
0.0844561	µm^3	Surface	1	Class B	118
1.31535	µm^3	Surface	1	Class A	120
0.0158641	µm^3	Surface	1	Class A	121
0.0107289	µm^3	Surface	1	Class A	122
0.313522	µm^3	Surface	1	Class A	123
0.0136632	µm^3	Surface	1	Class A	125
0.0124712	µm^3	Surface	1	Class A	126
0.0375969	µm^3	Surface	1	Class B	127
0.018982	µm^3	Surface	1	Class A	128
0.229984	µm^3	Surface	1	Class A	129
0.0377804	µm^3	Surface	1	Class A	131
0.0120126	µm^3	Surface	1	Class A	132
0.222373	µm^3	Surface	1	Class A	134
0.0336541	µm^3	Surface	1	Class A	137
0.0629977	µm^3	Surface	1	Class A	139
0.025951	µm^3	Surface	1	Class B	140
0.0937173	µm^3	Surface	1	Class B	141
0.289864	µm^3	Surface	1	Class A	142
0.226693	µm^3	Surface	1	Class A	147
0.0107288	µm^3	Surface	1	Class A	150
0.047042	µm^3	Surface	1	Class B	153
0.0228334	µm^3	Surface	1	Class A	156
0.0565792	µm^3	Surface	1	Class A	158
0.205225	µm^3	Surface	1	Class B	159
0.043374	µm^3	Surface	1	Class A	160
0.0209077	µm^3	Surface	1	Class B	161
0.0354878	µm^3	Surface	1	Class B	162
0.0702421	µm^3	Surface	1	Class A	164
0.011921	µm^3	Surface	1	Class B	167
0.0227417	µm^3	Surface	1	Class A	168
0.056029	µm^3	Surface	1	Class A	169
1.47472	µm^3	Surface	1	Class A	170
0.0883075	µm^3	Surface	1	Class A	171
0.159741	µm^3	Surface	1	Class A	172
0.012838	µm^3	Surface	1	Class B	173
0.211095	µm^3	Surface	1	Class A	177
0.0175148	µm^3	Surface	1	Class A	179
0.764393	µm^3	Surface	1	Class A	182
0.270331	µm^3	Surface	1	Class B	183
0.0174231	µm^3	Surface	1	Class A	184
0.0303528	µm^3	Surface	1	Class A	186
0.0206326	µm^3	Surface	1	Class A	189
0.0391561	µm^3	Surface	1	Class A	193
0.04585	µm^3	Surface	1	Class B	194
0.708108	µm^3	Surface	1	Class B	195
0.0252174	µm^3	Surface	1	Class A	196
0.455016	µm^3	Surface	1	Class A	199
0.0842724	µm^3	Surface	1	Class A	202
0.0103622	µm^3	Surface	1	Class B	203
0.0364967	µm^3	Surface	1	Class B	205
0.0687487	µm^3	Surface	1	Class A	206
0.139017	µm^3	Surface	1	Class A	208
0.625487	µm^3	Surface	1	Class A	209
0.23356	µm^3	Surface	1	Class A	210
0.293257	µm^3	Surface	1	Class A	211
0.0218245	µm^3	Surface	1	Class A	215
0.0900496	µm^3	Surface	1	Class B	217
0.0973859	µm^3	Surface	1	Class A	218
0.165427	µm^3	Surface	1	Class A	220
0.0400731	µm^3	Surface	1	Class A	221
1.32414	µm^3	Surface	1	Class A	222
0.0760193	µm^3	Surface	1	Class A	224
0.0329204	µm^3	Surface	1	Class B	226
0.169737	µm^3	Surface	1	Class B	228
0.0198073	µm^3	Surface	1	Class A	229
0.0624475	µm^3	Surface	1	Class A	232
0.0230168	µm^3	Surface	1	Class A	233
0.27996	µm^3	Surface	1	Class A	235
0.020174	µm^3	Surface	1	Class A	236
0.733485	µm^3	Surface	1	Class A	239
0.119577	µm^3	Surface	1	Class A	241
0.0124712	µm^3	Surface	1	Class A	242
0.121961	µm^3	Surface	1	Class A	244
0.0659326	µm^3	Surface	1	Class B	246
0.0163226	µm^3	Surface	1	Class A	247
0.308845	µm^3	Surface	1	Class A	248
0.0141218	µm^3	Surface	1	Class A	250
0.0246674	µm^3	Surface	1	Class B	252
0.373861	µm^3	Surface	1	Class B	254
0.553044	µm^3	Surface	1	Class A	255
0.0979354	µm^3	Surface	1	Class A	256
0.0408066	µm^3	Surface	1	Class A	257
0.0762942	µm^3	Surface	1	Class B	258
0.124987	µm^3	Surface	1	Class A	263
0.0312698	µm^3	Surface	1	Class A	264
0.0276933	µm^3	Surface	1	Class A	265
0.10408	µm^3	Surface	1	Class A	266
0.281061	µm^3	Surface	1	Class A	268
0.0332873	µm^3	Surface	1	Class A	270
0.0872984	µm^3	Surface	1	Class A	272
0.133148	µm^3	Surface	1	Class B	273
0.0130214	µm^3	Surface	1	Class A	274
0.129847	µm^3	Surface	1	Class B	275
0.0181565	µm^3	Surface	1	Class B	276
0.126271	µm^3	Surface	1	Class A	279
0.0610725	µm^3	Surface	1	Class B	280
0.791195	µm^3	Surface	1	Class A	281
0.0907834	µm^3	Surface	1	Class A	282
0.055387	µm^3	Surface	1	Class A	284
0.0119211	µm^3	Surface	1	Class A	285
0.0241172	µm^3	Surface	1	Class A	287
0.027235	µm^3	Surface	1	Class A	290
0.0285187	µm^3	Surface	1	Class B	292
0.387892	µm^3	Surface	1	Class A	293
0.0866564	µm^3	Surface	1	Class A	294
0.245114	µm^3	Surface	1	Class B	295
0.360015	µm^3	Surface	1	Class A	297
0.0237504	µm^3	Surface	1	Class A	298
0.201465	µm^3	Surface	1	Class A	299
0.12407	µm^3	Surface	1	Class B	304
0.0810628	µm^3	Surface	1	Class A	306
0.498848	µm^3	Surface	1	Class B	307
0.0191654	µm^3	Surface	1	Class B	309
0.525532	µm^3	Surface	1	Class A	310
1.00421	µm^3	Surface	1	Class A	312
0.110499	µm^3	Surface	1	Class A	313
0.0985591	µm^3	Surface	1	Class A	314
0.100228	µm^3	Surface	1	Class B	315
0.146995	µm^3	Surface	1	Class A	317
0.0327367	µm^3	Surface	1	Class A	318
0.028427	µm^3	Surface	1	Class A	320
0.108848	µm^3	Surface	1	Class A	322
0.0503436	µm^3	Surface	1	Class A	323
0.120678	µm^3	Surface	1	Class B	324
0.042457	µm^3	Surface	1	Class A	325
0.0120126	µm^3	Surface	1	Class A	326
0.774682	µm^3	Surface	1	Class B	327
0.278768	µm^3	Surface	1	Class A	329
0.0680412	µm^3	Surface	1	Class B	331
0.0195321	µm^3	Surface	1	Class A	334
0.163593	µm^3	Surface	1	Class A	336
1.36404	µm^3	Surface	1	Class A	337
0.30536	µm^3	Surface	1	Class B	340
0.208619	µm^3	Surface	1	Class B	341
0.0780365	µm^3	Surface	1	Class B	343
0.102245	µm^3	Surface	1	Class B	344
0.0248506	µm^3	Surface	1	Class A	345
0.0951735	µm^3	Surface	1	Class B	346
0.100045	µm^3	Surface	1	Class A	349
0.22533	µm^3	Surface	1	Class B	350
0.115267	µm^3	Surface	1	Class B	351
0.0567621	µm^3	Surface	1	Class A	355
0.105454	µm^3	Surface	1	Class B	356
0.121686	µm^3	Surface	1	Class A	357
0.103346	µm^3	Surface	1	Class A	358
0.45245	µm^3	Surface	1	Class A	359
0.0397062	µm^3	Surface	1	Class A	360
0.0180651	µm^3	Surface	1	Class B	364
0.011921	µm^3	Surface	1	Class A	365
0.0519941	µm^3	Surface	1	Class B	366
0.0159558	µm^3	Surface	1	Class B	367
0.161668	µm^3	Surface	1	Class A	368
0.025676	µm^3	Surface	1	Class A	371
0.342775	µm^3	Surface	1	Class B	372
0.0301694	µm^3	Surface	1	Class A	373
0.33929	µm^3	Surface	1	Class A	374
0.764046	µm^3	Surface	1	Class A	376
0.0632733	µm^3	Surface	1	Class A	378
0.225124	µm^3	Surface	1	Class A	380
0.129022	µm^3	Surface	1	Class A	383
0.0171478	µm^3	Surface	1	Class A	385
2.44399	µm^3	Surface	1	Class B	386
0.266664	µm^3	Surface	1	Class B	388
0.186243	µm^3	Surface	1	Class B	389
0.0377806	µm^3	Surface	1	Class A	390
0.0481426	µm^3	Surface	1	Class A	391
0.0541029	µm^3	Surface	1	Class B	392
0.0103621	µm^3	Surface	1	Class B	393
0.0295274	µm^3	Surface	1	Class A	395
0.0523611	µm^3	Surface	1	Class A	397
0.205316	µm^3	Surface	1	Class A	398
0.0163226	µm^3	Surface	1	Class A	399
0.0735438	µm^3	Surface	1	Class A	400
0.0384225	µm^3	Surface	1	Class A	403
0.0795953	µm^3	Surface	1	Class A	405
0.0202657	µm^3	Surface	1	Class A	406
0.017423	µm^3	Surface	1	Class A	407
0.268406	µm^3	Surface	1	Class B	408
0.0115543	µm^3	Surface	1	Class A	409
0.0481424	µm^3	Surface	1	Class B	410
0.0316365	µm^3	Surface	1	Class A	412
0.243923	µm^3	Surface	1	Class A	414
0.127096	µm^3	Surface	1	Class B	418
0.233651	µm^3	Surface	1	Class A	420
0.0841807	µm^3	Surface	1	Class A	421
0.588531	µm^3	Surface	1	Class A	422
0.0912414	µm^3	Surface	1	Class B	423
0.0447495	µm^3	Surface	1	Class A	424
0.0157723	µm^3	Surface	1	Class B	427
0.0211826	µm^3	Surface	1	Class B	429
0.298026	µm^3	Surface	1	Class A	430
0.13755	µm^3	Surface	1	Class B	431
0.539196	µm^3	Surface	1	Class A	435
1.37781	µm^3	Surface	1	Class A	437
0.0300778	µm^3	Surface	1	Class A	438
0.504259	µm^3	Surface	1	Class A	441
0.0241172	µm^3	Surface	1	Class A	442
0.131864	µm^3	Surface	1	Class A	445
0.517738	µm^3	Surface	1	Class A	447
0.165886	µm^3	Surface	1	Class A	449
0.10683	µm^3	Surface	1	Class B	450
0.042457	µm^3	Surface	1	Class A	451
0.27996	µm^3	Surface	1	Class B	452
0.0212745	µm^3	Surface	1	Class A	453
0.119211	µm^3	Surface	1	Class B	455
0.025951	µm^3	Surface	1	Class B	457
0.292248	µm^3	Surface	1	Class A	458
0.0113708	µm^3	Surface	1	Class B	459
0.0930755	µm^3	Surface	1	Class B	460
0.0320951	µm^3	Surface	1	Class A	461
0.171203	µm^3	Surface	1	Class B	462
0.375237	µm^3	Surface	1	Class B	464
0.131682	µm^3	Surface	1	Class A	465
0.0176981	µm^3	Surface	1	Class A	466
0.224665	µm^3	Surface	1	Class A	467
0.605771	µm^3	Surface	1	Class A	469
0.0634567	µm^3	Surface	1	Class B	470
0.15268	µm^3	Surface	1	Class B	471
0.0655658	µm^3	Surface	1	Class B	472
0.0377805	µm^3	Surface	1	Class A	473
0.325627	µm^3	Surface	1	Class B	474
0.0124711	µm^3	Surface	1	Class B	475
0.390642	µm^3	Surface	1	Class A	476
0.011921	µm^3	Surface	1	Class B	477
0.018065	µm^3	Surface	1	Class A	479
1.13213	µm^3	Surface	1	Class A	480
0.0405316	µm^3	Surface	1	Class A	482
0.0116459	µm^3	Surface	1	Class B	485
0.028427	µm^3	Surface	1	Class B	486
0.430533	µm^3	Surface	1	Class A	488
0.0178814	µm^3	Surface	1	Class A	489
0.0806964	µm^3	Surface	1	Class A	491
0.0163227	µm^3	Surface	1	Class A	492
0.0589634	µm^3	Surface	1	Class B	494
0.167811	µm^3	Surface	1	Class B	495
1.23566	µm^3	Surface	1	Class A	497
0.0238421	µm^3	Surface	1	Class B	498
0.0465835	µm^3	Surface	1	Class B	500
0.0994947	µm^3	Surface	1	Class B	501
0.158183	µm^3	Surface	1	Class A	502
0.027235	µm^3	Surface	1	Class B	504
0.0161391	µm^3	Surface	1	Class A	505
0.0561203	µm^3	Surface	1	Class A	506
0.252267	µm^3	Surface	1	Class A	507
0.0697838	µm^3	Surface	1	Class A	508
0.020174	µm^3	Surface	1	Class A	513
0.161117	µm^3	Surface	1	Class B	514
0.0190737	µm^3	Surface	1	Class B	515
0.0618057	µm^3	Surface	1	Class A	516
0.0260427	µm^3	Surface	1	Class A	519
0.107931	µm^3	Surface	1	Class B	521
3.02748	µm^3	Surface	1	Class A	524
0.0176982	µm^3	Surface	1	Class B	525
0.0595131	µm^3	Surface	1	Class B	526
0.149197	µm^3	Surface	1	Class A	527
0.428698	µm^3	Surface	1	Class A	531
0.0526359	µm^3	Surface	1	Class A	532
0.0102703	µm^3	Surface	1	Class A	535
0.129206	µm^3	Surface	1	Class B	536
0.170653	µm^3	Surface	1	Class A	538
0.0304446	µm^3	Surface	1	Class A	539
0.0309945	µm^3	Surface	1	Class B	540
0.0103622	µm^3	Surface	1	Class A	541
0.0221912	µm^3	Surface	1	Class A	544
0.101603	µm^3	Surface	1	Class B	545
0.0659325	µm^3	Surface	1	Class A	547
0.0643737	µm^3	Surface	1	Class B	554
1.68866	µm^3	Surface	1	Class B	555
0.0512606	µm^3	Surface	1	Class A	556
0.620442	µm^3	Surface	1	Class A	558
0.0241172	µm^3	Surface	1	Class A	560
2.35147	µm^3	Surface	1	Class B	562
0.198989	µm^3	Surface	1	Class A	564
0.0128379	µm^3	Surface	1	Class A	566
0.0342957	µm^3	Surface	1	Class A	568
0.0915164	µm^3	Surface	1	Class B	572
0.606688	µm^3	Surface	1	Class A	574
0.0218246	µm^3	Surface	1	Class B	575
0.0155889	µm^3	Surface	1	Class A	576
0.257402	µm^3	Surface	1	Class A	577
1.60759	µm^3	Surface	1	Class A	579
0.165977	µm^3	Surface	1	Class B	580
0.171845	µm^3	Surface	1	Class A	581
0.206233	µm^3	Surface	1	Class A	582
0.552585	µm^3	Surface	1	Class A	583
0.0115542	µm^3	Surface	1	Class A	586
5.08615	µm^3	Surface	1	Class A	587
0.0223747	µm^3	Surface	1	Class A	588
0.0760197	µm^3	Surface	1	Class A	589
0.742221	µm^3	Surface	1	Class A	591
0.0218247	µm^3	Surface	1	Class A	592
0.0334705	µm^3	Surface	1	Class B	594
0.0438326	µm^3	Surface	1	Class A	595
0.0159557	µm^3	Surface	1	Class A	596
0.0293439	µm^3	Surface	1	Class B	597
0.865741	µm^3	Surface	1	Class A	598
0.244473	µm^3	Surface	1	Class A	599
0.0435575	µm^3	Surface	1	Class A	600
0.0855565	µm^3	Surface	1	Class A	605
0.0468587	µm^3	Surface	1	Class A	607
0.0772113	µm^3	Surface	1	Class B	608
0.274366	µm^3	Surface	1	Class A	609
0.061531	µm^3	Surface	1	Class A	611
0.0387889	µm^3	Surface	1	Class A	612
0.0552034	µm^3	Surface	1	Class A	613
0.0560289	µm^3	Surface	1	Class B	614
0.155707	µm^3	Surface	1	Class A	616
0.0124712	µm^3	Surface	1	Class B	617
0.0261344	µm^3	Surface	1	Class A	619
0.0236586	µm^3	Surface	1	Class A	620
0.0119209	µm^3	Surface	1	Class A	622
0.024257	µm^3	Surface	1	Class B	623
0.03613	µm^3	Surface	1	Class B	624
0.0536444	µm^3	Surface	1	Class A	625
0.120127	µm^3	Surface	1	Class A	626
0.010362	µm^3	Surface	1	Class B	629
0.0398894	µm^3	Surface	1	Class A	631
0.011921	µm^3	Surface	1	Class B	632
0.0303528	µm^3	Surface	1	Class B	635
0.787338	µm^3	Surface	1	Class A	636
0.0870231	µm^3	Surface	1	Class A	637
0.0237504	µm^3	Surface	1	Class B	638
0.261987	µm^3	Surface	1	Class B	640
0.438602	µm^3	Surface	1	Class B	641
1.15726	µm^3	Surface	1	Class A	643
0.0257678	µm^3	Surface	1	Class B	646
0.0220998	µm^3	Surface	1	Class B	647
1.53487	µm^3	Surface	1	Class A	650
0.0398895	µm^3	Surface	1	Class A	651
0.127463	µm^3	Surface	1	Class B	653
0.0383308	µm^3	Surface	1	Class B	654
0.0634564	µm^3	Surface	1	Class B	658
0.298851	µm^3	Surface	1	Class A	665
0.750199	µm^3	Surface	1	Class A	667
0.131864	µm^3	Surface	1	Class A	670
0.0189818	µm^3	Surface	1	Class A	672
0.0152222	µm^3	Surface	1	Class B	673
0.165611	µm^3	Surface	1	Class A	675
0.0442913	µm^3	Surface	1	Class B	676
0.15268	µm^3	Surface	1	Class A	677
0.129114	µm^3	Surface	1	Class A	678
1.19614	µm^3	Surface	1	Class A	680
0.011921	µm^3	Surface	1	Class A	682
0.141676	µm^3	Surface	1	Class A	683
0.240805	µm^3	Surface	1	Class A	684
0.659966	µm^3	Surface	1	Class A	686
0.0275101	µm^3	Surface	1	Class A	687
0.150938	µm^3	Surface	1	Class A	692
0.0115542	µm^3	Surface	1	Class A	694
0.0539197	µm^3	Surface	1	Class A	696
0.286288	µm^3	Surface	1	Class A	697
0.128013	µm^3	Surface	1	Class A	699
1.52424	µm^3	Surface	1	Class B	704
2.1212	µm^3	Surface	1	Class A	707
0.0581381	µm^3	Surface	1	Class B	708
0.0118293	µm^3	Surface	1	Class A	709
0.303252	µm^3	Surface	1	Class A	710
0.313706	µm^3	Surface	1	Class A	713
0.0535531	µm^3	Surface	1	Class B	715
0.0250342	µm^3	Surface	1	Class B	716
0.071893	µm^3	Surface	1	Class A	717
0.0180649	µm^3	Surface	1	Class A	718
0.0401646	µm^3	Surface	1	Class A	719
1.22667	µm^3	Surface	1	Class B	720
0.596967	µm^3	Surface	1	Class B	721
0.0465838	µm^3	Surface	1	Class A	722
0.109136	µm^3	Surface	1	Class A	724
0.194954	µm^3	Surface	1	Class A	726
0.15048	µm^3	Surface	1	Class A	731
0.199814	µm^3	Surface	1	Class A	732
0.138284	µm^3	Surface	1	Class B	733
0.209169	µm^3	Surface	1	Class A	735
1.14955	µm^3	Surface	1	Class A	738
0.080604	µm^3	Surface	1	Class A	739
1.60539	µm^3	Surface	1	Class A	744
0.195138	µm^3	Surface	1	Class B	745
0.0134799	µm^3	Surface	1	Class A	746
0.182575	µm^3	Surface	1	Class A	747
0.403022	µm^3	Surface	1	Class A	749
0.229617	µm^3	Surface	1	Class A	750
0.317282	µm^3	Surface	1	Class A	753
0.177073	µm^3	Surface	1	Class B	754
0.0180649	µm^3	Surface	1	Class A	755
1.03465	µm^3	Surface	1	Class A	757
0.235394	µm^3	Surface	1	Class A	758
0.15534	µm^3	Surface	1	Class B	760
0.1138	µm^3	Surface	1	Class A	761
0.0102704	µm^3	Surface	1	Class A	763
0.727915	µm^3	Surface	1	Class A	764
10.1903	µm^3	Surface	1	Class A	766
1.40328	µm^3	Surface	1	Class B	768
0.111232	µm^3	Surface	1	Class A	769
0.0451163	µm^3	Surface	1	Class A	770
1.70278	µm^3	Surface	1	Class A	771
0.0223748	µm^3	Surface	1	Class A	772
0.34571	µm^3	Surface	1	Class A	773
0.591557	µm^3	Surface	1	Class A	776
0.0343877	µm^3	Surface	1	Class A	777
0.0135716	µm^3	Surface	1	Class A	780
0.261254	µm^3	Surface	1	Class A	781
0.33388	µm^3	Surface	1	Class A	782
0.0141217	µm^3	Surface	1	Class A	783
0.147088	µm^3	Surface	1	Class B	785
0.0960098	µm^3	Surface	1	Class B	786
0.576313	µm^3	Surface	1	Class A	787
0.024484	µm^3	Surface	1	Class A	791
0.0333788	µm^3	Surface	1	Class A	793
0.0355796	µm^3	Surface	1	Class A	794
1.40053	µm^3	Surface	1	Class A	795
0.573676	µm^3	Surface	1	Class A	797
0.0102704	µm^3	Surface	1	Class A	801
0.259052	µm^3	Surface	1	Class A	803
0.0675832	µm^3	Surface	1	Class A	805
0.083264	µm^3	Surface	1	Class A	806
0.029069	µm^3	Surface	1	Class A	807
0.0746437	µm^3	Surface	1	Class B	809
0.462627	µm^3	Surface	1	Class A	810
0.070976	µm^3	Surface	1	Class A	811
0.0428241	µm^3	Surface	1	Class A	812
0.0176064	µm^3	Surface	1	Class A	814
0.0881239	µm^3	Surface	1	Class A	817
0.0210911	µm^3	Surface	1	Class A	818
0.019899	µm^3	Surface	1	Class A	819
0.0751023	µm^3	Surface	1	Class A	822
0.118476	µm^3	Surface	1	Class A	824
0.0612555	µm^3	Surface	1	Class A	826
0.0196239	µm^3	Surface	1	Class A	828
0.0489678	µm^3	Surface	1	Class A	829
0.183217	µm^3	Surface	1	Class A	830
0.0372304	µm^3	Surface	1	Class A	833
0.0157725	µm^3	Surface	1	Class A	836
0.0196238	µm^3	Surface	1	Class A	837
0.579087	µm^3	Surface	1	Class A	838
0.48702	µm^3	Surface	1	Class A	839
0.0102704	µm^3	Surface	1	Class A	840
0.164785	µm^3	Surface	1	Class A	845
0.0592383	µm^3	Surface	1	Class A	846
3.6062	µm^3	Surface	1	Class A	848
0.131131	µm^3	Surface	1	Class A	849
0.0122878	µm^3	Surface	1	Class A	852
0.1149	µm^3	Surface	1	Class A	853
0.011921	µm^3	Surface	1	Class A	854
0.029344	µm^3	Surface	1	Class A	855
0.175881	µm^3	Surface	1	Class A	857
0.104538	µm^3	Surface	1	Class A	860
0.112516	µm^3	Surface	1	Class A	861
0.314165	µm^3	Surface	1	Class A	863
0.208618	µm^3	Surface	1	Class A	864
0.0394311	µm^3	Surface	1	Class A	865
0.0413569	µm^3	Surface	1	Class A	866
0.0505267	µm^3	Surface	1	Class A	868
0.130856	µm^3	Surface	1	Class A	869
0.513704	µm^3	Surface	1	Class A	870
0.017423	µm^3	Surface	1	Class A	871
0.187619	µm^3	Surface	1	Class A	872
0.031178	µm^3	Surface	1	Class A	874
0.0102704	µm^3	Surface	1	Class A	875
0.265839	µm^3	Surface	1	Class A	877
0.19468	µm^3	Surface	1	Class A	878
0.383031	µm^3	Surface	1	Class A	879
0.0218246	µm^3	Surface	1	Class A	881
0.042182	µm^3	Surface	1	Class A	884
0.0157725	µm^3	Surface	1	Class A	885
0.0172396	µm^3	Surface	1	Class A	886
0.250066	µm^3	Surface	1	Class A	887
0.0264096	µm^3	Surface	1	Class A	889
0.250433	µm^3	Surface	1	Class A	890
0.571016	µm^3	Surface	1	Class A	891
0.0570374	µm^3	Surface	1	Class A	894
19.4384	µm^3	Surface	1	Class A	895
0.119944	µm^3	Surface	1	Class A	896
0.0278768	µm^3	Surface	1	Class A	900
0.0278769	µm^3	Surface	1	Class A	901
0.0196239	µm^3	Surface	1	Class A	903
0.0218247	µm^3	Surface	1	Class A	906
0.239246	µm^3	Surface	1	Class A	908
0.405498	µm^3	Surface	1	Class A	909
0.0662991	µm^3	Surface	1	Class A	910
0.0102704	µm^3	Surface	1	Class A	912
0.0515355	µm^3	Surface	1	Class A	913
0.187618	µm^3	Surface	1	Class A	914
0.0941761	µm^3	Surface	1	Class A	916
0.152956	µm^3	Surface	1	Class A	917
0.0328287	µm^3	Surface	1	Class A	919
0.0209076	µm^3	Surface	1	Class A	921
0.011921	µm^3	Surface	1	Class A	922
0.0746439	µm^3	Surface	1	Class A	923
0.0298025	µm^3	Surface	1	Class A	924
0.100778	µm^3	Surface	1	Class A	925
0.130306	µm^3	Surface	1	Class A	926
0.0184318	µm^3	Surface	1	Class A	927
1.22016	µm^3	Surface	1	Class A	928
0.921587	µm^3	Surface	1	Class A	932
0.0578628	µm^3	Surface	1	Class A	933
0.49142	µm^3	Surface	1	Class A	936
0.0102704	µm^3	Surface	1	Class A	937
0.0102704	µm^3	Surface	1	Class A	939
