# Supplementary material for: Programmable artificial RNA condensates in mammalian cells
Source: Nat Nanotechnol. 2026 Apr 29;21(6):821–30. doi: 10.1038/s41565-026-02164-7 (PMC13293865; doi:10.1038/s41565-026-02164-7)
Supplement: Supplementary file 5 — Condensate volume and number quantification, as well as CCDFs, shown in Fig. 3. [file 41565_2026_2164_MOESM5_ESM.zip › Source Data Fig. 3/Condensate volume and number (Figure 3)/Condensate volume/10nt 5A Broccoli/outside/20250502_10ntABr_NucDFHBI40uM_20-40_sample3_2_3_2 cells_outside.xls]

## Sheet: Detailed
Detailed
Volume	Unit	Category	Time	Outside	ID
0.099403	µm^3	Surface	1	Class B	1
0.0215495	µm^3	Surface	1	Class B	3
0.114625	µm^3	Surface	1	Class A	4
4.08909	µm^3	Surface	1	Class B	6
0.0508019	µm^3	Surface	1	Class A	7
0.225308	µm^3	Surface	1	Class B	9
0.0610722	µm^3	Surface	1	Class B	12
0.956891	µm^3	Surface	1	Class B	13
0.144886	µm^3	Surface	1	Class B	15
0.0327369	µm^3	Surface	1	Class A	16
0.527	µm^3	Surface	1	Class B	18
0.0508019	µm^3	Surface	1	Class A	22
0.0124712	µm^3	Surface	1	Class B	26
0.031178	µm^3	Surface	1	Class A	28
0.0107289	µm^3	Surface	1	Class B	33
0.103805	µm^3	Surface	1	Class B	35
0.240621	µm^3	Surface	1	Class B	36
0.888576	µm^3	Surface	1	Class B	38
0.0770281	µm^3	Surface	1	Class B	40
0.0650155	µm^3	Surface	1	Class B	42
0.186977	µm^3	Surface	1	Class B	43
0.0714344	µm^3	Surface	1	Class B	44
0.0384223	µm^3	Surface	1	Class B	45
0.371203	µm^3	Surface	1	Class B	46
0.110773	µm^3	Surface	1	Class B	47
0.084639	µm^3	Surface	1	Class B	48
0.0132048	µm^3	Surface	1	Class B	49
0.187435	µm^3	Surface	1	Class B	51
1.70598	µm^3	Surface	1	Class B	52
0.772024	µm^3	Surface	1	Class B	53
0.116734	µm^3	Surface	1	Class B	56
0.0548366	µm^3	Surface	1	Class B	58
0.0206327	µm^3	Surface	1	Class B	59
0.0764777	µm^3	Surface	1	Class B	61
5.64029	µm^3	Surface	1	Class B	62
0.236312	µm^3	Surface	1	Class B	63
0.013113	µm^3	Surface	1	Class B	66
0.0308114	µm^3	Surface	1	Class B	68
0.0319114	µm^3	Surface	1	Class B	69
0.0217328	µm^3	Surface	1	Class B	71
0.0238419	µm^3	Surface	1	Class B	72
0.0470421	µm^3	Surface	1	Class B	76
0.0102704	µm^3	Surface	1	Class B	77
0.0265012	µm^3	Surface	1	Class B	78
0.056212	µm^3	Surface	1	Class B	80
0.0102704	µm^3	Surface	1	Class B	81
0.0234751	µm^3	Surface	1	Class B	82
1.28013	µm^3	Surface	1	Class B	86
1.23052	µm^3	Surface	1	Class B	87
0.0271433	µm^3	Surface	1	Class B	89
0.0629978	µm^3	Surface	1	Class B	91
0.0747356	µm^3	Surface	1	Class B	92
0.0752858	µm^3	Surface	1	Class B	93
0.392293	µm^3	Surface	1	Class B	94
0.170746	µm^3	Surface	1	Class B	97
0.180099	µm^3	Surface	1	Class B	98
0.109765	µm^3	Surface	1	Class B	101
0.385049	µm^3	Surface	1	Class B	104
0.0276017	µm^3	Surface	1	Class B	105
0.0607052	µm^3	Surface	1	Class B	107
0.270974	µm^3	Surface	1	Class A	109
0.468862	µm^3	Surface	1	Class B	110
0.062356	µm^3	Surface	1	Class B	111
0.149288	µm^3	Surface	1	Class A	112
0.287205	µm^3	Surface	1	Class B	116
0.112516	µm^3	Surface	1	Class B	117
0.189911	µm^3	Surface	1	Class B	118
0.0470423	µm^3	Surface	1	Class B	122
0.146629	µm^3	Surface	1	Class B	124
0.070334	µm^3	Surface	1	Class B	125
0.0179732	µm^3	Surface	1	Class B	126
0.063915	µm^3	Surface	1	Class B	129
0.0459418	µm^3	Surface	1	Class B	131
0.0285187	µm^3	Surface	1	Class A	132
0.792387	µm^3	Surface	1	Class B	137
0.0273265	µm^3	Surface	1	Class B	138
0.8463	µm^3	Surface	1	Class B	141
0.107472	µm^3	Surface	1	Class B	143
0.967252	µm^3	Surface	1	Class B	144
0.316091	µm^3	Surface	1	Class B	145
0.578627	µm^3	Surface	1	Class B	146
0.504167	µm^3	Surface	1	Class A	148
0.0154056	µm^3	Surface	1	Class B	149
4.38501	µm^3	Surface	1	Class B	153
0.0337457	µm^3	Surface	1	Class B	154
0.158825	µm^3	Surface	1	Class B	155
0.349011	µm^3	Surface	1	Class B	156
0.102521	µm^3	Surface	1	Class B	157
0.186335	µm^3	Surface	1	Class B	158
0.0141218	µm^3	Surface	1	Class B	159
0.184776	µm^3	Surface	1	Class A	160
0.154148	µm^3	Surface	1	Class A	161
0.0102705	µm^3	Surface	1	Class B	162
0.0267764	µm^3	Surface	1	Class A	163
0.549376	µm^3	Surface	1	Class B	164
0.613474	µm^3	Surface	1	Class B	166
0.0607974	µm^3	Surface	1	Class B	167
0.0375054	µm^3	Surface	1	Class B	168
0.0856479	µm^3	Surface	1	Class B	169
0.0156807	µm^3	Surface	1	Class A	170
0.597793	µm^3	Surface	1	Class B	171
0.368542	µm^3	Surface	1	Class B	172
0.210818	µm^3	Surface	1	Class A	173
0.128839	µm^3	Surface	1	Class B	176
0.0743687	µm^3	Surface	1	Class B	177
0.380831	µm^3	Surface	1	Class B	179
0.103713	µm^3	Surface	1	Class B	183
0.108573	µm^3	Surface	1	Class B	184
0.0176981	µm^3	Surface	1	Class B	187
0.256301	µm^3	Surface	1	Class A	190
0.073085	µm^3	Surface	1	Class A	192
0.0331037	µm^3	Surface	1	Class B	194
0.0359464	µm^3	Surface	1	Class B	197
5.80012	µm^3	Surface	1	Class B	198
0.0352128	µm^3	Surface	1	Class B	199
1.3634	µm^3	Surface	1	Class A	200
0.229342	µm^3	Surface	1	Class B	201
0.0376887	µm^3	Surface	1	Class B	202
0.232643	µm^3	Surface	1	Class B	203
0.268957	µm^3	Surface	1	Class A	204
0.0301693	µm^3	Surface	1	Class B	205
0.170837	µm^3	Surface	1	Class B	206
0.0435577	µm^3	Surface	1	Class B	207
5.15427	µm^3	Surface	1	Class B	208
0.0410816	µm^3	Surface	1	Class B	210
0.157632	µm^3	Surface	1	Class B	211
6.86374	µm^3	Surface	1	Class B	214
0.291148	µm^3	Surface	1	Class B	218
0.0432824	µm^3	Surface	1	Class B	219
0.11976	µm^3	Surface	1	Class B	222
0.177898	µm^3	Surface	1	Class B	224
0.316365	µm^3	Surface	1	Class A	225
1.02998	µm^3	Surface	1	Class A	227
0.0461251	µm^3	Surface	1	Class A	230
0.196697	µm^3	Surface	1	Class A	234
0.113341	µm^3	Surface	1	Class B	237
0.925988	µm^3	Surface	1	Class A	238
0.0850976	µm^3	Surface	1	Class A	241
0.385875	µm^3	Surface	1	Class A	242
0.0198989	µm^3	Surface	1	Class B	243
0.186335	µm^3	Surface	1	Class B	246
0.272166	µm^3	Surface	1	Class A	248
0.0751025	µm^3	Surface	1	Class B	249
0.395594	µm^3	Surface	1	Class A	250
0.0121044	µm^3	Surface	1	Class B	251
5.32512	µm^3	Surface	1	Class B	252
0.514255	µm^3	Surface	1	Class B	253
0.0141218	µm^3	Surface	1	Class A	255
0.295733	µm^3	Surface	1	Class B	256
0.127096	µm^3	Surface	1	Class B	257
0.153873	µm^3	Surface	1	Class B	259
0.0827136	µm^3	Surface	1	Class A	260
0.397062	µm^3	Surface	1	Class A	261
0.0387891	µm^3	Surface	1	Class B	262
0.0331955	µm^3	Surface	1	Class A	264
0.366983	µm^3	Surface	1	Class A	265
1.23703	µm^3	Surface	1	Class A	266
0.0102704	µm^3	Surface	1	Class B	270
0.190002	µm^3	Surface	1	Class B	271
0.0113708	µm^3	Surface	1	Class A	272
0.0171479	µm^3	Surface	1	Class A	273
0.0334705	µm^3	Surface	1	Class A	275
0.0159558	µm^3	Surface	1	Class B	277
0.044016	µm^3	Surface	1	Class A	280
0.101145	µm^3	Surface	1	Class A	281
5.10944	µm^3	Surface	1	Class B	284
1.37715	µm^3	Surface	1	Class B	286
0.0790457	µm^3	Surface	1	Class B	290
0.0379638	µm^3	Surface	1	Class B	292
1.79118	µm^3	Surface	1	Class B	293
0.0419987	µm^3	Surface	1	Class B	295
0.285187	µm^3	Surface	1	Class B	298
0.57982	µm^3	Surface	1	Class A	299
0.284545	µm^3	Surface	1	Class A	302
0.0334705	µm^3	Surface	1	Class A	304
0.247682	µm^3	Surface	1	Class A	306
0.234752	µm^3	Surface	1	Class A	307
0.0102704	µm^3	Surface	1	Class A	310
0.130948	µm^3	Surface	1	Class A	312
0.0365884	µm^3	Surface	1	Class A	314
0.0333788	µm^3	Surface	1	Class A	315
0.0275101	µm^3	Surface	1	Class A	317
0.0350294	µm^3	Surface	1	Class A	318
0.0196238	µm^3	Surface	1	Class A	320
0.124529	µm^3	Surface	1	Class A	322
0.0119211	µm^3	Surface	1	Class A	324
0.0852811	µm^3	Surface	1	Class A	325
0.0103622	µm^3	Surface	1	Class A	328
0.978164	µm^3	Surface	1	Class A	329
0.0121962	µm^3	Surface	1	Class A	331
0.487844	µm^3	Surface	1	Class A	333
0.353045	µm^3	Surface	1	Class A	334
0.0760193	µm^3	Surface	1	Class A	335
0.0280602	µm^3	Surface	1	Class A	336
0.302702	µm^3	Surface	1	Class A	341
0.0232918	µm^3	Surface	1	Class A	343
0.462811	µm^3	Surface	1	Class A	346
0.0102705	µm^3	Surface	1	Class A	347
0.18395	µm^3	Surface	1	Class A	355
0.434199	µm^3	Surface	1	Class A	356
0.0978438	µm^3	Surface	1	Class A	359
1.26812	µm^3	Surface	1	Class A	361
0.224024	µm^3	Surface	1	Class A	362
0.0134799	µm^3	Surface	1	Class A	368
0.089591	µm^3	Surface	1	Class A	374
0.982292	µm^3	Surface	1	Class A	375
0.483994	µm^3	Surface	1	Class A	376
0.0710676	µm^3	Surface	1	Class A	377
0.0452082	µm^3	Surface	1	Class A	378
0.0197155	µm^3	Surface	1	Class A	383
0.151122	µm^3	Surface	1	Class A	384
0.137275	µm^3	Surface	1	Class A	385
1.35166	µm^3	Surface	1	Class A	388
0.0169645	µm^3	Surface	1	Class A	389
0.0690503	µm^3	Surface	1	Class A	392
0.066024	µm^3	Surface	1	Class A	394
0.157082	µm^3	Surface	1	Class A	395
0.081613	µm^3	Surface	1	Class A	397
0.0316365	µm^3	Surface	1	Class A	401
0.552585	µm^3	Surface	1	Class A	402
0.0163226	µm^3	Surface	1	Class A	403
0.0608888	µm^3	Surface	1	Class A	404
0.176523	µm^3	Surface	1	Class A	405
0.123979	µm^3	Surface	1	Class A	407
2.03143	µm^3	Surface	1	Class A	408
0.481333	µm^3	Surface	1	Class A	409
0.893618	µm^3	Surface	1	Class A	410
1.27362	µm^3	Surface	1	Class A	414
0.0928005	µm^3	Surface	1	Class A	415
0.0411735	µm^3	Surface	1	Class A	416
0.0355796	µm^3	Surface	1	Class A	420
0.0141218	µm^3	Surface	1	Class A	423
1.5799	µm^3	Surface	1	Class A	424
0.0416317	µm^3	Surface	1	Class A	425
0.0434658	µm^3	Surface	1	Class A	426
0.0837222	µm^3	Surface	1	Class A	428
2.17788	µm^3	Surface	1	Class A	430
0.0112791	µm^3	Surface	1	Class A	431
0.0519938	µm^3	Surface	1	Class A	432
0.0670328	µm^3	Surface	1	Class A	433
0.731492	µm^3	Surface	1	Class A	435
0.0179732	µm^3	Surface	1	Class A	438
0.444561	µm^3	Surface	1	Class A	439
0.247315	µm^3	Surface	1	Class A	440
0.694629	µm^3	Surface	1	Class A	441
5.32786	µm^3	Surface	1	Class A	442
