# Supplementary material for: Programmable artificial RNA condensates in mammalian cells
Source: Nat Nanotechnol. 2026 Apr 29;21(6):821–30. doi: 10.1038/s41565-026-02164-7 (PMC13293865; doi:10.1038/s41565-026-02164-7)
Supplement: Supplementary file 5 — Condensate volume and number quantification, as well as CCDFs, shown in Fig. 3. [file 41565_2026_2164_MOESM5_ESM.zip › Source Data Fig. 3/Condensate volume and number (Figure 3)/Condensate volume/10nt 5A Broccoli/outside/20250502_10ntABr_NucDFHBI40uM_20-40_sample3_2_4_outside.xls]

## Sheet: Detailed
Detailed
Volume	Unit	Category	Time	Outside	ID
0.0363133	µm^3	Surface	1	Class A	9
0.0102704	µm^3	Surface	1	Class A	10
0.183492	µm^3	Surface	1	Class A	12
0.226683	µm^3	Surface	1	Class A	15
0.0141218	µm^3	Surface	1	Class A	19
0.0117376	µm^3	Surface	1	Class A	21
0.0184317	µm^3	Surface	1	Class A	22
0.0206325	µm^3	Surface	1	Class A	25
0.0141218	µm^3	Surface	1	Class A	27
0.0268681	µm^3	Surface	1	Class A	30
0.0142136	µm^3	Surface	1	Class A	33
0.0164143	µm^3	Surface	1	Class A	35
0.0231085	µm^3	Surface	1	Class A	43
0.0245756	µm^3	Surface	1	Class A	44
0.022925	µm^3	Surface	1	Class A	45
0.0187985	µm^3	Surface	1	Class A	48
0.0112791	µm^3	Surface	1	Class A	51
0.0383306	µm^3	Surface	1	Class A	52
0.0236586	µm^3	Surface	1	Class A	62
0.0271433	µm^3	Surface	1	Class A	63
0.073085	µm^3	Surface	1	Class A	65
0.142319	µm^3	Surface	1	Class A	67
2.42611	µm^3	Surface	1	Class A	68
0.0124713	µm^3	Surface	1	Class A	69
0.0122879	µm^3	Surface	1	Class A	70
0.0171479	µm^3	Surface	1	Class A	73
0.0693253	µm^3	Surface	1	Class A	83
0.374046	µm^3	Surface	1	Class A	84
0.0280602	µm^3	Surface	1	Class A	85
0.0112791	µm^3	Surface	1	Class A	86
0.0194405	µm^3	Surface	1	Class A	87
0.0392477	µm^3	Surface	1	Class A	91
0.017148	µm^3	Surface	1	Class A	92
0.0121961	µm^3	Surface	1	Class A	96
0.0196238	µm^3	Surface	1	Class A	98
0.0140302	µm^3	Surface	1	Class A	101
0.0190737	µm^3	Surface	1	Class A	104
0.0241171	µm^3	Surface	1	Class A	108
0.0154057	µm^3	Surface	1	Class A	109
0.0403482	µm^3	Surface	1	Class A	118
0.0424571	µm^3	Surface	1	Class A	127
0.0597884	µm^3	Surface	1	Class A	128
0.0259511	µm^3	Surface	1	Class A	129
0.0102704	µm^3	Surface	1	Class A	130
0.046492	µm^3	Surface	1	Class A	132
0.0273266	µm^3	Surface	1	Class A	133
0.0523608	µm^3	Surface	1	Class A	134
0.0274183	µm^3	Surface	1	Class A	136
0.0762945	µm^3	Surface	1	Class A	137
0.0413568	µm^3	Surface	1	Class A	138
0.0276017	µm^3	Surface	1	Class A	139
0.140393	µm^3	Surface	1	Class A	140
0.0181567	µm^3	Surface	1	Class A	143
0.0372302	µm^3	Surface	1	Class A	144
0.0438326	µm^3	Surface	1	Class A	145
0.0361298	µm^3	Surface	1	Class A	149
0.0234752	µm^3	Surface	1	Class A	150
0.0157724	µm^3	Surface	1	Class A	153
0.0389726	µm^3	Surface	1	Class A	155
0.0450248	µm^3	Surface	1	Class A	156
0.0139384	µm^3	Surface	1	Class A	160
0.0222832	µm^3	Surface	1	Class A	162
0.0894075	µm^3	Surface	1	Class A	171
0.0610721	µm^3	Surface	1	Class A	174
0.0102704	µm^3	Surface	1	Class A	177
0.0596967	µm^3	Surface	1	Class A	178
0.0397979	µm^3	Surface	1	Class A	189
0.0319118	µm^3	Surface	1	Class A	190
0.0139384	µm^3	Surface	1	Class A	193
0.080421	µm^3	Surface	1	Class A	194
0.0120127	µm^3	Surface	1	Class A	198
0.0909665	µm^3	Surface	1	Class A	200
0.0136633	µm^3	Surface	1	Class A	202
0.0164143	µm^3	Surface	1	Class A	203
0.0313614	µm^3	Surface	1	Class A	204
0.0341125	µm^3	Surface	1	Class A	207
0.0390642	µm^3	Surface	1	Class A	212
0.0545616	µm^3	Surface	1	Class A	215
0.0586882	µm^3	Surface	1	Class A	216
0.0233835	µm^3	Surface	1	Class A	217
0.0111874	µm^3	Surface	1	Class A	218
0.0987611	µm^3	Surface	1	Class A	225
0.0257677	µm^3	Surface	1	Class A	234
0.039431	µm^3	Surface	1	Class A	237
0.0102704	µm^3	Surface	1	Class A	238
0.0102704	µm^3	Surface	1	Class A	241
0.0595134	µm^3	Surface	1	Class A	244
0.0231084	µm^3	Surface	1	Class A	245
0.0176981	µm^3	Surface	1	Class A	248
0.307288	µm^3	Surface	1	Class A	250
0.0102704	µm^3	Surface	1	Class A	252
0.0276018	µm^3	Surface	1	Class A	255
0.0258594	µm^3	Surface	1	Class A	256
0.0132048	µm^3	Surface	1	Class A	257
0.0177898	µm^3	Surface	1	Class A	258
0.0552952	µm^3	Surface	1	Class A	261
0.146995	µm^3	Surface	1	Class A	266
0.0198989	µm^3	Surface	1	Class A	267
0.0791373	µm^3	Surface	1	Class A	268
0.0297108	µm^3	Surface	1	Class A	269
0.0623562	µm^3	Surface	1	Class A	270
0.0300776	µm^3	Surface	1	Class A	275
0.0292523	µm^3	Surface	1	Class A	277
0.020174	µm^3	Surface	1	Class A	278
0.0333789	µm^3	Surface	1	Class A	279
0.181016	µm^3	Surface	1	Class A	280
0.011921	µm^3	Surface	1	Class A	286
0.0267764	µm^3	Surface	1	Class A	289
0.0659323	µm^3	Surface	1	Class A	290
0.0203575	µm^3	Surface	1	Class A	294
0.0456667	µm^3	Surface	1	Class A	295
0.0205409	µm^3	Surface	1	Class A	298
0.18661	µm^3	Surface	1	Class A	301
0.028152	µm^3	Surface	1	Class A	303
0.0254009	µm^3	Surface	1	Class A	307
0.145528	µm^3	Surface	1	Class A	309
0.155707	µm^3	Surface	1	Class A	310
0.011921	µm^3	Surface	1	Class A	311
0.306003	µm^3	Surface	1	Class A	312
0.0233835	µm^3	Surface	1	Class A	317
0.0135716	µm^3	Surface	1	Class A	320
0.0210911	µm^3	Surface	1	Class A	321
0.011921	µm^3	Surface	1	Class A	322
0.0552036	µm^3	Surface	1	Class A	324
0.019257	µm^3	Surface	1	Class A	325
0.0135716	µm^3	Surface	1	Class A	326
0.0156807	µm^3	Surface	1	Class A	327
0.0124712	µm^3	Surface	1	Class A	328
0.163776	µm^3	Surface	1	Class A	329
0.035488	µm^3	Surface	1	Class A	335
0.0494264	µm^3	Surface	1	Class A	337
0.233652	µm^3	Surface	1	Class A	341
0.0609805	µm^3	Surface	1	Class A	342
0.0102704	µm^3	Surface	1	Class A	346
0.0143052	µm^3	Surface	1	Class A	349
0.153872	µm^3	Surface	1	Class A	350
0.0513521	µm^3	Surface	1	Class A	354
0.109582	µm^3	Surface	1	Class A	359
0.0356713	µm^3	Surface	1	Class A	364
0.0282436	µm^3	Surface	1	Class A	365
0.0207242	µm^3	Surface	1	Class A	375
0.10839	µm^3	Surface	1	Class A	376
0.0946345	µm^3	Surface	1	Class A	377
0.0234752	µm^3	Surface	1	Class A	378
0.0145803	µm^3	Surface	1	Class A	380
0.0532776	µm^3	Surface	1	Class A	385
0.030903	µm^3	Surface	1	Class A	392
0.063915	µm^3	Surface	1	Class A	394
0.0907831	µm^3	Surface	1	Class A	398
0.0298942	µm^3	Surface	1	Class A	403
0.0145803	µm^3	Surface	1	Class A	406
0.0530945	µm^3	Surface	1	Class A	407
0.0529111	µm^3	Surface	1	Class A	412
0.213386	µm^3	Surface	1	Class A	418
0.0190736	µm^3	Surface	1	Class A	419
0.0583213	µm^3	Surface	1	Class A	421
0.0549284	µm^3	Surface	1	Class A	425
0.102154	µm^3	Surface	1	Class A	429
0.011921	µm^3	Surface	1	Class A	432
0.0141218	µm^3	Surface	1	Class A	435
0.259787	µm^3	Surface	1	Class A	440
0.0233835	µm^3	Surface	1	Class A	443
0.0102704	µm^3	Surface	1	Class A	448
0.0436491	µm^3	Surface	1	Class A	449
0.0152222	µm^3	Surface	1	Class A	452
0.0946345	µm^3	Surface	1	Class A	454
0.0157724	µm^3	Surface	1	Class A	456
0.0616225	µm^3	Surface	1	Class A	458
0.0289773	µm^3	Surface	1	Class A	459
0.162584	µm^3	Surface	1	Class A	460
0.0118294	µm^3	Surface	1	Class A	463
0.013755	µm^3	Surface	1	Class A	464
0.0352129	µm^3	Surface	1	Class A	468
0.0380556	µm^3	Surface	1	Class A	469
0.0291606	µm^3	Surface	1	Class A	473
0.0139385	µm^3	Surface	1	Class A	477
0.0271432	µm^3	Surface	1	Class A	478
0.184959	µm^3	Surface	1	Class A	480
0.0162309	µm^3	Surface	1	Class A	485
0.0778533	µm^3	Surface	1	Class A	487
0.0306279	µm^3	Surface	1	Class A	488
0.0113709	µm^3	Surface	1	Class A	490
0.0326452	µm^3	Surface	1	Class A	491
0.012838	µm^3	Surface	1	Class A	493
0.0316365	µm^3	Surface	1	Class A	496
0.0273266	µm^3	Surface	1	Class A	497
0.109673	µm^3	Surface	1	Class A	499
0.0558453	µm^3	Surface	1	Class A	503
0.268406	µm^3	Surface	1	Class A	505
0.0490595	µm^3	Surface	1	Class A	506
0.0101787	µm^3	Surface	1	Class A	509
0.0269598	µm^3	Surface	1	Class A	512
0.121961	µm^3	Surface	1	Class A	517
0.0163226	µm^3	Surface	1	Class A	518
0.171846	µm^3	Surface	1	Class A	521
0.0184317	µm^3	Surface	1	Class A	522
0.0190736	µm^3	Surface	1	Class A	524
0.0156807	µm^3	Surface	1	Class A	527
0.0316365	µm^3	Surface	1	Class A	528
0.0364049	µm^3	Surface	1	Class A	532
0.0162309	µm^3	Surface	1	Class A	533
0.0319116	µm^3	Surface	1	Class A	537
0.0300775	µm^3	Surface	1	Class A	541
0.0531861	µm^3	Surface	1	Class A	543
0.033929	µm^3	Surface	1	Class A	545
0.0321867	µm^3	Surface	1	Class A	549
0.0524523	µm^3	Surface	1	Class A	551
0.117284	µm^3	Surface	1	Class A	553
0.0840892	µm^3	Surface	1	Class A	555
0.0646484	µm^3	Surface	1	Class A	556
0.0176064	µm^3	Surface	1	Class A	557
0.0265014	µm^3	Surface	1	Class A	559
0.0969271	µm^3	Surface	1	Class A	561
0.0979358	µm^3	Surface	1	Class A	570
0.186427	µm^3	Surface	1	Class A	572
0.0239337	µm^3	Surface	1	Class A	574
0.0203574	µm^3	Surface	1	Class A	575
0.0277851	µm^3	Surface	1	Class A	579
0.128747	µm^3	Surface	1	Class A	581
0.0132048	µm^3	Surface	1	Class A	583
0.017423	µm^3	Surface	1	Class A	584
0.0113708	µm^3	Surface	1	Class A	585
0.0927088	µm^3	Surface	1	Class A	594
0.0607055	µm^3	Surface	1	Class A	597
0.023842	µm^3	Surface	1	Class A	605
0.0278769	µm^3	Surface	1	Class A	610
0.0386975	µm^3	Surface	1	Class A	611
0.0141218	µm^3	Surface	1	Class A	612
0.0102704	µm^3	Surface	1	Class A	619
0.0230167	µm^3	Surface	1	Class A	621
0.178265	µm^3	Surface	1	Class A	624
0.0232002	µm^3	Surface	1	Class A	629
0.0135716	µm^3	Surface	1	Class A	630
0.0102704	µm^3	Surface	1	Class A	633
0.0273266	µm^3	Surface	1	Class A	638
0.033929	µm^3	Surface	1	Class A	641
0.0659323	µm^3	Surface	1	Class A	643
0.0277851	µm^3	Surface	1	Class A	648
0.0723511	µm^3	Surface	1	Class A	649
0.0234752	µm^3	Surface	1	Class A	653
0.053828	µm^3	Surface	1	Class A	656
0.0315448	µm^3	Surface	1	Class A	657
0.137092	µm^3	Surface	1	Class A	662
0.226407	µm^3	Surface	1	Class A	663
0.0102704	µm^3	Surface	1	Class A	669
0.0396144	µm^3	Surface	1	Class A	670
0.0139384	µm^3	Surface	1	Class A	671
0.0271433	µm^3	Surface	1	Class A	672
0.271524	µm^3	Surface	1	Class A	673
0.0188903	µm^3	Surface	1	Class A	679
0.0157724	µm^3	Surface	1	Class A	682
0.177532	µm^3	Surface	1	Class A	683
0.0286105	µm^3	Surface	1	Class A	684
0.0294357	µm^3	Surface	1	Class A	685
0.0328286	µm^3	Surface	1	Class A	687
0.163501	µm^3	Surface	1	Class A	694
0.017423	µm^3	Surface	1	Class A	695
0.244472	µm^3	Surface	1	Class A	697
0.017423	µm^3	Surface	1	Class A	700
2.81015	µm^3	Surface	1	Class A	701
0.0370469	µm^3	Surface	1	Class A	707
0.0139384	µm^3	Surface	1	Class A	708
0.0135716	µm^3	Surface	1	Class A	709
0.0739103	µm^3	Surface	1	Class A	713
0.293073	µm^3	Surface	1	Class A	715
0.495272	µm^3	Surface	1	Class A	716
0.0320951	µm^3	Surface	1	Class A	718
0.0292523	µm^3	Surface	1	Class A	719
0.0154056	µm^3	Surface	1	Class A	720
0.0182483	µm^3	Surface	1	Class A	723
0.0141218	µm^3	Surface	1	Class A	724
0.0254009	µm^3	Surface	1	Class A	727
2.12497	µm^3	Surface	1	Class A	731
0.0214578	µm^3	Surface	1	Class A	732
0.290506	µm^3	Surface	1	Class A	733
0.0157724	µm^3	Surface	1	Class A	737
0.0567624	µm^3	Surface	1	Class A	738
0.0102704	µm^3	Surface	1	Class A	742
0.0190736	µm^3	Surface	1	Class A	743
0.0253092	µm^3	Surface	1	Class A	744
0.0141218	µm^3	Surface	1	Class A	746
0.0915166	µm^3	Surface	1	Class A	748
0.0569457	µm^3	Surface	1	Class A	751
0.0177898	µm^3	Surface	1	Class A	754
0.0231085	µm^3	Surface	1	Class A	763
0.0375053	µm^3	Surface	1	Class A	764
0.015589	µm^3	Surface	1	Class A	766
0.605954	µm^3	Surface	1	Class A	768
0.0223748	µm^3	Surface	1	Class A	771
0.0209076	µm^3	Surface	1	Class A	772
0.0502517	µm^3	Surface	1	Class A	775
0.0224665	µm^3	Surface	1	Class A	776
0.0352128	µm^3	Surface	1	Class A	777
0.0658407	µm^3	Surface	1	Class A	779
0.0653821	µm^3	Surface	1	Class A	784
0.368543	µm^3	Surface	1	Class A	785
0.112516	µm^3	Surface	1	Class A	787
0.0179732	µm^3	Surface	1	Class A	793
0.0414484	µm^3	Surface	1	Class A	794
0.326361	µm^3	Surface	1	Class A	796
0.0285187	µm^3	Surface	1	Class A	798
0.0516271	µm^3	Surface	1	Class A	801
0.0168728	µm^3	Surface	1	Class A	802
0.147454	µm^3	Surface	1	Class A	805
0.0122878	µm^3	Surface	1	Class A	807
0.0260428	µm^3	Surface	1	Class A	808
0.0185234	µm^3	Surface	1	Class A	813
0.101145	µm^3	Surface	1	Class A	814
0.0590549	µm^3	Surface	1	Class A	816
0.021091	µm^3	Surface	1	Class A	817
0.0992196	µm^3	Surface	1	Class A	818
0.0103621	µm^3	Surface	1	Class A	819
0.0648319	µm^3	Surface	1	Class A	820
0.0271432	µm^3	Surface	1	Class A	821
0.0202658	µm^3	Surface	1	Class A	823
0.0322785	µm^3	Surface	1	Class A	825
0.0103621	µm^3	Surface	1	Class A	830
0.0198072	µm^3	Surface	1	Class A	833
0.0372303	µm^3	Surface	1	Class A	837
0.0668494	µm^3	Surface	1	Class A	838
0.481334	µm^3	Surface	1	Class A	841
0.021091	µm^3	Surface	1	Class A	842
0.777526	µm^3	Surface	1	Class A	843
0.0601554	µm^3	Surface	1	Class A	844
0.0342959	µm^3	Surface	1	Class A	852
1.09279	µm^3	Surface	1	Class A	855
1.10939	µm^3	Surface	1	Class A	856
0.040348	µm^3	Surface	1	Class A	861
0.0427321	µm^3	Surface	1	Class A	866
0.0626312	µm^3	Surface	1	Class A	872
0.124804	µm^3	Surface	1	Class A	873
0.0135716	µm^3	Surface	1	Class A	875
0.0205408	µm^3	Surface	1	Class A	876
0.0107289	µm^3	Surface	1	Class A	878
0.0416318	µm^3	Surface	1	Class A	880
0.0102704	µm^3	Surface	1	Class A	881
0.158274	µm^3	Surface	1	Class A	883
3.83252	µm^3	Surface	1	Class A	884
0.0751942	µm^3	Surface	1	Class A	885
0.0251258	µm^3	Surface	1	Class A	893
0.0523607	µm^3	Surface	1	Class A	895
0.0212744	µm^3	Surface	1	Class A	898
0.0368635	µm^3	Surface	1	Class A	900
0.109215	µm^3	Surface	1	Class A	901
0.0526359	µm^3	Surface	1	Class A	902
0.0642818	µm^3	Surface	1	Class A	907
0.0683165	µm^3	Surface	1	Class A	908
0.0113708	µm^3	Surface	1	Class A	910
0.0135716	µm^3	Surface	1	Class A	911
0.0117376	µm^3	Surface	1	Class A	913
0.011921	µm^3	Surface	1	Class A	922
0.0103621	µm^3	Surface	1	Class A	924
0.0118293	µm^3	Surface	1	Class A	925
0.0491512	µm^3	Surface	1	Class A	929
0.0138468	µm^3	Surface	1	Class A	930
0.0184318	µm^3	Surface	1	Class A	934
0.0296191	µm^3	Surface	1	Class A	936
0.0135716	µm^3	Surface	1	Class A	938
0.275376	µm^3	Surface	1	Class A	939
0.0530943	µm^3	Surface	1	Class A	943
0.0152222	µm^3	Surface	1	Class A	950
0.011004	µm^3	Surface	1	Class A	952
0.0350294	µm^3	Surface	1	Class A	953
0.017423	µm^3	Surface	1	Class A	957
0.0225582	µm^3	Surface	1	Class A	960
0.0141218	µm^3	Surface	1	Class A	963
0.0488761	µm^3	Surface	1	Class A	965
0.0508936	µm^3	Surface	1	Class A	966
0.0802377	µm^3	Surface	1	Class A	967
0.0159558	µm^3	Surface	1	Class A	968
0.0157724	µm^3	Surface	1	Class A	971
0.0157724	µm^3	Surface	1	Class A	977
0.654188	µm^3	Surface	1	Class A	979
0.39	µm^3	Surface	1	Class A	982
0.017423	µm^3	Surface	1	Class A	986
0.0472256	µm^3	Surface	1	Class A	987
0.011921	µm^3	Surface	1	Class A	988
0.0270515	µm^3	Surface	1	Class A	990
0.0287938	µm^3	Surface	1	Class A	994
0.0840891	µm^3	Surface	1	Class A	996
0.0434658	µm^3	Surface	1	Class A	997
0.0102704	µm^3	Surface	1	Class A	998
0.0883988	µm^3	Surface	1	Class A	999
0.0300776	µm^3	Surface	1	Class A	1001
0.0157725	µm^3	Surface	1	Class A	1002
0.0649236	µm^3	Surface	1	Class A	1004
0.0606137	µm^3	Surface	1	Class A	1007
0.0134799	µm^3	Surface	1	Class A	1008
5.19105	µm^3	Surface	1	Class A	1009
0.109765	µm^3	Surface	1	Class A	1013
0.0219163	µm^3	Surface	1	Class A	1015
0.0245756	µm^3	Surface	1	Class A	1016
0.102979	µm^3	Surface	1	Class A	1017
0.0185234	µm^3	Surface	1	Class A	1018
0.0438327	µm^3	Surface	1	Class A	1020
0.0416318	µm^3	Surface	1	Class A	1022
0.071251	µm^3	Surface	1	Class A	1023
0.0212744	µm^3	Surface	1	Class A	1027
0.0247589	µm^3	Surface	1	Class A	1030
0.0157724	µm^3	Surface	1	Class A	1031
0.0141218	µm^3	Surface	1	Class A	1032
0.01834	µm^3	Surface	1	Class A	1033
0.0196238	µm^3	Surface	1	Class A	1035
0.0102704	µm^3	Surface	1	Class A	1037
0.0102704	µm^3	Surface	1	Class A	1038
0.0787704	µm^3	Surface	1	Class A	1039
0.0135716	µm^3	Surface	1	Class A	1040
0.0748272	µm^3	Surface	1	Class A	1044
0.0739103	µm^3	Surface	1	Class A	1045
0.0113708	µm^3	Surface	1	Class A	1047
0.0138467	µm^3	Surface	1	Class A	1048
0.0157724	µm^3	Surface	1	Class A	1049
0.0541031	µm^3	Surface	1	Class A	1050
0.139109	µm^3	Surface	1	Class A	1051
0.0213661	µm^3	Surface	1	Class A	1057
0.0179732	µm^3	Surface	1	Class A	1058
0.0157724	µm^3	Surface	1	Class A	1061
0.148463	µm^3	Surface	1	Class A	1062
0.172396	µm^3	Surface	1	Class A	1064
0.0235669	µm^3	Surface	1	Class A	1069
0.0134799	µm^3	Surface	1	Class A	1073
0.0739102	µm^3	Surface	1	Class A	1078
0.0179732	µm^3	Surface	1	Class A	1080
0.0159559	µm^3	Surface	1	Class A	1081
0.011921	µm^3	Surface	1	Class A	1084
0.011921	µm^3	Surface	1	Class A	1085
0.0207242	µm^3	Surface	1	Class A	1088
0.0332871	µm^3	Surface	1	Class A	1089
0.0222831	µm^3	Surface	1	Class A	1090
0.043099	µm^3	Surface	1	Class A	1093
0.0124712	µm^3	Surface	1	Class A	1094
0.0199906	µm^3	Surface	1	Class A	1095
0.144153	µm^3	Surface	1	Class A	1097
0.0239337	µm^3	Surface	1	Class A	1101
0.0102704	µm^3	Surface	1	Class A	1105
0.153689	µm^3	Surface	1	Class A	1106
0.0177898	µm^3	Surface	1	Class A	1109
0.017423	µm^3	Surface	1	Class A	1111
0.0190736	µm^3	Surface	1	Class A	1112
0.0167811	µm^3	Surface	1	Class A	1114
0.162951	µm^3	Surface	1	Class A	1116
0.0509853	µm^3	Surface	1	Class A	1117
0.011921	µm^3	Surface	1	Class A	1124
0.011921	µm^3	Surface	1	Class A	1126
0.0218246	µm^3	Surface	1	Class A	1127
0.011921	µm^3	Surface	1	Class A	1131
0.0919753	µm^3	Surface	1	Class A	1132
0.0953682	µm^3	Surface	1	Class A	1133
0.0218246	µm^3	Surface	1	Class A	1134
0.0825301	µm^3	Surface	1	Class A	1135
0.0533695	µm^3	Surface	1	Class A	1137
0.0157724	µm^3	Surface	1	Class A	1142
0.0157724	µm^3	Surface	1	Class A	1143
0.296742	µm^3	Surface	1	Class A	1145
0.0527276	µm^3	Surface	1	Class A	1146
0.0212744	µm^3	Surface	1	Class A	1147
0.0212744	µm^3	Surface	1	Class A	1150
0.0410816	µm^3	Surface	1	Class A	1151
0.0175147	µm^3	Surface	1	Class A	1154
0.0102704	µm^3	Surface	1	Class A	1157
0.0124712	µm^3	Surface	1	Class A	1159
0.011921	µm^3	Surface	1	Class A	1163
0.0377804	µm^3	Surface	1	Class A	1167
0.0553869	µm^3	Surface	1	Class A	1168
0.0207242	µm^3	Surface	1	Class A	1171
0.101145	µm^3	Surface	1	Class A	1174
0.0607054	µm^3	Surface	1	Class A	1175
0.0273266	µm^3	Surface	1	Class A	1178
0.0416319	µm^3	Surface	1	Class A	1185
0.0273266	µm^3	Surface	1	Class A	1186
0.020174	µm^3	Surface	1	Class A	1188
0.0681331	µm^3	Surface	1	Class A	1190
0.0141218	µm^3	Surface	1	Class A	1195
