# Supplementary material for: Programmable artificial RNA condensates in mammalian cells
Source: Nat Nanotechnol. 2026 Apr 29;21(6):821–30. doi: 10.1038/s41565-026-02164-7 (PMC13293865; doi:10.1038/s41565-026-02164-7)
Supplement: Supplementary file 5 — Condensate volume and number quantification, as well as CCDFs, shown in Fig. 3. [file 41565_2026_2164_MOESM5_ESM.zip › Source Data Fig. 3/Condensate volume and number (Figure 3)/Condensate volume/10nt 5A Broccoli/outside/20250502_10ntABr_NucDFHBI40uM_20-40_sample3_2_5_outside.xls]

## Sheet: Detailed
Detailed
Volume	Unit	Category	Time	Outside	ID
0.0234753	µm^3	Surface	1	Class A	0
0.0141218	µm^3	Surface	1	Class A	3
0.0309029	µm^3	Surface	1	Class A	5
0.0135716	µm^3	Surface	1	Class A	6
0.0179732	µm^3	Surface	1	Class A	9
0.0878489	µm^3	Surface	1	Class A	10
0.0568541	µm^3	Surface	1	Class A	12
0.0245757	µm^3	Surface	1	Class A	13
0.0450248	µm^3	Surface	1	Class A	15
0.151121	µm^3	Surface	1	Class A	16
0.0190737	µm^3	Surface	1	Class A	17
0.0711591	µm^3	Surface	1	Class A	20
0.0894077	µm^3	Surface	1	Class A	21
0.0290689	µm^3	Surface	1	Class A	23
0.0124712	µm^3	Surface	1	Class A	24
0.0295274	µm^3	Surface	1	Class A	25
0.0278769	µm^3	Surface	1	Class A	28
0.0662075	µm^3	Surface	1	Class A	31
0.0193487	µm^3	Surface	1	Class A	35
0.0278768	µm^3	Surface	1	Class A	36
0.0603387	µm^3	Surface	1	Class A	37
0.0153139	µm^3	Surface	1	Class A	38
0.0751023	µm^3	Surface	1	Class A	39
0.0135716	µm^3	Surface	1	Class A	40
0.0196238	µm^3	Surface	1	Class A	41
0.0251258	µm^3	Surface	1	Class A	42
0.0141218	µm^3	Surface	1	Class A	44
0.0163226	µm^3	Surface	1	Class A	47
0.0164143	µm^3	Surface	1	Class A	48
0.0656573	µm^3	Surface	1	Class A	49
0.0310863	µm^3	Surface	1	Class A	54
0.0602471	µm^3	Surface	1	Class A	55
0.0102704	µm^3	Surface	1	Class A	57
0.0429157	µm^3	Surface	1	Class A	58
0.0519937	µm^3	Surface	1	Class A	61
0.0135717	µm^3	Surface	1	Class A	62
0.0283354	µm^3	Surface	1	Class A	63
0.0135716	µm^3	Surface	1	Class A	65
0.0102704	µm^3	Surface	1	Class A	66
0.0473173	µm^3	Surface	1	Class A	68
0.0295274	µm^3	Surface	1	Class A	69
0.100411	µm^3	Surface	1	Class A	71
0.0137551	µm^3	Surface	1	Class A	72
0.0135716	µm^3	Surface	1	Class A	73
0.0295274	µm^3	Surface	1	Class A	74
0.0296191	µm^3	Surface	1	Class A	75
0.0212744	µm^3	Surface	1	Class A	76
0.011921	µm^3	Surface	1	Class A	77
0.0508936	µm^3	Surface	1	Class A	80
0.0102704	µm^3	Surface	1	Class A	81
0.0432824	µm^3	Surface	1	Class A	83
0.011921	µm^3	Surface	1	Class A	84
0.0514439	µm^3	Surface	1	Class A	85
0.0685916	µm^3	Surface	1	Class A	86
0.0196238	µm^3	Surface	1	Class A	87
0.0157724	µm^3	Surface	1	Class A	89
0.0159558	µm^3	Surface	1	Class A	90
0.020174	µm^3	Surface	1	Class A	92
0.0234753	µm^3	Surface	1	Class A	94
0.025401	µm^3	Surface	1	Class A	95
0.0217329	µm^3	Surface	1	Class A	100
0.0218246	µm^3	Surface	1	Class A	101
0.0218246	µm^3	Surface	1	Class A	109
0.0102704	µm^3	Surface	1	Class A	110
0.0830804	µm^3	Surface	1	Class A	113
0.0592382	µm^3	Surface	1	Class A	115
0.03668	µm^3	Surface	1	Class A	116
0.0696921	µm^3	Surface	1	Class A	118
0.0617142	µm^3	Surface	1	Class A	120
0.030628	µm^3	Surface	1	Class A	124
0.011921	µm^3	Surface	1	Class A	125
0.0121044	µm^3	Surface	1	Class A	127
0.0251259	µm^3	Surface	1	Class A	128
0.0754692	µm^3	Surface	1	Class A	130
0.0693253	µm^3	Surface	1	Class A	131
0.025676	µm^3	Surface	1	Class A	132
0.033654	µm^3	Surface	1	Class A	133
0.0141218	µm^3	Surface	1	Class A	139
0.159191	µm^3	Surface	1	Class A	140
0.0163226	µm^3	Surface	1	Class A	142
0.0122878	µm^3	Surface	1	Class A	144
0.0113708	µm^3	Surface	1	Class A	145
0.0341124	µm^3	Surface	1	Class A	149
0.0196238	µm^3	Surface	1	Class A	150
0.0364049	µm^3	Surface	1	Class A	151
0.0196238	µm^3	Surface	1	Class A	152
0.134249	µm^3	Surface	1	Class A	153
0.038239	µm^3	Surface	1	Class A	155
0.013755	µm^3	Surface	1	Class A	159
0.0405314	µm^3	Surface	1	Class A	160
0.0573126	µm^3	Surface	1	Class A	161
0.029344	µm^3	Surface	1	Class A	166
0.0820717	µm^3	Surface	1	Class A	168
0.0570375	µm^3	Surface	1	Class A	169
0.0552953	µm^3	Surface	1	Class A	170
0.0446579	µm^3	Surface	1	Class A	172
0.0141218	µm^3	Surface	1	Class A	173
0.0377804	µm^3	Surface	1	Class A	174
0.0861065	µm^3	Surface	1	Class A	176
0.0530942	µm^3	Surface	1	Class A	177
0.0218246	µm^3	Surface	1	Class A	178
0.0318199	µm^3	Surface	1	Class A	180
0.0141218	µm^3	Surface	1	Class A	181
0.0757443	µm^3	Surface	1	Class A	183
0.0297108	µm^3	Surface	1	Class A	185
0.0205408	µm^3	Surface	1	Class A	187
0.142961	µm^3	Surface	1	Class A	192
0.0152222	µm^3	Surface	1	Class A	193
0.0574043	µm^3	Surface	1	Class A	194
0.047684	µm^3	Surface	1	Class A	195
0.440527	µm^3	Surface	1	Class A	201
0.0673996	µm^3	Surface	1	Class A	202
0.0106373	µm^3	Surface	1	Class A	203
0.0119211	µm^3	Surface	1	Class A	204
0.0664826	µm^3	Surface	1	Class A	205
0.0850061	µm^3	Surface	1	Class A	209
0.0592382	µm^3	Surface	1	Class A	211
0.0533696	µm^3	Surface	1	Class A	212
0.0456667	µm^3	Surface	1	Class A	219
0.0102704	µm^3	Surface	1	Class A	223
0.0119211	µm^3	Surface	1	Class A	226
0.0124711	µm^3	Surface	1	Class A	227
0.0610722	µm^3	Surface	1	Class A	228
0.113158	µm^3	Surface	1	Class A	236
0.0139385	µm^3	Surface	1	Class A	239
0.0152222	µm^3	Surface	1	Class A	241
0.0354879	µm^3	Surface	1	Class A	243
0.0227417	µm^3	Surface	1	Class A	245
0.0241172	µm^3	Surface	1	Class A	246
0.0285187	µm^3	Surface	1	Class A	249
0.0332871	µm^3	Surface	1	Class A	254
0.075194	µm^3	Surface	1	Class A	255
0.048968	µm^3	Surface	1	Class A	257
0.0818882	µm^3	Surface	1	Class A	259
0.0190736	µm^3	Surface	1	Class A	261
0.0772115	µm^3	Surface	1	Class A	264
0.167169	µm^3	Surface	1	Class A	267
0.504992	µm^3	Surface	1	Class A	270
0.127555	µm^3	Surface	1	Class A	272
0.0378722	µm^3	Surface	1	Class A	274
0.0194405	µm^3	Surface	1	Class A	275
0.172213	µm^3	Surface	1	Class A	276
0.62136	µm^3	Surface	1	Class A	277
0.0452999	µm^3	Surface	1	Class A	278
0.392018	µm^3	Surface	1	Class A	279
0.115634	µm^3	Surface	1	Class A	280
0.108298	µm^3	Surface	1	Class A	281
0.0145804	µm^3	Surface	1	Class A	282
0.0593301	µm^3	Surface	1	Class A	284
0.127096	µm^3	Surface	1	Class A	285
0.060247	µm^3	Surface	1	Class A	287
0.0377804	µm^3	Surface	1	Class A	288
0.0350294	µm^3	Surface	1	Class A	289
0.151305	µm^3	Surface	1	Class A	290
0.0483258	µm^3	Surface	1	Class A	291
0.0769364	µm^3	Surface	1	Class A	294
0.492614	µm^3	Surface	1	Class A	296
0.0176981	µm^3	Surface	1	Class A	299
0.0485094	µm^3	Surface	1	Class A	300
0.0267764	µm^3	Surface	1	Class A	301
0.0202657	µm^3	Surface	1	Class A	303
0.0428239	µm^3	Surface	1	Class A	304
0.0585045	µm^3	Surface	1	Class A	308
0.0428239	µm^3	Surface	1	Class A	309
0.0280602	µm^3	Surface	1	Class A	310
0.0232919	µm^3	Surface	1	Class A	311
0.0177898	µm^3	Surface	1	Class A	312
0.0376887	µm^3	Surface	1	Class A	313
0.0359465	µm^3	Surface	1	Class A	314
0.0735434	µm^3	Surface	1	Class A	320
0.0349377	µm^3	Surface	1	Class A	321
0.0141219	µm^3	Surface	1	Class A	328
0.0496098	µm^3	Surface	1	Class A	330
0.144428	µm^3	Surface	1	Class A	331
0.0553869	µm^3	Surface	1	Class A	334
0.102796	µm^3	Surface	1	Class A	335
0.068775	µm^3	Surface	1	Class A	337
0.735894	µm^3	Surface	1	Class A	339
0.0219164	µm^3	Surface	1	Class A	340
0.0157724	µm^3	Surface	1	Class A	341
0.011921	µm^3	Surface	1	Class A	344
0.0157724	µm^3	Surface	1	Class A	348
0.157908	µm^3	Surface	1	Class A	351
0.0520855	µm^3	Surface	1	Class A	352
0.196422	µm^3	Surface	1	Class A	353
0.0141218	µm^3	Surface	1	Class A	357
0.0198072	µm^3	Surface	1	Class A	358
0.0117376	µm^3	Surface	1	Class A	359
0.11435	µm^3	Surface	1	Class A	363
0.0181566	µm^3	Surface	1	Class A	366
0.130948	µm^3	Surface	1	Class A	368
0.135991	µm^3	Surface	1	Class A	369
0.0479593	µm^3	Surface	1	Class A	370
0.0329202	µm^3	Surface	1	Class A	372
0.0174231	µm^3	Surface	1	Class A	375
0.0349379	µm^3	Surface	1	Class A	376
0.0201739	µm^3	Surface	1	Class A	380
0.207976	µm^3	Surface	1	Class A	381
0.0326452	µm^3	Surface	1	Class A	383
0.0211827	µm^3	Surface	1	Class A	384
0.0102704	µm^3	Surface	1	Class A	386
0.0492429	µm^3	Surface	1	Class A	387
0.429065	µm^3	Surface	1	Class A	388
0.0196238	µm^3	Surface	1	Class A	392
0.0365883	µm^3	Surface	1	Class A	393
0.0102704	µm^3	Surface	1	Class A	394
0.270057	µm^3	Surface	1	Class A	395
0.103713	µm^3	Surface	1	Class A	399
0.0218246	µm^3	Surface	1	Class A	400
0.0124712	µm^3	Surface	1	Class A	402
0.0179732	µm^3	Surface	1	Class A	403
0.0219165	µm^3	Surface	1	Class A	405
0.0102704	µm^3	Surface	1	Class A	406
0.0907828	µm^3	Surface	1	Class A	408
0.0431909	µm^3	Surface	1	Class A	410
0.0102704	µm^3	Surface	1	Class A	412
0.0980271	µm^3	Surface	1	Class A	415
0.367809	µm^3	Surface	1	Class A	416
0.0102704	µm^3	Surface	1	Class A	419
0.0315449	µm^3	Surface	1	Class A	422
0.272808	µm^3	Surface	1	Class A	428
3.79501	µm^3	Surface	1	Class A	430
0.0849144	µm^3	Surface	1	Class A	431
0.0185234	µm^3	Surface	1	Class A	432
0.0179732	µm^3	Surface	1	Class A	434
0.244747	µm^3	Surface	1	Class A	435
0.458593	µm^3	Surface	1	Class A	436
0.0234752	µm^3	Surface	1	Class A	440
0.0240255	µm^3	Surface	1	Class A	444
0.0303528	µm^3	Surface	1	Class A	446
0.0603386	µm^3	Surface	1	Class A	447
0.0190736	µm^3	Surface	1	Class A	448
0.16992	µm^3	Surface	1	Class A	449
0.401738	µm^3	Surface	1	Class A	450
0.0273266	µm^3	Surface	1	Class A	455
0.0416318	µm^3	Surface	1	Class A	456
0.0374136	µm^3	Surface	1	Class A	458
0.0157724	µm^3	Surface	1	Class A	459
0.0298025	µm^3	Surface	1	Class A	460
0.0429157	µm^3	Surface	1	Class A	461
0.303069	µm^3	Surface	1	Class A	463
0.214853	µm^3	Surface	1	Class A	465
0.0174231	µm^3	Surface	1	Class A	466
0.0204491	µm^3	Surface	1	Class A	467
0.0607972	µm^3	Surface	1	Class A	469
0.0102704	µm^3	Surface	1	Class A	472
0.0731769	µm^3	Surface	1	Class A	473
0.0236586	µm^3	Surface	1	Class A	474
0.032737	µm^3	Surface	1	Class A	481
0.20064	µm^3	Surface	1	Class A	482
0.0322783	µm^3	Surface	1	Class A	483
0.011921	µm^3	Surface	1	Class A	489
0.0443828	µm^3	Surface	1	Class A	490
0.0234751	µm^3	Surface	1	Class A	495
0.0268681	µm^3	Surface	1	Class A	497
0.0174231	µm^3	Surface	1	Class A	499
0.0148554	µm^3	Surface	1	Class A	500
0.0688667	µm^3	Surface	1	Class A	501
0.0324618	µm^3	Surface	1	Class A	502
0.0153139	µm^3	Surface	1	Class A	503
0.290322	µm^3	Surface	1	Class A	505
0.0805127	µm^3	Surface	1	Class A	506
0.0103621	µm^3	Surface	1	Class A	507
0.0445662	µm^3	Surface	1	Class A	508
0.12893	µm^3	Surface	1	Class A	509
0.0621726	µm^3	Surface	1	Class A	511
0.175514	µm^3	Surface	1	Class A	515
0.0212744	µm^3	Surface	1	Class A	518
0.0323701	µm^3	Surface	1	Class A	519
0.0135716	µm^3	Surface	1	Class A	521
0.017423	µm^3	Surface	1	Class A	525
0.0589633	µm^3	Surface	1	Class A	526
0.0317284	µm^3	Surface	1	Class A	527
0.0980273	µm^3	Surface	1	Class A	528
0.0164143	µm^3	Surface	1	Class A	529
0.0236586	µm^3	Surface	1	Class A	530
0.122878	µm^3	Surface	1	Class A	531
0.19367	µm^3	Surface	1	Class A	533
0.0573125	µm^3	Surface	1	Class A	537
0.0362215	µm^3	Surface	1	Class A	539
0.0830803	µm^3	Surface	1	Class A	542
0.0978441	µm^3	Surface	1	Class A	543
0.0359464	µm^3	Surface	1	Class A	544
0.0102705	µm^3	Surface	1	Class A	550
0.0365884	µm^3	Surface	1	Class A	551
0.0101787	µm^3	Surface	1	Class A	552
0.467487	µm^3	Surface	1	Class A	555
0.0185233	µm^3	Surface	1	Class A	557
0.0575877	µm^3	Surface	1	Class A	559
0.0163226	µm^3	Surface	1	Class A	560
0.0926171	µm^3	Surface	1	Class A	562
0.0544698	µm^3	Surface	1	Class A	563
0.0163226	µm^3	Surface	1	Class A	564
1.22924	µm^3	Surface	1	Class A	565
0.145528	µm^3	Surface	1	Class A	571
0.27134	µm^3	Surface	1	Class A	572
0.0255844	µm^3	Surface	1	Class A	573
0.206141	µm^3	Surface	1	Class A	574
0.0406231	µm^3	Surface	1	Class A	578
0.0460333	µm^3	Surface	1	Class A	579
0.429432	µm^3	Surface	1	Class A	580
0.0259512	µm^3	Surface	1	Class A	581
0.0486011	µm^3	Surface	1	Class A	582
0.0223748	µm^3	Surface	1	Class A	593
0.0102704	µm^3	Surface	1	Class A	594
0.080696	µm^3	Surface	1	Class A	600
0.944052	µm^3	Surface	1	Class A	601
0.0372302	µm^3	Surface	1	Class A	602
0.0604303	µm^3	Surface	1	Class A	604
0.177348	µm^3	Surface	1	Class A	607
0.0452082	µm^3	Surface	1	Class A	608
0.383581	µm^3	Surface	1	Class A	609
0.0391559	µm^3	Surface	1	Class A	613
0.0666661	µm^3	Surface	1	Class A	616
0.0612557	µm^3	Surface	1	Class A	617
0.0105455	µm^3	Surface	1	Class A	618
0.020174	µm^3	Surface	1	Class A	619
0.493163	µm^3	Surface	1	Class A	620
0.080696	µm^3	Surface	1	Class A	621
0.160292	µm^3	Surface	1	Class A	625
0.0761111	µm^3	Surface	1	Class A	627
0.0860148	µm^3	Surface	1	Class A	631
1.73396	µm^3	Surface	1	Class A	632
0.0102704	µm^3	Surface	1	Class A	637
0.0411733	µm^3	Surface	1	Class A	638
0.033654	µm^3	Surface	1	Class A	639
0.148554	µm^3	Surface	1	Class A	640
0.114075	µm^3	Surface	1	Class A	641
0.143327	µm^3	Surface	1	Class A	644
0.025676	µm^3	Surface	1	Class A	645
0.0512603	µm^3	Surface	1	Class A	646
0.0242087	µm^3	Surface	1	Class A	648
0.0347543	µm^3	Surface	1	Class A	649
0.0255843	µm^3	Surface	1	Class A	651
0.0164144	µm^3	Surface	1	Class A	654
0.02751	µm^3	Surface	1	Class A	657
0.0314531	µm^3	Surface	1	Class A	658
0.0102704	µm^3	Surface	1	Class A	659
0.0142136	µm^3	Surface	1	Class A	660
0.0180649	µm^3	Surface	1	Class A	662
0.0124712	µm^3	Surface	1	Class A	663
0.029344	µm^3	Surface	1	Class A	667
0.173313	µm^3	Surface	1	Class A	676
0.088949	µm^3	Surface	1	Class A	678
0.0198989	µm^3	Surface	1	Class A	679
0.011921	µm^3	Surface	1	Class A	680
0.0383306	µm^3	Surface	1	Class A	686
0.126455	µm^3	Surface	1	Class A	689
0.022008	µm^3	Surface	1	Class A	690
0.0212744	µm^3	Surface	1	Class A	692
0.189177	µm^3	Surface	1	Class A	694
0.588531	µm^3	Surface	1	Class A	695
0.0328286	µm^3	Surface	1	Class A	696
0.053828	µm^3	Surface	1	Class A	698
0.0413568	µm^3	Surface	1	Class A	699
0.0130214	µm^3	Surface	1	Class A	701
0.0103621	µm^3	Surface	1	Class A	702
0.0178815	µm^3	Surface	1	Class A	703
0.0469504	µm^3	Surface	1	Class A	704
0.0175147	µm^3	Surface	1	Class A	706
0.0581378	µm^3	Surface	1	Class A	707
0.011921	µm^3	Surface	1	Class A	713
0.0102704	µm^3	Surface	1	Class A	717
0.0135716	µm^3	Surface	1	Class A	718
0.0163225	µm^3	Surface	1	Class A	719
0.0306278	µm^3	Surface	1	Class A	722
0.0652906	µm^3	Surface	1	Class A	723
0.0423655	µm^3	Surface	1	Class A	724
0.0156807	µm^3	Surface	1	Class A	725
0.0138467	µm^3	Surface	1	Class A	726
0.0441995	µm^3	Surface	1	Class A	729
0.0585963	µm^3	Surface	1	Class A	734
0.154423	µm^3	Surface	1	Class A	735
0.142319	µm^3	Surface	1	Class A	739
0.199814	µm^3	Surface	1	Class A	743
0.0157724	µm^3	Surface	1	Class A	746
0.017423	µm^3	Surface	1	Class A	748
0.0278768	µm^3	Surface	1	Class A	753
0.0737269	µm^3	Surface	1	Class A	755
0.313889	µm^3	Surface	1	Class A	757
4.71448	µm^3	Surface	1	Class A	758
0.167811	µm^3	Surface	1	Class A	760
0.295366	µm^3	Surface	1	Class A	762
0.76487	µm^3	Surface	1	Class A	765
0.0284269	µm^3	Surface	1	Class A	766
0.0204491	µm^3	Surface	1	Class A	768
0.0257677	µm^3	Surface	1	Class A	773
0.0118293	µm^3	Surface	1	Class A	775
0.162309	µm^3	Surface	1	Class A	778
0.0273266	µm^3	Surface	1	Class A	779
0.0267764	µm^3	Surface	1	Class A	782
0.0201741	µm^3	Surface	1	Class A	785
0.0180649	µm^3	Surface	1	Class A	786
0.180466	µm^3	Surface	1	Class A	787
0.0196238	µm^3	Surface	1	Class A	788
0.0180649	µm^3	Surface	1	Class A	790
0.0560288	µm^3	Surface	1	Class A	791
0.754325	µm^3	Surface	1	Class A	792
0.126546	µm^3	Surface	1	Class A	794
0.017423	µm^3	Surface	1	Class A	795
0.0176981	µm^3	Surface	1	Class A	797
0.0201741	µm^3	Surface	1	Class A	802
0.0520855	µm^3	Surface	1	Class A	804
0.0809713	µm^3	Surface	1	Class A	807
0.022925	µm^3	Surface	1	Class A	808
0.0424571	µm^3	Surface	1	Class A	809
0.0218246	µm^3	Surface	1	Class A	810
0.0369552	µm^3	Surface	1	Class A	811
0.0251258	µm^3	Surface	1	Class A	812
0.102704	µm^3	Surface	1	Class A	813
0.114992	µm^3	Surface	1	Class A	815
0.0452998	µm^3	Surface	1	Class A	816
0.0161392	µm^3	Surface	1	Class A	817
0.0127463	µm^3	Surface	1	Class A	818
0.0476841	µm^3	Surface	1	Class A	819
0.0263179	µm^3	Surface	1	Class A	826
0.108756	µm^3	Surface	1	Class A	827
0.0423655	µm^3	Surface	1	Class A	830
0.0113708	µm^3	Surface	1	Class A	835
0.0176981	µm^3	Surface	1	Class A	839
0.0426405	µm^3	Surface	1	Class A	841
0.132598	µm^3	Surface	1	Class A	843
0.0815214	µm^3	Surface	1	Class A	848
0.0184317	µm^3	Surface	1	Class A	851
0.0133882	µm^3	Surface	1	Class A	853
0.0667577	µm^3	Surface	1	Class A	854
0.0297109	µm^3	Surface	1	Class A	857
0.217879	µm^3	Surface	1	Class A	860
0.0190737	µm^3	Surface	1	Class A	864
0.0163226	µm^3	Surface	1	Class A	866
0.0341125	µm^3	Surface	1	Class A	872
0.0196238	µm^3	Surface	1	Class A	873
0.0203575	µm^3	Surface	1	Class A	874
0.27345	µm^3	Surface	1	Class A	877
0.148921	µm^3	Surface	1	Class A	878
0.146995	µm^3	Surface	1	Class A	879
0.101512	µm^3	Surface	1	Class A	880
0.101695	µm^3	Surface	1	Class A	881
0.0142135	µm^3	Surface	1	Class A	882
0.0718012	µm^3	Surface	1	Class A	886
0.0117376	µm^3	Surface	1	Class A	888
0.0213661	µm^3	Surface	1	Class A	890
0.0138467	µm^3	Surface	1	Class A	893
0.197522	µm^3	Surface	1	Class A	894
0.219163	µm^3	Surface	1	Class A	899
0.0139384	µm^3	Surface	1	Class A	900
0.0906915	µm^3	Surface	1	Class A	903
0.0107289	µm^3	Surface	1	Class A	905
0.0239337	µm^3	Surface	1	Class A	906
0.0298025	µm^3	Surface	1	Class A	907
0.194496	µm^3	Surface	1	Class A	908
0.05016	µm^3	Surface	1	Class A	912
0.0251258	µm^3	Surface	1	Class A	913
0.0552034	µm^3	Surface	1	Class A	914
0.0488762	µm^3	Surface	1	Class A	918
0.0163226	µm^3	Surface	1	Class A	921
0.222739	µm^3	Surface	1	Class A	922
0.0640066	µm^3	Surface	1	Class A	923
0.0135716	µm^3	Surface	1	Class A	924
0.0275101	µm^3	Surface	1	Class A	926
0.0189819	µm^3	Surface	1	Class A	930
0.0844557	µm^3	Surface	1	Class A	931
0.0136633	µm^3	Surface	1	Class A	932
0.0631813	µm^3	Surface	1	Class A	933
0.083172	µm^3	Surface	1	Class A	937
0.0164143	µm^3	Surface	1	Class A	940
0.095368	µm^3	Surface	1	Class A	942
0.0251258	µm^3	Surface	1	Class A	943
0.318566	µm^3	Surface	1	Class A	944
0.114992	µm^3	Surface	1	Class A	946
0.0338373	µm^3	Surface	1	Class A	948
0.0321867	µm^3	Surface	1	Class A	949
0.0872987	µm^3	Surface	1	Class A	950
0.0123795	µm^3	Surface	1	Class A	951
0.033012	µm^3	Surface	1	Class A	952
0.0171479	µm^3	Surface	1	Class A	953
0.0102704	µm^3	Surface	1	Class A	955
0.0232919	µm^3	Surface	1	Class A	957
0.0176981	µm^3	Surface	1	Class A	958
0.0118293	µm^3	Surface	1	Class A	959
0.0163226	µm^3	Surface	1	Class A	960
0.0338374	µm^3	Surface	1	Class A	964
0.0202657	µm^3	Surface	1	Class A	966
0.062998	µm^3	Surface	1	Class A	969
0.0127463	µm^3	Surface	1	Class A	974
0.0135716	µm^3	Surface	1	Class A	978
0.0682247	µm^3	Surface	1	Class A	979
0.0306278	µm^3	Surface	1	Class A	980
0.0844556	µm^3	Surface	1	Class A	983
0.0196238	µm^3	Surface	1	Class A	984
0.0306278	µm^3	Surface	1	Class A	985
0.194496	µm^3	Surface	1	Class A	987
0.0401646	µm^3	Surface	1	Class A	989
0.0298025	µm^3	Surface	1	Class A	990
0.0254009	µm^3	Surface	1	Class A	992
0.104538	µm^3	Surface	1	Class A	995
0.0374136	µm^3	Surface	1	Class A	996
0.0995862	µm^3	Surface	1	Class A	997
0.065749	µm^3	Surface	1	Class A	1002
0.144244	µm^3	Surface	1	Class A	1003
0.0163226	µm^3	Surface	1	Class A	1004
0.0219164	µm^3	Surface	1	Class A	1008
0.0348459	µm^3	Surface	1	Class A	1009
0.0744605	µm^3	Surface	1	Class A	1010
0.031178	µm^3	Surface	1	Class A	1011
0.0180649	µm^3	Surface	1	Class A	1012
0.0202657	µm^3	Surface	1	Class A	1013
0.0574043	µm^3	Surface	1	Class A	1014
0.0470421	µm^3	Surface	1	Class A	1016
0.0872984	µm^3	Surface	1	Class A	1017
0.0196238	µm^3	Surface	1	Class A	1021
18.1272	µm^3	Surface	1	Class A	1022
0.0751941	µm^3	Surface	1	Class A	1025
0.0617141	µm^3	Surface	1	Class A	1028
0.0934421	µm^3	Surface	1	Class A	1029
0.0157724	µm^3	Surface	1	Class A	1031
0.0489678	µm^3	Surface	1	Class A	1040
0.0102704	µm^3	Surface	1	Class A	1041
0.0103621	µm^3	Surface	1	Class A	1043
0.0601552	µm^3	Surface	1	Class A	1044
0.0185234	µm^3	Surface	1	Class A	1047
0.0729933	µm^3	Surface	1	Class A	1048
0.0161392	µm^3	Surface	1	Class A	1051
0.0141218	µm^3	Surface	1	Class A	1053
0.0237503	µm^3	Surface	1	Class A	1055
0.106831	µm^3	Surface	1	Class A	1059
0.0179732	µm^3	Surface	1	Class A	1060
0.0185234	µm^3	Surface	1	Class A	1062
0.184776	µm^3	Surface	1	Class A	1067
0.0631813	µm^3	Surface	1	Class A	1068
0.246123	µm^3	Surface	1	Class A	1069
0.18175	µm^3	Surface	1	Class A	1071
0.0301694	µm^3	Surface	1	Class A	1072
0.0236586	µm^3	Surface	1	Class A	1073
0.0317282	µm^3	Surface	1	Class A	1075
0.0388808	µm^3	Surface	1	Class A	1076
0.0861981	µm^3	Surface	1	Class A	1078
0.253184	µm^3	Surface	1	Class A	1079
0.0157724	µm^3	Surface	1	Class A	1080
0.233102	µm^3	Surface	1	Class A	1082
0.0278768	µm^3	Surface	1	Class A	1084
0.0595133	µm^3	Surface	1	Class A	1087
0.0408982	µm^3	Surface	1	Class A	1088
0.0391559	µm^3	Surface	1	Class A	1089
0.0299859	µm^3	Surface	1	Class A	1090
0.0152222	µm^3	Surface	1	Class A	1091
0.0376888	µm^3	Surface	1	Class A	1093
0.0269599	µm^3	Surface	1	Class A	1094
0.281703	µm^3	Surface	1	Class A	1097
0.0154057	µm^3	Surface	1	Class A	1099
0.0508019	µm^3	Surface	1	Class A	1100
0.0206325	µm^3	Surface	1	Class A	1102
0.0353963	µm^3	Surface	1	Class A	1105
0.0544699	µm^3	Surface	1	Class A	1111
0.0170562	µm^3	Surface	1	Class A	1117
0.0121961	µm^3	Surface	1	Class A	1119
0.0438326	µm^3	Surface	1	Class A	1120
0.0946346	µm^3	Surface	1	Class A	1121
0.011921	µm^3	Surface	1	Class A	1122
0.0135716	µm^3	Surface	1	Class A	1124
0.110774	µm^3	Surface	1	Class A	1126
0.126088	µm^3	Surface	1	Class A	1127
0.173221	µm^3	Surface	1	Class A	1132
0.062081	µm^3	Surface	1	Class A	1133
0.0602469	µm^3	Surface	1	Class A	1135
0.011921	µm^3	Surface	1	Class A	1136
0.100687	µm^3	Surface	1	Class A	1141
0.0163226	µm^3	Surface	1	Class A	1142
0.031178	µm^3	Surface	1	Class A	1143
0.0145803	µm^3	Surface	1	Class A	1145
0.229342	µm^3	Surface	1	Class A	1147
0.0158641	µm^3	Surface	1	Class A	1148
0.125904	µm^3	Surface	1	Class A	1149
0.0185234	µm^3	Surface	1	Class A	1151
0.122787	µm^3	Surface	1	Class A	1152
0.111416	µm^3	Surface	1	Class A	1153
0.0136633	µm^3	Surface	1	Class A	1155
0.0599719	µm^3	Surface	1	Class A	1157
0.151855	µm^3	Surface	1	Class A	1158
0.0747357	µm^3	Surface	1	Class A	1160
0.0311779	µm^3	Surface	1	Class A	1163
0.0459418	µm^3	Surface	1	Class A	1164
0.0158641	µm^3	Surface	1	Class A	1165
0.0164143	µm^3	Surface	1	Class A	1168
0.0279686	µm^3	Surface	1	Class A	1170
0.0729932	µm^3	Surface	1	Class A	1174
0.0223748	µm^3	Surface	1	Class A	1176
0.0179732	µm^3	Surface	1	Class A	1178
0.0324618	µm^3	Surface	1	Class A	1179
0.0135716	µm^3	Surface	1	Class A	1181
0.0722597	µm^3	Surface	1	Class A	1183
0.162034	µm^3	Surface	1	Class A	1184
0.0179732	µm^3	Surface	1	Class A	1185
0.0661157	µm^3	Surface	1	Class A	1186
0.0411734	µm^3	Surface	1	Class A	1187
0.0954597	µm^3	Surface	1	Class A	1188
0.0124712	µm^3	Surface	1	Class A	1190
0.0520856	µm^3	Surface	1	Class A	1193
0.0157724	µm^3	Surface	1	Class A	1194
0.0262262	µm^3	Surface	1	Class A	1196
0.0202658	µm^3	Surface	1	Class A	1200
0.0426406	µm^3	Surface	1	Class A	1202
0.0195321	µm^3	Surface	1	Class A	1204
0.067583	µm^3	Surface	1	Class A	1206
0.0226499	µm^3	Surface	1	Class A	1207
0.0102704	µm^3	Surface	1	Class A	1210
0.0135716	µm^3	Surface	1	Class A	1213
0.0212744	µm^3	Surface	1	Class A	1215
0.022008	µm^3	Surface	1	Class A	1219
0.0364967	µm^3	Surface	1	Class A	1222
0.154423	µm^3	Surface	1	Class A	1225
0.199448	µm^3	Surface	1	Class A	1226
0.470513	µm^3	Surface	1	Class A	1228
0.0171479	µm^3	Surface	1	Class A	1231
0.10408	µm^3	Surface	1	Class A	1232
0.0884907	µm^3	Surface	1	Class A	1233
0.0759277	µm^3	Surface	1	Class A	1234
0.0120127	µm^3	Surface	1	Class A	1235
0.222465	µm^3	Surface	1	Class A	1237
0.0135716	µm^3	Surface	1	Class A	1238
0.0283354	µm^3	Surface	1	Class A	1243
0.0779452	µm^3	Surface	1	Class A	1245
0.12352	µm^3	Surface	1	Class A	1247
0.0178815	µm^3	Surface	1	Class A	1248
0.0363131	µm^3	Surface	1	Class A	1249
0.0190737	µm^3	Surface	1	Class A	1251
0.019257	µm^3	Surface	1	Class A	1252
0.0261346	µm^3	Surface	1	Class A	1254
0.0152222	µm^3	Surface	1	Class A	1255
0.0698756	µm^3	Surface	1	Class A	1260
0.0102704	µm^3	Surface	1	Class A	1264
0.0124712	µm^3	Surface	1	Class A	1268
0.0212744	µm^3	Surface	1	Class A	1269
0.0360381	µm^3	Surface	1	Class A	1270
0.0279686	µm^3	Surface	1	Class A	1271
0.011921	µm^3	Surface	1	Class A	1272
0.011921	µm^3	Surface	1	Class A	1273
0.121319	µm^3	Surface	1	Class A	1274
0.020174	µm^3	Surface	1	Class A	1275
0.114625	µm^3	Surface	1	Class A	1276
0.0289772	µm^3	Surface	1	Class A	1277
0.017423	µm^3	Surface	1	Class A	1281
0.0303528	µm^3	Surface	1	Class A	1282
0.0235669	µm^3	Surface	1	Class A	1283
0.037322	µm^3	Surface	1	Class A	1285
0.0569458	µm^3	Surface	1	Class A	1288
4.83737	µm^3	Surface	1	Class A	1289
0.023842	µm^3	Surface	1	Class A	1290
0.041265	µm^3	Surface	1	Class A	1291
0.144611	µm^3	Surface	1	Class A	1292
0.0141218	µm^3	Surface	1	Class A	1293
0.0158641	µm^3	Surface	1	Class A	1295
