# Supplementary material for: Programmable artificial RNA condensates in mammalian cells
Source: Nat Nanotechnol. 2026 Apr 29;21(6):821–30. doi: 10.1038/s41565-026-02164-7 (PMC13293865; doi:10.1038/s41565-026-02164-7)
Supplement: Supplementary file 5 — Condensate volume and number quantification, as well as CCDFs, shown in Fig. 3. [file 41565_2026_2164_MOESM5_ESM.zip › Source Data Fig. 3/Condensate volume and number (Figure 3)/Condensate volume/10nt 5A Broccoli/outside/20250502_10ntABr_NucDFHBI40uM_20-40_sample3_3_1_2 cells_outside.xls]

## Sheet: Detailed
Detailed
Volume	Unit	Category	Time	Outside	ID
0.0134799	µm^3	Surface	1	Class B	3
0.0774867	µm^3	Surface	1	Class B	6
0.0273265	µm^3	Surface	1	Class B	13
0.0163224	µm^3	Surface	1	Class B	22
0.0469505	µm^3	Surface	1	Class B	24
0.0132048	µm^3	Surface	1	Class B	28
0.0102704	µm^3	Surface	1	Class B	29
0.0381473	µm^3	Surface	1	Class B	31
0.0497931	µm^3	Surface	1	Class B	33
0.0236586	µm^3	Surface	1	Class B	34
0.0198072	µm^3	Surface	1	Class B	39
0.0139384	µm^3	Surface	1	Class B	43
0.0268681	µm^3	Surface	1	Class B	56
0.0141218	µm^3	Surface	1	Class B	59
0.0121044	µm^3	Surface	1	Class B	60
0.0157725	µm^3	Surface	1	Class B	63
0.0102704	µm^3	Surface	1	Class B	71
0.148829	µm^3	Surface	1	Class B	73
0.0129297	µm^3	Surface	1	Class B	77
0.0182483	µm^3	Surface	1	Class B	78
0.0363133	µm^3	Surface	1	Class B	82
0.0260428	µm^3	Surface	1	Class B	83
0.010087	µm^3	Surface	1	Class B	85
0.0156807	µm^3	Surface	1	Class B	89
0.0198072	µm^3	Surface	1	Class B	90
0.0153139	µm^3	Surface	1	Class B	92
0.0632731	µm^3	Surface	1	Class B	95
0.14021	µm^3	Surface	1	Class B	98
0.0141218	µm^3	Surface	1	Class B	101
0.010087	µm^3	Surface	1	Class B	103
0.0203574	µm^3	Surface	1	Class B	104
0.0176981	µm^3	Surface	1	Class B	111
0.167352	µm^3	Surface	1	Class B	112
0.1359	µm^3	Surface	1	Class B	116
0.058046	µm^3	Surface	1	Class B	120
0.0118293	µm^3	Surface	1	Class B	122
0.35763	µm^3	Surface	1	Class B	126
0.0115542	µm^3	Surface	1	Class B	128
0.0266848	µm^3	Surface	1	Class B	130
0.226591	µm^3	Surface	1	Class B	132
0.011921	µm^3	Surface	1	Class B	134
0.0301694	µm^3	Surface	1	Class B	135
0.275283	µm^3	Surface	1	Class B	136
0.0154974	µm^3	Surface	1	Class B	139
0.0249424	µm^3	Surface	1	Class B	146
0.0102704	µm^3	Surface	1	Class B	151
0.0320033	µm^3	Surface	1	Class B	154
0.0744605	µm^3	Surface	1	Class B	156
0.037872	µm^3	Surface	1	Class B	159
0.0222831	µm^3	Surface	1	Class B	165
0.0196238	µm^3	Surface	1	Class B	166
0.0158642	µm^3	Surface	1	Class B	170
0.0782202	µm^3	Surface	1	Class B	171
0.0211829	µm^3	Surface	1	Class B	173
0.247316	µm^3	Surface	1	Class B	176
0.0142135	µm^3	Surface	1	Class B	184
0.0239337	µm^3	Surface	1	Class B	185
0.0377804	µm^3	Surface	1	Class B	190
0.0434658	µm^3	Surface	1	Class B	191
0.0438326	µm^3	Surface	1	Class B	192
0.0137551	µm^3	Surface	1	Class B	202
0.0248507	µm^3	Surface	1	Class B	204
0.0227416	µm^3	Surface	1	Class B	207
0.0328286	µm^3	Surface	1	Class B	211
0.0112791	µm^3	Surface	1	Class B	213
0.199722	µm^3	Surface	1	Class B	216
0.0265013	µm^3	Surface	1	Class B	218
0.0585045	µm^3	Surface	1	Class B	219
0.0385141	µm^3	Surface	1	Class B	220
0.164693	µm^3	Surface	1	Class B	223
0.514071	µm^3	Surface	1	Class B	224
0.180924	µm^3	Surface	1	Class B	226
0.0355796	µm^3	Surface	1	Class B	230
0.0124712	µm^3	Surface	1	Class B	238
0.178265	µm^3	Surface	1	Class B	239
0.253184	µm^3	Surface	1	Class B	241
0.0139384	µm^3	Surface	1	Class B	242
0.115267	µm^3	Surface	1	Class B	243
0.0163227	µm^3	Surface	1	Class B	245
0.245482	µm^3	Surface	1	Class B	247
0.0872986	µm^3	Surface	1	Class B	248
0.0245756	µm^3	Surface	1	Class B	250
0.0372304	µm^3	Surface	1	Class B	257
0.0276934	µm^3	Surface	1	Class B	262
0.284821	µm^3	Surface	1	Class B	263
0.0297108	µm^3	Surface	1	Class B	270
0.480599	µm^3	Surface	1	Class B	272
0.133515	µm^3	Surface	1	Class B	276
0.0630897	µm^3	Surface	1	Class B	280
0.108298	µm^3	Surface	1	Class B	282
0.235119	µm^3	Surface	1	Class B	284
0.0232918	µm^3	Surface	1	Class B	287
0.0504349	µm^3	Surface	1	Class B	290
0.011279	µm^3	Surface	1	Class B	291
0.487936	µm^3	Surface	1	Class B	292
0.071251	µm^3	Surface	1	Class B	293
0.0119211	µm^3	Surface	1	Class B	296
0.0302611	µm^3	Surface	1	Class B	298
0.0113708	µm^3	Surface	1	Class B	302
0.0585047	µm^3	Surface	1	Class B	303
0.0506184	µm^3	Surface	1	Class B	305
0.0203573	µm^3	Surface	1	Class B	306
0.0316368	µm^3	Surface	1	Class B	307
0.286379	µm^3	Surface	1	Class B	308
0.074277	µm^3	Surface	1	Class B	311
0.0964685	µm^3	Surface	1	Class B	316
0.0274182	µm^3	Surface	1	Class B	317
0.021733	µm^3	Surface	1	Class B	322
0.522415	µm^3	Surface	1	Class B	324
0.0344792	µm^3	Surface	1	Class B	328
0.0413569	µm^3	Surface	1	Class B	332
0.113525	µm^3	Surface	1	Class B	335
0.0102704	µm^3	Surface	1	Class B	336
0.0213661	µm^3	Surface	1	Class B	337
0.0110957	µm^3	Surface	1	Class B	340
0.0520857	µm^3	Surface	1	Class B	341
0.0295274	µm^3	Surface	1	Class B	344
0.0179732	µm^3	Surface	1	Class B	345
1.21438	µm^3	Surface	1	Class B	346
0.0210908	µm^3	Surface	1	Class B	347
0.0218246	µm^3	Surface	1	Class B	348
0.0716178	µm^3	Surface	1	Class B	349
0.0779454	µm^3	Surface	1	Class B	350
0.0381473	µm^3	Surface	1	Class B	353
0.0116458	µm^3	Surface	1	Class B	364
0.0246673	µm^3	Surface	1	Class B	365
0.0176981	µm^3	Surface	1	Class B	367
0.0505268	µm^3	Surface	1	Class B	372
0.216687	µm^3	Surface	1	Class B	374
0.0414484	µm^3	Surface	1	Class B	377
0.0256761	µm^3	Surface	1	Class B	378
0.0707925	µm^3	Surface	1	Class B	379
0.107564	µm^3	Surface	1	Class B	382
0.0274183	µm^3	Surface	1	Class B	383
0.0220997	µm^3	Surface	1	Class B	390
0.0480509	µm^3	Surface	1	Class B	391
0.286471	µm^3	Surface	1	Class B	392
0.052636	µm^3	Surface	1	Class B	396
0.0384222	µm^3	Surface	1	Class B	399
0.0102704	µm^3	Surface	1	Class B	401
0.0198989	µm^3	Surface	1	Class B	404
0.0602468	µm^3	Surface	1	Class B	406
0.0141218	µm^3	Surface	1	Class B	407
0.010087	µm^3	Surface	1	Class B	408
0.0177899	µm^3	Surface	1	Class B	410
0.113708	µm^3	Surface	1	Class B	413
0.0288856	µm^3	Surface	1	Class B	415
0.10949	µm^3	Surface	1	Class B	416
0.0157724	µm^3	Surface	1	Class B	418
0.0304445	µm^3	Surface	1	Class B	419
0.0359465	µm^3	Surface	1	Class B	421
0.0102704	µm^3	Surface	1	Class B	428
0.0525442	µm^3	Surface	1	Class B	429
0.219346	µm^3	Surface	1	Class B	433
0.0306278	µm^3	Surface	1	Class B	437
0.138376	µm^3	Surface	1	Class B	438
0.0179732	µm^3	Surface	1	Class B	441
0.0102704	µm^3	Surface	1	Class B	443
0.0164143	µm^3	Surface	1	Class B	444
0.139934	µm^3	Surface	1	Class B	446
0.0315448	µm^3	Surface	1	Class B	447
0.0321869	µm^3	Surface	1	Class B	448
0.0260428	µm^3	Surface	1	Class B	450
0.0142135	µm^3	Surface	1	Class B	453
1.15781	µm^3	Surface	1	Class B	454
0.3867	µm^3	Surface	1	Class B	455
0.0583212	µm^3	Surface	1	Class B	459
0.0893161	µm^3	Surface	1	Class B	460
0.0301694	µm^3	Surface	1	Class B	462
0.0341126	µm^3	Surface	1	Class B	466
0.078862	µm^3	Surface	1	Class B	467
0.0381471	µm^3	Surface	1	Class B	468
0.0691421	µm^3	Surface	1	Class B	470
0.0816127	µm^3	Surface	1	Class B	472
0.0410817	µm^3	Surface	1	Class B	474
0.0548367	µm^3	Surface	1	Class B	479
0.0234752	µm^3	Surface	1	Class B	483
0.015589	µm^3	Surface	1	Class B	484
0.0267765	µm^3	Surface	1	Class B	485
0.0136633	µm^3	Surface	1	Class B	487
0.106005	µm^3	Surface	1	Class B	491
0.011921	µm^3	Surface	1	Class B	493
0.0213661	µm^3	Surface	1	Class B	495
0.011921	µm^3	Surface	1	Class B	496
0.0163227	µm^3	Surface	1	Class B	498
0.0990363	µm^3	Surface	1	Class B	499
0.0519023	µm^3	Surface	1	Class B	500
0.0129297	µm^3	Surface	1	Class B	502
0.0567625	µm^3	Surface	1	Class B	504
0.199173	µm^3	Surface	1	Class B	505
0.0154974	µm^3	Surface	1	Class B	509
0.0179732	µm^3	Surface	1	Class B	511
0.0829887	µm^3	Surface	1	Class B	512
0.128197	µm^3	Surface	1	Class B	514
0.106923	µm^3	Surface	1	Class B	516
0.0196239	µm^3	Surface	1	Class B	520
0.0264097	µm^3	Surface	1	Class B	522
0.0463086	µm^3	Surface	1	Class B	523
0.0661158	µm^3	Surface	1	Class B	527
0.0257678	µm^3	Surface	1	Class B	531
0.0570376	µm^3	Surface	1	Class B	533
0.0475924	µm^3	Surface	1	Class B	536
0.0242088	µm^3	Surface	1	Class B	537
0.0541031	µm^3	Surface	1	Class B	538
0.0587798	µm^3	Surface	1	Class B	539
0.0524525	µm^3	Surface	1	Class B	548
0.102796	µm^3	Surface	1	Class B	549
0.0267765	µm^3	Surface	1	Class B	550
0.0234753	µm^3	Surface	1	Class B	551
0.113983	µm^3	Surface	1	Class B	554
0.0128381	µm^3	Surface	1	Class B	555
0.0196239	µm^3	Surface	1	Class B	557
0.0875737	µm^3	Surface	1	Class B	559
0.0102704	µm^3	Surface	1	Class B	560
0.0160476	µm^3	Surface	1	Class B	561
0.0273266	µm^3	Surface	1	Class B	562
0.0185235	µm^3	Surface	1	Class B	567
0.0425137	µm^3	Surface	1	Class B	569
0.0379773	µm^3	Surface	1	Class B	570
0.115725	µm^3	Surface	1	Class B	571
0.017423	µm^3	Surface	1	Class B	572
0.0443828	µm^3	Surface	1	Class B	576
0.038514	µm^3	Surface	1	Class B	577
0.0965601	µm^3	Surface	1	Class B	578
0.0258594	µm^3	Surface	1	Class B	579
0.0181566	µm^3	Surface	1	Class B	583
0.0452999	µm^3	Surface	1	Class B	584
0.0338374	µm^3	Surface	1	Class B	585
0.0124713	µm^3	Surface	1	Class B	587
0.0868399	µm^3	Surface	1	Class B	589
2.81409	µm^3	Surface	1	Class B	594
0.0281519	µm^3	Surface	1	Class B	596
0.0161392	µm^3	Surface	1	Class B	602
0.0237503	µm^3	Surface	1	Class B	608
0.011921	µm^3	Surface	1	Class B	612
0.130489	µm^3	Surface	1	Class B	613
0.0342043	µm^3	Surface	1	Class B	615
0.0616225	µm^3	Surface	1	Class B	620
0.0937172	µm^3	Surface	1	Class B	621
0.03668	µm^3	Surface	1	Class B	622
0.0704256	µm^3	Surface	1	Class B	624
0.119302	µm^3	Surface	1	Class B	625
0.033929	µm^3	Surface	1	Class B	627
0.033929	µm^3	Surface	1	Class B	630
0.0337456	µm^3	Surface	1	Class B	631
0.0107289	µm^3	Surface	1	Class B	637
0.31068	µm^3	Surface	1	Class B	639
0.434384	µm^3	Surface	1	Class B	644
0.0360381	µm^3	Surface	1	Class B	645
0.114809	µm^3	Surface	1	Class B	646
0.0594216	µm^3	Surface	1	Class B	650
0.0618058	µm^3	Surface	1	Class B	651
0.294266	µm^3	Surface	1	Class B	652
0.0163226	µm^3	Surface	1	Class B	653
0.011921	µm^3	Surface	1	Class B	656
0.0270516	µm^3	Surface	1	Class B	657
0.37808	µm^3	Surface	1	Class B	658
3.94806	µm^3	Surface	1	Class B	663
0.0383306	µm^3	Surface	1	Class B	670
0.0681332	µm^3	Surface	1	Class B	678
0.0109124	µm^3	Surface	1	Class B	679
0.0105456	µm^3	Surface	1	Class B	680
0.0117376	µm^3	Surface	1	Class B	681
0.0718012	µm^3	Surface	1	Class B	682
0.0596969	µm^3	Surface	1	Class B	683
5.01599	µm^3	Surface	1	Class B	684
0.0546533	µm^3	Surface	1	Class B	686
0.0663908	µm^3	Surface	1	Class B	687
0.0579544	µm^3	Surface	1	Class B	690
0.0152222	µm^3	Surface	1	Class B	697
0.0552035	µm^3	Surface	1	Class B	699
0.0355798	µm^3	Surface	1	Class B	701
0.0244839	µm^3	Surface	1	Class B	702
0.011921	µm^3	Surface	1	Class B	703
0.0113708	µm^3	Surface	1	Class B	704
0.0362215	µm^3	Surface	1	Class B	709
0.101787	µm^3	Surface	1	Class B	711
0.0274183	µm^3	Surface	1	Class B	712
0.0716178	µm^3	Surface	1	Class B	715
0.0711594	µm^3	Surface	1	Class B	717
0.0170562	µm^3	Surface	1	Class B	719
0.0449332	µm^3	Surface	1	Class B	723
0.011921	µm^3	Surface	1	Class B	724
0.0420903	µm^3	Surface	1	Class B	726
0.0499766	µm^3	Surface	1	Class B	729
0.049243	µm^3	Surface	1	Class B	731
0.0102704	µm^3	Surface	1	Class B	735
0.0126546	µm^3	Surface	1	Class B	736
0.010729	µm^3	Surface	1	Class B	739
0.0164143	µm^3	Surface	1	Class B	740
0.0240255	µm^3	Surface	1	Class B	743
0.0325535	µm^3	Surface	1	Class B	744
0.147546	µm^3	Surface	1	Class B	747
0.226958	µm^3	Surface	1	Class B	750
0.0243922	µm^3	Surface	1	Class B	751
0.0249424	µm^3	Surface	1	Class B	753
0.0187986	µm^3	Surface	1	Class B	754
0.115634	µm^3	Surface	1	Class B	755
0.0915168	µm^3	Surface	1	Class B	759
0.0255843	µm^3	Surface	1	Class B	762
0.137275	µm^3	Surface	1	Class B	766
0.108481	µm^3	Surface	1	Class B	770
0.229434	µm^3	Surface	1	Class B	772
0.0124712	µm^3	Surface	1	Class B	774
0.0159558	µm^3	Surface	1	Class B	775
0.0157724	µm^3	Surface	1	Class B	776
0.108664	µm^3	Surface	1	Class B	779
0.0415402	µm^3	Surface	1	Class B	780
0.229342	µm^3	Surface	1	Class B	781
0.02751	µm^3	Surface	1	Class B	782
0.0118293	µm^3	Surface	1	Class B	785
0.350295	µm^3	Surface	1	Class B	788
0.0600638	µm^3	Surface	1	Class B	789
0.139659	µm^3	Surface	1	Class A	794
0.0960101	µm^3	Surface	1	Class B	799
0.0443829	µm^3	Surface	1	Class B	800
0.0184317	µm^3	Surface	1	Class B	801
0.0658407	µm^3	Surface	1	Class B	802
0.0135716	µm^3	Surface	1	Class B	807
0.0133882	µm^3	Surface	1	Class B	810
0.0102704	µm^3	Surface	1	Class B	816
0.0555705	µm^3	Surface	1	Class B	817
0.0342041	µm^3	Surface	1	Class B	818
0.0218246	µm^3	Surface	1	Class B	819
0.0135716	µm^3	Surface	1	Class B	820
0.0130215	µm^3	Surface	1	Class A	821
0.0216411	µm^3	Surface	1	Class B	823
0.0555701	µm^3	Surface	1	Class A	824
0.0297108	µm^3	Surface	1	Class A	825
0.031178	µm^3	Surface	1	Class B	827
0.111415	µm^3	Surface	1	Class A	830
0.0916084	µm^3	Surface	1	Class B	833
0.0287022	µm^3	Surface	1	Class B	837
0.140117	µm^3	Surface	1	Class A	838
0.159192	µm^3	Surface	1	Class A	839
0.0195321	µm^3	Surface	1	Class B	842
0.0297108	µm^3	Surface	1	Class B	846
0.0250341	µm^3	Surface	1	Class B	849
0.0765696	µm^3	Surface	1	Class B	850
0.03182	µm^3	Surface	1	Class B	851
0.0917917	µm^3	Surface	1	Class B	852
0.0962853	µm^3	Surface	1	Class A	856
0.0153139	µm^3	Surface	1	Class A	859
0.382848	µm^3	Surface	1	Class B	860
0.0102704	µm^3	Surface	1	Class B	863
0.049151	µm^3	Surface	1	Class B	864
7.63155	µm^3	Surface	1	Class B	865
0.0454833	µm^3	Surface	1	Class B	868
0.0231085	µm^3	Surface	1	Class B	870
0.0515356	µm^3	Surface	1	Class B	871
0.1381	µm^3	Surface	1	Class A	872
0.0142135	µm^3	Surface	1	Class B	873
0.0225582	µm^3	Surface	1	Class B	874
0.0766613	µm^3	Surface	1	Class B	875
0.026043	µm^3	Surface	1	Class A	876
4.12669	µm^3	Surface	1	Class B	878
0.0937175	µm^3	Surface	1	Class A	884
0.0237503	µm^3	Surface	1	Class A	885
0.0348461	µm^3	Surface	1	Class B	886
0.0179732	µm^3	Surface	1	Class B	887
0.273266	µm^3	Surface	1	Class A	888
0.0124713	µm^3	Surface	1	Class B	889
0.181841	µm^3	Surface	1	Class A	890
0.120586	µm^3	Surface	1	Class B	891
0.0508934	µm^3	Surface	1	Class B	892
0.195138	µm^3	Surface	1	Class A	893
0.0618058	µm^3	Surface	1	Class B	894
0.0354879	µm^3	Surface	1	Class B	899
0.011921	µm^3	Surface	1	Class B	900
0.0987609	µm^3	Surface	1	Class A	901
0.0190736	µm^3	Surface	1	Class B	903
0.0102704	µm^3	Surface	1	Class B	904
0.0506185	µm^3	Surface	1	Class B	907
0.0157724	µm^3	Surface	1	Class B	909
0.0848226	µm^3	Surface	1	Class A	910
0.0157724	µm^3	Surface	1	Class B	911
0.207334	µm^3	Surface	1	Class B	912
0.0291605	µm^3	Surface	1	Class B	913
0.025676	µm^3	Surface	1	Class B	917
0.0280603	µm^3	Surface	1	Class B	918
0.141218	µm^3	Surface	1	Class B	919
0.149471	µm^3	Surface	1	Class B	920
0.017423	µm^3	Surface	1	Class B	922
0.0630897	µm^3	Surface	1	Class A	924
0.199631	µm^3	Surface	1	Class A	926
0.0256761	µm^3	Surface	1	Class A	929
0.0817965	µm^3	Surface	1	Class B	930
0.0445663	µm^3	Surface	1	Class B	931
0.0596052	µm^3	Surface	1	Class B	933
0.0317282	µm^3	Surface	1	Class B	934
0.0175147	µm^3	Surface	1	Class A	938
0.0737269	µm^3	Surface	1	Class B	940
0.0227417	µm^3	Surface	1	Class B	941
0.0306279	µm^3	Surface	1	Class A	942
0.025676	µm^3	Surface	1	Class B	945
0.0432824	µm^3	Surface	1	Class A	947
0.0198072	µm^3	Surface	1	Class B	950
0.0282436	µm^3	Surface	1	Class B	955
0.0255843	µm^3	Surface	1	Class B	956
0.0156808	µm^3	Surface	1	Class A	957
0.0397062	µm^3	Surface	1	Class B	964
0.0158641	µm^3	Surface	1	Class B	968
0.136266	µm^3	Surface	1	Class B	969
0.0215495	µm^3	Surface	1	Class A	974
0.0285187	µm^3	Surface	1	Class B	977
0.0747355	µm^3	Surface	1	Class B	978
0.0190737	µm^3	Surface	1	Class A	980
1.21833	µm^3	Surface	1	Class A	981
0.0607055	µm^3	Surface	1	Class B	984
0.185143	µm^3	Surface	1	Class B	985
0.0508018	µm^3	Surface	1	Class B	986
0.013755	µm^3	Surface	1	Class B	988
0.0731767	µm^3	Surface	1	Class A	989
0.0835388	µm^3	Surface	1	Class B	990
0.0144886	µm^3	Surface	1	Class B	991
0.0102704	µm^3	Surface	1	Class B	997
0.0456666	µm^3	Surface	1	Class B	999
0.0827133	µm^3	Surface	1	Class B	1000
0.0910582	µm^3	Surface	1	Class A	1001
0.0116459	µm^3	Surface	1	Class A	1002
0.0117376	µm^3	Surface	1	Class A	1003
0.0157724	µm^3	Surface	1	Class B	1004
0.1149	µm^3	Surface	1	Class B	1006
0.0369552	µm^3	Surface	1	Class A	1008
0.0141218	µm^3	Surface	1	Class B	1009
0.0185235	µm^3	Surface	1	Class A	1010
0.0124713	µm^3	Surface	1	Class B	1012
0.0211828	µm^3	Surface	1	Class B	1014
0.359189	µm^3	Surface	1	Class A	1018
0.0234752	µm^3	Surface	1	Class B	1019
0.0141218	µm^3	Surface	1	Class B	1021
0.0102705	µm^3	Surface	1	Class B	1022
0.0102704	µm^3	Surface	1	Class B	1023
0.045575	µm^3	Surface	1	Class B	1025
0.198623	µm^3	Surface	1	Class A	1026
0.0124712	µm^3	Surface	1	Class B	1028
0.0388808	µm^3	Surface	1	Class B	1035
0.0118293	µm^3	Surface	1	Class A	1036
0.128564	µm^3	Surface	1	Class A	1039
0.111599	µm^3	Surface	1	Class B	1045
0.0102704	µm^3	Surface	1	Class B	1046
0.0709758	µm^3	Surface	1	Class A	1048
0.0405313	µm^3	Surface	1	Class B	1050
0.0285187	µm^3	Surface	1	Class B	1053
0.0141218	µm^3	Surface	1	Class B	1054
0.0482343	µm^3	Surface	1	Class B	1060
0.0111874	µm^3	Surface	1	Class B	1061
0.0196238	µm^3	Surface	1	Class A	1062
0.0536446	µm^3	Surface	1	Class A	1063
1.00164	µm^3	Surface	1	Class A	1069
0.170837	µm^3	Surface	1	Class B	1070
0.170746	µm^3	Surface	1	Class B	1072
0.014672	µm^3	Surface	1	Class B	1074
0.102062	µm^3	Surface	1	Class B	1075
0.0778533	µm^3	Surface	1	Class A	1076
0.0858313	µm^3	Surface	1	Class A	1077
0.0157724	µm^3	Surface	1	Class A	1090
0.0143052	µm^3	Surface	1	Class B	1092
0.0176981	µm^3	Surface	1	Class A	1093
0.0354879	µm^3	Surface	1	Class A	1094
0.430165	µm^3	Surface	1	Class A	1095
0.0498848	µm^3	Surface	1	Class B	1096
0.0270515	µm^3	Surface	1	Class A	1097
0.0387891	µm^3	Surface	1	Class B	1100
0.153414	µm^3	Surface	1	Class B	1102
0.107564	µm^3	Surface	1	Class B	1105
0.0767528	µm^3	Surface	1	Class A	1106
0.0218246	µm^3	Surface	1	Class B	1108
0.0551117	µm^3	Surface	1	Class B	1111
0.0420903	µm^3	Surface	1	Class B	1114
0.0497932	µm^3	Surface	1	Class A	1119
0.0173314	µm^3	Surface	1	Class A	1121
0.137367	µm^3	Surface	1	Class B	1122
0.0568541	µm^3	Surface	1	Class B	1124
0.0181566	µm^3	Surface	1	Class A	1125
0.133974	µm^3	Surface	1	Class A	1126
0.0356713	µm^3	Surface	1	Class A	1131
0.0135717	µm^3	Surface	1	Class A	1132
0.0537362	µm^3	Surface	1	Class A	1135
0.0197155	µm^3	Surface	1	Class A	1138
0.07767	µm^3	Surface	1	Class A	1141
0.436767	µm^3	Surface	1	Class A	1142
0.0541947	µm^3	Surface	1	Class A	1143
0.372211	µm^3	Surface	1	Class A	1146
0.110866	µm^3	Surface	1	Class A	1147
0.0735437	µm^3	Surface	1	Class A	1148
0.183767	µm^3	Surface	1	Class B	1149
0.041907	µm^3	Surface	1	Class B	1150
0.0314533	µm^3	Surface	1	Class A	1151
0.0365883	µm^3	Surface	1	Class A	1155
1.64152	µm^3	Surface	1	Class A	1157
0.0140301	µm^3	Surface	1	Class A	1159
0.149563	µm^3	Surface	1	Class B	1161
0.442362	µm^3	Surface	1	Class A	1162
0.310038	µm^3	Surface	1	Class A	1163
0.0164143	µm^3	Surface	1	Class A	1171
0.015589	µm^3	Surface	1	Class A	1172
0.0850978	µm^3	Surface	1	Class A	1177
0.0185234	µm^3	Surface	1	Class A	1178
0.480234	µm^3	Surface	1	Class A	1179
0.0216412	µm^3	Surface	1	Class A	1180
0.0343875	µm^3	Surface	1	Class A	1181
0.31013	µm^3	Surface	1	Class A	1183
2.30626	µm^3	Surface	1	Class A	1184
0.0377804	µm^3	Surface	1	Class A	1188
0.346718	µm^3	Surface	1	Class A	1192
0.318841	µm^3	Surface	1	Class A	1194
0.118935	µm^3	Surface	1	Class A	1196
0.0470421	µm^3	Surface	1	Class A	1198
0.0294357	µm^3	Surface	1	Class A	1200
0.0374136	µm^3	Surface	1	Class A	1206
0.36139	µm^3	Surface	1	Class A	1208
0.0542865	µm^3	Surface	1	Class A	1210
0.0327368	µm^3	Surface	1	Class A	1211
0.518472	µm^3	Surface	1	Class A	1213
0.0873899	µm^3	Surface	1	Class A	1214
0.0204491	µm^3	Surface	1	Class A	1217
0.84199	µm^3	Surface	1	Class A	1218
0.0687751	µm^3	Surface	1	Class A	1219
0.0218246	µm^3	Surface	1	Class A	1221
0.0422738	µm^3	Surface	1	Class A	1223
0.0629063	µm^3	Surface	1	Class A	1226
0.0114625	µm^3	Surface	1	Class A	1233
0.0773948	µm^3	Surface	1	Class A	1237
0.387708	µm^3	Surface	1	Class A	1238
0.0588715	µm^3	Surface	1	Class A	1242
0.0204491	µm^3	Surface	1	Class A	1244
0.0153139	µm^3	Surface	1	Class A	1247
0.0156807	µm^3	Surface	1	Class A	1253
0.0273267	µm^3	Surface	1	Class A	1257
0.045575	µm^3	Surface	1	Class A	1258
0.143419	µm^3	Surface	1	Class A	1261
0.0912416	µm^3	Surface	1	Class A	1263
0.173313	µm^3	Surface	1	Class A	1264
0.247957	µm^3	Surface	1	Class A	1267
0.472806	µm^3	Surface	1	Class A	1268
0.34195	µm^3	Surface	1	Class A	1271
0.544148	µm^3	Surface	1	Class A	1274
0.0531862	µm^3	Surface	1	Class A	1275
0.0689585	µm^3	Surface	1	Class A	1277
0.131131	µm^3	Surface	1	Class A	1279
1.518	µm^3	Surface	1	Class A	1285
0.19743	µm^3	Surface	1	Class A	1286
0.0133882	µm^3	Surface	1	Class A	1288
0.386516	µm^3	Surface	1	Class A	1289
0.0124712	µm^3	Surface	1	Class A	1291
0.103043	µm^3	Surface	1	Class A	1294
0.417511	µm^3	Surface	1	Class A	1296
0.0107289	µm^3	Surface	1	Class A	1299
0.344517	µm^3	Surface	1	Class A	1300
0.0860148	µm^3	Surface	1	Class A	1303
0.0135717	µm^3	Surface	1	Class A	1304
0.0801458	µm^3	Surface	1	Class A	1307
0.0888573	µm^3	Surface	1	Class A	1314
1.16863	µm^3	Surface	1	Class A	1317
0.0142135	µm^3	Surface	1	Class A	1318
0.0288856	µm^3	Surface	1	Class A	1319
0.130306	µm^3	Surface	1	Class A	1324
0.292431	µm^3	Surface	1	Class A	1325
0.101053	µm^3	Surface	1	Class A	1326
0.135533	µm^3	Surface	1	Class A	1328
0.0487845	µm^3	Surface	1	Class A	1336
0.0393393	µm^3	Surface	1	Class A	1337
0.0142135	µm^3	Surface	1	Class A	1339
0.0285188	µm^3	Surface	1	Class A	1340
0.273634	µm^3	Surface	1	Class A	1344
0.0323701	µm^3	Surface	1	Class A	1345
0.121319	µm^3	Surface	1	Class A	1346
0.0219163	µm^3	Surface	1	Class A	1347
0.0124712	µm^3	Surface	1	Class A	1348
0.412833	µm^3	Surface	1	Class A	1349
0.0569458	µm^3	Surface	1	Class A	1351
0.322601	µm^3	Surface	1	Class A	1352
0.0164144	µm^3	Surface	1	Class A	1356
0.0955516	µm^3	Surface	1	Class A	1357
0.128655	µm^3	Surface	1	Class A	1360
0.192387	µm^3	Surface	1	Class A	1365
0.0151306	µm^3	Surface	1	Class A	1368
0.0139384	µm^3	Surface	1	Class A	1369
0.0172396	µm^3	Surface	1	Class A	1371
0.018982	µm^3	Surface	1	Class A	1372
0.0224665	µm^3	Surface	1	Class A	1375
0.144978	µm^3	Surface	1	Class A	1377
0.0512604	µm^3	Surface	1	Class A	1379
0.126179	µm^3	Surface	1	Class A	1380
0.0627228	µm^3	Surface	1	Class A	1382
0.104172	µm^3	Surface	1	Class A	1384
0.134983	µm^3	Surface	1	Class A	1385
0.0300776	µm^3	Surface	1	Class A	1386
0.71251	µm^3	Surface	1	Class A	1387
9.61615	µm^3	Surface	1	Class A	1388
0.342408	µm^3	Surface	1	Class A	1390
1.21218	µm^3	Surface	1	Class A	1391
0.112241	µm^3	Surface	1	Class A	1392
0.181199	µm^3	Surface	1	Class A	1395
3.64278	µm^3	Surface	1	Class A	1397
0.279135	µm^3	Surface	1	Class A	1398
0.0850977	µm^3	Surface	1	Class A	1399
0.157632	µm^3	Surface	1	Class A	1401
0.081338	µm^3	Surface	1	Class A	1407
0.109582	µm^3	Surface	1	Class A	1409
0.066666	µm^3	Surface	1	Class A	1411
0.0665744	µm^3	Surface	1	Class A	1412
0.0692336	µm^3	Surface	1	Class A	1414
0.0316364	µm^3	Surface	1	Class A	1415
0.0656573	µm^3	Surface	1	Class A	1417
0.085648	µm^3	Surface	1	Class A	1418
0.0159558	µm^3	Surface	1	Class A	1420
0.0472256	µm^3	Surface	1	Class A	1422
0.517189	µm^3	Surface	1	Class A	1424
0.0107289	µm^3	Surface	1	Class A	1425
0.0299859	µm^3	Surface	1	Class A	1428
0.686927	µm^3	Surface	1	Class A	1429
0.125813	µm^3	Surface	1	Class A	1434
0.195046	µm^3	Surface	1	Class A	1435
0.0166894	µm^3	Surface	1	Class A	1436
0.199723	µm^3	Surface	1	Class A	1438
0.213295	µm^3	Surface	1	Class A	1439
0.119393	µm^3	Surface	1	Class A	1442
0.120402	µm^3	Surface	1	Class A	1443
0.153139	µm^3	Surface	1	Class A	1444
0.190003	µm^3	Surface	1	Class A	1445
0.0317282	µm^3	Surface	1	Class A	1446
0.0108206	µm^3	Surface	1	Class A	1447
0.142135	µm^3	Surface	1	Class A	1448
0.345984	µm^3	Surface	1	Class A	1450
0.013755	µm^3	Surface	1	Class A	1451
0.11866	µm^3	Surface	1	Class A	1452
0.0300776	µm^3	Surface	1	Class A	1453
0.0469506	µm^3	Surface	1	Class A	1454
0.101145	µm^3	Surface	1	Class A	1457
0.127647	µm^3	Surface	1	Class A	1458
0.118385	µm^3	Surface	1	Class A	1462
0.0259511	µm^3	Surface	1	Class A	1463
0.12728	µm^3	Surface	1	Class A	1464
0.148921	µm^3	Surface	1	Class A	1467
0.0182483	µm^3	Surface	1	Class A	1469
0.221914	µm^3	Surface	1	Class A	1470
2.28361	µm^3	Surface	1	Class A	1471
0.0820715	µm^3	Surface	1	Class A	1472
0.0307196	µm^3	Surface	1	Class A	1473
0.402105	µm^3	Surface	1	Class A	1474
0.0710676	µm^3	Surface	1	Class A	1475
0.0102704	µm^3	Surface	1	Class A	1476
0.0117376	µm^3	Surface	1	Class A	1477
0.0107289	µm^3	Surface	1	Class A	1478
0.212744	µm^3	Surface	1	Class A	1480
0.0735435	µm^3	Surface	1	Class A	1482
0.0180649	µm^3	Surface	1	Class A	1483
0.11921	µm^3	Surface	1	Class A	1484
0.513979	µm^3	Surface	1	Class A	1487
0.0684082	µm^3	Surface	1	Class A	1488
0.117468	µm^3	Surface	1	Class A	1492
0.130306	µm^3	Surface	1	Class A	1493
0.0299859	µm^3	Surface	1	Class A	1494
0.0120127	µm^3	Surface	1	Class A	1496
0.101512	µm^3	Surface	1	Class A	1497
0.128472	µm^3	Surface	1	Class A	1502
0.254101	µm^3	Surface	1	Class A	1503
0.0331954	µm^3	Surface	1	Class A	1505
0.0345709	µm^3	Surface	1	Class A	1507
0.0117376	µm^3	Surface	1	Class A	1508
0.07767	µm^3	Surface	1	Class A	1509
0.012838	µm^3	Surface	1	Class A	1512
0.0564873	µm^3	Surface	1	Class A	1516
0.0710676	µm^3	Surface	1	Class A	1517
0.153598	µm^3	Surface	1	Class A	1518
0.0441077	µm^3	Surface	1	Class A	1519
0.0198989	µm^3	Surface	1	Class A	1520
0.0103621	µm^3	Surface	1	Class A	1522
0.0711593	µm^3	Surface	1	Class A	1524
0.0235669	µm^3	Surface	1	Class A	1530
0.185693	µm^3	Surface	1	Class A	1531
0.0226499	µm^3	Surface	1	Class A	1532
0.141035	µm^3	Surface	1	Class A	1533
0.0181566	µm^3	Surface	1	Class A	1534
0.024759	µm^3	Surface	1	Class A	1535
0.0731767	µm^3	Surface	1	Class A	1536
0.010087	µm^3	Surface	1	Class A	1537
0.192845	µm^3	Surface	1	Class A	1538
0.049518	µm^3	Surface	1	Class A	1539
0.0507101	µm^3	Surface	1	Class A	1540
0.053186	µm^3	Surface	1	Class A	1541
0.191653	µm^3	Surface	1	Class A	1543
0.0168728	µm^3	Surface	1	Class A	1544
0.446304	µm^3	Surface	1	Class A	1546
0.0596969	µm^3	Surface	1	Class A	1547
0.0468587	µm^3	Surface	1	Class A	1551
0.0625395	µm^3	Surface	1	Class A	1553
0.0850059	µm^3	Surface	1	Class A	1555
0.0826218	µm^3	Surface	1	Class A	1556
0.0408065	µm^3	Surface	1	Class A	1557
0.095093	µm^3	Surface	1	Class A	1558
0.0203574	µm^3	Surface	1	Class A	1559
0.223565	µm^3	Surface	1	Class A	1560
0.0842725	µm^3	Surface	1	Class A	1561
0.355521	µm^3	Surface	1	Class A	1563
0.0347543	µm^3	Surface	1	Class A	1564
0.0605221	µm^3	Surface	1	Class A	1567
0.0385141	µm^3	Surface	1	Class A	1570
0.136816	µm^3	Surface	1	Class A	1571
0.597609	µm^3	Surface	1	Class A	1573
0.0172396	µm^3	Surface	1	Class A	1574
0.0740936	µm^3	Surface	1	Class A	1575
0.0644652	µm^3	Surface	1	Class A	1576
0.0310863	µm^3	Surface	1	Class A	1577
0.104446	µm^3	Surface	1	Class A	1578
0.232185	µm^3	Surface	1	Class A	1582
0.0683165	µm^3	Surface	1	Class A	1583
0.0184317	µm^3	Surface	1	Class A	1584
0.169829	µm^3	Surface	1	Class A	1586
0.0723513	µm^3	Surface	1	Class A	1587
0.90673	µm^3	Surface	1	Class A	1591
0.0181566	µm^3	Surface	1	Class A	1594
0.0487844	µm^3	Surface	1	Class A	1595
0.245756	µm^3	Surface	1	Class A	1596
0.0913333	µm^3	Surface	1	Class A	1597
0.0217329	µm^3	Surface	1	Class A	1598
0.104997	µm^3	Surface	1	Class A	1599
0.284362	µm^3	Surface	1	Class A	1600
0.0136633	µm^3	Surface	1	Class A	1601
0.0460334	µm^3	Surface	1	Class A	1602
0.392109	µm^3	Surface	1	Class A	1603
0.0127463	µm^3	Surface	1	Class A	1604
0.108023	µm^3	Surface	1	Class A	1605
0.0298943	µm^3	Surface	1	Class A	1606
0.0377805	µm^3	Surface	1	Class A	1607
0.0218394	µm^3	Surface	1	Class B	1611
1.10625	µm^3	Surface	1	Class B	1622
1.47233	µm^3	Surface	1	Class B	1623
2.21211	µm^3	Surface	1	Class B	1626
0.494744	µm^3	Surface	1	Class B	1628
3.64235	µm^3	Surface	1	Class B	1634
1.24204	µm^3	Surface	1	Class B	1640
