# Supplementary material for: Programmable artificial RNA condensates in mammalian cells
Source: Nat Nanotechnol. 2026 Apr 29;21(6):821–30. doi: 10.1038/s41565-026-02164-7 (PMC13293865; doi:10.1038/s41565-026-02164-7)
Supplement: Supplementary file 5 — Condensate volume and number quantification, as well as CCDFs, shown in Fig. 3. [file 41565_2026_2164_MOESM5_ESM.zip › Source Data Fig. 3/Condensate volume and number (Figure 3)/Condensate volume/10nt 5A Broccoli/outside/20250502_10ntABr_NucDFHBI40uM_20-40_sample3_3_3_outside.xls]

## Sheet: Detailed
Detailed
Volume	Unit	Category	Time	Outside	ID
0.0363133	µm^3	Surface	1	Class A	0
0.0274183	µm^3	Surface	1	Class A	1
0.0950013	µm^3	Surface	1	Class A	7
0.011921	µm^3	Surface	1	Class A	10
0.187985	µm^3	Surface	1	Class A	12
0.0507102	µm^3	Surface	1	Class A	15
0.0198072	µm^3	Surface	1	Class A	20
0.0389725	µm^3	Surface	1	Class A	23
0.111324	µm^3	Surface	1	Class A	34
0.0227416	µm^3	Surface	1	Class A	35
0.0656573	µm^3	Surface	1	Class A	41
0.0387892	µm^3	Surface	1	Class A	44
0.0219163	µm^3	Surface	1	Class A	45
0.0198072	µm^3	Surface	1	Class A	46
0.0399812	µm^3	Surface	1	Class A	48
0.0682247	µm^3	Surface	1	Class A	49
0.215678	µm^3	Surface	1	Class A	51
0.209351	µm^3	Surface	1	Class A	53
0.0132048	µm^3	Surface	1	Class A	54
0.0916085	µm^3	Surface	1	Class A	55
0.0939009	µm^3	Surface	1	Class A	59
0.0787702	µm^3	Surface	1	Class A	61
0.0974773	µm^3	Surface	1	Class A	65
0.0809712	µm^3	Surface	1	Class A	70
0.043741	µm^3	Surface	1	Class A	76
0.0143969	µm^3	Surface	1	Class A	81
0.249974	µm^3	Surface	1	Class A	82
0.0696921	µm^3	Surface	1	Class A	84
0.0655655	µm^3	Surface	1	Class A	86
0.0314532	µm^3	Surface	1	Class A	87
0.431265	µm^3	Surface	1	Class A	88
0.0156807	µm^3	Surface	1	Class A	89
0.0157724	µm^3	Surface	1	Class A	92
0.289222	µm^3	Surface	1	Class A	93
0.0747356	µm^3	Surface	1	Class A	94
0.0687749	µm^3	Surface	1	Class A	96
0.122695	µm^3	Surface	1	Class A	97
0.0185234	µm^3	Surface	1	Class A	100
0.0240254	µm^3	Surface	1	Class A	101
0.010087	µm^3	Surface	1	Class A	102
0.0254927	µm^3	Surface	1	Class A	105
0.019899	µm^3	Surface	1	Class A	106
0.718929	µm^3	Surface	1	Class A	109
0.0118293	µm^3	Surface	1	Class A	111
0.398712	µm^3	Surface	1	Class A	114
0.011921	µm^3	Surface	1	Class A	120
0.0959183	µm^3	Surface	1	Class A	123
0.0103621	µm^3	Surface	1	Class A	124
0.109673	µm^3	Surface	1	Class A	128
0.0441077	µm^3	Surface	1	Class A	130
0.493805	µm^3	Surface	1	Class A	132
0.285187	µm^3	Surface	1	Class A	133
0.0209994	µm^3	Surface	1	Class A	134
0.0298025	µm^3	Surface	1	Class A	135
0.0285187	µm^3	Surface	1	Class A	136
