# Supplementary material for: Programmable artificial RNA condensates in mammalian cells
Source: Nat Nanotechnol. 2026 Apr 29;21(6):821–30. doi: 10.1038/s41565-026-02164-7 (PMC13293865; doi:10.1038/s41565-026-02164-7)
Supplement: Supplementary file 5 — Condensate volume and number quantification, as well as CCDFs, shown in Fig. 3. [file 41565_2026_2164_MOESM5_ESM.zip › Source Data Fig. 3/Condensate volume and number (Figure 3)/Condensate volume/10nt 5A Broccoli/outside.csv]

Cell	Class	Average volume
sample_outside	Class A	0.30185321745637633
sample_outside	Class A	0.22245457501849158
sample_outside	Class B	0.1068471717515162
sample_outside	Class C	0.32428921381121173
sample_outside	Class D	0.37109538599848746
sample_outside	Class A	0.26382754694002314
sample_outside	Class B	0.3372159335330746
sample_outside	Class C	0.08038728439635566
sample_outside	Class A	0.07560095607213368
sample_outside	Class A	0.1523634745112716
sample_outside	Class A	0.14945791017352825
sample_outside	Class A	0.1487862921106474
sample_outside	Class A	0.31839659019944166
sample_outside	Class B	0.4180873641744256
sample_outside	Class C	0.36318827973828266
sample_outside	Class A	0.21216445344463666
sample_outside	Class B	0.4065228539077859
sample_outside	Class C	0.2797681701005153
sample_outside	Class A	0.21125672274296114
sample_outside	Class A	0.12616273693408617
sample_outside	Class B	0.2724026626517827
sample_outside	Class A	0.41761859864725365
sample_outside	Class A	0.17889627149575793
sample_outside	Class B	0.6009215808702273
sample_outside	Class C	0.4050751717610134
sample_outside	Class A	0.12340787525110422
sample_outside	Class A	0.2915882326477251
sample_outside	Class B	0.20522765933225554
sample_outside	Class C	0.3505792240612209
sample_outside	Class A	0.1279218476896785
sample_outside	Class A	0.12719179111515072
sample_outside	Class B	0.21160617698107523
sample_outside	Class C	0.14540406915172935
sample_outside	Class A	0.19783432529211142
sample_outside	Class B	0.18348509803610413
sample_outside	Class A	0.21544204075985096
sample_outside	Class A	0.3986679079472392
sample_outside	Class B	0.49571095285073075
sample_outside	Class A	0.14741833067601523
sample_outside	Class A	0.3010968986317442
sample_outside	Class B	0.1797849951912404
sample_outside	Class A	0.33669567650317084
sample_outside	Class B	0.5254544184626594
sample_outside	Class A	0.09603194067211346
sample_outside	Class A	0.12183471576973476
sample_outside	Class A	0.20033855563251685
sample_outside	Class B	0.1452535780586509
sample_outside	Class B	0.6732282489538193
sample_outside	Class A	0.10160532725805586
