# Supplementary material for: Programmable artificial RNA condensates in mammalian cells
Source: Nat Nanotechnol. 2026 Apr 29;21(6):821–30. doi: 10.1038/s41565-026-02164-7 (PMC13293865; doi:10.1038/s41565-026-02164-7)
Supplement: Supplementary file 5 — Condensate volume and number quantification, as well as CCDFs, shown in Fig. 3. [file 41565_2026_2164_MOESM5_ESM.zip › Source Data Fig. 3/Condensate volume and number (Figure 3)/Condensate volume/15nt 2A Broccoli/inside/20240525_jabr_2arm_40umdfhbi_sample1_1_1_inside.xls]

## Sheet: Detailed
Detailed
Volume	Unit	Category	Time	Set 1	ID
0.0483901	µm^3	Surface	1	Class A	1
3.61675	µm^3	Surface	1	Class A	2
0.588264	µm^3	Surface	1	Class A	3
0.0780047	µm^3	Surface	1	Class A	4
0.880455	µm^3	Surface	1	Class A	5
1.44847	µm^3	Surface	1	Class A	6
0.0483902	µm^3	Surface	1	Class B	7
0.107619	µm^3	Surface	1	Class B	8
4.67336	µm^3	Surface	1	Class A	9
0.30862	µm^3	Surface	1	Class A	10
5.57561	µm^3	Surface	1	Class A	11
0.977933	µm^3	Surface	1	Class B	12
0.284396	µm^3	Surface	1	Class A	13
0.166847	µm^3	Surface	1	Class B	15
0.107618	µm^3	Surface	1	Class A	16
0.31656	µm^3	Surface	1	Class A	17
2.54025	µm^3	Surface	1	Class A	19
1.73333	µm^3	Surface	1	Class A	20
0.259552	µm^3	Surface	1	Class B	21
0.934247	µm^3	Surface	1	Class B	22
3.13212	µm^3	Surface	1	Class A	23
0.450967	µm^3	Surface	1	Class B	24
2.07482	µm^3	Surface	1	Class B	25
1.46419	µm^3	Surface	1	Class B	26
0.266217	µm^3	Surface	1	Class B	28
0.328158	µm^3	Surface	1	Class A	29
0.925372	µm^3	Surface	1	Class B	30
1.76474	µm^3	Surface	1	Class A	36
0.137233	µm^3	Surface	1	Class B	37
0.5612	µm^3	Surface	1	Class B	38
0.969623	µm^3	Surface	1	Class A	40
3.71808	µm^3	Surface	1	Class A	41
0.378335	µm^3	Surface	1	Class B	42
1.83731	µm^3	Surface	1	Class A	43
0.59641	µm^3	Surface	1	Class B	44
0.0483902	µm^3	Surface	1	Class B	45
1.02507	µm^3	Surface	1	Class B	46
0.315894	µm^3	Surface	1	Class B	47
0.0483902	µm^3	Surface	1	Class B	48
0.256015	µm^3	Surface	1	Class B	49
1.02417	µm^3	Surface	1	Class B	50
0.256341	µm^3	Surface	1	Class B	51
0.886288	µm^3	Surface	1	Class B	52
1.07309	µm^3	Surface	1	Class A	53
4.70669	µm^3	Surface	1	Class A	55
0.202091	µm^3	Surface	1	Class A	56
