# Supplementary material for: Programmable artificial RNA condensates in mammalian cells
Source: Nat Nanotechnol. 2026 Apr 29;21(6):821–30. doi: 10.1038/s41565-026-02164-7 (PMC13293865; doi:10.1038/s41565-026-02164-7)
Supplement: Supplementary file 5 — Condensate volume and number quantification, as well as CCDFs, shown in Fig. 3. [file 41565_2026_2164_MOESM5_ESM.zip › Source Data Fig. 3/Condensate volume and number (Figure 3)/Condensate volume/15nt 2A Broccoli/inside/20240525_JABr_2arm_40uMDFHBI_Sample1_1_2_inside.xls]

## Sheet: Detailed
Detailed
Volume	Unit	Category	Time	Inside	ID
6.21118	µm^3	Surface	1	Class B	0
0.137233	µm^3	Surface	1	Class B	1
6.29172	µm^3	Surface	1	Class B	2
2.39503	µm^3	Surface	1	Class B	3
0.547149	µm^3	Surface	1	Class B	4
0.436167	µm^3	Surface	1	Class B	7
4.01334	µm^3	Surface	1	Class B	8
12.448	µm^3	Surface	1	Class B	9
15.1357	µm^3	Surface	1	Class B	10
0.766884	µm^3	Surface	1	Class B	11
8.47931	µm^3	Surface	1	Class B	12
0.741846	µm^3	Surface	1	Class B	13
0.185622	µm^3	Surface	1	Class B	14
1.70579	µm^3	Surface	1	Class B	15
4.72605	µm^3	Surface	1	Class B	20
0.999572	µm^3	Surface	1	Class B	21
0.362707	µm^3	Surface	1	Class B	22
5.58608	µm^3	Surface	1	Class B	23
1.28601	µm^3	Surface	1	Class B	24
0.422608	µm^3	Surface	1	Class B	26
2.56737	µm^3	Surface	1	Class B	28
2.47488	µm^3	Surface	1	Class B	29
1.29372	µm^3	Surface	1	Class B	30
0.271643	µm^3	Surface	1	Class B	32
0.925041	µm^3	Surface	1	Class B	34
0.0483901	µm^3	Surface	1	Class B	35
1.36983	µm^3	Surface	1	Class A	36
13.6267	µm^3	Surface	1	Class A	37
2.2238	µm^3	Surface	1	Class A	39
2.2934	µm^3	Surface	1	Class A	40
10.2475	µm^3	Surface	1	Class A	42
14.988	µm^3	Surface	1	Class A	44
0.107293	µm^3	Surface	1	Class A	47
0.0483903	µm^3	Surface	1	Class A	48
4.88971	µm^3	Surface	1	Class A	50
6.23728	µm^3	Surface	1	Class A	51
4.63775	µm^3	Surface	1	Class A	52
0.807549	µm^3	Surface	1	Class A	53
8.85377	µm^3	Surface	1	Class A	54
0.166847	µm^3	Surface	1	Class A	55
1.6996	µm^3	Surface	1	Class A	58
0.847529	µm^3	Surface	1	Class A	59
0.261611	µm^3	Surface	1	Class A	60
1.0666	µm^3	Surface	1	Class A	61
0.326096	µm^3	Surface	1	Class A	62
2.37307	µm^3	Surface	1	Class A	63
7.68507	µm^3	Surface	1	Class A	64
0.375448	µm^3	Surface	1	Class A	65
6.16354	µm^3	Surface	1	Class A	66
8.9231	µm^3	Surface	1	Class A	67
3.84082	µm^3	Surface	1	Class A	69
9.17647	µm^3	Surface	1	Class B	70
0.100506	µm^3	Surface	1		71
8.73968	µm^3	Surface	1	Class A	72
