# Supplementary material for: Programmable artificial RNA condensates in mammalian cells
Source: Nat Nanotechnol. 2026 Apr 29;21(6):821–30. doi: 10.1038/s41565-026-02164-7 (PMC13293865; doi:10.1038/s41565-026-02164-7)
Supplement: Supplementary file 5 — Condensate volume and number quantification, as well as CCDFs, shown in Fig. 3. [file 41565_2026_2164_MOESM5_ESM.zip › Source Data Fig. 3/Condensate volume and number (Figure 3)/Condensate volume/15nt 2A Broccoli/inside/20240525_JABr_2arm_40uMDFHBI_Sample1_1_3_inside.xls]

## Sheet: Detailed
Detailed
Volume	Unit	Category	Time	Inside	ID
3.91887	µm^3	Surface	1	Class A	1
0.0483904	µm^3	Surface	1	Class A	2
0.55411	µm^3	Surface	1	Class A	3
3.0598	µm^3	Surface	1	Class A	4
0.107618	µm^3	Surface	1	Class A	5
1.78292	µm^3	Surface	1	Class A	6
1.23127	µm^3	Surface	1	Class A	7
3.53088	µm^3	Surface	1	Class A	9
4.98939	µm^3	Surface	1	Class A	10
0.196461	µm^3	Surface	1	Class A	11
2.37496	µm^3	Surface	1	Class A	12
1.78367	µm^3	Surface	1	Class A	14
2.81615	µm^3	Surface	1	Class A	15
2.50274	µm^3	Surface	1	Class A	16
1.80696	µm^3	Surface	1	Class A	18
0.556428	µm^3	Surface	1	Class A	19
4.76221	µm^3	Surface	1	Class A	20
2.6664	µm^3	Surface	1	Class A	21
