# Supplementary material for: Programmable artificial RNA condensates in mammalian cells
Source: Nat Nanotechnol. 2026 Apr 29;21(6):821–30. doi: 10.1038/s41565-026-02164-7 (PMC13293865; doi:10.1038/s41565-026-02164-7)
Supplement: Supplementary file 5 — Condensate volume and number quantification, as well as CCDFs, shown in Fig. 3. [file 41565_2026_2164_MOESM5_ESM.zip › Source Data Fig. 3/Condensate volume and number (Figure 3)/Condensate volume/15nt 2A Broccoli/inside/20240525_JABr_2arm_40uMDFHBI_Sample1_1_4_inside.xls]

## Sheet: Detailed
Detailed
Volume	Unit	Category	Time	Set 1	ID
91.0723	µm^3	Surface	1	Class A	0
0.196462	µm^3	Surface	1	Class A	4
63.7054	µm^3	Surface	1	Class A	5
0.309237	µm^3	Surface	1	Class A	9
0.0483901	µm^3	Surface	1	Class A	11
11.109	µm^3	Surface	1	Class A	14
17.1073	µm^3	Surface	1	Class A	15
9.64349	µm^3	Surface	1	Class A	24
69.4161	µm^3	Surface	1	Class A	27
0.136907	µm^3	Surface	1	Class A	29
