# Supplementary material for: Programmable artificial RNA condensates in mammalian cells
Source: Nat Nanotechnol. 2026 Apr 29;21(6):821–30. doi: 10.1038/s41565-026-02164-7 (PMC13293865; doi:10.1038/s41565-026-02164-7)
Supplement: Supplementary file 5 — Condensate volume and number quantification, as well as CCDFs, shown in Fig. 3. [file 41565_2026_2164_MOESM5_ESM.zip › Source Data Fig. 3/Condensate volume and number (Figure 3)/Condensate volume/15nt 2A Broccoli/inside/20240525_JABr_2arm_40uMDFHBI_Sample1_1_5_inside.xls]

## Sheet: Detailed
Detailed
Volume	Unit	Category	Time	Set 1	ID
7.81998	µm^3	Surface	1	Class C	0
6.9965	µm^3	Surface	1	Class C	1
4.39769	µm^3	Surface	1	Class C	2
6.96632	µm^3	Surface	1	Class C	3
5.93422	µm^3	Surface	1	Class C	5
6.60067	µm^3	Surface	1	Class C	6
1.09671	µm^3	Surface	1	Class B	7
3.63809	µm^3	Surface	1	Class B	8
4.07768	µm^3	Surface	1	Class B	9
2.75996	µm^3	Surface	1	Class B	10
1.97052	µm^3	Surface	1	Class B	11
0.452289	µm^3	Surface	1	Class B	12
1.4214	µm^3	Surface	1	Class B	13
3.08111	µm^3	Surface	1	Class B	14
4.76556	µm^3	Surface	1	Class B	15
0.934152	µm^3	Surface	1	Class A	16
2.65782	µm^3	Surface	1	Class A	17
3.32368	µm^3	Surface	1	Class B	18
2.42663	µm^3	Surface	1	Class A	19
3.45458	µm^3	Surface	1	Class A	20
5.74366	µm^3	Surface	1	Class A	21
3.34978	µm^3	Surface	1	Class A	22
4.04849	µm^3	Surface	1	Class A	23
0.61376	µm^3	Surface	1	Class A	24
3.03885	µm^3	Surface	1	Class A	25
1.79981	µm^3	Surface	1	Class A	26
