# Supplementary material for: Programmable artificial RNA condensates in mammalian cells
Source: Nat Nanotechnol. 2026 Apr 29;21(6):821–30. doi: 10.1038/s41565-026-02164-7 (PMC13293865; doi:10.1038/s41565-026-02164-7)
Supplement: Supplementary file 5 — Condensate volume and number quantification, as well as CCDFs, shown in Fig. 3. [file 41565_2026_2164_MOESM5_ESM.zip › Source Data Fig. 3/Condensate volume and number (Figure 3)/Condensate volume/15nt 2A Broccoli/inside/20240525_JABr_2arm_40uMDFHBI_Sample1_1_6_inside.xls]

## Sheet: Detailed
Detailed
Volume	Unit	Category	Time	Set 1	ID
1.21459	µm^3	Surface	1	Class D	0
2.20653	µm^3	Surface	1	Class D	1
2.21095	µm^3	Surface	1	Class D	2
0.137234	µm^3	Surface	1	Class D	3
0.0674917	µm^3	Surface	1	Class D	4
0.137232	µm^3	Surface	1	Class D	6
3.72135	µm^3	Surface	1	Class D	9
5.51054	µm^3	Surface	1	Class D	10
0.374474	µm^3	Surface	1	Class D	11
3.72606	µm^3	Surface	1	Class D	12
7.06708	µm^3	Surface	1	Class D	13
5.23654	µm^3	Surface	1	Class D	14
2.88921	µm^3	Surface	1	Class D	17
3.06707	µm^3	Surface	1	Class D	20
9.17871	µm^3	Surface	1	Class D	22
0.436329	µm^3	Surface	1	Class D	23
1.15725	µm^3	Surface	1	Class D	26
1.00623	µm^3	Surface	1	Class D	27
3.92623	µm^3	Surface	1	Class D	28
11.5722	µm^3	Surface	1	Class D	30
1.79206	µm^3	Surface	1	Class D	32
1.14098	µm^3	Surface	1	Class D	37
1.95673	µm^3	Surface	1	Class D	38
2.86187	µm^3	Surface	1	Class D	40
2.43153	µm^3	Surface	1	Class D	44
0.861609	µm^3	Surface	1	Class D	47
11.5639	µm^3	Surface	1	Class D	49
2.30883	µm^3	Surface	1	Class D	51
14.4539	µm^3	Surface	1	Class D	52
0.370705	µm^3	Surface	1	Class C	53
0.780173	µm^3	Surface	1	Class C	54
0.533807	µm^3	Surface	1	Class C	56
0.393476	µm^3	Surface	1	Class B	57
6.77705	µm^3	Surface	1	Class C	58
0.838983	µm^3	Surface	1	Class C	59
0.0483902	µm^3	Surface	1	Class C	61
0.167172	µm^3	Surface	1	Class C	62
0.626821	µm^3	Surface	1	Class B	64
1.40865	µm^3	Surface	1	Class B	65
6.52441	µm^3	Surface	1	Class C	66
0.0776791	µm^3	Surface	1	Class C	68
5.37493	µm^3	Surface	1	Class C	71
8.96597	µm^3	Surface	1	Class C	72
0.236769	µm^3	Surface	1	Class C	73
0.790912	µm^3	Surface	1	Class C	85
1.2651	µm^3	Surface	1	Class C	87
1.69515	µm^3	Surface	1	Class B	89
1.33641	µm^3	Surface	1	Class B	90
7.81256	µm^3	Surface	1	Class B	91
0.318452	µm^3	Surface	1	Class C	92
8.62512	µm^3	Surface	1	Class C	93
1.25864	µm^3	Surface	1	Class C	94
2.7105	µm^3	Surface	1	Class C	96
0.917388	µm^3	Surface	1	Class B	102
7.81802	µm^3	Surface	1	Class A	103
4.68328	µm^3	Surface	1	Class A	108
0.107293	µm^3	Surface	1	Class A	110
0.653909	µm^3	Surface	1	Class A	113
3.38802	µm^3	Surface	1	Class A	114
0.316393	µm^3	Surface	1	Class A	117
1.44335	µm^3	Surface	1	Class A	119
1.087	µm^3	Surface	1	Class A	120
0.928171	µm^3	Surface	1	Class A	121
3.88851	µm^3	Surface	1	Class A	122
0.733477	µm^3	Surface	1	Class D	123
