# Supplementary material for: Programmable artificial RNA condensates in mammalian cells
Source: Nat Nanotechnol. 2026 Apr 29;21(6):821–30. doi: 10.1038/s41565-026-02164-7 (PMC13293865; doi:10.1038/s41565-026-02164-7)
Supplement: Supplementary file 5 — Condensate volume and number quantification, as well as CCDFs, shown in Fig. 3. [file 41565_2026_2164_MOESM5_ESM.zip › Source Data Fig. 3/Condensate volume and number (Figure 3)/Condensate volume/15nt 2A Broccoli/inside/20240525_JABr_2arm_40uMDFHBI_Sample1_1_7_inside.xls]

## Sheet: Detailed
Detailed
Volume	Unit	Category	Time	Inside	ID
2.9884	µm^3	Surface	1	Class B	0
2.55116	µm^3	Surface	1	Class B	1
0.507973	µm^3	Surface	1	Class B	2
0.206988	µm^3	Surface	1	Class B	3
1.58164	µm^3	Surface	1	Class B	4
2.50059	µm^3	Surface	1	Class B	5
5.18301	µm^3	Surface	1	Class B	6
2.94259	µm^3	Surface	1	Class B	7
