# Supplementary material for: Programmable artificial RNA condensates in mammalian cells
Source: Nat Nanotechnol. 2026 Apr 29;21(6):821–30. doi: 10.1038/s41565-026-02164-7 (PMC13293865; doi:10.1038/s41565-026-02164-7)
Supplement: Supplementary file 5 — Condensate volume and number quantification, as well as CCDFs, shown in Fig. 3. [file 41565_2026_2164_MOESM5_ESM.zip › Source Data Fig. 3/Condensate volume and number (Figure 3)/Condensate volume/15nt 2A Broccoli/inside/20240525_JABr_2arm_40uMDFHBI_Sample1_1_8_inside.xls]

## Sheet: Detailed
Detailed
Volume	Unit	Category	Time	Inside	ID
1.34256	µm^3	Surface	1	Class B	0
1.27685	µm^3	Surface	1	Class B	1
0.531593	µm^3	Surface	1	Class B	2
2.74444	µm^3	Surface	1	Class B	3
1.70296	µm^3	Surface	1	Class B	5
1.15891	µm^3	Surface	1	Class B	6
1.58615	µm^3	Surface	1	Class B	7
2.67014	µm^3	Surface	1	Class B	8
1.01453	µm^3	Surface	1	Class B	9
1.46177	µm^3	Surface	1	Class B	10
2.14202	µm^3	Surface	1	Class B	11
2.25696	µm^3	Surface	1	Class B	12
