# Supplementary material for: Programmable artificial RNA condensates in mammalian cells
Source: Nat Nanotechnol. 2026 Apr 29;21(6):821–30. doi: 10.1038/s41565-026-02164-7 (PMC13293865; doi:10.1038/s41565-026-02164-7)
Supplement: Supplementary file 5 — Condensate volume and number quantification, as well as CCDFs, shown in Fig. 3. [file 41565_2026_2164_MOESM5_ESM.zip › Source Data Fig. 3/Condensate volume and number (Figure 3)/Condensate volume/15nt 2A Broccoli/inside/20240525_JABr_2arm_40uMDFHBI_Sample1_1_9_inside.xls]

## Sheet: Detailed
Detailed
Volume	Unit	Category	Time	Inside	ID
0.946	µm^3	Surface	1	Class B	0
0.899535	µm^3	Surface	1	Class B	1
0.748997	µm^3	Surface	1	Class A	2
0.375448	µm^3	Surface	1	Class B	3
0.107619	µm^3	Surface	1	Class A	4
0.87148	µm^3	Surface	1	Class B	5
0.630621	µm^3	Surface	1	Class B	6
0.266709	µm^3	Surface	1	Class A	7
1.08817	µm^3	Surface	1	Class A	8
0.0191015	µm^3	Surface	1	Class A	9
1.39374	µm^3	Surface	1	Class B	10
0.716006	µm^3	Surface	1	Class A	11
1.17865	µm^3	Surface	1	Class B	12
0.345509	µm^3	Surface	1	Class B	13
1.24864	µm^3	Surface	1	Class B	14
1.88686	µm^3	Surface	1	Class A	15
0.534136	µm^3	Surface	1	Class B	16
1.40766	µm^3	Surface	1	Class B	17
1.06422	µm^3	Surface	1	Class B	18
0.137233	µm^3	Surface	1	Class A	19
0.234382	µm^3	Surface	1	Class A	20
1.31217	µm^3	Surface	1	Class B	21
0.85174	µm^3	Surface	1	Class B	22
0.0483902	µm^3	Surface	1	Class A	23
0.24425	µm^3	Surface	1	Class A	24
0.196787	µm^3	Surface	1	Class B	25
0.780998	µm^3	Surface	1	Class B	26
1.09804	µm^3	Surface	1	Class B	27
0.0483902	µm^3	Surface	1	Class B	28
0.622147	µm^3	Surface	1	Class A	29
0.137233	µm^3	Surface	1	Class A	30
0.0191015	µm^3	Surface	1	Class A	31
