# Supplementary material for: Programmable artificial RNA condensates in mammalian cells
Source: Nat Nanotechnol. 2026 Apr 29;21(6):821–30. doi: 10.1038/s41565-026-02164-7 (PMC13293865; doi:10.1038/s41565-026-02164-7)
Supplement: Supplementary file 5 — Condensate volume and number quantification, as well as CCDFs, shown in Fig. 3. [file 41565_2026_2164_MOESM5_ESM.zip › Source Data Fig. 3/Condensate volume and number (Figure 3)/Condensate volume/15nt 2A Broccoli/inside/20240525_JABr_2arm_40uMDFHBI_Sample1_3_2_inside.xls]

## Sheet: Detailed
Detailed
Volume	Unit	Category	Time	Inside	ID
0.681297	µm^3	Surface	1	Class C	0
4.05926	µm^3	Surface	1	Class C	1
0.736578	µm^3	Surface	1	Class C	2
2.66948	µm^3	Surface	1	Class C	3
0.107619	µm^3	Surface	1	Class C	4
1.54593	µm^3	Surface	1	Class C	6
2.43501	µm^3	Surface	1	Class C	8
1.17766	µm^3	Surface	1	Class C	9
2.91613	µm^3	Surface	1	Class C	10
2.95425	µm^3	Surface	1	Class C	11
2.26689	µm^3	Surface	1	Class C	12
0.107619	µm^3	Surface	1	Class C	13
1.93939	µm^3	Surface	1	Class C	14
0.716671	µm^3	Surface	1	Class C	15
1.81174	µm^3	Surface	1	Class C	16
1.39129	µm^3	Surface	1	Class C	17
0.441759	µm^3	Surface	1	Class C	18
1.66255	µm^3	Surface	1	Class C	19
2.87075	µm^3	Surface	1	Class C	20
0.822132	µm^3	Surface	1	Class C	21
3.64208	µm^3	Surface	1	Class C	22
3.00057	µm^3	Surface	1	Class C	23
1.13463	µm^3	Surface	1	Class C	25
1.06283	µm^3	Surface	1	Class C	26
11.493	µm^3	Surface	1	Class C	27
2.00688	µm^3	Surface	1	Class C	28
1.92134	µm^3	Surface	1	Class C	29
