# Supplementary material for: Programmable artificial RNA condensates in mammalian cells
Source: Nat Nanotechnol. 2026 Apr 29;21(6):821–30. doi: 10.1038/s41565-026-02164-7 (PMC13293865; doi:10.1038/s41565-026-02164-7)
Supplement: Supplementary file 5 — Condensate volume and number quantification, as well as CCDFs, shown in Fig. 3. [file 41565_2026_2164_MOESM5_ESM.zip › Source Data Fig. 3/Condensate volume and number (Figure 3)/Condensate volume/15nt 2A Broccoli/inside/20240525_JABr_2arm_40uMDFHBI_Sample1_3_4_inside.xls]

## Sheet: Detailed
Detailed
Volume	Unit	Category	Time	Set 1	ID
0.455738	µm^3	Surface	1	Class B	0
1.22766	µm^3	Surface	1	Class B	1
2.31574	µm^3	Surface	1	Class B	2
1.56994	µm^3	Surface	1	Class B	3
2.33969	µm^3	Surface	1	Class B	4
2.56114	µm^3	Surface	1	Class D	5
2.47403	µm^3	Surface	1	Class B	6
1.18464	µm^3	Surface	1	Class B	7
1.61766	µm^3	Surface	1	Class D	8
1.85542	µm^3	Surface	1	Class B	10
1.04891	µm^3	Surface	1	Class D	11
1.9033	µm^3	Surface	1	Class B	12
0.746452	µm^3	Surface	1	Class D	13
1.00334	µm^3	Surface	1	Class D	14
0.166847	µm^3	Surface	1	Class B	15
2.85065	µm^3	Surface	1	Class B	17
1.62755	µm^3	Surface	1	Class D	18
1.15725	µm^3	Surface	1	Class D	19
3.41431	µm^3	Surface	1	Class D	20
4.20575	µm^3	Surface	1	Class D	21
1.54516	µm^3	Surface	1	Class C	22
0.420202	µm^3	Surface	1	Class A	23
1.28689	µm^3	Surface	1	Class C	25
2.29916	µm^3	Surface	1	Class C	26
0.36131	µm^3	Surface	1	Class C	27
0.0780046	µm^3	Surface	1	Class C	28
0.915796	µm^3	Surface	1	Class A	29
2.51014	µm^3	Surface	1	Class C	30
0.0780046	µm^3	Surface	1	Class A	31
1.07664	µm^3	Surface	1	Class A	32
1.40494	µm^3	Surface	1	Class C	33
0.0483902	µm^3	Surface	1	Class A	34
3.93985	µm^3	Surface	1	Class C	35
1.19634	µm^3	Surface	1	Class A	36
0.447932	µm^3	Surface	1	Class A	37
1.00933	µm^3	Surface	1	Class C	38
2.78137	µm^3	Surface	1	Class A	39
1.44357	µm^3	Surface	1	Class A	40
2.51796	µm^3	Surface	1	Class A	41
1.06799	µm^3	Surface	1	Class A	42
0.631613	µm^3	Surface	1	Class A	43
0.475808	µm^3	Surface	1	Class A	44
2.69454	µm^3	Surface	1	Class A	46
2.81446	µm^3	Surface	1	Class B	47
