# Supplementary material for: Programmable artificial RNA condensates in mammalian cells
Source: Nat Nanotechnol. 2026 Apr 29;21(6):821–30. doi: 10.1038/s41565-026-02164-7 (PMC13293865; doi:10.1038/s41565-026-02164-7)
Supplement: Supplementary file 5 — Condensate volume and number quantification, as well as CCDFs, shown in Fig. 3. [file 41565_2026_2164_MOESM5_ESM.zip › Source Data Fig. 3/Condensate volume and number (Figure 3)/Condensate volume/15nt 2A Broccoli/inside/20240525_JABr_2arm_40uMDFHBI_Sample1_3_5_inside.xls]

## Sheet: Detailed
Detailed
Volume	Unit	Category	Time	Inside	ID
17.896	µm^3	Surface	1	Class C	0
0.226401	µm^3	Surface	1	Class C	1
0.488893	µm^3	Surface	1	Class C	2
30.5973	µm^3	Surface	1	Class C	3
0.0674916	µm^3	Surface	1	Class C	5
4.33106	µm^3	Surface	1	Class C	6
3.66925	µm^3	Surface	1	Class C	8
1.20982	µm^3	Surface	1	Class C	9
0.596572	µm^3	Surface	1	Class C	10
25.4266	µm^3	Surface	1	Class C	11
0.0674915	µm^3	Surface	1	Class C	12
1.80859	µm^3	Surface	1	Class C	14
0.04839	µm^3	Surface	1	Class C	16
0.0780044	µm^3	Surface	1	Class C	17
17.1165	µm^3	Surface	1	Class C	21
17.1232	µm^3	Surface	1	Class C	22
