# Supplementary material for: Programmable artificial RNA condensates in mammalian cells
Source: Nat Nanotechnol. 2026 Apr 29;21(6):821–30. doi: 10.1038/s41565-026-02164-7 (PMC13293865; doi:10.1038/s41565-026-02164-7)
Supplement: Supplementary file 5 — Condensate volume and number quantification, as well as CCDFs, shown in Fig. 3. [file 41565_2026_2164_MOESM5_ESM.zip › Source Data Fig. 3/Condensate volume and number (Figure 3)/Condensate volume/15nt 2A Broccoli/inside/20240525_JABr_2arm_40uMDFHBI_Sample1_3_6_inside.xls]

## Sheet: Detailed
Detailed
Volume	Unit	Category	Time	Set 1	ID
0.430569	µm^3	Surface	1	Class D	0
0.0780042	µm^3	Surface	1	Class D	1
0.196462	µm^3	Surface	1	Class D	2
1.59684	µm^3	Surface	1	Class D	3
0.464616	µm^3	Surface	1	Class D	4
0.772355	µm^3	Surface	1	Class D	5
3.07947	µm^3	Surface	1	Class D	6
2.04352	µm^3	Surface	1	Class D	7
2.08565	µm^3	Surface	1	Class D	8
1.78703	µm^3	Surface	1	Class D	9
0.893439	µm^3	Surface	1	Class D	10
0.126719	µm^3	Surface	1	Class D	11
0.162076	µm^3	Surface	1	Class D	13
2.59517	µm^3	Surface	1	Class C	14
0.575673	µm^3	Surface	1	Class C	15
0.494556	µm^3	Surface	1	Class C	16
0.809603	µm^3	Surface	1	Class C	17
1.19484	µm^3	Surface	1	Class C	18
1.5242	µm^3	Surface	1	Class C	19
0.920501	µm^3	Surface	1	Class C	20
1.50234	µm^3	Surface	1	Class C	21
0.323878	µm^3	Surface	1	Class B	22
0.514627	µm^3	Surface	1	Class B	23
1.45922	µm^3	Surface	1	Class B	24
1.44369	µm^3	Surface	1	Class B	25
0.70647	µm^3	Surface	1	Class B	26
0.891389	µm^3	Surface	1	Class B	27
1.19402	µm^3	Surface	1	Class B	28
0.0382025	µm^3	Surface	1	Class B	30
1.32925	µm^3	Surface	1	Class B	32
0.680306	µm^3	Surface	1	Class A	33
0.226075	µm^3	Surface	1	Class A	34
1.38092	µm^3	Surface	1	Class A	35
3.81569	µm^3	Surface	1	Class A	36
0.0780047	µm^3	Surface	1	Class A	37
0.375448	µm^3	Surface	1	Class A	38
0.344857	µm^3	Surface	1	Class A	39
0.25634	µm^3	Surface	1	Class A	40
2.53994	µm^3	Surface	1	Class A	41
1.35698	µm^3	Surface	1	Class A	42
0.609228	µm^3	Surface	1	Class A	43
1.86996	µm^3	Surface	1	Class A	44
2.17759	µm^3	Surface	1	Class A	45
1.42305	µm^3	Surface	1	Class A	46
0.0573042	µm^3	Surface	1	Class A	47
1.18332	µm^3	Surface	1	Class A	51
