# Supplementary material for: Programmable artificial RNA condensates in mammalian cells
Source: Nat Nanotechnol. 2026 Apr 29;21(6):821–30. doi: 10.1038/s41565-026-02164-7 (PMC13293865; doi:10.1038/s41565-026-02164-7)
Supplement: Supplementary file 5 — Condensate volume and number quantification, as well as CCDFs, shown in Fig. 3. [file 41565_2026_2164_MOESM5_ESM.zip › Source Data Fig. 3/Condensate volume and number (Figure 3)/Condensate volume/15nt 2A Broccoli/inside/20240525_JABr_2arm_40uMDFHBI_Sample2_1_1_inside.xls]

## Sheet: Detailed
Detailed
Volume	Unit	Category	Time	Inside	ID
0.384092	µm^3	Surface	1	Class C	0
0.216861	µm^3	Surface	1	Class C	1
0.137558	µm^3	Surface	1	Class C	3
0.683186	µm^3	Surface	1	Class C	4
0.848367	µm^3	Surface	1	Class C	5
0.87037	µm^3	Surface	1	Class C	7
0.550668	µm^3	Surface	1	Class C	9
0.971508	µm^3	Surface	1	Class C	10
0.463885	µm^3	Surface	1	Class C	13
0.137233	µm^3	Surface	1	Class C	15
0.285954	µm^3	Surface	1	Class C	16
0.166846	µm^3	Surface	1	Class C	17
0.613663	µm^3	Surface	1	Class C	18
0.196787	µm^3	Surface	1	Class D	19
0.862934	µm^3	Surface	1	Class D	20
0.137015	µm^3	Surface	1	Class D	21
0.107619	µm^3	Surface	1	Class D	23
0.24631	µm^3	Surface	1	Class D	24
0.341402	µm^3	Surface	1	Class D	25
0.503203	µm^3	Surface	1	Class D	26
0.137233	µm^3	Surface	1	Class D	27
0.581599	µm^3	Surface	1	Class D	28
0.583725	µm^3	Surface	1	Class D	29
0.554945	µm^3	Surface	1	Class B	30
0.498433	µm^3	Surface	1	Class D	31
0.187248	µm^3	Surface	1	Class B	32
1.55143	µm^3	Surface	1	Class B	33
0.87403	µm^3	Surface	1	Class B	34
0.485345	µm^3	Surface	1	Class D	35
0.391412	µm^3	Surface	1	Class D	36
1.35819	µm^3	Surface	1	Class B	37
1.04414	µm^3	Surface	1	Class B	38
0.556428	µm^3	Surface	1	Class E	39
0.686364	µm^3	Surface	1	Class B	40
0.786425	µm^3	Surface	1	Class B	41
1.76788	µm^3	Surface	1	Class E	43
0.0778952	µm^3	Surface	1	Class E	44
0.107618	µm^3	Surface	1	Class F	45
0.375122	µm^3	Surface	1	Class F	47
0.256015	µm^3	Surface	1	Class F	48
1.45699	µm^3	Surface	1	Class E	49
0.353489	µm^3	Surface	1	Class E	50
0.256341	µm^3	Surface	1	Class F	52
2.2533	µm^3	Surface	1	Class E	53
2.22026	µm^3	Surface	1	Class B	54
0.345508	µm^3	Surface	1	Class F	55
0.187247	µm^3	Surface	1	Class G	56
0.166847	µm^3	Surface	1	Class E	57
0.293285	µm^3	Surface	1	Class B	58
0.315895	µm^3	Surface	1	Class G	59
1.10293	µm^3	Surface	1	Class G	60
0.86828	µm^3	Surface	1	Class E	61
1.30219	µm^3	Surface	1	Class G	62
0.265892	µm^3	Surface	1	Class F	63
0.524495	µm^3	Surface	1	Class E	64
1.1714	µm^3	Surface	1	Class F	65
0.763473	µm^3	Surface	1	Class G	66
0.995022	µm^3	Surface	1	Class G	67
1.94203	µm^3	Surface	1	Class E	68
1.09193	µm^3	Surface	1	Class G	69
0.614158	µm^3	Surface	1	Class F	70
1.01996	µm^3	Surface	1	Class E	71
2.8775	µm^3	Surface	1	Class E	72
0.268767	µm^3	Surface	1	Class E	73
0.196786	µm^3	Surface	1	Class F	74
1.34743	µm^3	Surface	1	Class E	75
0.663452	µm^3	Surface	1	Class F	76
0.751014	µm^3	Surface	1	Class G	77
0.162075	µm^3	Surface	1	Class F	78
0.458784	µm^3	Surface	1	Class F	79
0.590977	µm^3	Surface	1	Class G	80
0.356036	µm^3	Surface	1	Class F	81
0.28563	µm^3	Surface	1	Class F	82
0.298544	µm^3	Surface	1	Class G	83
2.10581	µm^3	Surface	1	Class E	84
0.0780044	µm^3	Surface	1	Class F	86
0.166847	µm^3	Surface	1	Class F	87
0.514967	µm^3	Surface	1	Class G	88
0.652346	µm^3	Surface	1	Class F	89
0.127364	µm^3	Surface	1	Class G	90
2.27811	µm^3	Surface	1	Class A	92
0.186755	µm^3	Surface	1	Class A	93
0.901422	µm^3	Surface	1	Class A	94
0.285954	µm^3	Surface	1	Class A	95
0.539643	µm^3	Surface	1	Class A	96
0.211926	µm^3	Surface	1	Class A	97
0.285955	µm^3	Surface	1	Class A	98
0.512789	µm^3	Surface	1	Class A	99
2.09661	µm^3	Surface	1	Class A	102
