# Supplementary material for: Programmable artificial RNA condensates in mammalian cells
Source: Nat Nanotechnol. 2026 Apr 29;21(6):821–30. doi: 10.1038/s41565-026-02164-7 (PMC13293865; doi:10.1038/s41565-026-02164-7)
Supplement: Supplementary file 5 — Condensate volume and number quantification, as well as CCDFs, shown in Fig. 3. [file 41565_2026_2164_MOESM5_ESM.zip › Source Data Fig. 3/Condensate volume and number (Figure 3)/Condensate volume/15nt 2A Broccoli/inside/20240525_JABr_2arm_40uMDFHBI_Sample2_1_2_inside.xls]

## Sheet: Detailed
Detailed
Volume	Unit	Category	Time	Inside	ID
0.969284	µm^3	Surface	1	Class C	0
0.206663	µm^3	Surface	1	Class C	2
1.25211	µm^3	Surface	1	Class C	3
1.28064	µm^3	Surface	1	Class C	4
0.486672	µm^3	Surface	1	Class C	5
1.68654	µm^3	Surface	1	Class C	6
0.316559	µm^3	Surface	1	Class C	8
0.226076	µm^3	Surface	1	Class C	9
1.24281	µm^3	Surface	1	Class C	10
0.733861	µm^3	Surface	1	Class A	11
1.82793	µm^3	Surface	1	Class C	14
0.81991	µm^3	Surface	1	Class A	15
1.90278	µm^3	Surface	1	Class C	16
1.85565	µm^3	Surface	1	Class A	17
2.23257	µm^3	Surface	1	Class A	18
0.607103	µm^3	Surface	1	Class C	19
0.813824	µm^3	Surface	1	Class C	20
3.42918	µm^3	Surface	1	Class C	21
3.57661	µm^3	Surface	1	Class A	22
0.0776784	µm^3	Surface	1	Class A	23
3.17797	µm^3	Surface	1	Class C	24
1.14599	µm^3	Surface	1	Class A	27
0.887247	µm^3	Surface	1	Class A	28
0.515794	µm^3	Surface	1	Class A	29
1.69929	µm^3	Surface	1	Class A	30
0.196786	µm^3	Surface	1	Class A	31
0.137558	µm^3	Surface	1	Class A	32
1.35164	µm^3	Surface	1	Class A	33
0.821472	µm^3	Surface	1	Class A	34
0.876992	µm^3	Surface	1	Class A	35
0.107619	µm^3	Surface	1	Class A	36
2.28069	µm^3	Surface	1	Class B	37
2.98296	µm^3	Surface	1	Class B	38
8.99699	µm^3	Surface	1	Class B	39
5.08476	µm^3	Surface	1	Class B	40
2.803	µm^3	Surface	1	Class B	41
0.997907	µm^3	Surface	1	Class B	42
3.72206	µm^3	Surface	1	Class B	43
2.749	µm^3	Surface	1	Class B	44
5.79359	µm^3	Surface	1	Class B	45
