# Supplementary material for: Programmable artificial RNA condensates in mammalian cells
Source: Nat Nanotechnol. 2026 Apr 29;21(6):821–30. doi: 10.1038/s41565-026-02164-7 (PMC13293865; doi:10.1038/s41565-026-02164-7)
Supplement: Supplementary file 5 — Condensate volume and number quantification, as well as CCDFs, shown in Fig. 3. [file 41565_2026_2164_MOESM5_ESM.zip › Source Data Fig. 3/Condensate volume and number (Figure 3)/Condensate volume/15nt 2A Broccoli/inside/20240525_JABr_2arm_40uMDFHBI_Sample2_1_3_inside.xls]

## Sheet: Detailed
Detailed
Volume	Unit	Category	Time	Inside	ID
1.9733	µm^3	Surface	1	Class A	0
0.167173	µm^3	Surface	1	Class A	1
2.5027	µm^3	Surface	1	Class A	2
5.46233	µm^3	Surface	1	Class A	4
2.61482	µm^3	Surface	1	Class A	5
5.25608	µm^3	Surface	1	Class A	6
30.5233	µm^3	Surface	1	Class A	7
6.84772	µm^3	Surface	1	Class B	8
10.6344	µm^3	Surface	1	Class B	10
3.54363	µm^3	Surface	1	Class B	11
