# Supplementary material for: Programmable artificial RNA condensates in mammalian cells
Source: Nat Nanotechnol. 2026 Apr 29;21(6):821–30. doi: 10.1038/s41565-026-02164-7 (PMC13293865; doi:10.1038/s41565-026-02164-7)
Supplement: Supplementary file 5 — Condensate volume and number quantification, as well as CCDFs, shown in Fig. 3. [file 41565_2026_2164_MOESM5_ESM.zip › Source Data Fig. 3/Condensate volume and number (Figure 3)/Condensate volume/15nt 2A Broccoli/inside/20240525_JABr_2arm_40uMDFHBI_Sample2_1_4_inside.xls]

## Sheet: Detailed
Detailed
Volume	Unit	Category	Time	Inside	ID
1.51072	µm^3	Surface	1	Class B	0
0.107619	µm^3	Surface	1	Class B	1
6.65635	µm^3	Surface	1	Class B	2
2.66965	µm^3	Surface	1	Class B	3
0.551656	µm^3	Surface	1	Class B	4
1.81136	µm^3	Surface	1	Class B	5
5.7192	µm^3	Surface	1	Class B	6
1.92574	µm^3	Surface	1	Class B	7
2.63022	µm^3	Surface	1	Class A	8
3.96387	µm^3	Surface	1	Class A	9
2.02437	µm^3	Surface	1	Class A	10
5.10196	µm^3	Surface	1	Class A	11
0.728762	µm^3	Surface	1	Class A	12
3.01934	µm^3	Surface	1	Class A	13
0.226401	µm^3	Surface	1	Class A	14
0.405063	µm^3	Surface	1	Class A	15
