# Supplementary material for: Programmable artificial RNA condensates in mammalian cells
Source: Nat Nanotechnol. 2026 Apr 29;21(6):821–30. doi: 10.1038/s41565-026-02164-7 (PMC13293865; doi:10.1038/s41565-026-02164-7)
Supplement: Supplementary file 6 — Condensate volume and number quantification, as well as Pearson coefficients, shown in Fig. 4. [file 41565_2026_2164_MOESM6_ESM.zip]

Archive with 387 entries (387 files):
- Source Data Fig. 4/Condensate volume and number (Figure 4)/Condensate number.xlsx
- Source Data Fig. 4/Condensate volume and number (Figure 4)/Condensate volume/15nt 3C Mango/outside.csv
- Source Data Fig. 4/Condensate volume and number (Figure 4)/Condensate volume/15nt 3A Mango/outside.csv
- Source Data Fig. 4/Condensate volume and number (Figure 4)/Condensate volume/15nt 3C Mango/inside.csv
- Source Data Fig. 4/Condensate volume and number (Figure 4)/Condensate volume/15nt 3A Pepper/inside.csv
- Source Data Fig. 4/Condensate volume and number (Figure 4)/Condensate volume/20nt 3B Pepper/inside.csv
- Source Data Fig. 4/Condensate volume and number (Figure 4)/Condensate volume/15nt 3B Pepper/inside.csv
- Source Data Fig. 4/Condensate volume and number (Figure 4)/Condensate volume/15nt 3B Pepper/outside.csv
- Source Data Fig. 4/Condensate volume and number (Figure 4)/Condensate volume/15nt 3A Mango/inside.csv
- Source Data Fig. 4/Condensate volume and number (Figure 4)/Condensate volume/15nt 3WT Pepper/20240531_JwtPP_10nMHBC620_20_50_Sample3_2_3_inside.xls
- Source Data Fig. 4/Condensate volume and number (Figure 4)/Condensate volume/15nt 3WT Pepper/20240712_JwtPP_10nMHBC620_20_50_Sample4_2_3_inside.xls
- Source Data Fig. 4/Condensate volume and number (Figure 4)/Condensate volume/15nt 3WT Pepper/20240712_JwtPP_10nMHBC620_20_50_Sample3_3_1_inside.xls
- Source Data Fig. 4/Condensate volume and number (Figure 4)/Condensate volume/20nt 3B Pepper/outside.csv
- Source Data Fig. 4/Condensate volume and number (Figure 4)/Condensate volume/15nt 3A Pepper/outside.csv
- Source Data Fig. 4/Condensate volume and number (Figure 4)/Condensate volume/15nt 3WT Pepper/20240531_JwtPP_10nMHBC620_20_50_Sample3_2_4_inside.xls
- Source Data Fig. 4/Condensate volume and number (Figure 4)/Condensate volume/15nt 3WT Pepper/20240712_JwtPP_10nMHBC620_20_50_Sample4_2_1_outside.xls
- Source Data Fig. 4/Condensate volume and number (Figure 4)/Condensate volume/15nt 3WT Pepper/20240531_JwtPP_10nMHBC620_20_50_Sample2_3_1_outside.xls
- Source Data Fig. 4/Condensate volume and number (Figure 4)/Condensate volume/15nt 3WT Pepper/20240712_JwtPP_10nMHBC620_20_50_Sample4_2_3_outside.xls
- Source Data Fig. 4/Condensate volume and number (Figure 4)/Condensate volume/15nt 3WT Pepper/20240531_JwtPP_10nMHBC620_20_50_Sample3_2_4_outside.xls
- Source Data Fig. 4/Condensate volume and number (Figure 4)/Condensate volume/15nt 3WT Pepper/20240712_JwtPP_10nMHBC620_20_50_Sample4_2_2_outside.xls
- Source Data Fig. 4/Condensate volume and number (Figure 4)/Condensate volume/15nt 3WT Pepper/20240531_JwtPP_10nMHBC620_20_50_Sample3_2_1_inside.xls
- Source Data Fig. 4/Condensate volume and number (Figure 4)/Condensate volume/15nt 3WT Pepper/20240531_JwtPP_10nMHBC620_20_50_Sample3_1_4_inside.xls
- Source Data Fig. 4/Condensate volume and number (Figure 4)/Condensate volume/15nt 3WT Pepper/20240712_JwtPP_10nMHBC620_20_50_Sample3_3_1_outside.xls
- Source Data Fig. 4/Condensate volume and number (Figure 4)/Condensate volume/15nt 3WT Pepper/20240531_JwtPP_10nMHBC620_20_50_Sample3_1_1_inside.xls
- Source Data Fig. 4/Condensate volume and number (Figure 4)/Condensate volume/15nt 3WT Pepper/20240531_JwtPP_10nMHBC620_20_50_Sample2_1_1_inside.xls
- Source Data Fig. 4/Condensate volume and number (Figure 4)/Condensate volume/15nt 3WT Pepper/20240531_JwtPP_10nMHBC620_20_50_Sample3_1_3_outside.xls
- Source Data Fig. 4/Condensate volume and number (Figure 4)/Condensate volume/15nt 3WT Pepper/20240531_JwtPP_10nMHBC620_20_50_Sample3_2_1_outside.xls
- Source Data Fig. 4/Condensate volume and number (Figure 4)/Condensate volume/15nt 3WT Pepper/20240712_JwtPP_10nMHBC620_20_50_Sample4_2_1_inside.xls
- Source Data Fig. 4/Condensate volume and number (Figure 4)/Condensate volume/15nt 3WT Pepper/20240531_JwtPP_10nMHBC620_20_50_Sample2_3_2_outside.xls
- Source Data Fig. 4/Condensate volume and number (Figure 4)/Condensate volume/15nt 3WT Pepper/20240531_JwtPP_10nMHBC620_20_50_Sample3_2_2_inside.xls
- Source Data Fig. 4/Condensate volume and number (Figure 4)/Condensate volume/15nt 3WT Pepper/20240531_JwtPP_10nMHBC620_20_50_Sample3_1_2_outside.xls
- Source Data Fig. 4/Condensate volume and number (Figure 4)/Condensate volume/15nt 3WT Pepper/20240531_JwtPP_10nMHBC620_20_50_Sample3_1_1_outside.xls
- Source Data Fig. 4/Condensate volume and number (Figure 4)/Condensate volume/15nt 3WT Pepper/20240531_JwtPP_10nMHBC620_20_50_Sample3_1_4_outside.xls
- Source Data Fig. 4/Condensate volume and number (Figure 4)/Condensate volume/15nt 3WT Pepper/20240531_JwtPP_10nMHBC620_20_50_Sample2_2_1_outside.xls
- Source Data Fig. 4/Condensate volume and number (Figure 4)/Condensate volume/15nt 3WT Pepper/20240531_JwtPP_10nMHBC620_20_50_Sample3_2_3_outside.xls
- Source Data Fig. 4/Condensate volume and number (Figure 4)/Condensate volume/15nt 3WT Pepper/20240531_JwtPP_10nMHBC620_20_50_Sample3_2_2_outside.xls
- Source Data Fig. 4/Condensate volume and number (Figure 4)/Condensate volume/15nt 3WT Pepper/20240531_JwtPP_10nMHBC620_20_50_Sample2_2_1_inside.xls
- Source Data Fig. 4/Condensate volume and number (Figure 4)/Condensate volume/15nt 3WT Pepper/20240531_JwtPP_10nMHBC620_20_50_Sample2_3_1_inside.xls
- Source Data Fig. 4/Condensate volume and number (Figure 4)/Condensate volume/15nt 3WT Pepper/20240531_JwtPP_10nMHBC620_20_50_Sample1_3_2_outside.xls
- Source Data Fig. 4/Condensate volume and number (Figure 4)/Condensate volume/15nt 3WT Pepper/20240531_JwtPP_10nMHBC620_20_50_Sample2_3_2_inside.xls
- Source Data Fig. 4/Condensate volume and number (Figure 4)/Condensate volume/15nt 3WT Pepper/20240531_JwtPP_10nMHBC620_20_50_Sample1_3_3_outside.xls
- Source Data Fig. 4/Condensate volume and number (Figure 4)/Condensate volume/15nt 3WT Pepper/20240531_JwtPP_10nMHBC620_20_50_Sample2_1_1_outside.xls
- Source Data Fig. 4/Pearson correlation coefficient (Figure 4)/PCC (Fig. 4A).xlsx
- Source Data Fig. 4/Condensate volume and number (Figure 4)/Condensate volume/15nt 3WT Pepper/20240531_JwtPP_10nMHBC620_20_50_Sample1_3_2_inside.xls
- Source Data Fig. 4/Condensate volume and number (Figure 4)/Condensate volume/15nt 3WT Pepper/20240531_JwtPP_10nMHBC620_20_50_Sample1_3_1_outside.xls
- Source Data Fig. 4/Condensate volume and number (Figure 4)/Condensate volume/15nt 3WT Pepper/20240531_JwtPP_10nMHBC620_20_50_Sample1_2_2_inside.xls
- Source Data Fig. 4/Condensate volume and number (Figure 4)/Condensate volume/15nt 3WT Pepper/20240531_JwtPP_10nMHBC620_20_50_Sample1_2_2_outside.xls
- Source Data Fig. 4/Condensate volume and number (Figure 4)/Condensate volume/15nt 3WT Pepper/20240531_JwtPP_10nMHBC620_20_50_Sample1_3_1_inside.xls
- Source Data Fig. 4/Condensate volume and number (Figure 4)/Condensate volume/15nt 3WT Pepper/20240531_JwtPP_10nMHBC620_20_50_Sample1_1_3_inside.xls
- Source Data Fig. 4/Condensate volume and number (Figure 4)/Condensate volume/15nt 3WT Pepper/20240531_JwtPP_10nMHBC620_20_50_Sample1_1_3_outside.xls
- Source Data Fig. 4/Condensate volume and number (Figure 4)/Condensate volume/15nt 3WT Pepper/20240531_JwtPP_10nMHBC620_20_50_Sample1_2_1_inside.xls
- Source Data Fig. 4/Condensate volume and number (Figure 4)/Condensate volume/15nt 3WT Pepper/20240531_JwtPP_10nMHBC620_20_50_Sample1_2_1_outside.xls
- Source Data Fig. 4/Condensate volume and number (Figure 4)/Condensate volume/15nt 3WT Pepper/20240531_JwtPP_10nMHBC620_20_50_Sample1_1_4_outside.xls
- Source Data Fig. 4/Condensate volume and number (Figure 4)/Condensate volume/15nt 3C Mango/inside/20240606_050715ntCMG_400nMTO1B_20-20-80_Sample1_1_2_inside-2.xls
- Source Data Fig. 4/Condensate volume and number (Figure 4)/Condensate volume/15nt 3WT Pepper/20240531_JwtPP_10nMHBC620_20_50_Sample1_1_4_inside.xls
- Source Data Fig. 4/Condensate volume and number (Figure 4)/Condensate volume/15nt 3WT Pepper/20240531_jwtpp_10nmhbc620_20_50_sample1_1_2_outside.xls
- Source Data Fig. 4/Condensate volume and number (Figure 4)/Condensate volume/15nt 3C Mango/inside/20240606_050715ntCMG_400nMTO1B_20-20-80_Sample1_4_2_inside-2.xls
- Source Data Fig. 4/Condensate volume and number (Figure 4)/Condensate volume/15nt 3C Mango/inside/20240606_050715ntCMG_400nMTO1B_20-20-80_Sample1_3_6_inside.xls
- Source Data Fig. 4/Condensate volume and number (Figure 4)/Condensate volume/15nt 3C Mango/inside/20240606_050715ntCMG_400nMTO1B_20-20-80_Sample1_4_1_inside.xls
- Source Data Fig. 4/Condensate volume and number (Figure 4)/Condensate volume/15nt 3C Mango/inside/20240606_050715ntCMG_400nMTO1B_20-20-80_Sample1_3_5_inside.xls
- Source Data Fig. 4/Condensate volume and number (Figure 4)/Condensate volume/15nt 3C Mango/outside/20240606_050715ntCMG_400nMTO1B_20-20-80_Sample1_4_2_outside-1.xls
- Source Data Fig. 4/Condensate volume and number (Figure 4)/Condensate volume/15nt 3C Mango/outside/20240606_050715ntCMG_400nMTO1B_20-20-80_Sample1_4_1_outside.xls
- Source Data Fig. 4/Condensate volume and number (Figure 4)/Condensate volume/15nt 3WT Pepper/20240531_jwtpp_10nmhbc620_20_50_sample1_1_2_inside.xls
- Source Data Fig. 4/Condensate volume and number (Figure 4)/Condensate volume/15nt 3C Mango/inside/20240606_050715ntCMG_400nMTO1B_20-20-80_Sample1_4_2_inside-1.xls
- Source Data Fig. 4/Condensate volume and number (Figure 4)/Condensate volume/15nt 3A Pepper/inside/20250925_JAPP_10nMHBC620_20-40-50_sample3_1_1_inside.xls
- Source Data Fig. 4/Condensate volume and number (Figure 4)/Condensate volume/15nt 3C Mango/outside/20240606_050715ntCMG_400nMTO1B_20-20-80_Sample1_3_5_outside.xls
- Source Data Fig. 4/Condensate volume and number (Figure 4)/Condensate volume/15nt 3C Mango/inside/20240606_050715ntCMG_400nMTO1B_20-20-80_Sample1_3_3_inside.xls
- Source Data Fig. 4/Condensate volume and number (Figure 4)/Condensate volume/15nt 3C Mango/outside/20240606_050715ntCMG_400nMTO1B_20-20-80_Sample1_3_4_outside.xls
- Source Data Fig. 4/Condensate volume and number (Figure 4)/Condensate volume/15nt 3A Pepper/inside/20250925_JAPP_10nMHBC620_20-40-50_sample3_2_1_inside.xls
- Source Data Fig. 4/Condensate volume and number (Figure 4)/Condensate volume/15nt 3WT Pepper/20240531_jwtpp_10nmhbc620_20_50_sample1_1_1_outside.xls
- Source Data Fig. 4/Condensate volume and number (Figure 4)/Condensate volume/15nt 3C Mango/inside/20240606_050715ntCMG_400nMTO1B_20-20-80_Sample1_3_4_inside.xls
- Source Data Fig. 4/Condensate volume and number (Figure 4)/Condensate volume/15nt 3C Mango/outside/20240606_050715ntCMG_400nMTO1B_20-20-80_Sample1_3_2_outside.xls
- Source Data Fig. 4/Condensate volume and number (Figure 4)/Condensate volume/15nt 3A Mango/inside/20250523_JAMango_400nMTO1B_20-20-50_sample3_3_1_inside.xls
- Source Data Fig. 4/Condensate volume and number (Figure 4)/Condensate volume/15nt 3A Pepper/inside/20250925_JAPP_10nMHBC620_20-40-50_sample2_2_3_inside.xls
- Source Data Fig. 4/Condensate volume and number (Figure 4)/Condensate volume/15nt 3A Mango/inside/20250523_JAMango_400nMTO1B_20-20-50_sample3_1_6_inside.xls
- Source Data Fig. 4/Condensate volume and number (Figure 4)/Condensate volume/15nt 3A Pepper/inside/20250925_JAPP_10nMHBC620_20-40-50_sample2_2_1_inside.xls
- Source Data Fig. 4/Condensate volume and number (Figure 4)/Condensate volume/15nt 3WT Pepper/20240712_JwtPP_10nMHBC620_20_50_Sample4_3_2_outside.xls
- Source Data Fig. 4/Condensate volume and number (Figure 4)/Condensate volume/15nt 3C Mango/inside/20240606_050715ntCMG_400nMTO1B_20-20-80_Sample1_3_2_inside.xls
- Source Data Fig. 4/Condensate volume and number (Figure 4)/Condensate volume/15nt 3C Mango/outside/20240606_050715ntCMG_400nMTO1B_20-20-80_Sample1_3_1_outside.xls
- Source Data Fig. 4/Condensate volume and number (Figure 4)/Condensate volume/15nt 3A Mango/inside/20250523_JAMango_400nMTO1B_20-20-50_sample3_2_1_5 cells_inside.xls
- Source Data Fig. 4/Condensate volume and number (Figure 4)/Condensate volume/15nt 3A Pepper/inside/20250925_JAPP_10nMHBC620_20-40-50_sample3_2_2_inside.xls
- Source Data Fig. 4/Condensate volume and number (Figure 4)/Condensate volume/15nt 3C Mango/outside/20240606_050715ntCMG_400nMTO1B_20-20-80_Sample1_2_3_outside.xls
- Source Data Fig. 4/Condensate volume and number (Figure 4)/Condensate volume/15nt 3WT Pepper/20240531_jwtpp_10nmhbc620_20_50_sample1_1_1_inside.xls
- Source Data Fig. 4/Condensate volume and number (Figure 4)/Condensate volume/15nt 3A Mango/inside/20250523_JAMango_400nMTO1B_20-20-50_sample3_1_5_inside.xls
- Source Data Fig. 4/Condensate volume and number (Figure 4)/Condensate volume/15nt 3C Mango/inside/20240606_050715ntCMG_400nMTO1B_20-20-80_Sample1_2_2_inside.xls
- Source Data Fig. 4/Condensate volume and number (Figure 4)/Condensate volume/15nt 3C Mango/inside/20240606_050715ntCMG_400nMTO1B_20-20-80_Sample1_3_1_inside.xls
- Source Data Fig. 4/Condensate volume and number (Figure 4)/Condensate volume/15nt 3C Mango/inside/20240606_050715ntCMG_400nMTO1B_20-20-80_Sample1_2_3_inside.xls
- Source Data Fig. 4/Condensate volume and number (Figure 4)/Condensate volume/15nt 3WT Pepper/20240712_JwtPP_10nMHBC620_20_50_Sample4_3_2_inside.xls
- Source Data Fig. 4/Condensate volume and number (Figure 4)/Condensate volume/15nt 3C Mango/outside/20240606_050715ntCMG_400nMTO1B_20-20-80_Sample1_1_3_outside.xls
- Source Data Fig. 4/Condensate volume and number (Figure 4)/Condensate volume/15nt 3C Mango/outside/20240606_050715ntCMG_400nMTO1B_20-20-80_Sample1_2_2_outside.xls
- Source Data Fig. 4/Condensate volume and number (Figure 4)/Condensate volume/15nt 3C Mango/inside/20240606_050715ntCMG_400nMTO1B_20-20-80_Sample1_1_4_inside.xls
- Source Data Fig. 4/Condensate volume and number (Figure 4)/Condensate volume/15nt 3C Mango/outside/20240606_050715ntCMG_400nMTO1B_20-20-80_Sample1_2_1_outside.xls
- Source Data Fig. 4/Condensate volume and number (Figure 4)/Condensate volume/15nt 3A Pepper/inside/20250925_JAPP_10nMHBC620_20-40-50_sample3_1_2_inside.xls
- Source Data Fig. 4/Condensate volume and number (Figure 4)/Condensate volume/15nt 3C Mango/inside/20240606_050715ntCMG_400nMTO1B_20-20-80_Sample1_2_1_inside.xls
- Source Data Fig. 4/Condensate volume and number (Figure 4)/Condensate volume/15nt 3A Mango/inside/20250523_JAMango_400nMTO1B_20-20-50_sample3_1_2_inside.xls
- Source Data Fig. 4/Condensate volume and number (Figure 4)/Condensate volume/15nt 3A Mango/inside/20250523_JAMango_400nMTO1B_20-20-50_sample3_3_3_inside.xls
- Source Data Fig. 4/Condensate volume and number (Figure 4)/Condensate volume/15nt 3WT Pepper/20240712_JwtPP_10nMHBC620_20_50_Sample4_3_1_inside.xls
- Source Data Fig. 4/Condensate volume and number (Figure 4)/Condensate volume/15nt 3C Mango/outside/20240606_050715ntCMG_400nMTO1B_20-20-80_Sample1_1_4_outside.xls
- Source Data Fig. 4/Condensate volume and number (Figure 4)/Condensate volume/15nt 3WT Pepper/20240712_JwtPP_10nMHBC620_20_50_Sample4_3_1_outside.xls
- Source Data Fig. 4/Condensate volume and number (Figure 4)/Condensate volume/15nt 3A Mango/inside/20250523_JAMango_400nMTO1B_20-20-50_sample3_1_3_inside.xls
- Source Data Fig. 4/Condensate volume and number (Figure 4)/Condensate volume/15nt 3A Mango/inside/20250523_JAMango_400nMTO1B_20-20-50_sample3_3_2_inside.xls
- Source Data Fig. 4/Condensate volume and number (Figure 4)/Condensate volume/15nt 3WT Pepper/20240712_JwtPP_10nMHBC620_20_50_Sample4_1_2_outside.xls
- Source Data Fig. 4/Condensate volume and number (Figure 4)/Condensate volume/15nt 3C Mango/inside/20240606_050715ntCMG_400nMTO1B_20-20-80_Sample1_1_3_inside.xls
- Source Data Fig. 4/Condensate volume and number (Figure 4)/Condensate volume/15nt 3A Mango/inside/20250523_JAMango_400nMTO1B_20-20-50_sample3_1_1_inside.xls
- Source Data Fig. 4/Condensate volume and number (Figure 4)/Condensate volume/15nt 3A Pepper/inside/20250925_JAPP_10nMHBC620_20-40-50_sample2_2_2_inside.xls
- Source Data Fig. 4/Condensate volume and number (Figure 4)/Condensate volume/15nt 3C Mango/inside/20240606_050715ntCMG_400nMTO1B_20-20-80_Sample1_1_1_inside.xls
- Source Data Fig. 4/Condensate volume and number (Figure 4)/Condensate volume/15nt 3WT Pepper/20240712_JwtPP_10nMHBC620_20_50_Sample4_1_1_outside.xls
- Source Data Fig. 4/Condensate volume and number (Figure 4)/Condensate volume/15nt 3A Mango/inside/20250523_JAMango_400nMTO1B_20-20-50_sample2_2_2_inside.xls
- Source Data Fig. 4/Condensate volume and number (Figure 4)/Condensate volume/15nt 3C Mango/inside/20240606_050715ntCMG_400nMTO1B_20-20-80_Sample1_1_2_inside-1.xls
- Source Data Fig. 4/Condensate volume and number (Figure 4)/Condensate volume/15nt 3A Mango/inside/20250523_JAMango_400nMTO1B_20-20-50_sample2_3_2_inside.xls
- Source Data Fig. 4/Condensate volume and number (Figure 4)/Condensate volume/15nt 3A Mango/inside/20250523_JAMango_400nMTO1B_20-20-50_sample2_3_1_inside.xls
- Source Data Fig. 4/Condensate volume and number (Figure 4)/Condensate volume/15nt 3C Mango/outside/20240606_050715ntCMG_400nMTO1B_20-20-80_Sample1_1_2_outside-2.xls
- Source Data Fig. 4/Condensate volume and number (Figure 4)/Condensate volume/15nt 3A Mango/inside/20250523_JAMango_400nMTO1B_20-20-50_sample2_2_4_inside.xls
- Source Data Fig. 4/Condensate volume and number (Figure 4)/Condensate volume/15nt 3A Pepper/inside/20250925_japp_10nmhbc620_20-40-50_sample2_1_3_inside.xls
- Source Data Fig. 4/Condensate volume and number (Figure 4)/Condensate volume/15nt 3C Mango/outside/20240606_050715ntCMG_400nMTO1B_20-20-80_Sample1_1_1_outside.xls
- Source Data Fig. 4/Condensate volume and number (Figure 4)/Condensate volume/15nt 3A Pepper/inside/20250925_japp_10nmhbc620_20-40-50_sample2_1_4_inside.xls
- Source Data Fig. 4/Condensate volume and number (Figure 4)/Condensate volume/15nt 3WT Pepper/20240712_JwtPP_10nMHBC620_20_50_Sample4_1_1_inside.xls
- Source Data Fig. 4/Condensate volume and number (Figure 4)/Condensate volume/15nt 3WT Pepper/20240712_JwtPP_10nMHBC620_20_50_Sample4_1_2_inside.xls
- Source Data Fig. 4/Condensate volume and number (Figure 4)/Condensate volume/15nt 3A Pepper/inside/20250925_japp_10nmhbc620_20-40-50_sample1_3_2_inside.xls
- Source Data Fig. 4/Condensate volume and number (Figure 4)/Condensate volume/15nt 3A Pepper/inside/20250925_japp_10nmhbc620_20-40-50_sample2_1_5_inside.xls
- Source Data Fig. 4/Condensate volume and number (Figure 4)/Condensate volume/15nt 3A Mango/inside/20250523_JAMango_400nMTO1B_20-20-50_sample2_2_1_inside.xls
- Source Data Fig. 4/Condensate volume and number (Figure 4)/Condensate volume/15nt 3A Pepper/inside/20250925_japp_10nmhbc620_20-40-50_sample2_1_2_inside.xls
- Source Data Fig. 4/Condensate volume and number (Figure 4)/Condensate volume/20nt 3B Pepper/outside/20240411_ABPP_40uMDFHBI_10nMHBC620_20-40-50_Sample1_2_2_outside.xls
- Source Data Fig. 4/Condensate volume and number (Figure 4)/Condensate volume/20nt 3B Pepper/inside/20241017_ABPP_NucHBC620_20-50_Sample3_3_2_inside.xls
- Source Data Fig. 4/Condensate volume and number (Figure 4)/Condensate volume/15nt 3A Pepper/inside/20250925_japp_10nmhbc620_20-40-50_sample2_1_1_inside.xls
- Source Data Fig. 4/Condensate volume and number (Figure 4)/Condensate volume/15nt 3C Mango/outside/20240606_050715ntCMG_400nMTO1B_20-20-80_Sample1_1_2_outside-1.xls
- Source Data Fig. 4/Condensate volume and number (Figure 4)/Condensate volume/15nt 3A Pepper/inside/20250925_japp_10nmhbc620_20-40-50_sample1_2_3_inside.xls
- Source Data Fig. 4/Condensate volume and number (Figure 4)/Condensate volume/20nt 3B Pepper/outside/20241017_ABPP_NucHBC620_20-50_Sample3_3_1_outside.xls
- Source Data Fig. 4/Condensate volume and number (Figure 4)/Condensate volume/15nt 3A Mango/inside/20250523_JAMango_400nMTO1B_20-20-50_sample2_1_3_inside.xls
- Source Data Fig. 4/Condensate volume and number (Figure 4)/Condensate volume/15nt 3A Pepper/inside/20250925_JAPP_10nMHBC620_20-40-50_sample3_1_3_inside.xls
- Source Data Fig. 4/Condensate volume and number (Figure 4)/Condensate volume/15nt 3A Pepper/inside/20250925_japp_10nmhbc620_20-40-50_sample1_3_3_inside.xls
- Source Data Fig. 4/Condensate volume and number (Figure 4)/Condensate volume/15nt 3A Mango/inside/20250523_JAMango_400nMTO1B_20-20-50_sample2_1_2_inside.xls
- Source Data Fig. 4/Condensate volume and number (Figure 4)/Condensate volume/15nt 3A Mango/inside/20250523_JAMango_400nMTO1B_20-20-50_sample2_1_4_inside.xls
- Source Data Fig. 4/Condensate volume and number (Figure 4)/Condensate volume/15nt 3A Pepper/inside/20250925_japp_10nmhbc620_20-40-50_sample1_3_1_inside.xls
- Source Data Fig. 4/Condensate volume and number (Figure 4)/Condensate volume/15nt 3A Pepper/inside/20250925_japp_10nmhbc620_20-40-50_sample1_2_2_inside.xls
- Source Data Fig. 4/Condensate volume and number (Figure 4)/Condensate volume/20nt 3B Pepper/inside/20241017_ABPP_NucHBC620_20-50_Sample3_2_2_inside.xls
- Source Data Fig. 4/Condensate volume and number (Figure 4)/Condensate volume/15nt 3B Pepper/outside/20240516_15ntBPP_10uMHBC620_20-20_Sample2_4_1_outside.xls
- Source Data Fig. 4/Condensate volume and number (Figure 4)/Condensate volume/15nt 3A Pepper/inside/20250925_japp_10nmhbc620_20-40-50_sample1_2_1_inside.xls
- Source Data Fig. 4/Condensate volume and number (Figure 4)/Condensate volume/20nt 3B Pepper/inside/20241017_ABPP_NucHBC620_20-50_Sample3_3_1_inside.xls
- Source Data Fig. 4/Condensate volume and number (Figure 4)/Condensate volume/20nt 3B Pepper/outside/20241017_ABPP_NucHBC620_20-50_Sample3_2_2_outside.xls
- Source Data Fig. 4/Condensate volume and number (Figure 4)/Condensate volume/15nt 3B Pepper/outside/20240516_15ntBPP_10uMHBC620_20-20_Sample2_3_6_outside.xls
- Source Data Fig. 4/Condensate volume and number (Figure 4)/Condensate volume/15nt 3A Pepper/inside/20250925_japp_10nmhbc620_20-40-50_sample1_1_7_inside.xls
- Source Data Fig. 4/Condensate volume and number (Figure 4)/Condensate volume/20nt 3B Pepper/inside/20241017_ABPP_NucHBC620_20-50_Sample3_1_1_inside.xls
- Source Data Fig. 4/Condensate volume and number (Figure 4)/Condensate volume/15nt 3A Mango/inside/20250523_JAMango_400nMTO1B_20-20-50_sample2_1_1_inside.xls
- Source Data Fig. 4/Condensate volume and number (Figure 4)/Condensate volume/20nt 3B Pepper/inside/20241017_ABPP_NucHBC620_20-50_Sample3_1_3_inside.xls
- Source Data Fig. 4/Condensate volume and number (Figure 4)/Condensate volume/15nt 3A Pepper/inside/20250925_japp_10nmhbc620_20-40-50_sample1_1_5_inside.xls
- Source Data Fig. 4/Condensate volume and number (Figure 4)/Condensate volume/20nt 3B Pepper/outside/20241017_ABPP_NucHBC620_20-50_Sample3_1_3_outside.xls
- Source Data Fig. 4/Condensate volume and number (Figure 4)/Condensate volume/20nt 3B Pepper/outside/20241017_ABPP_NucHBC620_20-50_Sample3_2_1_outside.xls
- Source Data Fig. 4/Condensate volume and number (Figure 4)/Condensate volume/15nt 3A Pepper/inside/20250925_japp_10nmhbc620_20-40-50_sample1_1_6_inside.xls
- Source Data Fig. 4/Condensate volume and number (Figure 4)/Condensate volume/15nt 3A Pepper/inside/20250925_japp_10nmhbc620_20-40-50_sample1_1_4_inside.xls
- Source Data Fig. 4/Condensate volume and number (Figure 4)/Condensate volume/15nt 3A Pepper/inside/20250925_japp_10nmhbc620_20-40-50_sample1_1_1_inside.xls
- Source Data Fig. 4/Condensate volume and number (Figure 4)/Condensate volume/20nt 3B Pepper/outside/20241017_ABPP_NucHBC620_20-50_Sample3_1_2_outside.xls
- Source Data Fig. 4/Condensate volume and number (Figure 4)/Condensate volume/20nt 3B Pepper/inside/20241017_ABPP_NucHBC620_20-50_Sample3_1_2_inside.xls
- Source Data Fig. 4/Condensate volume and number (Figure 4)/Condensate volume/15nt 3A Mango/inside/20250523_JAMango_400nMTO1B_20-20-50_sample1_3_2_inside.xls
- Source Data Fig. 4/Condensate volume and number (Figure 4)/Condensate volume/15nt 3A Mango/inside/20250523_JAMango_400nMTO1B_20-20-50_sample1_3_1_inside.xls
- Source Data Fig. 4/Condensate volume and number (Figure 4)/Condensate volume/15nt 3A Pepper/inside/20250925_japp_10nmhbc620_20-40-50_sample1_1_2_inside.xls
- Source Data Fig. 4/Condensate volume and number (Figure 4)/Condensate volume/20nt 3B Pepper/inside/20241017_ABPP_NucHBC620_20-50_Sample3_2_1_inside.xls
- Source Data Fig. 4/Condensate volume and number (Figure 4)/Condensate volume/15nt 3A Mango/inside/20250523_JAMango_400nMTO1B_20-20-50_sample1_3_3_inside.xls
- Source Data Fig. 4/Condensate volume and number (Figure 4)/Condensate volume/20nt 3B Pepper/inside/20241017_ABPP_NucHBC620_20-50_Sample2_4_2_inside.xls
- Source Data Fig. 4/Condensate volume and number (Figure 4)/Condensate volume/15nt 3B Pepper/outside/20240712_HBC620Nuc_15ntBPP_20-50_Sample3_1_1_outside.xls
- Source Data Fig. 4/Condensate volume and number (Figure 4)/Condensate volume/20nt 3B Pepper/inside/20241017_ABPP_NucHBC620_20-50_Sample2_4_1_inside.xls
- Source Data Fig. 4/Condensate volume and number (Figure 4)/Condensate volume/15nt 3B Pepper/outside/20240516_15ntBPP_10uMHBC620_20-20_Sample2_4_3_outside.xls
- Source Data Fig. 4/Condensate volume and number (Figure 4)/Condensate volume/20nt 3B Pepper/inside/20241017_ABPP_NucHBC620_20-50_Sample2_3_3_inside.xls
- Source Data Fig. 4/Condensate volume and number (Figure 4)/Condensate volume/15nt 3B Pepper/outside/20240712_HBC620Nuc_15ntBPP_20-50_Sample3_1_2_outside.xls
- Source Data Fig. 4/Condensate volume and number (Figure 4)/Condensate volume/15nt 3B Pepper/outside/20240712_HBC620Nuc_15ntBPP_20-50_Sample3_1_3_outside.xls
- Source Data Fig. 4/Condensate volume and number (Figure 4)/Condensate volume/20nt 3B Pepper/inside/20241017_ABPP_NucHBC620_20-50_Sample2_3_2_inside.xls
- Source Data Fig. 4/Condensate volume and number (Figure 4)/Condensate volume/15nt 3A Mango/inside/20250523_JAMango_400nMTO1B_20-20-50_sample1_2_4_inside.xls
- Source Data Fig. 4/Condensate volume and number (Figure 4)/Condensate volume/20nt 3B Pepper/outside/20241017_ABPP_NucHBC620_20-50_Sample3_1_1_outside.xls
- Source Data Fig. 4/Condensate volume and number (Figure 4)/Condensate volume/15nt 3A Mango/inside/20250523_JAMango_400nMTO1B_20-20-50_sample1_2_3_inside.xls
- Source Data Fig. 4/Condensate volume and number (Figure 4)/Condensate volume/15nt 3B Pepper/inside/20240516_15ntBPP_10uMHBC620_20-20_Sample1_2_3_inside.xls
- Source Data Fig. 4/Condensate volume and number (Figure 4)/Condensate volume/20nt 3B Pepper/outside/20241017_ABPP_NucHBC620_20-50_Sample2_4_2_outside.xls
- Source Data Fig. 4/Condensate volume and number (Figure 4)/Condensate volume/15nt 3B Pepper/inside/20240516_15ntBPP_10uMHBC620_20-20_Sample2_4_1_inside.xls
- Source Data Fig. 4/Condensate volume and number (Figure 4)/Condensate volume/20nt 3B Pepper/inside/20241017_ABPP_NucHBC620_20-50_Sample2_3_1_inside.xls
- Source Data Fig. 4/Condensate volume and number (Figure 4)/Condensate volume/15nt 3B Pepper/outside/20240516_15ntBPP_10uMHBC620_20-20_Sample2_3_4_outside.xls
- Source Data Fig. 4/Condensate volume and number (Figure 4)/Condensate volume/20nt 3B Pepper/outside/20241017_ABPP_NucHBC620_20-50_Sample2_4_1_outside.xls
- Source Data Fig. 4/Condensate volume and number (Figure 4)/Condensate volume/15nt 3A Mango/inside/20250523_JAMango_400nMTO1B_20-20-50_sample1_2_2_inside.xls
- Source Data Fig. 4/Condensate volume and number (Figure 4)/Condensate volume/15nt 3A Mango/inside/20250523_JAMango_400nMTO1B_20-20-50_sample1_2_1_inside.xls
- Source Data Fig. 4/Condensate volume and number (Figure 4)/Condensate volume/15nt 3B Pepper/outside/20240516_15ntBPP_10uMHBC620_20-20_Sample2_3_5_outside.xls
- Source Data Fig. 4/Condensate volume and number (Figure 4)/Condensate volume/15nt 3A Mango/inside/20250523_JAMango_400nMTO1B_20-20-50_sample1_1_4_inside.xls
- Source Data Fig. 4/Condensate volume and number (Figure 4)/Condensate volume/15nt 3B Pepper/outside/20240516_15ntBPP_10uMHBC620_20-20_Sample2_4_2_outside.xls
- Source Data Fig. 4/Condensate volume and number (Figure 4)/Condensate volume/20nt 3B Pepper/outside/20241017_ABPP_NucHBC620_20-50_Sample2_3_3_outside.xls
- Source Data Fig. 4/Condensate volume and number (Figure 4)/Condensate volume/15nt 3B Pepper/inside/20240516_15ntBPP_10uMHBC620_20-20_Sample2_3_6_inside.xls
- Source Data Fig. 4/Condensate volume and number (Figure 4)/Condensate volume/20nt 3B Pepper/inside/20241017_ABPP_NucHBC620_20-50_Sample2_2_1_inside.xls
- Source Data Fig. 4/Condensate volume and number (Figure 4)/Condensate volume/15nt 3B Pepper/outside/20240516_15ntBPP_10uMHBC620_20-20_Sample2_3_3_outside.xls
- Source Data Fig. 4/Condensate volume and number (Figure 4)/Condensate volume/20nt 3B Pepper/inside/20241017_ABPP_NucHBC620_20-50_Sample2_1_3_inside.xls
- Source Data Fig. 4/Condensate volume and number (Figure 4)/Condensate volume/20nt 3B Pepper/inside/20241017_ABPP_NucHBC620_20-50_Sample2_2_2_inside.xls
- Source Data Fig. 4/Condensate volume and number (Figure 4)/Condensate volume/15nt 3B Pepper/inside/20240516_15ntBPP_10uMHBC620_20-20_Sample2_3_4_inside.xls
- Source Data Fig. 4/Condensate volume and number (Figure 4)/Condensate volume/20nt 3B Pepper/inside/20241017_ABPP_NucHBC620_20-50_Sample2_1_1_inside.xls
- Source Data Fig. 4/Condensate volume and number (Figure 4)/Condensate volume/15nt 3B Pepper/inside/20240712_HBC620Nuc_15ntBPP_20-50_Sample3_1_3_inside.xls
- Source Data Fig. 4/Condensate volume and number (Figure 4)/Condensate volume/20nt 3B Pepper/inside/20241017_ABPP_NucHBC620_20-50_Sample2_1_2_inside.xls
- Source Data Fig. 4/Condensate volume and number (Figure 4)/Condensate volume/15nt 3B Pepper/outside/20240516_15ntBPP_10uMHBC620_20-20_Sample2_3_2_outside.xls
- Source Data Fig. 4/Condensate volume and number (Figure 4)/Condensate volume/15nt 3A Mango/inside/20250523_JAMango_400nMTO1B_20-20-50_sample1_1_2_inside.xls
- Source Data Fig. 4/Condensate volume and number (Figure 4)/Condensate volume/15nt 3B Pepper/inside/20240516_15ntBPP_10uMHBC620_20-20_Sample2_2_2_inside.xls
- Source Data Fig. 4/Condensate volume and number (Figure 4)/Condensate volume/15nt 3A Mango/inside/20250523_JAMango_400nMTO1B_20-20-50_sample1_1_3_inside.xls
- Source Data Fig. 4/Condensate volume and number (Figure 4)/Condensate volume/20nt 3B Pepper/outside/20241017_ABPP_NucHBC620_20-50_Sample2_2_2_outside.xls
- Source Data Fig. 4/Condensate volume and number (Figure 4)/Condensate volume/20nt 3B Pepper/outside/20241017_ABPP_NucHBC620_20-50_Sample2_3_2_outside.xls
- Source Data Fig. 4/Condensate volume and number (Figure 4)/Condensate volume/15nt 3B Pepper/outside/20240516_15ntBPP_10uMHBC620_20-20_Sample2_3_1_outside.xls
- Source Data Fig. 4/Condensate volume and number (Figure 4)/Condensate volume/15nt 3B Pepper/inside/20240516_15ntBPP_10uMHBC620_20-20_Sample2_3_3_inside.xls
- Source Data Fig. 4/Condensate volume and number (Figure 4)/Condensate volume/15nt 3B Pepper/inside/20240712_HBC620Nuc_15ntBPP_20-50_Sample3_1_2_inside.xls
- Source Data Fig. 4/Condensate volume and number (Figure 4)/Condensate volume/15nt 3B Pepper/inside/20240516_15ntBPP_10uMHBC620_20-20_Sample2_4_3_inside.xls
- Source Data Fig. 4/Condensate volume and number (Figure 4)/Condensate volume/20nt 3B Pepper/inside/20241017_ABPP_NucHBC620_20-50_Sample1_4_8_inside.xls
- Source Data Fig. 4/Condensate volume and number (Figure 4)/Condensate volume/20nt 3B Pepper/outside/20241017_ABPP_NucHBC620_20-50_Sample2_3_1_outside.xls
- Source Data Fig. 4/Condensate volume and number (Figure 4)/Condensate volume/20nt 3B Pepper/outside/20241017_ABPP_NucHBC620_20-50_Sample2_2_1_outside.xls
- Source Data Fig. 4/Condensate volume and number (Figure 4)/Condensate volume/20nt 3B Pepper/inside/20241017_ABPP_NucHBC620_20-50_Sample1_4_7_inside.xls
- Source Data Fig. 4/Condensate volume and number (Figure 4)/Condensate volume/15nt 3B Pepper/inside/20240516_15ntBPP_10uMHBC620_20-20_Sample2_3_2_inside.xls
- Source Data Fig. 4/Condensate volume and number (Figure 4)/Condensate volume/15nt 3B Pepper/inside/20240712_HBC620Nuc_15ntBPP_20-50_Sample3_1_1_inside.xls
- Source Data Fig. 4/Condensate volume and number (Figure 4)/Condensate volume/15nt 3B Pepper/inside/20240516_15ntBPP_10uMHBC620_20-20_Sample2_3_5_inside.xls
- Source Data Fig. 4/Condensate volume and number (Figure 4)/Condensate volume/15nt 3B Pepper/outside/20240516_15ntBPP_10uMHBC620_20-20_Sample2_2_5_outside.xls
- Source Data Fig. 4/Condensate volume and number (Figure 4)/Condensate volume/20nt 3B Pepper/inside/20241017_ABPP_NucHBC620_20-50_Sample1_4_2_inside.xls
- Source Data Fig. 4/Condensate volume and number (Figure 4)/Condensate volume/20nt 3B Pepper/outside/20241017_ABPP_NucHBC620_20-50_Sample2_1_2_outside.xls
- Source Data Fig. 4/Condensate volume and number (Figure 4)/Condensate volume/15nt 3A Mango/inside/20250523_JAMango_400nMTO1B_20-20-50_sample1_1_1_inside.xls
- Source Data Fig. 4/Condensate volume and number (Figure 4)/Condensate volume/20nt 3B Pepper/outside/20241017_ABPP_NucHBC620_20-50_Sample2_1_1_outside.xls
- Source Data Fig. 4/Condensate volume and number (Figure 4)/Condensate volume/15nt 3B Pepper/outside/20240516_15ntBPP_10uMHBC620_20-20_Sample2_2_2_outside.xls
- Source Data Fig. 4/Condensate volume and number (Figure 4)/Condensate volume/15nt 3B Pepper/inside/20240516_15ntBPP_10uMHBC620_20-20_Sample2_3_1_inside.xls
- Source Data Fig. 4/Condensate volume and number (Figure 4)/Condensate volume/20nt 3B Pepper/outside/20241017_ABPP_NucHBC620_20-50_Sample1_4_8_outside.xls
- Source Data Fig. 4/Condensate volume and number (Figure 4)/Condensate volume/20nt 3B Pepper/inside/20241017_ABPP_NucHBC620_20-50_Sample1_4_5_inside.xls
- Source Data Fig. 4/Condensate volume and number (Figure 4)/Condensate volume/20nt 3B Pepper/outside/20241017_ABPP_NucHBC620_20-50_Sample2_1_3_outside.xls
- Source Data Fig. 4/Condensate volume and number (Figure 4)/Condensate volume/15nt 3B Pepper/outside/20240516_15ntBPP_10uMHBC620_20-20_Sample2_2_4_outside.xls
- Source Data Fig. 4/Condensate volume and number (Figure 4)/Condensate volume/20nt 3B Pepper/outside/20241017_ABPP_NucHBC620_20-50_Sample1_4_7_outside.xls
- Source Data Fig. 4/Condensate volume and number (Figure 4)/Condensate volume/20nt 3B Pepper/inside/20241017_ABPP_NucHBC620_20-50_Sample1_4_6_inside.xls
- Source Data Fig. 4/Condensate volume and number (Figure 4)/Condensate volume/15nt 3B Pepper/inside/20240516_15ntBPP_10uMHBC620_20-20_Sample2_2_1_inside.xls
- Source Data Fig. 4/Condensate volume and number (Figure 4)/Condensate volume/20nt 3B Pepper/inside/20241017_ABPP_NucHBC620_20-50_Sample1_4_4_inside.xls
- Source Data Fig. 4/Condensate volume and number (Figure 4)/Condensate volume/20nt 3B Pepper/inside/20241017_ABPP_NucHBC620_20-50_Sample1_3_5_inside.xls
- Source Data Fig. 4/Condensate volume and number (Figure 4)/Condensate volume/15nt 3B Pepper/inside/20240516_15ntBPP_10uMHBC620_20-20_Sample2_2_4_inside.xls
- Source Data Fig. 4/Condensate volume and number (Figure 4)/Condensate volume/15nt 3B Pepper/outside/20240516_15ntBPP_10uMHBC620_20-20_Sample2_2_3_outside.xls
- Source Data Fig. 4/Condensate volume and number (Figure 4)/Condensate volume/15nt 3B Pepper/outside/20240516_15ntBPP_10uMHBC620_20-20_Sample2_2_1_outside.xls
- Source Data Fig. 4/Condensate volume and number (Figure 4)/Condensate volume/15nt 3B Pepper/inside/20240516_15ntBPP_10uMHBC620_20-20_Sample1_4_4_inside.xls
- Source Data Fig. 4/Condensate volume and number (Figure 4)/Condensate volume/15nt 3B Pepper/inside/20240516_15ntBPP_10uMHBC620_20-20_Sample2_2_3_inside.xls
- Source Data Fig. 4/Condensate volume and number (Figure 4)/Condensate volume/20nt 3B Pepper/inside/20241017_ABPP_NucHBC620_20-50_Sample1_4_1_inside.xls
- Source Data Fig. 4/Condensate volume and number (Figure 4)/Condensate volume/20nt 3B Pepper/inside/20241017_ABPP_NucHBC620_20-50_Sample1_3_6_inside.xls
- Source Data Fig. 4/Condensate volume and number (Figure 4)/Condensate volume/15nt 3B Pepper/outside/20240516_15ntBPP_10uMHBC620_20-20_Sample1_4_4_outside.xls
- Source Data Fig. 4/Condensate volume and number (Figure 4)/Condensate volume/20nt 3B Pepper/outside/20241017_ABPP_NucHBC620_20-50_Sample1_4_6_outside.xls
- Source Data Fig. 4/Condensate volume and number (Figure 4)/Condensate volume/20nt 3B Pepper/inside/20241017_ABPP_NucHBC620_20-50_Sample1_3_3_inside.xls
- Source Data Fig. 4/Condensate volume and number (Figure 4)/Condensate volume/20nt 3B Pepper/outside/20241017_ABPP_NucHBC620_20-50_Sample1_4_5_outside.xls
- Source Data Fig. 4/Condensate volume and number (Figure 4)/Condensate volume/15nt 3A Mango/outside/20250523_JAMango_400nMTO1B_20-20-50_sample3_2_1_5 cells_outside.xls
- Source Data Fig. 4/Condensate volume and number (Figure 4)/Condensate volume/15nt 3B Pepper/inside/20240516_15ntBPP_10uMHBC620_20-20_Sample1_4_3_inside.xls
- Source Data Fig. 4/Condensate volume and number (Figure 4)/Condensate volume/20nt 3B Pepper/outside/20241017_ABPP_NucHBC620_20-50_Sample1_3_6_outside.xls
- Source Data Fig. 4/Condensate volume and number (Figure 4)/Condensate volume/20nt 3B Pepper/inside/20241017_ABPP_NucHBC620_20-50_Sample1_3_1_inside.xls
- Source Data Fig. 4/Condensate volume and number (Figure 4)/Condensate volume/20nt 3B Pepper/outside/20241017_ABPP_NucHBC620_20-50_Sample1_4_4_outside.xls
- Source Data Fig. 4/Condensate volume and number (Figure 4)/Condensate volume/15nt 3A Mango/outside/20250523_JAMango_400nMTO1B_20-20-50_sample3_3_2_outside.xls
- Source Data Fig. 4/Condensate volume and number (Figure 4)/Condensate volume/20nt 3B Pepper/inside/20241017_ABPP_NucHBC620_20-50_Sample1_2_6_inside.xls
- Source Data Fig. 4/Condensate volume and number (Figure 4)/Condensate volume/15nt 3B Pepper/inside/20240516_15ntBPP_10uMHBC620_20-20_Sample1_3_3_inside.xls
- Source Data Fig. 4/Condensate volume and number (Figure 4)/Condensate volume/15nt 3B Pepper/outside/20240516_15ntBPP_10uMHBC620_20-20_Sample1_4_3_outside.xls
- Source Data Fig. 4/Condensate volume and number (Figure 4)/Condensate volume/20nt 3B Pepper/inside/20241017_ABPP_NucHBC620_20-50_Sample1_2_4_inside.xls
- Source Data Fig. 4/Condensate volume and number (Figure 4)/Condensate volume/15nt 3A Mango/outside/20250523_JAMango_400nMTO1B_20-20-50_sample3_1_6_outside.xls
- Source Data Fig. 4/Condensate volume and number (Figure 4)/Condensate volume/20nt 3B Pepper/outside/20241017_ABPP_NucHBC620_20-50_Sample1_4_1_outside.xls
- Source Data Fig. 4/Condensate volume and number (Figure 4)/Condensate volume/15nt 3B Pepper/inside/20240516_15ntBPP_10uMHBC620_20-20_Sample1_4_1_inside.xls
- Source Data Fig. 4/Condensate volume and number (Figure 4)/Condensate volume/15nt 3B Pepper/inside/20240516_15ntBPP_10uMHBC620_20-20_Sample1_4_2_inside.xls
- Source Data Fig. 4/Condensate volume and number (Figure 4)/Condensate volume/20nt 3B Pepper/outside/20241017_ABPP_NucHBC620_20-50_Sample1_4_2_outside.xls
- Source Data Fig. 4/Condensate volume and number (Figure 4)/Condensate volume/15nt 3A Mango/outside/20250523_JAMango_400nMTO1B_20-20-50_sample3_3_1_outside.xls
- Source Data Fig. 4/Condensate volume and number (Figure 4)/Condensate volume/15nt 3B Pepper/outside/20240516_15ntBPP_10uMHBC620_20-20_Sample1_4_2_outside.xls
- Source Data Fig. 4/Condensate volume and number (Figure 4)/Condensate volume/15nt 3B Pepper/outside/20240516_15ntBPP_10uMHBC620_20-20_Sample1_3_2_outside.xls
- Source Data Fig. 4/Condensate volume and number (Figure 4)/Condensate volume/15nt 3B Pepper/outside/20240516_15ntBPP_10uMHBC620_20-20_Sample1_3_3_outside.xls
- Source Data Fig. 4/Condensate volume and number (Figure 4)/Condensate volume/15nt 3A Mango/outside/20250523_JAMango_400nMTO1B_20-20-50_sample3_1_5_outside.xls
- Source Data Fig. 4/Condensate volume and number (Figure 4)/Condensate volume/15nt 3A Pepper/outside/20250925_JAPP_10nMHBC620_20-40-50_sample3_2_1_outside.xls
- Source Data Fig. 4/Condensate volume and number (Figure 4)/Condensate volume/15nt 3B Pepper/outside/20240516_15ntBPP_10uMHBC620_20-20_Sample1_4_1_outside.xls
- Source Data Fig. 4/Condensate volume and number (Figure 4)/Condensate volume/15nt 3B Pepper/inside/20240516_15ntBPP_10uMHBC620_20-20_Sample1_3_1_inside.xls
- Source Data Fig. 4/Condensate volume and number (Figure 4)/Condensate volume/15nt 3A Mango/outside/20250523_JAMango_400nMTO1B_20-20-50_sample3_1_3_outside.xls
- Source Data Fig. 4/Condensate volume and number (Figure 4)/Condensate volume/15nt 3B Pepper/inside/20240516_15ntBPP_10uMHBC620_20-20_Sample1_2_2_inside.xls
- Source Data Fig. 4/Condensate volume and number (Figure 4)/Condensate volume/15nt 3A Mango/outside/20250523_JAMango_400nMTO1B_20-20-50_sample3_3_3_outside.xls
- Source Data Fig. 4/Condensate volume and number (Figure 4)/Condensate volume/20nt 3B Pepper/outside/20241017_ABPP_NucHBC620_20-50_Sample1_3_5_outside.xls
- Source Data Fig. 4/Condensate volume and number (Figure 4)/Condensate volume/20nt 3B Pepper/inside/20241017_ABPP_NucHBC620_20-50_Sample1_2_1_inside.xls
- Source Data Fig. 4/Condensate volume and number (Figure 4)/Condensate volume/15nt 3B Pepper/inside/20240516_15ntBPP_10uMHBC620_20-20_Sample1_3_2_inside.xls
- Source Data Fig. 4/Condensate volume and number (Figure 4)/Condensate volume/15nt 3B Pepper/outside/20240516_15ntBPP_10uMHBC620_20-20_Sample1_2_3_outside.xls
- Source Data Fig. 4/Condensate volume and number (Figure 4)/Condensate volume/20nt 3B Pepper/inside/20241017_ABPP_NucHBC620_20-50_Sample1_2_3_inside.xls
- Source Data Fig. 4/Condensate volume and number (Figure 4)/Condensate volume/15nt 3B Pepper/outside/20240516_15ntBPP_10uMHBC620_20-20_Sample1_3_1_outisde.xls
- Source Data Fig. 4/Condensate volume and number (Figure 4)/Condensate volume/15nt 3A Pepper/outside/20250925_JAPP_10nMHBC620_20-40-50_sample2_2_3_outside.xls
- Source Data Fig. 4/Condensate volume and number (Figure 4)/Condensate volume/15nt 3A Mango/outside/20250523_JAMango_400nMTO1B_20-20-50_sample3_1_1_outside.xls
- Source Data Fig. 4/Condensate volume and number (Figure 4)/Condensate volume/20nt 3B Pepper/inside/20241017_ABPP_NucHBC620_20-50_Sample1_2_2_inside.xls
- Source Data Fig. 4/Condensate volume and number (Figure 4)/Condensate volume/15nt 3B Pepper/inside/20240516_15ntBPP_10uMHBC620_20-20_Sample1_2_1_inside.xls
- Source Data Fig. 4/Condensate volume and number (Figure 4)/Condensate volume/15nt 3A Pepper/outside/20250925_JAPP_10nMHBC620_20-40-50_sample3_1_1_outside.xls
- Source Data Fig. 4/Condensate volume and number (Figure 4)/Condensate volume/20nt 3B Pepper/outside/20241017_ABPP_NucHBC620_20-50_Sample1_3_3_outside.xls
- Source Data Fig. 4/Condensate volume and number (Figure 4)/Condensate volume/15nt 3A Mango/outside/20250523_JAMango_400nMTO1B_20-20-50_sample2_3_1_outside.xls
- Source Data Fig. 4/Condensate volume and number (Figure 4)/Condensate volume/20nt 3B Pepper/outside/20241017_ABPP_NucHBC620_20-50_Sample1_3_1_outside.xls
- Source Data Fig. 4/Condensate volume and number (Figure 4)/Condensate volume/15nt 3A Mango/outside/20250523_JAMango_400nMTO1B_20-20-50_sample3_1_2_outside.xls
- Source Data Fig. 4/Condensate volume and number (Figure 4)/Condensate volume/15nt 3B Pepper/inside/20240516_15ntBPP_10uMHBC620_20-20_Sample1_1_4_inside.xls
- Source Data Fig. 4/Condensate volume and number (Figure 4)/Condensate volume/20nt 3B Pepper/outside/20241017_ABPP_NucHBC620_20-50_Sample1_2_6_outside.xls
- Source Data Fig. 4/Condensate volume and number (Figure 4)/Condensate volume/15nt 3A Mango/outside/20250523_JAMango_400nMTO1B_20-20-50_sample2_3_2_outside.xls
- Source Data Fig. 4/Condensate volume and number (Figure 4)/Condensate volume/20nt 3B Pepper/inside/20241017_ABPP_NucHBC620_20-50_Sample1_1_2_inside.xls
- Source Data Fig. 4/Condensate volume and number (Figure 4)/Condensate volume/20nt 3B Pepper/inside/20241017_ABPP_NucHBC620_20-50_Sample1_1_4_inside.xls
- Source Data Fig. 4/Condensate volume and number (Figure 4)/Condensate volume/15nt 3A Pepper/outside/20250925_JAPP_10nMHBC620_20-40-50_sample3_2_2_outside.xls
- Source Data Fig. 4/Condensate volume and number (Figure 4)/Condensate volume/15nt 3A Mango/outside/20250523_JAMango_400nMTO1B_20-20-50_sample2_2_3_outside.xls
- Source Data Fig. 4/Condensate volume and number (Figure 4)/Condensate volume/15nt 3A Pepper/outside/20250925_JAPP_10nMHBC620_20-40-50_sample3_1_2_outside.xls
- Source Data Fig. 4/Condensate volume and number (Figure 4)/Condensate volume/20nt 3B Pepper/outside/20241017_ABPP_NucHBC620_20-50_Sample1_2_5_outside.xls
- Source Data Fig. 4/Condensate volume and number (Figure 4)/Condensate volume/20nt 3B Pepper/inside/20241017_ABPP_NucHBC620_20-50_Sample1_2_5_inside.xls
- Source Data Fig. 4/Condensate volume and number (Figure 4)/Condensate volume/15nt 3A Mango/outside/20250523_JAMango_400nMTO1B_20-20-50_sample2_2_2_outside.xls
- Source Data Fig. 4/Condensate volume and number (Figure 4)/Condensate volume/15nt 3B Pepper/outside/20240516_15ntBPP_10uMHBC620_20-20_Sample1_2_2_outside.xls
- Source Data Fig. 4/Condensate volume and number (Figure 4)/Condensate volume/15nt 3A Mango/outside/20250523_JAMango_400nMTO1B_20-20-50_sample2_2_4_outside.xls
- Source Data Fig. 4/Condensate volume and number (Figure 4)/Condensate volume/20nt 3B Pepper/inside/20241017_ABPP_NucHBC620_20-50_Sample1_1_1_inside.xls
- Source Data Fig. 4/Condensate volume and number (Figure 4)/Condensate volume/15nt 3B Pepper/outside/20240516_15ntBPP_10uMHBC620_20-20_Sample1_1_4_outside.xls
- Source Data Fig. 4/Condensate volume and number (Figure 4)/Condensate volume/15nt 3B Pepper/outside/20240516_15ntBPP_10uMHBC620_20-20_Sample1_2_1_outside.xls
- Source Data Fig. 4/Condensate volume and number (Figure 4)/Condensate volume/15nt 3A Pepper/outside/20250925_JAPP_10nMHBC620_20-40-50_sample2_2_1_outside.xls
- Source Data Fig. 4/Condensate volume and number (Figure 4)/Condensate volume/20nt 3B Pepper/inside/20240411_ABPP_40uMDFHBI_10nMHBC620_20-40-50_Sample1_2_2_inside.xls
- Source Data Fig. 4/Condensate volume and number (Figure 4)/Condensate volume/15nt 3B Pepper/inside/20240516_15ntBPP_10uMHBC620_20-20_Sample1_1_3_inside.xls
- Source Data Fig. 4/Condensate volume and number (Figure 4)/Condensate volume/15nt 3B Pepper/outside/20240516_15ntBPP_10uMHBC620_20-20_Sample1_1_3_outside.xls
- Source Data Fig. 4/Condensate volume and number (Figure 4)/Condensate volume/15nt 3A Mango/outside/20250523_JAMango_400nMTO1B_20-20-50_sample2_1_4_outside.xls
- Source Data Fig. 4/Condensate volume and number (Figure 4)/Condensate volume/20nt 3B Pepper/outside/20241017_ABPP_NucHBC620_20-50_Sample1_2_3_outside.xls
- Source Data Fig. 4/Condensate volume and number (Figure 4)/Condensate volume/20nt 3B Pepper/inside/20240411_ABPP_40uMDFHBI_10nMHBC620_20-40-50_Sample1_3_1_inside.xls
- Source Data Fig. 4/Condensate volume and number (Figure 4)/Condensate volume/15nt 3A Pepper/outside/20250925_JAPP_10nMHBC620_20-40-50_sample2_2_2_outside.xls
- Source Data Fig. 4/Condensate volume and number (Figure 4)/Condensate volume/15nt 3A Mango/outside/20250523_JAMango_400nMTO1B_20-20-50_sample2_2_1_outside.xls
[truncated: 87 more entries]
