# Supplementary material for: Programmable artificial RNA condensates in mammalian cells
Source: Nat Nanotechnol. 2026 Apr 29;21(6):821–30. doi: 10.1038/s41565-026-02164-7 (PMC13293865; doi:10.1038/s41565-026-02164-7)
Supplement: Supplementary file 6 — Condensate volume and number quantification, as well as Pearson coefficients, shown in Fig. 4. [file 41565_2026_2164_MOESM6_ESM.zip › Source Data Fig. 4/Condensate volume and number (Figure 4)/Condensate number.xlsx]

## Sheet: Sheet1
Design	Nuclear
15nt 3A Pepper	1	3	0	0	12	5	1	5	4	4	3	7	3	8	11	0	7	3	9	10	6	5	10	10	0	0	2	5	5	2	5	8	7	8	7	5	4	3	12	8	9	3	9	4	8	8	5	9	9
15nt 3B Pepper	1	1	4	8	2	5	8	4	6	1	6	0	0	3	3	3	4	1	5	0	3	6	9	4	5	1	3	2	0	0	7	0	0	1	3	1	1	12	3	1	1	2	2	0	0	3	2	2	1
15nt 3A Mango	52	47	53	78	48	213	164	111	47	172	133	101	66	247	136	113	24	39	84	79	133	196	307	65	66	313	199	237	40	218	232	107	126	117	125	75	82	430	518	64	150	91	120	99	91	101	46	37	33
15nt 3C Mango	15	76	34	9	16	37	16	6	36	25	127	8	12	17	9	36	24	73	38	21	21	18	13	13	31	11	14	16	25	39	19	13	85	65	157	13	18	51	49	16	9	39	108	40	25	8	84	16	16
[truncated: 53 more columns]
