# Supplementary material for: Programmable artificial RNA condensates in mammalian cells
Source: Nat Nanotechnol. 2026 Apr 29;21(6):821–30. doi: 10.1038/s41565-026-02164-7 (PMC13293865; doi:10.1038/s41565-026-02164-7)
Supplement: Supplementary file 6 — Condensate volume and number quantification, as well as Pearson coefficients, shown in Fig. 4. [file 41565_2026_2164_MOESM6_ESM.zip › Source Data Fig. 4/Condensate volume and number (Figure 4)/Condensate volume/15nt 3C Mango/outside.csv]

Cell	Class	Average volume
Sample1_1_1_outside	Class A	0.7224119901657104
Sample1_1_1_outside	Class B	0.8014751225709915
Sample1_1_1_outside	Class C	0.7527637928724289
Sample1_1_2_outside	Class A	1.8361463844776154
Sample1_1_2_outside	Class B	0.8282584846019745
Sample1_1_2_outside	Class C	1.1247470080852509
Sample1_1_2_outside	Class B	2.2981918584555387
Sample1_1_3_outside	Class B	2.728339910507202
Sample1_1_4_outside	Class A	2.6521400213241577
Sample1_1_4_outside	Class B	2.208367243409157
Sample1_2_1_outside	Class A	0.6856458944578966
Sample1_2_1_outside	Class B	1.3394614942371845
Sample1_2_1_outside	Class C	1.7559784650802612
Sample1_2_1_outside	Class D	0.5443073163429896
Sample1_2_2_outside	Class A	1.1202800273895264
Sample1_2_2_outside	Class B	1.4773431168869138
Sample1_2_3_outside	Class A	1.7327976127465565
Sample1_2_3_outside	Class B	0.6239740252494812
Sample1_2_3_outside	Class C	0.9995943407217661
Sample1_3_1_outside	Class A	1.7221896449724834
Sample1_3_1_outside	Class B	1.1443969225510955
Sample1_3_1_outside	Class C	1.5576829761266708
Sample1_3_1_outside	Class D	3.137193120084703
Sample1_3_2_outside	Class A	4.961249828338623
Sample1_3_2_outside	Class B	1.9054979532957077
Sample1_3_4_outside	Class A	1.1478698566555976
Sample1_3_5_outside	Class A	2.009615905582905
Sample1_3_5_outside	Class B	1.067900002002716
Sample1_4_1_outside	Class A	1.8203774034976958
Sample1_4_1_outside	Class B	4.161960124969482
Sample1_4_1_outside	Class C	2.1632759986179217
Sample1_4_1_outside	Class D	4.407169818878174
Sample1_4_2_outside	Class A	1.747689962387085
Sample1_4_2_outside	Class B	0.9323661473712751
Sample1_4_2_outside	Class C	0.6434770498424769
Sample1_4_2_outside	Class D	0.880540127732924
