# Supplementary material for: Programmable artificial RNA condensates in mammalian cells
Source: Nat Nanotechnol. 2026 Apr 29;21(6):821–30. doi: 10.1038/s41565-026-02164-7 (PMC13293865; doi:10.1038/s41565-026-02164-7)
Supplement: Supplementary file 6 — Condensate volume and number quantification, as well as Pearson coefficients, shown in Fig. 4. [file 41565_2026_2164_MOESM6_ESM.zip › Source Data Fig. 4/Condensate volume and number (Figure 4)/Condensate volume/15nt 3A Mango/outside.csv]

Cell	Class	Average volume
sample_outside	Class A	30.765856742858887
sample_outside	Class B	33.58726565043131
sample_outside	Class C	13.891799926757812
sample_outside	Class A	1.942901291274305
sample_outside	Class B	3.3049426949000917
sample_outside	Class A	5.89213065081276
sample_outside	Class B	8.295186563498444
sample_outside	Class A	0.6701785303375198
sample_outside	Class A	1.2021232752927713
sample_outside	Class A	13.227759957313538
sample_outside	Class B	147.12609767913818
sample_outside	Class A	2.7108496722172606
sample_outside	Class A	0.9472148753420422
sample_outside	Class B	3.045552113559097
sample_outside	Class B	6.115675926208496
sample_outside	Class A	5.603935278952122
sample_outside	Class B	1.1931984415277839
sample_outside	Class C	9.658112382888794
sample_outside	Class D	8.054157853126526
sample_outside	Class A	0.3029104287563085
sample_outside	Class B	11.92113701502482
sample_outside	Class A	3.758998247484366
sample_outside	Class B	4.203974844011314
sample_outside	Class A	1.4705570447258651
sample_outside	Class A	1.2647721469402313
sample_outside	Class A	5.4807664553324384
sample_outside	Class B	3.621631197631359
sample_outside	Class B	13.345292853424326
sample_outside	Class A	1.9140725038749606
sample_outside	Class A	14.828039380411306
sample_outside	Class B	26.263399124145508
sample_outside	Class C	14.51754347483317
sample_outside	Class D	2.793549238704145
sample_outside	Class E	2.8961790740862488
sample_outside	Class A	3.4011842358458253
sample_outside	Class B	1.7243863982899534
sample_outside	Class B	4.851118318736553
sample_outside	Class B	4.960060119628906
sample_outside	Class A	0.26112656259959166
sample_outside	Class A	1.272864748327993
sample_outside	Class A	5.174454927444458
sample_outside	Class B	3.660934954881668
sample_outside	Class C	2.2308906607329844
sample_outside	Class D	4.261165142059326
sample_outside	Class E	4.971964955329895
sample_outside	Class A	31.087458511193592
sample_outside	Class B	32.41775035858154
sample_outside	Class C	3.6036642632680014
sample_outside	Class A	0.8408529765903949
sample_outside	Class B	2.9441856670503816
