# Supplementary material for: Programmable artificial RNA condensates in mammalian cells
Source: Nat Nanotechnol. 2026 Apr 29;21(6):821–30. doi: 10.1038/s41565-026-02164-7 (PMC13293865; doi:10.1038/s41565-026-02164-7)
Supplement: Supplementary file 6 — Condensate volume and number quantification, as well as Pearson coefficients, shown in Fig. 4. [file 41565_2026_2164_MOESM6_ESM.zip › Source Data Fig. 4/Condensate volume and number (Figure 4)/Condensate volume/15nt 3C Mango/inside.csv]

Cell	Class	Average volume
Sample1_1_1_inside	Class A	1.0368066523224115
Sample1_1_1_inside	Class B	1.0043916079264723
Sample1_1_1_inside	Class C	1.4652462650419158
Sample1_1_1_inside	Class D	0.2567592677142885
Sample1_1_1_inside	Class E	1.0452166164759547
Sample1_1_2_inside	Class A	8.14119238673231
Sample1_1_2_inside	Class B	0.28237920103129
Sample1_1_2_inside	Class C	3.0677500565846763
Sample1_1_2_inside	Class D	2.553924875696086
Sample1_1_2_inside	Class E	4.179240015894175
Sample1_1_2_inside	Class A	2.0168329605202038
Sample1_1_3_inside	Class A	12.04195911437273
Sample1_1_3_inside	Class B	1.7852258362496893
Sample1_1_3_inside	Class C	5.337763032930739
Sample1_1_4_inside	Class A	18.87338931692971
Sample1_1_4_inside	Class B	4.624912039066355
Sample1_2_1_inside	Class A	4.771296430223932
Sample1_2_1_inside	Class B	2.2232945040888983
Sample1_2_1_inside	Class C	3.775536749757042
Sample1_2_1_inside	Class D	8.238479870149778
Sample1_2_2_inside	Class A	1.2485900682707627
Sample1_2_2_inside	Class B	0.5364699551007814
Sample1_2_2_inside	Class C	2.9913294614794164
Sample1_2_2_inside	Class D	3.058547964749428
Sample1_2_2_inside	Class E	1.363561459126011
Sample1_2_3_inside	Class A	4.996896914460442
Sample1_2_3_inside	Class B	0.6622052847274712
Sample1_2_3_inside	Class C	2.368685216642916
Sample1_3_1_inside	Class A	4.283395935315639
Sample1_3_1_inside	Class B	3.2949687991864405
Sample1_3_1_inside	Class C	1.9762184919887467
Sample1_3_1_inside	Class D	2.2230741284214535
Sample1_3_1_inside	Class E	1.481156643633457
Sample1_3_2_inside	Class A	1.0965329747360486
Sample1_3_2_inside	Class B	2.1948434108761465
Sample1_3_3_inside	Class A	2.5049640275537968
Sample1_3_3_inside	Class B	1.216353060470687
Sample1_3_4_inside	Class A	2.484107433836542
Sample1_3_5_inside	Class A	2.546330370389077
Sample1_3_5_inside	Class B	7.38286393659655
Sample1_3_6_inside	Class B	1.8254806953999732
Sample1_4_1_inside	Class A	4.318777349140299
Sample1_4_1_inside	Class B	1.9633688707357255
Sample1_4_1_inside	Class C	1.8653626111336052
Sample1_4_1_inside	Class D	3.9691899499545493
Sample1_4_2_inside	Class A	4.300183004566601
Sample1_4_2_inside	Class B	2.72454121605639
Sample1_4_2_inside	Class C	2.434166947007179
Sample1_4_2_inside	Class D	2.416057962924242
Sample1_4_2_inside	Class A	4.4961528318623705
