# Supplementary material for: Programmable artificial RNA condensates in mammalian cells
Source: Nat Nanotechnol. 2026 Apr 29;21(6):821–30. doi: 10.1038/s41565-026-02164-7 (PMC13293865; doi:10.1038/s41565-026-02164-7)
Supplement: Supplementary file 6 — Condensate volume and number quantification, as well as Pearson coefficients, shown in Fig. 4. [file 41565_2026_2164_MOESM6_ESM.zip › Source Data Fig. 4/Condensate volume and number (Figure 4)/Condensate volume/15nt 3A Pepper/inside.csv]

Cell	Class	Average volume
sample_inside	Class B	158.0749969482422
sample_inside	Class A	16.762796719868977
sample_inside	Class A	4.208127001921336
sample_inside	Class B	16.026925563812256
sample_inside	Class C	20.983699798583984
sample_inside	Class B	3.9483302235603333
sample_inside	Class B	5.800337612628937
sample_inside	Class A	3.3881999850273132
sample_inside	Class A	8.876736720403036
sample_inside	Class B	16.43247696331569
sample_inside	Class C	4.652463396390279
sample_inside	Class D	1.9723465712741017
sample_inside	Class A	6.123534061268649
sample_inside	Class C	4.875965510361961
sample_inside	Class D	8.594123204549154
sample_inside	Class E	2.1699688318702908
sample_inside	Class A	4.378281283378601
sample_inside	Class A	12.256688674290976
sample_inside	Class B	6.099307918548584
sample_inside	Class C	2.3541775763034822
sample_inside	Class D	7.555657817982137
sample_inside	Class C	3.038704991340637
sample_inside	Class D	20.267773723602296
sample_inside	Class E	6.9357000350952145
sample_inside	Class B	15.70606517791748
sample_inside	Class B	8.595369911193847
sample_inside	Class A	13.534311719238758
sample_inside	Class A	14.704147066388812
sample_inside	Class B	11.890276104211807
sample_inside	Class B	8.550824403762817
sample_inside	Class A	18.613533878326415
sample_inside	Class A	7.218930006027222
sample_inside	Class B	9.188694953918457
sample_inside	Class A	11.529222637414932
sample_inside	Class A	10.84008377790451
sample_inside	Class B	15.850605381859673
sample_inside	Class C	14.751762807369232
sample_inside	Class A	9.848264508777195
sample_inside	Class B	4.331765420734882
sample_inside	Class A	15.52268996834755
sample_inside	Class A	9.875220030546188
sample_inside	Class A	12.005076026916504
sample_inside	Class B	10.281099028057522
sample_inside	Class C	9.284536653094822
sample_inside	Class B	13.24779987335205
