# Supplementary material for: Programmable artificial RNA condensates in mammalian cells
Source: Nat Nanotechnol. 2026 Apr 29;21(6):821–30. doi: 10.1038/s41565-026-02164-7 (PMC13293865; doi:10.1038/s41565-026-02164-7)
Supplement: Supplementary file 6 — Condensate volume and number quantification, as well as Pearson coefficients, shown in Fig. 4. [file 41565_2026_2164_MOESM6_ESM.zip › Source Data Fig. 4/Condensate volume and number (Figure 4)/Condensate volume/20nt 3B Pepper/inside.csv]

Cell	Class	Average volume
Sample1_1_1_inside	Class A	14.972272515296936
Sample1_1_2_inside	Class A	13.436426162719727
Sample1_2_1_inside	Class A	58.10179901123047
Sample1_2_2_inside	Class A	10.216071543594202
Sample1_3_1_inside	Class A	6.528660592855886
Sample1_1_1_inside	Class A	163.2779998779297
Sample1_1_2_inside	Class A	7.965014457702637
Sample1_1_4_inside	Class A	59.82229995727539
Sample1_2_1_inside	Class A	14.12801720414843
Sample1_2_1_inside	Class B	8.007280393080277
Sample1_2_2_inside	Class A	169.1790008544922
Sample1_2_3_inside	Class A	11.53576528109037
Sample1_2_4_inside	Class A	76.76570129394531
Sample1_2_4_inside	Class B	90.17285013198853
Sample1_2_5_inside	Class A	10.782249987125397
Sample1_2_6_inside	Class A	10.816171097507079
Sample1_3_1_inside	Class A	2.4850316047668457
Sample1_3_1_inside	Class B	341.02899169921875
Sample1_3_1_inside	Class C	2.999309241771698
Sample1_3_3_inside	Class A	125.40499877929688
Sample1_3_5_inside	Class A	182.7030029296875
Sample1_3_6_inside	Class A	9.528024252090189
Sample1_4_1_inside	Class A	133.6479949951172
Sample1_4_2_inside	Class A	114.1510009765625
Sample1_4_4_inside	Class A	47.66214847564697
Sample1_4_5_inside	Class A	22.64786720275879
Sample1_4_6_inside	Class A	183.6300048828125
Sample1_4_7_inside	Class A	154.47999572753906
Sample1_4_8_inside	Class A	17.881340861320496
Sample2_1_1_inside	Class A	2.2876916070498767
Sample2_1_1_inside	Class B	8.143768310546875
Sample2_1_2_inside	Class A	14.397113050733294
Sample2_1_3_inside	Class A	181.29299926757812
Sample2_2_1_inside	Class A	14.115531285603842
Sample2_2_2_inside	Class A	62.26930046081543
Sample2_3_1_inside	Class A	9.097481983549455
Sample2_3_2_inside	Class A	79.79704284667969
Sample2_3_2_inside	Class B	39.66977723439535
Sample2_3_3_inside	Class A	5.315582791964213
Sample2_4_1_inside	Class A	12.571579933166504
Sample2_4_2_inside	Class A	9.338215947151184
Sample3_1_1_inside	Class A	319.36700439453125
Sample3_1_2_inside	Class A	86.26580333709717
Sample3_1_3_inside	Class A	44.94479429721832
Sample3_2_1_inside	Class A	7.861064052581787
Sample3_2_1_inside	Class B	8.11702287197113
Sample3_2_2_inside	Class A	9.820964908599853
Sample3_3_1_inside	Class B	4.285366490483284
Sample3_3_2_inside	Class A	0.6037818647455424
Sample3_3_2_inside	Class B	2.95105776054835
