# Supplementary material for: Programmable artificial RNA condensates in mammalian cells
Source: Nat Nanotechnol. 2026 Apr 29;21(6):821–30. doi: 10.1038/s41565-026-02164-7 (PMC13293865; doi:10.1038/s41565-026-02164-7)
Supplement: Supplementary file 6 — Condensate volume and number quantification, as well as Pearson coefficients, shown in Fig. 4. [file 41565_2026_2164_MOESM6_ESM.zip › Source Data Fig. 4/Condensate volume and number (Figure 4)/Condensate volume/15nt 3B Pepper/inside.csv]

Cell	Class	Average volume
Sample1_1_1_inside	Class A	122.00900268554688
Sample1_1_1_inside	Class B	145.75599670410156
Sample1_1_1_inside	Class C	14.776436686515808
Sample1_1_2_inside	Class A	4.339481941291264
Sample1_1_2_inside	Class B	8.6908597946167
Sample1_1_2_inside	Class C	5.505592393875122
Sample1_1_3_inside	Class B	5.25280374288559
Sample1_1_4_inside	Class A	5.966002732515335
Sample1_2_1_inside	Class A	12.910044097900391
Sample1_2_1_inside	Class B	68.7699966430664
Sample1_2_2_inside	Class B	10.507321983575821
Sample1_2_3_inside	Class B	29.37064790725708
Sample1_3_1_inside	Class B	12.564536452293396
Sample1_3_2_inside	Class A	28.805295785268147
Sample1_3_3_inside	Class A	13.326899886131287
Sample1_4_1_inside	Class A	52.589900970458984
Sample1_4_2_inside	Class A	6.666962856054306
Sample1_4_3_inside	Class B	18.31263319651286
Sample1_4_4_inside	Class A	3.820593621581793
Sample1_4_4_inside	Class B	3.3398828744474383
Sample2_2_1_inside	Class A	15.147610127925873
Sample2_2_1_inside	Class B	7.032887709140778
Sample2_2_2_inside	Class A	40.35490036010742
Sample2_2_3_inside	Class A	33.05736777186394
Sample2_2_4_inside	Class A	21.596049308776855
Sample2_3_1_inside	Class A	8.685971378951388
Sample2_3_2_inside	Class A	48.94020080566406
Sample2_3_3_inside	Class A	35.206270376841225
Sample2_3_3_inside	Class B	160.26100158691406
Sample2_3_3_inside	Class C	5.926640033721924
Sample2_3_4_inside	Class A	3.170370165258646
Sample2_3_5_inside	Class A	6.323126673698425
Sample2_3_6_inside	Class A	72.0459976196289
Sample2_3_6_inside	Class B	34.75230026245117
Sample2_4_1_inside	Class A	14.542399883270264
Sample2_4_1_inside	Class B	75.79250144958496
Sample2_4_3_inside	Class A	9.4566483994325
Sample3_1_1_inside	Class A	32.065650939941406
Sample3_1_2_inside	Class A	86.7223014831543
Sample3_1_2_inside	Class B	15.178500175476074
Sample3_1_3_inside	Class A	30.94952940940857
Sample3_1_3_inside	Class B	7.606785333156585
