# Supplementary material for: Programmable artificial RNA condensates in mammalian cells
Source: Nat Nanotechnol. 2026 Apr 29;21(6):821–30. doi: 10.1038/s41565-026-02164-7 (PMC13293865; doi:10.1038/s41565-026-02164-7)
Supplement: Supplementary file 6 — Condensate volume and number quantification, as well as Pearson coefficients, shown in Fig. 4. [file 41565_2026_2164_MOESM6_ESM.zip › Source Data Fig. 4/Condensate volume and number (Figure 4)/Condensate volume/15nt 3B Pepper/outside.csv]

Cell	Class	Average volume
Sample1_1_1_outside	Class A	4.562069156983246
Sample1_1_1_outside	Class B	1.5616424502804875
Sample1_1_1_outside	Class C	1.2404955771309718
Sample1_1_2_outside	Class A	1.4728764523790496
Sample1_1_2_outside	Class B	1.4032997193817909
Sample1_1_2_outside	Class C	0.9228619239998587
Sample1_1_3_outside	Class B	2.9704054609713393
Sample1_1_4_outside	Class B	1.3168644085526466
Sample1_2_1_outside	Class A	2.069189343576957
Sample1_2_1_outside	Class B	8.939027576114643
Sample1_2_2_outside	Class B	3.9216393381357193
Sample1_2_3_outside	Class A	2.2302733437173954
Sample1_2_3_outside	Class B	4.987007699906826
Sample1_2_3_outside	Class C	0.5869130045175552
Sample1_3_2_outside	Class A	2.176729735932671
Sample1_3_3_outside	Class A	3.310410315423446
Sample1_4_1_outside	Class A	2.382207299352777
Sample1_4_2_outside	Class A	2.0496587535211197
Sample1_4_2_outside	Class B	10.535204341014227
Sample1_4_3_outside	Class A	1.429972179381079
Sample1_4_4_outside	Class A	2.598939061503519
Sample1_4_4_outside	Class B	3.6629035520988205
Sample2_2_1_outside	Class A	3.4358538234872475
Sample2_2_1_outside	Class B	5.400070786476135
Sample2_2_2_outside	Class A	0.729185255203882
Sample2_2_3_outside	Class A	2.031498646041235
Sample2_2_4_outside	Class A	1.8785266611629572
Sample2_2_5_outside	Class A	6.933195250907114
Sample2_2_5_outside	Class B	1.6484874906018376
Sample2_3_1_outside	Class A	1.6749199439215947
Sample2_3_1_outside	Class B	16.86079978942871
Sample2_3_1_outside	Class C	0.5540770292282104
Sample2_3_2_outside	Class A	1.5491670583566977
Sample2_3_3_outside	Class A	1.0336506530054306
Sample2_3_3_outside	Class B	2.6230809114328246
Sample2_3_3_outside	Class C	0.9745218550286642
Sample2_3_4_outside	Class A	1.8045943011529744
Sample2_3_5_outside	Class A	1.9521596384292934
Sample2_3_6_outside	Class A	2.8738757152551493
Sample2_3_6_outside	Class B	0.6471650004386902
Sample2_4_1_outside	Class B	0.21295900642871857
Sample2_4_2_outside	Class A	0.7814817920327186
Sample2_4_2_outside	Class B	34.45872473716736
Sample2_4_3_outside	Class A	12.197304738375047
Sample2_4_3_outside	Class B	1.412013821933471
Sample3_1_1_outside	Class A	2.3374541014118093
Sample3_1_2_outside	Class A	1.6250456161031577
Sample3_1_2_outside	Class B	1.7165429023025203
Sample3_1_3_outside	Class A	1.1086441674733798
Sample3_1_3_outside	Class B	1.1506859505405793
