# Supplementary material for: Programmable artificial RNA condensates in mammalian cells
Source: Nat Nanotechnol. 2026 Apr 29;21(6):821–30. doi: 10.1038/s41565-026-02164-7 (PMC13293865; doi:10.1038/s41565-026-02164-7)
Supplement: Supplementary file 6 — Condensate volume and number quantification, as well as Pearson coefficients, shown in Fig. 4. [file 41565_2026_2164_MOESM6_ESM.zip › Source Data Fig. 4/Condensate volume and number (Figure 4)/Condensate volume/15nt 3A Mango/inside.csv]

Cell	Class	Average volume
sample_inside	Class A	0.5427616596078644
sample_inside	Class B	0.5591182489978507
sample_inside	Class C	1.0423973270885225
sample_inside	Class A	0.5137680009102974
sample_inside	Class B	0.47419128215794143
sample_inside	Class A	0.1653442994599611
sample_inside	Class B	0.43752050608759974
sample_inside	Class A	1.323586824744403
sample_inside	Class A	1.8773559703283567
sample_inside	Class A	0.6868183003402814
sample_inside	Class A	0.3982420629636591
sample_inside	Class B	0.8516911345875204
sample_inside	Class A	3.5426632424421385
sample_inside	Class A	0.7495175493771539
sample_inside	Class A	1.0562651627985513
sample_inside	Class A	9.61685793963261
sample_inside	Class B	2.855072457677661
sample_inside	Class C	2.515705811214589
sample_inside	Class D	1.5985916893151175
sample_inside	Class A	2.017462271267436
sample_inside	Class A	0.7867573125725041
sample_inside	Class A	0.721270736458587
sample_inside	Class A	3.152956175660858
sample_inside	Class A	3.0373932142092874
sample_inside	Class A	1.0124748578806892
sample_inside	Class A	4.1439575094264
sample_inside	Class A	0.8801713364685826
sample_inside	Class A	0.47613609156667674
sample_inside	Class B	0.4267187863414254
sample_inside	Class C	0.3973089206948995
sample_inside	Class D	0.3839090832819541
sample_inside	Class E	0.4453293435871601
sample_inside	Class A	0.288018844636778
sample_inside	Class B	0.6780852624442337
sample_inside	Class A	0.4297675926000053
sample_inside	Class A	0.2846399105736504
sample_inside	Class A	4.210312202660134
sample_inside	Class A	0.7879147858855625
sample_inside	Class A	0.6540893189568113
sample_inside	Class B	0.33157820092358936
sample_inside	Class C	0.34619349225264306
sample_inside	Class D	0.3466061319705549
sample_inside	Class E	0.38010590711590087
sample_inside	Class A	2.593991008931366
sample_inside	Class B	2.411943711189402
sample_inside	Class C	5.1803932442809595
sample_inside	Class A	0.4109577620314735
sample_inside	Class A	2.6451174489963445
