# Supplementary material for: Programmable artificial RNA condensates in mammalian cells
Source: Nat Nanotechnol. 2026 Apr 29;21(6):821–30. doi: 10.1038/s41565-026-02164-7 (PMC13293865; doi:10.1038/s41565-026-02164-7)
Supplement: Supplementary file 6 — Condensate volume and number quantification, as well as Pearson coefficients, shown in Fig. 4. [file 41565_2026_2164_MOESM6_ESM.zip › Source Data Fig. 4/Condensate volume and number (Figure 4)/Condensate volume/15nt 3WT Pepper/20240531_JwtPP_10nMHBC620_20_50_Sample3_2_3_inside.xls]

## Sheet: Detailed
Detailed
Volume	Unit	Category	Time	Inside	ID
22.8225	µm^3	Surface	1	Class B	0
20.5225	µm^3	Surface	1	Class B	1
11.8038	µm^3	Surface	1	Class B	2
38.1175	µm^3	Surface	1	Class B	3
8.68099	µm^3	Surface	1	Class B	5
0.656745	µm^3	Surface	1	Class B	6
9.50343	µm^3	Surface	1	Class B	7
13.4149	µm^3	Surface	1	Class B	8
