# Supplementary material for: Programmable artificial RNA condensates in mammalian cells
Source: Nat Nanotechnol. 2026 Apr 29;21(6):821–30. doi: 10.1038/s41565-026-02164-7 (PMC13293865; doi:10.1038/s41565-026-02164-7)
Supplement: Supplementary file 6 — Condensate volume and number quantification, as well as Pearson coefficients, shown in Fig. 4. [file 41565_2026_2164_MOESM6_ESM.zip › Source Data Fig. 4/Condensate volume and number (Figure 4)/Condensate volume/15nt 3WT Pepper/20240712_JwtPP_10nMHBC620_20_50_Sample4_2_3_inside.xls]

## Sheet: Detailed
Detailed
Volume	Unit	Category	Time	Set 1	ID
5.11824	µm^3	Surface	1	Class A	0
3.13222	µm^3	Surface	1	Class A	1
12.2817	µm^3	Surface	1	Class A	2
2.37218	µm^3	Surface	1	Class A	3
3.49219	µm^3	Surface	1	Class A	4
3.81463	µm^3	Surface	1	Class A	6
22.3434	µm^3	Surface	1	Class A	7
0.499501	µm^3	Surface	1	Class A	8
6.33349	µm^3	Surface	1	Class A	9
2.47436	µm^3	Surface	1	Class A	10
