# Supplementary material for: Programmable artificial RNA condensates in mammalian cells
Source: Nat Nanotechnol. 2026 Apr 29;21(6):821–30. doi: 10.1038/s41565-026-02164-7 (PMC13293865; doi:10.1038/s41565-026-02164-7)
Supplement: Supplementary file 6 — Condensate volume and number quantification, as well as Pearson coefficients, shown in Fig. 4. [file 41565_2026_2164_MOESM6_ESM.zip › Source Data Fig. 4/Condensate volume and number (Figure 4)/Condensate volume/15nt 3WT Pepper/20240712_JwtPP_10nMHBC620_20_50_Sample3_3_1_inside.xls]

## Sheet: Detailed
Detailed
Volume	Unit	Category	Time	Set 1	ID
11.4785	µm^3	Surface	1	Class B	3
15.4978	µm^3	Surface	1	Class B	6
3.97113	µm^3	Surface	1	Class B	7
13.8933	µm^3	Surface	1	Class A	8
22.2067	µm^3	Surface	1	Class A	9
18.8131	µm^3	Surface	1	Class A	11
35.8088	µm^3	Surface	1	Class B	12
8.03795	µm^3	Surface	1	Class B	13
