# Supplementary material for: Programmable artificial RNA condensates in mammalian cells
Source: Nat Nanotechnol. 2026 Apr 29;21(6):821–30. doi: 10.1038/s41565-026-02164-7 (PMC13293865; doi:10.1038/s41565-026-02164-7)
Supplement: Supplementary file 6 — Condensate volume and number quantification, as well as Pearson coefficients, shown in Fig. 4. [file 41565_2026_2164_MOESM6_ESM.zip › Source Data Fig. 4/Condensate volume and number (Figure 4)/Condensate volume/20nt 3B Pepper/outside.csv]

Cell	Class	Average volume
Sample1_1_1_outside	Class A	0.6064042903110385
Sample1_1_2_outside	Class A	8.656867802888154
Sample1_2_1_outside	Class A	1.8783290197921765
Sample1_2_2_outside	Class A;Class B	0.219977006316185
Sample1_3_1_outside	Class A	0.519673656810213
Sample1_1_1_outside	Class A	1.6159697317114445
Sample1_1_2_outside	Class A	0.4561043282349904
Sample1_2_1_outside	Class A	0.9046813821869677
Sample1_2_1_outside	Class B	0.7849736684329913
Sample1_2_2_outside	Class A	1.158346609943188
Sample1_2_3_outside	Class A	0.6628937354400044
Sample1_2_4_outside	Class A	1.2260318687083303
Sample1_2_4_outside	Class B	0.4429823367856443
Sample1_2_5_outside	Class A	1.1525455734559469
Sample1_2_6_outside	Class A	0.5222649733242515
Sample1_3_1_outside	Class A	1.2324582926396812
Sample1_3_1_outside	Class B	0.8950703758626986
Sample1_3_3_outside	Class A	0.8538789676724753
Sample1_3_5_outside	Class A	0.43976348149133665
Sample1_3_6_outside	Class A	1.1604525221941562
Sample1_4_1_outside	Class A	0.9628583500782649
Sample1_4_2_outside	Class A	1.2798191110229062
Sample1_4_4_outside	Class A	0.859181972865866
Sample1_4_5_outside	Class A	0.6655434516391584
Sample1_4_6_outside	Class A	0.6379668852841517
Sample1_4_7_outside	Class A	1.7139440117669957
Sample1_4_8_outside	Class A	0.8023295309084157
Sample2_1_1_outside	Class B	0.8778537937573024
Sample2_1_2_outside	Class A	0.37859699541315583
Sample2_1_3_outside	Class A	0.7151807171016277
Sample2_2_1_outside	Class A	1.218923910783188
Sample2_2_2_outside	Class A	0.6521004482144208
Sample2_3_1_outside	Class A	1.0431300401687622
Sample2_3_2_outside	Class A	0.3686175165774742
Sample2_3_2_outside	Class B	1.9472635219451682
Sample2_3_3_outside	Class B	3.5249646646635875
Sample2_4_1_outside	Class A	8.436869621276855
Sample2_4_2_outside	Class A	0.21041199564933777
Sample3_1_1_outside	Class A	0.8494688821335633
Sample3_1_2_outside	Class A	0.7963038466017073
Sample3_1_3_outside	Class A	0.6819565218113559
Sample3_2_1_outside	Class A	1.0572056372960408
Sample3_2_1_outside	Class B	0.055472198873758316
Sample3_2_2_outside	Class A	1.0061981784248795
Sample3_3_1_outside	Class A	3.3248707205057144
Sample3_3_1_outside	Class B	0.7754733365448848
