# Supplementary material for: Programmable artificial RNA condensates in mammalian cells
Source: Nat Nanotechnol. 2026 Apr 29;21(6):821–30. doi: 10.1038/s41565-026-02164-7 (PMC13293865; doi:10.1038/s41565-026-02164-7)
Supplement: Supplementary file 6 — Condensate volume and number quantification, as well as Pearson coefficients, shown in Fig. 4. [file 41565_2026_2164_MOESM6_ESM.zip › Source Data Fig. 4/Condensate volume and number (Figure 4)/Condensate volume/15nt 3A Pepper/outside.csv]

Cell	Class	Average volume
sample_outside	Class A	0.9308365705056172
sample_outside	Class A	0.20961185719104522
sample_outside	Class A	0.41835594744138094
sample_outside	Class B	0.76762162335217
sample_outside	Class A	0.513597169343163
sample_outside	Class B	1.1475418953177257
sample_outside	Class C	0.5403101117796419
sample_outside	Class A	0.13362969271838665
sample_outside	Class B	0.11732999980449677
sample_outside	Class A	1.7087537110007058
sample_outside	Class A	1.4080455256395104
sample_outside	Class B	0.5622980760390612
sample_outside	Class C	3.103887028992176
sample_outside	Class D	0.8427651493292716
sample_outside	Class A	0.6988206555115732
sample_outside	Class B	4.583839722148235
sample_outside	Class C	0.030918299220502377
sample_outside	Class D	1.190582175758312
sample_outside	Class E	1.583899271610955
sample_outside	Class A	0.6841507120163374
sample_outside	Class A	0.5164478439297797
sample_outside	Class B	0.5903941576297467
sample_outside	Class C	0.4921524008763406
sample_outside	Class D	0.9324989167973399
sample_outside	Class A	0.8298022400270751
sample_outside	Class B	0.8635739695251458
sample_outside	Class C	0.4419824589027936
sample_outside	Class D	0.5556957783915524
sample_outside	Class E	0.5541603671279082
sample_outside	Class A	1.427040666318691
sample_outside	Class A	0.8960027150137143
sample_outside	Class A	0.8628310544264256
sample_outside	Class A	1.1394151211017742
sample_outside	Class B	1.7900209535603946
sample_outside	Class A	0.5388464867060191
sample_outside	Class A	0.5383324626850609
sample_outside	Class A	0.7933570881663211
sample_outside	Class B	9.274605049175166
sample_outside	Class A	0.36987787550187684
sample_outside	Class A	0.48409488341874546
sample_outside	Class B	1.8201849590177122
sample_outside	Class C	1.5887420768528406
sample_outside	Class A	0.9199876876659373
sample_outside	Class B	2.712962532716413
sample_outside	Class A	1.4045058547641442
sample_outside	Class A	1.7123132227071092
sample_outside	Class A	0.17340491494784752
sample_outside	Class B	1.476949373950009
sample_outside	Class C	0.8767124769288335
sample_outside	Class A	1.1949876510296706
