# Supplementary material for: Programmable artificial RNA condensates in mammalian cells
Source: Nat Nanotechnol. 2026 Apr 29;21(6):821–30. doi: 10.1038/s41565-026-02164-7 (PMC13293865; doi:10.1038/s41565-026-02164-7)
Supplement: Supplementary file 6 — Condensate volume and number quantification, as well as Pearson coefficients, shown in Fig. 4. [file 41565_2026_2164_MOESM6_ESM.zip › Source Data Fig. 4/Condensate volume and number (Figure 4)/Condensate volume/15nt 3WT Pepper/20240712_JwtPP_10nMHBC620_20_50_Sample4_2_1_outside.xls]

## Sheet: Detailed
Detailed
Volume	Unit	Category	Time	Set 1	ID
0.123057	µm^3	Surface	1	Class A	0
0.0216785	µm^3	Surface	1	Class A	1
0.225711	µm^3	Surface	1	Class A	2
7.43699	µm^3	Surface	1	Class A	4
1.48115	µm^3	Surface	1	Class A	5
16.1479	µm^3	Surface	1	Class A	6
2.88898	µm^3	Surface	1	Class A	7
21.0849	µm^3	Surface	1	Class A	8
1.06352	µm^3	Surface	1	Class A	9
41.8268	µm^3	Surface	1	Class A	10
0.645254	µm^3	Surface	1	Class A	11
0.0981909	µm^3	Surface	1	Class A	12
3.26134	µm^3	Surface	1	Class A	13
10.7028	µm^3	Surface	1	Class A	15
0.909813	µm^3	Surface	1	Class A	16
2.26746	µm^3	Surface	1	Class A	17
1.19947	µm^3	Surface	1	Class A	18
17.0347	µm^3	Surface	1	Class A	19
