# Supplementary material for: Programmable artificial RNA condensates in mammalian cells
Source: Nat Nanotechnol. 2026 Apr 29;21(6):821–30. doi: 10.1038/s41565-026-02164-7 (PMC13293865; doi:10.1038/s41565-026-02164-7)
Supplement: Supplementary file 6 — Condensate volume and number quantification, as well as Pearson coefficients, shown in Fig. 4. [file 41565_2026_2164_MOESM6_ESM.zip › Source Data Fig. 4/Condensate volume and number (Figure 4)/Condensate volume/15nt 3WT Pepper/20240531_JwtPP_10nMHBC620_20_50_Sample2_3_1_outside.xls]

## Sheet: Detailed
Detailed
Volume	Unit	Category	Time	Set 1	ID
1.82323	µm^3	Surface	1	Class A	0
0.994659	µm^3	Surface	1	Class A	1
0.660556	µm^3	Surface	1	Class A	2
0.301268	µm^3	Surface	1	Class A	3
0.0226349	µm^3	Surface	1	Class A	4
1.29656	µm^3	Surface	1	Class A	5
0.754922	µm^3	Surface	1	Class A	6
1.0699	µm^3	Surface	1	Class A	7
1.15438	µm^3	Surface	1	Class A	8
0.942376	µm^3	Surface	1	Class A	9
0.30063	µm^3	Surface	1	Class A	10
0.355782	µm^3	Surface	1	Class A	11
0.035068	µm^3	Surface	1	Class A	12
0.257272	µm^3	Surface	1	Class A	13
1.58922	µm^3	Surface	1	Class A	14
0.831115	µm^3	Surface	1	Class A	15
0.517414	µm^3	Surface	1	Class A	16
5.43716	µm^3	Surface	1	Class A	17
0.383199	µm^3	Surface	1	Class A	18
2.61831	µm^3	Surface	1	Class A	19
2.21631	µm^3	Surface	1	Class A	20
0.386068	µm^3	Surface	1	Class A	21
0.25791	µm^3	Surface	1	Class A	22
2.9403	µm^3	Surface	1	Class A	23
1.00167	µm^3	Surface	1	Class A	25
0.0286921	µm^3	Surface	1	Class A	26
0.756196	µm^3	Surface	1	Class A	27
0.745995	µm^3	Surface	1	Class A	28
0.0494142	µm^3	Surface	1	Class A	29
1.24492	µm^3	Surface	1	Class A	30
0.665338	µm^3	Surface	1	Class A	31
0.0494142	µm^3	Surface	1	Class A	32
1.14226	µm^3	Surface	1	Class A	33
0.0226349	µm^3	Surface	1	Class A	35
2.76656	µm^3	Surface	1	Class A	36
1.58986	µm^3	Surface	1	Class A	37
8.48641	µm^3	Surface	1	Class A	40
11.5833	µm^3	Surface	1	Class A	41
5.12204	µm^3	Surface	1	Class A	44
1.88049	µm^3	Surface	1	Class A	45
3.37502	µm^3	Surface	1	Class A	46
1.14178	µm^3	Surface	1	Class A	47
