# Supplementary material for: Programmable artificial RNA condensates in mammalian cells
Source: Nat Nanotechnol. 2026 Apr 29;21(6):821–30. doi: 10.1038/s41565-026-02164-7 (PMC13293865; doi:10.1038/s41565-026-02164-7)
Supplement: Supplementary file 6 — Condensate volume and number quantification, as well as Pearson coefficients, shown in Fig. 4. [file 41565_2026_2164_MOESM6_ESM.zip › Source Data Fig. 4/Condensate volume and number (Figure 4)/Condensate volume/15nt 3WT Pepper/20240712_JwtPP_10nMHBC620_20_50_Sample4_2_3_outside.xls]

## Sheet: Detailed
Detailed
Volume	Unit	Category	Time	Set 1	ID
10.7576	µm^3	Surface	1	Class A	3
6.50864	µm^3	Surface	1	Class A	4
0.0599347	µm^3	Surface	1	Class A	5
0.0943653	µm^3	Surface	1	Class A	6
0.592971	µm^3	Surface	1	Class A	7
0.71539	µm^3	Surface	1	Class A	9
11.9056	µm^3	Surface	1	Class A	16
0.122547	µm^3	Surface	1	Class A	17
17.9571	µm^3	Surface	1	Class A	18
7.43375	µm^3	Surface	1	Class A	19
0.875274	µm^3	Surface	1	Class A	20
5.36783	µm^3	Surface	1	Class A	21
8.13213	µm^3	Surface	1	Class A	22
5.76034	µm^3	Surface	1	Class A	23
6.46719	µm^3	Surface	1	Class A	24
4.37852	µm^3	Surface	1	Class A	25
