# Supplementary material for: Programmable artificial RNA condensates in mammalian cells
Source: Nat Nanotechnol. 2026 Apr 29;21(6):821–30. doi: 10.1038/s41565-026-02164-7 (PMC13293865; doi:10.1038/s41565-026-02164-7)
Supplement: Supplementary file 6 — Condensate volume and number quantification, as well as Pearson coefficients, shown in Fig. 4. [file 41565_2026_2164_MOESM6_ESM.zip › Source Data Fig. 4/Condensate volume and number (Figure 4)/Condensate volume/15nt 3WT Pepper/20240531_JwtPP_10nMHBC620_20_50_Sample3_2_4_outside.xls]

## Sheet: Detailed
Detailed
Volume	Unit	Category	Time	Set 1	ID
0.17566	µm^3	Surface	1	Class A	0
0.131027	µm^3	Surface	1	Class A	2
0.349087	µm^3	Surface	1	Class A	3
0.0372998	µm^3	Surface	1	Class A	4
0.684784	µm^3	Surface	1	Class A	5
1.00773	µm^3	Surface	1	Class A	6
31.2196	µm^3	Surface	1	Class A	7
6.1535	µm^3	Surface	1	Class A	8
0.0165777	µm^3	Surface	1	Class A	9
33.3042	µm^3	Surface	1	Class A	10
0.418267	µm^3	Surface	1	Class A	11
14.1914	µm^3	Surface	1	Class A	12
