# Supplementary material for: Programmable artificial RNA condensates in mammalian cells
Source: Nat Nanotechnol. 2026 Apr 29;21(6):821–30. doi: 10.1038/s41565-026-02164-7 (PMC13293865; doi:10.1038/s41565-026-02164-7)
Supplement: Supplementary file 6 — Condensate volume and number quantification, as well as Pearson coefficients, shown in Fig. 4. [file 41565_2026_2164_MOESM6_ESM.zip › Source Data Fig. 4/Condensate volume and number (Figure 4)/Condensate volume/15nt 3WT Pepper/20240712_JwtPP_10nMHBC620_20_50_Sample4_2_2_outside.xls]

## Sheet: Detailed
Detailed
Volume	Unit	Category	Time	Set 1	ID
0.0580217	µm^3	Surface	1	Class A	0
0.543236	µm^3	Surface	1	Class A	3
0.290746	µm^3	Surface	1	Class A	4
0.334741	µm^3	Surface	1	Class A	5
0.0867137	µm^3	Surface	1	Class A	6
0.598071	µm^3	Surface	1	Class A	7
0.480753	µm^3	Surface	1	Class A	8
0.733244	µm^3	Surface	1	Class A	9
0.803378	µm^3	Surface	1	Class A	10
0.441221	µm^3	Surface	1	Class A	11
0.0714114	µm^3	Surface	1	Class A	12
0.124333	µm^3	Surface	1	Class A	13
1.12154	µm^3	Surface	1	Class A	14
1.82546	µm^3	Surface	1	Class A	15
1.67179	µm^3	Surface	1	Class A	16
0.0714116	µm^3	Surface	1	Class B	21
1.25098	µm^3	Surface	1	Class B	23
28.3127	µm^3	Surface	1	Class A	24
4.18331	µm^3	Surface	1	Class B	25
9.39444	µm^3	Surface	1	Class B	26
0.921336	µm^3	Surface	1	Class B	27
0.0777874	µm^3	Surface	1	Class B	28
1.74703	µm^3	Surface	1	Class B	30
0.881805	µm^3	Surface	1	Class B	31
0.993384	µm^3	Surface	1	Class B	32
1.30581	µm^3	Surface	1	Class B	34
1.10752	µm^3	Surface	1	Class B	35
0.109668	µm^3	Surface	1	Class B	36
2.32725	µm^3	Surface	1	Class B	38
93.6071	µm^3	Surface	1	Class B	39
2.36232	µm^3	Surface	1	Class B	40
1.07373	µm^3	Surface	1	Class B	41
4.94214	µm^3	Surface	1	Class B	43
3.577	µm^3	Surface	1	Class B	45
0.385423	µm^3	Surface	1	Class B	47
9.73768	µm^3	Surface	1	Class B	48
35.9937	µm^3	Surface	1	Class A	49
0.15751	µm^3	Surface	1	Class A	50
16.2513	µm^3	Surface	1	Class A	51
0.440437	µm^3	Surface	1	Class A	52
