# Supplementary material for: Programmable artificial RNA condensates in mammalian cells
Source: Nat Nanotechnol. 2026 Apr 29;21(6):821–30. doi: 10.1038/s41565-026-02164-7 (PMC13293865; doi:10.1038/s41565-026-02164-7)
Supplement: Supplementary file 6 — Condensate volume and number quantification, as well as Pearson coefficients, shown in Fig. 4. [file 41565_2026_2164_MOESM6_ESM.zip › Source Data Fig. 4/Condensate volume and number (Figure 4)/Condensate volume/15nt 3WT Pepper/20240712_JwtPP_10nMHBC620_20_50_Sample3_3_1_outside.xls]

## Sheet: Detailed
Detailed
Volume	Unit	Category	Time	Set 1	ID
0.0223161	µm^3	Surface	1	Class B	0
2.27815	µm^3	Surface	1	Class B	1
1.48529	µm^3	Surface	1	Class A	2
1.51972	µm^3	Surface	1	Class B	4
0.815812	µm^3	Surface	1	Class B	5
0.929304	µm^3	Surface	1	Class B	6
0.816769	µm^3	Surface	1	Class B	7
0.392445	µm^3	Surface	1	Class B	8
0.444727	µm^3	Surface	1	Class B	9
11.5881	µm^3	Surface	1	Class B	10
1.69379	µm^3	Surface	1	Class B	11
0.0506894	µm^3	Surface	1	Class B	12
2.59472	µm^3	Surface	1	Class A	13
0.0701362	µm^3	Surface	1	Class B	14
0.211046	µm^3	Surface	1	Class B	16
2.38814	µm^3	Surface	1	Class B	17
0.254722	µm^3	Surface	1	Class B	20
0.257591	µm^3	Surface	1	Class B	21
1.07978	µm^3	Surface	1	Class B	22
0.0988284	µm^3	Surface	1	Class B	23
0.263329	µm^3	Surface	1	Class B	24
2.41619	µm^3	Surface	1	Class B	25
0.0223161	µm^3	Surface	1	Class B	26
0.339841	µm^3	Surface	1	Class B	27
0.133578	µm^3	Surface	1	Class B	28
0.164183	µm^3	Surface	1	Class B	29
1.12918	µm^3	Surface	1	Class B	32
0.227624	µm^3	Surface	1	Class B	33
0.0226348	µm^3	Surface	1	Class B	34
0.200525	µm^3	Surface	1	Class B	35
0.145055	µm^3	Surface	1	Class B	41
3.96365	µm^3	Surface	1	Class B	42
0.0283734	µm^3	Surface	1	Class B	43
0.062485	µm^3	Surface	1	Class B	44
0.359608	µm^3	Surface	1	Class B	45
1.17095	µm^3	Surface	1	Class B	47
0.022635	µm^3	Surface	1	Class B	48
0.103611	µm^3	Surface	1	Class B	49
1.87647	µm^3	Surface	1	Class B	50
0.0372999	µm^3	Surface	1	Class B	51
0.0404878	µm^3	Surface	1	Class B	53
0.0643981	µm^3	Surface	1	Class B	54
2.34925	µm^3	Surface	1	Class B	55
0.153981	µm^3	Surface	1	Class B	57
0.0398501	µm^3	Surface	1	Class B	59
0.129115	µm^3	Surface	1	Class A	61
0.213916	µm^3	Surface	1	Class B	62
0.0197657	µm^3	Surface	1	Class A	63
6.61066	µm^3	Surface	1	Class B	64
0.561408	µm^3	Surface	1	Class A	65
0.0334741	µm^3	Surface	1	Class A	66
2.91416	µm^3	Surface	1	Class B	69
3.31617	µm^3	Surface	1	Class A	70
0.0771501	µm^3	Surface	1	Class A	73
0.0299674	µm^3	Surface	1	Class A	77
0.570654	µm^3	Surface	1	Class A	78
0.435482	µm^3	Surface	1	Class B	80
0.0777874	µm^3	Surface	1	Class A	81
0.894556	µm^3	Surface	1	Class A	84
0.241651	µm^3	Surface	1	Class A	86
0.0430382	µm^3	Surface	1	Class A	87
0.0561089	µm^3	Surface	1	Class A	90
0.0857575	µm^3	Surface	1	Class A	91
0.474376	µm^3	Surface	1	Class A	92
0.0219973	µm^3	Surface	1	Class A	93
50.0177	µm^3	Surface	1	Class B	94
0.0165777	µm^3	Surface	1	Class A	95
0.355782	µm^3	Surface	1	Class A	96
0.428788	µm^3	Surface	1	Class A	98
0.533036	µm^3	Surface	1	Class A	102
0.573842	µm^3	Surface	1	Class A	104
0.0832072	µm^3	Surface	1	Class A	105
0.0621664	µm^3	Surface	1	Class A	106
0.177253	µm^3	Surface	1	Class A	107
1.63641	µm^3	Surface	1	Class A	108
0.0602533	µm^3	Surface	1	Class A	109
0.153662	µm^3	Surface	1	Class A	110
0.338247	µm^3	Surface	1	Class A	113
1.73523	µm^3	Surface	1	Class A	114
0.174703	µm^3	Surface	1	Class A	115
0.306049	µm^3	Surface	1	Class A	117
4.96055	µm^3	Surface	1	Class A	124
1.02303	µm^3	Surface	1	Class A	125
1.00263	µm^3	Surface	1	Class A	126
0.855343	µm^3	Surface	1	Class A	127
0.224436	µm^3	Surface	1	Class A	129
0.423687	µm^3	Surface	1	Class A	138
3.03626	µm^3	Surface	1	Class A	142
0.0506895	µm^3	Surface	1	Class A	143
0.431019	µm^3	Surface	1	Class A	144
0.298717	µm^3	Surface	1	Class A	145
0.503706	µm^3	Surface	1	Class A	147
0.0717301	µm^3	Surface	1	Class A	148
0.767674	µm^3	Surface	1	Class A	150
0.220929	µm^3	Surface	1	Class A	151
0.445365	µm^3	Surface	1	Class A	153
0.365346	µm^3	Surface	1	Class A	155
0.956721	µm^3	Surface	1	Class A	159
1.96987	µm^3	Surface	1	Class A	160
1.9144	µm^3	Surface	1	Class A	163
0.730373	µm^3	Surface	1	Class A	165
0.253447	µm^3	Surface	1	Class A	166
1.40272	µm^3	Surface	1	Class A	167
1.08488	µm^3	Surface	1	Class A	169
0.687017	µm^3	Surface	1	Class A	170
0.245158	µm^3	Surface	1	Class A	171
4.2171	µm^3	Surface	1	Class A	172
14.6016	µm^3	Surface	1	Class A	175
16.4169	µm^3	Surface	1	Class A	180
0.0869441	µm^3	Surface	1	Class A	191
15.6401	µm^3	Surface	1	Class A	192
27.0665	µm^3	Surface	1	Class A	197
0.0857138	µm^3	Surface	1	Class A	200
3.48258	µm^3	Surface	1	Class A	201
29.2704	µm^3	Surface	1	Class A	202
