# Supplementary material for: Programmable artificial RNA condensates in mammalian cells
Source: Nat Nanotechnol. 2026 Apr 29;21(6):821–30. doi: 10.1038/s41565-026-02164-7 (PMC13293865; doi:10.1038/s41565-026-02164-7)
Supplement: Supplementary file 6 — Condensate volume and number quantification, as well as Pearson coefficients, shown in Fig. 4. [file 41565_2026_2164_MOESM6_ESM.zip › Source Data Fig. 4/Condensate volume and number (Figure 4)/Condensate volume/15nt 3WT Pepper/20240531_JwtPP_10nMHBC620_20_50_Sample3_1_3_outside.xls]

## Sheet: Detailed
Detailed
Volume	Unit	Category	Time	Set 1	ID
0.47597	µm^3	Surface	1	Class C	0
2.94445	µm^3	Surface	1	Class C	1
0.022316	µm^3	Surface	1	Class B	2
2.12035	µm^3	Surface	1	Class B	3
29.8327	µm^3	Surface	1	Class B	4
5.72439	µm^3	Surface	1	Class C	5
1.15534	µm^3	Surface	1	Class C	6
4.66916	µm^3	Surface	1	Class B	7
4.26333	µm^3	Surface	1	Class B	8
1.18785	µm^3	Surface	1	Class C	9
5.59432	µm^3	Surface	1	Class B	10
0.385431	µm^3	Surface	1	Class C	11
0.285965	µm^3	Surface	1	Class C	13
5.31123	µm^3	Surface	1	Class A	14
9.53056	µm^3	Surface	1	Class A	16
0.0854387	µm^3	Surface	1	Class A	17
0.0586593	µm^3	Surface	1	Class A	18
11.0073	µm^3	Surface	1	Class A	19
0.446321	µm^3	Surface	1	Class A	20
37.0265	µm^3	Surface	1	Class A	21
1.36797	µm^3	Surface	1	Class A	22
4.31497	µm^3	Surface	1	Class A	23
