# Supplementary material for: Programmable artificial RNA condensates in mammalian cells
Source: Nat Nanotechnol. 2026 Apr 29;21(6):821–30. doi: 10.1038/s41565-026-02164-7 (PMC13293865; doi:10.1038/s41565-026-02164-7)
Supplement: Supplementary file 6 — Condensate volume and number quantification, as well as Pearson coefficients, shown in Fig. 4. [file 41565_2026_2164_MOESM6_ESM.zip › Source Data Fig. 4/Condensate volume and number (Figure 4)/Condensate volume/15nt 3WT Pepper/20240531_JwtPP_10nMHBC620_20_50_Sample3_2_1_outside.xls]

## Sheet: Detailed
Detailed
Volume	Unit	Category	Time	Set 1	ID
1.32781	µm^3	Surface	1	Class A	0
0.392126	µm^3	Surface	1	Class A	1
3.70447	µm^3	Surface	1	Class A	2
0.228261	µm^3	Surface	1	Class A	3
1.62907	µm^3	Surface	1	Class A	4
4.41922	µm^3	Surface	1	Class A	5
2.22382	µm^3	Surface	1	Class A	6
0.60094	µm^3	Surface	1	Class A	7
1.71451	µm^3	Surface	1	Class A	8
35.0312	µm^3	Surface	1	Class A	9
1.95553	µm^3	Surface	1	Class A	10
0.426556	µm^3	Surface	1	Class A	11
10.873	µm^3	Surface	1	Class A	12
2.30079	µm^3	Surface	1	Class A	13
1.59528	µm^3	Surface	1	Class A	14
3.58811	µm^3	Surface	1	Class A	15
1.76903	µm^3	Surface	1	Class A	16
0.160676	µm^3	Surface	1	Class A	17
0.289471	µm^3	Surface	1	Class A	19
0.105204	µm^3	Surface	1	Class A	21
0.963418	µm^3	Surface	1	Class A	22
0.16482	µm^3	Surface	1	Class A	23
1.32813	µm^3	Surface	1	Class A	24
0.133259	µm^3	Surface	1	Class A	25
0.626126	µm^3	Surface	1	Class A	29
1.59401	µm^3	Surface	1	Class A	30
0.387024	µm^3	Surface	1	Class A	31
0.854387	µm^3	Surface	1	Class A	32
1.17	µm^3	Surface	1	Class A	33
0.417948	µm^3	Surface	1	Class A	36
0.383837	µm^3	Surface	1	Class A	38
1.19582	µm^3	Surface	1	Class A	41
0.470869	µm^3	Surface	1	Class A	42
9.09858	µm^3	Surface	1	Class A	43
1.1276	µm^3	Surface	1	Class A	44
0.466087	µm^3	Surface	1	Class A	45
0.957998	µm^3	Surface	1	Class A	46
0.610504	µm^3	Surface	1	Class A	51
0.0395313	µm^3	Surface	1	Class A	52
20.4944	µm^3	Surface	1	Class A	53
0.21009	µm^3	Surface	1	Class A	54
55.626	µm^3	Surface	1	Class A	56
31.8113	µm^3	Surface	1	Class A	58
4.55026	µm^3	Surface	1	Class A	59
14.6244	µm^3	Surface	1	Class A	60
