# Supplementary material for: Programmable artificial RNA condensates in mammalian cells
Source: Nat Nanotechnol. 2026 Apr 29;21(6):821–30. doi: 10.1038/s41565-026-02164-7 (PMC13293865; doi:10.1038/s41565-026-02164-7)
Supplement: Supplementary file 6 — Condensate volume and number quantification, as well as Pearson coefficients, shown in Fig. 4. [file 41565_2026_2164_MOESM6_ESM.zip › Source Data Fig. 4/Condensate volume and number (Figure 4)/Condensate volume/15nt 3WT Pepper/20240531_JwtPP_10nMHBC620_20_50_Sample2_3_2_outside.xls]

## Sheet: Detailed
Detailed
Volume	Unit	Category	Time	Set 1	ID
1.04758	µm^3	Surface	1	Class A	10
34.8686	µm^3	Surface	1	Class C	11
0.190644	µm^3	Surface	1	Class C	15
0.29521	µm^3	Surface	1	Class A	16
0.189368	µm^3	Surface	1	Class C	18
0.112537	µm^3	Surface	1	Class B	19
0.531123	µm^3	Surface	1	Class B	21
35.6674	µm^3	Surface	1	Class A	22
10.4484	µm^3	Surface	1	Class A	23
0.183948	µm^3	Surface	1	Class B	24
1.9144	µm^3	Surface	1	Class B	25
0.938233	µm^3	Surface	1	Class B	26
2.36933	µm^3	Surface	1	Class B	30
0.0991471	µm^3	Surface	1	Class B	32
2.88929	µm^3	Surface	1	Class A	35
34.6365	µm^3	Surface	1	Class B	36
0.0914959	µm^3	Surface	1	Class B	37
0.251852	µm^3	Surface	1	Class A	40
0.943014	µm^3	Surface	1	Class B	41
0.532398	µm^3	Surface	1	Class B	43
92.1081	µm^3	Surface	1	Class B	44
2.05786	µm^3	Surface	1	Class D	47
1.09381	µm^3	Surface	1	Class D	49
0.158763	µm^3	Surface	1	Class D	50
1.75627	µm^3	Surface	1	Class D	51
0.147924	µm^3	Surface	1	Class D	52
0.122738	µm^3	Surface	1	Class D	53
0.270343	µm^3	Surface	1	Class D	54
0.213597	µm^3	Surface	1	Class D	57
0.527935	µm^3	Surface	1	Class D	58
0.829521	µm^3	Surface	1	Class D	59
94.4064	µm^3	Surface	1	Class D	62
497.253	µm^3	Surface	1	Class C	63
28.5112	µm^3	Surface	1	Class C	65
