# Supplementary material for: Programmable artificial RNA condensates in mammalian cells
Source: Nat Nanotechnol. 2026 Apr 29;21(6):821–30. doi: 10.1038/s41565-026-02164-7 (PMC13293865; doi:10.1038/s41565-026-02164-7)
Supplement: Supplementary file 6 — Condensate volume and number quantification, as well as Pearson coefficients, shown in Fig. 4. [file 41565_2026_2164_MOESM6_ESM.zip › Source Data Fig. 4/Condensate volume and number (Figure 4)/Condensate volume/15nt 3WT Pepper/20240531_JwtPP_10nMHBC620_20_50_Sample3_1_2_outside.xls]

## Sheet: Detailed
Detailed
Volume	Unit	Category	Time	Set 1	ID
0.604765	µm^3	Surface	1	Class A	0
0.719534	µm^3	Surface	1	Class A	2
0.0280545	µm^3	Surface	1	Class A	3
1.69028	µm^3	Surface	1	Class A	4
1.46011	µm^3	Surface	1	Class A	5
22.784	µm^3	Surface	1	Class A	6
1.7432	µm^3	Surface	1	Class A	7
1.16235	µm^3	Surface	1	Class A	8
23.8368	µm^3	Surface	1	Class A	9
10.6269	µm^3	Surface	1	Class A	10
