# Supplementary material for: Programmable artificial RNA condensates in mammalian cells
Source: Nat Nanotechnol. 2026 Apr 29;21(6):821–30. doi: 10.1038/s41565-026-02164-7 (PMC13293865; doi:10.1038/s41565-026-02164-7)
Supplement: Supplementary file 6 — Condensate volume and number quantification, as well as Pearson coefficients, shown in Fig. 4. [file 41565_2026_2164_MOESM6_ESM.zip › Source Data Fig. 4/Condensate volume and number (Figure 4)/Condensate volume/15nt 3WT Pepper/20240531_JwtPP_10nMHBC620_20_50_Sample3_1_1_outside.xls]

## Sheet: Detailed
Detailed
Volume	Unit	Category	Time	Set 1	ID
1.06671	µm^3	Surface	1	Class B	0
0.104886	µm^3	Surface	1	Class B	1
0.133259	µm^3	Surface	1	Class B	3
0.100423	µm^3	Surface	1	Class B	4
0.219017	µm^3	Surface	1	Class B	5
0.0471827	µm^3	Surface	1	Class A	13
1.17351	µm^3	Surface	1	Class B	14
0.149837	µm^3	Surface	1	Class B	15
0.0494141	µm^3	Surface	1	Class B	16
0.118594	µm^3	Surface	1	Class B	17
0.0210409	µm^3	Surface	1	Class B	18
0.182992	µm^3	Surface	1	Class B	19
0.0554716	µm^3	Surface	1	Class B	20
0.321033	µm^3	Surface	1	Class B	21
1.55575	µm^3	Surface	1	Class B	25
0.451741	µm^3	Surface	1	Class A	27
0.49478	µm^3	Surface	1	Class B	28
0.0828882	µm^3	Surface	1	Class B	29
0.535905	µm^3	Surface	1	Class A	30
0.336335	µm^3	Surface	1	Class B	31
0.120188	µm^3	Surface	1	Class B	32
0.234956	µm^3	Surface	1	Class B	36
0.232406	µm^3	Surface	1	Class A	38
7.09588	µm^3	Surface	1	Class B	41
0.0761935	µm^3	Surface	1	Class B	42
0.117957	µm^3	Surface	1	Class B	43
0.150474	µm^3	Surface	1	Class A	44
0.0277358	µm^3	Surface	1	Class B	46
0.0280545	µm^3	Surface	1	Class B	47
0.0991474	µm^3	Surface	1	Class A	48
1.02144	µm^3	Surface	1	Class B	49
0.317207	µm^3	Surface	1	Class A	50
0.0299673	µm^3	Surface	1	Class A	51
2.14935	µm^3	Surface	1	Class B	52
0.527935	µm^3	Surface	1	Class B	53
0.978719	µm^3	Surface	1	Class B	54
1.88188	µm^3	Surface	1	Class B	55
3.60756	µm^3	Surface	1	Class B	57
0.147605	µm^3	Surface	1	Class B	59
0.444409	µm^3	Surface	1	Class B	60
0.322627	µm^3	Surface	1	Class B	63
0.191281	µm^3	Surface	1	Class A	65
0.0988283	µm^3	Surface	1	Class A	66
0.671395	µm^3	Surface	1	Class A	68
0.0417629	µm^3	Surface	1	Class A	69
1.0683	µm^3	Surface	1	Class A	70
1.07946	µm^3	Surface	1	Class B	71
0.151431	µm^3	Surface	1	Class A	73
0.38033	µm^3	Surface	1	Class A	74
0.365665	µm^3	Surface	1	Class A	75
0.416036	µm^3	Surface	1	Class A	76
0.215828	µm^3	Surface	1	Class B	78
0.0277357	µm^3	Surface	1	Class A	80
0.0433571	µm^3	Surface	1	Class A	81
0.100741	µm^3	Surface	1	Class A	82
0.0299674	µm^3	Surface	1	Class A	83
0.27672	µm^3	Surface	1	Class A	85
0.136128	µm^3	Surface	1	Class A	86
0.431019	µm^3	Surface	1	Class A	87
0.0433569	µm^3	Surface	1	Class A	88
0.0844822	µm^3	Surface	1	Class B	89
0.136766	µm^3	Surface	1	Class B	91
0.291703	µm^3	Surface	1	Class A	93
0.0685422	µm^3	Surface	1	Class A	94
0.25791	µm^3	Surface	1	Class B	97
0.255997	µm^3	Surface	1	Class A	98
0.0223161	µm^3	Surface	1	Class A	99
0.237188	µm^3	Surface	1	Class A	100
4.66948	µm^3	Surface	1	Class A	102
0.140591	µm^3	Surface	1	Class B	103
3.7083	µm^3	Surface	1	Class B	104
5.08488	µm^3	Surface	1	Class A	105
3.32701	µm^3	Surface	1	Class A	106
0.504981	µm^3	Surface	1	Class A	107
0.186499	µm^3	Surface	1	Class A	108
0.284371	µm^3	Surface	1	Class A	109
0.0554713	µm^3	Surface	1	Class A	110
32.7718	µm^3	Surface	1	Class B	111
0.217104	µm^3	Surface	1	Class A	112
0.110943	µm^3	Surface	1	Class A	113
2.73946	µm^3	Surface	1	Class A	114
0.537818	µm^3	Surface	1	Class A	116
0.983821	µm^3	Surface	1	Class A	117
0.451422	µm^3	Surface	1	Class A	118
0.0165777	µm^3	Surface	1	Class A	119
0.190324	µm^3	Surface	1	Class A	120
1.62876	µm^3	Surface	1	Class A	121
2.10441	µm^3	Surface	1	Class A	122
0.741214	µm^3	Surface	1	Class A	123
0.105523	µm^3	Surface	1	Class A	124
0.841733	µm^3	Surface	1	Class A	125
2.3042	µm^3	Surface	1	Class A	126
1.72133	µm^3	Surface	1	Class B	127
14.9592	µm^3	Surface	1	Class B	128
