# Supplementary material for: Programmable artificial RNA condensates in mammalian cells
Source: Nat Nanotechnol. 2026 Apr 29;21(6):821–30. doi: 10.1038/s41565-026-02164-7 (PMC13293865; doi:10.1038/s41565-026-02164-7)
Supplement: Supplementary file 6 — Condensate volume and number quantification, as well as Pearson coefficients, shown in Fig. 4. [file 41565_2026_2164_MOESM6_ESM.zip › Source Data Fig. 4/Condensate volume and number (Figure 4)/Condensate volume/15nt 3WT Pepper/20240531_JwtPP_10nMHBC620_20_50_Sample3_1_4_outside.xls]

## Sheet: Detailed
Detailed
Volume	Unit	Category	Time	Set 1	ID
0.0895832	µm^3	Surface	1	Class A	0
0.152706	µm^3	Surface	1	Class A	1
0.0204033	µm^3	Surface	1	Class A	2
0.096597	µm^3	Surface	1	Class A	3
0.418587	µm^3	Surface	1	Class A	4
2.47485	µm^3	Surface	1	Class A	6
1.52706	µm^3	Surface	1	Class A	7
1.71675	µm^3	Surface	1	Class A	9
2.72097	µm^3	Surface	1	Class A	10
0.748227	µm^3	Surface	1	Class A	11
0.177572	µm^3	Surface	1	Class A	12
0.035068	µm^3	Surface	1	Class A	14
6.37347	µm^3	Surface	1	Class A	15
5.96156	µm^3	Surface	1	Class A	18
0.0478201	µm^3	Surface	1	Class A	19
0.0679045	µm^3	Surface	1	Class A	21
1.23982	µm^3	Surface	1	Class A	22
