# Supplementary material for: Programmable artificial RNA condensates in mammalian cells
Source: Nat Nanotechnol. 2026 Apr 29;21(6):821–30. doi: 10.1038/s41565-026-02164-7 (PMC13293865; doi:10.1038/s41565-026-02164-7)
Supplement: Supplementary file 6 — Condensate volume and number quantification, as well as Pearson coefficients, shown in Fig. 4. [file 41565_2026_2164_MOESM6_ESM.zip › Source Data Fig. 4/Condensate volume and number (Figure 4)/Condensate volume/15nt 3WT Pepper/20240531_JwtPP_10nMHBC620_20_50_Sample2_2_1_outside.xls]

## Sheet: Detailed
Detailed
Volume	Unit	Category	Time	Set 1	ID
0.229218	µm^3	Surface	1	Class D	0
0.629315	µm^3	Surface	1	Class D	1
0.75556	µm^3	Surface	1	Class D	2
0.0226349	µm^3	Surface	1	Class D	3
0.437395	µm^3	Surface	1	Class D	4
0.465131	µm^3	Surface	1	Class D	6
0.48139	µm^3	Surface	1	Class D	7
2.53638	µm^3	Surface	1	Class D	8
0.693074	µm^3	Surface	1	Class D	9
2.26603	µm^3	Surface	1	Class D	10
1.76265	µm^3	Surface	1	Class D	11
0.765759	µm^3	Surface	1	Class D	12
3.14083	µm^3	Surface	1	Class D	13
0.19925	µm^3	Surface	1	Class D	14
1.18467	µm^3	Surface	1	Class D	15
0.146649	µm^3	Surface	1	Class D	20
2.52936	µm^3	Surface	1	Class D	21
0.343986	µm^3	Surface	1	Class D	23
0.153967	µm^3	Surface	1	Class D	24
0.0216786	µm^3	Surface	1	Class D	25
5.25576	µm^3	Surface	1	Class B	27
0.175021	µm^3	Surface	1	Class D	28
0.994022	µm^3	Surface	1	Class D	29
1.7381	µm^3	Surface	1	Class D	30
12.6213	µm^3	Surface	1	Class D	31
279.047	µm^3	Surface	1	Class D	32
1.72663	µm^3	Surface	1	Class D	33
2.03778	µm^3	Surface	1	Class C	34
14.5418	µm^3	Surface	1	Class D	35
5.77349	µm^3	Surface	1	Class B	36
138.202	µm^3	Surface	1	Class B	37
0.456843	µm^3	Surface	1	Class C	38
0.203714	µm^3	Surface	1	Class A	39
0.201801	µm^3	Surface	1	Class A	40
29.1766	µm^3	Surface	1	Class C	41
0.302542	µm^3	Surface	1	Class A	42
3.76472	µm^3	Surface	1	Class C	43
0.538774	µm^3	Surface	1	Class B	44
0.169283	µm^3	Surface	1	Class A	45
0.0226349	µm^3	Surface	1	Class A	46
0.291703	µm^3	Surface	1	Class A	48
3.61743	µm^3	Surface	1	Class A	49
0.0557901	µm^3	Surface	1	Class A	50
1.44831	µm^3	Surface	1	Class A	53
0.0168964	µm^3	Surface	1	Class A	54
0.0643978	µm^3	Surface	1	Class A	55
0.091177	µm^3	Surface	1	Class A	56
0.478521	µm^3	Surface	1	Class A	57
2.2179	µm^3	Surface	1	Class A	58
0.451422	µm^3	Surface	1	Class A	59
0.657687	µm^3	Surface	1	Class A	60
0.397864	µm^3	Surface	1	Class A	61
0.793496	µm^3	Surface	1	Class A	62
2.94317	µm^3	Surface	1	Class A	63
4.25982	µm^3	Surface	1	Class A	64
188.943	µm^3	Surface	1	Class A	65
