# Supplementary material for: Programmable artificial RNA condensates in mammalian cells
Source: Nat Nanotechnol. 2026 Apr 29;21(6):821–30. doi: 10.1038/s41565-026-02164-7 (PMC13293865; doi:10.1038/s41565-026-02164-7)
Supplement: Supplementary file 6 — Condensate volume and number quantification, as well as Pearson coefficients, shown in Fig. 4. [file 41565_2026_2164_MOESM6_ESM.zip › Source Data Fig. 4/Condensate volume and number (Figure 4)/Condensate volume/15nt 3WT Pepper/20240531_JwtPP_10nMHBC620_20_50_Sample3_2_3_outside.xls]

## Sheet: Detailed
Detailed
Volume	Unit	Category	Time	Outside	ID
0.0500518	µm^3	Surface	1	Class B	1
1.94086	µm^3	Surface	1	Class B	2
1.21559	µm^3	Surface	1	Class B	6
0.147923	µm^3	Surface	1	Class B	7
0.0337929	µm^3	Surface	1	Class B	10
0.910495	µm^3	Surface	1	Class B	13
0.0420817	µm^3	Surface	1	Class B	16
0.01594	µm^3	Surface	1	Class B	23
0.388618	µm^3	Surface	1	Class B	25
0.22858	µm^3	Surface	1	Class B	26
3.22882	µm^3	Surface	1	Class B	27
0.647169	µm^3	Surface	1	Class B	28
0.746313	µm^3	Surface	1	Class B	29
0.174384	µm^3	Surface	1	Class B	30
1.59018	µm^3	Surface	1	Class B	32
1.10401	µm^3	Surface	1	Class B	33
0.132621	µm^3	Surface	1	Class B	34
1.39444	µm^3	Surface	1	Class B	35
0.482983	µm^3	Surface	1	Class B	36
0.250259	µm^3	Surface	1	Class B	38
0.448552	µm^3	Surface	1	Class B	40
0.347493	µm^3	Surface	1	Class B	41
0.989561	µm^3	Surface	1	Class B	42
5.06702	µm^3	Surface	1	Class B	43
0.280545	µm^3	Surface	1	Class B	46
0.762891	µm^3	Surface	1	Class B	47
2.18474	µm^3	Surface	1	Class B	48
0.982864	µm^3	Surface	1	Class B	50
0.0988282	µm^3	Surface	1	Class B	53
0.103292	µm^3	Surface	1	Class B	54
0.0280546	µm^3	Surface	1	Class B	57
0.128796	µm^3	Surface	1	Class B	59
3.04455	µm^3	Surface	1	Class B	63
0.392126	µm^3	Surface	1	Class B	64
1.26054	µm^3	Surface	1	Class B	65
0.0226349	µm^3	Surface	1	Class B	66
0.169602	µm^3	Surface	1	Class B	70
2.50769	µm^3	Surface	1	Class B	71
0.245158	µm^3	Surface	1	Class B	73
0.0385749	µm^3	Surface	1	Class B	74
0.0165776	µm^3	Surface	1	Class B	75
0.115725	µm^3	Surface	1	Class B	76
0.0411253	µm^3	Surface	1	Class B	78
0.159401	µm^3	Surface	1	Class B	87
2.01482	µm^3	Surface	1	Class B	91
0.870327	µm^3	Surface	1	Class B	93
0.0666294	µm^3	Surface	1	Class B	94
0.104567	µm^3	Surface	1	Class B	95
0.48681	µm^3	Surface	1	Class B	96
0.0280545	µm^3	Surface	1	Class B	97
0.716028	µm^3	Surface	1	Class B	98
0.140591	µm^3	Surface	1	Class B	99
0.0353869	µm^3	Surface	1	Class B	101
0.211365	µm^3	Surface	1	Class B	102
0.0331553	µm^3	Surface	1	Class B	103
0.128158	µm^3	Surface	1	Class B	105
0.382242	µm^3	Surface	1	Class B	107
0.0347493	µm^3	Surface	1	Class B	109
0.356101	µm^3	Surface	1	Class B	110
0.234	µm^3	Surface	1	Class B	112
0.440584	µm^3	Surface	1	Class B	114
10.3387	µm^3	Surface	1	Class B	116
0.190962	µm^3	Surface	1	Class B	117
0.581493	µm^3	Surface	1	Class B	118
0.341755	µm^3	Surface	1	Class B	119
21.2213	µm^3	Surface	1	Class B	120
0.0424005	µm^3	Surface	1	Class B	121
0.305412	µm^3	Surface	1	Class B	123
0.454292	µm^3	Surface	1	Class B	124
3.08408	µm^3	Surface	1	Class B	126
0.0959591	µm^3	Surface	1	Class B	127
3.76376	µm^3	Surface	1	Class B	128
0.0417629	µm^3	Surface	1	Class B	129
0.365665	µm^3	Surface	1	Class B	130
0.162908	µm^3	Surface	1	Class B	131
0.0506895	µm^3	Surface	1	Class B	132
0.634414	µm^3	Surface	1	Class B	133
3.76918	µm^3	Surface	1	Class B	134
0.997529	µm^3	Surface	1	Class B	135
0.60381	µm^3	Surface	1	Class B	138
0.432931	µm^3	Surface	1	Class B	139
1.92556	µm^3	Surface	1	Class B	141
0.745995	µm^3	Surface	1	Class B	142
1.05555	µm^3	Surface	1	Class B	144
0.328365	µm^3	Surface	1	Class B	145
0.571611	µm^3	Surface	1	Class B	146
0.996254	µm^3	Surface	1	Class B	148
1.38264	µm^3	Surface	1	Class B	149
0.375867	µm^3	Surface	1	Class B	150
0.236232	µm^3	Surface	1	Class B	152
0.965968	µm^3	Surface	1	Class B	158
0.13039	µm^3	Surface	1	Class B	159
4.61209	µm^3	Surface	1	Class B	161
11.7266	µm^3	Surface	1	Class B	162
14.3526	µm^3	Surface	1	Class B	164
5.33898	µm^3	Surface	1	Class B	165
9.64177	µm^3	Surface	1	Class B	166
0.000529693	µm^3	Surface	1	Class B	167
0.00484997	µm^3	Surface	1	Class B	168
14.5274	µm^3	Surface	1	Class B	169
