# Supplementary material for: Programmable artificial RNA condensates in mammalian cells
Source: Nat Nanotechnol. 2026 Apr 29;21(6):821–30. doi: 10.1038/s41565-026-02164-7 (PMC13293865; doi:10.1038/s41565-026-02164-7)
Supplement: Supplementary file 6 — Condensate volume and number quantification, as well as Pearson coefficients, shown in Fig. 4. [file 41565_2026_2164_MOESM6_ESM.zip › Source Data Fig. 4/Condensate volume and number (Figure 4)/Condensate volume/15nt 3WT Pepper/20240531_JwtPP_10nMHBC620_20_50_Sample3_2_2_outside.xls]

## Sheet: Detailed
Detailed
Volume	Unit	Category	Time	Outside	ID
0.354507	µm^3	Surface	1	Class A	0
0.0704554	µm^3	Surface	1	Class A	1
0.153343	µm^3	Surface	1	Class A	2
0.134215	µm^3	Surface	1	Class A	3
0.0312425	µm^3	Surface	1	Class A	5
3.42233	µm^3	Surface	1	Class A	7
2.79302	µm^3	Surface	1	Class A	8
1.33227	µm^3	Surface	1	Class A	10
8.37236	µm^3	Surface	1	Class A	11
0.227306	µm^3	Surface	1	Class A	13
0.022316	µm^3	Surface	1	Class A	14
2.68176	µm^3	Surface	1	Class A	15
0.442815	µm^3	Surface	1	Class A	18
0.633777	µm^3	Surface	1	Class A	19
1.22547	µm^3	Surface	1	Class A	21
0.907308	µm^3	Surface	1	Class A	22
2.37698	µm^3	Surface	1	Class A	23
0.0541961	µm^3	Surface	1	Class A	24
22.1114	µm^3	Surface	1	Class A	25
4.70073	µm^3	Surface	1	Class A	26
0.964374	µm^3	Surface	1	Class A	28
96.2993	µm^3	Surface	1	Class A	29
1.39575	µm^3	Surface	1	Class A	34
159.863	µm^3	Surface	1	Class A	35
2.54879	µm^3	Surface	1	Class A	37
11.3817	µm^3	Surface	1	Class A	38
