# Supplementary material for: Programmable artificial RNA condensates in mammalian cells
Source: Nat Nanotechnol. 2026 Apr 29;21(6):821–30. doi: 10.1038/s41565-026-02164-7 (PMC13293865; doi:10.1038/s41565-026-02164-7)
Supplement: Supplementary file 6 — Condensate volume and number quantification, as well as Pearson coefficients, shown in Fig. 4. [file 41565_2026_2164_MOESM6_ESM.zip › Source Data Fig. 4/Condensate volume and number (Figure 4)/Condensate volume/15nt 3WT Pepper/20240531_JwtPP_10nMHBC620_20_50_Sample1_3_2_outside.xls]

## Sheet: Detailed
Detailed
Volume	Unit	Category	Time	Outside	ID
0.439308	µm^3	Surface	1	Class B	0
1.39858	µm^3	Surface	1	Class B	1
1.87869	µm^3	Surface	1	Class B	3
0.753646	µm^3	Surface	1	Class B	4
5.23631	µm^3	Surface	1	Class B	5
1.65681	µm^3	Surface	1	Class B	6
3.85176	µm^3	Surface	1	Class B	7
1.01538	µm^3	Surface	1	Class B	8
1.10401	µm^3	Surface	1	Class B	9
5.27918	µm^3	Surface	1	Class B	13
27.3189	µm^3	Surface	1	Class B	16
4.1331	µm^3	Surface	1	Class B	17
491.238	µm^3	Surface	1	Class B	18
0.748598	µm^3	Surface	1	Class B	20
2.98458	µm^3	Surface	1	Class B	21
