# Supplementary material for: Programmable artificial RNA condensates in mammalian cells
Source: Nat Nanotechnol. 2026 Apr 29;21(6):821–30. doi: 10.1038/s41565-026-02164-7 (PMC13293865; doi:10.1038/s41565-026-02164-7)
Supplement: Supplementary file 6 — Condensate volume and number quantification, as well as Pearson coefficients, shown in Fig. 4. [file 41565_2026_2164_MOESM6_ESM.zip › Source Data Fig. 4/Condensate volume and number (Figure 4)/Condensate volume/15nt 3WT Pepper/20240531_JwtPP_10nMHBC620_20_50_Sample1_3_3_outside.xls]

## Sheet: Detailed
Detailed
Volume	Unit	Category	Time	Outside	ID
0.618155	µm^3	Surface	1	Class A	0
0.429744	µm^3	Surface	1	Class A	5
0.0535586	µm^3	Surface	1	Class A	7
16.2547	µm^3	Surface	1	Class A	8
0.0914959	µm^3	Surface	1	Class A	9
1.78624	µm^3	Surface	1	Class A	10
0.837172	µm^3	Surface	1	Class A	11
0.623894	µm^3	Surface	1	Class A	12
0.257273	µm^3	Surface	1	Class A	13
2.09612	µm^3	Surface	1	Class A	14
2.82267	µm^3	Surface	1	Class A	15
7.60118	µm^3	Surface	1	Class A	17
2.09867	µm^3	Surface	1	Class A	19
2.97665	µm^3	Surface	1	Class A	20
2.23938	µm^3	Surface	1	Class A	21
4.8338	µm^3	Surface	1	Class A	22
11.9227	µm^3	Surface	1	Class A	23
1.88287	µm^3	Surface	1	Class A	24
