# Supplementary material for: Programmable artificial RNA condensates in mammalian cells
Source: Nat Nanotechnol. 2026 Apr 29;21(6):821–30. doi: 10.1038/s41565-026-02164-7 (PMC13293865; doi:10.1038/s41565-026-02164-7)
Supplement: Supplementary file 6 — Condensate volume and number quantification, as well as Pearson coefficients, shown in Fig. 4. [file 41565_2026_2164_MOESM6_ESM.zip › Source Data Fig. 4/Condensate volume and number (Figure 4)/Condensate volume/15nt 3WT Pepper/20240531_JwtPP_10nMHBC620_20_50_Sample2_1_1_outside.xls]

## Sheet: Detailed
Detailed
Volume	Unit	Category	Time	Outside	ID
0.468	µm^3	Surface	1	Class B	0
0.0854387	µm^3	Surface	1	Class B	2
5.13557	µm^3	Surface	1	Class B	3
0.309874	µm^3	Surface	1	Class B	4
0.112537	µm^3	Surface	1	Class B	5
0.550889	µm^3	Surface	1	Class B	6
4.93664	µm^3	Surface	1	Class B	7
0.0280545	µm^3	Surface	1	Class B	8
0.0286921	µm^3	Surface	1	Class B	9
0.381286	µm^3	Surface	1	Class B	10
0.0280545	µm^3	Surface	1	Class B	11
0.0210409	µm^3	Surface	1	Class B	12
1.77094	µm^3	Surface	1	Class B	13
0.309556	µm^3	Surface	1	Class B	14
0.159401	µm^3	Surface	1	Class B	15
1.22802	µm^3	Surface	1	Class B	16
0.582449	µm^3	Surface	1	Class B	17
0.38543	µm^3	Surface	1	Class B	18
1.05651	µm^3	Surface	1	Class B	19
0.335379	µm^3	Surface	1	Class B	20
0.0360245	µm^3	Surface	1	Class B	21
0.453972	µm^3	Surface	1	Class B	22
0.431338	µm^3	Surface	1	Class B	24
6.85327	µm^3	Surface	1	Class B	25
0.0360246	µm^3	Surface	1	Class B	26
0.0165777	µm^3	Surface	1	Class B	29
3.95951	µm^3	Surface	1	Class B	30
0.110624	µm^3	Surface	1	Class B	32
6.22746	µm^3	Surface	1	Class B	34
0.0860763	µm^3	Surface	1	Class B	38
0.292022	µm^3	Surface	1	Class B	39
0.0414443	µm^3	Surface	1	Class B	42
0.59074	µm^3	Surface	1	Class B	44
1.1869	µm^3	Surface	1	Class B	50
1.19136	µm^3	Surface	1	Class B	51
0.16227	µm^3	Surface	1	Class B	54
0.507212	µm^3	Surface	1	Class B	55
0.292978	µm^3	Surface	1	Class B	59
0.363433	µm^3	Surface	1	Class B	60
0.0280545	µm^3	Surface	1	Class B	62
0.218379	µm^3	Surface	1	Class B	63
0.414123	µm^3	Surface	1	Class B	64
0.35642	µm^3	Surface	1	Class B	65
0.510082	µm^3	Surface	1	Class B	66
0.640154	µm^3	Surface	1	Class B	67
7.69491	µm^3	Surface	1	Class B	68
0.585638	µm^3	Surface	1	Class B	69
1.97274	µm^3	Surface	1	Class B	70
0.228262	µm^3	Surface	1	Class B	72
0.503068	µm^3	Surface	1	Class B	73
0.507531	µm^3	Surface	1	Class B	74
0.168008	µm^3	Surface	1	Class B	75
3.98278	µm^3	Surface	1	Class B	76
0.192237	µm^3	Surface	1	Class B	78
0.124333	µm^3	Surface	1	Class B	79
1.87615	µm^3	Surface	1	Class B	82
0.0978719	µm^3	Surface	1	Class B	83
0.593289	µm^3	Surface	1	Class B	84
0.226986	µm^3	Surface	1	Class B	85
0.0844823	µm^3	Surface	1	Class B	86
2.52395	µm^3	Surface	1	Class B	87
0.536543	µm^3	Surface	1	Class B	89
0.0666294	µm^3	Surface	1	Class B	96
0.0797003	µm^3	Surface	1	Class B	100
1.37148	µm^3	Surface	1	Class B	101
0.977445	µm^3	Surface	1	Class B	104
0.0768311	µm^3	Surface	1	Class B	108
0.39372	µm^3	Surface	1	Class B	109
13.9263	µm^3	Surface	1		112
0.953981	µm^3	Surface	1		113
2.00469	µm^3	Surface	1		114
8.30308	µm^3	Surface	1		116
6.7751	µm^3	Surface	1		117
23.9687	µm^3	Surface	1		119
1.25817	µm^3	Surface	1		126
16.485	µm^3	Surface	1		127
2.13133	µm^3	Surface	1		135
9.67766	µm^3	Surface	1		137
0.92368	µm^3	Surface	1		140
2.45674	µm^3	Surface	1		141
0.043691	µm^3	Surface	1		150
0.848186	µm^3	Surface	1		158
24.0615	µm^3	Surface	1		159
1.27929	µm^3	Surface	1		163
