# Supplementary material for: Programmable artificial RNA condensates in mammalian cells
Source: Nat Nanotechnol. 2026 Apr 29;21(6):821–30. doi: 10.1038/s41565-026-02164-7 (PMC13293865; doi:10.1038/s41565-026-02164-7)
Supplement: Supplementary file 6 — Condensate volume and number quantification, as well as Pearson coefficients, shown in Fig. 4. [file 41565_2026_2164_MOESM6_ESM.zip › Source Data Fig. 4/Pearson correlation coefficient (Figure 4)/PCC (Fig. 4A).xlsx]

## Sheet: 15nt beta1 Broccoli
Cell 1			Cell 2
488nm_intensity	561nm_intensity		488nm_intensity	561nm_intensity
236	361		247	369
236	356		220	384
222	361		219	380
224	384		225	407
222	381		205	343
219	378		239	363
220	370		241	360
226	357		230	369
239	368		220	363
213	357		226	366
225	361		218	368
235	346		235	377
241	358		227	375
239	353		222	366
213	373		224	371
219	398		232	358
229	409		225	359
224	383		224	372
230	359		234	371
230	357		228	391
217	359		220	400
228	347		231	399
233	345		232	396
224	375		211	356
225	364		217	357
233	353		224	365
231	346		222	356
255	368		222	356
228	350		222	360
242	367		215	363
233	347		227	363
237	350		232	379
232	355		229	375
231	364		243	385
237	361		230	419
234	367		223	399
224	348		222	382
231	355		221	438
227	377		230	424
221	371		217	358
227	385		210	356
243	413		223	365
236	389		219	383
223	393		220	369
221	352		231	370
223	372		235	365
216	366		234	380
213	360		240	376
230	373		242	377
230	357		237	394
244	356		236	382
247	356		243	394
230	344		223	403
244	361		238	370
245	365		231	416
224	368		235	429
227	351		240	436
233	353		222	356
238	359		222	367
240	371		235	365
234	369		228	364
216	353		230	352
240	369		242	372
232	356		234	363
238	368		245	372
247	375		248	376
236	355		242	370
234	363		243	390
246	367		237	381
237	362		237	392
236	346		227	391
234	362		233	382
233	382		232	379
241	352		234	388
240	371		244	414
242	366		246	390
249	348		228	381
242	379		213	373
210	361		219	366
231	404		225	385
234	383		230	379
215	383		234	373
243	386		246	360
235	399		245	369
225	372		237	360
228	370		241	376
229	375		242	364
210	348		248	362
225	346		236	367
237	350		226	364
234	354		225	376
237	354		232	381
238	356		253	394
234	365		251	411
233	361		229	382
230	362		233	411
230	367		242	408
238	362		236	414
237	353		228	373
237	359		213	374
255	349		219	385
254	356		226	364
229	351		230	363
240	338		224	364
230	345		235	357
249	354		253	360
246	355		244	369
245	357		239	365
246	379		239	384
234	374		243	389
240	353		246	376
257	369		242	375
235	364		243	376
228	355		228	381
223	352		238	400
255	351		239	373
238	369		239	386
229	357		239	361
237	361		236	388
237	377		233	396
233	365		257	394
227	368		238	368
239	358		228	398
231	355		224	365
226	373		218	372
229	365		225	371
238	351		229	366
244	361		227	353
226	361		241	358
224	390		244	350
225	381		242	360
218	374		243	388
224	387		241	369
219	385		253	385
225	362		256	385
240	367		241	389
236	368		241	374
233	364		252	372
226	361		242	384
231	352		240	393
237	352		249	380
249	366		229	398
242	363		240	378
229	363		248	371
230	356		232	379
239	364		230	393
228	353		243	374
259	350		237	381
242	349		237	372
220	338		231	368
218	358		224	370
253	360		224	377
248	357		226	336
233	344		230	345
240	362		232	359
241	359		236	380
238	356		246	376
242	360		229	373
244	362		241	371
234	371		251	381
247	361		244	418
241	354		249	395
241	343		239	394
237	355		260	361
237	373		264	360
235	371		249	361
233	365		240	369
243	364		243	378
236	356		244	383
226	359		248	387
223	367		244	378
241	371		236	373
241	341		240	385
230	358		240	384
248	387		241	382
225	359		236	374
224	369		221	371
253	352		230	389
218	366		238	392
225	363		233	379
217	354		227	373
211	367		231	380
215	375		232	371
218	366		213	383
218	386		221	358
224	380		233	358
218	369		232	357
229	373		246	361
230	356		241	375
239	361		245	370
251	368		248	371
246	366		247	391
241	349		259	387
259	353		252	396
224	360		251	369
229	375		257	386
229	366		247	385
224	355		240	368
245	373		248	392
237	353		248	419
238	357		246	392
227	359		237	375
238	352		236	374
242	351		252	390
257	358		238	388
256	363		240	382
242	357		239	405
237	358		226	375
236	359		230	383
240	352		232	375
236	345		218	341
238	352		232	362
253	365		230	401
245	356		236	378
245	352		251	354
249	355		218	366
251	368		224	369
252	347		227	381
243	349		232	374
252	362		234	371
246	355		246	367
234	367		264	370
243	366		260	368
261	371		247	368
230	361		252	364
247	355		262	368
237	350		262	375
222	343		246	362
235	373		248	376
225	376		245	380
220	346		234	367
230	372		240	403
222	360		249	384
226	366		245	361
217	365		247	374
218	365		229	366
219	374		225	364
217	362		227	389
220	387		245	378
234	369		279	376
218	371		239	373
234	370		242	361
231	368		240	361
221	362		227	360
246	348		254	390
227	358		231	401
241	345		221	379
244	370		226	368
224	363		218	360
223	337		222	356
231	360		232	360
224	369		241	365
236	358		243	364
241	353		247	365
256	360		255	359
248	359		258	375
233	350		253	359
241	340		257	363
257	355		248	379
256	363		256	379
246	360		263	370
245	355		254	377
245	370		255	415
247	370		255	373
257	356		242	373
246	354		249	379
268	364		247	385
251	350		254	354
233	374		250	369
260	361		252	363
260	371		255	362
253	337		235	371
253	355		242	370
248	365		258	402
249	367		248	397
245	383		247	371
243	355		238	368
232	361		228	389
234	373		228	397
248	360		231	375
244	356		222	372
227	357		218	370
243	359		224	355
237	353		218	350
223	361		233	361
228	360		238	374
230	353		229	383
226	409		236	368
233	382		248	369
210	352		240	384
217	356		262	353
237	360		251	361
219	391		257	361
224	378		250	364
228	374		242	385
232	377		250	368
233	377		248	374
228	355		259	370
229	356		262	372
231	371		258	381
235	368		258	368
246	359		259	372
237	362		257	371
243	380		251	377
240	373		250	372
219	363		253	390
228	357		247	382
238	356		240	373
244	341		240	369
255	350		237	349
274	361		253	364
262	367		253	382
255	352		238	377
253	355		237	354
250	352		228	359
258	350		234	361
270	345		217	377
246	339		221	376
259	364		236	372
248	362		230	358
285	369		238	376
254	365		252	363
274	355		237	367
267	353		241	360
252	352		256	382
251	384		255	393
267	365		246	378
258	353		248	358
251	368		258	355
252	366		252	365
253	374		256	361
253	374		253	372
240	354		238	374
234	356		241	382
242	360		258	377
248	350		266	367
242	344		252	364
235	362		254	378
252	368		252	383
242	379		259	372
237	356		267	364
233	354		257	392
232	352		248	382
239	346		238	384
258	361		246	349
215	374		246	348
214	378		256	377
237	364		260	386
222	368		243	369
231	365		242	368
220	377		227	360
221	366		235	380
243	368		242	372
231	368		228	414
216	344		225	406
217	346		228	380
232	363		226	368
232	359		228	368
239	361		237	376
249	355		253	365
236	360		259	366
244	376		254	367
243	366		260	377
251	347		265	380
235	357		257	386
238	355		245	364
232	346		262	355
262	353		254	358
260	351		244	359
245	354		248	378
258	329		251	382
262	354		250	364
245	349		270	360
257	352		274	373
256	336		252	370
259	359		255	370
277	362		253	356
261	361		259	357
264	367		258	381
264	364		242	397
274	353		244	381
275	356		245	375
255	359		255	381
257	369		260	387
263	376		251	367
264	371		247	390
264	346		247	373
246	366		250	354
248	371		236	367
255	364		231	398
259	379		232	384
254	373		221	362
251	352		220	382
251	356		226	360
234	374		228	377
243	379		239	369
245	362		239	358
240	371		235	366
234	372		242	368
242	353		243	377
234	344		249	386
239	338		256	368
250	345		254	383
248	371		250	374
219	359		253	371
229	371		259	363
228	372		246	380
229	369		263	372
227	362		251	370
222	357		253	392
228	364		248	360
238	361		259	359
223	358		259	372
218	350		266	368
226	347		250	356
240	365		248	362
237	354		260	364
235	365		250	393
242	383		257	366
232	350		250	374
244	361		251	372
242	358		263	373
250	352		252	364
233	360		247	360
255	359		249	381
251	369		252	376
258	351		247	366
259	362		244	364
257	361		244	376
259	353		257	387
247	358		250	389
246	366		223	370
251	372		230	373
247	353		224	362
257	341		226	373
273	358		235	373
257	365		236	385
260	364		231	369
263	357		230	364
264	350		236	372
280	356		250	359
274	352		255	354
252	353		253	350
262	357		241	353
260	362		235	396
254	360		237	374
252	383		242	371
258	402		253	371
250	347		271	370
272	360		255	377
258	381		253	386
251	355		248	384
243	375		261	349
242	344		268	352
252	358		266	363
244	379		259	355
241	371		251	353
236	348		255	373
237	368		251	381
244	354		245	375
239	359		248	366
240	357		250	372
245	350		254	394
249	342		261	382
252	346		264	368
210	354		253	381
211	362		250	386
220	361		255	366
223	374		256	378
224	372		239	357
239	363		253	380
220	372		238	382
221	366		232	363
228	359		247	374
250	368		214	363
240	360		241	361
241	351		240	380
249	354		234	376
247	378		229	401
251	369		240	377
263	351		233	382
240	356		246	393
248	370		240	362
244	353		262	360
252	348		251	359
271	349		255	359
255	353		256	377
257	352		244	381
246	366		240	364
263	366		244	357
257	370		262	372
246	364		254	373
254	345		261	368
264	341		263	369
254	362		249	373
251	371		262	369
260	368		272	360
262	355		268	369
262	362		253	372
256	350		252	358
263	349		254	367
271	379		274	363
271	350		264	369
279	363		251	379
279	385		266	384
274	348		265	393
267	339		258	382
271	362		256	383
272	355		264	401
266	365		248	365
272	391		251	344
282	367		241	378
268	355		256	365
252	347		242	371
250	366		241	373
250	359		228	345
237	327		211	336
249	352		246	367
262	371		242	374
246	354		237	371
240	350		246	387
245	364		253	373
243	366		238	374
248	369		250	370
241	378		259	372
252	359		267	377
266	354		256	378
245	351		261	371
252	353		257	372
223	366		243	372
228	364		239	370
212	356		252	360
218	351		267	369
208	359		250	374
215	352		250	376
214	373		259	394
224	390		249	382
224	371		256	372
223	349		248	385
237	357		238	370
243	350		246	379
244	347		261	349
248	345		259	359
245	351		266	353
243	369		280	362
257	357		255	363
256	349		275	379
247	361		242	364
246	350		245	351
258	344		251	351
261	354		258	360
255	356		272	383
257	345		271	364
252	359		250	359
246	372		248	363
247	369		254	377
241	363		231	366
244	373		226	370
250	382		234	376
270	366		217	357
265	363		219	360
271	382		227	370
279	383		238	370
257	364		237	368
269	345		229	371
260	345		227	370
274	350		241	360
293	361		240	353
304	363		245	364
292	361		264	371
273	354		266	372
262	345		265	366
282	367		250	368
277	369		261	356
266	363		253	362
269	361		259	375
269	350		254	379
253	342		249	376
258	357		264	381
261	370		243	363
253	356		258	383
237	349		257	359
259	365		265	370
270	363		248	387
259	388		265	368
259	403		255	390
258	354		253	384
264	384		256	379
244	380		257	364
247	373		258	355
262	359		262	366
266	373		266	375
234	379		247	375
247	351		242	361
239	329		254	351
216	352		272	356
230	335		269	358
235	350		259	361
224	362		250	365
227	359		245	358
227	352		245	363
219	351		222	360
226	354		229	361
229	356		231	382
233	356		229	369
236	356		226	361
232	359		224	352
232	363		222	366
237	357		230	361
249	351		224	366
258	346		235	362
253	350		238	366
245	358		246	368
245	367		245	368
245	366		239	375
249	370		252	362
256	363		269	350
260	369		269	368
256	353		263	359
245	357		258	367
257	350		265	373
247	363		262	377
251	348		272	374
232	352		250	368
253	355		243	369
255	352		259	371
262	378		260	368
260	351		266	374
267	353		264	368
273	374		272	379
273	359		259	378
262	366		253	369
266	369		256	376
264	365		259	378
265	358		260	368
279	353		252	349
292	356		252	348
280	349		256	354
266	348		266	374
274	354		275	373
282	359		253	374
276	384		261	357
278	384		273	369
272	369		242	358
278	362		255	368
279	368		256	359
277	375		252	378
266	370		249	361
256	359		230	369
264	368		231	363
267	371		231	391
281	370		223	374
258	352		224	360
275	365		225	356
263	348		233	353
280	362		227	367
254	357		247	366
249	359		224	355
253	359		240	355
256	367		254	361
251	381		242	370
261	368		253	368
261	351		262	375
252	347		270	361
250	376		253	379
236	376		277	376
237	372		254	366
218	358		258	365
220	359		261	369
226	361		263	371
224	365		270	376
240	353		279	377
236	360		264	372
231	360		251	372
234	356		258	364
237	378		252	371
240	366		269	391
246	365		264	383
232	361		246	377
232	352		258	366
242	361		276	357
255	373		265	360
259	361		265	351
264	373		280	354
246	372		259	371
251	361		253	356
256	351		246	374
271	362		266	348
269	369		242	379
250	386		254	364
258	346		259	377
270	348		254	376
259	355		259	387
244	388		260	360
264	368		248	367
254	355		256	358
264	351		242	371
258	371		235	376
255	360		249	377
262	346		236	368
263	347		231	374
265	357		235	385
256	365		228	371
265	373		243	379
266	365		235	380
262	354		228	359
263	351		228	356
267	351		243	349
275	358		244	361
263	368		248	375
274	374		250	367
286	378		251	376
280	360		251	386
289	373		267	359
291	386		270	373
272	399		265	383
303	390		252	358
290	412		248	362
268	375		250	359
277	362		250	351
268	365		259	358
266	361		265	368
248	350		262	348
271	370		265	358
253	348		246	385
247	346		251	375
256	353		263	368
256	353		248	351
247	366		253	378
239	373		257	367
242	357		255	376
252	358		273	365
266	367		250	362
272	366		265	358
259	352		261	351
260	347		268	384
267	363		257	378
250	372		248	374
228	364		272	373
248	372		255	354
240	358		259	369
218	351		258	369
221	359		253	354
225	367		253	358
220	365		248	362
237	373		248	360
230	376		255	354
238	369		254	374
244	350		251	375
257	368		249	382
241	358		237	378
249	371		240	376
237	367		232	383
240	379		225	373
245	343		223	361
261	372		229	360
254	372		222	364
245	378		223	366
242	365		238	378
259	351		237	371
249	345		234	364
245	346		242	380
261	363		247	394
258	374		257	382
256	375		261	376
254	365		254	360
248	352		265	371
248	369		269	374
257	359		280	342
258	349		263	356
262	356		255	362
254	358		258	364
256	359		265	350
267	357		266	357
276	349		260	363
280	361		260	359
270	361		249	376
279	366		255	379
272	360		238	365
278	362		264	385
270	347		248	355
264	350		255	371
271	357		269	370
254	361		260	399
302	383		260	366
271	349		249	355
288	376		261	375
292	397		278	365
293	433		264	377
290	476		259	377
308	451		251	370
301	392		243	364
280	364		262	367
284	372		266	370
278	371		257	381
266	355		246	375
270	356		244	361
261	357		248	357
268	357		269	367
271	355		248	380
260	355		252	383
254	364		255	365
245	361		257	380
256	350		235	402
246	357		231	365
252	358		230	367
262	359		220	350
255	375		226	358
246	358		227	375
246	345		233	368
251	360		229	356
248	365		229	365
257	381		239	369
217	372		240	359
225	372		236	357
228	362		250	360
219	367		250	379
230	359		257	356
231	370		255	380
228	352		264	370
240	343		256	380
240	389		254	368
228	365		274	364
240	345		271	348
237	384		263	351
241	361		253	353
238	365		257	367
252	357		264	355
245	347		257	359
244	343		254	376
245	357		265	372
246	364		260	368
258	351		252	359
252	343		256	367
261	354		265	392
249	370		262	386
255	374		257	367
265	367		266	357
258	362		275	369
257	358		258	374
259	352		258	366
244	347		266	360
258	370		258	374
252	373		262	373
255	352		262	369
264	372		258	371
252	354		266	374
271	360		251	366
282	373		275	381
275	377		262	351
275	371		257	379
279	354		250	369
273	363		268	374
266	350		257	364
282	362		252	368
313	361		254	368
281	372		240	369
267	359		257	376
277	362		243	359
271	349		236	372
268	353		221	364
283	397		215	371
287	429		218	373
294	486		214	357
308	503		229	362
334	483		227	375
340	443		219	394
298	388		239	388
299	382		238	354
282	378		247	368
288	385		242	357
290	362		246	356
270	360		244	350
264	370		276	352
257	366		266	352
260	355		263	343
256	353		240	365
246	376		252	367
248	360		240	374
252	360		251	363
259	356		260	375
258	359		249	381
263	375		258	364
260	377		256	349
248	355		260	358
253	361		256	366
278	348		264	371
267	367		258	363
254	367		252	353
247	359		260	356
222	370		261	361
229	396		264	363
223	364		282	368
220	383		258	384
217	369		246	373
220	373		252	347
233	367		247	354
230	358		250	364
233	362		248	363
231	372		252	359
235	361		266	385
241	345		248	371
246	381		263	367
249	367		249	374
241	359		275	382
247	364		253	386
247	358		253	379
238	360		246	359
241	358		242	350
257	354		254	362
252	343		244	363
252	347		253	409
263	358		249	390
245	348		247	367
240	356		232	359
254	359		230	365
256	361		236	366
257	363		235	374
274	355		234	377
249	360		232	396
268	362		218	388
255	347		219	366
263	348		221	384
275	364		224	351
268	340		224	357
258	370		223	370
277	353		222	364
257	371		240	382
257	371		249	340
264	343		254	349
269	350		254	363
260	342		246	384
275	353		254	370
274	360		251	360
271	378		248	358
270	363		253	361
272	355		252	362
276	352		278	363
269	371		268	371
276	396		254	367
273	413		251	364
296	451		255	377
329	471		257	364
344	475		258	358
341	460		252	352
311	473		260	358
326	390		265	375
283	377		252	385
290	361		248	375
279	362		242	367
268	368		250	370
265	367		258	367
261	380		258	356
251	362		259	365
248	355		251	370
253	366		244	370
271	369		266	371
282	375		252	357
261	365		246	374
265	364		264	370
272	367		267	366
267	371		257	358
255	377		260	368
244	369		254	372
252	346		275	389
258	358		267	399
246	367		247	374
261	361		242	357
283	367		249	361
216	365		258	362
216	363		251	367
222	379		258	375
225	376		254	380
222	375		249	370
234	365		253	371
240	362		244	365
246	361		233	354
244	359		232	359
227	358		241	354
230	353		238	359
242	351		221	380
237	352		218	363
233	359		219	363
245	346		217	370
246	349		217	360
246	367		227	363
251	395		230	354
233	366		239	362
251	355		237	365
243	368		245	357
249	393		238	354
248	358		242	357
252	369		248	371
252	345		250	378
254	361		260	367
249	359		248	366
267	363		247	365
281	366		253	367
280	366		258	359
270	389		261	359
269	362		268	372
272	346		256	375
256	360		251	393
267	362		254	353
268	354		263	361
282	364		254	363
280	350		257	358
265	349		261	374
266	353		253	375
260	350		252	386
254	355		277	349
264	359		257	374
273	362		237	368
273	366		251	388
275	350		244	367
272	357		239	368
272	376		262	369
281	382		252	380
264	376		254	375
283	380		259	376
287	414		247	377
313	428		243	371
339	454		240	355
330	509		257	353
361	449		264	363
351	395		261	374
298	369		262	382
268	362		265	383
268	353		261	370
273	358		259	382
258	362		261	368
273	366		254	360
265	365		249	378
257	365		251	373
253	359		271	354
254	355		253	365
276	358		246	367
276	351		240	363
272	361		239	352
289	376		233	358
289	394		236	355
266	374		237	371
260	377		224	385
255	379		224	368
252	348		220	364
253	356		249	350
245	370		218	355
255	368		231	358
249	369		219	358
276	400		217	360
265	398		229	357
210	354		235	364
217	359		248	370
227	363		245	354
227	356		251	350
224	341		247	356
225	363		235	370
228	364		239	381
230	346		250	362
231	333		254	357
240	350		255	358
257	359		252	366
240	377		255	355
238	363		266	356
228	355		247	368
237	354		252	361
247	356		248	365
243	352		247	377
240	361		260	336
248	359		265	369
264	363		249	363
243	367		265	362
251	358		254	366
245	377		262	382
236	367		261	363
246	345		251	373
248	368		251	363
260	395		241	357
246	368		242	368
267	364		245	358
261	365		251	351
266	363		261	360
257	361		257	357
258	369		252	368
265	367		248	383
264	358		248	364
258	357		251	362
261	367		254	380
260	371		256	369
266	361		265	366
266	371		242	361
277	363		244	370
276	355		259	381
279	366		263	361
272	366		249	377
266	356		265	356
261	368		241	344
266	368		249	370
249	358		247	364
276	379		266	363
282	353		246	372
272	352		239	374
251	346		249	358
278	379		252	361
289	427		247	369
318	518		243	360
336	528		238	356
324	508		238	392
362	456		234	384
348	406		236	372
288	362		235	359
269	354		218	356
288	360		220	361
274	354		223	362
262	374		231	369
261	385		232	373
277	385		236	380
296	375		228	356
269	366		230	353
259	355		250	375
272	358		244	353
258	350		243	354
269	358		241	375
273	352		272	375
262	378		266	381
255	365		252	367
265	358		248	371
253	364		258	365
251	339		249	374
263	359		259	357
246	379		244	353
249	366		241	350
246	379		246	356
259	370		241	370
257	398		252	355
255	412		257	342
276	427		252	352
217	366		267	362
217	367		269	360
214	355		246	380
218	365		246	353
219	375		259	357
228	367		268	378
234	377		241	380
217	363		249	368
230	389		251	374
239	378		259	362
234	358		250	358
212	340		238	357
232	355		237	355
254	349		255	360
227	348		260	365
244	343		244	352
231	374		249	350
252	364		252	362
253	348		245	353
256	365		249	350
243	366		250	356
246	356		243	370
248	361		240	373
246	349		232	369
246	348		229	377
246	356		231	368
245	348		230	364
246	344		225	371
251	358		217	368
261	375		210	349
264	360		228	351
254	350		220	364
255	352		226	370
268	344		218	368
269	343		216	378
259	349		230	347
252	346		228	353
255	356		234	352
270	362		233	371
272	371		245	377
266	375		234	372
267	340		255	373
285	358		252	369
273	369		246	369
270	353		271	362
279	364		263	352
294	341		255	367
280	350		243	357
262	371		234	356
255	346		240	372
269	344		245	359
276	377		253	354
264	350		268	365
299	360		263	368
293	365		242	368
284	378		249	377
291	422		262	366
299	446		259	366
306	475		260	358
317	526		259	361
333	481		247	360
326	391		253	363
283	357		264	373
266	356		263	354
285	343		257	363
286	344		249	367
280	382		247	372
260	384		262	364
269	415		252	361
288	418		248	370
287	407		234	385
276	376		245	377
274	363		236	368
250	372		224	367
245	378		227	361
250	376		238	368
260	367		211	362
259	390		210	342
270	388		241	374
281	406		248	349
293	454		224	354
320	470		224	366
215	361		222	364
223	355		223	370
232	351		235	355
216	352		229	356
228	389		248	346
233	374		246	361
213	348		253	363
226	366		239	356
212	343		239	356
226	370		256	362
234	391		267	362
248	353		259	374
226	342		240	375
241	352		241	361
250	353		247	370
249	355		256	374
257	363		255	360
239	359		254	355
253	364		255	361
246	364		255	382
253	363		254	368
254	350		261	354
243	354		250	345
244	358		249	359
264	354		256	364
265	359		247	341
255	360		236	352
255	366		245	371
251	355		241	384
262	356		246	365
253	362		249	377
254	352		253	357
254	350		244	373
271	352		242	373
281	380		240	357
254	360		234	363
279	349		224	357
262	343		215	361
243	367		216	374
260	377		223	364
255	368		221	365
264	368		219	360
273	345		230	356
255	355		231	365
275	365		223	365
263	367		231	346
255	398		233	348
259	377		235	360
279	362		237	362
279	364		243	363
274	358		246	359
266	379		246	356
264	379		247	359
260	369		231	377
267	356		248	372
269	367		255	368
277	371		248	363
283	396		248	350
300	452		245	345
298	435		249	364
292	498		261	358
303	438		264	368
310	378		253	366
289	369		251	341
265	365		252	366
259	354		245	353
272	389		260	368
279	383		242	358
260	402		246	367
262	422		252	365
268	385		249	394
263	382		248	370
271	383		258	360
261	397		260	361
280	424		246	356
299	425		242	360
297	490		241	362
323	513		229	364
317	446		226	363
220	359		227	375
234	364		217	376
230	347		219	369
216	349		221	373
209	368		232	365
228	374		232	362
217	357		230	374
221	354		229	368
241	364		230	357
234	375		234	363
231	371		227	361
254	355		234	367
274	388		238	355
253	383		235	346
242	354		248	355
250	355		242	366
255	370		258	362
244	365		248	351
252	368		245	354
259	364		254	364
254	362		231	371
254	358		251	346
250	361		249	356
247	357		252	359
259	394		258	363
269	357		285	361
256	353		302	367
266	370		293	368
275	366		294	354
264	359		246	358
263	356		240	353
264	363		238	354
279	364		248	350
265	350		251	370
271	357		241	364
275	354		247	361
272	345		241	373
274	351		244	365
294	383		261	368
272	383		255	372
266	367		236	357
266	376		254	352
272	357		248	369
277	366		227	369
274	381		220	370
281	398		223	356
274	391		211	370
268	374		212	379
274	349		217	364
280	373		228	377
265	367		220	376
268	356		236	360
265	383		228	350
269	356		240	361
270	405		229	357
263	434		233	348
278	409		236	343
286	416		226	356
294	437		235	362
285	410		243	378
230	383		239	367
229	371		238	367
221	355		244	394
226	351		254	371
225	358		262	362
214	349		243	360
223	350		259	357
224	363		252	354
228	363		293	362
233	363		295	372
237	356		292	352
234	357		292	357
233	357		293	354
236	353		313	371
242	352		293	363
244	361		311	355
240	363		279	364
245	360		257	359
248	341		256	367
253	367		238	369
250	351		239	365
258	355		239	361
269	348		243	367
249	369		240	377
263	364		244	368
251	365		259	367
278	342		251	359
261	353		249	373
249	374		246	370
268	387		235	374
260	391		225	371
269	394		229	338
265	409		215	370
284	408		211	372
277	384		216	355
272	379		213	368
274	379		216	352
213	368		224	357
220	380		226	355
221	375		239	367
234	342		240	349
244	354		227	359
234	368		228	365
220	353		229	357
216	350		221	340
223	367		229	370
243	358		234	362
238	355		232	358
240	357		241	360
234	355		240	392
246	352		241	398
244	343		242	373
244	369		243	346
252	363		248	346
242	366		251	355
274	346		316	368
261	338		311	374
253	358		304	362
254	350		307	360
242	379		299	365
264	351		305	351
248	363		318	354
251	359		323	362
255	364		295	385
252	359		300	382
268	371		296	357
271	362		251	381
285	373		248	377
265	363		254	364
253	387		259	358
254	404		243	356
258	364		252	363
258	364		242	364
203	364		229	358
216	365		244	362
212	370		238	360
213	361		234	368
231	351		228	361
229	362		225	366
215	376		228	372
220	353		219	376
221	374		227	364
245	346		227	353
243	370		215	350
242	363		215	346
242	348		215	337
250	358		227	355
238	356		246	363
236	356		231	348
242	346		226	348
247	361		233	359
250	353		228	355
258	368		239	353
249	365		247	370
254	349		234	364
259	356		232	356
264	350		240	352
251	353		243	364
246	359		248	370
286	381		246	365
255	368		242	364
285	379		240	363
251	367		282	359
251	366		314	375
262	368		326	362
271	351		301	348
248	365		327	355
212	363		324	360
207	362		345	362
241	345		316	376
214	351		314	383
240	329		304	369
233	356		246	371
231	357		257	370
218	374		265	357
228	370		253	357
241	369		251	360
239	373		245	375
241	366		246	374
235	349		249	365
241	349		239	360
241	353		228	367
235	357		226	376
243	351		225	381
251	353		231	365
247	368		232	375
245	375		222	352
250	372		223	342
249	371		217	363
252	351		222	372
262	347		221	360
245	352		221	359
262	377		234	357
259	363		246	353
259	361		231	356
260	379		234	356
254	378		239	346
235	365		225	355
235	363		230	372
239	357		228	371
222	338		234	359
213	349		248	371
211	370		246	357
222	388		244	353
241	359		249	357
222	354		244	375
236	354		262	349
244	356		294	362
236	360		342	366
226	362		353	368
234	352		334	371
256	357		318	357
248	377		324	370
239	380		332	367
247	383		337	372
252	363		358	370
250	344		287	355
253	356		249	360
237	360		238	372
255	355		245	359
260	350		245	363
254	370		238	357
255	334		241	360
253	363		231	364
256	368		236	366
255	361		228	354
250	349		222	357
247	358		226	375
246	376		221	355
248	368		216	366
241	348		214	351
245	355		211	364
272	374		210	362
237	353		215	363
206	358		207	367
209	354		220	375
212	358		224	374
229	371		227	371
231	355		214	376
219	350		224	353
221	350		232	355
226	342		229	374
235	357		220	352
235	374		217	361
238	352		235	370
239	351		234	361
238	351		226	388
239	364		233	388
251	365		241	374
241	356		244	357
253	354		250	369
245	366		243	356
256	372		244	367
246	382		271	375
265	364		317	358
243	359		382	364
246	365		391	361
250	366		330	350
256	355		334	368
253	349		332	358
243	337		318	360
239	348		342	384
258	348		295	349
256	361		241	356
248	364		238	358
222	326		227	380
232	357		245	367
243	362		243	368
206	346		231	363
210	352		237	358
208	355		229	351
206	346		229	364
212	359		229	359
220	343		230	363
230	351		226	368
225	353		223	368
218	353		219	355
240	357		207	359
238	382		203	353
260	359		204	350
238	373		210	366
243	345		218	365
257	339		221	365
255	362		225	350
264	348		235	382
255	380		222	361
253	367		243	348
254	359		219	373
244	361		227	353
243	371		223	353
236	355		232	362
244	344		232	352
242	352		233	347
252	352		232	370
261	352		240	366
251	355		236	366
244	359		235	380
250	364		233	369
251	360		238	355
238	363		250	355
226	365		242	363
228	371		248	366
214	368		289	358
214	371		337	348
211	357		386	361
221	342		358	356
207	352		342	363
210	350		323	345
222	349		316	356
227	347		357	376
231	341		316	365
236	356		239	375
225	349		223	372
248	343		246	381
244	358		232	367
240	379		229	361
234	371		222	380
248	362		223	384
257	357		238	362
259	363		239	357
258	352		226	349
252	370		222	359
255	362		219	365
243	355		210	358
244	351		214	359
244	354		212	343
239	352		200	349
246	363		205	352
247	361		202	355
242	356		215	362
252	365		221	362
262	351		245	355
237	364		221	365
236	362		228	371
244	367		223	360
225	345		238	351
229	351		234	350
214	350		224	348
217	369		225	361
217	361		236	366
214	357		232	357
216	364		237	354
217	359		236	369
224	353		247	368
225	345		255	353
219	346		245	358
219	352		235	359
214	336		249	351
234	345		264	354
228	349		259	361
233	356		328	374
251	348		343	353
251	349		373	345
244	355		341	358
244	369		326	349
244	363		333	364
246	353		335	380
250	367		313	371
244	372		242	375
240	357		233	356
239	360		234	373
246	366		225	372
256	375		228	355
261	375		234	356
251	373		239	363
238	351		245	364
232	331		231	381
252	348		226	381
223	335		232	380
234	333		222	357
243	361		194	339
232	353		197	346
250	336		211	373
240	349		203	352
232	355		207	357
216	346		201	365
227	363		204	352
220	355		210	367
218	351		202	343
220	368		213	363
221	367		235	357
232	356		220	370
216	354		216	393
218	355		221	379
226	369		225	364
225	362		221	367
234	353		218	372
238	355		224	372
240	354		230	359
233	357		239	347
236	357		235	358
243	360		238	370
243	354		240	365
250	343		255	372
239	363		248	356
248	361		235	354
238	362		235	362
242	351		234	347
269	353		241	362
243	357		294	362
247	326		324	354
248	358		338	354
251	371		336	366
258	360		324	353
253	349		320	378
254	374		348	371
240	370		299	369
236	350		233	346
249	347		232	358
247	355		231	341
238	347		228	333
249	350		227	353
241	352		231	362
233	350		223	395
237	344		214	366
242	351		244	370
228	362		243	373
220	358		232	360
216	377		222	374
217	372		206	356
220	359		202	358
205	356		195	363
214	354		204	350
226	358		209	377
231	336		210	386
248	344		214	370
228	331		209	352
230	328		208	353
227	347		212	354
230	351		209	349
239	344		218	367
231	365		221	363
245	356		223	362
247	351		231	353
252	373		221	365
253	350		226	367
244	352		241	357
269	360		222	361
262	372		226	370
253	346		228	351
244	364		245	375
257	362		243	366
266	356		241	362
250	349		241	349
252	363		244	382
232	353		249	354
237	367		254	352
238	371		236	353
232	362		235	365
227	347		289	347
236	352		319	355
236	348		319	360
226	343		332	367
220	348		321	354
210	372		304	365
221	347		281	377
222	366		296	363
241	347		227	359
218	349		223	369
219	357		229	374
217	375		227	370
224	368		223	376
228	371		230	381
213	359		226	377
207	351		216	377
217	347		197	370
229	336		205	363
247	352		211	359
233	344		204	361
228	342		207	361
229	343		212	378
232	358		217	382
254	335		209	376
242	329		209	364
256	359		215	362
250	350		231	353
238	380		253	373
247	348		227	379
248	344		214	358
254	361		230	373
247	361		220	353
241	352		235	371
252	360		223	365
252	362		227	348
254	358		219	363
249	354		242	359
242	362		237	349
233	382		227	359
229	361		229	378
240	361		243	362
220	343		245	354
233	345		246	364
230	367		243	373
216	350		246	362
227	340		246	356
219	358		236	354
225	340		274	358
223	366		293	363
210	345		335	366
216	344		342	357
225	360		333	375
217	350		356	365
211	368		317	343
203	337		312	350
211	363		329	352
221	369		295	351
220	356		270	345
208	354		221	364
214	356		218	350
233	360		218	355
240	351		220	360
242	348		227	371
253	341		230	375
244	356		205	370
249	348		213	374
243	345		210	360
237	354		211	343
242	357		230	346
247	358		217	363
254	350		219	363
251	354		218	352
256	357		229	399
257	350		207	383
286	341		214	344
253	351		203	350
248	370		226	370
246	363		217	356
226	360		223	377
239	354		230	360
231	377		240	357
247	340		232	366
225	374		230	374
227	363		244	373
238	370		247	366
243	365		243	357
230	352		238	349
233	358		237	361
245	353		240	364
220	344		232	360
224	356		236	372
223	358		241	377
212	365		238	362
225	366		245	360
236	342		255	366
219	341		281	358
210	346		307	360
214	361		319	354
214	349		343	349
218	365		308	334
214	363		305	350
223	348		307	363
222	347		298	358
214	355		297	353
231	356		315	355
244	352		306	358
243	348		299	354
235	342		221	356
237	350		222	365
244	352		228	357
249	353		224	379
253	344		228	381
252	347		232	365
258	352		224	376
275	346		220	391
248	360		215	358
247	361		207	356
254	351		202	363
256	349		208	355
254	376		204	348
241	374		227	358
233	359		211	346
226	349		206	360
236	346		211	370
251	343		214	371
233	345		230	367
225	351		227	367
230	349		228	365
233	358		236	364
228	359		241	362
233	360		238	364
240	355		240	367
223	347		243	369
229	354		237	375
228	365		235	371
232	339		236	353
223	342		230	358
227	343		238	379
229	344		235	359
222	340		238	363
228	347		241	357
237	355		252	358
242	352		251	358
216	370		235	355
220	376		237	358
215	369		279	357
219	350		300	352
227	352		349	346
215	348		352	347
217	354		317	349
228	364		320	359
239	353		295	353
244	358		309	356
236	356		323	358
241	351		271	355
233	373		230	360
235	373		225	368
249	347		226	382
237	346		210	365
246	333		217	366
244	324		222	375
255	354		202	358
271	336		199	345
232	370		204	350
238	366		206	354
251	356		224	373
260	361		214	364
241	357		219	361
233	358		215	354
235	353		218	347
247	347		226	365
237	355		222	375
228	354		215	349
236	338		215	345
236	362		224	355
223	355		230	359
221	357		239	372
234	358		246	376
238	368		245	368
245	339		238	359
234	356		239	360
231	366		263	368
237	324		248	357
221	346		245	352
235	354		252	378
218	352		238	366
231	348		243	374
236	356		229	359
236	352		250	396
245	345		255	374
229	349		241	359
220	353		276	366
219	361		313	346
192	339		286	345
204	367		328	355
210	361		319	365
222	369		298	366
222	353		312	383
222	366		276	364
214	360		222	383
217	355		218	376
228	363		239	382
243	344		244	395
233	354		232	390
238	350		224	384
248	386		210	354
245	360		207	360
248	356		213	360
241	350		220	365
256	350		219	366
253	330		220	361
249	341		221	350
246	350		220	357
254	352		223	367
250	363		223	366
244	359		213	356
244	348		234	360
235	356		216	359
232	353		214	359
235	342		228	371
230	347		232	394
235	360		234	375
218	359		237	370
245	346		240	356
234	352		233	361
246	340		243	373
245	340		246	358
220	354		256	370
238	354		244	383
229	363		240	366
244	371		230	353
258	348		248	346
234	335		250	368
230	348		277	349
234	342		281	354
236	347		292	353
231	354		279	360
236	349		258	371
248	352		222	371
230	353		226	375
229	350		220	360
226	348		227	372
222	341		220	384
218	360		203	368
224	364		219	364
213	356		225	364
217	348		210	358
233	358		215	358
219	353		213	355
204	341		241	348
205	350		218	356
[truncated: 4,627 more rows]

## Sheet: 15nt beta2 Pepper
Cell 1			Cell 2
488nm_intensity	561nm_intensity		488nm_intensity	561nm_intensity
181	528		184	356
182	524		182	350
185	522		185	349
183	517		183	349
187	515		185	354
193	515		183	361
197	517		181	359
202	525		184	348
200	528		180	342
191	519		178	343
184	507		180	354
183	497		182	352
183	493		184	345
182	494		182	338
180	490		183	351
178	480		180	363
180	481		181	338
176	473		182	338
177	470		181	349
179	464		183	357
178	448		183	363
173	435		179	362
174	426		178	362
173	434		181	362
176	426		182	358
174	415		179	347
173	404		178	351
178	389		179	359
178	501		182	343
177	505		181	347
175	512		177	352
178	519		178	346
180	532		177	341
177	527		176	339
178	498		174	339
180	506		173	346
185	515		181	356
184	513		182	359
183	520		179	362
183	519		179	361
182	508		181	361
178	500		181	365
173	498		179	369
173	509		175	386
176	525		178	379
185	526		180	364
185	560		181	358
185	564		186	354
185	541		185	353
189	538		180	355
187	530		179	349
184	525		180	346
190	516		180	341
193	510		179	336
196	514		177	340
195	521		179	350
190	511		181	346
183	503		179	347
181	505		181	352
181	502		179	341
179	501		177	361
177	504		178	357
179	500		177	354
178	488		180	364
175	478		181	367
177	476		183	368
176	467		193	368
176	447		186	362
176	439		187	363
174	440		185	366
174	439		181	392
180	432		187	392
176	430		186	369
176	413		186	367
179	402		186	364
178	391		187	357
179	376		183	354
176	495		182	347
174	493		178	350
181	484		183	344
182	495		184	348
182	504		179	354
177	501		177	357
189	493		178	357
186	512		178	354
180	514		178	347
176	507		179	345
174	521		179	350
176	523		179	356
177	502		182	354
181	505		179	346
186	512		174	345
186	512		183	351
180	523		187	363
177	524		181	373
179	517		177	368
179	510		176	360
179	502		176	358
176	509		178	370
177	526		180	376
181	532		187	376
183	554		191	376
185	563		186	371
183	546		187	369
186	546		187	370
183	528		185	381
181	530		190	386
184	522		190	366
185	508		194	368
181	497		191	373
186	519		187	360
186	501		183	349
183	496		179	343
175	504		176	348
177	507		180	348
176	506		184	360
175	511		182	367
178	502		178	361
180	491		177	354
179	484		178	356
181	489		177	349
178	487		179	339
177	463		180	346
178	453		181	355
176	457		183	352
173	460		179	352
177	453		178	357
179	444		180	347
178	431		180	356
178	421		182	358
175	415		185	362
174	410		182	372
175	401		178	370
179	392		175	369
176	396		179	373
184	518		178	374
184	508		180	382
182	501		187	384
182	505		189	385
179	499		192	385
180	496		186	380
184	507		184	382
186	516		188	384
187	519		190	376
191	518		190	367
187	532		192	368
182	521		190	370
176	507		185	359
175	520		181	347
173	522		177	349
177	523		177	355
182	525		177	358
184	522		178	354
185	523		179	354
180	521		179	353
177	515		178	344
177	521		180	336
176	518		185	341
180	534		183	343
179	533		178	346
176	528		181	342
176	523		183	348
179	532		179	355
180	545		181	359
180	542		178	335
186	537		182	354
191	524		179	357
184	534		177	365
180	529		177	364
180	514		180	355
182	514		183	355
184	518		180	367
183	508		177	380
183	510		182	389
180	514		184	375
178	512		185	383
178	517		189	389
179	520		192	391
182	499		203	384
183	483		190	374
183	486		190	372
181	489		195	373
178	497		190	367
177	483		189	370
176	477		190	374
181	483		187	372
179	485		185	360
177	471		181	354
181	465		180	361
184	460		180	369
184	450		179	368
178	445		179	362
175	441		182	358
176	431		181	351
179	419		180	340
177	411		180	340
184	492		185	355
181	508		183	355
183	508		176	349
181	509		180	332
182	510		181	340
183	514		178	351
179	503		180	358
177	504		178	351
179	512		173	358
178	517		182	369
178	535		179	348
183	547		179	350
184	550		182	351
184	543		177	355
182	539		180	373
178	527		183	383
175	524		180	372
181	535		179	356
184	538		184	360
183	528		184	371
182	536		181	377
181	531		178	369
180	524		175	370
179	514		175	369
171	506		176	357
179	538		179	357
177	530		180	367
175	523		178	374
174	523		182	375
176	524		184	369
177	527		187	374
178	532		191	386
184	531		192	393
187	534		196	387
181	540		187	367
180	531		189	364
181	518		193	371
182	512		188	367
182	510		187	372
181	518		186	372
178	528		182	363
178	524		183	361
180	516		182	367
182	523		182	380
185	517		178	382
186	490		178	376
181	480		177	366
183	489		179	363
181	500		180	350
176	495		179	341
176	497		178	345
177	494		178	351
180	480		178	353
181	487		176	349
180	475		179	346
185	482		180	348
187	501		180	350
182	486		182	360
179	471		181	356
176	463		178	355
177	452		180	360
179	437		181	351
178	419		186	357
181	398		176	341
185	494		181	361
185	487		173	362
184	506		176	359
180	512		185	370
180	501		182	377
181	505		179	368
180	517		179	358
179	526		186	367
179	521		186	374
179	511		181	380
181	517		180	370
175	527		177	370
175	529		174	376
178	542		173	369
180	550		176	366
181	549		178	371
178	544		177	373
174	534		177	372
175	516		178	373
181	521		181	375
184	535		183	377
183	526		186	379
183	526		186	378
183	537		180	368
181	537		177	367
179	520		177	369
177	521		178	360
176	527		185	366
174	517		180	363
175	516		178	354
171	525		180	354
175	533		183	371
177	518		180	383
177	521		176	380
176	529		181	372
178	528		180	350
179	536		181	361
182	529		182	355
181	525		181	347
179	514		178	352
181	507		177	353
180	530		177	352
177	541		177	354
178	526		178	351
181	515		182	347
181	519		184	354
182	517		189	359
186	503		190	355
186	496		186	352
183	504		182	355
184	524		183	359
183	516		185	362
180	504		182	354
182	500		180	352
184	505		178	360
182	510		178	366
181	490		180	379
184	492		185	379
179	511		189	377
176	507		184	374
176	486		175	378
176	472		177	381
177	460		184	382
176	453		185	379
178	439		177	387
182	426		185	366
184	420		179	368
184	492		178	378
186	505		177	375
184	511		179	370
183	514		181	374
180	511		183	381
178	512		182	376
180	517		176	381
180	523		177	385
179	531		177	385
182	531		182	381
181	512		182	375
184	515		179	370
180	536		177	369
185	515		174	364
180	528		173	354
176	542		176	354
175	539		177	359
175	539		183	358
175	531		184	362
177	513		183	374
183	518		181	377
185	536		182	376
183	526		185	372
183	527		188	357
186	530		185	364
181	526		186	365
176	524		182	360
177	525		180	363
175	517		187	361
175	509		180	355
175	510		177	362
174	515		175	355
176	532		181	346
176	521		187	360
177	512		193	364
177	514		192	356
178	514		188	352
181	520		185	355
185	520		185	356
181	521		187	364
180	504		187	369
178	502		189	364
179	532		185	358
174	524		180	355
177	505		181	363
181	506		180	362
179	506		178	366
180	509		182	380
187	506		187	379
191	509		185	376
189	515		181	374
195	522		182	386
188	516		184	389
183	513		185	382
183	508		189	371
183	502		186	369
180	508		179	372
179	501		181	370
180	500		182	365
178	511		183	368
177	511		183	375
177	497		181	374
178	481		180	367
183	477		179	382
181	483		182	388
181	465		178	394
182	459		184	373
182	438		183	376
180	416		182	373
185	483		180	374
191	502		176	371
194	520		175	361
187	521		176	362
182	512		179	365
181	510		183	368
183	523		185	380
184	524		182	386
183	522		180	377
181	517		181	368
182	509		182	371
180	511		182	371
182	517		183	364
184	529		184	364
182	522		179	365
181	524		181	366
176	537		188	366
180	534		181	359
182	539		180	359
181	522		173	349
182	510		179	348
188	521		187	362
187	529		188	381
181	511		189	370
181	516		191	351
188	514		188	352
188	516		184	350
179	519		190	355
181	530		188	364
177	519		188	370
175	507		186	363
178	509		177	360
179	514		181	353
180	523		182	360
181	514		187	373
179	514		182	381
178	518		178	381
177	507		184	375
181	505		184	398
184	505		185	397
180	502		185	388
176	497		185	385
176	506		186	382
177	520		187	379
176	510		183	376
179	497		182	381
181	505		186	381
179	497		183	367
183	496		181	368
187	517		182	376
188	516		183	372
190	521		184	370
191	506		183	374
182	508		181	377
181	524		177	373
178	522		179	374
182	509		183	377
180	509		184	380
180	512		186	374
180	515		178	376
179	521		180	366
180	514		178	367
179	505		180	373
178	493		184	370
178	488		183	381
180	491		180	381
180	483		181	375
179	482		180	355
180	472		182	358
182	449		180	363
183	429		179	357
180	419		179	364
178	490		176	367
183	483		176	363
193	501		180	362
193	510		181	359
187	516		182	356
185	506		179	359
180	498		179	368
183	514		185	371
187	528		186	378
186	522		188	377
183	517		189	361
182	531		187	350
181	526		186	352
180	523		191	363
179	533		187	365
179	539		180	367
178	532		177	373
176	530		177	364
182	542		177	359
182	542		177	354
183	522		182	356
181	514		182	359
185	524		181	353
185	515		186	369
179	503		182	385
181	511		177	386
188	518		181	380
188	519		185	376
180	517		183	390
184	528		181	393
182	517		183	390
174	511		178	380
178	517		184	386
185	517		182	384
185	530		181	386
183	525		185	394
182	512		185	382
180	506		179	379
177	498		181	383
179	494		183	375
181	496		182	365
179	497		182	367
177	512		180	375
177	518		176	376
178	511		175	375
178	503		178	379
178	499		184	382
177	501		187	381
180	499		181	381
188	512		184	371
183	533		180	361
181	527		184	376
181	513		186	379
181	497		184	377
180	502		181	373
176	526		181	378
175	536		182	368
184	527		187	356
183	512		181	361
181	522		178	361
178	523		183	365
179	516		181	376
182	512		178	365
180	518		180	364
178	515		180	367
175	499		180	365
177	489		179	370
177	481		179	373
177	498		181	371
179	498		182	376
184	472		182	378
186	453		183	372
181	446		185	365
176	425		187	369
177	405		186	374
178	487		185	367
177	496		179	355
182	502		175	353
191	525		179	356
192	524		182	364
184	511		186	361
187	512		186	362
191	502		182	371
183	526		177	369
185	541		178	365
186	535		180	379
183	523		179	392
182	541		178	394
184	530		178	392
178	528		182	391
176	532		182	400
178	538		181	409
177	536		184	411
177	527		184	408
178	518		188	409
180	521		182	396
180	513		178	392
180	516		176	386
183	534		181	380
183	523		176	380
178	511		178	379
180	516		185	385
185	517		180	373
185	512		182	377
182	515		183	384
182	517		179	383
182	516		174	373
174	517		174	375
180	524		177	376
185	522		180	375
187	515		185	379
183	511		184	371
183	496		179	365
181	497		178	372
175	500		181	377
174	498		182	374
176	498		179	362
179	505		179	365
176	517		181	378
178	508		182	370
177	509		178	371
176	498		178	373
176	493		184	372
177	495		183	383
178	503		180	368
178	517		183	371
178	537		184	384
180	536		176	375
182	517		176	369
182	505		177	373
180	509		178	368
176	519		178	368
173	518		176	364
177	518		178	379
180	516		183	385
179	518		185	384
179	520		180	377
180	510		178	361
182	516		179	354
180	519		180	355
177	511		180	353
175	500		180	356
177	492		185	358
181	478		189	364
179	468		190	372
180	491		180	374
183	474		175	373
184	457		179	383
178	442		180	394
176	427		181	396
176	412		179	395
175	407		179	399
181	401		182	401
180	501		183	411
180	502		184	423
180	505		186	419
183	524		184	408
186	540		183	405
184	523		182	396
181	509		184	395
182	514		181	394
183	524		181	381
180	524		177	378
180	532		175	380
181	539		180	394
183	539		180	394
185	535		185	394
184	532		182	394
178	532		174	379
180	539		174	368
179	525		172	370
179	536		178	378
179	522		178	378
181	509		183	377
178	504		182	375
177	502		175	387
181	512		173	381
188	524		182	376
186	520		182	371
177	512		177	366
175	510		176	372
179	504		178	384
181	507		178	384
182	514		178	385
181	519		182	382
178	512		185	377
179	507		183	378
186	511		181	375
195	516		181	373
196	506		183	376
186	491		177	372
185	490		178	375
179	492		181	378
174	483		182	378
172	487		180	379
174	494		179	373
178	490		178	386
180	491		181	400
180	487		187	384
181	510		185	386
181	494		176	371
178	497		178	365
179	488		181	362
184	491		181	356
183	508		176	356
180	530		177	358
180	528		193	366
185	508		194	370
184	512		189	383
184	516		183	388
181	516		184	391
174	511		185	398
175	515		184	408
178	518		182	407
178	515		182	407
181	513		183	400
182	518		184	407
182	523		185	421
181	513		183	413
178	494		180	398
175	498		181	396
177	501		184	393
185	505		191	395
184	504		191	393
181	501		184	383
181	478		179	381
182	457		176	386
179	426		180	397
179	431		184	397
178	429		186	390
176	423		182	379
180	392		176	366
183	403		176	366
179	495		174	367
181	494		178	370
183	504		177	378
182	510		181	375
183	515		180	376
182	519		176	376
182	518		179	376
184	511		184	372
184	507		181	367
180	511		178	378
176	517		178	379
177	525		180	387
180	529		179	377
182	531		181	362
182	535		188	365
182	535		187	365
182	520		183	371
182	500		179	371
182	513		182	368
180	529		183	366
177	516		182	376
175	516		185	384
176	499		187	377
177	496		184	379
182	498		181	385
178	498		179	385
181	510		180	384
176	509		181	385
175	504		184	377
180	509		188	378
181	505		182	379
182	498		183	377
185	503		184	374
185	503		178	361
186	501		178	370
190	500		179	366
195	504		181	368
186	502		196	369
183	492		198	367
182	488		194	371
177	479		187	384
175	472		185	386
175	481		184	399
176	488		181	419
178	483		180	419
181	487		182	409
181	496		183	398
180	503		185	425
182	501		185	413
181	501		186	405
182	487		181	398
186	475		182	398
184	485		185	402
182	496		191	406
184	510		191	392
183	512		185	381
186	514		180	383
190	504		181	393
189	515		186	394
181	516		185	389
179	509		183	383
177	518		180	378
177	524		177	372
179	525		179	369
181	521		180	369
182	523		181	369
181	524		181	372
178	513		182	370
178	506		178	375
187	514		179	373
190	516		184	371
183	506		184	372
181	497		179	367
182	484		178	380
183	469		179	382
183	456		183	384
181	449		183	374
179	452		181	358
177	453		185	363
177	451		183	358
183	420		184	371
184	405		185	389
188	388		187	379
177	489		185	374
178	492		183	393
186	496		181	405
183	504		178	379
180	511		180	378
184	505		180	385
183	513		182	379
181	518		183	371
186	515		184	367
183	514		186	363
178	528		186	368
176	534		185	379
179	534		186	383
180	540		184	380
179	539		177	372
180	529		178	371
181	530		180	361
183	530		185	365
184	520		197	385
183	516		197	384
180	514		192	378
175	504		184	379
171	502		183	382
177	496		182	400
179	487		180	420
181	484		178	418
176	481		180	411
177	494		183	414
177	497		185	427
179	493		188	419
186	494		194	408
183	491		186	406
177	478		182	393
185	478		182	407
190	501		186	406
187	493		186	392
186	502		182	386
185	492		181	386
184	493		182	401
181	487		184	398
177	476		180	387
176	473		178	383
176	481		181	377
176	492		181	370
175	494		181	369
179	472		181	371
186	493		181	369
188	508		186	368
191	501		185	367
192	490		177	370
192	495		178	371
187	494		184	372
181	497		184	374
178	509		182	371
175	522		182	374
177	528		184	380
178	520		184	381
181	507		182	378
182	522		179	368
179	515		179	367
180	510		180	361
193	517		187	369
194	509		191	375
185	500		190	383
183	492		184	384
183	488		178	394
190	482		173	407
188	469		173	386
182	465		180	386
181	473		181	380
179	475		184	370
181	458		182	364
186	429		183	369
190	414		183	374
192	405		182	377
181	394		183	383
181	471		183	386
179	486		184	386
178	513		183	382
181	521		180	373
182	509		179	359
182	502		185	359
184	495		186	372
185	510		206	407
181	529		203	400
182	522		187	380
179	511		181	384
179	521		183	390
180	539		183	392
183	529		183	401
189	537		181	411
188	540		180	412
184	524		183	408
182	514		187	416
179	525		191	422
180	527		191	420
180	520		186	411
181	502		184	398
179	489		184	404
179	489		185	403
181	484		184	399
177	478		183	396
174	488		186	396
178	486		185	394
185	483		180	396
185	489		179	390
190	512		181	381
192	499		184	368
188	485		185	374
184	488		181	380
182	493		179	379
180	502		179	370
176	509		186	368
176	515		185	368
176	509		177	367
180	490		180	370
183	515		183	377
179	501		182	374
181	500		182	369
185	508		186	374
187	512		188	379
185	501		184	381
185	488		179	382
180	485		178	378
184	479		180	372
182	471		181	372
184	475		182	389
184	489		184	396
180	499		186	388
181	473		182	387
184	438		178	388
188	421		177	395
188	415		179	399
183	415		183	399
181	409		183	385
182	390		184	368
178	480		181	372
181	470		179	384
181	485		180	399
180	512		181	390
183	521		182	382
186	514		183	382
185	505		184	388
184	511		187	388
183	523		184	381
182	522		180	368
181	520		182	360
180	511		181	376
184	517		181	379
184	534		186	384
185	536		219	429
184	525		221	419
184	523		207	396
183	516		184	387
180	503		181	395
173	515		182	405
180	507		183	390
176	509		188	389
180	493		186	404
183	479		183	417
186	485		188	408
194	509		189	407
193	514		188	413
189	508		185	416
183	493		183	407
181	491		185	398
174	491		185	399
172	493		186	405
174	494		189	403
177	491		189	398
179	511		185	392
178	509		183	385
182	499		182	387
184	498		182	387
188	509		182	386
191	509		184	383
185	496		185	387
179	484		181	388
183	479		181	379
187	478		177	367
188	480		182	361
192	492		181	369
182	500		177	375
180	463		180	396
182	441		184	391
184	436		181	378
186	428		177	384
182	422		185	376
177	415		188	374
176	396		184	377
181	480		177	378
175	479		182	380
176	479		185	374
177	489		183	374
183	520		182	379
184	517		182	388
183	513		183	385
183	520		178	385
180	526		178	393
178	515		181	391
181	516		181	396
181	517		181	404
178	514		180	397
181	522		182	383
186	542		181	382
186	537		180	390
180	508		182	404
176	497		183	398
178	500		183	383
180	498		183	376
180	496		177	378
183	489		181	383
181	480		183	381
175	487		182	375
176	495		181	376
176	504		180	383
180	510		182	385
186	502		184	417
189	495		196	417
192	503		221	433
188	515		230	441
182	506		221	428
184	487		202	403
190	486		185	395
192	488		182	409
192	483		181	412
191	486		184	406
185	479		190	402
180	452		189	405
182	447		184	426
182	459		184	418
182	439		182	407
175	430		184	404
174	416		184	407
176	397		184	401
180	390		185	394
183	455		182	401
180	468		182	411
176	468		185	400
176	481		187	392
178	499		184	388
184	520		183	381
186	509		183	388
178	512		182	388
179	527		181	390
180	537		182	388
181	521		182	384
183	521		181	378
182	528		180	369
180	532		180	363
182	524		182	387
185	539		176	391
184	529		179	371
173	503		186	369
171	499		188	375
177	494		184	373
182	493		183	376
187	492		184	370
186	481		182	383
177	498		181	385
178	504		180	391
181	504		180	386
186	502		177	384
192	492		178	386
197	495		180	376
187	511		180	385
187	506		178	398
188	488		182	398
186	491		182	388
190	495		180	383
190	485		181	393
187	481		184	398
185	473		184	392
183	458		183	387
180	457		181	381
177	465		177	377
178	451		179	382
173	452		180	384
175	437		182	381
179	419		183	382
179	402		184	387
181	399		183	393
184	453		180	418
183	467		187	419
178	489		203	410
177	498		174	316
178	497		175	320
178	510		177	325
180	514		200	404
180	506		223	429
176	504		231	440
179	527		220	428
183	546		208	406
183	519		194	398
182	501		185	409
180	510		182	417
179	515		185	418
181	515		190	413
182	524		187	408
178	523		181	414
174	511		182	421
179	511		179	413
183	489		179	402
184	481		182	403
191	480		186	409
182	519		184	398
181	516		184	407
177	526		186	409
180	539		183	398
182	530		184	394
183	515		184	391
180	508		181	393
178	510		186	402
180	493		182	394
183	488		179	397
186	495		178	388
190	486		180	389
196	485		183	380
192	504		181	374
198	509		184	390
190	492		186	385
180	494		182	392
193	500		180	386
192	487		178	384
184	491		178	379
182	478		183	387
183	476		177	401
181	467		179	393
180	458		184	382
179	466		182	378
176	470		177	398
177	462		179	413
179	448		183	392
179	427		184	386
182	418		183	389
183	405		180	389
186	440		179	386
186	467		181	394
181	484		187	386
174	516		188	377
174	498		186	385
175	509		184	391
176	513		184	399
176	504		189	404
175	499		196	406
176	507		200	410
177	526		171	321
180	533		174	325
182	513		174	328
181	501		176	329
180	499		186	362
179	499		190	375
178	506		201	392
177	504		213	425
178	501		224	435
181	493		217	430
183	488		206	404
182	478		207	394
178	499		191	405
175	547		183	409
185	549		186	415
185	539		191	415
178	555		188	408
176	561		181	405
182	547		180	421
182	535		180	424
179	513		180	410
179	523		183	410
177	523		186	411
176	516		185	401
188	467		186	404
188	478		186	401
192	494		183	400
189	493		185	401
186	492		182	394
197	498		179	399
196	490		184	407
185	515		184	392
182	489		180	391
180	479		176	373
183	479		181	386
182	475		187	384
179	465		185	422
178	458		182	379
178	444		182	382
177	431		174	401
180	432		179	409
181	427		182	390
181	404		184	392
178	381		188	404
177	447		184	406
180	465		182	392
182	485		184	400
180	496		190	387
179	519		184	398
178	501		183	388
177	534		183	390
177	511		187	396
179	501		191	402
178	515		191	413
178	519		193	424
177	519		196	423
180	510		198	422
185	511		178	322
183	522		179	338
180	515		176	335
179	509		176	334
178	511		176	345
178	505		179	350
176	487		176	343
177	472		185	356
179	473		186	360
187	480		182	379
185	501		195	389
181	532		200	409
178	564		214	421
183	564		229	442
186	553		220	414
179	562		210	394
176	562		190	404
183	568		185	417
185	569		186	423
179	543		188	417
176	559		186	415
176	555		180	409
177	542		178	424
184	516		181	430
179	463		183	418
182	474		183	412
187	487		183	406
190	491		184	407
191	493		186	407
188	492		184	406
183	494		183	404
181	484		183	400
181	468		183	387
185	463		183	383
184	466		185	388
180	454		187	380
179	445		185	381
181	433		182	389
178	432		184	389
179	440		182	401
177	432		185	395
177	413		181	390
176	394		182	385
180	387		184	387
181	448		189	384
179	470		190	388
180	481		186	379
182	487		183	388
182	501		184	405
181	517		186	402
179	535		183	416
178	537		188	436
177	511		189	439
177	491		190	440
182	509		203	436
180	517		177	326
180	510		177	343
178	513		177	341
183	523		177	340
180	524		177	355
178	510		178	370
176	500		178	355
180	508		180	350
183	511		187	362
177	485		190	365
182	462		191	370
186	501		189	382
189	537		187	393
184	547		197	392
177	557		206	379
178	560		200	386
182	565		195	397
181	566		186	413
179	555		183	423
182	579		182	420
183	591		182	416
177	562		180	415
176	569		174	413
178	577		175	415
179	566		180	427
181	546		181	416
182	469		178	404
190	481		183	398
190	484		184	409
188	487		183	408
184	484		177	406
183	479		180	404
182	475		184	400
182	471		188	391
186	471		184	390
184	466		186	387
182	456		187	378
185	455		188	382
182	446		188	378
179	443		185	387
179	435		185	395
177	428		184	396
178	429		178	416
179	419		181	437
180	407		184	456
183	379		184	470
181	440		203	457
178	444		208	442
179	451		172	317
179	474		176	323
182	468		177	334
183	488		175	343
183	510		172	342
180	520		171	351
178	523		175	358
177	525		177	354
179	519		175	351
182	512		172	359
181	513		175	364
179	517		180	359
179	514		181	363
182	523		184	370
181	529		187	381
178	509		188	385
177	496		182	384
175	489		179	384
180	495		184	396
184	494		186	392
184	478		185	388
182	523		183	401
188	568		175	410
184	560		173	403
179	559		181	414
178	555		183	417
179	569		180	416
181	579		180	417
177	575		179	421
175	553		179	422
178	532		179	409
193	479		180	392
186	483		182	392
185	496		182	406
182	478		178	408
186	476		182	414
185	480		181	413
181	486		186	401
186	486		191	404
186	466		191	404
186	454		185	394
186	460		183	383
186	459		184	394
183	447		181	408
181	438		184	422
181	434		190	444
181	434		190	459
182	433		198	455
182	421		200	441
186	396		198	420
181	410		200	413
178	411		174	327
181	437		173	325
177	457		174	326
175	464		174	335
176	460		173	345
179	485		168	342
183	488		163	351
185	496		169	355
182	512		177	360
175	530		176	356
181	526		171	359
179	518		170	360
177	522		175	353
178	529		174	347
179	530		182	353
177	528		184	364
177	522		183	367
181	529		184	377
181	528		186	386
179	508		181	392
179	496		181	379
178	490		187	395
182	484		183	411
185	477		179	403
179	472		178	407
181	495		175	428
181	526		182	427
181	561		188	422
174	548		192	423
179	566		186	429
182	569		180	429
179	571		180	430
176	568		179	425
177	544		175	413
181	523		174	399
185	474		178	402
184	478		180	413
181	480		181	416
179	466		185	421
182	466		187	421
183	478		188	401
183	487		186	387
183	482		185	394
189	457		185	402
183	452		187	417
181	461		189	432
184	468		190	440
183	450		190	448
179	452		194	446
181	450		198	419
183	438		190	402
181	421		184	388
181	423		179	374
185	414		176	330
189	394		176	339
190	382		175	336
184	403		175	338
185	414		174	339
181	414		176	342
178	419		175	341
176	443		168	346
173	465		178	355
174	483		180	373
174	484		182	357
174	479		178	357
180	499		176	354
184	504		173	344
183	520		171	346
179	553		173	363
183	532		185	354
181	515		186	361
179	520		185	366
177	526		186	368
177	530		187	381
178	550		186	396
177	532		185	392
178	531		183	394
180	537		180	411
181	518		177	408
184	498		177	406
184	486		181	411
177	484		185	420
179	514		189	424
178	531		192	422
175	545		190	446
181	569		181	431
186	568		179	429
176	569		179	425
174	558		176	416
183	534		177	410
180	461		178	421
181	458		176	426
183	470		181	428
186	483		185	424
188	474		188	423
179	462		182	397
184	454		187	412
181	453		186	419
179	460		184	428
182	461		183	429
186	452		186	420
177	453		186	400
178	453		185	397
178	436		185	391
176	423		181	383
181	429		178	381
181	427		179	313
185	409		179	331
188	391		175	339
183	388		174	344
179	386		175	352
178	391		176	352
182	412		179	345
183	427		180	345
182	425		178	359
182	429		180	373
181	448		181	369
178	464		183	358
179	485		182	367
180	501		176	355
179	497		177	344
177	506		173	347
181	513		176	353
183	519		185	354
182	525		186	362
181	519		187	374
180	513		188	379
180	517		187	373
179	513		188	375
177	525		186	388
176	560		183	395
177	549		181	401
181	538		182	404
179	538		180	400
181	532		179	396
185	498		182	399
183	477		185	413
182	514		186	422
177	543		184	422
178	549		186	424
177	580		180	415
178	586		178	421
179	576		184	414
179	566		189	407
181	535		185	417
183	453		181	429
185	456		178	423
186	463		176	408
183	454		180	410
178	443		189	415
181	446		185	411
180	451		179	411
179	453		177	409
178	449		179	394
182	445		180	383
181	440		181	393
179	435		182	381
181	430		179	385
183	432		177	385
185	432		180	385
182	433		179	380
183	417		176	311
189	396		177	311
186	390		179	330
182	393		178	336
174	383		176	345
180	395		180	366
180	411		182	363
181	425		177	347
180	430		175	356
180	420		177	368
182	435		180	369
182	464		180	360
180	480		179	355
180	486		177	356
179	490		178	355
177	502		180	354
177	521		175	355
182	516		173	353
185	524		183	354
185	528		187	375
182	523		189	381
178	519		188	390
176	524		183	391
177	528		183	383
176	534		183	385
175	545		182	388
180	539		185	402
183	523		192	406
179	512		184	397
178	513		180	399
182	502		185	407
174	518		190	411
171	551		189	412
182	576		186	418
180	578		184	420
186	579		181	421
186	569		179	423
181	558		181	414
178	531		188	414
181	452		189	423
182	447		185	420
180	435		184	407
186	420		183	394
187	421		183	392
183	428		182	386
184	431		181	382
184	430		184	388
184	420		187	375
187	411		183	381
187	407		180	382
185	400		184	389
184	381		182	382
181	380		181	382
179	389		180	322
178	398		174	325
176	419		177	321
176	428		178	328
179	427		179	335
180	423		177	338
182	445		178	352
178	490		182	359
180	496		176	357
177	503		172	380
178	515		171	375
180	510		179	363
179	517		180	358
181	499		182	358
179	533		179	360
186	538		176	361
185	536		177	363
179	529		177	360
175	535		175	353
176	538		177	352
175	533		187	347
175	536		185	352
179	532		182	364
183	520		184	371
180	502		183	386
182	484		178	394
188	469		178	386
170	502		185	385
169	537		186	389
179	563		187	413
195	561		189	424
187	565		183	404
178	556		181	411
175	524		185	423
188	426		192	426
183	425		186	405
184	422		186	411
185	418		185	422
184	411		180	432
183	412		180	428
181	408		182	417
183	391		186	418
182	363		187	420
194	386		184	411
190	394		185	398
181	395		182	382
176	413		181	378
174	424		185	396
178	433		187	397
181	442		186	388
180	459		186	385
180	484		186	387
184	487		184	380
179	491		187	376
179	506		189	377
181	505		184	313
181	499		182	319
176	501		177	329
175	522		179	328
181	539		178	332
184	538		179	341
180	528		181	346
179	518		179	352
177	531		180	359
177	519		179	369
174	527		175	394
177	524		171	396
181	520		178	364
180	507		178	358
183	481		181	359
177	502		178	359
177	538		176	364
181	546		177	363
183	540		180	358
179	558		182	355
180	570		179	352
176	561		187	351
174	513		183	349
180	419		180	355
182	407		179	369
187	412		178	383
187	405		179	388
182	405		181	385
178	405		182	391
177	388		183	401
178	382		183	425
186	365		183	437
177	363		184	420
186	382		183	412
187	395		183	425
182	394		183	436
182	414		179	412
180	440		183	415
182	450		182	425
182	457		181	426
180	460		184	424
181	472		187	414
184	483		185	414
180	484		183	412
177	501		181	409
179	506		180	372
180	504		183	388
179	520		186	395
177	536		186	389
179	539		187	382
181	534		186	381
180	528		185	381
181	516		187	378
180	527		190	374
180	526		189	363
176	529		177	307
172	509		185	319
181	506		193	326
182	502		187	327
182	490		185	329
179	495		183	330
179	539		177	339
181	545		179	347
184	541		184	357
186	528		181	364
174	556		181	361
177	563		184	365
177	547		181	377
176	501		175	386
179	397		176	372
184	407		179	364
190	408		180	364
184	404		179	360
179	399		177	364
180	394		181	363
181	397		183	361
182	393		185	366
185	354		181	354
183	368		174	352
180	374		185	347
182	388		186	356
183	405		182	357
185	407		180	361
189	413		178	370
186	437		178	380
186	457		183	388
181	471		184	392
178	469		181	397
175	474		180	399
179	480		176	406
178	485		180	419
176	511		184	418
174	531		185	408
179	519		186	413
180	530		184	423
179	542		181	421
180	546		181	425
180	548		178	427
182	537		177	410
187	534		188	414
187	538		192	419
183	540		186	414
179	529		180	405
178	510		180	415
183	511		186	383
185	499		182	388
184	484		183	385
180	530		185	383
177	534		181	380
185	534		183	390
185	536		188	390
176	554		186	376
176	563		180	374
177	554		173	308
178	525		175	312
177	487		184	330
181	417		189	332
187	416		188	335
182	407		187	338
176	400		184	339
177	400		182	352
181	403		180	348
181	395		181	354
181	372		183	349
182	355		177	353
187	364		183	361
183	375		186	363
179	389		181	365
180	407		177	368
183	421		177	369
187	424		179	365
191	424		181	358
188	437		181	360
183	459		180	364
182	469		181	369
182	463		181	372
176	476		178	360
179	482		176	353
180	485		182	348
178	506		189	362
174	527		182	365
180	514		178	353
180	523		178	364
182	534		177	377
177	549		183	381
179	566		183	389
182	551		181	399
185	562		180	395
185	544		179	402
183	533		180	414
181	529		181	415
181	509		182	407
184	497		182	404
183	492		182	408
183	475		182	419
180	507		182	433
181	523		177	426
190	534		178	411
182	539		186	409
180	545		187	412
178	551		184	411
178	564		183	413
180	576		182	416
176	563		179	394
171	581		181	392
178	561		186	384
179	509		180	391
184	408		183	405
179	404		186	391
174	392		180	370
175	391		178	376
179	402		176	311
180	399		175	314
183	394		176	324
184	360		183	338
176	358		191	334
181	357		186	334
192	378		183	341
183	388		182	338
181	403		184	346
182	423		182	352
182	435		185	348
183	440		189	353
185	444		175	354
187	458		178	360
186	469		183	358
188	466		182	357
185	459		177	368
180	482		175	368
182	494		177	367
179	482		182	364
181	483		182	364
180	502		177	363
180	508		178	368
180	508		177	365
180	513		177	360
179	530		178	362
179	551		184	356
179	538		188	365
179	557		183	372
187	534		179	369
184	521		180	371
178	518		179	378
180	498		182	375
183	481		183	384
179	481		182	403
184	513		182	410
191	543		180	416
185	547		178	419
179	550		180	414
177	560		183	402
176	576		180	411
180	577		176	404
179	562		180	419
178	554		182	436
179	564		186	433
182	580		186	422
177	555		185	417
173	569		187	412
186	557		186	410
180	495		186	415
180	401		180	393
178	396		182	392
178	354		185	405
178	362		186	408
177	373		187	390
182	376		185	372
188	395		180	381
181	414		183	383
178	439		173	315
180	451		173	310
184	440		175	316
182	448		177	323
180	457		179	327
184	475		182	334
187	481		184	337
184	473		184	337
178	466		183	338
180	487		184	342
178	495		186	354
176	485		186	359
180	480		185	363
182	494		187	367
181	504		177	356
179	507		174	352
181	510		179	356
180	514		185	354
178	522		179	361
179	522		177	367
180	525		176	367
184	525		177	368
184	523		179	369
178	509		176	367
179	498		176	361
181	494		176	358
180	484		175	361
183	508		178	364
181	523		183	358
178	535		180	358
178	544		185	363
174	550		187	370
174	559		186	378
177	561		185	380
176	569		183	378
172	582		181	373
173	585		183	371
179	580		183	386
179	556		183	406
176	532		182	413
180	512		179	413
179	358		178	412
176	360		179	410
175	354		181	407
177	364		177	416
181	381		173	412
180	403		180	426
178	424		178	437
177	437		184	429
179	440		188	418
182	437		183	419
181	440		188	414
177	448		183	382
182	480		184	395
183	483		183	398
182	475		183	386
175	475		182	382
177	497		180	394
179	507		183	393
181	498		187	387
181	495		178	325
181	501		178	313
181	503		176	323
180	515		173	312
181	523		176	323
180	514		180	332
179	517		182	331
183	527		181	341
184	536		188	353
183	537		189	355
181	532		187	352
178	524		187	350
179	507		188	353
182	491		183	359
178	487		180	362
175	512		179	361
177	523		176	357
173	532		173	351
174	547		176	352
177	551		177	350
180	556		177	354
173	584		180	371
174	579		178	372
179	568		176	367
181	554		177	369
180	516		177	370
178	477		177	360
185	350		175	360
182	361		173	365
178	365		178	367
176	357		180	349
177	359		182	357
178	376		188	363
178	397		187	366
180	412		185	373
180	417		185	382
179	426		184	382
180	437		178	372
181	452		176	371
181	482		180	386
181	495		180	401
181	489		179	404
180	489		181	409
177	505		182	418
179	506		179	416
185	516		176	416
189	516		177	420
183	511		178	421
180	509		180	428
182	507		179	432
177	513		178	429
180	533		183	414
179	517		183	410
178	528		180	397
183	544		180	383
183	547		179	390
182	539		178	383
181	532		178	386
180	514		180	396
180	482		185	398
175	489		189	403
179	527		189	418
178	541		183	321
175	542		178	318
180	551		180	323
180	556		183	329
176	579		180	335
176	548		175	326
179	527		178	334
180	517		182	338
179	342		191	346
181	359		200	370
179	382		203	385
178	374		200	382
179	375		189	374
177	383		185	364
178	404		185	355
182	410		179	357
179	423		180	365
176	427		172	369
180	447		177	358
180	466		175	359
177	481		175	360
178	493		181	359
179	493		180	363
177	496		178	377
174	500		177	374
178	501		177	361
185	508		177	361
186	516		177	365
181	518		178	365
179	517		177	363
182	515		176	359
184	513		177	357
182	527		179	351
180	521		183	348
177	528		186	351
177	534		189	356
184	534		186	353
[truncated: 6,555 more rows]

## Sheet: mix
nuc			cyto
488nm_intensity	561nm_intensity		488nm_intensity	561nm_intensity
434	612		379	240
444	647		378	233
440	704		392	223
451	680		410	223
456	679		416	263
466	696		398	297
449	660		420	291
440	570		432	292
427	628		410	299
459	713		405	280
482	707		410	260
514	790		425	235
489	861		459	251
490	826		445	274
485	778		455	275
481	772		461	337
492	782		467	351
483	736		525	372
457	666		506	368
432	609		453	337
468	631		398	284
478	710		440	261
479	802		465	284
521	833		482	314
538	885		512	335
519	978		513	387
542	982		565	393
521	967		607	404
511	952		591	379
524	902		511	354
511	860		418	315
518	792		419	272
498	690		475	286
455	637		493	316
420	569		534	339
459	588		556	354
496	680		605	410
518	796		649	404
507	889		653	419
530	954		654	391
542	1033		570	375
567	1039		449	342
581	1086		391	249
564	1125		409	243
557	1060		424	268
555	991		424	260
553	1020		440	259
539	895		430	251
507	795		448	268
469	743		509	290
455	689		569	321
437	632		527	347
497	665		585	378
522	792		627	369
558	885		669	416
556	965		698	398
567	1061		672	443
596	1107		659	442
595	1125		571	397
592	1154		458	328
597	1176		370	291
582	1145		410	244
589	1105		421	262
588	1066		429	272
581	1048		465	284
559	965		476	308
502	890		446	297
506	829		461	263
462	693		454	284
418	569		472	290
498	650		498	307
523	771		570	352
557	895		618	366
586	953		600	386
578	1069		583	370
613	1163		641	364
617	1160		686	415
611	1194		708	425
619	1235		717	451
653	1231		642	464
652	1197		553	430
624	1180		457	366
614	1153		408	284
632	1115		398	249
636	1065		432	270
561	981		460	291
520	922		502	316
489	769		546	321
437	623		503	302
509	689		496	292
539	867		481	316
546	969		533	326
603	1027		568	342
637	1153		592	381
658	1238		606	409
632	1221		680	436
628	1230		704	423
671	1266		624	378
692	1268		632	383
684	1246		663	416
650	1250		678	404
638	1244		597	424
634	1212		506	412
634	1121		430	362
607	1010		371	299
519	886		399	249
478	769		448	287
435	677		486	327
583	641		518	351
536	740		559	360
536	884		540	336
586	1013		536	301
622	1077		503	314
656	1166		533	327
662	1283		576	355
639	1273		588	378
656	1280		635	417
671	1303		687	467
670	1365		681	459
679	1305		625	395
659	1318		591	367
640	1262		619	358
647	1245		600	358
627	1178		552	390
625	1047		485	372
584	1034		406	306
501	861		392	238
454	746		438	271
420	598		477	303
576	807		505	332
554	925		555	366
626	1040		572	353
649	1153		563	334
678	1212		507	300
661	1269		480	282
660	1311		518	310
675	1333		549	308
695	1327		600	383
682	1336		620	430
690	1331		730	459
692	1315		714	430
715	1391		609	374
657	1286		536	328
608	1247		554	324
614	1063		495	332
599	978		497	352
542	899		431	326
476	769		373	278
420	601		415	241
627	845		422	243
588	961		415	258
630	1075		483	282
641	1237		520	313
656	1248		524	324
662	1282		548	343
675	1325		571	340
687	1377		556	309
720	1372		499	280
685	1364		504	301
682	1354		582	368
690	1331		606	419
672	1347		626	448
653	1342		610	396
617	1288		563	354
627	1193		493	316
611	1126		493	307
550	924		451	307
481	795		397	293
418	660		371	276
654	913		423	247
612	1003		434	261
623	1105		468	285
628	1232		521	330
638	1278		554	347
660	1285		549	355
694	1339		553	326
666	1350		557	337
743	1405		565	312
691	1374		467	271
690	1378		523	322
676	1353		542	363
665	1335		580	375
650	1300		564	367
654	1265		520	332
620	1216		460	302
596	1088		429	226
575	969		431	279
496	845		482	335
429	694		529	361
595	1029		588	358
636	1131		587	370
649	1213		550	346
678	1281		520	339
683	1320		491	334
703	1299		462	295
691	1349		447	338
719	1370		497	342
712	1385		512	312
704	1388		456	298
666	1349		419	252
663	1339		446	277
641	1262		485	347
657	1231		556	353
601	1157		594	364
574	1075		570	371
585	985		541	354
507	838		502	343
441	692		455	316
606	1016		431	283
626	1115		443	269
632	1207		459	288
659	1254		501	353
682	1300		579	358
683	1342		601	350
698	1380		574	352
727	1447		521	335
726	1454		493	316
708	1411		486	277
683	1331		536	321
697	1347		552	345
641	1303		563	349
666	1264		545	331
612	1156		540	330
563	1087		490	328
553	987		469	336
526	817		450	328
471	751		483	349
622	1040		488	342
624	1116		486	345
658	1231		468	335
657	1272		448	274
669	1289		504	287
662	1374		557	327
673	1450		583	376
697	1465		588	368
692	1436		550	335
685	1423		540	341
684	1356		498	345
685	1303		477	357
666	1261		459	355
644	1236		513	371
627	1192		544	343
581	1107		521	342
535	976		502	368
524	806		429	346
510	670		403	221
631	994		390	260
615	1112		411	261
652	1222		397	313
669	1234		439	315
655	1288		430	274
666	1404		484	282
666	1405		513	309
669	1368		577	326
715	1447		573	320
667	1437		550	332
655	1343		541	346
665	1287		546	348
671	1231		529	343
661	1188		506	345
633	1137		491	351
608	1079		540	344
555	936		575	377
534	767		545	358
527	625		523	351
617	988		470	351
597	1098		417	237
657	1209		423	275
660	1269		414	308
637	1294		411	321
661	1346		460	322
670	1361		450	277
675	1331		462	281
702	1395		452	256
670	1397		489	298
657	1305		529	306
669	1256		529	322
684	1243		567	324
647	1164		607	338
609	1091		558	360
573	1054		578	364
580	928		547	356
565	747		525	343
692	903		515	343
578	943		535	353
596	1068		563	384
635	1146		547	397
629	1199		529	366
604	1231		528	327
638	1260		478	317
676	1272		430	298
670	1293		404	243
669	1317		418	253
681	1307		421	273
684	1243		433	292
688	1228		431	296
656	1200		453	285
654	1150		465	279
680	1064		493	296
671	986		497	289
626	884		483	296
570	748		480	295
591	818		514	326
556	911		567	317
590	1029		570	337
601	1109		577	351
614	1167		610	376
604	1214		578	383
636	1214		604	369
673	1240		543	361
684	1250		529	342
672	1271		534	348
660	1254		553	362
651	1192		574	373
666	1165		592	382
654	1144		552	355
703	1106		513	318
722	974		450	288
718	869		415	239
649	787		415	264
562	688		434	282
534	786		424	278
531	864		451	269
559	979		488	281
600	1008		523	299
608	1073		526	306
615	1132		543	325
637	1174		544	343
671	1178		578	343
671	1206		576	352
643	1218		610	372
630	1204		629	369
675	1192		616	372
708	1140		572	387
664	1089		551	384
688	1030		556	373
718	952		505	333
709	823		533	343
691	694		524	363
500	718		541	375
503	815		547	352
512	921		531	339
545	1024		473	294
559	1044		432	308
586	1072		371	300
615	1111		389	288
633	1098		401	254
602	1109		409	256
591	1148		432	275
647	1100		435	274
625	1073		499	302
680	1059		540	315
690	1001		545	321
692	936		550	342
722	872		550	369
696	730		550	374
476	649		568	351
481	769		579	367
493	813		637	400
491	922		651	390
525	958		609	386
557	971		579	399
573	994		514	391
562	995		486	376
567	1020		487	330
604	1060		489	342
627	1052		493	346
637	1019		525	344
702	919		487	333
700	898		462	318
696	852		440	310
665	766		436	306
478	698		407	265
487	776		389	271
481	875		419	305
502	856		421	300
518	885		387	253
523	884		397	258
541	898		400	287
559	916		419	303
589	974		442	296
588	932		476	276
585	848		488	292
648	802		555	316
675	778		604	363
654	724		611	377
418	630		631	386
422	741		631	403
460	772		629	416
510	831		612	369
494	798		595	381
558	805		661	410
562	852		736	409
590	842		668	431
590	826		607	388
611	747		533	370
652	701		498	349
463	641		468	333
474	682		475	308
510	669		465	314
511	698		462	322
551	727		455	349
590	700		483	363
604	677		433	333
334	350		415	269
334	375		403	271
354	378		456	304
362	376		444	307
378	377		377	300
356	372		382	263
357	385		420	266
359	402		434	288
332	411		436	304
347	459		446	310
355	453		463	315
376	448		455	305
386	468		508	303
378	462		576	339
363	410		632	380
380	366		684	404
356	421		686	430
373	413		683	442
366	452		672	444
375	509		623	391
373	548		627	391
380	555		641	427
393	591		672	459
391	581		659	425
389	582		610	382
395	498		549	342
392	448		511	347
388	399		476	303
361	378		481	300
392	426		511	349
395	438		490	381
388	493		462	389
432	555		432	361
414	596		411	273
405	644		449	327
407	719		485	324
413	657		467	321
391	632		406	302
391	528		385	240
418	504		395	270
409	434		411	274
383	403		467	290
390	430		439	324
404	490		461	319
422	578		502	326
449	641		469	341
439	661		507	337
421	679		537	318
448	711		616	352
439	679		685	395
423	633		730	427
385	558		719	457
388	519		709	458
383	450		672	450
392	354		602	394
396	418		634	404
404	439		642	404
407	522		630	419
451	614		595	384
451	699		555	364
464	739		494	346
452	726		484	326
452	744		504	302
461	748		543	346
442	680		579	374
406	591		532	353
366	522		462	375
352	443		390	286
357	349		443	326
377	418		470	336
419	458		458	308
430	571		418	287
448	660		379	253
473	739		397	276
464	786		433	267
454	782		460	317
483	787		467	364
444	790		471	354
413	716		547	342
411	654		495	339
382	573		511	310
344	449		590	339
343	343		659	351
390	424		688	403
405	490		710	446
437	610		752	452
449	652		721	438
447	735		626	416
453	766		592	368
464	783		609	384
432	759		584	381
409	769		597	367
392	713		558	352
403	667		491	328
362	566		443	340
341	458		522	339
372	417		545	321
385	490		542	315
409	576		566	350
435	625		537	374
442	678		486	381
449	702		429	359
469	750		421	344
446	754		443	282
419	732		438	332
402	683		447	325
373	644		429	300
354	554		407	260
340	436		405	248
397	372		413	264
386	474		422	317
390	593		440	362
409	619		490	373
434	654		547	344
451	659		550	296
441	693		509	296
445	725		597	322
429	692		639	349
409	636		627	422
395	595		686	451
365	497		735	437
346	380		703	415
396	451		573	399
395	594		571	353
393	603		570	329
422	623		538	334
420	625		533	314
438	670		479	305
444	680		460	338
410	629		532	350
407	542		554	353
373	495		544	340
368	402		575	323
406	515		523	364
407	552		488	356
396	590		449	317
404	588		417	299
397	591		421	316
412	558		432	317
407	509		417	301
409	442		388	234
402	432		385	245
403	344		387	318
450	428		469	359
426	492		510	380
391	516		557	358
389	523		550	306
393	516		511	289
394	484		553	311
400	434		593	355
412	357		611	424
410	408		641	445
393	414		688	412
393	439		675	384
416	429		557	365
418	397		544	318
334	359		551	301
358	380		497	294
368	382		496	324
328	370		555	350
336	347		564	354
344	391		537	349
362	399		543	327
344	383		487	320
338	383		447	332
331	339		398	298
333	383		416	309
337	400		404	294
354	397		413	277
360	364		471	332
324	384		481	370
346	384		568	321
373	385		523	319
351	372		492	282
368	382		483	286
363	400		527	337
354	380		567	387
342	371		587	397
351	403		619	384
357	425		606	343
361	450		497	291
365	483		489	274
374	460		473	273
334	429		483	303
325	422		517	315
335	404		539	345
346	420		517	352
365	438		530	329
368	477		466	323
383	522		406	282
389	534		416	309
409	534		459	324
397	532		540	327
386	481		519	319
366	453		486	285
369	430		450	282
341	402		480	325
347	414		494	344
356	476		530	344
378	529		537	335
405	597		507	302
457	667		402	265
425	647		473	309
435	645		490	321
439	632		480	318
433	597		466	332
418	538		447	346
387	472		410	247
363	442		408	301
354	433		457	313
365	432		499	313
361	491		499	317
372	550		477	295
407	602		445	282
454	690		439	311
452	742		432	278
441	739		478	285
455	752		476	280
465	731		418	274
460	683		469	291
441	625		484	289
407	567		479	284
368	490		480	283
340	438		459	280
331	406		448	279
368	500		430	258
374	510		435	244
405	609		383	255
434	649		433	278
457	742		455	295
481	808		443	279
480	820		453	276
482	831		452	298
501	841		448	282
471	800		415	240
477	719		437	255
445	639		393	253
411	562		388	248
373	461		393	276
337	420		443	291
400	478		424	296
407	531		442	336
434	639		483	373
443	723		455	363
462	875		476	419
491	901		431	260
504	898		413	333
516	930		454	327
533	889		499	353
505	863		528	372
501	786		525	417
442	674		524	472
417	587		582	496
386	468		420	257
351	424		410	250
380	509		444	316
400	585		487	344
422	679		550	381
445	790		571	408
488	912		630	450
495	927		643	490
502	944		671	530
527	985		410	256
567	944		416	238
518	867		454	317
480	804		474	371
468	719		537	401
439	617		619	442
405	514		677	498
346	411		678	575
379	520		682	620
395	565		417	246
423	690		430	249
469	811		425	324
496	881		487	369
503	921		537	422
508	972		610	481
518	955		683	511
545	925		704	639
512	870		747	686
471	819		409	249
449	749		404	242
433	658		489	358
408	533		534	426
353	410		621	490
356	498		695	532
407	574		733	625
417	674		758	653
455	775		752	657
496	872		448	354
501	956		493	405
525	965		592	439
538	942		673	520
548	927		718	586
520	904		721	630
488	876		735	682
480	798		454	418
453	680		536	452
405	524		607	525
368	399		688	552
392	534		728	596
436	662		760	697
457	764		489	409
489	872		532	440
497	902		600	507
512	934		702	529
537	913		747	598
520	922		821	710
498	874		454	362
471	834		486	388
464	704		524	414
433	616		623	465
384	515		687	554
350	369		762	653
386	542		823	685
409	648		483	388
433	722		499	426
477	825		530	416
507	860		597	490
504	876		661	585
503	852		763	650
494	862		532	471
475	819		476	450
439	747		453	318
427	668		486	385
423	604		498	445
390	482		538	412
376	596		590	466
412	638		689	565
465	720		752	615
486	790		573	515
491	787		599	490
509	807		531	491
496	813		475	463
461	769		475	450
420	714		400	268
401	626		414	256
398	535		471	403
376	422		474	409
357	488		499	386
359	484		494	432
373	524		604	465
385	520		673	544
391	512		698	616
370	523		618	539
401	588		657	540
446	676		603	551
450	732		547	520
459	722		543	516
479	740		453	452
471	735		447	289
450	698		424	305
416	628		439	273
401	562		402	253
411	460		381	242
386	490		394	251
402	544		403	252
410	575		404	252
419	610		380	262
416	662		492	369
390	681		526	411
399	670		541	452
398	669		673	577
407	652		711	574
401	615		707	578
402	563		660	576
394	543		600	538
409	613		505	460
429	642		404	401
436	648		370	315
431	667		375	315
427	607		383	294
409	582		402	276
393	518		457	292
405	489		448	318
385	492		497	302
438	575		429	242
449	625		366	215
441	674		399	223
457	725		431	256
483	781		432	275
468	792		424	274
446	811		437	282
448	804		439	289
456	782		423	280
431	723		761	622
415	661		732	566
381	606		745	576
397	490		735	568
406	544		680	593
430	571		622	556
419	533		556	476
373	480		454	415
371	470		430	371
422	608		412	317
426	707		436	339
453	729		412	320
469	786		407	335
506	842		431	360
509	900		387	326
511	920		387	276
498	904		375	278
506	893		419	274
522	819		437	305
461	801		433	274
471	768		417	223
418	660		350	209
397	570		374	205
367	425		397	228
374	545		444	292
433	669		452	301
464	772		432	303
483	829		452	284
506	866		444	279
542	925		385	254
546	976		753	561
539	984		724	567
522	968		756	549
535	975		743	621
547	973		715	586
529	907		629	616
513	827		619	538
446	670		527	484
403	569		462	420
387	472		439	370
406	601		396	330
430	722		435	335
496	812		452	350
503	884		457	376
506	957		472	352
512	955		507	399
524	1012		451	405
549	1014		416	369
541	1033		374	295
575	1020		393	248
576	996		382	234
532	947		447	278
503	850		477	307
464	724		462	328
394	617		496	322
388	494		463	286
422	683		408	261
446	784		703	580
497	846		722	578
523	921		719	564
540	1034		724	591
567	1050		699	585
544	1045		635	537
559	1059		596	467
578	1074		475	438
564	1050		405	322
561	1027		450	336
555	968		461	359
490	881		509	394
449	771		546	395
428	668		529	371
384	572		559	403
375	510		561	442
414	669		485	401
437	798		416	304
487	882		379	234
534	966		447	257
576	1041		486	277
592	1112		476	306
572	1101		502	298
537	1083		484	283
579	1101		425	267
566	1053		679	527
549	1068		702	530
545	993		674	531
484	903		663	536
437	796		634	508
401	664		578	464
380	594		516	407
404	546		421	316
421	672		450	342
445	796		504	344
515	919		513	386
552	975		552	433
567	1014		588	403
587	1071		628	439
563	1080		635	465
549	1085		624	468
564	1065		533	416
559	1036		455	320
513	1023		390	210
502	964		442	239
502	885		464	274
451	787		483	301
398	626		476	284
394	586		478	265
430	578		417	265
447	689		440	265
467	791		435	275
519	927		433	267
543	971		457	252
530	993		463	252
565	1043		461	257
553	1023		463	251
571	1058		442	243
589	1034		679	527
557	993		652	533
522	977		655	533
504	915		645	526
510	854		606	515
466	752		589	468
412	625		523	438
371	544		449	313
412	532		459	308
442	670		466	310
468	765		518	369
518	881		578	416
523	944		612	443
525	977		668	455
574	1026		681	510
557	1055		707	538
577	1027		693	513
590	988		560	441
546	994		463	351
499	964		415	206
496	902		456	252
511	814		430	278
476	733		454	304
398	599		482	291
341	482		463	260
338	385		413	259
376	401		435	275
324	378		477	273
387	482		462	269
412	631		461	273
464	736		484	278
509	811		516	294
509	875		525	300
533	927		508	307
558	963		505	309
554	1001		491	305
557	987		455	289
590	961		433	272
541	971		627	478
491	956		655	501
503	894		677	554
483	777		700	591
432	705		679	555
398	552		675	563
344	382		670	564
350	422		620	541
357	478		573	468
344	505		501	449
325	462		443	296
326	418		459	303
332	373		463	344
391	573		555	389
422	684		630	419
449	799		677	452
471	855		701	474
520	905		729	539
546	933		764	550
558	922		710	497
574	933		565	436
570	966		483	377
544	949		420	217
517	919		461	249
488	820		463	275
451	719		450	319
405	647		492	289
377	501		454	277
357	442		458	269
360	453		452	253
377	500		481	273
392	539		491	290
372	555		574	294
356	540		538	324
352	517		510	315
348	450		529	337
341	380		568	364
387	497		573	338
395	637		570	342
444	756		555	353
448	819		520	351
501	890		494	339
485	863		494	324
528	826		442	301
534	920		630	462
526	929		688	519
494	867		722	566
480	844		737	577
475	760		703	548
434	639		684	579
391	543		675	594
351	440		621	556
409	459		567	510
370	528		529	469
398	602		428	273
395	611		461	327
388	629		540	382
388	603		618	393
387	569		678	444
374	488		692	481
345	438		740	517
355	368		716	530
361	429		657	472
376	560		588	437
436	647		505	397
441	730		456	328
468	795		442	335
496	804		425	338
485	807		396	321
492	875		412	225
479	842		455	251
470	812		455	277
466	761		471	292
442	683		477	290
431	579		461	282
392	463		485	280
375	476		484	280
413	525		502	298
401	597		509	311
427	675		544	345
411	677		550	375
426	682		572	378
418	635		593	388
423	594		601	385
385	522		634	381
362	449		637	392
362	376		618	389
373	439		589	410
398	528		551	382
412	604		509	350
414	675		453	321
431	717		475	305
447	745		604	417
454	754		663	463
449	729		674	486
433	735		660	477
432	653		636	503
393	585		725	532
382	497		691	497
375	411		727	545
384	469		716	552
413	550		635	495
438	622		632	452
447	689		698	489
451	714		749	519
450	716		752	549
454	679		728	562
430	633		689	553
377	555		687	600
352	429		673	576
358	352		600	509
352	430		548	478
374	497		508	457
387	564		469	267
398	645		490	335
416	629		526	394
418	616		648	441
424	606		662	457
421	572		696	448
407	535		638	456
359	470		583	418
368	418		558	408
415	462		504	380
453	570		487	331
468	672		464	363
488	731		476	360
469	740		432	341
459	732		421	312
444	695		406	268
420	640		406	230
378	541		445	259
354	439		447	274
347	348		460	280
356	439		462	286
363	461		446	266
380	493		506	351
381	515		561	393
395	514		591	430
397	520		652	451
394	488		700	446
363	412		696	462
398	452		705	467
421	578		714	469
457	722		678	419
486	739		679	416
476	719		601	394
486	671		518	345
447	687		464	322
410	632		460	305
391	543		473	288
368	424		557	385
364	407		570	413
357	420		614	425
361	415		624	422
363	409		656	460
411	482		694	511
397	599		741	539
414	664		773	528
452	670		737	540
484	709		787	577
484	634		824	620
434	645		814	632
398	599		785	634
373	527		681	577
360	392		593	455
385	428		684	469
397	532		745	497
412	585		749	549
437	605		707	552
452	636		699	540
440	627		673	572
402	579		643	548
377	496		616	506
350	422		571	502
338	349		524	508
395	455		491	465
403	512		428	274
409	552		475	334
428	564		565	372
403	565		570	412
376	536		593	422
366	455		542	395
352	368		523	326
378	390		516	346
388	434		522	346
399	505		513	317
382	476		537	345
373	500		522	333
347	465		476	340
333	392		475	331
377	355		367	261
383	397		437	276
371	425		460	305
354	413		464	291
336	395		463	260
			559	370
			614	433
			676	502
			749	525
			758	481
			750	480
			769	495
			756	465
			672	411
			598	366
			551	346
			514	334
			497	318
			489	304
			478	300
			466	281
			474	279
			530	361
			572	386
			609	417
			654	453
			658	463
			676	479
			714	505
			768	515
			823	565
			830	567
			840	611
			876	615
			927	641
			884	658
			797	667
			730	607
			645	531
			560	437
			650	456
			690	468
			687	504
			674	523
			664	509
			669	552
			658	508
			646	506
			618	502
			562	544
			505	499
			451	419
			433	281
			453	312
			488	352
			482	369
			452	316
			463	280
			486	303
			493	313
			499	310
			519	352
			529	364
			521	376
			494	382
			383	305
			434	264
			465	304
			472	295
			630	395
			687	503
			747	530
			823	578
			866	584
			767	519
			739	488
			692	451
			646	398
			576	357
			486	297
			483	320
			514	333
			511	336
			497	319
			496	314
			483	309
			460	304
			484	309
			483	320
			522	343
			565	377
			629	404
			633	462
			682	479
			705	478
			742	513
			749	522
			821	530
			797	561
			863	582
			844	603
			854	622
			909	649
			895	659
			872	656
			811	645
			744	610
			626	581
			591	457
			631	462
			647	458
			666	467
			662	482
			637	482
			630	498
			673	484
			655	461
			615	452
			526	446
			451	396
			433	270
			437	294
			453	303
			447	288
			450	277
			493	297
			507	331
			514	364
			530	372
			507	361
			410	330
			454	281
			455	283
			631	390
			705	433
			735	500
			793	559
			806	551
			721	507
			623	475
			583	426
			569	390
			491	295
			523	330
			537	358
			514	356
			523	357
			496	346
			509	345
			543	373
			523	383
			496	386
			513	366
			572	384
			612	411
			655	455
			694	499
			731	513
			742	525
			794	595
			850	598
			893	594
			861	617
			811	604
			823	626
			848	642
			888	654
			921	677
			829	627
			781	604
			712	590
			579	530
			533	450
			570	472
			604	416
			609	461
			607	486
			600	458
			622	474
			616	455
			600	404
			582	402
			531	379
			429	345
			444	259
			496	307
			527	341
			536	346
			495	329
			417	321
			582	406
			699	426
			746	435
			744	439
			759	487
			752	498
			703	448
			616	405
			555	360
			505	330
			529	357
			524	380
			511	351
			474	339
			503	368
			580	406
			549	423
			510	383
			543	378
			610	431
			655	473
			709	480
			756	515
			800	529
			827	536
			808	566
			873	624
			922	645
			855	645
			787	611
			803	609
			823	621
			842	615
			847	604
			786	584
			709	557
			619	515
			574	456
			599	418
			576	489
			544	472
			598	433
			563	441
			541	458
			531	386
			500	371
			464	350
			433	311
			412	275
			459	285
			527	304
			517	317
			452	357
			399	303
			467	270
			567	372
			617	445
			745	457
			823	472
			806	479
			723	479
			685	474
			638	436
			577	354
			505	357
			520	369
			491	356
			495	341
			509	378
			567	435
			558	438
			476	372
			556	363
			650	443
			725	500
			763	497
			791	511
			836	533
			898	584
			867	607
			902	650
			908	653
			851	632
			780	581
			817	584
			810	601
			804	594
			743	550
			698	527
			641	493
			551	414
			556	426
			546	444
			531	412
			569	431
			547	443
			508	453
			496	388
			468	361
			452	326
			395	268
			431	268
			468	294
			447	319
			400	307
			469	277
			521	288
			505	281
			607	395
			684	438
			762	486
			856	518
			846	490
			749	480
			687	457
			563	471
			540	380
			480	308
			514	360
			534	399
			530	400
			472	370
			551	347
			630	412
			706	473
			766	515
			791	536
			811	549
			831	577
			881	603
			883	642
			865	624
			828	634
			755	537
			834	558
			768	564
			784	533
			680	517
			638	476
			579	446
			539	442
			538	434
			550	400
			545	417
			517	413
			463	390
			427	271
			449	276
			454	279
			386	274
			423	277
			483	290
			498	308
			517	313
			602	403
			700	446
			799	480
			836	499
			812	482
			771	456
			689	456
			561	437
			494	321
			492	342
			594	382
			671	472
			713	500
			761	506
			835	548
			854	609
			842	630
			823	631
			810	609
			836	582
			838	532
			819	532
			718	533
			627	589
			650	510
			566	382
			513	392
			535	382
			537	391
			489	368
			428	276
			412	285
			401	271
			489	317
			556	330
			553	331
			544	358
			603	389
			741	436
			801	461
			801	462
			785	457
			750	446
			661	439
			536	408
			562	373
			622	421
			695	484
			767	539
			818	542
			843	572
			808	607
			799	574
			821	533
			836	531
			784	545
			691	542
			632	492
			504	367
			525	376
			419	298
			410	307
			406	290
			452	290
			527	335
			580	347
			584	331
			582	359
			564	357
			603	365
			735	426
			765	396
			769	456
			760	465
			711	448
			629	429
			537	402
			456	261
			471	285
			539	371
			603	433
			692	471
			725	491
			767	484
			760	546
			729	565
			748	535
			780	520
			723	539
			658	512
			419	306
			424	283
			525	323
			626	335
			592	359
			618	405
			623	411
			661	404
			629	379
			597	378
			665	387
			705	412
			680	413
			678	419
			650	423
			620	437
			528	402
			505	256
			504	280
			499	302
			564	393
			601	424
			657	430
			691	462
			673	489
			692	485
			717	479
			660	510
			591	481
			422	263
			473	285
			527	316
			600	375
			650	440
			680	481
			745	468
			747	469
			663	430
			624	379
			620	382
			611	414
			586	394
			617	368
			553	367
			468	283
			553	296
			547	303
			527	310
			504	299
			585	369
			600	394
			602	403
			624	435
			637	469
			592	457
			527	408
			527	421
			482	377
			434	276
			528	290
			593	334
			624	405
			697	492
			756	539
			804	535
			837	461
			707	444
			641	387
			465	310
			527	327
			580	321
			532	301
			545	303
			476	307
			538	345
			549	361
			576	400
			576	445
			557	451
			532	433
			544	367
			523	379
			527	413
			575	419
			528	474
			537	405
			515	406
			447	389
			450	268
			539	285
			624	343
			669	409
			732	502
			812	553
			869	533
			812	514
			724	492
			629	394
			576	343
			438	314
			456	337
			538	332
			541	330
			514	315
			514	314
			503	314
			518	354
			526	376
			587	421
			562	464
			576	433
			531	422
			557	362
			533	368
			533	358
			523	380
			554	420
			591	453
			600	457
			600	463
			563	462
			461	423
			461	250
			507	275
			562	326
			645	389
			730	489
			776	556
			784	549
			776	506
			718	471
			638	391
			573	356
			575	388
			556	420
			605	383
			521	380
			514	279
			503	273
			475	268
			493	288
			470	277
			469	297
			465	320
			502	329
			520	341
			470	328
			468	305
			484	301
			481	303
			522	353
			573	393
			551	430
			558	409
			545	414
			551	367
			596	376
			559	388
			525	419
			557	400
			612	439
			661	494
			657	480
			636	483
			602	470
			526	412
			483	362
			464	220
			524	257
			574	307
			604	369
			670	475
			742	524
			765	530
			766	466
			704	415
			593	371
			611	385
			642	394
			623	408
			552	386
			527	323
			511	320
			552	315
			551	295
			525	309
			476	312
			496	307
			563	327
			540	298
			456	313
			447	302
			490	305
			479	310
			469	310
			487	312
			509	317
			537	327
			517	336
			488	339
			550	391
			556	414
			523	406
			515	380
			506	393
			521	388
			548	353
			599	407
			643	462
			622	446
			598	420
			667	424
			676	457
			673	443
			640	456
			556	444
			493	405
			468	354
			423	352
			422	332
			418	337
			499	240
			501	286
			533	344
			611	438
			703	472
			740	488
			747	418
			670	390
			651	396
			605	354
			626	364
			618	380
			606	384
			551	354
			610	314
			610	335
			577	340
			588	304
			550	304
			476	306
			473	319
			521	331
			521	321
			450	332
			425	304
			520	310
			485	308
			487	328
			502	330
			550	357
			546	351
			487	331
			444	299
			460	320
			486	382
			502	391
			469	364
			518	372
			544	378
			560	394
			633	440
			678	442
			662	434
			617	441
			631	436
			612	441
			649	415
			625	404
			523	405
			450	369
			454	378
			469	362
			496	351
			495	363
			484	396
			456	385
			406	293
			395	289
			589	394
			676	428
			715	435
			718	408
			675	388
			665	397
			597	381
			618	369
			592	359
			548	333
			530	356
			571	377
			600	374
			589	319
			542	294
			495	280
			442	304
			456	319
			460	316
			474	285
			454	306
			464	301
			493	325
			547	361
			555	378
			468	356
			418	361
			480	345
			515	320
			545	368
			576	421
			612	479
			670	474
			652	446
			630	461
			607	448
			610	428
			615	413
			578	385
			499	360
			443	353
			458	377
			480	363
			524	384
			561	400
			520	444
			519	444
			500	417
			438	414
			395	268
			445	272
			434	285
			572	369
			672	414
			697	446
			704	440
			693	393
			647	402
			622	404
			584	394
			580	347
			579	365
			577	347
			587	352
			561	344
			531	377
			568	399
			591	390
			591	350
			525	325
			479	285
			417	265
			463	298
			503	340
			503	349
			441	328
			496	286
			535	322
			579	383
			602	448
			640	502
			654	440
			651	467
			632	455
			645	452
			604	415
			533	384
			480	355
			509	359
			512	379
			551	402
			556	435
			561	439
			528	400
			478	401
			451	365
			395	283
			411	301
			413	298
			493	250
			508	284
			561	365
			654	410
			738	471
			751	462
			712	437
			664	410
			632	402
			626	405
			629	364
			589	363
			571	340
			566	367
			563	343
			534	361
			578	405
			598	412
			555	372
			474	311
			420	276
			406	261
			464	309
			440	307
			466	296
			514	326
			568	349
			605	417
			644	474
			670	465
			671	465
			643	448
			651	484
			596	430
			510	394
			448	334
			505	336
			533	375
			555	417
			607	429
			605	419
			581	416
			551	394
			518	385
			491	378
			441	427
			394	262
			437	284
			437	302
			442	303
			516	278
			554	348
			649	406
			739	459
[truncated: 3,491 more rows]
