# Supplementary material for: Programmable artificial RNA condensates in mammalian cells
Source: Nat Nanotechnol. 2026 Apr 29;21(6):821–30. doi: 10.1038/s41565-026-02164-7 (PMC13293865; doi:10.1038/s41565-026-02164-7)
Supplement: Supplementary file 6 — Condensate volume and number quantification, as well as Pearson coefficients, shown in Fig. 4. [file 41565_2026_2164_MOESM6_ESM.zip › Source Data Fig. 4/Condensate volume and number (Figure 4)/Condensate volume/15nt 3WT Pepper/20240531_JwtPP_10nMHBC620_20_50_Sample1_3_1_outside.xls]

## Sheet: Detailed
Detailed
Volume	Unit	Category	Time	Set 1	ID
0.307962	µm^3	Surface	1	Class B	0
2.59057	µm^3	Surface	1	Class B	1
0.19415	µm^3	Surface	1	Class B	2
0.549296	µm^3	Surface	1	Class B	3
0.534949	µm^3	Surface	1	Class B	7
0.0283733	µm^3	Surface	1	Class B	8
0.317526	µm^3	Surface	1	Class B	10
0.043357	µm^3	Surface	1	Class B	11
0.632501	µm^3	Surface	1	Class B	13
0.195426	µm^3	Surface	1	Class B	14
0.836215	µm^3	Surface	1	Class B	15
0.0643977	µm^3	Surface	1	Class B	16
18.8577	µm^3	Surface	1	Class B	17
0.400413	µm^3	Surface	1	Class B	18
1.8398	µm^3	Surface	1	Class B	19
0.0506892	µm^3	Surface	1	Class B	22
0.17279	µm^3	Surface	1	Class B	23
0.0299672	µm^3	Surface	1	Class B	25
0.245478	µm^3	Surface	1	Class B	26
0.121782	µm^3	Surface	1	Class B	27
3.83263	µm^3	Surface	1	Class B	28
0.0165777	µm^3	Surface	1	Class B	29
3.47749	µm^3	Surface	1	Class B	30
0.275763	µm^3	Surface	1	Class B	31
0.985732	µm^3	Surface	1	Class B	33
0.103611	µm^3	Surface	1	Class B	34
0.0299672	µm^3	Surface	1	Class B	37
0.754602	µm^3	Surface	1	Class B	38
0.122101	µm^3	Surface	1	Class B	40
0.0545151	µm^3	Surface	1	Class B	42
0.0962784	µm^3	Surface	1	Class B	44
1.21686	µm^3	Surface	1	Class B	46
0.158444	µm^3	Surface	1	Class B	47
0.571611	µm^3	Surface	1	Class B	48
0.255997	µm^3	Surface	1	Class B	49
0.28979	µm^3	Surface	1	Class C	50
0.147286	µm^3	Surface	1	Class B	52
11.3783	µm^3	Surface	1	Class B	53
0.115087	µm^3	Surface	1	Class B	54
0.141866	µm^3	Surface	1	Class B	55
0.240695	µm^3	Surface	1	Class B	56
0.0165777	µm^3	Surface	1	Class C	58
0.0561091	µm^3	Surface	1	Class C	59
0.0341117	µm^3	Surface	1	Class B	60
0.0567465	µm^3	Surface	1	Class C	63
0.232725	µm^3	Surface	1	Class B	64
0.149518	µm^3	Surface	1	Class C	65
4.819	µm^3	Surface	1	Class B	66
0.337292	µm^3	Surface	1	Class C	67
0.84323	µm^3	Surface	1	Class B	68
0.153981	µm^3	Surface	1	Class C	70
26.0218	µm^3	Surface	1	Class C	71
3.92221	µm^3	Surface	1	Class B	73
70.2771	µm^3	Surface	1	Class C	74
0.01594	µm^3	Surface	1	Class C	76
0.0344306	µm^3	Surface	1	Class B	77
0.0165776	µm^3	Surface	1	Class B	78
0.169921	µm^3	Surface	1	Class B	79
0.809436	µm^3	Surface	1	Class B	80
13.2229	µm^3	Surface	1	Class B	81
0.0280545	µm^3	Surface	1	Class B	82
2.63936	µm^3	Surface	1	Class B	83
1.28254	µm^3	Surface	1	Class B	86
0.109668	µm^3	Surface	1	Class B	87
1.32717	µm^3	Surface	1	Class B	89
0.185224	µm^3	Surface	1	Class B	90
1.28541	µm^3	Surface	1	Class B	91
3.30055	µm^3	Surface	1	Class A	92
0.0908584	µm^3	Surface	1	Class B	96
0.155575	µm^3	Surface	1	Class B	98
0.121782	µm^3	Surface	1	Class B	99
0.197019	µm^3	Surface	1	Class B	101
5.60357	µm^3	Surface	1	Class A	102
3.90197	µm^3	Surface	1	Class B	103
3.46183	µm^3	Surface	1	Class B	104
9.38174	µm^3	Surface	1	Class B	105
11.9313	µm^3	Surface	1	Class B	106
1.15813	µm^3	Surface	1	Class B	107
0.392234	µm^3	Surface	1	Class B	110
0.516862	µm^3	Surface	1	Class B	111
1.15903	µm^3	Surface	1	Class B	112
10.1997	µm^3	Surface	1	Class B	114
1.73519	µm^3	Surface	1	Class B	115
0.00977441	µm^3	Surface	1	Class B	116
5.35463	µm^3	Surface	1	Class B	117
