# Supplementary material for: Programmable artificial RNA condensates in mammalian cells
Source: Nat Nanotechnol. 2026 Apr 29;21(6):821–30. doi: 10.1038/s41565-026-02164-7 (PMC13293865; doi:10.1038/s41565-026-02164-7)
Supplement: Supplementary file 6 — Condensate volume and number quantification, as well as Pearson coefficients, shown in Fig. 4. [file 41565_2026_2164_MOESM6_ESM.zip › Source Data Fig. 4/Condensate volume and number (Figure 4)/Condensate volume/15nt 3WT Pepper/20240531_JwtPP_10nMHBC620_20_50_Sample1_2_2_inside.xls]

## Sheet: Detailed
Detailed
Volume	Unit	Category	Time	Set 1	ID
2.97237	µm^3	Surface	1	Class A	0
1.187	µm^3	Surface	1	Class A	2
0.0661493	µm^3	Surface	1	Class A	3
0.380958	µm^3	Surface	1	Class A	4
0.0241952	µm^3	Surface	1	Class A	5
0.0388396	µm^3	Surface	1	Class A	6
0.403949	µm^3	Surface	1	Class A	7
0.831713	µm^3	Surface	1	Class A	8
0.404034	µm^3	Surface	1	Class A	9
2.34159	µm^3	Surface	1	Class A	10
2.12093	µm^3	Surface	1	Class A	11
0.996723	µm^3	Surface	1	Class A	12
