# Supplementary material for: Programmable artificial RNA condensates in mammalian cells
Source: Nat Nanotechnol. 2026 Apr 29;21(6):821–30. doi: 10.1038/s41565-026-02164-7 (PMC13293865; doi:10.1038/s41565-026-02164-7)
Supplement: Supplementary file 6 — Condensate volume and number quantification, as well as Pearson coefficients, shown in Fig. 4. [file 41565_2026_2164_MOESM6_ESM.zip › Source Data Fig. 4/Condensate volume and number (Figure 4)/Condensate volume/15nt 3WT Pepper/20240531_JwtPP_10nMHBC620_20_50_Sample1_2_2_outside.xls]

## Sheet: Detailed
Detailed
Volume	Unit	Category	Time	Set 1	ID
2.09452	µm^3	Surface	1	Class A	0
2.69897	µm^3	Surface	1	Class A	1
3.74113	µm^3	Surface	1	Class A	2
2.05754	µm^3	Surface	1	Class A	3
13.0221	µm^3	Surface	1	Class A	4
0.766398	µm^3	Surface	1	Class A	5
0.633458	µm^3	Surface	1	Class A	6
2.79142	µm^3	Surface	1	Class A	7
0.208815	µm^3	Surface	1	Class A	8
0.349725	µm^3	Surface	1	Class A	9
2.23735	µm^3	Surface	1	Class A	10
0.169921	µm^3	Surface	1	Class A	11
1.43875	µm^3	Surface	1	Class A	13
4.01785	µm^3	Surface	1	Class A	14
0.26242	µm^3	Surface	1	Class A	15
0.915916	µm^3	Surface	1	Class A	16
