# Supplementary material for: Programmable artificial RNA condensates in mammalian cells
Source: Nat Nanotechnol. 2026 Apr 29;21(6):821–30. doi: 10.1038/s41565-026-02164-7 (PMC13293865; doi:10.1038/s41565-026-02164-7)
Supplement: Supplementary file 6 — Condensate volume and number quantification, as well as Pearson coefficients, shown in Fig. 4. [file 41565_2026_2164_MOESM6_ESM.zip › Source Data Fig. 4/Condensate volume and number (Figure 4)/Condensate volume/15nt 3WT Pepper/20240531_JwtPP_10nMHBC620_20_50_Sample1_1_3_outside.xls]

## Sheet: Detailed
Detailed
Volume	Unit	Category	Time	Outside	ID
1.31314	µm^3	Surface	1	Class A	0
3.8916	µm^3	Surface	1	Class A	3
0.0372998	µm^3	Surface	1	Class A	4
0.144098	µm^3	Surface	1	Class A	5
0.469595	µm^3	Surface	1	Class A	7
1.68231	µm^3	Surface	1	Class A	8
1.74767	µm^3	Surface	1	Class A	9
0.360564	µm^3	Surface	1	Class A	10
0.289153	µm^3	Surface	1	Class A	11
2.82394	µm^3	Surface	1	Class A	12
16.6586	µm^3	Surface	1	Class A	15
0.0981908	µm^3	Surface	1	Class A	16
0.249302	µm^3	Surface	1	Class A	17
13.2688	µm^3	Surface	1	Class A	18
1.52004	µm^3	Surface	1	Class A	20
3.93198	µm^3	Surface	1	Class A	23
4.17706	µm^3	Surface	1	Class A	24
10.4858	µm^3	Surface	1	Class A	28
8.39673	µm^3	Surface	1	Class A	29
27.2258	µm^3	Surface	1	Class A	32
0.118855	µm^3	Surface	1	Class A	33
2.64625	µm^3	Surface	1	Class A	37
4.17983	µm^3	Surface	1	Class A	38
7.19539	µm^3	Surface	1	Class A	39
16.3425	µm^3	Surface	1	Class A	40
0.897358	µm^3	Surface	1	Class A	41
5.35741	µm^3	Surface	1	Class A	43
