# Supplementary material for: Programmable artificial RNA condensates in mammalian cells
Source: Nat Nanotechnol. 2026 Apr 29;21(6):821–30. doi: 10.1038/s41565-026-02164-7 (PMC13293865; doi:10.1038/s41565-026-02164-7)
Supplement: Supplementary file 6 — Condensate volume and number quantification, as well as Pearson coefficients, shown in Fig. 4. [file 41565_2026_2164_MOESM6_ESM.zip › Source Data Fig. 4/Condensate volume and number (Figure 4)/Condensate volume/15nt 3WT Pepper/20240531_JwtPP_10nMHBC620_20_50_Sample1_2_1_outside.xls]

## Sheet: Detailed
Detailed
Volume	Unit	Category	Time	Outside	ID
2.17327	µm^3	Surface	1	Class A	0
1.99283	µm^3	Surface	1	Class A	3
18.0241	µm^3	Surface	1	Class A	4
0.610505	µm^3	Surface	1	Class A	5
1.08328	µm^3	Surface	1	Class A	6
0.0226349	µm^3	Surface	1	Class A	7
5.02431	µm^3	Surface	1	Class A	9
0.89583	µm^3	Surface	1	Class A	10
0.161951	µm^3	Surface	1	Class A	11
1.19646	µm^3	Surface	1	Class A	13
0.073962	µm^3	Surface	1	Class A	14
0.564915	µm^3	Surface	1	Class A	15
0.0239101	µm^3	Surface	1	Class A	16
0.445365	µm^3	Surface	1	Class A	17
3.26389	µm^3	Surface	1	Class A	19
1.1955	µm^3	Surface	1	Class A	22
2.76656	µm^3	Surface	1	Class A	23
0.890412	µm^3	Surface	1	Class A	24
0.8987	µm^3	Surface	1	Class A	25
0.0372998	µm^3	Surface	1	Class A	28
6.97186	µm^3	Surface	1	Class A	30
2.52682	µm^3	Surface	1	Class A	31
1.3361	µm^3	Surface	1	Class A	32
7.26014	µm^3	Surface	1	Class A	34
9.74352	µm^3	Surface	1	Class A	35
3.23775	µm^3	Surface	1	Class A	36
0.614649	µm^3	Surface	1	Class A	37
0.714114	µm^3	Surface	1	Class A	38
2.73595	µm^3	Surface	1	Class A	39
6.84466	µm^3	Surface	1	Class A	40
0.641109	µm^3	Surface	1	Class A	41
2.52682	µm^3	Surface	1	Class A	43
0.169283	µm^3	Surface	1	Class A	44
1.09381	µm^3	Surface	1	Class A	46
0.677772	µm^3	Surface	1	Class A	47
0.655455	µm^3	Surface	1	Class A	48
1.62429	µm^3	Surface	1	Class A	49
3.18161	µm^3	Surface	1	Class A	50
3.14371	µm^3	Surface	1	Class A	51
2.71891	µm^3	Surface	1	Class A	52
0.660565	µm^3	Surface	1	Class A	53
2.36925	µm^3	Surface	1	Class A	54
1.72365	µm^3	Surface	1	Class A	55
9.73526	µm^3	Surface	1	Class A	61
25.4837	µm^3	Surface	1	Class A	64
10.4408	µm^3	Surface	1	Class A	70
0.0205436	µm^3	Surface	1	Class A	72
0.0866316	µm^3	Surface	1	Class A	73
2.34401	µm^3	Surface	1	Class A	78
7.68067	µm^3	Surface	1	Class A	79
8.2111	µm^3	Surface	1	Class A	82
20.7278	µm^3	Surface	1	Class A	83
0.0237468	µm^3	Surface	1	Class A	85
26.6061	µm^3	Surface	1	Class A	87
0.600447	µm^3	Surface	1	Class A	94
0.912627	µm^3	Surface	1	Class A	95
