# Supplementary material for: Programmable artificial RNA condensates in mammalian cells
Source: Nat Nanotechnol. 2026 Apr 29;21(6):821–30. doi: 10.1038/s41565-026-02164-7 (PMC13293865; doi:10.1038/s41565-026-02164-7)
Supplement: Supplementary file 6 — Condensate volume and number quantification, as well as Pearson coefficients, shown in Fig. 4. [file 41565_2026_2164_MOESM6_ESM.zip › Source Data Fig. 4/Condensate volume and number (Figure 4)/Condensate volume/15nt 3WT Pepper/20240531_JwtPP_10nMHBC620_20_50_Sample1_1_4_outside.xls]

## Sheet: Detailed
Detailed
Volume	Unit	Category	Time	Set 1	ID
0.0819318	µm^3	Surface	1	Class A	0
0.506257	µm^3	Surface	1	Class A	1
0.387026	µm^3	Surface	1	Class A	2
2.50386	µm^3	Surface	1	Class A	3
0.0159401	µm^3	Surface	1	Class A	4
3.57089	µm^3	Surface	1	Class A	5
0.33251	µm^3	Surface	1	Class A	6
84.7101	µm^3	Surface	1	Class A	7
