# Supplementary material for: Programmable artificial RNA condensates in mammalian cells
Source: Nat Nanotechnol. 2026 Apr 29;21(6):821–30. doi: 10.1038/s41565-026-02164-7 (PMC13293865; doi:10.1038/s41565-026-02164-7)
Supplement: Supplementary file 6 — Condensate volume and number quantification, as well as Pearson coefficients, shown in Fig. 4. [file 41565_2026_2164_MOESM6_ESM.zip › Source Data Fig. 4/Condensate volume and number (Figure 4)/Condensate volume/15nt 3C Mango/inside/20240606_050715ntCMG_400nMTO1B_20-20-80_Sample1_1_2_inside-2.xls]

## Sheet: Detailed
Detailed
Volume	Unit	Category	Time	Set 1	ID
0.226729	µm^3	Surface	1	Class A	0
0.137126	µm^3	Surface	1	Class A	1
0.398249	µm^3	Surface	1	Class A	2
0.296165	µm^3	Surface	1	Class A	4
4.04108	µm^3	Surface	1	Class A	5
0.0191016	µm^3	Surface	1	Class A	6
0.796806	µm^3	Surface	1	Class A	7
0.0191016	µm^3	Surface	1	Class A	8
1.34221	µm^3	Surface	1	Class A	9
0.68419	µm^3	Surface	1	Class A	10
0.696446	µm^3	Surface	1	Class A	11
0.689293	µm^3	Surface	1	Class A	12
0.0780055	µm^3	Surface	1	Class A	13
0.137235	µm^3	Surface	1	Class A	14
0.232001	µm^3	Surface	1	Class A	15
1.47769	µm^3	Surface	1	Class A	16
0.336634	µm^3	Surface	1	Class A	17
1.20594	µm^3	Surface	1	Class A	18
28.6342	µm^3	Surface	1	Class A	19
0.10762	µm^3	Surface	1	Class A	20
0.0780055	µm^3	Surface	1	Class A	21
2.82764	µm^3	Surface	1	Class A	22
0.0674926	µm^3	Surface	1	Class A	23
0.915265	µm^3	Surface	1	Class A	25
0.0780056	µm^3	Surface	1	Class A	26
0.336801	µm^3	Surface	1	Class A	27
1.6274	µm^3	Surface	1	Class A	29
15.5524	µm^3	Surface	1	Class A	30
0.668466	µm^3	Surface	1	Class A	31
0.0191017	µm^3	Surface	1	Class A	32
0.239485	µm^3	Surface	1	Class A	33
0.45641	µm^3	Surface	1	Class A	34
0.972849	µm^3	Surface	1	Class A	35
0.0191017	µm^3	Surface	1	Class A	37
2.51865	µm^3	Surface	1	Class A	38
0.0780057	µm^3	Surface	1	Class A	39
0.266221	µm^3	Surface	1	Class A	40
0.0780054	µm^3	Surface	1	Class A	41
0.0483908	µm^3	Surface	1	Class A	42
0.048391	µm^3	Surface	1	Class A	43
0.219411	µm^3	Surface	1	Class A	44
0.647094	µm^3	Surface	1	Class A	45
0.212092	µm^3	Surface	1	Class A	46
0.048391	µm^3	Surface	1	Class A	47
0.970298	µm^3	Surface	1	Class A	48
0.481578	µm^3	Surface	1	Class A	49
33.7098	µm^3	Surface	1	Class A	50
0.619205	µm^3	Surface	1	Class A	52
0.0191017	µm^3	Surface	1	Class A	53
1.43203	µm^3	Surface	1	Class A	54
0.689952	µm^3	Surface	1	Class A	55
0.0483908	µm^3	Surface	1	Class A	56
0.311792	µm^3	Surface	1	Class A	57
0.187083	µm^3	Surface	1	Class A	58
0.463566	µm^3	Surface	1	Class A	59
1.94732	µm^3	Surface	1	Class A	60
0.829465	µm^3	Surface	1	Class A	61
0.766606	µm^3	Surface	1	Class A	62
0.316401	µm^3	Surface	1	Class A	63
0.0483909	µm^3	Surface	1	Class A	64
0.32117	µm^3	Surface	1	Class A	65
0.18725	µm^3	Surface	1	Class A	66
1.55295	µm^3	Surface	1	Class A	67
3.74316	µm^3	Surface	1	Class A	68
0.391418	µm^3	Surface	1	Class A	69
0.423257	µm^3	Surface	1	Class A	70
0.425479	µm^3	Surface	1	Class A	71
0.416593	µm^3	Surface	1	Class A	72
0.261615	µm^3	Surface	1	Class A	73
0.962647	µm^3	Surface	1	Class A	74
0.0780056	µm^3	Surface	1	Class A	75
0.10762	µm^3	Surface	1	Class A	76
0.879477	µm^3	Surface	1	Class A	77
0.284399	µm^3	Surface	1	Class A	78
0.368308	µm^3	Surface	1	Class A	79
0.424082	µm^3	Surface	1	Class A	81
0.917072	µm^3	Surface	1	Class A	82
0.0483909	µm^3	Surface	1	Class A	83
0.429341	µm^3	Surface	1	Class A	84
0.456739	µm^3	Surface	1	Class A	85
0.157143	µm^3	Surface	1	Class A	86
0.284399	µm^3	Surface	1	Class A	87
0.658198	µm^3	Surface	1	Class A	88
0.601681	µm^3	Surface	1	Class A	89
0.979843	µm^3	Surface	1	Class A	90
0.159856	µm^3	Surface	1	Class A	91
18.9022	µm^3	Surface	1	Class A	92
0.852087	µm^3	Surface	1	Class A	93
0.963884	µm^3	Surface	1	Class A	94
0.19679	µm^3	Surface	1	Class A	95
0.810781	µm^3	Surface	1	Class A	96
0.386649	µm^3	Surface	1	Class A	97
1.05865	µm^3	Surface	1	Class A	98
0.837446	µm^3	Surface	1	Class A	99
0.0778969	µm^3	Surface	1	Class A	100
0.364028	µm^3	Surface	1	Class A	102
0.0191016	µm^3	Surface	1	Class A	103
0.0483908	µm^3	Surface	1	Class A	104
0.495894	µm^3	Surface	1	Class A	105
0.184536	µm^3	Surface	1	Class A	106
0.571738	µm^3	Surface	1	Class A	108
1.01184	µm^3	Surface	1	Class A	109
0.157143	µm^3	Surface	1	Class A	110
2.04802	µm^3	Surface	1	Class A	112
0.69505	µm^3	Surface	1	Class A	113
0.496389	µm^3	Surface	1	Class A	114
0.241707	µm^3	Surface	1	Class A	115
0.704594	µm^3	Surface	1	Class A	116
1.68154	µm^3	Surface	1	Class A	117
0.839334	µm^3	Surface	1	Class A	118
0.845996	µm^3	Surface	1	Class A	119
0.928268	µm^3	Surface	1	Class A	120
0.622252	µm^3	Surface	1	Class A	121
21.6276	µm^3	Surface	1	Class A	122
0.776561	µm^3	Surface	1	Class A	123
0.496551	µm^3	Surface	1	Class A	124
1.48575	µm^3	Surface	1	Class A	125
0.983047	µm^3	Surface	1	Class A	126
4.3044	µm^3	Surface	1	Class A	127
1.13918	µm^3	Surface	1	Class A	128
0.49786	µm^3	Surface	1	Class A	129
0.479913	µm^3	Surface	1	Class A	135
1.25029	µm^3	Surface	1	Class A	141
7.0829	µm^3	Surface	1	Class A	142
4.04724	µm^3	Surface	1	Class A	143
41.8962	µm^3	Surface	1	Class A	145
6.08812	µm^3	Surface	1	Class A	146
