# Supplementary material for: Programmable artificial RNA condensates in mammalian cells
Source: Nat Nanotechnol. 2026 Apr 29;21(6):821–30. doi: 10.1038/s41565-026-02164-7 (PMC13293865; doi:10.1038/s41565-026-02164-7)
Supplement: Supplementary file 6 — Condensate volume and number quantification, as well as Pearson coefficients, shown in Fig. 4. [file 41565_2026_2164_MOESM6_ESM.zip › Source Data Fig. 4/Condensate volume and number (Figure 4)/Condensate volume/15nt 3WT Pepper/20240531_jwtpp_10nmhbc620_20_50_sample1_1_2_outside.xls]

## Sheet: Detailed
Detailed
Volume	Unit	Category	Time	Set 1	ID
1.27266	µm^3	Surface	1	Class A	1
13.2516	µm^3	Surface	1	Class A	4
0.139317	µm^3	Surface	1	Class A	5
0.424643	µm^3	Surface	1	Class A	6
6.37443	µm^3	Surface	1	Class A	7
0.994021	µm^3	Surface	1	Class A	10
1.03547	µm^3	Surface	1	Class A	11
0.30573	µm^3	Surface	1	Class A	12
0.515183	µm^3	Surface	1	Class A	13
0.29266	µm^3	Surface	1	Class A	14
0.129114	µm^3	Surface	1	Class A	16
0.0168965	µm^3	Surface	1	Class A	19
1.3667	µm^3	Surface	1	Class A	24
0.42273	µm^3	Surface	1	Class A	25
2.63362	µm^3	Surface	1	Class A	27
0.629951	µm^3	Surface	1	Class A	32
0.0274169	µm^3	Surface	1	Class A	38
0.320395	µm^3	Surface	1	Class A	40
0.370447	µm^3	Surface	1	Class A	41
0.26333	µm^3	Surface	1	Class A	44
3.84647	µm^3	Surface	1	Class A	45
5.79605	µm^3	Surface	1	Class A	47
5.06202	µm^3	Surface	1	Class A	48
6.32221	µm^3	Surface	1	Class A	52
5.52217	µm^3	Surface	1	Class A	53
2.78712	µm^3	Surface	1	Class A	54
8.90166	µm^3	Surface	1	Class A	55
6.09508	µm^3	Surface	1	Class A	56
2.96291	µm^3	Surface	1	Class A	59
9.21768	µm^3	Surface	1	Class A	60
3.53979	µm^3	Surface	1	Class A	63
0.531324	µm^3	Surface	1	Class A	64
10.9141	µm^3	Surface	1	Class A	68
6.18043	µm^3	Surface	1	Class A	69
2.39549	µm^3	Surface	1	Class A	71
0.0182393	µm^3	Surface	1	Class A	76
4.4257	µm^3	Surface	1	Class A	78
1.6081	µm^3	Surface	1	Class A	89
6.69424	µm^3	Surface	1	Class A	92
2.95278	µm^3	Surface	1	Class A	94
4.12002	µm^3	Surface	1	Class A	96
0.600794	µm^3	Surface	1	Class A	97
3.25151	µm^3	Surface	1	Class A	98
0.539202	µm^3	Surface	1	Class A	99
