# Supplementary material for: Programmable artificial RNA condensates in mammalian cells
Source: Nat Nanotechnol. 2026 Apr 29;21(6):821–30. doi: 10.1038/s41565-026-02164-7 (PMC13293865; doi:10.1038/s41565-026-02164-7)
Supplement: Supplementary file 6 — Condensate volume and number quantification, as well as Pearson coefficients, shown in Fig. 4. [file 41565_2026_2164_MOESM6_ESM.zip › Source Data Fig. 4/Condensate volume and number (Figure 4)/Condensate volume/15nt 3C Mango/inside/20240606_050715ntCMG_400nMTO1B_20-20-80_Sample1_4_2_inside-2.xls]

## Sheet: Detailed
Detailed
Volume	Unit	Category	Time	Inside	ID
0.162078	µm^3	Surface	1	Class A	0
0.45896	µm^3	Surface	1	Class A	1
9.36121	µm^3	Surface	1	Class A	2
4.36287	µm^3	Surface	1	Class A	3
4.26113	µm^3	Surface	1	Class A	4
0.184699	µm^3	Surface	1	Class A	5
0.159856	µm^3	Surface	1	Class A	7
8.84698	µm^3	Surface	1	Class A	8
6.26127	µm^3	Surface	1	Class A	9
7.05571	µm^3	Surface	1	Class A	10
12.5499	µm^3	Surface	1	Class A	11
0.289171	µm^3	Surface	1	Class A	12
