# Supplementary material for: Programmable artificial RNA condensates in mammalian cells
Source: Nat Nanotechnol. 2026 Apr 29;21(6):821–30. doi: 10.1038/s41565-026-02164-7 (PMC13293865; doi:10.1038/s41565-026-02164-7)
Supplement: Supplementary file 6 — Condensate volume and number quantification, as well as Pearson coefficients, shown in Fig. 4. [file 41565_2026_2164_MOESM6_ESM.zip › Source Data Fig. 4/Condensate volume and number (Figure 4)/Condensate volume/15nt 3C Mango/inside/20240606_050715ntCMG_400nMTO1B_20-20-80_Sample1_3_6_inside.xls]

## Sheet: Detailed
Detailed
Volume	Unit	Category	Time	Outside	ID
1.31157	µm^3	Surface	1	Class B	0
0.594253	µm^3	Surface	1	Class B	1
8.46237	µm^3	Surface	1	Class B	2
1.2427	µm^3	Surface	1	Class B	3
0.765771	µm^3	Surface	1	Class B	4
0.0867153	µm^3	Surface	1	Class B	5
1.98106	µm^3	Surface	1	Class B	6
1.71709	µm^3	Surface	1	Class B	7
0.267797	µm^3	Surface	1	Class B	8
