# Supplementary material for: Programmable artificial RNA condensates in mammalian cells
Source: Nat Nanotechnol. 2026 Apr 29;21(6):821–30. doi: 10.1038/s41565-026-02164-7 (PMC13293865; doi:10.1038/s41565-026-02164-7)
Supplement: Supplementary file 6 — Condensate volume and number quantification, as well as Pearson coefficients, shown in Fig. 4. [file 41565_2026_2164_MOESM6_ESM.zip › Source Data Fig. 4/Condensate volume and number (Figure 4)/Condensate volume/15nt 3C Mango/inside/20240606_050715ntCMG_400nMTO1B_20-20-80_Sample1_4_1_inside.xls]

## Sheet: Detailed
Detailed
Volume	Unit	Category	Time	Set 1	ID
0.238994	µm^3	Surface	1	Class C	0
0.0780056	µm^3	Surface	1	Class C	1
3.40275	µm^3	Surface	1	Class C	2
0.0780055	µm^3	Surface	1	Class C	3
0.0483909	µm^3	Surface	1	Class C	4
0.289171	µm^3	Surface	1	Class C	5
0.540806	µm^3	Surface	1	Class C	6
0.0483914	µm^3	Surface	1	Class C	8
0.10762	µm^3	Surface	1	Class C	9
0.152209	µm^3	Surface	1	Class C	10
0.0483907	µm^3	Surface	1	Class C	11
8.98523	µm^3	Surface	1	Class C	12
0.726391	µm^3	Surface	1	Class C	13
1.53898	µm^3	Surface	1	Class D	14
2.72792	µm^3	Surface	1	Class D	15
0.048391	µm^3	Surface	1	Class C	17
4.26274	µm^3	Surface	1	Class D	18
10.9947	µm^3	Surface	1	Class D	19
0.0483912	µm^3	Surface	1	Class D	20
0.969302	µm^3	Surface	1	Class D	21
4.23296	µm^3	Surface	1	Class C	23
0.167175	µm^3	Surface	1	Class C	24
7.07579	µm^3	Surface	1	Class D	25
6.51875	µm^3	Surface	1	Class D	26
12.3581	µm^3	Surface	1	Class C	27
1.47924	µm^3	Surface	1	Class C	28
0.365585	µm^3	Surface	1	Class C	29
3.7372	µm^3	Surface	1	Class D	30
0.239156	µm^3	Surface	1	Class C	31
2.07607	µm^3	Surface	1	Class D	32
0.166849	µm^3	Surface	1	Class D	33
1.85083	µm^3	Surface	1	Class C	34
1.58011	µm^3	Surface	1	Class C	35
14.4707	µm^3	Surface	1	Class C	36
7.32897	µm^3	Surface	1	Class D	37
10.5681	µm^3	Surface	1	Class D	38
0.137235	µm^3	Surface	1	Class C	39
2.58092	µm^3	Surface	1	Class D	40
6.1816	µm^3	Surface	1	Class D	41
0.677279	µm^3	Surface	1	Class C	42
1.10554	µm^3	Surface	1	Class C	43
5.082	µm^3	Surface	1	Class D	44
0.3841	µm^3	Surface	1	Class C	45
0.959105	µm^3	Surface	1	Class C	46
0.264328	µm^3	Surface	1	Class C	47
1.2578	µm^3	Surface	1	Class C	48
0.760105	µm^3	Surface	1	Class C	49
0.0483909	µm^3	Surface	1	Class C	50
3.03418	µm^3	Surface	1	Class D	51
0.137235	µm^3	Surface	1	Class D	52
0.0483912	µm^3	Surface	1	Class D	53
2.54506	µm^3	Surface	1	Class D	54
3.27753	µm^3	Surface	1	Class D	55
0.196789	µm^3	Surface	1	Class C	56
2.26411	µm^3	Surface	1	Class D	58
0.631754	µm^3	Surface	1	Class C	59
4.53891	µm^3	Surface	1	Class D	60
0.221633	µm^3	Surface	1	Class C	61
0.10762	µm^3	Surface	1	Class C	62
12.2456	µm^3	Surface	1	Class C	63
0.177052	µm^3	Surface	1	Class C	68
0.0483909	µm^3	Surface	1	Class B	69
0.0483909	µm^3	Surface	1	Class C	70
0.68929	µm^3	Surface	1	Class B	71
3.85518	µm^3	Surface	1	Class C	72
7.55686	µm^3	Surface	1	Class D	73
0.908849	µm^3	Surface	1	Class B	74
0.586215	µm^3	Surface	1	Class B	75
0.5529	µm^3	Surface	1	Class B	76
0.486929	µm^3	Surface	1	Class B	77
2.4793	µm^3	Surface	1	Class B	78
3.97392	µm^3	Surface	1	Class B	80
0.225102	µm^3	Surface	1	Class B	81
0.398415	µm^3	Surface	1	Class B	82
0.048391	µm^3	Surface	1	Class B	83
3.22018	µm^3	Surface	1	Class B	84
0.790056	µm^3	Surface	1	Class B	86
1.99693	µm^3	Surface	1	Class B	87
7.76008	µm^3	Surface	1	Class B	88
4.89432	µm^3	Surface	1	Class B	89
0.209379	µm^3	Surface	1	Class B	90
2.2262	µm^3	Surface	1	Class B	91
0.0780055	µm^3	Surface	1	Class B	92
0.740703	µm^3	Surface	1	Class B	93
0.70105	µm^3	Surface	1	Class B	94
1.1965	µm^3	Surface	1	Class B	95
0.0780056	µm^3	Surface	1	Class B	96
5.25096	µm^3	Surface	1	Class B	97
0.10762	µm^3	Surface	1	Class B	98
3.24604	µm^3	Surface	1	Class B	99
1.09895	µm^3	Surface	1	Class B	100
0.0776802	µm^3	Surface	1	Class B	101
0.0483908	µm^3	Surface	1	Class B	102
1.50958	µm^3	Surface	1	Class B	103
1.42759	µm^3	Surface	1	Class B	104
0.10762	µm^3	Surface	1	Class B	105
0.0483907	µm^3	Surface	1	Class A	106
0.954915	µm^3	Surface	1	Class B	107
1.30114	µm^3	Surface	1	Class B	109
0.0780054	µm^3	Surface	1	Class B	110
0.620597	µm^3	Surface	1	Class B	112
0.157143	µm^3	Surface	1	Class B	113
0.0483908	µm^3	Surface	1	Class B	114
10.4152	µm^3	Surface	1	Class B	115
1.9255	µm^3	Surface	1	Class B	116
3.20226	µm^3	Surface	1	Class B	117
10.6409	µm^3	Surface	1	Class B	118
0.571246	µm^3	Surface	1	Class A	121
0.0780054	µm^3	Surface	1	Class A	122
5.20782	µm^3	Surface	1	Class A	123
4.56433	µm^3	Surface	1	Class B	124
2.13283	µm^3	Surface	1	Class A	125
0.157143	µm^3	Surface	1	Class B	127
0.196789	µm^3	Surface	1	Class B	128
0.0483909	µm^3	Surface	1	Class B	129
0.448426	µm^3	Surface	1	Class B	130
0.474093	µm^3	Surface	1	Class B	131
1.56341	µm^3	Surface	1	Class B	132
0.0483912	µm^3	Surface	1	Class B	133
1.02039	µm^3	Surface	1	Class A	134
5.49299	µm^3	Surface	1	Class A	135
0.107621	µm^3	Surface	1	Class B	136
3.59372	µm^3	Surface	1	Class B	138
6.62114	µm^3	Surface	1	Class B	139
1.35998	µm^3	Surface	1	Class A	141
7.01597	µm^3	Surface	1	Class B	142
0.107621	µm^3	Surface	1	Class B	144
0.0780057	µm^3	Surface	1	Class B	145
0.893134	µm^3	Surface	1	Class B	147
0.661732	µm^3	Surface	1	Class B	148
0.0780056	µm^3	Surface	1	Class B	149
0.0483907	µm^3	Surface	1	Class A	150
0.336472	µm^3	Surface	1	Class B	151
1.28956	µm^3	Surface	1	Class B	152
10.8146	µm^3	Surface	1	Class A	153
1.0904	µm^3	Surface	1	Class A	154
5.65039	µm^3	Surface	1	Class A	155
0.216697	µm^3	Surface	1	Class B	156
8.40786	µm^3	Surface	1	Class B	157
0.531739	µm^3	Surface	1	Class B	158
7.8758	µm^3	Surface	1	Class B	159
0.212093	µm^3	Surface	1	Class B	160
5.88609	µm^3	Surface	1	Class B	164
0.433785	µm^3	Surface	1	Class A	165
0.483965	µm^3	Surface	1	Class A	166
0.0780058	µm^3	Surface	1	Class B	168
2.6219	µm^3	Surface	1	Class B	171
1.12272	µm^3	Surface	1	Class B	172
1.02681	µm^3	Surface	1	Class B	173
8.89271	µm^3	Surface	1	Class B	174
0.0780055	µm^3	Surface	1	Class B	176
1.72095	µm^3	Surface	1	Class A	177
1.20729	µm^3	Surface	1	Class B	178
7.03578	µm^3	Surface	1	Class A	179
0.69003	µm^3	Surface	1	Class B	180
1.92955	µm^3	Surface	1	Class B	181
1.06901	µm^3	Surface	1	Class B	183
1.26463	µm^3	Surface	1	Class B	184
0.418486	µm^3	Surface	1	Class B	185
1.56863	µm^3	Surface	1	Class B	186
0.932122	µm^3	Surface	1	Class B	188
0.702948	µm^3	Surface	1	Class B	189
1.01908	µm^3	Surface	1	Class B	190
0.0780056	µm^3	Surface	1	Class B	191
0.236117	µm^3	Surface	1	Class B	192
0.137235	µm^3	Surface	1	Class B	193
0.555619	µm^3	Surface	1	Class B	194
2.8083	µm^3	Surface	1	Class A	195
0.66058	µm^3	Surface	1	Class B	196
1.34819	µm^3	Surface	1	Class B	197
12.5249	µm^3	Surface	1	Class A	198
0.10762	µm^3	Surface	1	Class B	199
0.264328	µm^3	Surface	1	Class B	200
9.00027	µm^3	Surface	1	Class A	201
0.518348	µm^3	Surface	1	Class B	202
0.0483909	µm^3	Surface	1	Class B	203
0.0483909	µm^3	Surface	1	Class B	205
0.335481	µm^3	Surface	1	Class B	206
0.332935	µm^3	Surface	1	Class A	208
0.271485	µm^3	Surface	1	Class B	209
0.181985	µm^3	Surface	1	Class A	212
0.197329	µm^3	Surface	1	Class B	214
11.6342	µm^3	Surface	1	Class A	215
0.0780054	µm^3	Surface	1	Class A	217
1.38845	µm^3	Surface	1	Class B	219
0.876926	µm^3	Surface	1	Class B	220
0.137235	µm^3	Surface	1	Class B	222
0.16685	µm^3	Surface	1	Class B	223
0.0780055	µm^3	Surface	1	Class B	224
1.17858	µm^3	Surface	1	Class A	225
3.46835	µm^3	Surface	1	Class B	226
27.7769	µm^3	Surface	1	Class B	227
2.69114	µm^3	Surface	1	Class B	228
12.5424	µm^3	Surface	1	Class B	229
0.255043	µm^3	Surface	1	Class A	230
3.60334	µm^3	Surface	1	Class B	232
5.57864	µm^3	Surface	1	Class A	233
0.0483909	µm^3	Surface	1	Class A	234
22.9114	µm^3	Surface	1	Class A	235
1.79241	µm^3	Surface	1	Class A	237
3.06362	µm^3	Surface	1	Class A	238
9.23264	µm^3	Surface	1	Class A	239
0.0776802	µm^3	Surface	1	Class A	240
26.7555	µm^3	Surface	1	Class A	241
2.41784	µm^3	Surface	1	Class A	242
0.0780054	µm^3	Surface	1	Class A	243
3.19961	µm^3	Surface	1	Class A	245
1.84171	µm^3	Surface	1	Class A	246
5.93196	µm^3	Surface	1	Class A	247
