# Supplementary material for: Programmable artificial RNA condensates in mammalian cells
Source: Nat Nanotechnol. 2026 Apr 29;21(6):821–30. doi: 10.1038/s41565-026-02164-7 (PMC13293865; doi:10.1038/s41565-026-02164-7)
Supplement: Supplementary file 6 — Condensate volume and number quantification, as well as Pearson coefficients, shown in Fig. 4. [file 41565_2026_2164_MOESM6_ESM.zip › Source Data Fig. 4/Condensate volume and number (Figure 4)/Condensate volume/15nt 3C Mango/inside/20240606_050715ntCMG_400nMTO1B_20-20-80_Sample1_3_5_inside.xls]

## Sheet: Detailed
Detailed
Volume	Unit	Category	Time	Set 1	ID
4.83246	µm^3	Surface	1	Class B	1
13.1877	µm^3	Surface	1	Class B	2
6.51894	µm^3	Surface	1	Class B	3
10.1285	µm^3	Surface	1	Class B	4
20.9685	µm^3	Surface	1	Class B	5
2.48987	µm^3	Surface	1	Class B	6
5.44009	µm^3	Surface	1	Class B	7
0.714125	µm^3	Surface	1	Class B	8
7.12403	µm^3	Surface	1	Class B	9
18.1394	µm^3	Surface	1	Class B	10
11.0613	µm^3	Surface	1	Class B	11
1.77639	µm^3	Surface	1	Class B	12
0.408708	µm^3	Surface	1	Class B	13
8.89594	µm^3	Surface	1	Class B	14
0.0216788	µm^3	Surface	1	Class B	15
6.41819	µm^3	Surface	1	Class B	16
0.182995	µm^3	Surface	1	Class A	17
0.0943666	µm^3	Surface	1	Class A	19
0.252494	µm^3	Surface	1	Class A	20
0.369178	µm^3	Surface	1	Class A	21
10.073	µm^3	Surface	1	Class A	22
0.191283	µm^3	Surface	1	Class A	23
0.465456	µm^3	Surface	1	Class A	24
5.65816	µm^3	Surface	1	Class A	25
0.305415	µm^3	Surface	1	Class A	26
0.307328	µm^3	Surface	1	Class A	27
0.434213	µm^3	Surface	1	Class A	28
0.180444	µm^3	Surface	1	Class A	29
0.125609	µm^3	Surface	1	Class A	30
24.263	µm^3	Surface	1	Class A	31
0.181719	µm^3	Surface	1	Class A	32
4.53596	µm^3	Surface	1	Class A	33
0.290113	µm^3	Surface	1	Class A	34
0.615295	µm^3	Surface	1	Class A	35
0.194471	µm^3	Surface	1	Class A	36
1.71772	µm^3	Surface	1	Class A	37
0.513915	µm^3	Surface	1	Class A	38
0.0331557	µm^3	Surface	1	Class A	39
2.09455	µm^3	Surface	1	Class A	40
0.0554721	µm^3	Surface	1	Class A	41
0.0484585	µm^3	Surface	1	Class A	42
0.124972	µm^3	Surface	1	Class A	43
0.138362	µm^3	Surface	1	Class A	45
0.228902	µm^3	Surface	1	Class A	46
0.218063	µm^3	Surface	1	Class A	47
0.445053	µm^3	Surface	1	Class A	48
1.15981	µm^3	Surface	1	Class A	49
1.57745	µm^3	Surface	1	Class A	50
0.355788	µm^3	Surface	1	Class A	51
0.233366	µm^3	Surface	1	Class A	52
0.894568	µm^3	Surface	1	Class A	53
0.262696	µm^3	Surface	1	Class A	54
1.36321	µm^3	Surface	1	Class A	55
1.09988	µm^3	Surface	1	Class A	56
0.476295	µm^3	Surface	1	Class A	57
0.416361	µm^3	Surface	1	Class A	58
0.0981921	µm^3	Surface	1	Class A	59
2.56702	µm^3	Surface	1	Class A	60
50.5816	µm^3	Surface	1	Class A	61
1.07437	µm^3	Surface	1	Class A	62
0.149839	µm^3	Surface	1	Class A	63
2.94449	µm^3	Surface	1	Class A	64
4.0093	µm^3	Surface	1	Class A	65
0.659928	µm^3	Surface	1	Class A	66
0.506901	µm^3	Surface	1	Class A	67
