# Supplementary material for: Programmable artificial RNA condensates in mammalian cells
Source: Nat Nanotechnol. 2026 Apr 29;21(6):821–30. doi: 10.1038/s41565-026-02164-7 (PMC13293865; doi:10.1038/s41565-026-02164-7)
Supplement: Supplementary file 6 — Condensate volume and number quantification, as well as Pearson coefficients, shown in Fig. 4. [file 41565_2026_2164_MOESM6_ESM.zip › Source Data Fig. 4/Condensate volume and number (Figure 4)/Condensate volume/15nt 3C Mango/outside/20240606_050715ntCMG_400nMTO1B_20-20-80_Sample1_4_2_outside-1.xls]

## Sheet: Detailed
Detailed
Volume	Unit	Category	Time	Set 1	ID
0.0656738	µm^3	Surface	1	Class D	1
0.19511	µm^3	Surface	1	Class D	2
0.163228	µm^3	Surface	1	Class D	4
0.0561099	µm^3	Surface	1	Class D	5
0.48841	µm^3	Surface	1	Class D	6
4.56019	µm^3	Surface	1	Class D	9
0.635059	µm^3	Surface	1	Class D	11
0.122421	µm^3	Surface	1	Class B	13
0.364713	µm^3	Surface	1	Class B	14
0.51264	µm^3	Surface	1	Class B	15
0.0216788	µm^3	Surface	1	Class B	16
2.0072	µm^3	Surface	1	Class B	17
0.0943662	µm^3	Surface	1	Class B	18
7.29427	µm^3	Surface	1	Class B	19
0.109669	µm^3	Surface	1	Class B	20
0.0216788	µm^3	Surface	1	Class C	21
0.357062	µm^3	Surface	1	Class B	23
0.195109	µm^3	Surface	1	Class B	24
0.0714125	µm^3	Surface	1	Class B	25
0.0548345	µm^3	Surface	1	Class C	26
0.0714124	µm^3	Surface	1	Class B	27
2.99996	µm^3	Surface	1	Class C	28
0.0452703	µm^3	Surface	1	Class C	29
0.0956417	µm^3	Surface	1	Class C	31
0.252494	µm^3	Surface	1	Class B	33
0.0216788	µm^3	Surface	1	Class B	34
0.0714124	µm^3	Surface	1	Class B	35
0.086715	µm^3	Surface	1	Class B	36
1.74769	µm^3	Surface	1	Class A	37
0.0318805	µm^3	Surface	1	Class B	38
0.128797	µm^3	Surface	1	Class B	40
0.0599356	µm^3	Surface	1	Class B	42
0.0484585	µm^3	Surface	1	Class B	43
5.12448	µm^3	Surface	1	Class B	44
0.0369815	µm^3	Surface	1	Class B	45
2.38849	µm^3	Surface	1	Class B	46
5.13459	µm^3	Surface	1	Class B	47
0.373002	µm^3	Surface	1	Class B	49
0.154302	µm^3	Surface	1	Class B	52
0.656101	µm^3	Surface	1	Class B	53
0.31498	µm^3	Surface	1	Class B	54
