# Supplementary material for: Programmable artificial RNA condensates in mammalian cells
Source: Nat Nanotechnol. 2026 Apr 29;21(6):821–30. doi: 10.1038/s41565-026-02164-7 (PMC13293865; doi:10.1038/s41565-026-02164-7)
Supplement: Supplementary file 6 — Condensate volume and number quantification, as well as Pearson coefficients, shown in Fig. 4. [file 41565_2026_2164_MOESM6_ESM.zip › Source Data Fig. 4/Condensate volume and number (Figure 4)/Condensate volume/15nt 3C Mango/outside/20240606_050715ntCMG_400nMTO1B_20-20-80_Sample1_4_1_outside.xls]

## Sheet: Detailed
Detailed
Volume	Unit	Category	Time	Set 1	ID
4.40717	µm^3	Surface	1	Class D	0
0.657379	µm^3	Surface	1	Class C	1
0.0226193	µm^3	Surface	1	Class C	2
1.67947	µm^3	Surface	1	Class C	3
0.69627	µm^3	Surface	1	Class C	4
0.167054	µm^3	Surface	1	Class C	5
8.90296	µm^3	Surface	1	Class C	6
3.01718	µm^3	Surface	1	Class C	7
4.16196	µm^3	Surface	1	Class B	8
1.0342	µm^3	Surface	1	Class A	10
1.10689	µm^3	Surface	1	Class A	11
0.540694	µm^3	Surface	1	Class A	12
6.23392	µm^3	Surface	1	Class A	13
0.186183	µm^3	Surface	1	Class A	14
