# Supplementary material for: Programmable artificial RNA condensates in mammalian cells
Source: Nat Nanotechnol. 2026 Apr 29;21(6):821–30. doi: 10.1038/s41565-026-02164-7 (PMC13293865; doi:10.1038/s41565-026-02164-7)
Supplement: Supplementary file 6 — Condensate volume and number quantification, as well as Pearson coefficients, shown in Fig. 4. [file 41565_2026_2164_MOESM6_ESM.zip › Source Data Fig. 4/Condensate volume and number (Figure 4)/Condensate volume/15nt 3C Mango/inside/20240606_050715ntCMG_400nMTO1B_20-20-80_Sample1_4_2_inside-1.xls]

## Sheet: Detailed
Detailed
Volume	Unit	Category	Time	Set 1	ID
1.89094	µm^3	Surface	1	Class D	0
1.25097	µm^3	Surface	1	Class D	1
0.0483912	µm^3	Surface	1	Class D	2
1.51923	µm^3	Surface	1	Class D	3
2.87608	µm^3	Surface	1	Class D	4
3.73608	µm^3	Surface	1	Class D	5
0.459164	µm^3	Surface	1	Class D	6
5.71765	µm^3	Surface	1	Class D	7
6.21215	µm^3	Surface	1	Class D	8
0.995709	µm^3	Surface	1	Class D	9
4.25274	µm^3	Surface	1	Class D	10
2.18935	µm^3	Surface	1	Class D	11
0.0483909	µm^3	Surface	1	Class D	12
0.0483913	µm^3	Surface	1	Class D	13
6.7277	µm^3	Surface	1	Class D	14
1.45242	µm^3	Surface	1	Class C	15
0.683991	µm^3	Surface	1	Class D	16
0.206991	µm^3	Surface	1	Class C	17
5.31694	µm^3	Surface	1	Class C	18
1.89582	µm^3	Surface	1	Class C	19
1.28767	µm^3	Surface	1	Class C	20
1.4711	µm^3	Surface	1	Class C	21
1.74678	µm^3	Surface	1	Class C	22
1.78123	µm^3	Surface	1	Class C	24
1.85988	µm^3	Surface	1	Class C	25
1.92649	µm^3	Surface	1	Class C	26
0.674313	µm^3	Surface	1	Class C	27
0.048391	µm^3	Surface	1	Class B	28
1.66761	µm^3	Surface	1	Class C	29
1.33924	µm^3	Surface	1	Class B	30
1.86787	µm^3	Surface	1	Class C	31
2.2468	µm^3	Surface	1	Class B	32
0.602342	µm^3	Surface	1	Class B	33
1.17357	µm^3	Surface	1	Class B	35
10.8704	µm^3	Surface	1	Class C	36
4.34922	µm^3	Surface	1	Class B	38
3.15522	µm^3	Surface	1	Class B	39
9.32963	µm^3	Surface	1	Class B	40
1.77549	µm^3	Surface	1	Class B	41
4.77516	µm^3	Surface	1	Class B	42
2.48699	µm^3	Surface	1	Class C	43
0.384099	µm^3	Surface	1	Class B	44
7.43956	µm^3	Surface	1	Class B	46
3.68655	µm^3	Surface	1	Class B	47
0.048391	µm^3	Surface	1	Class B	48
13.74	µm^3	Surface	1	Class B	49
0.048391	µm^3	Surface	1	Class B	50
0.0483908	µm^3	Surface	1	Class B	51
2.11663	µm^3	Surface	1	Class B	52
1.47127	µm^3	Surface	1	Class B	53
0.337599	µm^3	Surface	1	Class B	55
0.815547	µm^3	Surface	1	Class B	56
0.135014	µm^3	Surface	1	Class B	57
0.19679	µm^3	Surface	1	Class B	58
13.072	µm^3	Surface	1	Class B	59
1.00879	µm^3	Surface	1	Class B	61
0.34124	µm^3	Surface	1	Class B	62
0.048391	µm^3	Surface	1	Class B	64
3.75537	µm^3	Surface	1	Class B	65
2.69643	µm^3	Surface	1	Class A	66
3.16891	µm^3	Surface	1	Class B	67
0.162077	µm^3	Surface	1	Class B	68
0.0780054	µm^3	Surface	1	Class B	69
6.67228	µm^3	Surface	1	Class B	70
1.66081	µm^3	Surface	1	Class B	71
7.05559	µm^3	Surface	1	Class B	72
1.25418	µm^3	Surface	1	Class B	73
3.1316	µm^3	Surface	1	Class B	74
2.89698	µm^3	Surface	1	Class B	75
2.58191	µm^3	Surface	1	Class A	76
0.34585	µm^3	Surface	1	Class B	77
1.54406	µm^3	Surface	1	Class B	78
2.72572	µm^3	Surface	1	Class A	79
0.10762	µm^3	Surface	1	Class B	80
0.137235	µm^3	Surface	1	Class B	82
1.77883	µm^3	Surface	1	Class B	83
2.64465	µm^3	Surface	1	Class B	84
3.86213	µm^3	Surface	1	Class B	85
0.213663	µm^3	Surface	1	Class B	86
0.159856	µm^3	Surface	1	Class A	87
0.608671	µm^3	Surface	1	Class B	88
0.0483908	µm^3	Surface	1	Class B	89
0.619531	µm^3	Surface	1	Class B	90
0.550676	µm^3	Surface	1	Class B	91
0.0483909	µm^3	Surface	1	Class B	92
10.1838	µm^3	Surface	1	Class B	94
1.55848	µm^3	Surface	1	Class B	95
0.933935	µm^3	Surface	1	Class B	96
10.4443	µm^3	Surface	1	Class B	97
8.95023	µm^3	Surface	1	Class B	98
0.196789	µm^3	Surface	1	Class B	99
0.74729	µm^3	Surface	1	Class B	100
3.62507	µm^3	Surface	1	Class B	101
2.72772	µm^3	Surface	1	Class B	102
0.0483909	µm^3	Surface	1	Class B	103
0.784556	µm^3	Surface	1	Class B	104
4.11459	µm^3	Surface	1	Class B	105
1.53181	µm^3	Surface	1	Class B	106
9.07327	µm^3	Surface	1	Class B	107
3.11424	µm^3	Surface	1	Class B	108
1.87404	µm^3	Surface	1	Class B	109
0.0192427	µm^3	Surface	1	Class B	110
1.25714	µm^3	Surface	1	Class B	111
0.716351	µm^3	Surface	1	Class B	112
0.553223	µm^3	Surface	1	Class B	113
2.95252	µm^3	Surface	1	Class B	114
0.167175	µm^3	Surface	1	Class A	115
4.09159	µm^3	Surface	1	Class A	117
0.0780056	µm^3	Surface	1	Class B	118
6.73634	µm^3	Surface	1	Class B	119
1.72531	µm^3	Surface	1	Class B	120
0.0780054	µm^3	Surface	1	Class B	121
17.6786	µm^3	Surface	1	Class A	122
0.767029	µm^3	Surface	1	Class B	123
1.33174	µm^3	Surface	1	Class B	124
5.00386	µm^3	Surface	1	Class B	125
7.38114	µm^3	Surface	1	Class B	126
4.62638	µm^3	Surface	1	Class B	127
6.53996	µm^3	Surface	1	Class B	128
1.80412	µm^3	Surface	1	Class B	129
8.57883	µm^3	Surface	1	Class B	130
