# Supplementary material for: Programmable artificial RNA condensates in mammalian cells
Source: Nat Nanotechnol. 2026 Apr 29;21(6):821–30. doi: 10.1038/s41565-026-02164-7 (PMC13293865; doi:10.1038/s41565-026-02164-7)
Supplement: Supplementary file 6 — Condensate volume and number quantification, as well as Pearson coefficients, shown in Fig. 4. [file 41565_2026_2164_MOESM6_ESM.zip › Source Data Fig. 4/Condensate volume and number (Figure 4)/Condensate volume/15nt 3A Pepper/inside/20250925_JAPP_10nMHBC620_20-40-50_sample3_1_1_inside.xls]

## Sheet: Detailed
Detailed
Volume	Unit	Category	Time	Inside	ID
11.0088	µm^3	Surface	1	Class A	0
7.35157	µm^3	Surface	1	Class A	2
9.53884	µm^3	Surface	1	Class A	5
5.72803	µm^3	Surface	1	Class A	7
21.166	µm^3	Surface	1	Class A	9
7.27548	µm^3	Surface	1	Class A	10
3.08166	µm^3	Surface	1	Class A	11
10.0687	µm^3	Surface	1	Class A	12
0.376632	µm^3	Surface	1	Class B	17
5.61351	µm^3	Surface	1	Class B	18
2.15814	µm^3	Surface	1	Class B	20
9.17878	µm^3	Surface	1	Class B	21
13.4153	µm^3	Surface	1	Class A	24
