# Supplementary material for: Programmable artificial RNA condensates in mammalian cells
Source: Nat Nanotechnol. 2026 Apr 29;21(6):821–30. doi: 10.1038/s41565-026-02164-7 (PMC13293865; doi:10.1038/s41565-026-02164-7)
Supplement: Supplementary file 6 — Condensate volume and number quantification, as well as Pearson coefficients, shown in Fig. 4. [file 41565_2026_2164_MOESM6_ESM.zip › Source Data Fig. 4/Condensate volume and number (Figure 4)/Condensate volume/15nt 3C Mango/inside/20240606_050715ntCMG_400nMTO1B_20-20-80_Sample1_3_3_inside.xls]

## Sheet: Detailed
Detailed
Volume	Unit	Category	Time	Set 1	ID
0.603899	µm^3	Surface	1	Class B	0
0.0483906	µm^3	Surface	1	Class A	1
1.71683	µm^3	Surface	1	Class B	2
2.17891	µm^3	Surface	1	Class B	3
3.46378	µm^3	Surface	1	Class B	4
3.02835	µm^3	Surface	1	Class A	5
0.0191017	µm^3	Surface	1	Class B	6
1.25386	µm^3	Surface	1	Class B	7
2.12437	µm^3	Surface	1	Class A	8
2.37066	µm^3	Surface	1	Class A	9
1.16879	µm^3	Surface	1	Class B	10
3.06062	µm^3	Surface	1	Class A	11
0.162407	µm^3	Surface	1	Class B	12
1.96124	µm^3	Surface	1	Class A	13
0.264327	µm^3	Surface	1	Class B	14
0.234713	µm^3	Surface	1	Class A	15
1.39979	µm^3	Surface	1	Class A	16
1.95985	µm^3	Surface	1	Class B	17
2.36373	µm^3	Surface	1	Class B	18
0.0191016	µm^3	Surface	1	Class B	19
3.74531	µm^3	Surface	1	Class A	20
0.821808	µm^3	Surface	1	Class B	21
0.184536	µm^3	Surface	1	Class B	22
6.59206	µm^3	Surface	1	Class A	23
1.17579	µm^3	Surface	1	Class A	24
0.876435	µm^3	Surface	1	Class B	25
1.07526	µm^3	Surface	1	Class B	26
1.30181	µm^3	Surface	1	Class B	27
2.45992	µm^3	Surface	1	Class B	28
0.523608	µm^3	Surface	1	Class A	29
6.29963	µm^3	Surface	1	Class A	30
