# Supplementary material for: Programmable artificial RNA condensates in mammalian cells
Source: Nat Nanotechnol. 2026 Apr 29;21(6):821–30. doi: 10.1038/s41565-026-02164-7 (PMC13293865; doi:10.1038/s41565-026-02164-7)
Supplement: Supplementary file 6 — Condensate volume and number quantification, as well as Pearson coefficients, shown in Fig. 4. [file 41565_2026_2164_MOESM6_ESM.zip › Source Data Fig. 4/Condensate volume and number (Figure 4)/Condensate volume/15nt 3A Pepper/inside/20250925_JAPP_10nMHBC620_20-40-50_sample3_2_1_inside.xls]

## Sheet: Detailed
Detailed
Volume	Unit	Category	Time	Set 1	ID
6.89454	µm^3	Surface	1	Class C	4
3.77191	µm^3	Surface	1	Class C	5
10.9173	µm^3	Surface	1	Class C	6
10.3413	µm^3	Surface	1	Class B	7
12.3701	µm^3	Surface	1	Class C	8
10.0161	µm^3	Surface	1	Class C	9
3.49079	µm^3	Surface	1	Class C	14
2.07234	µm^3	Surface	1	Class B	17
9.47036	µm^3	Surface	1	Class C	19
22.8726	µm^3	Surface	1	Class B	24
11.2822	µm^3	Surface	1	Class B	25
8.85293	µm^3	Surface	1	Class C	26
17.7768	µm^3	Surface	1	Class C	27
8.80673	µm^3	Surface	1	Class B	28
11.0252	µm^3	Surface	1	Class B	31
8.58135	µm^3	Surface	1	Class B	33
14.3738	µm^3	Surface	1	Class B	34
3.17437	µm^3	Surface	1	Class B	35
11.8298	µm^3	Surface	1	Class A	36
12.1504	µm^3	Surface	1	Class A	37
9.43549	µm^3	Surface	1	Class A	39
4.95909	µm^3	Surface	1	Class A	48
21.6506	µm^3	Surface	1	Class A	52
