# Supplementary material for: Programmable artificial RNA condensates in mammalian cells
Source: Nat Nanotechnol. 2026 Apr 29;21(6):821–30. doi: 10.1038/s41565-026-02164-7 (PMC13293865; doi:10.1038/s41565-026-02164-7)
Supplement: Supplementary file 6 — Condensate volume and number quantification, as well as Pearson coefficients, shown in Fig. 4. [file 41565_2026_2164_MOESM6_ESM.zip › Source Data Fig. 4/Condensate volume and number (Figure 4)/Condensate volume/15nt 3WT Pepper/20240531_jwtpp_10nmhbc620_20_50_sample1_1_1_outside.xls]

## Sheet: Detailed
Detailed
Volume	Unit	Category	Time	Outside	ID
0.167371	µm^3	Surface	1	Class A	0
0.265561	µm^3	Surface	1	Class A	2
0.102017	µm^3	Surface	1	Class A	4
0.073324	µm^3	Surface	1	Class A	5
0.0299673	µm^3	Surface	1	Class A	6
0.028692	µm^3	Surface	1	Class A	7
0.093409	µm^3	Surface	1	Class A	8
0.315294	µm^3	Surface	1	Class A	10
0.0640792	µm^3	Surface	1	Class A	13
0.0404876	µm^3	Surface	1	Class A	15
0.262373	µm^3	Surface	1	Class A	18
0.126245	µm^3	Surface	1	Class A	19
0.533993	µm^3	Surface	1	Class A	20
0.773731	µm^3	Surface	1	Class A	21
0.312106	µm^3	Surface	1	Class A	23
1.1818	µm^3	Surface	1	Class A	24
0.359607	µm^3	Surface	1	Class A	27
0.0277358	µm^3	Surface	1	Class A	28
0.632822	µm^3	Surface	1	Class A	29
0.126564	µm^3	Surface	1	Class A	30
0.0918146	µm^3	Surface	1	Class A	31
0.164501	µm^3	Surface	1	Class A	32
0.238463	µm^3	Surface	1	Class A	36
1.2293	µm^3	Surface	1	Class A	37
0.310831	µm^3	Surface	1	Class A	38
0.041444	µm^3	Surface	1	Class A	40
0.062804	µm^3	Surface	1	Class A	41
0.0605721	µm^3	Surface	1	Class A	42
0.686059	µm^3	Surface	1	Class A	43
0.13836	µm^3	Surface	1	Class A	44
2.09325	µm^3	Surface	1	Class A	45
1.12601	µm^3	Surface	1	Class A	47
0.113812	µm^3	Surface	1	Class A	49
0.203395	µm^3	Surface	1	Class A	50
0.0506894	µm^3	Surface	1	Class A	51
0.0165777	µm^3	Surface	1	Class A	53
0.353231	µm^3	Surface	1	Class A	54
0.886905	µm^3	Surface	1	Class A	57
0.0226348	µm^3	Surface	1	Class A	58
0.422092	µm^3	Surface	1	Class A	59
0.0165777	µm^3	Surface	1	Class A	61
0.167371	µm^3	Surface	1	Class A	62
0.22061	µm^3	Surface	1	Class A	63
0.203714	µm^3	Surface	1	Class A	67
3.03531	µm^3	Surface	1	Class A	68
0.0242289	µm^3	Surface	1	Class A	69
1.06256	µm^3	Surface	1	Class A	70
0.135278	µm^3	Surface	1	Class A	71
4.42737	µm^3	Surface	1	Class A	72
5.19206	µm^3	Surface	1	Class A	75
2.1717	µm^3	Surface	1	Class A	78
0.538894	µm^3	Surface	1	Class A	79
4.60074	µm^3	Surface	1	Class A	80
4.7046	µm^3	Surface	1	Class A	81
1.697	µm^3	Surface	1	Class A	82
1.34205	µm^3	Surface	1	Class A	84
0.898941	µm^3	Surface	1	Class A	85
2.21825	µm^3	Surface	1	Class A	86
1.67568	µm^3	Surface	1	Class A	87
0.7824	µm^3	Surface	1	Class A	88
