# Supplementary material for: Programmable artificial RNA condensates in mammalian cells
Source: Nat Nanotechnol. 2026 Apr 29;21(6):821–30. doi: 10.1038/s41565-026-02164-7 (PMC13293865; doi:10.1038/s41565-026-02164-7)
Supplement: Supplementary file 6 — Condensate volume and number quantification, as well as Pearson coefficients, shown in Fig. 4. [file 41565_2026_2164_MOESM6_ESM.zip › Source Data Fig. 4/Condensate volume and number (Figure 4)/Condensate volume/15nt 3C Mango/inside/20240606_050715ntCMG_400nMTO1B_20-20-80_Sample1_3_4_inside.xls]

## Sheet: Detailed
Detailed
Volume	Unit	Category	Time	Set 1	ID
1.51358	µm^3	Surface	1	Class A	0
0.0331557	µm^3	Surface	1	Class A	2
0.0988299	µm^3	Surface	1	Class A	3
0.309879	µm^3	Surface	1	Class A	5
0.0331557	µm^3	Surface	1	Class A	6
12.48	µm^3	Surface	1	Class A	7
0.0943666	µm^3	Surface	1	Class A	8
0.116045	µm^3	Surface	1	Class A	9
0.378103	µm^3	Surface	1	Class A	10
0.0331557	µm^3	Surface	1	Class A	11
0.0943663	µm^3	Surface	1	Class A	12
3.94554	µm^3	Surface	1	Class A	13
0.124972	µm^3	Surface	1	Class A	14
0.0331557	µm^3	Surface	1	Class A	15
0.277999	µm^3	Surface	1	Class A	16
0.113495	µm^3	Surface	1	Class A	19
0.0988296	µm^3	Surface	1	Class A	20
0.488409	µm^3	Surface	1	Class A	21
0.0331558	µm^3	Surface	1	Class A	22
11.7008	µm^3	Surface	1	Class A	23
14.8308	µm^3	Surface	1	Class A	24
0.362164	µm^3	Surface	1	Class A	26
0.0452704	µm^3	Surface	1	Class A	27
0.0216788	µm^3	Surface	1	Class A	29
0.0828895	µm^3	Surface	1	Class A	30
5.34956	µm^3	Surface	1	Class A	32
0.0599354	µm^3	Surface	1	Class A	34
0.0994674	µm^3	Surface	1	Class A	37
0.0828894	µm^3	Surface	1	Class A	38
2.5632	µm^3	Surface	1	Class A	39
0.533043	µm^3	Surface	1	Class A	40
0.0714125	µm^3	Surface	1	Class A	41
0.167692	µm^3	Surface	1	Class A	42
0.0943664	µm^3	Surface	1	Class A	43
1.54302	µm^3	Surface	1	Class A	44
7.25665	µm^3	Surface	1	Class A	45
0.0331558	µm^3	Surface	1	Class A	47
0.0446328	µm^3	Surface	1	Class A	49
5.88961	µm^3	Surface	1	Class A	50
0.0331558	µm^3	Surface	1	Class A	51
2.23547	µm^3	Surface	1	Class A	53
20.299	µm^3	Surface	1	Class A	54
0.0822518	µm^3	Surface	1	Class A	55
0.318168	µm^3	Surface	1	Class A	56
0.805941	µm^3	Surface	1	Class A	58
0.0599355	µm^3	Surface	1	Class A	59
8.88192	µm^3	Surface	1	Class A	60
3.29517	µm^3	Surface	1	Class A	61
0.205948	µm^3	Surface	1	Class A	62
11.7842	µm^3	Surface	1	Class A	64
7.55589	µm^3	Surface	1	Class A	66
