# Supplementary material for: Programmable artificial RNA condensates in mammalian cells
Source: Nat Nanotechnol. 2026 Apr 29;21(6):821–30. doi: 10.1038/s41565-026-02164-7 (PMC13293865; doi:10.1038/s41565-026-02164-7)
Supplement: Supplementary file 6 — Condensate volume and number quantification, as well as Pearson coefficients, shown in Fig. 4. [file 41565_2026_2164_MOESM6_ESM.zip › Source Data Fig. 4/Condensate volume and number (Figure 4)/Condensate volume/15nt 3A Mango/inside/20250523_JAMango_400nMTO1B_20-20-50_sample3_3_1_inside.xls]

## Sheet: Detailed
Detailed
Volume	Unit	Category	Time	Set 1	ID
73.1737	µm^3	Surface	1	Class C	1
1.07054	µm^3	Surface	1	Class C	2
1.89414	µm^3	Surface	1	Class C	3
10.2619	µm^3	Surface	1	Class C	4
0.137642	µm^3	Surface	1	Class C	7
0.220118	µm^3	Surface	1	Class C	8
5.58811	µm^3	Surface	1	Class C	9
0.0301121	µm^3	Surface	1	Class C	10
0.193355	µm^3	Surface	1	Class C	11
0.261407	µm^3	Surface	1	Class C	25
0.376903	µm^3	Surface	1	Class C	26
0.036962	µm^3	Surface	1	Class C	27
2.66837	µm^3	Surface	1	Class C	28
0.188029	µm^3	Surface	1	Class C	29
0.0899294	µm^3	Surface	1	Class C	30
0.0194175	µm^3	Surface	1	Class C	31
0.0693546	µm^3	Surface	1	Class C	32
0.316364	µm^3	Surface	1	Class C	33
0.228044	µm^3	Surface	1	Class C	35
0.0689409	µm^3	Surface	1	Class C	36
0.224789	µm^3	Surface	1	Class C	37
6.996	µm^3	Surface	1	Class C	39
0.348755	µm^3	Surface	1	Class C	41
0.360718	µm^3	Surface	1	Class C	42
58.8359	µm^3	Surface	1	Class C	43
0.148396	µm^3	Surface	1	Class C	44
0.188267	µm^3	Surface	1	Class C	45
0.275155	µm^3	Surface	1	Class C	47
0.998535	µm^3	Surface	1	Class C	48
0.133181	µm^3	Surface	1	Class C	49
3.34207	µm^3	Surface	1	Class C	50
0.563305	µm^3	Surface	1	Class C	51
1.64457	µm^3	Surface	1	Class C	52
0.838799	µm^3	Surface	1	Class B	53
0.137464	µm^3	Surface	1	Class B	54
2.3066	µm^3	Surface	1	Class B	55
1.52664	µm^3	Surface	1	Class A	57
0.0305025	µm^3	Surface	1	Class B	58
1.25832	µm^3	Surface	1	Class B	59
0.164051	µm^3	Surface	1	Class B	60
3.40594	µm^3	Surface	1	Class A	61
3.09212	µm^3	Surface	1	Class A	62
9.87637	µm^3	Surface	1	Class B	64
0.785671	µm^3	Surface	1	Class B	65
0.292251	µm^3	Surface	1	Class B	66
4.15722	µm^3	Surface	1	Class B	67
0.087066	µm^3	Surface	1	Class A	68
1.34103	µm^3	Surface	1	Class A	69
1.67528	µm^3	Surface	1	Class A	70
2.17157	µm^3	Surface	1	Class A	71
0.87345	µm^3	Surface	1	Class B	72
4.5521	µm^3	Surface	1	Class B	73
4.04415	µm^3	Surface	1	Class B	74
0.193923	µm^3	Surface	1	Class A	75
4.66221	µm^3	Surface	1	Class B	76
6.14867	µm^3	Surface	1	Class A	77
0.0513483	µm^3	Surface	1	Class A	78
0.784394	µm^3	Surface	1	Class B	79
5.15586	µm^3	Surface	1	Class B	80
0.68971	µm^3	Surface	1	Class B	81
3.43066	µm^3	Surface	1	Class A	82
0.774316	µm^3	Surface	1	Class B	83
5.63238	µm^3	Surface	1	Class A	84
2.59384	µm^3	Surface	1	Class A	85
0.378324	µm^3	Surface	1	Class B	86
1.66359	µm^3	Surface	1	Class B	87
0.354611	µm^3	Surface	1	Class A	88
2.67867	µm^3	Surface	1	Class A	89
3.1061	µm^3	Surface	1	Class B	90
1.24323	µm^3	Surface	1	Class B	91
5.20037	µm^3	Surface	1	Class B	92
3.70723	µm^3	Surface	1	Class A	93
1.24601	µm^3	Surface	1	Class B	94
6.17071	µm^3	Surface	1	Class A	96
3.43899	µm^3	Surface	1	Class B	97
1.75736	µm^3	Surface	1	Class B	99
0.0112187	µm^3	Surface	1	Class A	100
0.204961	µm^3	Surface	1	Class A	101
4.08926	µm^3	Surface	1	Class A	102
2.67999	µm^3	Surface	1	Class B	103
5.28041	µm^3	Surface	1	Class A	104
2.53797	µm^3	Surface	1	Class A	105
2.45118	µm^3	Surface	1	Class A	106
2.68316	µm^3	Surface	1	Class B	107
0.70523	µm^3	Surface	1	Class A	108
0.930951	µm^3	Surface	1	Class A	111
6.25616	µm^3	Surface	1	Class A	112
1.44673	µm^3	Surface	1	Class A	113
7.11323	µm^3	Surface	1	Class A	114
3.48105	µm^3	Surface	1	Class A	115
2.38076	µm^3	Surface	1	Class A	116
1.20591	µm^3	Surface	1	Class A	117
1.93507	µm^3	Surface	1	Class B	118
1.95447	µm^3	Surface	1	Class A	119
3.04161	µm^3	Surface	1	Class A	120
2.25533	µm^3	Surface	1	Class A	121
2.64221	µm^3	Surface	1	Class A	122
1.53667	µm^3	Surface	1	Class B	123
5.26815	µm^3	Surface	1	Class A	124
2.47514	µm^3	Surface	1	Class A	126
0.202002	µm^3	Surface	1	Class B	127
1.9654	µm^3	Surface	1	Class A	128
5.80956	µm^3	Surface	1	Class A	129
7.89996	µm^3	Surface	1	Class B	130
8.41392	µm^3	Surface	1	Class B	131
1.51143	µm^3	Surface	1	Class A	132
0.556049	µm^3	Surface	1	Class B	133
2.40279	µm^3	Surface	1	Class A	134
0.827119	µm^3	Surface	1	Class B	135
1.8655	µm^3	Surface	1	Class A	136
3.1986	µm^3	Surface	1	Class A	137
0.99534	µm^3	Surface	1	Class A	139
2.27102	µm^3	Surface	1	Class B	140
0.0190272	µm^3	Surface	1	Class A	141
1.56232	µm^3	Surface	1	Class A	142
0.819544	µm^3	Surface	1	Class B	143
