# Supplementary material for: Programmable artificial RNA condensates in mammalian cells
Source: Nat Nanotechnol. 2026 Apr 29;21(6):821–30. doi: 10.1038/s41565-026-02164-7 (PMC13293865; doi:10.1038/s41565-026-02164-7)
Supplement: Supplementary file 6 — Condensate volume and number quantification, as well as Pearson coefficients, shown in Fig. 4. [file 41565_2026_2164_MOESM6_ESM.zip › Source Data Fig. 4/Condensate volume and number (Figure 4)/Condensate volume/15nt 3A Pepper/inside/20250925_JAPP_10nMHBC620_20-40-50_sample2_2_3_inside.xls]

## Sheet: Detailed
Detailed
Volume	Unit	Category	Time	Set 1	ID
0.917888	µm^3	Surface	1	Class C	17
11.4059	µm^3	Surface	1	Class B	18
14.6992	µm^3	Surface	1	Class C	19
4.74429	µm^3	Surface	1	Class B	21
33.974	µm^3	Surface	1	Class B	26
4.85272	µm^3	Surface	1	Class B	27
28.6382	µm^3	Surface	1	Class C	28
13.8413	µm^3	Surface	1	Class B	29
9.89802	µm^3	Surface	1	Class B	34
48.8414	µm^3	Surface	1	Class B	35
7.5852	µm^3	Surface	1	Class B	36
7.51262	µm^3	Surface	1	Class B	37
7.48912	µm^3	Surface	1	Class A	38
5.52886	µm^3	Surface	1	Class A	39
9.41722	µm^3	Surface	1	Class A	40
1.80616	µm^3	Surface	1	Class A	41
24.782	µm^3	Surface	1	Class A	42
5.45118	µm^3	Surface	1	Class A	43
27.1905	µm^3	Surface	1	Class A	44
5.05563	µm^3	Surface	1	Class A	45
