# Supplementary material for: Programmable artificial RNA condensates in mammalian cells
Source: Nat Nanotechnol. 2026 Apr 29;21(6):821–30. doi: 10.1038/s41565-026-02164-7 (PMC13293865; doi:10.1038/s41565-026-02164-7)
Supplement: Supplementary file 6 — Condensate volume and number quantification, as well as Pearson coefficients, shown in Fig. 4. [file 41565_2026_2164_MOESM6_ESM.zip › Source Data Fig. 4/Condensate volume and number (Figure 4)/Condensate volume/15nt 3A Mango/inside/20250523_JAMango_400nMTO1B_20-20-50_sample3_1_6_inside.xls]

## Sheet: Detailed
Detailed
Volume	Unit	Category	Time	Inside	ID
0.67875	µm^3	Surface	1	Class A	1
0.732653	µm^3	Surface	1	Class A	3
1.2192	µm^3	Surface	1	Class A	4
0.018341	µm^3	Surface	1	Class A	6
0.261748	µm^3	Surface	1	Class A	7
0.0190507	µm^3	Surface	1	Class A	9
0.0639007	µm^3	Surface	1	Class A	10
1.12583	µm^3	Surface	1	Class A	11
0.0196901	µm^3	Surface	1	Class A	13
0.0510291	µm^3	Surface	1	Class A	14
0.0147915	µm^3	Surface	1	Class A	15
0.0376483	µm^3	Surface	1	Class A	17
0.0427358	µm^3	Surface	1	Class A	19
0.0197369	µm^3	Surface	1	Class A	20
0.0427118	µm^3	Surface	1	Class A	21
0.0226234	µm^3	Surface	1	Class A	22
0.183819	µm^3	Surface	1	Class A	23
0.0977373	µm^3	Surface	1	Class A	24
0.0154778	µm^3	Surface	1	Class A	25
0.0459418	µm^3	Surface	1	Class A	28
0.071437	µm^3	Surface	1	Class A	29
0.0693313	µm^3	Surface	1	Class A	30
0.0147914	µm^3	Surface	1	Class A	31
0.0340756	µm^3	Surface	1	Class A	32
0.0376486	µm^3	Surface	1	Class A	33
0.0790209	µm^3	Surface	1	Class A	36
0.0484618	µm^3	Surface	1	Class A	38
0.0704552	µm^3	Surface	1	Class A	39
0.0226235	µm^3	Surface	1	Class A	40
1.28588	µm^3	Surface	1	Class A	41
1.47	µm^3	Surface	1	Class A	43
0.0305029	µm^3	Surface	1	Class A	45
0.0154778	µm^3	Surface	1	Class A	46
0.115495	µm^3	Surface	1	Class A	48
0.0229903	µm^3	Surface	1	Class A	49
0.0154779	µm^3	Surface	1	Class A	50
0.0112186	µm^3	Surface	1	Class A	51
0.0112186	µm^3	Surface	1	Class A	52
0.0261728	µm^3	Surface	1	Class A	53
1.49175	µm^3	Surface	1	Class A	56
0.0112186	µm^3	Surface	1	Class A	58
0.0154777	µm^3	Surface	1	Class A	64
0.0685737	µm^3	Surface	1	Class A	66
0.0340755	µm^3	Surface	1	Class A	68
0.0239959	µm^3	Surface	1	Class A	69
0.0147681	µm^3	Surface	1	Class A	70
0.0112186	µm^3	Surface	1	Class A	72
0.0226	µm^3	Surface	1	Class A	75
0.0340758	µm^3	Surface	1	Class A	76
0.0610616	µm^3	Surface	1	Class A	77
0.0269298	µm^3	Surface	1	Class A	78
0.0589085	µm^3	Surface	1	Class A	79
0.0112186	µm^3	Surface	1	Class A	80
0.0112187	µm^3	Surface	1	Class A	83
0.0190506	µm^3	Surface	1	Class A	84
0.0523541	µm^3	Surface	1	Class A	85
0.0190507	µm^3	Surface	1	Class A	86
0.0147915	µm^3	Surface	1	Class A	87
0.0746668	µm^3	Surface	1	Class A	88
0.117991	µm^3	Surface	1	Class A	89
0.0255099	µm^3	Surface	1	Class A	91
0.0112186	µm^3	Surface	1	Class A	92
0.0269298	µm^3	Surface	1	Class A	93
0.0531821	µm^3	Surface	1	Class A	94
0.0727856	µm^3	Surface	1	Class A	95
0.0624333	µm^3	Surface	1	Class A	96
0.898541	µm^3	Surface	1	Class A	97
0.082037	µm^3	Surface	1	Class A	103
0.0697215	µm^3	Surface	1	Class A	104
0.688805	µm^3	Surface	1	Class A	105
0.0301359	µm^3	Surface	1	Class A	106
0.0534542	µm^3	Surface	1	Class A	107
0.0232864	µm^3	Surface	1	Class A	108
0.0866753	µm^3	Surface	1	Class A	110
0.0720759	µm^3	Surface	1	Class A	111
0.113885	µm^3	Surface	1	Class A	112
0.0646342	µm^3	Surface	1	Class A	113
0.24715	µm^3	Surface	1	Class A	115
0.0265631	µm^3	Surface	1	Class A	117
0.0190505	µm^3	Surface	1	Class A	118
0.0535017	µm^3	Surface	1	Class A	119
0.219655	µm^3	Surface	1	Class A	120
0.0448414	µm^3	Surface	1	Class A	122
0.0380153	µm^3	Surface	1	Class A	123
0.0916681	µm^3	Surface	1	Class A	124
0.0301359	µm^3	Surface	1	Class A	125
3.94679	µm^3	Surface	1	Class A	126
0.0455275	µm^3	Surface	1	Class A	127
0.0147681	µm^3	Surface	1	Class A	128
0.0926732	µm^3	Surface	1	Class A	130
0.0226234	µm^3	Surface	1	Class A	132
0.0490537	µm^3	Surface	1	Class A	133
0.0190507	µm^3	Surface	1	Class A	134
0.057808	µm^3	Surface	1	Class A	135
0.0268357	µm^3	Surface	1	Class A	137
0.0541878	µm^3	Surface	1	Class A	138
0.0714604	µm^3	Surface	1	Class A	139
0.0721469	µm^3	Surface	1	Class A	140
1.82891	µm^3	Surface	1	Class A	142
23.2818	µm^3	Surface	1	Class A	143
0.0415882	µm^3	Surface	1	Class A	145
0.0154778	µm^3	Surface	1	Class A	146
0.0226234	µm^3	Surface	1	Class A	147
0.0190272	µm^3	Surface	1	Class A	150
0.0226234	µm^3	Surface	1	Class A	151
0.107616	µm^3	Surface	1	Class A	152
0.200548	µm^3	Surface	1	Class A	154
0.324277	µm^3	Surface	1	Class A	155
0.0946495	µm^3	Surface	1	Class A	156
0.193484	µm^3	Surface	1	Class A	157
0.23881	µm^3	Surface	1	Class A	158
0.0297691	µm^3	Surface	1	Class A	159
0.0226235	µm^3	Surface	1	Class A	160
0.0999607	µm^3	Surface	1	Class A	161
0.0197836	µm^3	Surface	1	Class A	163
0.0112187	µm^3	Surface	1	Class A	165
25.3541	µm^3	Surface	1	Class A	166
0.0112186	µm^3	Surface	1	Class A	168
0.0190506	µm^3	Surface	1	Class A	169
0.0254633	µm^3	Surface	1	Class A	170
0.0226234	µm^3	Surface	1	Class A	171
0.0441082	µm^3	Surface	1	Class A	172
0.0147681	µm^3	Surface	1	Class A	174
0.0855273	µm^3	Surface	1	Class A	175
0.0265631	µm^3	Surface	1	Class A	176
0.0483676	µm^3	Surface	1	Class A	177
0.0649065	µm^3	Surface	1	Class A	178
0.106563	µm^3	Surface	1	Class A	179
0.0984936	µm^3	Surface	1	Class A	180
0.0548742	µm^3	Surface	1	Class A	181
0.0340754	µm^3	Surface	1	Class A	182
0.026563	µm^3	Surface	1	Class A	183
0.0340755	µm^3	Surface	1	Class A	184
0.0437649	µm^3	Surface	1	Class A	185
31.9945	µm^3	Surface	1	Class A	186
0.05918	µm^3	Surface	1	Class A	188
0.0294496	µm^3	Surface	1	Class A	189
0.0356973	µm^3	Surface	1	Class A	191
0.393405	µm^3	Surface	1	Class A	192
0.0226	µm^3	Surface	1	Class A	193
0.0147915	µm^3	Surface	1	Class A	194
14.5278	µm^3	Surface	1	Class A	195
0.0183409	µm^3	Surface	1	Class A	196
0.0549215	µm^3	Surface	1	Class A	197
0.0147681	µm^3	Surface	1	Class A	198
0.134566	µm^3	Surface	1	Class A	199
0.0477045	µm^3	Surface	1	Class A	202
0.0716235	µm^3	Surface	1	Class A	203
0.0272493	µm^3	Surface	1	Class A	204
0.0112186	µm^3	Surface	1	Class A	206
