# Supplementary material for: Programmable artificial RNA condensates in mammalian cells
Source: Nat Nanotechnol. 2026 Apr 29;21(6):821–30. doi: 10.1038/s41565-026-02164-7 (PMC13293865; doi:10.1038/s41565-026-02164-7)
Supplement: Supplementary file 6 — Condensate volume and number quantification, as well as Pearson coefficients, shown in Fig. 4. [file 41565_2026_2164_MOESM6_ESM.zip › Source Data Fig. 4/Condensate volume and number (Figure 4)/Condensate volume/15nt 3WT Pepper/20240712_JwtPP_10nMHBC620_20_50_Sample4_3_2_outside.xls]

## Sheet: Detailed
Detailed
Volume	Unit	Category	Time	Set 1	ID
0.365346	µm^3	Surface	1	Class A	0
0.753647	µm^3	Surface	1	Class A	1
0.237826	µm^3	Surface	1	Class A	2
0.0828884	µm^3	Surface	1	Class A	3
0.0561091	µm^3	Surface	1	Class A	4
2.08879	µm^3	Surface	1	Class A	5
0.207221	µm^3	Surface	1	Class A	6
0.140273	µm^3	Surface	1	Class A	9
3.64517	µm^3	Surface	1	Class A	10
0.0446321	µm^3	Surface	1	Class A	12
0.0828882	µm^3	Surface	1	Class A	14
1.53088	µm^3	Surface	1	Class A	15
0.367259	µm^3	Surface	1	Class A	17
2.11875	µm^3	Surface	1	Class A	18
0.232725	µm^3	Surface	1	Class A	19
0.320714	µm^3	Surface	1	Class A	20
0.332191	µm^3	Surface	1	Class A	21
0.0714114	µm^3	Surface	1	Class A	22
0.276082	µm^3	Surface	1	Class A	23
1.33387	µm^3	Surface	1	Class A	24
0.476288	µm^3	Surface	1	Class A	25
0.0331553	µm^3	Surface	1	Class A	26
0.0790627	µm^3	Surface	1	Class A	27
0.0216785	µm^3	Surface	1	Class A	29
0.0446321	µm^3	Surface	1	Class A	30
0.490316	µm^3	Surface	1	Class A	31
0.10903	µm^3	Surface	1	Class A	32
0.0331554	µm^3	Surface	1	Class A	33
1.06161	µm^3	Surface	1	Class A	34
0.881165	µm^3	Surface	1	Class A	35
0.110943	µm^3	Surface	1	Class A	36
19.2894	µm^3	Surface	1	Class A	37
0.0822507	µm^3	Surface	1	Class A	38
0.0446321	µm^3	Surface	1	Class A	39
1.10497	µm^3	Surface	1	Class A	40
1.0106	µm^3	Surface	1	Class A	42
0.823782	µm^3	Surface	1	Class A	45
1.32047	µm^3	Surface	1	Class A	47
0.0599346	µm^3	Surface	1	Class A	48
0.0599347	µm^3	Surface	1	Class A	49
0.12242	µm^3	Surface	1	Class A	50
0.350044	µm^3	Surface	1	Class A	51
0.0331554	µm^3	Surface	1	Class A	52
0.70455	µm^3	Surface	1	Class A	53
0.60381	µm^3	Surface	1	Class A	56
0.426556	µm^3	Surface	1	Class A	57
1.09157	µm^3	Surface	1	Class A	58
0.411254	µm^3	Surface	1	Class A	59
0.175978	µm^3	Surface	1	Class A	60
0.682235	µm^3	Surface	1	Class A	61
0.32454	µm^3	Surface	1	Class A	62
0.0216785	µm^3	Surface	1	Class A	65
1.31474	µm^3	Surface	1	Class A	66
0.335379	µm^3	Surface	1	Class A	67
1.19678	µm^3	Surface	1	Class A	68
0.978082	µm^3	Surface	1	Class A	69
0.974256	µm^3	Surface	1	Class A	70
2.79525	µm^3	Surface	1	Class A	71
2.53957	µm^3	Surface	1	Class A	72
0.794737	µm^3	Surface	1	Class A	75
2.35926	µm^3	Surface	1	Class A	79
76.512	µm^3	Surface	1	Class A	80
0.861034	µm^3	Surface	1	Class A	83
2.82023	µm^3	Surface	1	Class A	84
0.139076	µm^3	Surface	1	Class A	85
1.00985	µm^3	Surface	1	Class A	86
3.90462	µm^3	Surface	1	Class A	87
3.36522	µm^3	Surface	1	Class A	88
2.34974	µm^3	Surface	1	Class A	90
0.481518	µm^3	Surface	1	Class A	91
0.94384	µm^3	Surface	1	Class A	92
0.27382	µm^3	Surface	1	Class A	93
0.749122	µm^3	Surface	1	Class A	94
3.72858	µm^3	Surface	1	Class A	95
3.40712	µm^3	Surface	1	Class A	97
