# Supplementary material for: Programmable artificial RNA condensates in mammalian cells
Source: Nat Nanotechnol. 2026 Apr 29;21(6):821–30. doi: 10.1038/s41565-026-02164-7 (PMC13293865; doi:10.1038/s41565-026-02164-7)
Supplement: Supplementary file 6 — Condensate volume and number quantification, as well as Pearson coefficients, shown in Fig. 4. [file 41565_2026_2164_MOESM6_ESM.zip › Source Data Fig. 4/Condensate volume and number (Figure 4)/Condensate volume/15nt 3C Mango/inside/20240606_050715ntCMG_400nMTO1B_20-20-80_Sample1_3_2_inside.xls]

## Sheet: Detailed
Detailed
Volume	Unit	Category	Time	Set 1	ID
0.323554	µm^3	Surface	1	Class B	0
2.19929	µm^3	Surface	1	Class B	1
0.0967818	µm^3	Surface	1	Class B	2
0.46439	µm^3	Surface	1	Class B	3
0.0191016	µm^3	Surface	1	Class B	4
27.2181	µm^3	Surface	1	Class B	5
0.0191018	µm^3	Surface	1	Class B	6
23.1315	µm^3	Surface	1	Class B	7
0.10762	µm^3	Surface	1	Class B	8
0.734866	µm^3	Surface	1	Class B	9
1.28016	µm^3	Surface	1	Class B	10
0.0483911	µm^3	Surface	1	Class B	11
0.335665	µm^3	Surface	1	Class B	12
49.4516	µm^3	Surface	1	Class B	14
1.51183	µm^3	Surface	1	Class B	15
7.76097	µm^3	Surface	1	Class B	16
0.0780054	µm^3	Surface	1	Class B	17
6.32603	µm^3	Surface	1	Class B	18
0.10762	µm^3	Surface	1	Class B	19
5.62877	µm^3	Surface	1	Class B	20
0.0191018	µm^3	Surface	1	Class B	21
0.0191018	µm^3	Surface	1	Class B	22
1.98853	µm^3	Surface	1	Class B	23
0.339186	µm^3	Surface	1	Class B	24
0.246475	µm^3	Surface	1	Class B	25
0.16674	µm^3	Surface	1	Class B	26
1.34928	µm^3	Surface	1	Class B	28
0.95334	µm^3	Surface	1	Class B	29
0.628908	µm^3	Surface	1	Class B	30
0.196464	µm^3	Surface	1	Class B	31
0.361644	µm^3	Surface	1	Class B	32
0.932703	µm^3	Surface	1	Class B	33
0.0191016	µm^3	Surface	1	Class B	34
0.10762	µm^3	Surface	1	Class B	35
0.742184	µm^3	Surface	1	Class B	36
1.90182	µm^3	Surface	1	Class B	37
0.226404	µm^3	Surface	1	Class B	38
3.20196	µm^3	Surface	1	Class B	40
0.18692	µm^3	Surface	1	Class B	41
0.0191016	µm^3	Surface	1	Class B	42
0.474261	µm^3	Surface	1	Class B	43
0.657043	µm^3	Surface	1	Class B	44
0.67465	µm^3	Surface	1	Class B	45
0.0191017	µm^3	Surface	1	Class B	46
0.0191018	µm^3	Surface	1	Class B	47
0.19679	µm^3	Surface	1	Class B	48
0.256019	µm^3	Surface	1	Class B	49
0.719732	µm^3	Surface	1	Class B	50
0.893949	µm^3	Surface	1	Class B	51
0.6832	µm^3	Surface	1	Class B	52
1.58382	µm^3	Surface	1	Class B	53
0.286783	µm^3	Surface	1	Class B	54
0.0191017	µm^3	Surface	1	Class B	55
0.10762	µm^3	Surface	1	Class B	56
4.64143	µm^3	Surface	1	Class B	57
0.396193	µm^3	Surface	1	Class B	58
0.187087	µm^3	Surface	1	Class B	59
4.03957	µm^3	Surface	1	Class B	60
0.308586	µm^3	Surface	1	Class B	61
0.0191016	µm^3	Surface	1	Class B	62
0.226404	µm^3	Surface	1	Class B	63
0.0780055	µm^3	Surface	1	Class B	64
1.66875	µm^3	Surface	1	Class B	65
0.10762	µm^3	Surface	1	Class B	66
0.694388	µm^3	Surface	1	Class B	67
1.07543	µm^3	Surface	1	Class B	68
0.339186	µm^3	Surface	1	Class B	69
0.0483911	µm^3	Surface	1	Class B	70
1.04261	µm^3	Surface	1	Class B	71
2.58944	µm^3	Surface	1	Class B	72
0.734368	µm^3	Surface	1	Class B	73
0.196464	µm^3	Surface	1	Class B	74
0.10762	µm^3	Surface	1	Class B	75
3.20933	µm^3	Surface	1	Class B	76
1.50944	µm^3	Surface	1	Class B	77
3.03063	µm^3	Surface	1	Class B	78
0.0483911	µm^3	Surface	1	Class B	79
2.27093	µm^3	Surface	1	Class B	80
0.159857	µm^3	Surface	1	Class B	81
1.19198	µm^3	Surface	1	Class B	82
0.196789	µm^3	Surface	1	Class B	83
0.298714	µm^3	Surface	1	Class B	84
0.883999	µm^3	Surface	1	Class B	85
0.318949	µm^3	Surface	1	Class B	86
0.0191016	µm^3	Surface	1	Class B	87
0.0191017	µm^3	Surface	1	Class B	88
1.60649	µm^3	Surface	1	Class B	89
0.381878	µm^3	Surface	1	Class B	90
6.37041	µm^3	Surface	1	Class B	92
0.10762	µm^3	Surface	1	Class B	93
0.166849	µm^3	Surface	1	Class B	94
0.102848	µm^3	Surface	1	Class B	95
0.318947	µm^3	Surface	1	Class B	96
1.65756	µm^3	Surface	1	Class B	97
0.0191018	µm^3	Surface	1	Class B	98
0.736259	µm^3	Surface	1	Class B	99
0.403021	µm^3	Surface	1	Class B	100
0.376452	µm^3	Surface	1	Class B	101
0.391418	µm^3	Surface	1	Class B	102
1.14699	µm^3	Surface	1	Class B	103
0.226403	µm^3	Surface	1	Class B	104
0.0780055	µm^3	Surface	1	Class B	105
0.954498	µm^3	Surface	1	Class B	106
0.496056	µm^3	Surface	1	Class B	107
0.10762	µm^3	Surface	1	Class B	108
0.048391	µm^3	Surface	1	Class B	109
0.10762	µm^3	Surface	1	Class B	110
0.618547	µm^3	Surface	1	Class B	112
0.386321	µm^3	Surface	1	Class B	114
0.127691	µm^3	Surface	1	Class B	115
0.769744	µm^3	Surface	1	Class B	116
0.749674	µm^3	Surface	1	Class B	117
0.856197	µm^3	Surface	1	Class B	118
1.11417	µm^3	Surface	1	Class B	119
0.159857	µm^3	Surface	1	Class B	120
0.783973	µm^3	Surface	1	Class B	121
1.08132	µm^3	Surface	1	Class B	122
2.65873	µm^3	Surface	1	Class B	123
0.859743	µm^3	Surface	1	Class B	124
0.381387	µm^3	Surface	1	Class B	125
0.570746	µm^3	Surface	1	Class B	126
0.0780058	µm^3	Surface	1	Class B	127
0.0191017	µm^3	Surface	1	Class B	128
3.7465	µm^3	Surface	1	Class B	129
0.206991	µm^3	Surface	1	Class B	130
10.5508	µm^3	Surface	1	Class B	131
8.68493	µm^3	Surface	1	Class B	132
0.0780055	µm^3	Surface	1	Class B	133
0.167174	µm^3	Surface	1	Class A	134
37.9981	µm^3	Surface	1	Class B	135
0.0483909	µm^3	Surface	1	Class B	136
1.44048	µm^3	Surface	1	Class B	137
0.159856	µm^3	Surface	1	Class B	138
0.0191017	µm^3	Surface	1	Class A	139
1.02813	µm^3	Surface	1	Class B	140
8.97265	µm^3	Surface	1	Class B	141
0.157143	µm^3	Surface	1	Class A	142
0.10762	µm^3	Surface	1	Class A	143
10.037	µm^3	Surface	1	Class B	144
13.4202	µm^3	Surface	1	Class B	145
0.189362	µm^3	Surface	1	Class B	146
0.0483908	µm^3	Surface	1	Class A	147
0.888032	µm^3	Surface	1	Class B	148
2.80667	µm^3	Surface	1	Class B	149
0.10762	µm^3	Surface	1	Class B	150
0.378395	µm^3	Surface	1	Class B	151
3.82787	µm^3	Surface	1	Class B	152
0.157306	µm^3	Surface	1	Class A	153
0.0780055	µm^3	Surface	1	Class B	154
0.633351	µm^3	Surface	1	Class B	155
0.0776802	µm^3	Surface	1	Class A	156
1.25707	µm^3	Surface	1	Class B	157
2.09021	µm^3	Surface	1	Class B	158
0.724828	µm^3	Surface	1	Class B	159
1.31011	µm^3	Surface	1	Class B	160
0.748517	µm^3	Surface	1	Class B	161
0.0776802	µm^3	Surface	1	Class B	162
0.0483909	µm^3	Surface	1	Class B	163
0.0191016	µm^3	Surface	1	Class A	164
0.0780059	µm^3	Surface	1	Class B	165
6.87757	µm^3	Surface	1	Class B	166
4.3488	µm^3	Surface	1	Class B	167
4.82659	µm^3	Surface	1	Class B	168
0.10762	µm^3	Surface	1	Class A	169
8.37065	µm^3	Surface	1	Class B	170
2.83205	µm^3	Surface	1	Class B	171
0.930484	µm^3	Surface	1	Class A	172
0.10762	µm^3	Surface	1	Class A	173
0.0780057	µm^3	Surface	1	Class A	174
0.80914	µm^3	Surface	1	Class A	175
0.137235	µm^3	Surface	1	Class A	176
11.9953	µm^3	Surface	1	Class A	177
0.78034	µm^3	Surface	1	Class A	178
0.0191017	µm^3	Surface	1	Class A	179
0.135014	µm^3	Surface	1	Class A	180
0.048391	µm^3	Surface	1	Class A	181
0.107295	µm^3	Surface	1	Class A	182
1.20912	µm^3	Surface	1	Class A	183
0.0191017	µm^3	Surface	1	Class A	184
0.211926	µm^3	Surface	1	Class A	185
1.4743	µm^3	Surface	1	Class A	186
1.49489	µm^3	Surface	1	Class A	187
2.45192	µm^3	Surface	1	Class A	188
0.318131	µm^3	Surface	1	Class A	189
1.13804	µm^3	Surface	1	Class A	190
0.184699	µm^3	Surface	1	Class A	191
0.634504	µm^3	Surface	1	Class A	192
0.0780056	µm^3	Surface	1	Class A	193
0.0780054	µm^3	Surface	1	Class A	194
0.211275	µm^3	Surface	1	Class A	195
1.28224	µm^3	Surface	1	Class A	196
1.04745	µm^3	Surface	1	Class A	197
0.0191018	µm^3	Surface	1	Class A	198
9.86438	µm^3	Surface	1	Class A	199
0.10762	µm^3	Surface	1	Class A	200
2.37409	µm^3	Surface	1	Class A	201
0.10762	µm^3	Surface	1	Class A	202
0.10762	µm^3	Surface	1	Class A	203
0.0483908	µm^3	Surface	1	Class A	204
0.0483909	µm^3	Surface	1	Class A	205
0.284236	µm^3	Surface	1	Class A	206
0.0191017	µm^3	Surface	1	Class A	207
0.0191016	µm^3	Surface	1	Class A	208
0.13756	µm^3	Surface	1	Class A	209
0.0780056	µm^3	Surface	1	Class A	210
0.592052	µm^3	Surface	1	Class A	211
1.43569	µm^3	Surface	1	Class A	212
0.816543	µm^3	Surface	1	Class A	213
16.2109	µm^3	Surface	1	Class A	214
8.29837	µm^3	Surface	1	Class A	215
0.675208	µm^3	Surface	1	Class A	216
0.166849	µm^3	Surface	1	Class A	217
0.189471	µm^3	Surface	1	Class A	218
0.0780056	µm^3	Surface	1	Class A	219
0.0191017	µm^3	Surface	1	Class A	220
0.181823	µm^3	Surface	1	Class A	221
0.0191017	µm^3	Surface	1	Class A	222
0.10762	µm^3	Surface	1	Class A	223
0.0191017	µm^3	Surface	1	Class A	224
0.734474	µm^3	Surface	1	Class A	225
0.303809	µm^3	Surface	1	Class A	226
0.368634	µm^3	Surface	1	Class A	227
