# Supplementary material for: Programmable artificial RNA condensates in mammalian cells
Source: Nat Nanotechnol. 2026 Apr 29;21(6):821–30. doi: 10.1038/s41565-026-02164-7 (PMC13293865; doi:10.1038/s41565-026-02164-7)
Supplement: Supplementary file 6 — Condensate volume and number quantification, as well as Pearson coefficients, shown in Fig. 4. [file 41565_2026_2164_MOESM6_ESM.zip › Source Data Fig. 4/Condensate volume and number (Figure 4)/Condensate volume/15nt 3A Mango/inside/20250523_JAMango_400nMTO1B_20-20-50_sample3_2_1_5 cells_inside.xls]

## Sheet: Detailed
Detailed
Volume	Unit	Category	Time	Set 1	ID
0.0112186	µm^3	Surface	1	Class E	0
0.0190506	µm^3	Surface	1	Class E	1
1.05038	µm^3	Surface	1	Class E	3
1.25569	µm^3	Surface	1	Class E	5
0.397334	µm^3	Surface	1	Class A	6
0.0239961	µm^3	Surface	1	Class A	7
0.986689	µm^3	Surface	1	Class E	8
0.0379919	µm^3	Surface	1	Class A	9
0.566081	µm^3	Surface	1	Class A	10
0.729103	µm^3	Surface	1	Class E	11
0.915983	µm^3	Surface	1	Class A	12
0.277404	µm^3	Surface	1	Class A	14
0.159115	µm^3	Surface	1	Class A	15
0.0269299	µm^3	Surface	1	Class E	16
1.04272	µm^3	Surface	1	Class E	17
0.596925	µm^3	Surface	1	Class E	18
0.571901	µm^3	Surface	1	Class E	21
0.391864	µm^3	Surface	1	Class E	22
0.0419544	µm^3	Surface	1	Class E	23
0.395478	µm^3	Surface	1	Class E	24
0.498277	µm^3	Surface	1	Class E	25
0.132543	µm^3	Surface	1	Class A	26
0.362726	µm^3	Surface	1	Class E	27
0.194196	µm^3	Surface	1	Class E	29
1.04635	µm^3	Surface	1	Class E	30
0.168237	µm^3	Surface	1	Class E	32
0.0424165	µm^3	Surface	1	Class E	33
0.394505	µm^3	Surface	1	Class E	34
0.324941	µm^3	Surface	1	Class E	35
0.165991	µm^3	Surface	1	Class E	37
0.3988	µm^3	Surface	1	Class E	39
0.0454572	µm^3	Surface	1	Class E	40
0.0190506	µm^3	Surface	1	Class E	41
0.432769	µm^3	Surface	1	Class E	42
0.907133	µm^3	Surface	1	Class E	43
0.29154	µm^3	Surface	1	Class E	45
0.294851	µm^3	Surface	1	Class E	46
0.0809491	µm^3	Surface	1	Class E	47
0.185605	µm^3	Surface	1	Class E	48
0.44714	µm^3	Surface	1	Class E	49
0.290466	µm^3	Surface	1	Class E	50
0.287317	µm^3	Surface	1	Class E	51
0.621807	µm^3	Surface	1	Class E	52
0.923103	µm^3	Surface	1	Class E	53
0.0225998	µm^3	Surface	1	Class E	54
0.216436	µm^3	Surface	1	Class E	55
0.0154778	µm^3	Surface	1	Class E	56
0.0112185	µm^3	Surface	1	Class E	57
0.433408	µm^3	Surface	1	Class E	58
0.275474	µm^3	Surface	1	Class E	59
0.713533	µm^3	Surface	1	Class E	61
0.830391	µm^3	Surface	1	Class E	62
0.789546	µm^3	Surface	1	Class E	63
0.490658	µm^3	Surface	1	Class E	64
0.910077	µm^3	Surface	1	Class E	65
0.52291	µm^3	Surface	1	Class E	66
2.07799	µm^3	Surface	1	Class E	67
0.138636	µm^3	Surface	1	Class E	68
0.521372	µm^3	Surface	1	Class E	69
0.263833	µm^3	Surface	1	Class E	70
0.826536	µm^3	Surface	1	Class E	71
0.0112186	µm^3	Surface	1	Class E	72
0.432071	µm^3	Surface	1	Class E	73
0.72066	µm^3	Surface	1	Class E	76
0.697631	µm^3	Surface	1	Class E	77
0.0646343	µm^3	Surface	1	Class E	78
0.142895	µm^3	Surface	1	Class E	79
0.362728	µm^3	Surface	1	Class E	80
0.0776014	µm^3	Surface	1	Class E	81
0.196691	µm^3	Surface	1	Class E	82
0.050591	µm^3	Surface	1	Class E	83
0.492483	µm^3	Surface	1	Class E	84
0.0931343	µm^3	Surface	1	Class E	85
0.494267	µm^3	Surface	1	Class E	86
0.0975354	µm^3	Surface	1	Class E	87
0.146564	µm^3	Surface	1	Class E	88
0.153827	µm^3	Surface	1	Class E	89
0.0190506	µm^3	Surface	1	Class E	90
0.0617472	µm^3	Surface	1	Class E	91
0.588903	µm^3	Surface	1	Class E	92
0.243919	µm^3	Surface	1	Class E	93
0.555437	µm^3	Surface	1	Class E	94
0.370192	µm^3	Surface	1	Class E	95
0.797247	µm^3	Surface	1	Class E	97
0.178045	µm^3	Surface	1	Class E	99
0.040192	µm^3	Surface	1	Class E	100
0.0382873	µm^3	Surface	1	Class E	101
0.0190505	µm^3	Surface	1	Class E	102
0.159258	µm^3	Surface	1	Class E	103
0.0112186	µm^3	Surface	1	Class E	104
0.245363	µm^3	Surface	1	Class E	105
0.0736613	µm^3	Surface	1	Class E	106
0.0570738	µm^3	Surface	1	Class E	107
0.139003	µm^3	Surface	1	Class E	108
0.100375	µm^3	Surface	1	Class E	109
0.455354	µm^3	Surface	1	Class A	111
0.466757	µm^3	Surface	1	Class A	112
0.322858	µm^3	Surface	1	Class A	113
0.038382	µm^3	Surface	1	Class E	114
0.142553	µm^3	Surface	1	Class A	115
0.150869	µm^3	Surface	1	Class A	117
0.615937	µm^3	Surface	1	Class E	118
0.192893	µm^3	Surface	1	Class E	119
1.37152	µm^3	Surface	1	Class A	120
0.0523302	µm^3	Surface	1	Class E	121
0.348128	µm^3	Surface	1	Class A	122
0.686581	µm^3	Surface	1	Class E	123
0.29534	µm^3	Surface	1	Class A	124
0.0499284	µm^3	Surface	1	Class A	125
0.565555	µm^3	Surface	1	Class E	126
0.0945064	µm^3	Surface	1	Class A	127
0.594962	µm^3	Surface	1	Class E	128
0.16897	µm^3	Surface	1	Class E	129
0.10545	µm^3	Surface	1	Class E	130
0.507698	µm^3	Surface	1	Class A	132
0.0755782	µm^3	Surface	1	Class E	133
1.02004	µm^3	Surface	1	Class E	134
0.247197	µm^3	Surface	1	Class E	137
0.584601	µm^3	Surface	1	Class A	138
0.0350814	µm^3	Surface	1	Class A	139
0.0463088	µm^3	Surface	1	Class A	140
0.490778	µm^3	Surface	1	Class A	142
0.853104	µm^3	Surface	1	Class A	143
0.74142	µm^3	Surface	1	Class E	144
0.0448415	µm^3	Surface	1	Class A	147
0.749219	µm^3	Surface	1	Class E	148
0.650356	µm^3	Surface	1	Class A	149
0.420254	µm^3	Surface	1	Class A	150
0.31965	µm^3	Surface	1	Class A	151
0.899248	µm^3	Surface	1	Class A	152
2.79735	µm^3	Surface	1	Class A	155
1.53987	µm^3	Surface	1	Class A	156
0.62861	µm^3	Surface	1	Class A	157
0.419887	µm^3	Surface	1	Class A	158
0.646805	µm^3	Surface	1	Class A	159
0.284783	µm^3	Surface	1	Class A	160
2.12696	µm^3	Surface	1	Class A	162
0.735335	µm^3	Surface	1	Class A	163
0.979336	µm^3	Surface	1	Class A	164
0.0793392	µm^3	Surface	1	Class A	165
0.0190273	µm^3	Surface	1	Class A	166
1.26902	µm^3	Surface	1	Class A	168
0.321981	µm^3	Surface	1	Class A	169
0.415885	µm^3	Surface	1	Class A	170
0.0535486	µm^3	Surface	1	Class A	171
0.867525	µm^3	Surface	1	Class A	174
0.368372	µm^3	Surface	1	Class A	176
0.217135	µm^3	Surface	1	Class C	177
0.192207	µm^3	Surface	1	Class C	178
0.427931	µm^3	Surface	1	Class A	179
0.677294	µm^3	Surface	1	Class A	180
0.034442	µm^3	Surface	1	Class A	182
0.667757	µm^3	Surface	1	Class A	183
0.168971	µm^3	Surface	1	Class C	184
0.014768	µm^3	Surface	1	Class C	185
0.682762	µm^3	Surface	1	Class A	186
0.0682074	µm^3	Surface	1	Class A	187
0.0650009	µm^3	Surface	1	Class C	188
0.717282	µm^3	Surface	1	Class C	189
1.4061	µm^3	Surface	1	Class A	190
0.0791153	µm^3	Surface	1	Class C	191
0.181713	µm^3	Surface	1	Class C	192
0.121635	µm^3	Surface	1	Class C	193
0.89027	µm^3	Surface	1	Class A	194
0.498089	µm^3	Surface	1	Class C	196
0.594454	µm^3	Surface	1	Class A	197
0.250108	µm^3	Surface	1	Class C	198
0.0531819	µm^3	Surface	1	Class A	199
0.0183409	µm^3	Surface	1	Class C	200
0.62585	µm^3	Surface	1	Class A	201
0.0226	µm^3	Surface	1	Class C	202
2.03922	µm^3	Surface	1	Class A	203
0.766137	µm^3	Surface	1	Class C	204
0.026563	µm^3	Surface	1	Class C	205
0.280927	µm^3	Surface	1	Class C	206
0.794331	µm^3	Surface	1	Class A	207
0.464893	µm^3	Surface	1	Class A	208
2.31381	µm^3	Surface	1	Class A	211
0.250037	µm^3	Surface	1	Class C	214
0.428497	µm^3	Surface	1	Class A	215
0.0643147	µm^3	Surface	1	Class C	217
0.015431	µm^3	Surface	1	Class A	218
0.577877	µm^3	Surface	1	Class A	219
0.967393	µm^3	Surface	1	Class C	220
2.67049	µm^3	Surface	1	Class A	221
0.487936	µm^3	Surface	1	Class C	222
0.183819	µm^3	Surface	1	Class C	223
0.508463	µm^3	Surface	1	Class C	224
1.23071	µm^3	Surface	1	Class A	225
0.621879	µm^3	Surface	1	Class C	226
0.883515	µm^3	Surface	1	Class A	227
0.338486	µm^3	Surface	1	Class C	230
0.884368	µm^3	Surface	1	Class A	231
0.0880948	µm^3	Surface	1	Class A	233
1.91901	µm^3	Surface	1	Class A	234
0.0219138	µm^3	Surface	1	Class D	235
0.319142	µm^3	Surface	1	Class C	236
0.64219	µm^3	Surface	1	Class A	237
0.0265395	µm^3	Surface	1	Class D	238
0.0265631	µm^3	Surface	1	Class D	239
0.424048	µm^3	Surface	1	Class C	240
0.179228	µm^3	Surface	1	Class A	241
0.377127	µm^3	Surface	1	Class C	242
0.348269	µm^3	Surface	1	Class D	243
0.618444	µm^3	Surface	1	Class C	244
0.720586	µm^3	Surface	1	Class C	245
0.300912	µm^3	Surface	1	Class D	247
0.678383	µm^3	Surface	1	Class C	250
0.53597	µm^3	Surface	1	Class C	251
0.136164	µm^3	Surface	1	Class D	252
0.504122	µm^3	Surface	1	Class C	253
0.104363	µm^3	Surface	1	Class C	254
0.828236	µm^3	Surface	1	Class A	255
0.119435	µm^3	Surface	1	Class A	256
0.121588	µm^3	Surface	1	Class C	257
0.0544602	µm^3	Surface	1	Class A	258
0.323639	µm^3	Surface	1	Class A	259
0.231888	µm^3	Surface	1	Class C	260
0.586847	µm^3	Surface	1	Class D	261
0.489852	µm^3	Surface	1	Class A	262
0.139004	µm^3	Surface	1	Class D	263
2.30048	µm^3	Surface	1	Class A	266
1.60027	µm^3	Surface	1	Class A	267
0.126628	µm^3	Surface	1	Class D	268
0.152727	µm^3	Surface	1	Class A	269
0.108325	µm^3	Surface	1	Class C	270
0.0740283	µm^3	Surface	1	Class A	271
0.0473376	µm^3	Surface	1	Class A	272
0.768075	µm^3	Surface	1	Class A	273
0.154123	µm^3	Surface	1	Class C	274
0.175892	µm^3	Surface	1	Class C	275
0.164522	µm^3	Surface	1	Class C	276
0.0183644	µm^3	Surface	1	Class C	277
0.0305029	µm^3	Surface	1	Class C	278
1.49919	µm^3	Surface	1	Class A	279
0.501447	µm^3	Surface	1	Class C	280
1.1594	µm^3	Surface	1	Class C	281
0.442396	µm^3	Surface	1	Class D	282
0.351916	µm^3	Surface	1	Class D	283
0.0365722	µm^3	Surface	1	Class C	284
0.135679	µm^3	Surface	1	Class C	286
0.0268593	µm^3	Surface	1	Class D	287
0.350104	µm^3	Surface	1	Class A	288
0.0112186	µm^3	Surface	1	Class C	289
0.16755	µm^3	Surface	1	Class D	290
0.0663732	µm^3	Surface	1	Class D	291
0.0111718	µm^3	Surface	1	Class C	292
0.0837411	µm^3	Surface	1	Class D	293
0.608795	µm^3	Surface	1	Class A	294
0.550487	µm^3	Surface	1	Class C	295
0.0229669	µm^3	Surface	1	Class C	296
0.221442	µm^3	Surface	1	Class D	297
0.403876	µm^3	Surface	1	Class A	298
0.02551	µm^3	Surface	1	Class C	300
0.265122	µm^3	Surface	1	Class C	301
0.439806	µm^3	Surface	1	Class D	302
0.726219	µm^3	Surface	1	Class C	303
0.436697	µm^3	Surface	1	Class C	304
2.14842	µm^3	Surface	1	Class C	305
0.482532	µm^3	Surface	1	Class D	306
1.67055	µm^3	Surface	1	Class A	307
0.0893728	µm^3	Surface	1	Class C	308
1.1945	µm^3	Surface	1	Class A	309
0.52252	µm^3	Surface	1	Class A	310
0.508096	µm^3	Surface	1	Class C	311
0.163197	µm^3	Surface	1	Class C	313
0.686941	µm^3	Surface	1	Class D	314
0.0340755	µm^3	Surface	1	Class C	315
0.0401924	µm^3	Surface	1	Class D	316
0.552416	µm^3	Surface	1	Class C	317
0.251729	µm^3	Surface	1	Class C	318
0.227262	µm^3	Surface	1	Class C	319
0.117258	µm^3	Surface	1	Class C	320
0.0229903	µm^3	Surface	1	Class C	321
0.640322	µm^3	Surface	1	Class A	322
0.305266	µm^3	Surface	1	Class D	323
0.178708	µm^3	Surface	1	Class D	325
0.467683	µm^3	Surface	1	Class D	326
0.773638	µm^3	Surface	1	Class D	327
0.41333	µm^3	Surface	1	Class D	328
0.56141	µm^3	Surface	1	Class D	329
1.472	µm^3	Surface	1	Class D	331
0.0305026	µm^3	Surface	1	Class C	332
0.0112186	µm^3	Surface	1	Class C	334
0.772357	µm^3	Surface	1	Class C	335
0.30273	µm^3	Surface	1	Class D	336
0.457365	µm^3	Surface	1	Class C	337
0.208522	µm^3	Surface	1	Class D	338
0.768629	µm^3	Surface	1	Class C	340
0.014768	µm^3	Surface	1	Class C	341
0.0589556	µm^3	Surface	1	Class B	342
0.896971	µm^3	Surface	1	Class C	343
0.590804	µm^3	Surface	1	Class C	344
0.400422	µm^3	Surface	1	Class C	345
0.357759	µm^3	Surface	1	Class D	346
0.0538684	µm^3	Surface	1	Class D	347
0.321924	µm^3	Surface	1	Class C	349
0.349074	µm^3	Surface	1	Class C	350
0.0520107	µm^3	Surface	1	Class D	351
0.0631195	µm^3	Surface	1	Class B	352
0.510079	µm^3	Surface	1	Class C	354
0.104267	µm^3	Surface	1	Class C	355
0.879459	µm^3	Surface	1	Class D	356
0.526909	µm^3	Surface	1	Class C	357
0.181252	µm^3	Surface	1	Class D	359
0.305934	µm^3	Surface	1	Class B	360
0.0924015	µm^3	Surface	1	Class C	361
1.34392	µm^3	Surface	1	Class C	362
0.32785	µm^3	Surface	1	Class C	363
0.0548267	µm^3	Surface	1	Class B	364
0.194633	µm^3	Surface	1	Class D	365
0.286797	µm^3	Surface	1	Class B	366
0.0154778	µm^3	Surface	1	Class D	367
0.080026	µm^3	Surface	1	Class C	369
0.186434	µm^3	Surface	1	Class C	370
0.0758142	µm^3	Surface	1	Class B	371
0.286844	µm^3	Surface	1	Class D	372
0.66726	µm^3	Surface	1	Class C	373
0.207113	µm^3	Surface	1	Class C	375
0.0290829	µm^3	Surface	1	Class C	376
0.0112186	µm^3	Surface	1	Class D	377
0.361675	µm^3	Surface	1	Class C	378
0.64567	µm^3	Surface	1	Class D	379
0.354695	µm^3	Surface	1	Class B	380
0.317913	µm^3	Surface	1	Class B	383
0.372678	µm^3	Surface	1	Class C	384
0.325377	µm^3	Surface	1	Class B	385
0.115542	µm^3	Surface	1	Class B	386
0.632905	µm^3	Surface	1	Class D	387
0.353757	µm^3	Surface	1	Class C	389
0.505979	µm^3	Surface	1	Class D	390
0.796547	µm^3	Surface	1	Class C	391
0.663305	µm^3	Surface	1	Class D	392
0.3661	µm^3	Surface	1	Class D	393
0.189001	µm^3	Surface	1	Class C	394
1.11224	µm^3	Surface	1	Class C	396
0.0531114	µm^3	Surface	1	Class C	397
0.0254865	µm^3	Surface	1	Class B	398
0.389161	µm^3	Surface	1	Class C	399
0.317897	µm^3	Surface	1	Class D	400
0.02693	µm^3	Surface	1	Class D	401
0.0183409	µm^3	Surface	1	Class B	402
0.564473	µm^3	Surface	1	Class B	403
0.158843	µm^3	Surface	1	Class B	404
0.685873	µm^3	Surface	1	Class B	405
0.179641	µm^3	Surface	1	Class D	407
0.22073	µm^3	Surface	1	Class D	408
0.319746	µm^3	Surface	1	Class B	409
0.0423692	µm^3	Surface	1	Class D	410
0.0147915	µm^3	Surface	1	Class C	411
0.034762	µm^3	Surface	1	Class B	413
0.134188	µm^3	Surface	1	Class C	414
0.499166	µm^3	Surface	1	Class C	415
0.0872902	µm^3	Surface	1	Class B	416
0.0112186	µm^3	Surface	1	Class B	417
0.144339	µm^3	Surface	1	Class D	418
0.5156	µm^3	Surface	1	Class B	419
0.726086	µm^3	Surface	1	Class B	420
0.335105	µm^3	Surface	1	Class D	421
0.0261729	µm^3	Surface	1	Class D	422
0.0961751	µm^3	Surface	1	Class D	423
0.156181	µm^3	Surface	1	Class B	424
0.22511	µm^3	Surface	1	Class B	426
0.040559	µm^3	Surface	1	Class D	427
0.0624102	µm^3	Surface	1	Class D	428
0.446385	µm^3	Surface	1	Class B	429
0.300449	µm^3	Surface	1	Class C	430
1.81829	µm^3	Surface	1	Class D	431
0.150798	µm^3	Surface	1	Class B	432
0.347194	µm^3	Surface	1	Class B	433
0.227996	µm^3	Surface	1	Class D	434
0.16445	µm^3	Surface	1	Class C	435
0.256164	µm^3	Surface	1	Class D	436
0.0562934	µm^3	Surface	1	Class D	437
0.118334	µm^3	Surface	1	Class B	438
0.401913	µm^3	Surface	1	Class B	439
0.576244	µm^3	Surface	1	Class D	440
0.294676	µm^3	Surface	1	Class B	441
0.514946	µm^3	Surface	1	Class C	442
0.476814	µm^3	Surface	1	Class B	443
0.529027	µm^3	Surface	1	Class D	444
0.974458	µm^3	Surface	1	Class D	445
0.151698	µm^3	Surface	1	Class B	446
0.117921	µm^3	Surface	1	Class D	447
0.0854796	µm^3	Surface	1	Class B	448
0.626505	µm^3	Surface	1	Class D	449
1.41024	µm^3	Surface	1	Class D	450
0.111412	µm^3	Surface	1	Class D	451
0.0376483	µm^3	Surface	1	Class B	452
0.487593	µm^3	Surface	1	Class B	453
0.657085	µm^3	Surface	1	Class B	454
0.242536	µm^3	Surface	1	Class B	457
0.0279357	µm^3	Surface	1	Class B	458
0.24411	µm^3	Surface	1	Class D	459
0.567073	µm^3	Surface	1	Class B	460
0.257324	µm^3	Surface	1	Class D	461
0.159872	µm^3	Surface	1	Class D	462
0.410252	µm^3	Surface	1	Class B	463
0.0448415	µm^3	Surface	1	Class B	465
0.156324	µm^3	Surface	1	Class D	466
0.0405355	µm^3	Surface	1	Class B	467
0.687244	µm^3	Surface	1	Class D	468
0.554808	µm^3	Surface	1	Class B	469
0.014768	µm^3	Surface	1	Class D	470
0.612285	µm^3	Surface	1	Class D	472
0.077873	µm^3	Surface	1	Class B	473
0.718759	µm^3	Surface	1	Class D	474
0.0112186	µm^3	Surface	1	Class B	475
0.0692132	µm^3	Surface	1	Class D	476
0.0991336	µm^3	Surface	1	Class B	477
0.468958	µm^3	Surface	1	Class B	478
0.432342	µm^3	Surface	1	Class B	479
0.0643627	µm^3	Surface	1	Class B	480
0.531666	µm^3	Surface	1	Class B	481
0.145143	µm^3	Surface	1	Class B	482
0.019737	µm^3	Surface	1	Class B	483
0.223594	µm^3	Surface	1	Class B	484
0.159896	µm^3	Surface	1	Class B	485
0.0814931	µm^3	Surface	1	Class D	487
0.0512773	µm^3	Surface	1	Class B	488
1.58364	µm^3	Surface	1	Class B	489
0.0283019	µm^3	Surface	1	Class B	490
0.528884	µm^3	Surface	1	Class B	491
0.112833	µm^3	Surface	1	Class D	492
0.0409017	µm^3	Surface	1	Class B	493
0.288274	µm^3	Surface	1	Class B	494
0.345822	µm^3	Surface	1	Class B	495
0.882534	µm^3	Surface	1	Class B	496
0.156324	µm^3	Surface	1	Class B	497
0.398469	µm^3	Surface	1	Class D	502
0.943178	µm^3	Surface	1	Class D	503
0.10926	µm^3	Surface	1	Class B	504
0.0415882	µm^3	Surface	1	Class B	505
0.142161	µm^3	Surface	1	Class B	507
0.886549	µm^3	Surface	1	Class D	508
0.158571	µm^3	Surface	1	Class B	509
0.293161	µm^3	Surface	1	Class B	510
0.284916	µm^3	Surface	1	Class B	511
0.670138	µm^3	Surface	1	Class D	512
0.505328	µm^3	Surface	1	Class B	515
0.166427	µm^3	Surface	1	Class B	517
0.490872	µm^3	Surface	1	Class D	518
0.245363	µm^3	Surface	1	Class B	519
0.562887	µm^3	Surface	1	Class B	520
0.420795	µm^3	Surface	1	Class D	521
0.102162	µm^3	Surface	1	Class D	522
0.233165	µm^3	Surface	1	Class D	523
0.023357	µm^3	Surface	1	Class B	524
0.326668	µm^3	Surface	1	Class D	525
0.0452081	µm^3	Surface	1	Class B	526
0.129905	µm^3	Surface	1	Class B	528
0.166652	µm^3	Surface	1	Class D	530
0.280004	µm^3	Surface	1	Class B	531
0.0756489	µm^3	Surface	1	Class D	532
0.103214	µm^3	Surface	1	Class B	533
0.128686	µm^3	Surface	1	Class D	535
0.826611	µm^3	Surface	1	Class D	536
0.5916	µm^3	Surface	1	Class B	537
0.740094	µm^3	Surface	1	Class B	538
0.144824	µm^3	Surface	1	Class B	539
0.026563	µm^3	Surface	1	Class B	540
0.473312	µm^3	Surface	1	Class B	542
1.49117	µm^3	Surface	1	Class B	543
0.359984	µm^3	Surface	1	Class B	544
0.481701	µm^3	Surface	1	Class B	545
0.237328	µm^3	Surface	1	Class D	546
0.0707741	µm^3	Surface	1	Class D	548
0.926828	µm^3	Surface	1	Class B	549
0.17594	µm^3	Surface	1	Class B	552
0.0787012	µm^3	Surface	1	Class B	553
0.0229903	µm^3	Surface	1	Class B	554
0.457494	µm^3	Surface	1	Class B	555
0.229463	µm^3	Surface	1	Class B	556
0.0879526	µm^3	Surface	1	Class B	557
0.234456	µm^3	Surface	1	Class B	558
0.773022	µm^3	Surface	1	Class B	559
0.188444	µm^3	Surface	1	Class B	560
0.363804	µm^3	Surface	1	Class B	561
0.63015	µm^3	Surface	1	Class B	562
1.36854	µm^3	Surface	1	Class B	563
0.589137	µm^3	Surface	1	Class B	564
0.0747616	µm^3	Surface	1	Class B	565
0.502109	µm^3	Surface	1	Class B	566
0.272539	µm^3	Surface	1	Class B	567
0.429741	µm^3	Surface	1	Class B	568
0.149626	µm^3	Surface	1	Class B	569
2.7716	µm^3	Surface	1	Class B	570
0.0112186	µm^3	Surface	1	Class B	571
0.534043	µm^3	Surface	1	Class B	572
0.301965	µm^3	Surface	1	Class B	573
0.0545546	µm^3	Surface	1	Class B	574
0.627884	µm^3	Surface	1	Class B	575
0.523987	µm^3	Surface	1	Class B	576
0.461184	µm^3	Surface	1	Class B	577
0.167965	µm^3	Surface	1	Class B	578
0.014768	µm^3	Surface	1	Class B	579
0.0380153	µm^3	Surface	1	Class B	580
0.153129	µm^3	Surface	1	Class B	581
0.348518	µm^3	Surface	1	Class B	582
0.070041	µm^3	Surface	1	Class B	583
0.908557	µm^3	Surface	1	Class B	584
0.674191	µm^3	Surface	1	Class B	585
