# Supplementary material for: Programmable artificial RNA condensates in mammalian cells
Source: Nat Nanotechnol. 2026 Apr 29;21(6):821–30. doi: 10.1038/s41565-026-02164-7 (PMC13293865; doi:10.1038/s41565-026-02164-7)
Supplement: Supplementary file 6 — Condensate volume and number quantification, as well as Pearson coefficients, shown in Fig. 4. [file 41565_2026_2164_MOESM6_ESM.zip › Source Data Fig. 4/Condensate volume and number (Figure 4)/Condensate volume/15nt 3A Mango/inside/20250523_JAMango_400nMTO1B_20-20-50_sample3_1_5_inside.xls]

## Sheet: Detailed
Detailed
Volume	Unit	Category	Time	Inside	ID
0.204712	µm^3	Surface	1	Class A	0
0.129515	µm^3	Surface	1	Class A	1
0.36209	µm^3	Surface	1	Class A	2
0.0305026	µm^3	Surface	1	Class A	3
0.124427	µm^3	Surface	1	Class A	4
0.208747	µm^3	Surface	1	Class A	5
0.132815	µm^3	Surface	1	Class A	6
0.536801	µm^3	Surface	1	Class A	7
0.240667	µm^3	Surface	1	Class A	8
0.364562	µm^3	Surface	1	Class A	9
0.436568	µm^3	Surface	1	Class A	10
0.0614281	µm^3	Surface	1	Class A	11
0.17795	µm^3	Surface	1	Class A	12
0.165494	µm^3	Surface	1	Class A	13
0.285234	µm^3	Surface	1	Class A	14
0.179098	µm^3	Surface	1	Class A	15
0.0862614	µm^3	Surface	1	Class A	16
0.0368202	µm^3	Surface	1	Class A	17
0.274787	µm^3	Surface	1	Class A	18
0.0190505	µm^3	Surface	1	Class A	19
0.264933	µm^3	Surface	1	Class A	20
0.112609	µm^3	Surface	1	Class A	21
0.139275	µm^3	Surface	1	Class A	22
0.132544	µm^3	Surface	1	Class A	23
0.037968	µm^3	Surface	1	Class A	24
0.63273	µm^3	Surface	1	Class A	25
0.156595	µm^3	Surface	1	Class A	26
0.338534	µm^3	Surface	1	Class A	27
0.664555	µm^3	Surface	1	Class A	28
0.209799	µm^3	Surface	1	Class A	29
0.0646342	µm^3	Surface	1	Class A	30
1.11235	µm^3	Surface	1	Class A	31
220.607	µm^3	Surface	1	Class A	32
0.0747617	µm^3	Surface	1	Class A	33
0.278775	µm^3	Surface	1	Class A	34
0.641851	µm^3	Surface	1	Class A	35
0.88978	µm^3	Surface	1	Class A	36
0.0190506	µm^3	Surface	1	Class A	37
0.377904	µm^3	Surface	1	Class A	38
0.345703	µm^3	Surface	1	Class A	39
0.455339	µm^3	Surface	1	Class A	40
0.313048	µm^3	Surface	1	Class A	41
0.277332	µm^3	Surface	1	Class A	42
0.41515	µm^3	Surface	1	Class A	43
0.425835	µm^3	Surface	1	Class A	44
0.293751	µm^3	Surface	1	Class A	45
0.298344	µm^3	Surface	1	Class A	46
1.09961	µm^3	Surface	1	Class A	47
1.03897	µm^3	Surface	1	Class A	48
0.692774	µm^3	Surface	1	Class A	49
0.417638	µm^3	Surface	1	Class A	50
0.195222	µm^3	Surface	1	Class A	51
0.0740592	µm^3	Surface	1	Class A	52
0.687001	µm^3	Surface	1	Class A	53
0.078701	µm^3	Surface	1	Class A	54
0.753089	µm^3	Surface	1	Class A	55
1.20151	µm^3	Surface	1	Class A	56
1.00518	µm^3	Surface	1	Class A	57
0.394115	µm^3	Surface	1	Class A	58
0.948709	µm^3	Surface	1	Class A	59
22.9606	µm^3	Surface	1	Class A	60
2.90016	µm^3	Surface	1	Class A	61
0.363508	µm^3	Surface	1	Class A	62
1.01146	µm^3	Surface	1	Class A	63
