# Supplementary material for: Programmable artificial RNA condensates in mammalian cells
Source: Nat Nanotechnol. 2026 Apr 29;21(6):821–30. doi: 10.1038/s41565-026-02164-7 (PMC13293865; doi:10.1038/s41565-026-02164-7)
Supplement: Supplementary file 6 — Condensate volume and number quantification, as well as Pearson coefficients, shown in Fig. 4. [file 41565_2026_2164_MOESM6_ESM.zip › Source Data Fig. 4/Condensate volume and number (Figure 4)/Condensate volume/15nt 3C Mango/inside/20240606_050715ntCMG_400nMTO1B_20-20-80_Sample1_2_2_inside.xls]

## Sheet: Detailed
Detailed
Volume	Unit	Category	Time	Set 1	ID
0.984936	µm^3	Surface	1	Class E	0
0.10762	µm^3	Surface	1	Class E	1
0.994642	µm^3	Surface	1	Class E	2
0.719563	µm^3	Surface	1	Class E	3
1.87231	µm^3	Surface	1	Class E	4
1.06999	µm^3	Surface	1	Class E	5
3.07592	µm^3	Surface	1	Class E	6
1.41172	µm^3	Surface	1	Class E	7
2.20332	µm^3	Surface	1	Class E	8
1.01233	µm^3	Surface	1	Class E	9
2.4271	µm^3	Surface	1	Class E	10
2.1451	µm^3	Surface	1	Class E	11
2.90167	µm^3	Surface	1	Class E	12
1.81209	µm^3	Surface	1	Class E	13
0.461015	µm^3	Surface	1	Class E	14
1.20407	µm^3	Surface	1	Class E	15
1.34624	µm^3	Surface	1	Class E	16
0.513742	µm^3	Surface	1	Class E	17
0.466275	µm^3	Surface	1	Class E	18
0.801408	µm^3	Surface	1	Class E	19
0.256345	µm^3	Surface	1	Class E	20
0.13756	µm^3	Surface	1	Class E	21
4.75537	µm^3	Surface	1	Class E	22
1.18089	µm^3	Surface	1	Class E	23
0.561208	µm^3	Surface	1	Class E	24
1.98508	µm^3	Surface	1	Class E	25
1.27992	µm^3	Surface	1	Class E	26
1.36507	µm^3	Surface	1	Class E	27
0.0483907	µm^3	Surface	1	Class E	28
1.97809	µm^3	Surface	1	Class E	29
1.19142	µm^3	Surface	1	Class E	30
1.91344	µm^3	Surface	1	Class D	31
1.38893	µm^3	Surface	1	Class D	32
8.83883	µm^3	Surface	1	Class D	33
4.34652	µm^3	Surface	1	Class D	34
0.481576	µm^3	Surface	1	Class D	35
2.00326	µm^3	Surface	1	Class D	36
0.0483909	µm^3	Surface	1	Class D	37
0.724663	µm^3	Surface	1	Class D	38
7.95661	µm^3	Surface	1	Class D	39
0.536364	µm^3	Surface	1	Class D	40
3.71288	µm^3	Surface	1	Class D	41
3.01554	µm^3	Surface	1	Class D	42
4.79412	µm^3	Surface	1	Class D	43
0.285959	µm^3	Surface	1	Class B	44
0.614431	µm^3	Surface	1	Class B	45
0.315573	µm^3	Surface	1	Class B	46
0.379165	µm^3	Surface	1	Class B	47
5.18526	µm^3	Surface	1	Class C	48
0.0191015	µm^3	Surface	1	Class C	49
0.524273	µm^3	Surface	1	Class B	50
1.46954	µm^3	Surface	1	Class C	51
1.65423	µm^3	Surface	1	Class B	52
0.466603	µm^3	Surface	1	Class B	53
0.0780056	µm^3	Surface	1	Class B	54
0.65103	µm^3	Surface	1	Class B	55
0.0483908	µm^3	Surface	1	Class C	56
1.409	µm^3	Surface	1	Class C	57
0.0483909	µm^3	Surface	1	Class B	58
6.03605	µm^3	Surface	1	Class C	59
0.0191017	µm^3	Surface	1	Class B	60
1.68977	µm^3	Surface	1	Class B	61
5.3117	µm^3	Surface	1	Class C	62
0.16685	µm^3	Surface	1	Class B	63
5.83837	µm^3	Surface	1	Class C	64
0.0191016	µm^3	Surface	1	Class C	65
4.08875	µm^3	Surface	1	Class C	66
0.10762	µm^3	Surface	1	Class B	67
0.331201	µm^3	Surface	1	Class B	68
0.782892	µm^3	Surface	1	Class B	69
1.97776	µm^3	Surface	1	Class C	70
3.13358	µm^3	Surface	1	Class C	71
0.556764	µm^3	Surface	1	Class B	72
0.9846	µm^3	Surface	1	Class B	73
4.35068	µm^3	Surface	1	Class C	74
1.75648	µm^3	Surface	1	Class A	75
1.04227	µm^3	Surface	1	Class A	76
0.874372	µm^3	Surface	1	Class A	77
1.91466	µm^3	Surface	1	Class A	78
1.56679	µm^3	Surface	1	Class A	79
0.10762	µm^3	Surface	1	Class A	80
1.65274	µm^3	Surface	1	Class A	81
2.37593	µm^3	Surface	1	Class A	82
0.706475	µm^3	Surface	1	Class A	83
0.0191017	µm^3	Surface	1	Class A	84
1.05413	µm^3	Surface	1	Class A	85
0.778456	µm^3	Surface	1	Class A	86
0.828801	µm^3	Surface	1	Class A	87
2.3951	µm^3	Surface	1	Class A	88
1.43327	µm^3	Surface	1	Class A	89
1.41287	µm^3	Surface	1	Class A	90
0.0191017	µm^3	Surface	1	Class A	91
0.918724	µm^3	Surface	1	Class A	92
1.27836	µm^3	Surface	1	Class A	93
2.86656	µm^3	Surface	1	Class A	94
1.21858	µm^3	Surface	1	Class A	95
