# Supplementary material for: Programmable artificial RNA condensates in mammalian cells
Source: Nat Nanotechnol. 2026 Apr 29;21(6):821–30. doi: 10.1038/s41565-026-02164-7 (PMC13293865; doi:10.1038/s41565-026-02164-7)
Supplement: Supplementary file 6 — Condensate volume and number quantification, as well as Pearson coefficients, shown in Fig. 4. [file 41565_2026_2164_MOESM6_ESM.zip › Source Data Fig. 4/Condensate volume and number (Figure 4)/Condensate volume/15nt 3C Mango/inside/20240606_050715ntCMG_400nMTO1B_20-20-80_Sample1_3_1_inside.xls]

## Sheet: Detailed
Detailed
Volume	Unit	Category	Time	Set 1	ID
0.802735	µm^3	Surface	1	Class E	0
2.14255	µm^3	Surface	1	Class E	1
0.704258	µm^3	Surface	1	Class E	2
0.137235	µm^3	Surface	1	Class E	3
0.10762	µm^3	Surface	1	Class E	4
2.35559	µm^3	Surface	1	Class E	5
0.821975	µm^3	Surface	1	Class E	6
0.776904	µm^3	Surface	1	Class E	7
0.0191019	µm^3	Surface	1	Class E	8
0.10762	µm^3	Surface	1	Class E	9
0.456404	µm^3	Surface	1	Class E	10
1.34024	µm^3	Surface	1	Class E	11
0.666336	µm^3	Surface	1	Class E	12
8.35522	µm^3	Surface	1	Class E	13
0.328986	µm^3	Surface	1	Class E	14
1.13736	µm^3	Surface	1	Class E	15
0.716181	µm^3	Surface	1	Class E	16
0.379003	µm^3	Surface	1	Class E	17
0.430139	µm^3	Surface	1	Class E	18
0.735598	µm^3	Surface	1	Class E	19
1.69133	µm^3	Surface	1	Class E	20
4.13341	µm^3	Surface	1	Class E	21
0.518515	µm^3	Surface	1	Class E	22
8.78092	µm^3	Surface	1	Class E	23
4.6721	µm^3	Surface	1	Class E	24
2.5722	µm^3	Surface	1	Class E	25
3.4094	µm^3	Surface	1	Class E	26
0.654243	µm^3	Surface	1	Class E	27
1.40422	µm^3	Surface	1	Class E	28
0.461841	µm^3	Surface	1	Class E	29
0.13756	µm^3	Surface	1	Class E	30
1.60158	µm^3	Surface	1	Class E	31
2.16638	µm^3	Surface	1	Class E	32
0.159856	µm^3	Surface	1	Class E	33
0.0483912	µm^3	Surface	1	Class E	34
0.261777	µm^3	Surface	1	Class E	35
0.504199	µm^3	Surface	1	Class E	36
2.10097	µm^3	Surface	1	Class E	37
1.95111	µm^3	Surface	1	Class E	38
1.01809	µm^3	Surface	1	Class E	39
1.29195	µm^3	Surface	1	Class E	40
0.661896	µm^3	Surface	1	Class E	41
0.820989	µm^3	Surface	1	Class E	42
3.32682	µm^3	Surface	1	Class E	43
7.97671	µm^3	Surface	1	Class E	44
5.47317	µm^3	Surface	1	Class E	45
0.137235	µm^3	Surface	1	Class E	46
0.0780054	µm^3	Surface	1	Class E	47
1.1729	µm^3	Surface	1	Class E	48
1.93766	µm^3	Surface	1	Class E	49
0.137235	µm^3	Surface	1	Class E	50
0.0483914	µm^3	Surface	1	Class E	51
0.0191016	µm^3	Surface	1	Class E	52
0.234385	µm^3	Surface	1	Class E	53
0.0780054	µm^3	Surface	1	Class E	54
0.0483906	µm^3	Surface	1	Class E	55
0.159856	µm^3	Surface	1	Class E	56
0.0780061	µm^3	Surface	1	Class E	57
1.36054	µm^3	Surface	1	Class E	58
0.314011	µm^3	Surface	1	Class E	59
0.412484	µm^3	Surface	1	Class E	60
0.296161	µm^3	Surface	1	Class E	61
0.132463	µm^3	Surface	1	Class E	62
0.928662	µm^3	Surface	1	Class E	63
0.553723	µm^3	Surface	1	Class E	64
0.826248	µm^3	Surface	1	Class E	65
0.40672	µm^3	Surface	1	Class E	66
0.759705	µm^3	Surface	1	Class E	67
3.24252	µm^3	Surface	1	Class E	68
1.07953	µm^3	Surface	1	Class E	69
1.05699	µm^3	Surface	1	Class E	70
0.132463	µm^3	Surface	1	Class E	71
0.0780059	µm^3	Surface	1	Class E	72
0.466117	µm^3	Surface	1	Class E	73
1.37928	µm^3	Surface	1	Class E	74
5.84763	µm^3	Surface	1	Class E	75
1.52498	µm^3	Surface	1	Class E	76
1.2991	µm^3	Surface	1	Class E	77
0.314014	µm^3	Surface	1	Class E	78
0.98782	µm^3	Surface	1	Class E	79
11.5616	µm^3	Surface	1	Class E	80
2.44905	µm^3	Surface	1	Class E	81
0.157143	µm^3	Surface	1	Class D	82
2.91902	µm^3	Surface	1	Class E	83
0.907531	µm^3	Surface	1	Class E	84
0.212093	µm^3	Surface	1	Class E	85
0.0780055	µm^3	Surface	1	Class D	86
2.18203	µm^3	Surface	1	Class D	87
3.10289	µm^3	Surface	1	Class D	88
0.19679	µm^3	Surface	1	Class D	89
0.940917	µm^3	Surface	1	Class D	90
0.486844	µm^3	Surface	1	Class D	91
0.461508	µm^3	Surface	1	Class D	92
7.56348	µm^3	Surface	1	Class D	93
9.62944	µm^3	Surface	1	Class D	94
0.496306	µm^3	Surface	1	Class D	95
1.24982	µm^3	Surface	1	Class D	96
2.35479	µm^3	Surface	1	Class D	97
3.21905	µm^3	Surface	1	Class C	98
0.261777	µm^3	Surface	1	Class C	99
0.0191016	µm^3	Surface	1	Class C	100
2.54144	µm^3	Surface	1	Class C	101
6.05876	µm^3	Surface	1	Class C	102
1.95515	µm^3	Surface	1	Class C	103
1.73969	µm^3	Surface	1	Class C	104
0.776567	µm^3	Surface	1	Class C	105
7.51336	µm^3	Surface	1	Class C	106
0.681802	µm^3	Surface	1	Class C	107
1.45573	µm^3	Surface	1	Class B	108
0.137234	µm^3	Surface	1	Class C	109
0.959428	µm^3	Surface	1	Class C	110
0.0191016	µm^3	Surface	1	Class C	111
2.9057	µm^3	Surface	1	Class B	112
0.137235	µm^3	Surface	1	Class B	113
1.90224	µm^3	Surface	1	Class C	114
0.379165	µm^3	Surface	1	Class B	115
1.87684	µm^3	Surface	1	Class C	116
0.810948	µm^3	Surface	1	Class B	117
0.0483909	µm^3	Surface	1	Class B	118
0.505758	µm^3	Surface	1	Class C	119
0.048391	µm^3	Surface	1	Class B	120
0.157142	µm^3	Surface	1	Class C	121
18.4492	µm^3	Surface	1	Class B	122
12.4702	µm^3	Surface	1	Class B	123
11.3269	µm^3	Surface	1	Class B	124
4.47752	µm^3	Surface	1	Class C	125
0.226404	µm^3	Surface	1	Class B	126
0.0191016	µm^3	Surface	1	Class B	127
2.74619	µm^3	Surface	1	Class C	128
0.38566	µm^3	Surface	1	Class B	129
9.92499	µm^3	Surface	1	Class B	130
0.0191016	µm^3	Surface	1	Class B	131
5.7021	µm^3	Surface	1	Class B	132
0.345188	µm^3	Surface	1	Class B	133
4.8858	µm^3	Surface	1	Class B	134
0.0191017	µm^3	Surface	1	Class B	135
0.699157	µm^3	Surface	1	Class B	136
2.54552	µm^3	Surface	1	Class B	137
0.16685	µm^3	Surface	1	Class B	138
4.2021	µm^3	Surface	1	Class B	139
0.355716	µm^3	Surface	1	Class B	140
1.05165	µm^3	Surface	1	Class B	141
0.464058	µm^3	Surface	1	Class B	142
0.216372	µm^3	Surface	1	Class B	143
0.255693	µm^3	Surface	1	Class B	144
0.284399	µm^3	Surface	1	Class B	145
0.0780056	µm^3	Surface	1	Class B	146
0.184699	µm^3	Surface	1	Class B	147
0.0483909	µm^3	Surface	1	Class B	148
0.383937	µm^3	Surface	1	Class B	149
20.3616	µm^3	Surface	1	Class B	150
1.78983	µm^3	Surface	1	Class B	151
8.59404	µm^3	Surface	1	Class B	152
1.06079	µm^3	Surface	1	Class B	153
2.81883	µm^3	Surface	1	Class A	154
6.89448	µm^3	Surface	1	Class B	155
0.048391	µm^3	Surface	1	Class A	156
9.30719	µm^3	Surface	1	Class B	157
0.0191017	µm^3	Surface	1	Class A	158
20.8051	µm^3	Surface	1	Class A	159
2.22875	µm^3	Surface	1	Class A	160
0.137235	µm^3	Surface	1	Class A	161
0.345839	µm^3	Surface	1	Class A	162
2.40908	µm^3	Surface	1	Class A	163
0.920945	µm^3	Surface	1	Class A	164
10.4941	µm^3	Surface	1	Class A	165
0.66789	µm^3	Surface	1	Class A	166
9.02389	µm^3	Surface	1	Class A	167
0.808493	µm^3	Surface	1	Class A	168
0.84665	µm^3	Surface	1	Class A	169
1.12988	µm^3	Surface	1	Class A	170
0.523446	µm^3	Surface	1	Class A	171
3.77733	µm^3	Surface	1	Class A	172
4.473	µm^3	Surface	1	Class A	173
0.902431	µm^3	Surface	1	Class A	174
2.54847	µm^3	Surface	1	Class A	175
0.670772	µm^3	Surface	1	Class A	179
0.0191017	µm^3	Surface	1	Class A	181
3.38408	µm^3	Surface	1	Class A	182
33.7987	µm^3	Surface	1	Class A	183
