# Supplementary material for: Programmable artificial RNA condensates in mammalian cells
Source: Nat Nanotechnol. 2026 Apr 29;21(6):821–30. doi: 10.1038/s41565-026-02164-7 (PMC13293865; doi:10.1038/s41565-026-02164-7)
Supplement: Supplementary file 6 — Condensate volume and number quantification, as well as Pearson coefficients, shown in Fig. 4. [file 41565_2026_2164_MOESM6_ESM.zip › Source Data Fig. 4/Condensate volume and number (Figure 4)/Condensate volume/15nt 3C Mango/inside/20240606_050715ntCMG_400nMTO1B_20-20-80_Sample1_2_3_inside.xls]

## Sheet: Detailed
Detailed
Volume	Unit	Category	Time	Set 1	ID
0.276724	µm^3	Surface	1	Class C	0
0.545797	µm^3	Surface	1	Class C	1
0.160041	µm^3	Surface	1	Class C	2
3.64331	µm^3	Surface	1	Class C	3
1.02528	µm^3	Surface	1	Class C	4
13.3369	µm^3	Surface	1	Class C	5
1.93069	µm^3	Surface	1	Class C	6
0.0777884	µm^3	Surface	1	Class C	7
0.394043	µm^3	Surface	1	Class C	8
2.99103	µm^3	Surface	1	Class C	9
1.26949	µm^3	Surface	1	Class C	10
1.7292	µm^3	Surface	1	Class C	11
1.99763	µm^3	Surface	1	Class C	14
4.96572	µm^3	Surface	1	Class C	15
2.14237	µm^3	Surface	1	Class C	16
1.41295	µm^3	Surface	1	Class C	17
0.272898	µm^3	Surface	1	Class B	18
0.804029	µm^3	Surface	1	Class B	19
1.62209	µm^3	Surface	1	Class B	20
0.498613	µm^3	Surface	1	Class B	21
0.895844	µm^3	Surface	1	Class B	22
0.291388	µm^3	Surface	1	Class B	23
0.293939	µm^3	Surface	1	Class B	24
0.465456	µm^3	Surface	1	Class B	25
10.8566	µm^3	Surface	1	Class A	26
1.02528	µm^3	Surface	1	Class B	27
0.65674	µm^3	Surface	1	Class B	28
0.443776	µm^3	Surface	1	Class A	29
1.22931	µm^3	Surface	1	Class B	30
3.13194	µm^3	Surface	1	Class A	31
3.53938	µm^3	Surface	1	Class A	32
0.409984	µm^3	Surface	1	Class A	33
0.406796	µm^3	Surface	1	Class B	34
0.390856	µm^3	Surface	1	Class A	35
0.70456	µm^3	Surface	1	Class B	36
0.103931	µm^3	Surface	1	Class B	37
4.35616	µm^3	Surface	1	Class A	38
17.4176	µm^3	Surface	1	Class A	39
8.78245	µm^3	Surface	1	Class A	40
1.59339	µm^3	Surface	1	Class A	41
4.04373	µm^3	Surface	1	Class A	42
