# Supplementary material for: Programmable artificial RNA condensates in mammalian cells
Source: Nat Nanotechnol. 2026 Apr 29;21(6):821–30. doi: 10.1038/s41565-026-02164-7 (PMC13293865; doi:10.1038/s41565-026-02164-7)
Supplement: Supplementary file 6 — Condensate volume and number quantification, as well as Pearson coefficients, shown in Fig. 4. [file 41565_2026_2164_MOESM6_ESM.zip › Source Data Fig. 4/Condensate volume and number (Figure 4)/Condensate volume/15nt 3C Mango/inside/20240606_050715ntCMG_400nMTO1B_20-20-80_Sample1_1_4_inside.xls]

## Sheet: Detailed
Detailed
Volume	Unit	Category	Time	Set 1	ID
0.782663	µm^3	Surface	1	Class B	0
0.503046	µm^3	Surface	1	Class B	1
1.86975	µm^3	Surface	1	Class A	2
0.166741	µm^3	Surface	1	Class B	3
0.0483909	µm^3	Surface	1	Class B	5
0.214643	µm^3	Surface	1	Class B	6
0.162408	µm^3	Surface	1	Class B	7
0.644371	µm^3	Surface	1	Class B	8
0.464057	µm^3	Surface	1	Class B	9
0.0191017	µm^3	Surface	1	Class B	10
0.416265	µm^3	Surface	1	Class B	11
0.212092	µm^3	Surface	1	Class B	12
0.21193	µm^3	Surface	1	Class B	13
1.05059	µm^3	Surface	1	Class B	14
0.0191017	µm^3	Surface	1	Class B	15
0.0483908	µm^3	Surface	1	Class B	16
0.0191017	µm^3	Surface	1	Class B	17
38.1683	µm^3	Surface	1	Class B	18
0.812933	µm^3	Surface	1	Class B	19
1.48625	µm^3	Surface	1	Class B	20
0.16685	µm^3	Surface	1	Class B	21
46.6653	µm^3	Surface	1	Class A	22
0.0191017	µm^3	Surface	1	Class B	23
0.216864	µm^3	Surface	1	Class B	24
0.162406	µm^3	Surface	1	Class A	25
26.804	µm^3	Surface	1	Class A	26
0.29123	µm^3	Surface	1	Class A	27
0.10762	µm^3	Surface	1	Class B	28
0.891832	µm^3	Surface	1	Class B	29
24.0266	µm^3	Surface	1	Class B	30
23.6537	µm^3	Surface	1	Class B	31
45.0024	µm^3	Surface	1	Class A	32
22.5226	µm^3	Surface	1	Class B	33
0.239486	µm^3	Surface	1	Class B	34
0.048391	µm^3	Surface	1	Class B	35
45.7879	µm^3	Surface	1	Class A	37
0.212092	µm^3	Surface	1	Class B	38
1.63144	µm^3	Surface	1	Class A	39
0.0483909	µm^3	Surface	1	Class B	40
0.321333	µm^3	Surface	1	Class B	41
26.6664	µm^3	Surface	1	Class B	42
1.64608	µm^3	Surface	1	Class A	43
0.338856	µm^3	Surface	1	Class B	44
6.20774	µm^3	Surface	1	Class B	45
15.3586	µm^3	Surface	1	Class B	46
