# Supplementary material for: Programmable artificial RNA condensates in mammalian cells
Source: Nat Nanotechnol. 2026 Apr 29;21(6):821–30. doi: 10.1038/s41565-026-02164-7 (PMC13293865; doi:10.1038/s41565-026-02164-7)
Supplement: Supplementary file 6 — Condensate volume and number quantification, as well as Pearson coefficients, shown in Fig. 4. [file 41565_2026_2164_MOESM6_ESM.zip › Source Data Fig. 4/Condensate volume and number (Figure 4)/Condensate volume/15nt 3C Mango/outside/20240606_050715ntCMG_400nMTO1B_20-20-80_Sample1_2_1_outside.xls]

## Sheet: Detailed
Detailed
Volume	Unit	Category	Time	Set 1	ID
0.746641	µm^3	Surface	1	Class D	0
0.201485	µm^3	Surface	1	Class D	1
0.449517	µm^3	Surface	1	Class C	2
0.684796	µm^3	Surface	1	Class D	3
3.06244	µm^3	Surface	1	Class C	5
0.215512	µm^3	Surface	1	Class B	7
2.7124	µm^3	Surface	1	Class B	8
1.89434	µm^3	Surface	1	Class B	9
0.535594	µm^3	Surface	1	Class B	10
2.01358	µm^3	Surface	1	Class A	11
0.0216788	µm^3	Surface	1	Class A	12
0.0216788	µm^3	Surface	1	Class A	13
