# Supplementary material for: Programmable artificial RNA condensates in mammalian cells
Source: Nat Nanotechnol. 2026 Apr 29;21(6):821–30. doi: 10.1038/s41565-026-02164-7 (PMC13293865; doi:10.1038/s41565-026-02164-7)
Supplement: Supplementary file 6 — Condensate volume and number quantification, as well as Pearson coefficients, shown in Fig. 4. [file 41565_2026_2164_MOESM6_ESM.zip › Source Data Fig. 4/Condensate volume and number (Figure 4)/Condensate volume/15nt 3C Mango/inside/20240606_050715ntCMG_400nMTO1B_20-20-80_Sample1_2_1_inside.xls]

## Sheet: Detailed
Detailed
Volume	Unit	Category	Time	Set 1	ID
0.159857	µm^3	Surface	1	Class C	0
12.522	µm^3	Surface	1	Class C	1
1.63523	µm^3	Surface	1	Class C	2
3.96061	µm^3	Surface	1	Class C	3
17.2766	µm^3	Surface	1	Class C	4
0.0776799	µm^3	Surface	1	Class C	5
5.35496	µm^3	Surface	1	Class D	6
0.0780054	µm^3	Surface	1	Class C	7
1.61342	µm^3	Surface	1	Class C	8
0.0191019	µm^3	Surface	1	Class C	9
0.445875	µm^3	Surface	1	Class C	10
1.63078	µm^3	Surface	1	Class D	11
0.792199	µm^3	Surface	1	Class C	12
10.6164	µm^3	Surface	1	Class C	13
1.7267	µm^3	Surface	1	Class D	14
1.88439	µm^3	Surface	1	Class D	15
0.865006	µm^3	Surface	1	Class C	16
0.19679	µm^3	Surface	1	Class C	17
61.0665	µm^3	Surface	1	Class D	18
0.831116	µm^3	Surface	1	Class C	19
0.10762	µm^3	Surface	1	Class C	20
17.1858	µm^3	Surface	1	Class D	21
25.0534	µm^3	Surface	1	Class D	22
0.847156	µm^3	Surface	1	Class D	23
1.43844	µm^3	Surface	1	Class D	24
12.7842	µm^3	Surface	1	Class D	25
28.0791	µm^3	Surface	1	Class D	26
1.05142	µm^3	Surface	1	Class D	27
0.186758	µm^3	Surface	1	Class D	28
0.74679	µm^3	Surface	1	Class D	29
0.048391	µm^3	Surface	1	Class D	30
0.661895	µm^3	Surface	1	Class D	31
1.88786	µm^3	Surface	1	Class D	32
0.0191016	µm^3	Surface	1	Class D	33
1.5649	µm^3	Surface	1	Class D	34
9.27867	µm^3	Surface	1	Class D	35
0.510864	µm^3	Surface	1	Class D	36
0.97285	µm^3	Surface	1	Class C	37
0.220981	µm^3	Surface	1	Class C	38
0.879475	µm^3	Surface	1	Class C	39
6.01044	µm^3	Surface	1	Class C	40
0.236934	µm^3	Surface	1	Class C	41
0.48224	µm^3	Surface	1	Class C	42
0.987157	µm^3	Surface	1	Class C	43
0.779615	µm^3	Surface	1	Class C	44
1.09533	µm^3	Surface	1	Class C	45
0.631292	µm^3	Surface	1	Class C	46
6.49724	µm^3	Surface	1	Class C	47
17.4264	µm^3	Surface	1	Class C	48
0.0191018	µm^3	Surface	1	Class C	49
14.2723	µm^3	Surface	1	Class C	50
8.44394	µm^3	Surface	1	Class C	51
0.969961	µm^3	Surface	1	Class C	52
4.19908	µm^3	Surface	1	Class C	53
8.06264	µm^3	Surface	1	Class C	54
1.04615	µm^3	Surface	1	Class C	55
0.0483909	µm^3	Surface	1	Class C	56
0.436664	µm^3	Surface	1	Class B	57
0.359256	µm^3	Surface	1	Class B	58
1.42897	µm^3	Surface	1	Class B	59
2.02112	µm^3	Surface	1	Class B	60
0.516293	µm^3	Surface	1	Class B	61
1.68417	µm^3	Surface	1	Class C	62
0.416264	µm^3	Surface	1	Class B	63
1.19437	µm^3	Surface	1	Class B	64
17.3072	µm^3	Surface	1	Class C	65
6.58306	µm^3	Surface	1	Class B	66
0.458955	µm^3	Surface	1	Class B	67
0.166849	µm^3	Surface	1	Class B	68
1.09772	µm^3	Surface	1	Class B	69
0.635166	µm^3	Surface	1	Class B	70
0.048391	µm^3	Surface	1	Class B	71
14.4195	µm^3	Surface	1	Class B	72
0.0191017	µm^3	Surface	1	Class B	73
2.0828	µm^3	Surface	1	Class B	74
1.34163	µm^3	Surface	1	Class B	75
0.0191017	µm^3	Surface	1	Class B	76
0.371021	µm^3	Surface	1	Class B	77
0.947179	µm^3	Surface	1	Class B	78
0.284236	µm^3	Surface	1	Class B	79
0.935916	µm^3	Surface	1	Class B	80
0.538914	µm^3	Surface	1	Class B	81
0.688301	µm^3	Surface	1	Class B	82
0.734042	µm^3	Surface	1	Class B	83
0.360817	µm^3	Surface	1	Class B	84
10.6592	µm^3	Surface	1	Class B	85
0.896664	µm^3	Surface	1	Class B	86
10.7583	µm^3	Surface	1	Class B	87
0.27083	µm^3	Surface	1	Class B	88
4.78179	µm^3	Surface	1	Class B	89
0.465625	µm^3	Surface	1	Class B	90
0.331863	µm^3	Surface	1	Class B	91
24.8529	µm^3	Surface	1	Class B	92
0.409271	µm^3	Surface	1	Class B	93
0.92217	µm^3	Surface	1	Class B	94
0.256345	µm^3	Surface	1	Class B	95
0.0191017	µm^3	Surface	1	Class B	96
0.366908	µm^3	Surface	1	Class B	97
1.81653	µm^3	Surface	1	Class A	98
1.5062	µm^3	Surface	1	Class B	99
0.10762	µm^3	Surface	1	Class B	100
0.651363	µm^3	Surface	1	Class B	101
0.212092	µm^3	Surface	1	Class B	102
5.7972	µm^3	Surface	1	Class B	103
0.276252	µm^3	Surface	1	Class B	104
22.7018	µm^3	Surface	1	Class B	105
0.256018	µm^3	Surface	1	Class B	106
0.0776802	µm^3	Surface	1	Class B	107
0.345514	µm^3	Surface	1	Class B	108
0.706812	µm^3	Surface	1	Class B	109
0.504203	µm^3	Surface	1	Class B	110
0.196789	µm^3	Surface	1	Class B	111
0.461507	µm^3	Surface	1	Class B	112
0.315574	µm^3	Surface	1	Class B	113
0.18692	µm^3	Surface	1	Class B	114
0.573297	µm^3	Surface	1	Class B	115
0.0483909	µm^3	Surface	1	Class B	116
0.0191017	µm^3	Surface	1	Class B	117
1.02779	µm^3	Surface	1	Class B	118
4.55497	µm^3	Surface	1	Class A	119
0.925051	µm^3	Surface	1	Class B	120
0.0191017	µm^3	Surface	1	Class B	121
0.0191017	µm^3	Surface	1	Class B	122
0.263999	µm^3	Surface	1	Class B	123
2.34399	µm^3	Surface	1	Class A	124
0.0780055	µm^3	Surface	1	Class B	125
0.375454	µm^3	Surface	1	Class B	126
0.196789	µm^3	Surface	1	Class B	127
1.4809	µm^3	Surface	1	Class B	128
0.338856	µm^3	Surface	1	Class B	129
3.18344	µm^3	Surface	1	Class B	130
0.15698	µm^3	Surface	1	Class A	131
9.62755	µm^3	Surface	1	Class B	132
15.4138	µm^3	Surface	1	Class B	133
0.364029	µm^3	Surface	1	Class A	134
0.69883	µm^3	Surface	1	Class B	135
21.3529	µm^3	Surface	1	Class A	136
8.62746	µm^3	Surface	1	Class A	137
0.610893	µm^3	Surface	1	Class B	138
5.20261	µm^3	Surface	1	Class A	139
2.45415	µm^3	Surface	1	Class A	140
0.0780056	µm^3	Surface	1	Class A	141
0.0483909	µm^3	Surface	1	Class A	142
9.7591	µm^3	Surface	1	Class A	143
0.0483908	µm^3	Surface	1	Class A	144
5.74784	µm^3	Surface	1	Class A	145
0.674155	µm^3	Surface	1	Class A	146
1.64897	µm^3	Surface	1	Class A	147
2.22955	µm^3	Surface	1	Class A	148
0.334084	µm^3	Surface	1	Class A	149
7.78283	µm^3	Surface	1	Class A	150
0.0776802	µm^3	Surface	1	Class A	151
5.93238	µm^3	Surface	1	Class A	152
1.03052	µm^3	Surface	1	Class A	153
19.3554	µm^3	Surface	1	Class A	154
12.8902	µm^3	Surface	1	Class A	155
