# Supplementary material for: Programmable artificial RNA condensates in mammalian cells
Source: Nat Nanotechnol. 2026 Apr 29;21(6):821–30. doi: 10.1038/s41565-026-02164-7 (PMC13293865; doi:10.1038/s41565-026-02164-7)
Supplement: Supplementary file 6 — Condensate volume and number quantification, as well as Pearson coefficients, shown in Fig. 4. [file 41565_2026_2164_MOESM6_ESM.zip › Source Data Fig. 4/Condensate volume and number (Figure 4)/Condensate volume/15nt 3A Mango/inside/20250523_JAMango_400nMTO1B_20-20-50_sample3_1_2_inside.xls]

## Sheet: Detailed
Detailed
Volume	Unit	Category	Time	Inside	ID
0.0383818	µm^3	Surface	1	Class A	1
0.203622	µm^3	Surface	1	Class A	2
3.75613	µm^3	Surface	1	Class A	3
0.0329522	µm^3	Surface	1	Class A	4
0.0743475	µm^3	Surface	1	Class A	5
0.0190505	µm^3	Surface	1	Class A	6
0.123208	µm^3	Surface	1	Class A	7
0.0415883	µm^3	Surface	1	Class A	8
0.117589	µm^3	Surface	1	Class A	9
0.0272492	µm^3	Surface	1	Class A	11
0.0848652	µm^3	Surface	1	Class A	14
0.105344	µm^3	Surface	1	Class A	15
0.166579	µm^3	Surface	1	Class A	16
0.291741	µm^3	Surface	1	Class A	18
0.0826404	µm^3	Surface	1	Class A	19
0.0305028	µm^3	Surface	1	Class A	21
0.052401	µm^3	Surface	1	Class A	22
0.324324	µm^3	Surface	1	Class A	23
0.0491477	µm^3	Surface	1	Class A	24
0.148893	µm^3	Surface	1	Class A	25
0.142257	µm^3	Surface	1	Class A	26
0.2469	µm^3	Surface	1	Class A	27
0.197991	µm^3	Surface	1	Class A	28
0.334866	µm^3	Surface	1	Class A	29
0.0484142	µm^3	Surface	1	Class A	30
0.0261731	µm^3	Surface	1	Class A	33
0.266068	µm^3	Surface	1	Class A	35
0.0484144	µm^3	Surface	1	Class A	36
0.542622	µm^3	Surface	1	Class A	38
0.0620673	µm^3	Surface	1	Class A	40
0.107888	µm^3	Surface	1	Class A	43
0.0879997	µm^3	Surface	1	Class A	44
0.396612	µm^3	Surface	1	Class A	45
0.247835	µm^3	Surface	1	Class A	46
0.0312362	µm^3	Surface	1	Class A	48
0.0154779	µm^3	Surface	1	Class A	49
0.043422	µm^3	Surface	1	Class A	50
0.0807596	µm^3	Surface	1	Class A	52
0.944294	µm^3	Surface	1	Class A	53
0.0811029	µm^3	Surface	1	Class A	54
0.0809024	µm^3	Surface	1	Class A	55
0.168272	µm^3	Surface	1	Class A	56
0.149533	µm^3	Surface	1	Class A	57
0.0330224	µm^3	Surface	1	Class A	60
0.054188	µm^3	Surface	1	Class A	61
0.0154779	µm^3	Surface	1	Class A	63
0.127018	µm^3	Surface	1	Class A	64
0.397935	µm^3	Surface	1	Class A	68
0.0112186	µm^3	Surface	1	Class A	70
0.581104	µm^3	Surface	1	Class A	71
0.0112185	µm^3	Surface	1	Class A	72
0.15398	µm^3	Surface	1	Class A	73
0.10534	µm^3	Surface	1	Class A	74
0.114809	µm^3	Surface	1	Class A	77
0.0981272	µm^3	Surface	1	Class A	78
0.690556	µm^3	Surface	1	Class A	79
0.203611	µm^3	Surface	1	Class A	80
0.0340754	µm^3	Surface	1	Class A	81
0.0190506	µm^3	Surface	1	Class A	82
0.088154	µm^3	Surface	1	Class A	83
0.0154777	µm^3	Surface	1	Class A	85
0.0112187	µm^3	Surface	1	Class A	86
0.106149	µm^3	Surface	1	Class A	87
0.261051	µm^3	Surface	1	Class A	89
0.0487103	µm^3	Surface	1	Class A	90
0.0484143	µm^3	Surface	1	Class A	91
0.0376485	µm^3	Surface	1	Class A	92
0.0562229	µm^3	Surface	1	Class A	94
0.463667	µm^3	Surface	1	Class A	95
0.0567315	µm^3	Surface	1	Class A	96
0.137689	µm^3	Surface	1	Class A	98
0.168438	µm^3	Surface	1	Class A	99
0.0591801	µm^3	Surface	1	Class A	100
0.151851	µm^3	Surface	1	Class A	102
0.647387	µm^3	Surface	1	Class A	103
0.217902	µm^3	Surface	1	Class A	105
0.0747618	µm^3	Surface	1	Class A	106
0.234146	µm^3	Surface	1	Class A	107
2.43406	µm^3	Surface	1	Class A	108
0.0642674	µm^3	Surface	1	Class A	110
0.681454	µm^3	Surface	1	Class A	112
0.148397	µm^3	Surface	1	Class A	113
0.201953	µm^3	Surface	1	Class A	114
0.0112185	µm^3	Surface	1	Class A	115
0.0339581	µm^3	Surface	1	Class A	116
0.159435	µm^3	Surface	1	Class A	117
0.0671306	µm^3	Surface	1	Class A	118
0.0111717	µm^3	Surface	1	Class A	119
0.345461	µm^3	Surface	1	Class A	120
0.139937	µm^3	Surface	1	Class A	121
0.540995	µm^3	Surface	1	Class A	122
0.0480239	µm^3	Surface	1	Class A	123
0.127266	µm^3	Surface	1	Class A	124
0.158063	µm^3	Surface	1	Class A	125
0.10079	µm^3	Surface	1	Class A	126
0.304365	µm^3	Surface	1	Class A	129
0.0112186	µm^3	Surface	1	Class A	130
0.0922953	µm^3	Surface	1	Class A	132
0.161174	µm^3	Surface	1	Class A	134
0.126994	µm^3	Surface	1	Class A	135
0.050473	µm^3	Surface	1	Class A	136
0.0112187	µm^3	Surface	1	Class A	139
0.0305027	µm^3	Surface	1	Class A	140
0.107189	µm^3	Surface	1	Class A	142
0.14189	µm^3	Surface	1	Class A	143
0.0226234	µm^3	Surface	1	Class A	144
0.0147914	µm^3	Surface	1	Class A	145
0.112537	µm^3	Surface	1	Class A	146
0.245364	µm^3	Surface	1	Class A	147
0.0412216	µm^3	Surface	1	Class A	149
0.415612	µm^3	Surface	1	Class A	150
0.123102	µm^3	Surface	1	Class A	151
0.0269298	µm^3	Surface	1	Class A	152
0.0815407	µm^3	Surface	1	Class A	155
0.0464862	µm^3	Surface	1	Class A	156
0.0686211	µm^3	Surface	1	Class A	159
0.0826402	µm^3	Surface	1	Class A	160
0.207008	µm^3	Surface	1	Class A	161
0.523465	µm^3	Surface	1	Class A	162
0.0301124	µm^3	Surface	1	Class A	164
0.210747	µm^3	Surface	1	Class A	166
0.0254865	µm^3	Surface	1	Class A	167
0.0901531	µm^3	Surface	1	Class A	168
0.130071	µm^3	Surface	1	Class A	170
0.0282553	µm^3	Surface	1	Class A	172
0.0154778	µm^3	Surface	1	Class A	175
0.373314	µm^3	Surface	1	Class A	176
0.0873611	µm^3	Surface	1	Class A	178
0.0412686	µm^3	Surface	1	Class A	179
0.172367	µm^3	Surface	1	Class A	180
0.0239961	µm^3	Surface	1	Class A	181
0.218506	µm^3	Surface	1	Class A	182
0.0758616	µm^3	Surface	1	Class A	184
0.172744	µm^3	Surface	1	Class A	186
0.0843798	µm^3	Surface	1	Class A	187
0.0147915	µm^3	Surface	1	Class A	190
0.396872	µm^3	Surface	1	Class A	191
0.169953	µm^3	Surface	1	Class A	193
0.168118	µm^3	Surface	1	Class A	194
1.48272	µm^3	Surface	1	Class A	195
0.0111719	µm^3	Surface	1	Class A	196
0.0112186	µm^3	Surface	1	Class A	197
0.124357	µm^3	Surface	1	Class A	199
0.0232395	µm^3	Surface	1	Class A	200
0.195104	µm^3	Surface	1	Class A	201
0.386508	µm^3	Surface	1	Class A	202
0.111272	µm^3	Surface	1	Class A	203
0.526246	µm^3	Surface	1	Class A	204
0.116844	µm^3	Surface	1	Class A	205
0.0531588	µm^3	Surface	1	Class A	206
0.0383819	µm^3	Surface	1	Class A	207
0.0466754	µm^3	Surface	1	Class A	208
0.109298	µm^3	Surface	1	Class A	209
0.0768673	µm^3	Surface	1	Class A	213
0.0408077	µm^3	Surface	1	Class A	215
0.0190505	µm^3	Surface	1	Class A	216
0.0154778	µm^3	Surface	1	Class A	218
0.0721938	µm^3	Surface	1	Class A	219
0.048781	µm^3	Surface	1	Class A	222
0.325446	µm^3	Surface	1	Class A	223
0.0432094	µm^3	Surface	1	Class A	225
0.443761	µm^3	Surface	1	Class A	226
0.347585	µm^3	Surface	1	Class A	227
0.297041	µm^3	Surface	1	Class A	228
0.360713	µm^3	Surface	1	Class A	229
0.403196	µm^3	Surface	1	Class A	230
0.0194174	µm^3	Surface	1	Class A	231
0.0112186	µm^3	Surface	1	Class A	232
0.190645	µm^3	Surface	1	Class A	234
0.0112186	µm^3	Surface	1	Class A	235
0.107249	µm^3	Surface	1	Class A	237
0.194632	µm^3	Surface	1	Class A	238
0.355236	µm^3	Surface	1	Class A	240
0.201515	µm^3	Surface	1	Class A	241
0.130201	µm^3	Surface	1	Class A	242
0.0498813	µm^3	Surface	1	Class A	243
0.070408	µm^3	Surface	1	Class A	244
0.0154777	µm^3	Surface	1	Class A	246
0.0112187	µm^3	Surface	1	Class A	247
0.0717799	µm^3	Surface	1	Class A	248
0.0484141	µm^3	Surface	1	Class A	249
13.5043	µm^3	Surface	1	Class A	250
0.129325	µm^3	Surface	1	Class A	251
1.48359	µm^3	Surface	1	Class A	253
0.0466755	µm^3	Surface	1	Class A	254
0.0197369	µm^3	Surface	1	Class A	255
0.0190272	µm^3	Surface	1	Class A	256
0.456641	µm^3	Surface	1	Class A	257
0.0498817	µm^3	Surface	1	Class A	258
0.224786	µm^3	Surface	1	Class A	259
0.472247	µm^3	Surface	1	Class A	260
1.02769	µm^3	Surface	1	Class A	261
0.153804	µm^3	Surface	1	Class A	262
0.100955	µm^3	Surface	1	Class A	263
0.149107	µm^3	Surface	1	Class A	264
0.0340757	µm^3	Surface	1	Class A	266
0.303383	µm^3	Surface	1	Class A	267
0.0380154	µm^3	Surface	1	Class A	268
0.288001	µm^3	Surface	1	Class A	269
0.0418842	µm^3	Surface	1	Class A	270
0.0376483	µm^3	Surface	1	Class A	273
1.2735	µm^3	Surface	1	Class A	274
0.0483911	µm^3	Surface	1	Class A	275
0.0154778	µm^3	Surface	1	Class A	276
0.179002	µm^3	Surface	1	Class A	277
0.0304561	µm^3	Surface	1	Class A	279
0.0112186	µm^3	Surface	1	Class A	280
0.103877	µm^3	Surface	1	Class A	282
0.237071	µm^3	Surface	1	Class A	283
1.27802	µm^3	Surface	1	Class A	284
0.452726	µm^3	Surface	1	Class A	285
0.144977	µm^3	Surface	1	Class A	286
0.164937	µm^3	Surface	1	Class A	287
0.0380152	µm^3	Surface	1	Class A	288
0.126225	µm^3	Surface	1	Class A	289
0.189083	µm^3	Surface	1	Class A	291
0.0112186	µm^3	Surface	1	Class A	292
0.0735903	µm^3	Surface	1	Class A	293
0.22822	µm^3	Surface	1	Class A	294
0.140032	µm^3	Surface	1	Class A	295
0.100671	µm^3	Surface	1	Class A	296
0.0591567	µm^3	Surface	1	Class A	297
0.599624	µm^3	Surface	1	Class A	298
0.531558	µm^3	Surface	1	Class A	299
0.176578	µm^3	Surface	1	Class A	300
18.7279	µm^3	Surface	1	Class A	301
0.0483907	µm^3	Surface	1	Class A	303
10.9605	µm^3	Surface	1	Class A	304
5.734	µm^3	Surface	1	Class A	306
0.0452083	µm^3	Surface	1	Class A	307
0.108645	µm^3	Surface	1	Class A	308
0.0743235	µm^3	Surface	1	Class A	309
0.672233	µm^3	Surface	1	Class A	310
0.106054	µm^3	Surface	1	Class A	311
0.1028	µm^3	Surface	1	Class A	313
0.0409018	µm^3	Surface	1	Class A	314
0.0305027	µm^3	Surface	1	Class A	315
0.125019	µm^3	Surface	1	Class A	316
0.0999373	µm^3	Surface	1	Class A	317
13.4011	µm^3	Surface	1	Class A	318
0.0112187	µm^3	Surface	1	Class A	319
0.0190505	µm^3	Surface	1	Class A	320
0.0369387	µm^3	Surface	1	Class A	322
0.0394825	µm^3	Surface	1	Class A	323
0.591448	µm^3	Surface	1	Class A	324
0.0340755	µm^3	Surface	1	Class A	325
0.0190507	µm^3	Surface	1	Class A	326
0.0190505	µm^3	Surface	1	Class A	327
0.120807	µm^3	Surface	1	Class A	328
0.280514	µm^3	Surface	1	Class A	329
0.237104	µm^3	Surface	1	Class A	330
0.240463	µm^3	Surface	1	Class A	332
0.352584	µm^3	Surface	1	Class A	333
0.104681	µm^3	Surface	1	Class A	334
0.0799788	µm^3	Surface	1	Class A	335
0.0611839	µm^3	Surface	1	Class A	336
0.0261731	µm^3	Surface	1	Class A	337
0.0355429	µm^3	Surface	1	Class A	338
0.0383347	µm^3	Surface	1	Class A	339
0.129396	µm^3	Surface	1	Class A	340
0.255148	µm^3	Surface	1	Class A	341
0.0112186	µm^3	Surface	1	Class A	342
0.101747	µm^3	Surface	1	Class A	344
0.0995706	µm^3	Surface	1	Class A	345
0.106112	µm^3	Surface	1	Class A	346
0.0197368	µm^3	Surface	1	Class A	347
0.452405	µm^3	Surface	1	Class A	348
0.120097	µm^3	Surface	1	Class A	349
0.584217	µm^3	Surface	1	Class A	351
0.144479	µm^3	Surface	1	Class A	353
0.131443	µm^3	Surface	1	Class A	354
0.0444746	µm^3	Surface	1	Class A	357
0.0261728	µm^3	Surface	1	Class A	358
0.166141	µm^3	Surface	1	Class A	359
0.0154777	µm^3	Surface	1	Class A	360
0.176446	µm^3	Surface	1	Class A	361
0.0311889	µm^3	Surface	1	Class A	362
0.0154778	µm^3	Surface	1	Class A	363
0.0614282	µm^3	Surface	1	Class A	364
0.0154778	µm^3	Surface	1	Class A	367
0.0523539	µm^3	Surface	1	Class A	368
0.0147681	µm^3	Surface	1	Class A	369
0.0967076	µm^3	Surface	1	Class A	371
0.173644	µm^3	Surface	1	Class A	372
0.0197837	µm^3	Surface	1	Class A	374
0.0706332	µm^3	Surface	1	Class A	375
0.305417	µm^3	Surface	1	Class A	377
1.38774	µm^3	Surface	1	Class A	379
0.191105	µm^3	Surface	1	Class A	380
0.141227	µm^3	Surface	1	Class A	381
0.0304792	µm^3	Surface	1	Class A	382
0.0575951	µm^3	Surface	1	Class A	383
0.0236766	µm^3	Surface	1	Class A	386
0.104549	µm^3	Surface	1	Class A	389
0.44287	µm^3	Surface	1	Class A	390
0.0147681	µm^3	Surface	1	Class A	391
0.0353541	µm^3	Surface	1	Class A	392
0.36481	µm^3	Surface	1	Class A	393
0.260141	µm^3	Surface	1	Class A	394
0.593012	µm^3	Surface	1	Class A	395
0.0154778	µm^3	Surface	1	Class A	396
0.119801	µm^3	Surface	1	Class A	397
0.0810551	µm^3	Surface	1	Class A	398
1.45898	µm^3	Surface	1	Class A	399
0.0226233	µm^3	Surface	1	Class A	400
0.267605	µm^3	Surface	1	Class A	401
0.0491005	µm^3	Surface	1	Class A	402
0.0112186	µm^3	Surface	1	Class A	403
0.25655	µm^3	Surface	1	Class A	404
0.0409018	µm^3	Surface	1	Class A	405
0.1289	µm^3	Surface	1	Class A	406
0.0112187	µm^3	Surface	1	Class A	407
0.961471	µm^3	Surface	1	Class A	408
0.127681	µm^3	Surface	1	Class A	410
0.033662	µm^3	Surface	1	Class A	412
0.119481	µm^3	Surface	1	Class A	413
0.0154309	µm^3	Surface	1	Class A	414
1.08154	µm^3	Surface	1	Class A	415
0.0112186	µm^3	Surface	1	Class A	418
0.194785	µm^3	Surface	1	Class A	419
0.041198	µm^3	Surface	1	Class A	420
0.589211	µm^3	Surface	1	Class A	421
4.33142	µm^3	Surface	1	Class A	422
0.339468	µm^3	Surface	1	Class A	423
0.362266	µm^3	Surface	1	Class A	424
0.0183409	µm^3	Surface	1	Class A	425
0.0574887	µm^3	Surface	1	Class A	426
0.296734	µm^3	Surface	1	Class A	427
0.0671546	µm^3	Surface	1	Class A	428
0.0523065	µm^3	Surface	1	Class A	429
15.5731	µm^3	Surface	1	Class A	432
0.729056	µm^3	Surface	1	Class A	433
0.106101	µm^3	Surface	1	Class A	434
0.0502483	µm^3	Surface	1	Class A	435
0.0147681	µm^3	Surface	1	Class A	437
0.091987	µm^3	Surface	1	Class A	439
0.0269299	µm^3	Surface	1	Class A	440
0.0112186	µm^3	Surface	1	Class A	441
0.0602092	µm^3	Surface	1	Class A	442
0.157601	µm^3	Surface	1	Class A	443
0.0886386	µm^3	Surface	1	Class A	445
0.0190505	µm^3	Surface	1	Class A	446
10.6161	µm^3	Surface	1	Class A	447
0.173348	µm^3	Surface	1	Class A	449
0.0847933	µm^3	Surface	1	Class A	450
0.096719	µm^3	Surface	1	Class A	453
0.154466	µm^3	Surface	1	Class A	454
0.0112186	µm^3	Surface	1	Class A	455
0.0773288	µm^3	Surface	1	Class A	458
0.014768	µm^3	Surface	1	Class A	459
0.226954	µm^3	Surface	1	Class A	460
0.0645869	µm^3	Surface	1	Class A	461
0.0663731	µm^3	Surface	1	Class A	462
0.0305026	µm^3	Surface	1	Class A	464
0.181476	µm^3	Surface	1	Class A	465
0.0648831	µm^3	Surface	1	Class A	466
0.0340755	µm^3	Surface	1	Class A	467
0.109994	µm^3	Surface	1	Class A	468
3.84628	µm^3	Surface	1	Class A	469
0.48876	µm^3	Surface	1	Class A	471
0.0674265	µm^3	Surface	1	Class A	472
0.403403	µm^3	Surface	1	Class A	473
0.601004	µm^3	Surface	1	Class A	474
0.0448416	µm^3	Surface	1	Class A	475
0.116844	µm^3	Surface	1	Class A	476
0.0190505	µm^3	Surface	1	Class A	477
2.41969	µm^3	Surface	1	Class A	478
0.200902	µm^3	Surface	1	Class A	479
0.0212509	µm^3	Surface	1	Class A	480
0.0267422	µm^3	Surface	1	Class A	481
0.0265395	µm^3	Surface	1	Class A	482
0.192017	µm^3	Surface	1	Class A	484
0.361484	µm^3	Surface	1	Class A	485
0.204203	µm^3	Surface	1	Class A	487
0.0923063	µm^3	Surface	1	Class A	488
0.178045	µm^3	Surface	1	Class A	489
0.191755	µm^3	Surface	1	Class A	490
0.102848	µm^3	Surface	1	Class A	491
0.102576	µm^3	Surface	1	Class A	492
0.0761338	µm^3	Surface	1	Class A	493
0.118524	µm^3	Surface	1	Class A	495
3.45577	µm^3	Surface	1	Class A	496
0.153803	µm^3	Surface	1	Class A	497
0.289908	µm^3	Surface	1	Class A	498
0.0837647	µm^3	Surface	1	Class A	500
2.43155	µm^3	Surface	1	Class A	502
0.172673	µm^3	Surface	1	Class A	503
0.370336	µm^3	Surface	1	Class A	504
0.66339	µm^3	Surface	1	Class A	505
0.454536	µm^3	Surface	1	Class A	507
0.0520346	µm^3	Surface	1	Class A	508
0.301407	µm^3	Surface	1	Class A	510
0.125528	µm^3	Surface	1	Class A	511
0.0736615	µm^3	Surface	1	Class A	512
0.0519871	µm^3	Surface	1	Class A	513
0.0885094	µm^3	Surface	1	Class A	514
0.0226	µm^3	Surface	1	Class A	515
0.433689	µm^3	Surface	1	Class A	516
0.111828	µm^3	Surface	1	Class A	517
0.283386	µm^3	Surface	1	Class A	518
0.201211	µm^3	Surface	1	Class A	519
0.0552405	µm^3	Surface	1	Class A	520
0.508606	µm^3	Surface	1	Class A	521
0.260933	µm^3	Surface	1	Class A	522
0.030432	µm^3	Surface	1	Class A	523
0.0578082	µm^3	Surface	1	Class A	524
0.0265631	µm^3	Surface	1	Class A	525
0.206084	µm^3	Surface	1	Class A	526
0.713157	µm^3	Surface	1	Class A	527
0.481717	µm^3	Surface	1	Class A	528
0.0218903	µm^3	Surface	1	Class A	529
0.193722	µm^3	Surface	1	Class A	530
0.0344424	µm^3	Surface	1	Class A	531
0.685735	µm^3	Surface	1	Class A	532
0.0112186	µm^3	Surface	1	Class A	533
0.0412211	µm^3	Surface	1	Class A	534
0.0226234	µm^3	Surface	1	Class A	535
0.0592276	µm^3	Surface	1	Class A	538
0.387897	µm^3	Surface	1	Class A	541
0.0951223	µm^3	Surface	1	Class A	543
0.116453	µm^3	Surface	1	Class A	544
0.390852	µm^3	Surface	1	Class A	545
0.0572993	µm^3	Surface	1	Class A	546
0.134602	µm^3	Surface	1	Class A	547
0.133998	µm^3	Surface	1	Class A	548
0.0190506	µm^3	Surface	1	Class A	549
1.32052	µm^3	Surface	1	Class A	551
0.0793396	µm^3	Surface	1	Class A	552
0.226715	µm^3	Surface	1	Class A	553
0.365814	µm^3	Surface	1	Class A	554
