# Supplementary material for: Programmable artificial RNA condensates in mammalian cells
Source: Nat Nanotechnol. 2026 Apr 29;21(6):821–30. doi: 10.1038/s41565-026-02164-7 (PMC13293865; doi:10.1038/s41565-026-02164-7)
Supplement: Supplementary file 6 — Condensate volume and number quantification, as well as Pearson coefficients, shown in Fig. 4. [file 41565_2026_2164_MOESM6_ESM.zip › Source Data Fig. 4/Condensate volume and number (Figure 4)/Condensate volume/15nt 3A Mango/inside/20250523_JAMango_400nMTO1B_20-20-50_sample3_3_3_inside.xls]

## Sheet: Detailed
Detailed
Volume	Unit	Category	Time	Inside	ID
0.110869	µm^3	Surface	1	Class A	0
0.126037	µm^3	Surface	1	Class A	1
0.0380152	µm^3	Surface	1	Class A	2
0.202382	µm^3	Surface	1	Class A	3
0.0268824	µm^3	Surface	1	Class A	4
0.0703605	µm^3	Surface	1	Class A	5
0.0112186	µm^3	Surface	1	Class A	7
0.0761337	µm^3	Surface	1	Class A	8
0.0984937	µm^3	Surface	1	Class A	9
0.296238	µm^3	Surface	1	Class A	10
0.0769145	µm^3	Surface	1	Class A	11
1.11127	µm^3	Surface	1	Class A	12
0.106149	µm^3	Surface	1	Class A	14
0.119849	µm^3	Surface	1	Class A	15
0.266576	µm^3	Surface	1	Class A	17
0.248568	µm^3	Surface	1	Class A	18
0.0255101	µm^3	Surface	1	Class A	19
0.0844743	µm^3	Surface	1	Class A	20
0.0610142	µm^3	Surface	1	Class A	21
0.0255101	µm^3	Surface	1	Class A	22
0.0183643	µm^3	Surface	1	Class A	23
0.156276	µm^3	Surface	1	Class A	24
0.0530875	µm^3	Surface	1	Class A	25
0.0229903	µm^3	Surface	1	Class A	27
0.0789255	µm^3	Surface	1	Class A	28
0.0535016	µm^3	Surface	1	Class A	29
0.0376484	µm^3	Surface	1	Class A	30
0.0387962	µm^3	Surface	1	Class A	32
0.0728804	µm^3	Surface	1	Class A	33
0.0190507	µm^3	Surface	1	Class A	36
0.0229902	µm^3	Surface	1	Class A	37
0.13394	µm^3	Surface	1	Class A	38
0.147202	µm^3	Surface	1	Class A	39
0.0931346	µm^3	Surface	1	Class A	40
0.0847939	µm^3	Surface	1	Class A	41
0.20554	µm^3	Surface	1	Class A	42
0.0147681	µm^3	Surface	1	Class A	44
0.0614282	µm^3	Surface	1	Class A	45
0.198938	µm^3	Surface	1	Class A	46
0.2142	µm^3	Surface	1	Class A	47
0.835709	µm^3	Surface	1	Class A	48
0.0112187	µm^3	Surface	1	Class A	49
0.251551	µm^3	Surface	1	Class A	50
0.0740281	µm^3	Surface	1	Class A	51
0.0147681	µm^3	Surface	1	Class A	53
0.131348	µm^3	Surface	1	Class A	54
4.17923	µm^3	Surface	1	Class A	56
0.0895146	µm^3	Surface	1	Class A	57
0.0212508	µm^3	Surface	1	Class A	58
0.051254	µm^3	Surface	1	Class A	59
0.0732944	µm^3	Surface	1	Class A	60
0.123422	µm^3	Surface	1	Class A	61
0.125895	µm^3	Surface	1	Class A	62
0.040535	µm^3	Surface	1	Class A	63
0.0812682	µm^3	Surface	1	Class A	65
0.0380151	µm^3	Surface	1	Class A	66
0.104315	µm^3	Surface	1	Class A	67
0.159529	µm^3	Surface	1	Class A	68
0.437701	µm^3	Surface	1	Class A	69
0.100328	µm^3	Surface	1	Class A	70
0.176163	µm^3	Surface	1	Class A	71
0.0769147	µm^3	Surface	1	Class A	72
0.333575	µm^3	Surface	1	Class A	73
0.0229903	µm^3	Surface	1	Class A	74
0.118062	µm^3	Surface	1	Class A	75
0.0333658	µm^3	Surface	1	Class A	76
0.0265631	µm^3	Surface	1	Class A	77
0.0190506	µm^3	Surface	1	Class A	79
0.0333893	µm^3	Surface	1	Class A	80
0.134897	µm^3	Surface	1	Class A	81
0.0721943	µm^3	Surface	1	Class A	82
0.172615	µm^3	Surface	1	Class A	84
0.0935843	µm^3	Surface	1	Class A	85
0.0455277	µm^3	Surface	1	Class A	86
0.0974411	µm^3	Surface	1	Class A	87
0.0383819	µm^3	Surface	1	Class A	89
0.442393	µm^3	Surface	1	Class A	90
0.204132	µm^3	Surface	1	Class A	91
0.300625	µm^3	Surface	1	Class A	92
0.180175	µm^3	Surface	1	Class A	93
0.0294262	µm^3	Surface	1	Class A	95
0.281471	µm^3	Surface	1	Class A	96
0.0147915	µm^3	Surface	1	Class A	97
0.0499288	µm^3	Surface	1	Class A	98
0.029769	µm^3	Surface	1	Class A	99
0.0688933	µm^3	Surface	1	Class A	100
0.0380152	µm^3	Surface	1	Class A	101
0.0269299	µm^3	Surface	1	Class A	102
0.225819	µm^3	Surface	1	Class A	103
0.857308	µm^3	Surface	1	Class A	104
0.215301	µm^3	Surface	1	Class A	106
0.248712	µm^3	Surface	1	Class A	107
0.140008	µm^3	Surface	1	Class A	108
0.147202	µm^3	Surface	1	Class A	109
0.0941404	µm^3	Surface	1	Class A	110
0.0190506	µm^3	Surface	1	Class A	111
0.068207	µm^3	Surface	1	Class A	112
0.258779	µm^3	Surface	1	Class A	113
0.058127	µm^3	Surface	1	Class A	115
0.0952403	µm^3	Surface	1	Class A	116
0.202239	µm^3	Surface	1	Class A	117
0.0736612	µm^3	Surface	1	Class A	121
0.050615	µm^3	Surface	1	Class A	124
3.59376	µm^3	Surface	1	Class A	125
0.950703	µm^3	Surface	1	Class A	126
0.845638	µm^3	Surface	1	Class A	127
0.108918	µm^3	Surface	1	Class A	128
0.154171	µm^3	Surface	1	Class A	129
0.0112186	µm^3	Surface	1	Class A	130
3.86438	µm^3	Surface	1	Class A	131
0.0154778	µm^3	Surface	1	Class A	132
0.0913246	µm^3	Surface	1	Class A	133
0.0706562	µm^3	Surface	1	Class A	134
0.0502956	µm^3	Surface	1	Class A	135
0.0212509	µm^3	Surface	1	Class A	136
0.172816	µm^3	Surface	1	Class A	137
0.108574	µm^3	Surface	1	Class A	138
0.0147681	µm^3	Surface	1	Class A	139
0.0599138	µm^3	Surface	1	Class A	140
0.0347618	µm^3	Surface	1	Class A	141
0.0147915	µm^3	Surface	1	Class A	142
0.254343	µm^3	Surface	1	Class A	143
0.281324	µm^3	Surface	1	Class A	144
0.0962929	µm^3	Surface	1	Class A	145
0.0112186	µm^3	Surface	1	Class A	146
0.0308222	µm^3	Surface	1	Class A	147
0.0154778	µm^3	Surface	1	Class A	148
0.168652	µm^3	Surface	1	Class A	149
0.0265397	µm^3	Surface	1	Class A	150
0.0613808	µm^3	Surface	1	Class A	151
0.0275688	µm^3	Surface	1	Class A	153
0.0520343	µm^3	Surface	1	Class A	154
0.0666927	µm^3	Surface	1	Class A	155
3.24136	µm^3	Surface	1	Class A	156
0.0147915	µm^3	Surface	1	Class A	157
0.0333892	µm^3	Surface	1	Class A	158
330.045	µm^3	Surface	1	Class A	159
