# Supplementary material for: Programmable artificial RNA condensates in mammalian cells
Source: Nat Nanotechnol. 2026 Apr 29;21(6):821–30. doi: 10.1038/s41565-026-02164-7 (PMC13293865; doi:10.1038/s41565-026-02164-7)
Supplement: Supplementary file 6 — Condensate volume and number quantification, as well as Pearson coefficients, shown in Fig. 4. [file 41565_2026_2164_MOESM6_ESM.zip › Source Data Fig. 4/Condensate volume and number (Figure 4)/Condensate volume/15nt 3WT Pepper/20240712_JwtPP_10nMHBC620_20_50_Sample4_3_1_outside.xls]

## Sheet: Detailed
Detailed
Volume	Unit	Category	Time	Set 1	ID
0.0828882	µm^3	Surface	1	Class A	0
2.15701	µm^3	Surface	1	Class A	1
0.0446323	µm^3	Surface	1	Class A	2
3.93592	µm^3	Surface	1	Class A	3
0.284371	µm^3	Surface	1	Class A	5
0.0714115	µm^3	Surface	1	Class A	6
0.125608	µm^3	Surface	1	Class A	7
0.348131	µm^3	Surface	1	Class A	8
0.194469	µm^3	Surface	1	Class A	9
0.056109	µm^3	Surface	1	Class A	11
0.0720492	µm^3	Surface	1	Class A	12
0.0216785	µm^3	Surface	1	Class A	14
0.641429	µm^3	Surface	1	Class A	15
0.807843	µm^3	Surface	1	Class A	17
0.0714118	µm^3	Surface	1	Class A	18
0.26588	µm^3	Surface	1	Class A	19
0.0446322	µm^3	Surface	1	Class A	21
0.496692	µm^3	Surface	1	Class A	22
0.0337929	µm^3	Surface	1	Class A	23
0.0981906	µm^3	Surface	1	Class A	24
2.32725	µm^3	Surface	1	Class A	25
0.155575	µm^3	Surface	1	Class A	26
0.216147	µm^3	Surface	1	Class A	28
0.0318802	µm^3	Surface	1	Class A	29
0.188093	µm^3	Surface	1	Class A	30
0.10648	µm^3	Surface	1	Class A	31
0.0452699	µm^3	Surface	1	Class A	32
0.107755	µm^3	Surface	1	Class A	34
0.0688609	µm^3	Surface	1	Class A	35
0.0599347	µm^3	Surface	1	Class A	37
0.14346	µm^3	Surface	1	Class A	40
2.39675	µm^3	Surface	1	Class A	43
3.99585	µm^3	Surface	1	Class A	44
0.0446322	µm^3	Surface	1	Class A	45
0.383837	µm^3	Surface	1	Class A	46
1.74066	µm^3	Surface	1	Class A	48
0.0835259	µm^3	Surface	1	Class A	49
0.464174	µm^3	Surface	1	Class A	50
3.52276	µm^3	Surface	1	Class A	51
1.53152	µm^3	Surface	1	Class A	52
0.285008	µm^3	Surface	1	Class A	54
0.0452698	µm^3	Surface	1	Class A	55
0.809756	µm^3	Surface	1	Class A	57
3.5151	µm^3	Surface	1	Class A	58
2.16339	µm^3	Surface	1	Class A	60
1.63035	µm^3	Surface	1	Class A	61
0.198294	µm^3	Surface	1	Class A	64
0.698812	µm^3	Surface	1	Class A	66
0.109668	µm^3	Surface	1	Class A	67
1.67626	µm^3	Surface	1	Class A	68
0.199569	µm^3	Surface	1	Class A	69
0.47884	µm^3	Surface	1	Class A	71
0.0777874	µm^3	Surface	1	Class A	72
2.27114	µm^3	Surface	1	Class A	73
0.274806	µm^3	Surface	1	Class A	74
0.105842	µm^3	Surface	1	Class A	75
0.349406	µm^3	Surface	1	Class A	77
0.484578	µm^3	Surface	1	Class A	78
3.58715	µm^3	Surface	1	Class A	80
3.48513	µm^3	Surface	1	Class A	82
2.02272	µm^3	Surface	1	Class A	83
0.0558028	µm^3	Surface	1	Class A	84
0.179882	µm^3	Surface	1	Class A	88
1.20316	µm^3	Surface	1	Class A	89
3.3963	µm^3	Surface	1	Class A	90
6.20533	µm^3	Surface	1	Class A	91
0.195909	µm^3	Surface	1	Class A	92
1.82612	µm^3	Surface	1	Class A	93
1.74117	µm^3	Surface	1	Class A	94
5.5128	µm^3	Surface	1	Class A	95
0.609886	µm^3	Surface	1	Class A	96
0.753645	µm^3	Surface	1	Class A	100
2.82766	µm^3	Surface	1	Class A	101
5.89607	µm^3	Surface	1	Class A	103
8.02595	µm^3	Surface	1	Class A	104
0.230002	µm^3	Surface	1	Class A	105
6.1491	µm^3	Surface	1	Class A	106
4.76534	µm^3	Surface	1	Class A	107
1.9477	µm^3	Surface	1	Class A	108
0.386635	µm^3	Surface	1	Class A	109
0.207633	µm^3	Surface	1	Class A	110
3.76876	µm^3	Surface	1	Class A	112
0.0845637	µm^3	Surface	1	Class A	113
0.0575333	µm^3	Surface	1	Class A	114
3.60803	µm^3	Surface	1	Class A	115
