# Supplementary material for: Programmable artificial RNA condensates in mammalian cells
Source: Nat Nanotechnol. 2026 Apr 29;21(6):821–30. doi: 10.1038/s41565-026-02164-7 (PMC13293865; doi:10.1038/s41565-026-02164-7)
Supplement: Supplementary file 6 — Condensate volume and number quantification, as well as Pearson coefficients, shown in Fig. 4. [file 41565_2026_2164_MOESM6_ESM.zip › Source Data Fig. 4/Condensate volume and number (Figure 4)/Condensate volume/15nt 3A Mango/inside/20250523_JAMango_400nMTO1B_20-20-50_sample3_1_3_inside.xls]

## Sheet: Detailed
Detailed
Volume	Unit	Category	Time	Inside	ID
0.131644	µm^3	Surface	1	Class A	0
0.131667	µm^3	Surface	1	Class A	2
0.034052	µm^3	Surface	1	Class A	3
0.174011	µm^3	Surface	1	Class A	4
0.0552404	µm^3	Surface	1	Class A	5
0.141038	µm^3	Surface	1	Class A	6
0.0952879	µm^3	Surface	1	Class A	7
0.0771865	µm^3	Surface	1	Class A	8
0.144729	µm^3	Surface	1	Class A	9
0.144953	µm^3	Surface	1	Class A	10
0.0304556	µm^3	Surface	1	Class A	11
0.0305027	µm^3	Surface	1	Class A	12
0.0603283	µm^3	Surface	1	Class A	13
0.0613808	µm^3	Surface	1	Class A	15
0.443245	µm^3	Surface	1	Class A	17
0.233994	µm^3	Surface	1	Class A	18
0.263251	µm^3	Surface	1	Class A	19
0.629143	µm^3	Surface	1	Class A	21
0.554146	µm^3	Surface	1	Class A	24
0.18984	µm^3	Surface	1	Class A	25
0.125527	µm^3	Surface	1	Class A	26
0.183415	µm^3	Surface	1	Class A	28
0.0992751	µm^3	Surface	1	Class A	29
0.0147681	µm^3	Surface	1	Class A	30
0.577783	µm^3	Surface	1	Class A	32
0.0823214	µm^3	Surface	1	Class A	33
0.146539	µm^3	Surface	1	Class A	34
0.24573	µm^3	Surface	1	Class A	35
0.0112186	µm^3	Surface	1	Class A	38
0.0934544	µm^3	Surface	1	Class A	39
0.170639	µm^3	Surface	1	Class A	40
0.0923976	µm^3	Surface	1	Class A	42
0.0183176	µm^3	Surface	1	Class A	43
0.0305027	µm^3	Surface	1	Class A	44
0.119245	µm^3	Surface	1	Class A	45
0.0455279	µm^3	Surface	1	Class A	46
0.0966601	µm^3	Surface	1	Class A	47
0.0902243	µm^3	Surface	1	Class A	48
0.50276	µm^3	Surface	1	Class A	49
0.107616	µm^3	Surface	1	Class A	50
0.0502484	µm^3	Surface	1	Class A	51
0.202702	µm^3	Surface	1	Class A	53
0.0879999	µm^3	Surface	1	Class A	54
0.124061	µm^3	Surface	1	Class A	55
0.0992277	µm^3	Surface	1	Class A	56
0.0154777	µm^3	Surface	1	Class A	57
0.556417	µm^3	Surface	1	Class A	58
0.0226002	µm^3	Surface	1	Class A	60
0.0112186	µm^3	Surface	1	Class A	61
0.0463087	µm^3	Surface	1	Class A	62
0.0261963	µm^3	Surface	1	Class A	63
0.0562939	µm^3	Surface	1	Class A	64
0.661916	µm^3	Surface	1	Class A	65
0.0269298	µm^3	Surface	1	Class A	66
0.0226234	µm^3	Surface	1	Class A	67
0.146634	µm^3	Surface	1	Class A	68
0.315864	µm^3	Surface	1	Class A	70
0.0970268	µm^3	Surface	1	Class A	71
0.0305027	µm^3	Surface	1	Class A	72
0.0455278	µm^3	Surface	1	Class A	73
0.037625	µm^3	Surface	1	Class A	74
0.157105	µm^3	Surface	1	Class A	77
0.183452	µm^3	Surface	1	Class A	78
0.153471	µm^3	Surface	1	Class A	79
0.228681	µm^3	Surface	1	Class A	80
0.0574885	µm^3	Surface	1	Class A	81
0.0112187	µm^3	Surface	1	Class A	82
0.0308222	µm^3	Surface	1	Class A	83
0.433109	µm^3	Surface	1	Class A	85
0.0973223	µm^3	Surface	1	Class A	86
0.0685742	µm^3	Surface	1	Class A	87
0.172177	µm^3	Surface	1	Class A	90
0.140471	µm^3	Surface	1	Class A	91
0.0587898	µm^3	Surface	1	Class A	92
0.0409018	µm^3	Surface	1	Class A	93
0.583772	µm^3	Surface	1	Class A	95
0.064883	µm^3	Surface	1	Class A	97
0.125894	µm^3	Surface	1	Class A	98
0.166061	µm^3	Surface	1	Class A	99
0.0233098	µm^3	Surface	1	Class A	100
0.0578081	µm^3	Surface	1	Class A	101
0.285612	µm^3	Surface	1	Class A	102
0.0112186	µm^3	Surface	1	Class A	104
0.0147915	µm^3	Surface	1	Class A	105
0.0937261	µm^3	Surface	1	Class A	106
0.150822	µm^3	Surface	1	Class A	109
0.0233096	µm^3	Surface	1	Class A	110
0.0226235	µm^3	Surface	1	Class A	111
0.0931345	µm^3	Surface	1	Class A	112
0.0229903	µm^3	Surface	1	Class A	114
0.132721	µm^3	Surface	1	Class A	115
0.545354	µm^3	Surface	1	Class A	116
0.20192	µm^3	Surface	1	Class A	117
1.27942	µm^3	Surface	1	Class A	119
0.0455276	µm^3	Surface	1	Class A	120
0.106102	µm^3	Surface	1	Class A	121
0.505978	µm^3	Surface	1	Class A	123
1.01635	µm^3	Surface	1	Class A	124
0.100233	µm^3	Surface	1	Class A	125
0.0448413	µm^3	Surface	1	Class A	126
0.203659	µm^3	Surface	1	Class A	127
0.170343	µm^3	Surface	1	Class A	128
0.156453	µm^3	Surface	1	Class A	129
0.0183643	µm^3	Surface	1	Class A	131
0.0154778	µm^3	Surface	1	Class A	132
0.0154777	µm^3	Surface	1	Class A	133
0.213668	µm^3	Surface	1	Class A	134
0.0753531	µm^3	Surface	1	Class A	135
0.148669	µm^3	Surface	1	Class A	136
0.138589	µm^3	Surface	1	Class A	137
0.207694	µm^3	Surface	1	Class A	138
0.0112185	µm^3	Surface	1	Class A	139
0.134282	µm^3	Surface	1	Class A	140
0.0941171	µm^3	Surface	1	Class A	141
0.0154778	µm^3	Surface	1	Class A	142
0.140327	µm^3	Surface	1	Class A	144
0.0935017	µm^3	Surface	1	Class A	147
0.0112187	µm^3	Surface	1	Class A	148
0.0973936	µm^3	Surface	1	Class A	149
0.0112186	µm^3	Surface	1	Class A	150
0.455708	µm^3	Surface	1	Class A	151
0.446148	µm^3	Surface	1	Class A	154
0.412192	µm^3	Surface	1	Class A	156
0.0715084	µm^3	Surface	1	Class A	157
0.0491004	µm^3	Surface	1	Class A	159
0.479026	µm^3	Surface	1	Class A	160
0.079411	µm^3	Surface	1	Class A	162
0.0229902	µm^3	Surface	1	Class A	163
0.507565	µm^3	Surface	1	Class A	164
0.0404882	µm^3	Surface	1	Class A	165
1.05717	µm^3	Surface	1	Class A	166
0.109355	µm^3	Surface	1	Class A	167
0.0147681	µm^3	Surface	1	Class A	168
0.169609	µm^3	Surface	1	Class A	169
0.0494673	µm^3	Surface	1	Class A	172
0.0265631	µm^3	Surface	1	Class A	173
0.389442	µm^3	Surface	1	Class A	176
0.101334	µm^3	Surface	1	Class A	177
0.127361	µm^3	Surface	1	Class A	178
0.026563	µm^3	Surface	1	Class A	182
0.0534068	µm^3	Surface	1	Class A	183
0.0677695	µm^3	Surface	1	Class A	186
0.0343717	µm^3	Surface	1	Class A	187
0.234809	µm^3	Surface	1	Class A	189
0.0754956	µm^3	Surface	1	Class A	190
0.0704081	µm^3	Surface	1	Class A	191
0.0233097	µm^3	Surface	1	Class A	192
0.0268826	µm^3	Surface	1	Class A	194
0.0583762	µm^3	Surface	1	Class A	195
0.0197369	µm^3	Surface	1	Class A	196
0.0369389	µm^3	Surface	1	Class A	197
0.086533	µm^3	Surface	1	Class A	198
0.0610613	µm^3	Surface	1	Class A	199
0.47365	µm^3	Surface	1	Class A	200
0.538146	µm^3	Surface	1	Class A	201
0.282868	µm^3	Surface	1	Class A	202
0.0147914	µm^3	Surface	1	Class A	204
0.199316	µm^3	Surface	1	Class A	205
0.106054	µm^3	Surface	1	Class A	206
0.0788555	µm^3	Surface	1	Class A	207
0.0190507	µm^3	Surface	1	Class A	208
0.566363	µm^3	Surface	1	Class A	209
0.0743003	µm^3	Surface	1	Class A	211
0.213124	µm^3	Surface	1	Class A	212
0.0530404	µm^3	Surface	1	Class A	214
0.673271	µm^3	Surface	1	Class A	215
0.0448413	µm^3	Surface	1	Class A	216
0.183049	µm^3	Surface	1	Class A	217
0.861613	µm^3	Surface	1	Class A	218
0.0304555	µm^3	Surface	1	Class A	220
1.60773	µm^3	Surface	1	Class A	221
0.0484144	µm^3	Surface	1	Class A	222
0.137808	µm^3	Surface	1	Class A	223
0.215939	µm^3	Surface	1	Class A	224
0.0112186	µm^3	Surface	1	Class A	225
0.0346445	µm^3	Surface	1	Class A	226
0.0978556	µm^3	Surface	1	Class A	227
1.42913	µm^3	Surface	1	Class A	229
0.138694	µm^3	Surface	1	Class A	231
0.383858	µm^3	Surface	1	Class A	233
0.045161	µm^3	Surface	1	Class A	234
0.0613808	µm^3	Surface	1	Class A	235
0.0154778	µm^3	Surface	1	Class A	236
0.33316	µm^3	Surface	1	Class A	237
0.0265631	µm^3	Surface	1	Class A	238
0.0894432	µm^3	Surface	1	Class A	239
4.13195	µm^3	Surface	1	Class A	240
0.0112186	µm^3	Surface	1	Class A	241
0.248889	µm^3	Surface	1	Class A	242
0.0538684	µm^3	Surface	1	Class A	243
0.349642	µm^3	Surface	1	Class A	244
0.0190505	µm^3	Surface	1	Class A	245
0.026563	µm^3	Surface	1	Class A	246
0.13543	µm^3	Surface	1	Class A	247
0.0463086	µm^3	Surface	1	Class A	248
0.026563	µm^3	Surface	1	Class A	250
0.969234	µm^3	Surface	1	Class A	251
0.073566	µm^3	Surface	1	Class A	252
0.671572	µm^3	Surface	1	Class A	254
0.183595	µm^3	Surface	1	Class A	255
3.7928	µm^3	Surface	1	Class A	256
0.0112186	µm^3	Surface	1	Class A	258
0.065001	µm^3	Surface	1	Class A	259
0.572769	µm^3	Surface	1	Class A	261
0.0536089	µm^3	Surface	1	Class A	262
0.0268827	µm^3	Surface	1	Class A	263
0.0226235	µm^3	Surface	1	Class A	265
0.118973	µm^3	Surface	1	Class A	266
0.0430073	µm^3	Surface	1	Class A	267
0.0930399	µm^3	Surface	1	Class A	268
0.0226234	µm^3	Surface	1	Class A	269
0.356738	µm^3	Surface	1	Class A	270
0.0550163	µm^3	Surface	1	Class A	272
0.0901773	µm^3	Surface	1	Class A	273
0.625848	µm^3	Surface	1	Class A	274
0.194453	µm^3	Surface	1	Class A	275
0.0592753	µm^3	Surface	1	Class A	276
0.0793398	µm^3	Surface	1	Class A	277
0.0847827	µm^3	Surface	1	Class A	278
0.0949688	µm^3	Surface	1	Class A	279
0.131939	µm^3	Surface	1	Class A	280
0.0726678	µm^3	Surface	1	Class A	281
0.0458474	µm^3	Surface	1	Class A	282
0.0147915	µm^3	Surface	1	Class A	284
0.319187	µm^3	Surface	1	Class A	285
0.0869235	µm^3	Surface	1	Class A	288
0.0494673	µm^3	Surface	1	Class A	289
0.0787011	µm^3	Surface	1	Class A	290
0.0697215	µm^3	Surface	1	Class A	292
1.20041	µm^3	Surface	1	Class A	294
0.0811024	µm^3	Surface	1	Class A	295
0.223629	µm^3	Surface	1	Class A	296
0.0712473	µm^3	Surface	1	Class A	297
0.0523539	µm^3	Surface	1	Class A	299
0.133915	µm^3	Surface	1	Class A	300
0.0409017	µm^3	Surface	1	Class A	301
0.0589559	µm^3	Surface	1	Class A	302
0.0112186	µm^3	Surface	1	Class A	304
0.0344423	µm^3	Surface	1	Class A	306
0.881152	µm^3	Surface	1	Class A	307
0.0297223	µm^3	Surface	1	Class A	308
0.0989084	µm^3	Surface	1	Class A	310
0.0797541	µm^3	Surface	1	Class A	312
3.72727	µm^3	Surface	1	Class A	313
0.0836935	µm^3	Surface	1	Class A	314
0.0639006	µm^3	Surface	1	Class A	316
0.0963406	µm^3	Surface	1	Class A	317
0.304138	µm^3	Surface	1	Class A	318
0.0646345	µm^3	Surface	1	Class A	320
1.30716	µm^3	Surface	1	Class A	321
0.0154777	µm^3	Surface	1	Class A	324
0.146182	µm^3	Surface	1	Class A	328
0.110313	µm^3	Surface	1	Class A	329
0.577891	µm^3	Surface	1	Class A	330
0.176223	µm^3	Surface	1	Class A	331
0.331551	µm^3	Surface	1	Class A	333
0.650506	µm^3	Surface	1	Class A	334
0.387622	µm^3	Surface	1	Class A	335
0.889242	µm^3	Surface	1	Class A	338
0.026563	µm^3	Surface	1	Class A	339
0.0183175	µm^3	Surface	1	Class A	340
0.0380151	µm^3	Surface	1	Class A	341
1.07476	µm^3	Surface	1	Class A	342
0.0112186	µm^3	Surface	1	Class A	343
0.142943	µm^3	Surface	1	Class A	344
0.02693	µm^3	Surface	1	Class A	345
0.101972	µm^3	Surface	1	Class A	347
6.16461	µm^3	Surface	1	Class A	348
1.68713	µm^3	Surface	1	Class A	349
0.014768	µm^3	Surface	1	Class A	350
0.119802	µm^3	Surface	1	Class A	351
0.0380152	µm^3	Surface	1	Class A	352
0.117329	µm^3	Surface	1	Class A	353
0.0372821	µm^3	Surface	1	Class A	355
0.0154777	µm^3	Surface	1	Class A	356
0.0190506	µm^3	Surface	1	Class A	357
0.100576	µm^3	Surface	1	Class A	359
1.22391	µm^3	Surface	1	Class A	361
0.0346911	µm^3	Surface	1	Class A	362
0.0307988	µm^3	Surface	1	Class A	363
0.0197369	µm^3	Surface	1	Class A	364
0.21523	µm^3	Surface	1	Class A	365
0.464238	µm^3	Surface	1	Class A	368
0.0190038	µm^3	Surface	1	Class A	369
0.130425	µm^3	Surface	1	Class A	370
0.0269299	µm^3	Surface	1	Class A	371
0.0190506	µm^3	Surface	1	Class A	372
0.600767	µm^3	Surface	1	Class A	373
0.664268	µm^3	Surface	1	Class A	375
0.451789	µm^3	Surface	1	Class A	377
2.43704	µm^3	Surface	1	Class A	380
1.59521	µm^3	Surface	1	Class A	381
1.44341	µm^3	Surface	1	Class A	383
0.0883662	µm^3	Surface	1	Class A	384
0.026563	µm^3	Surface	1	Class A	385
0.0452084	µm^3	Surface	1	Class A	386
0.234999	µm^3	Surface	1	Class A	387
0.0112186	µm^3	Surface	1	Class A	388
0.334271	µm^3	Surface	1	Class A	389
0.150135	µm^3	Surface	1	Class A	390
0.505197	µm^3	Surface	1	Class A	391
0.0535018	µm^3	Surface	1	Class A	392
0.1965	µm^3	Surface	1	Class A	394
0.0112186	µm^3	Surface	1	Class A	396
0.234784	µm^3	Surface	1	Class A	398
0.015431	µm^3	Surface	1	Class A	399
0.0670594	µm^3	Surface	1	Class A	400
0.441918	µm^3	Surface	1	Class A	401
0.0380151	µm^3	Surface	1	Class A	403
0.09808	µm^3	Surface	1	Class A	404
0.0112186	µm^3	Surface	1	Class A	405
0.0268825	µm^3	Surface	1	Class A	406
0.262528	µm^3	Surface	1	Class A	407
0.0984467	µm^3	Surface	1	Class A	408
0.0190506	µm^3	Surface	1	Class A	410
0.0484615	µm^3	Surface	1	Class A	411
1.31961	µm^3	Surface	1	Class A	412
0.0357676	µm^3	Surface	1	Class A	414
0.0422743	µm^3	Surface	1	Class A	416
0.0226234	µm^3	Surface	1	Class A	417
0.040192	µm^3	Surface	1	Class A	418
0.0226235	µm^3	Surface	1	Class A	419
0.623241	µm^3	Surface	1	Class A	420
0.113614	µm^3	Surface	1	Class A	421
0.0871717	µm^3	Surface	1	Class A	422
0.0112186	µm^3	Surface	1	Class A	424
0.0154777	µm^3	Surface	1	Class A	425
0.0425236	µm^3	Surface	1	Class A	426
4.29298	µm^3	Surface	1	Class A	427
0.0588606	µm^3	Surface	1	Class A	428
0.112052	µm^3	Surface	1	Class A	429
9.3008	µm^3	Surface	1	Class A	430
0.0190506	µm^3	Surface	1	Class A	433
0.0938209	µm^3	Surface	1	Class A	434
0.186101	µm^3	Surface	1	Class A	435
0.0560214	µm^3	Surface	1	Class A	436
0.109531	µm^3	Surface	1	Class A	437
2.49796	µm^3	Surface	1	Class A	438
0.0147914	µm^3	Surface	1	Class A	439
0.0154778	µm^3	Surface	1	Class A	440
0.0275689	µm^3	Surface	1	Class A	441
0.277993	µm^3	Surface	1	Class A	442
0.023996	µm^3	Surface	1	Class A	443
0.15579	µm^3	Surface	1	Class A	444
0.126308	µm^3	Surface	1	Class A	445
0.0588134	µm^3	Surface	1	Class A	446
0.190407	µm^3	Surface	1	Class A	448
0.0380153	µm^3	Surface	1	Class A	449
0.0154778	µm^3	Surface	1	Class A	450
0.0311417	µm^3	Surface	1	Class A	451
0.14894	µm^3	Surface	1	Class A	452
0.0710942	µm^3	Surface	1	Class A	453
0.290179	µm^3	Surface	1	Class A	455
0.484325	µm^3	Surface	1	Class A	456
0.0112186	µm^3	Surface	1	Class A	457
0.193201	µm^3	Surface	1	Class A	458
0.083741	µm^3	Surface	1	Class A	459
0.278371	µm^3	Surface	1	Class A	460
0.340483	µm^3	Surface	1	Class A	461
0.0229903	µm^3	Surface	1	Class A	462
0.0112186	µm^3	Surface	1	Class A	463
0.588972	µm^3	Surface	1	Class A	465
0.0562936	µm^3	Surface	1	Class A	466
0.43173	µm^3	Surface	1	Class A	467
2.86428	µm^3	Surface	1	Class A	468
0.0955596	µm^3	Surface	1	Class A	469
0.0190506	µm^3	Surface	1	Class A	470
0.0412686	µm^3	Surface	1	Class A	472
0.0239492	µm^3	Surface	1	Class A	474
0.0466753	µm^3	Surface	1	Class A	476
0.261584	µm^3	Surface	1	Class A	478
0.386956	µm^3	Surface	1	Class A	479
0.484822	µm^3	Surface	1	Class A	480
0.0577608	µm^3	Surface	1	Class A	481
2.05444	µm^3	Surface	1	Class A	482
0.701643	µm^3	Surface	1	Class A	485
0.0405114	µm^3	Surface	1	Class A	486
0.503514	µm^3	Surface	1	Class A	487
0.182671	µm^3	Surface	1	Class A	488
0.319813	µm^3	Surface	1	Class A	489
0.113294	µm^3	Surface	1	Class A	490
0.283659	µm^3	Surface	1	Class A	491
0.0775301	µm^3	Surface	1	Class A	493
0.444103	µm^3	Surface	1	Class A	494
0.176021	µm^3	Surface	1	Class A	495
0.470994	µm^3	Surface	1	Class A	496
0.0190506	µm^3	Surface	1	Class A	497
0.0154777	µm^3	Surface	1	Class A	498
0.410806	µm^3	Surface	1	Class A	499
2.42961	µm^3	Surface	1	Class A	501
0.065001	µm^3	Surface	1	Class A	502
3.03914	µm^3	Surface	1	Class A	503
0.0537738	µm^3	Surface	1	Class A	504
0.0432573	µm^3	Surface	1	Class A	505
0.0112186	µm^3	Surface	1	Class A	506
0.0501064	µm^3	Surface	1	Class A	507
1.51785	µm^3	Surface	1	Class A	508
0.0499289	µm^3	Surface	1	Class A	509
0.664692	µm^3	Surface	1	Class A	510
0.0305027	µm^3	Surface	1	Class A	512
0.238157	µm^3	Surface	1	Class A	514
0.0942112	µm^3	Surface	1	Class A	515
0.0154777	µm^3	Surface	1	Class A	516
0.127042	µm^3	Surface	1	Class A	517
0.0268825	µm^3	Surface	1	Class A	518
0.303984	µm^3	Surface	1	Class A	519
0.0112186	µm^3	Surface	1	Class A	520
0.12205	µm^3	Surface	1	Class A	521
0.055974	µm^3	Surface	1	Class A	522
0.0895145	µm^3	Surface	1	Class A	525
0.0190506	µm^3	Surface	1	Class A	526
0.177322	µm^3	Surface	1	Class A	527
0.219194	µm^3	Surface	1	Class A	528
0.086628	µm^3	Surface	1	Class A	529
0.0233097	µm^3	Surface	1	Class A	530
0.0154777	µm^3	Surface	1	Class A	531
0.351214	µm^3	Surface	1	Class A	532
0.0842144	µm^3	Surface	1	Class A	533
0.240134	µm^3	Surface	1	Class A	534
0.0513008	µm^3	Surface	1	Class A	535
0.234313	µm^3	Surface	1	Class A	536
0.0990852	µm^3	Surface	1	Class A	537
0.0610141	µm^3	Surface	1	Class A	538
0.0494674	µm^3	Surface	1	Class A	539
0.0294496	µm^3	Surface	1	Class A	540
0.750246	µm^3	Surface	1	Class A	541
0.0545548	µm^3	Surface	1	Class A	543
0.0112186	µm^3	Surface	1	Class A	544
0.0112186	µm^3	Surface	1	Class A	545
0.0344423	µm^3	Surface	1	Class A	546
0.605866	µm^3	Surface	1	Class A	547
0.0681838	µm^3	Surface	1	Class A	549
0.716194	µm^3	Surface	1	Class A	551
0.0229902	µm^3	Surface	1	Class A	552
0.822853	µm^3	Surface	1	Class A	554
0.446385	µm^3	Surface	1	Class A	555
0.107154	µm^3	Surface	1	Class A	557
0.0232863	µm^3	Surface	1	Class A	558
0.0380152	µm^3	Surface	1	Class A	559
0.400964	µm^3	Surface	1	Class A	561
0.060328	µm^3	Surface	1	Class A	562
0.268682	µm^3	Surface	1	Class A	563
0.240273	µm^3	Surface	1	Class A	564
0.119825	µm^3	Surface	1	Class A	565
0.0112187	µm^3	Surface	1	Class A	566
0.0864621	µm^3	Surface	1	Class A	567
0.0588606	µm^3	Surface	1	Class A	568
0.123612	µm^3	Surface	1	Class A	569
0.482754	µm^3	Surface	1	Class A	570
0.964568	µm^3	Surface	1	Class A	574
0.0369621	µm^3	Surface	1	Class A	575
0.0351759	µm^3	Surface	1	Class A	577
0.124475	µm^3	Surface	1	Class A	578
0.291089	µm^3	Surface	1	Class A	579
0.164155	µm^3	Surface	1	Class A	580
0.0269065	µm^3	Surface	1	Class A	583
0.0524139	µm^3	Surface	1	Class A	584
0.169514	µm^3	Surface	1	Class A	585
0.0971696	µm^3	Surface	1	Class A	586
0.253787	µm^3	Surface	1	Class A	587
0.0613102	µm^3	Surface	1	Class A	589
0.0226234	µm^3	Surface	1	Class A	590
0.60645	µm^3	Surface	1	Class A	592
0.127585	µm^3	Surface	1	Class A	593
0.030432	µm^3	Surface	1	Class A	594
0.0309169	µm^3	Surface	1	Class A	595
0.0112186	µm^3	Surface	1	Class A	596
0.0190506	µm^3	Surface	1	Class A	597
0.0305028	µm^3	Surface	1	Class A	599
0.112904	µm^3	Surface	1	Class A	600
0.0344423	µm^3	Surface	1	Class A	601
0.716345	µm^3	Surface	1	Class A	603
0.122108	µm^3	Surface	1	Class A	604
0.292556	µm^3	Surface	1	Class A	606
0.0147915	µm^3	Surface	1	Class A	607
0.0340755	µm^3	Surface	1	Class A	609
0.0305027	µm^3	Surface	1	Class A	610
0.141309	µm^3	Surface	1	Class A	611
1.39694	µm^3	Surface	1	Class A	612
0.156738	µm^3	Surface	1	Class A	613
2.65846	µm^3	Surface	1	Class A	614
0.291114	µm^3	Surface	1	Class A	615
0.52481	µm^3	Surface	1	Class A	616
0.0265631	µm^3	Surface	1	Class A	617
0.164107	µm^3	Surface	1	Class A	619
0.0196433	µm^3	Surface	1	Class A	620
0.672595	µm^3	Surface	1	Class A	621
0.184044	µm^3	Surface	1	Class A	622
0.0154778	µm^3	Surface	1	Class A	623
0.0112186	µm^3	Surface	1	Class A	624
0.0112186	µm^3	Surface	1	Class A	625
0.0858464	µm^3	Surface	1	Class A	626
0.035176	µm^3	Surface	1	Class A	627
0.203717	µm^3	Surface	1	Class A	628
0.075767	µm^3	Surface	1	Class A	629
0.307037	µm^3	Surface	1	Class A	630
0.0549209	µm^3	Surface	1	Class A	631
0.104315	µm^3	Surface	1	Class A	633
0.0910879	µm^3	Surface	1	Class A	635
0.0844038	µm^3	Surface	1	Class A	637
0.0254866	µm^3	Surface	1	Class A	638
0.172449	µm^3	Surface	1	Class A	639
0.0546146	µm^3	Surface	1	Class A	640
0.0939979	µm^3	Surface	1	Class A	641
0.213762	µm^3	Surface	1	Class A	642
0.128095	µm^3	Surface	1	Class A	643
0.290071	µm^3	Surface	1	Class A	645
0.100388	µm^3	Surface	1	Class A	646
0.113047	µm^3	Surface	1	Class A	647
0.0383113	µm^3	Surface	1	Class A	649
0.277781	µm^3	Surface	1	Class A	650
0.386695	µm^3	Surface	1	Class A	651
1.19866	µm^3	Surface	1	Class A	653
0.878746	µm^3	Surface	1	Class A	654
0.143439	µm^3	Surface	1	Class A	655
0.192975	µm^3	Surface	1	Class A	656
0.123056	µm^3	Surface	1	Class A	657
0.0254632	µm^3	Surface	1	Class A	658
