# Supplementary material for: Programmable artificial RNA condensates in mammalian cells
Source: Nat Nanotechnol. 2026 Apr 29;21(6):821–30. doi: 10.1038/s41565-026-02164-7 (PMC13293865; doi:10.1038/s41565-026-02164-7)
Supplement: Supplementary file 6 — Condensate volume and number quantification, as well as Pearson coefficients, shown in Fig. 4. [file 41565_2026_2164_MOESM6_ESM.zip › Source Data Fig. 4/Condensate volume and number (Figure 4)/Condensate volume/15nt 3A Mango/inside/20250523_JAMango_400nMTO1B_20-20-50_sample3_3_2_inside.xls]

## Sheet: Detailed
Detailed
Volume	Unit	Category	Time	Inside	ID
0.0294264	µm^3	Surface	1	Class A	0
0.299702	µm^3	Surface	1	Class A	1
0.190479	µm^3	Surface	1	Class A	2
0.215974	µm^3	Surface	1	Class A	4
0.0646345	µm^3	Surface	1	Class A	5
0.202097	µm^3	Surface	1	Class A	6
0.0761223	µm^3	Surface	1	Class A	7
0.0147914	µm^3	Surface	1	Class A	9
0.069899	µm^3	Surface	1	Class A	10
0.102753	µm^3	Surface	1	Class A	11
0.132768	µm^3	Surface	1	Class A	12
0.0297691	µm^3	Surface	1	Class A	13
0.0112186	µm^3	Surface	1	Class A	14
0.0581036	µm^3	Surface	1	Class A	15
0.0147914	µm^3	Surface	1	Class A	16
0.0240428	µm^3	Surface	1	Class A	17
0.0333892	µm^3	Surface	1	Class A	18
1.96012	µm^3	Surface	1	Class A	19
0.100505	µm^3	Surface	1	Class A	20
0.167397	µm^3	Surface	1	Class A	21
0.0720995	µm^3	Surface	1	Class A	22
0.33432	µm^3	Surface	1	Class A	24
0.100233	µm^3	Surface	1	Class A	27
0.0348564	µm^3	Surface	1	Class A	31
1.61473	µm^3	Surface	1	Class A	33
0.0305026	µm^3	Surface	1	Class A	36
0.701467	µm^3	Surface	1	Class A	37
0.0376485	µm^3	Surface	1	Class A	38
0.105321	µm^3	Surface	1	Class A	39
0.0112186	µm^3	Surface	1	Class A	40
0.0638533	µm^3	Surface	1	Class A	42
0.0112186	µm^3	Surface	1	Class A	43
0.428612	µm^3	Surface	1	Class A	45
0.233627	µm^3	Surface	1	Class A	47
0.046995	µm^3	Surface	1	Class A	49
0.0312128	µm^3	Surface	1	Class A	50
0.0147681	µm^3	Surface	1	Class A	51
0.0229901	µm^3	Surface	1	Class A	52
0.0760394	µm^3	Surface	1	Class A	53
0.0973463	µm^3	Surface	1	Class A	54
0.161269	µm^3	Surface	1	Class A	55
0.107425	µm^3	Surface	1	Class A	58
0.117553	µm^3	Surface	1	Class A	59
0.0112186	µm^3	Surface	1	Class A	60
0.0505442	µm^3	Surface	1	Class A	61
0.0147915	µm^3	Surface	1	Class A	62
0.0183409	µm^3	Surface	1	Class A	63
0.0275689	µm^3	Surface	1	Class A	65
0.0147681	µm^3	Surface	1	Class A	68
2.26715	µm^3	Surface	1	Class A	69
0.0610614	µm^3	Surface	1	Class A	70
0.13123	µm^3	Surface	1	Class A	71
0.188444	µm^3	Surface	1	Class A	72
0.0112186	µm^3	Surface	1	Class A	73
0.0983994	µm^3	Surface	1	Class A	74
0.541507	µm^3	Surface	1	Class A	75
0.116288	µm^3	Surface	1	Class A	76
0.0305026	µm^3	Surface	1	Class A	78
0.116063	µm^3	Surface	1	Class A	80
0.176804	µm^3	Surface	1	Class A	82
0.0540458	µm^3	Surface	1	Class A	83
0.0484142	µm^3	Surface	1	Class A	84
0.0613807	µm^3	Surface	1	Class A	85
0.198572	µm^3	Surface	1	Class A	86
0.123303	µm^3	Surface	1	Class A	88
0.0294262	µm^3	Surface	1	Class A	89
0.0699694	µm^3	Surface	1	Class A	90
0.0523538	µm^3	Surface	1	Class A	91
0.0728565	µm^3	Surface	1	Class A	92
0.105687	µm^3	Surface	1	Class A	93
0.0526971	µm^3	Surface	1	Class A	94
0.1691	µm^3	Surface	1	Class A	95
0.368369	µm^3	Surface	1	Class A	98
0.0408782	µm^3	Surface	1	Class A	99
0.0190505	µm^3	Surface	1	Class A	101
0.194194	µm^3	Surface	1	Class A	102
0.228822	µm^3	Surface	1	Class A	104
0.0147681	µm^3	Surface	1	Class A	105
2.29799	µm^3	Surface	1	Class A	106
0.0190506	µm^3	Surface	1	Class A	108
0.067521	µm^3	Surface	1	Class A	109
0.0268825	µm^3	Surface	1	Class A	110
0.0112186	µm^3	Surface	1	Class A	111
0.0154778	µm^3	Surface	1	Class A	112
1.26545	µm^3	Surface	1	Class A	113
0.073614	µm^3	Surface	1	Class A	115
0.0112186	µm^3	Surface	1	Class A	116
0.121588	µm^3	Surface	1	Class A	117
0.0610141	µm^3	Surface	1	Class A	118
1.8376	µm^3	Surface	1	Class A	119
0.044522	µm^3	Surface	1	Class A	121
0.0111717	µm^3	Surface	1	Class A	122
0.0190506	µm^3	Surface	1	Class A	123
0.0881423	µm^3	Surface	1	Class A	128
0.209256	µm^3	Surface	1	Class A	129
0.0379919	µm^3	Surface	1	Class A	130
0.677556	µm^3	Surface	1	Class A	131
0.0112187	µm^3	Surface	1	Class A	132
0.0509817	µm^3	Surface	1	Class A	133
0.0112186	µm^3	Surface	1	Class A	134
0.0721471	µm^3	Surface	1	Class A	136
0.060624	µm^3	Surface	1	Class A	137
2.62236	µm^3	Surface	1	Class A	138
0.0340754	µm^3	Surface	1	Class A	140
0.0639012	µm^3	Surface	1	Class A	141
6.9401	µm^3	Surface	1	Class A	143
0.0811737	µm^3	Surface	1	Class A	144
0.0219138	µm^3	Surface	1	Class A	147
0.0722301	µm^3	Surface	1	Class A	148
0.83394	µm^3	Surface	1	Class A	149
0.282796	µm^3	Surface	1	Class A	151
0.0676159	µm^3	Surface	1	Class A	152
4.02233	µm^3	Surface	1	Class A	153
0.0261727	µm^3	Surface	1	Class A	154
0.109626	µm^3	Surface	1	Class A	155
0.0768193	µm^3	Surface	1	Class A	156
0.0190507	µm^3	Surface	1	Class A	157
0.0453853	µm^3	Surface	1	Class A	159
0.0473612	µm^3	Surface	1	Class A	160
0.120712	µm^3	Surface	1	Class A	161
0.164036	µm^3	Surface	1	Class A	163
0.0112186	µm^3	Surface	1	Class A	165
0.0112186	µm^3	Surface	1	Class A	168
0.138494	µm^3	Surface	1	Class A	170
0.0725607	µm^3	Surface	1	Class A	172
0.12942	µm^3	Surface	1	Class A	173
0.014768	µm^3	Surface	1	Class A	174
0.18208	µm^3	Surface	1	Class A	175
1.59399	µm^3	Surface	1	Class A	176
0.250757	µm^3	Surface	1	Class A	177
0.0190507	µm^3	Surface	1	Class A	178
0.45797	µm^3	Surface	1	Class A	179
1.18056	µm^3	Surface	1	Class A	180
0.0112186	µm^3	Surface	1	Class A	181
0.0409018	µm^3	Surface	1	Class A	182
1.18664	µm^3	Surface	1	Class A	183
2.52886	µm^3	Surface	1	Class A	184
0.0603278	µm^3	Surface	1	Class A	185
0.0340757	µm^3	Surface	1	Class A	187
0.0480474	µm^3	Surface	1	Class A	188
0.0272495	µm^3	Surface	1	Class A	190
0.310091	µm^3	Surface	1	Class A	191
0.352634	µm^3	Surface	1	Class A	192
0.404066	µm^3	Surface	1	Class A	194
0.122546	µm^3	Surface	1	Class A	195
0.517686	µm^3	Surface	1	Class A	197
0.0268827	µm^3	Surface	1	Class A	199
0.0337088	µm^3	Surface	1	Class A	200
0.241457	µm^3	Surface	1	Class A	201
0.076453	µm^3	Surface	1	Class A	203
0.436922	µm^3	Surface	1	Class A	205
0.199257	µm^3	Surface	1	Class A	206
0.0964712	µm^3	Surface	1	Class A	207
0.196466	µm^3	Surface	1	Class A	208
0.0840602	µm^3	Surface	1	Class A	209
0.236229	µm^3	Surface	1	Class A	210
0.108621	µm^3	Surface	1	Class A	211
0.0548976	µm^3	Surface	1	Class A	212
0.0112187	µm^3	Surface	1	Class A	213
0.154666	µm^3	Surface	1	Class A	215
0.0934542	µm^3	Surface	1	Class A	216
0.0301125	µm^3	Surface	1	Class A	217
0.0526734	µm^3	Surface	1	Class A	218
0.393843	µm^3	Surface	1	Class A	219
0.204168	µm^3	Surface	1	Class A	220
0.797522	µm^3	Surface	1	Class A	221
0.0825698	µm^3	Surface	1	Class A	222
0.0409016	µm^3	Surface	1	Class A	223
0.0736614	µm^3	Surface	1	Class A	224
0.0405349	µm^3	Surface	1	Class A	226
0.0655696	µm^3	Surface	1	Class A	227
2.35072	µm^3	Surface	1	Class A	228
0.481641	µm^3	Surface	1	Class A	229
0.0358143	µm^3	Surface	1	Class A	230
0.154217	µm^3	Surface	1	Class A	232
0.135703	µm^3	Surface	1	Class A	233
0.0183643	µm^3	Surface	1	Class A	234
0.0718512	µm^3	Surface	1	Class A	235
0.111922	µm^3	Surface	1	Class A	237
0.0311885	µm^3	Surface	1	Class A	238
0.0427358	µm^3	Surface	1	Class A	239
0.951017	µm^3	Surface	1	Class A	240
0.0800974	µm^3	Surface	1	Class A	241
0.0829361	µm^3	Surface	1	Class A	242
0.121173	µm^3	Surface	1	Class A	243
0.0229903	µm^3	Surface	1	Class A	244
0.220318	µm^3	Surface	1	Class A	245
3.91436	µm^3	Surface	1	Class A	246
0.0984708	µm^3	Surface	1	Class A	247
5.2425	µm^3	Surface	1	Class A	248
0.0448416	µm^3	Surface	1	Class A	250
0.116038	µm^3	Surface	1	Class A	252
4.53714	µm^3	Surface	1	Class A	253
0.0154777	µm^3	Surface	1	Class A	254
0.0112186	µm^3	Surface	1	Class A	255
0.0344423	µm^3	Surface	1	Class A	256
0.134235	µm^3	Surface	1	Class A	257
0.309239	µm^3	Surface	1	Class A	258
0.151141	µm^3	Surface	1	Class A	259
0.0634391	µm^3	Surface	1	Class A	260
0.0344189	µm^3	Surface	1	Class A	261
0.331051	µm^3	Surface	1	Class A	262
0.303561	µm^3	Surface	1	Class A	263
0.112146	µm^3	Surface	1	Class A	264
0.0147915	µm^3	Surface	1	Class A	265
0.0862612	µm^3	Surface	1	Class A	266
0.05304	µm^3	Surface	1	Class A	267
0.0340755	µm^3	Surface	1	Class A	268
0.200252	µm^3	Surface	1	Class A	270
0.0154778	µm^3	Surface	1	Class A	271
0.0836938	µm^3	Surface	1	Class A	272
0.0444512	µm^3	Surface	1	Class A	274
0.352454	µm^3	Surface	1	Class A	278
0.0948626	µm^3	Surface	1	Class A	279
0.101701	µm^3	Surface	1	Class A	280
0.135631	µm^3	Surface	1	Class A	281
0.210485	µm^3	Surface	1	Class A	282
0.380579	µm^3	Surface	1	Class A	283
0.0958553	µm^3	Surface	1	Class A	284
0.0305026	µm^3	Surface	1	Class A	285
0.104907	µm^3	Surface	1	Class A	286
0.140104	µm^3	Surface	1	Class A	287
1.13579	µm^3	Surface	1	Class A	288
0.0909108	µm^3	Surface	1	Class A	289
0.0183643	µm^3	Surface	1	Class A	290
0.246321	µm^3	Surface	1	Class A	291
0.0505911	µm^3	Surface	1	Class A	292
0.0574886	µm^3	Surface	1	Class A	294
0.0190506	µm^3	Surface	1	Class A	295
0.0721467	µm^3	Surface	1	Class A	297
0.029769	µm^3	Surface	1	Class A	298
0.0112187	µm^3	Surface	1	Class A	299
5.47137	µm^3	Surface	1	Class A	300
0.0894195	µm^3	Surface	1	Class A	301
0.0365485	µm^3	Surface	1	Class A	302
0.0147915	µm^3	Surface	1	Class A	303
0.107769	µm^3	Surface	1	Class A	304
0.180694	µm^3	Surface	1	Class A	306
0.0789254	µm^3	Surface	1	Class A	307
0.072585	µm^3	Surface	1	Class A	308
0.0714604	µm^3	Surface	1	Class A	309
0.0523537	µm^3	Surface	1	Class A	312
2.10462	µm^3	Surface	1	Class A	314
0.0340521	µm^3	Surface	1	Class A	315
0.0906144	µm^3	Surface	1	Class A	316
0.02693	µm^3	Surface	1	Class A	318
0.231721	µm^3	Surface	1	Class A	319
0.129562	µm^3	Surface	1	Class A	322
0.0653677	µm^3	Surface	1	Class A	323
0.181499	µm^3	Surface	1	Class A	324
0.0183643	µm^3	Surface	1	Class A	325
0.0344424	µm^3	Surface	1	Class A	327
0.218707	µm^3	Surface	1	Class A	328
0.294862	µm^3	Surface	1	Class A	330
0.38885	µm^3	Surface	1	Class A	331
0.0112186	µm^3	Surface	1	Class A	334
0.0424164	µm^3	Surface	1	Class A	335
0.0494673	µm^3	Surface	1	Class A	336
0.108431	µm^3	Surface	1	Class A	337
0.0147915	µm^3	Surface	1	Class A	341
0.111093	µm^3	Surface	1	Class A	342
4.49723	µm^3	Surface	1	Class A	343
0.0520344	µm^3	Surface	1	Class A	344
0.045161	µm^3	Surface	1	Class A	345
0.209704	µm^3	Surface	1	Class A	346
0.0870421	µm^3	Surface	1	Class A	347
5.90674	µm^3	Surface	1	Class A	348
0.133797	µm^3	Surface	1	Class A	350
0.0433514	µm^3	Surface	1	Class A	351
0.102434	µm^3	Surface	1	Class A	352
1.86818	µm^3	Surface	1	Class A	353
0.0427358	µm^3	Surface	1	Class A	354
0.0226234	µm^3	Surface	1	Class A	355
0.0627529	µm^3	Surface	1	Class A	356
1.05022	µm^3	Surface	1	Class A	359
0.455625	µm^3	Surface	1	Class A	360
0.230964	µm^3	Surface	1	Class A	362
0.156572	µm^3	Surface	1	Class A	363
0.0933589	µm^3	Surface	1	Class A	364
0.0112186	µm^3	Surface	1	Class A	366
0.0714603	µm^3	Surface	1	Class A	367
0.0147681	µm^3	Surface	1	Class A	368
0.0112186	µm^3	Surface	1	Class A	369
0.102433	µm^3	Surface	1	Class A	371
0.442788	µm^3	Surface	1	Class A	372
0.205078	µm^3	Surface	1	Class A	373
0.0594761	µm^3	Surface	1	Class A	374
0.145214	µm^3	Surface	1	Class A	376
0.98236	µm^3	Surface	1	Class A	377
0.991945	µm^3	Surface	1	Class A	378
0.134045	µm^3	Surface	1	Class A	379
0.0624101	µm^3	Surface	1	Class A	380
3.89244	µm^3	Surface	1	Class A	381
0.0553356	µm^3	Surface	1	Class A	382
0.07792	µm^3	Surface	1	Class A	384
0.0147914	µm^3	Surface	1	Class A	386
0.0757435	µm^3	Surface	1	Class A	387
0.141901	µm^3	Surface	1	Class A	388
0.259275	µm^3	Surface	1	Class A	389
0.193803	µm^3	Surface	1	Class A	390
0.137512	µm^3	Surface	1	Class A	391
0.0384293	µm^3	Surface	1	Class A	392
0.014768	µm^3	Surface	1	Class A	393
0.637902	µm^3	Surface	1	Class A	394
0.315888	µm^3	Surface	1	Class A	399
0.0112186	µm^3	Surface	1	Class A	400
0.0455748	µm^3	Surface	1	Class A	401
4.38182	µm^3	Surface	1	Class A	402
0.0111718	µm^3	Surface	1	Class A	403
0.0305027	µm^3	Surface	1	Class A	404
0.0333892	µm^3	Surface	1	Class A	406
0.144457	µm^3	Surface	1	Class A	408
0.957054	µm^3	Surface	1	Class A	409
0.0448415	µm^3	Surface	1	Class A	410
1.09309	µm^3	Surface	1	Class A	411
0.727312	µm^3	Surface	1	Class A	414
0.0402154	µm^3	Surface	1	Class A	415
0.226338	µm^3	Surface	1	Class A	416
0.131844	µm^3	Surface	1	Class A	417
0.242782	µm^3	Surface	1	Class A	418
0.0498816	µm^3	Surface	1	Class A	419
1.92277	µm^3	Surface	1	Class A	420
0.299892	µm^3	Surface	1	Class A	421
1.48123	µm^3	Surface	1	Class A	422
0.0226234	µm^3	Surface	1	Class A	424
0.0111718	µm^3	Surface	1	Class A	425
0.0750813	µm^3	Surface	1	Class A	426
0.0772815	µm^3	Surface	1	Class A	427
0.0999133	µm^3	Surface	1	Class A	428
4.91969	µm^3	Surface	1	Class A	430
0.0112186	µm^3	Surface	1	Class A	432
0.0444512	µm^3	Surface	1	Class A	433
0.981487	µm^3	Surface	1	Class A	434
1.47634	µm^3	Surface	1	Class A	436
1.8644	µm^3	Surface	1	Class A	437
1.66028	µm^3	Surface	1	Class A	439
0.0908864	µm^3	Surface	1	Class A	440
0.571251	µm^3	Surface	1	Class A	441
0.128461	µm^3	Surface	1	Class A	442
0.0261729	µm^3	Surface	1	Class A	443
0.0183643	µm^3	Surface	1	Class A	444
0.0340755	µm^3	Surface	1	Class A	445
0.0578076	µm^3	Surface	1	Class A	446
1.56192	µm^3	Surface	1	Class A	447
1.67873	µm^3	Surface	1	Class A	448
0.166546	µm^3	Surface	1	Class A	449
0.0305027	µm^3	Surface	1	Class A	450
0.0373289	µm^3	Surface	1	Class A	451
1.13323	µm^3	Surface	1	Class A	452
0.0610615	µm^3	Surface	1	Class A	453
4.9226	µm^3	Surface	1	Class A	454
0.141747	µm^3	Surface	1	Class A	455
0.228834	µm^3	Surface	1	Class A	456
0.148893	µm^3	Surface	1	Class A	457
0.137004	µm^3	Surface	1	Class A	459
0.0484142	µm^3	Surface	1	Class A	460
0.0190506	µm^3	Surface	1	Class A	461
2.02157	µm^3	Surface	1	Class A	462
0.031189	µm^3	Surface	1	Class A	463
0.059961	µm^3	Surface	1	Class A	464
0.136341	µm^3	Surface	1	Class A	465
0.074714	µm^3	Surface	1	Class A	466
0.144457	µm^3	Surface	1	Class A	467
5.54539	µm^3	Surface	1	Class A	468
0.115424	µm^3	Surface	1	Class A	469
0.0409018	µm^3	Surface	1	Class A	470
0.0962928	µm^3	Surface	1	Class A	472
0.0269299	µm^3	Surface	1	Class A	473
0.0154778	µm^3	Surface	1	Class A	474
0.520091	µm^3	Surface	1	Class A	476
0.163208	µm^3	Surface	1	Class A	478
0.0957138	µm^3	Surface	1	Class A	479
3.76687	µm^3	Surface	1	Class A	480
0.0415881	µm^3	Surface	1	Class A	481
0.0503083	µm^3	Surface	1	Class A	482
0.0226234	µm^3	Surface	1	Class A	483
0.0815404	µm^3	Surface	1	Class A	485
0.0147681	µm^3	Surface	1	Class A	486
0.607478	µm^3	Surface	1	Class A	487
0.0499288	µm^3	Surface	1	Class A	488
0.0147681	µm^3	Surface	1	Class A	489
0.0469949	µm^3	Surface	1	Class A	491
2.03682	µm^3	Surface	1	Class A	492
4.27897	µm^3	Surface	1	Class A	493
0.0808543	µm^3	Surface	1	Class A	494
0.0229901	µm^3	Surface	1	Class A	495
0.158843	µm^3	Surface	1	Class A	496
0.414479	µm^3	Surface	1	Class A	497
0.073862	µm^3	Surface	1	Class A	498
0.161635	µm^3	Surface	1	Class A	499
0.0190506	µm^3	Surface	1	Class A	500
0.0721941	µm^3	Surface	1	Class A	501
0.120108	µm^3	Surface	1	Class A	503
0.0283019	µm^3	Surface	1	Class A	504
0.061381	µm^3	Surface	1	Class A	505
0.0466753	µm^3	Surface	1	Class A	506
1.8958	µm^3	Surface	1	Class A	508
0.135383	µm^3	Surface	1	Class A	509
0.200606	µm^3	Surface	1	Class A	511
0.0384294	µm^3	Surface	1	Class A	512
5.38267	µm^3	Surface	1	Class A	513
0.0997717	µm^3	Surface	1	Class A	515
0.251219	µm^3	Surface	1	Class A	516
0.0112186	µm^3	Surface	1	Class A	517
0.055974	µm^3	Surface	1	Class A	518
0.13213	µm^3	Surface	1	Class A	519
0.102114	µm^3	Surface	1	Class A	520
0.0147681	µm^3	Surface	1	Class A	521
0.0112186	µm^3	Surface	1	Class A	523
0.216257	µm^3	Surface	1	Class A	524
0.0373289	µm^3	Surface	1	Class A	525
0.0340756	µm^3	Surface	1	Class A	526
0.0681597	µm^3	Surface	1	Class A	527
0.0425464	µm^3	Surface	1	Class A	528
0.0384293	µm^3	Surface	1	Class A	529
0.0226234	µm^3	Surface	1	Class A	532
0.0415881	µm^3	Surface	1	Class A	533
0.329982	µm^3	Surface	1	Class A	534
0.0613808	µm^3	Surface	1	Class A	535
0.0601392	µm^3	Surface	1	Class A	536
1.0913	µm^3	Surface	1	Class A	538
0.0559501	µm^3	Surface	1	Class A	539
0.0111718	µm^3	Surface	1	Class A	540
0.0426516	µm^3	Surface	1	Class A	541
0.09808	µm^3	Surface	1	Class A	542
0.0261728	µm^3	Surface	1	Class A	543
0.0602333	µm^3	Surface	1	Class A	544
