# Supplementary material for: Programmable artificial RNA condensates in mammalian cells
Source: Nat Nanotechnol. 2026 Apr 29;21(6):821–30. doi: 10.1038/s41565-026-02164-7 (PMC13293865; doi:10.1038/s41565-026-02164-7)
Supplement: Supplementary file 6 — Condensate volume and number quantification, as well as Pearson coefficients, shown in Fig. 4. [file 41565_2026_2164_MOESM6_ESM.zip › Source Data Fig. 4/Condensate volume and number (Figure 4)/Condensate volume/15nt 3WT Pepper/20240712_JwtPP_10nMHBC620_20_50_Sample4_1_2_outside.xls]

## Sheet: Detailed
Detailed
Volume	Unit	Category	Time	Set 1	ID
0.490954	µm^3	Surface	1	Class B	0
0.639515	µm^3	Surface	1	Class B	1
0.16769	µm^3	Surface	1	Class B	2
1.08201	µm^3	Surface	1	Class B	3
50.4898	µm^3	Surface	1	Class B	4
1.60803	µm^3	Surface	1	Class B	5
0.207221	µm^3	Surface	1	Class B	6
0.188093	µm^3	Surface	1	Class B	7
0.496055	µm^3	Surface	1	Class B	8
10.6703	µm^3	Surface	1	Class B	9
0.484578	µm^3	Surface	1	Class B	10
4.31784	µm^3	Surface	1	Class B	11
0.248027	µm^3	Surface	1	Class B	12
0.137085	µm^3	Surface	1	Class B	13
0.40169	µm^3	Surface	1	Class B	14
2.3451	µm^3	Surface	1	Class B	15
0.206583	µm^3	Surface	1	Class B	16
1.09795	µm^3	Surface	1	Class A	17
0.155575	µm^3	Surface	1	Class A	18
0.253128	µm^3	Surface	1	Class A	19
2.16211	µm^3	Surface	1	Class A	20
0.382562	µm^3	Surface	1	Class A	21
0.294573	µm^3	Surface	1	Class A	22
0.526659	µm^3	Surface	1	Class A	23
0.925796	µm^3	Surface	1	Class A	24
2.20546	µm^3	Surface	1	Class A	25
2.12768	µm^3	Surface	1	Class A	28
0.411254	µm^3	Surface	1	Class A	30
3.60054	µm^3	Surface	1	Class A	31
3.39141	µm^3	Surface	1	Class A	32
0.109668	µm^3	Surface	1	Class A	33
0.0331555	µm^3	Surface	1	Class A	34
0.543874	µm^3	Surface	1	Class A	35
1.96126	µm^3	Surface	1	Class A	37
0.13581	µm^3	Surface	1	Class A	42
2.51088	µm^3	Surface	1	Class A	45
0.209772	µm^3	Surface	1	Class A	46
0.279907	µm^3	Surface	1	Class A	47
0.892646	µm^3	Surface	1	Class A	52
0.788715	µm^3	Surface	1	Class A	53
2.16466	µm^3	Surface	1	Class A	54
0.219973	µm^3	Surface	1	Class A	57
0.320714	µm^3	Surface	1	Class A	60
0.404878	µm^3	Surface	1	Class B	61
3.26962	µm^3	Surface	1	Class B	62
0.533036	µm^3	Surface	1	Class B	63
0.294573	µm^3	Surface	1	Class B	64
2.18697	µm^3	Surface	1	Class B	65
0.219335	µm^3	Surface	1	Class B	67
1.89049	µm^3	Surface	1	Class B	69
1.37148	µm^3	Surface	1	Class B	70
0.17024	µm^3	Surface	1	Class B	71
0.126883	µm^3	Surface	1	Class B	72
0.180441	µm^3	Surface	1	Class B	73
0.0216785	µm^3	Surface	1	Class B	75
0.642703	µm^3	Surface	1	Class B	76
3.54762	µm^3	Surface	1	Class B	77
0.768312	µm^3	Surface	1	Class B	78
1.66478	µm^3	Surface	1	Class B	79
0.209772	µm^3	Surface	1	Class B	80
3.75803	µm^3	Surface	1	Class B	81
0.0433569	µm^3	Surface	1	Class B	82
0.500518	µm^3	Surface	1	Class B	83
0.200207	µm^3	Surface	1	Class B	84
1.09668	µm^3	Surface	1	Class B	85
3.24922	µm^3	Surface	1	Class B	86
0.544512	µm^3	Surface	1	Class B	87
0.0216785	µm^3	Surface	1	Class B	88
0.734518	µm^3	Surface	1	Class B	89
0.180441	µm^3	Surface	1	Class B	90
0.225074	µm^3	Surface	1	Class B	91
0.878616	µm^3	Surface	1	Class B	92
0.0675859	µm^3	Surface	1		94
1.59783	µm^3	Surface	1	Class B	95
0.328366	µm^3	Surface	1	Class B	97
0.435483	µm^3	Surface	1	Class B	98
0.0561091	µm^3	Surface	1	Class B	99
3.48641	µm^3	Surface	1	Class B	100
0.292022	µm^3	Surface	1	Class B	102
0.256316	µm^3	Surface	1	Class B	104
0.0816132	µm^3	Surface	1	Class B	105
1.81334	µm^3	Surface	1	Class B	106
0.687336	µm^3	Surface	1	Class B	107
0.784252	µm^3	Surface	1	Class B	108
0.132621	µm^3	Surface	1	Class B	109
0.126246	µm^3	Surface	1		110
1.24077	µm^3	Surface	1	Class B	111
1.81143	µm^3	Surface	1	Class B	112
11.9372	µm^3	Surface	1	Class B	114
2.13087	µm^3	Surface	1	Class B	117
0.123058	µm^3	Surface	1	Class B	118
1.39954	µm^3	Surface	1	Class B	119
0.902207	µm^3	Surface	1	Class B	120
0.325177	µm^3	Surface	1	Class B	122
0.587233	µm^3	Surface	1	Class B	123
0.361521	µm^3	Surface	1	Class B	124
0.309237	µm^3	Surface	1	Class B	125
1.70367	µm^3	Surface	1	Class B	126
0.0943652	µm^3	Surface	1	Class B	127
2.97888	µm^3	Surface	1	Class B	128
1.26883	µm^3	Surface	1	Class B	129
0.581492	µm^3	Surface	1	Class B	130
0.407428	µm^3	Surface	1	Class B	132
0.219973	µm^3	Surface	1	Class B	133
0.375548	µm^3	Surface	1	Class B	136
4.83111	µm^3	Surface	1	Class B	137
0.0216785	µm^3	Surface	1	Class B	138
8.68542	µm^3	Surface	1	Class B	139
0.568103	µm^3	Surface	1	Class B	141
2.77931	µm^3	Surface	1	Class B	142
0.914961	µm^3	Surface	1	Class B	144
0.415079	µm^3	Surface	1	Class B	146
0.360245	µm^3	Surface	1	Class B	150
0.403602	µm^3	Surface	1	Class B	151
2.70343	µm^3	Surface	1	Class B	152
0.599346	µm^3	Surface	1	Class B	153
0.255679	µm^3	Surface	1	Class B	154
1.95489	µm^3	Surface	1	Class B	155
1.95425	µm^3	Surface	1	Class B	156
0.167689	µm^3	Surface	1	Class B	157
0.190005	µm^3	Surface	1	Class B	158
0.292022	µm^3	Surface	1	Class B	159
6.54754	µm^3	Surface	1	Class B	160
0.108393	µm^3	Surface	1	Class B	162
0.459074	µm^3	Surface	1	Class B	163
2.03268	µm^3	Surface	1	Class B	164
0.241014	µm^3	Surface	1	Class B	165
0.163864	µm^3	Surface	1	Class B	166
0.264605	µm^3	Surface	1	Class B	167
0.0828883	µm^3	Surface	1	Class B	168
0.740894	µm^3	Surface	1	Class B	169
0.365984	µm^3	Surface	1	Class B	170
0.227624	µm^3	Surface	1	Class B	171
1.02782	µm^3	Surface	1	Class B	172
0.473101	µm^3	Surface	1	Class B	173
0.474376	µm^3	Surface	1	Class B	174
268.599	µm^3	Surface	1	Class B	175
0.598071	µm^3	Surface	1	Class B	176
2.78824	µm^3	Surface	1	Class B	177
0.308599	µm^3	Surface	1	Class B	178
0.251215	µm^3	Surface	1	Class B	179
1.65984	µm^3	Surface	1	Class A	180
0.30016	µm^3	Surface	1	Class A	181
6.40033	µm^3	Surface	1	Class A	183
556.937	µm^3	Surface	1	Class A	184
0.437521	µm^3	Surface	1	Class A	185
0.350673	µm^3	Surface	1	Class B	186
1.59515	µm^3	Surface	1	Class B	187
3.94068	µm^3	Surface	1	Class B	188
1.32362	µm^3	Surface	1	Class B	189
1.9388	µm^3	Surface	1	Class B	190
0.483534	µm^3	Surface	1	Class B	193
1.6642	µm^3	Surface	1	Class B	194
5.27391	µm^3	Surface	1	Class B	196
0.778227	µm^3	Surface	1	Class B	197
0.408627	µm^3	Surface	1	Class B	198
0.774565	µm^3	Surface	1	Class B	199
0.5798	µm^3	Surface	1	Class B	200
1.43578	µm^3	Surface	1	Class B	201
0.535079	µm^3	Surface	1	Class B	202
2.53765	µm^3	Surface	1	Class B	203
0.921227	µm^3	Surface	1	Class B	204
0.424969	µm^3	Surface	1	Class B	205
0.16869	µm^3	Surface	1	Class B	206
1.7043	µm^3	Surface	1	Class B	207
0.0523523	µm^3	Surface	1	Class B	208
131.231	µm^3	Surface	1	Class B	209
1.15828	µm^3	Surface	1	Class B	210
