# Supplementary material for: Programmable artificial RNA condensates in mammalian cells
Source: Nat Nanotechnol. 2026 Apr 29;21(6):821–30. doi: 10.1038/s41565-026-02164-7 (PMC13293865; doi:10.1038/s41565-026-02164-7)
Supplement: Supplementary file 6 — Condensate volume and number quantification, as well as Pearson coefficients, shown in Fig. 4. [file 41565_2026_2164_MOESM6_ESM.zip › Source Data Fig. 4/Condensate volume and number (Figure 4)/Condensate volume/15nt 3C Mango/inside/20240606_050715ntCMG_400nMTO1B_20-20-80_Sample1_1_3_inside.xls]

## Sheet: Detailed
Detailed
Volume	Unit	Category	Time	Set 1	ID
2.69589	µm^3	Surface	1	Class C	2
0.759542	µm^3	Surface	1	Class C	3
4.37739	µm^3	Surface	1	Class C	4
9.80736	µm^3	Surface	1	Class C	5
1.38819	µm^3	Surface	1	Class C	6
0.78167	µm^3	Surface	1	Class C	7
3.80837	µm^3	Surface	1	Class C	8
0.0780058	µm^3	Surface	1	Class C	9
0.483137	µm^3	Surface	1	Class C	10
0.16685	µm^3	Surface	1	Class C	11
2.47313	µm^3	Surface	1	Class C	12
0.503873	µm^3	Surface	1	Class C	13
0.468334	µm^3	Surface	1	Class C	15
27.4626	µm^3	Surface	1	Class C	17
20.4014	µm^3	Surface	1	Class C	18
3.77393	µm^3	Surface	1	Class C	21
11.3123	µm^3	Surface	1	Class C	22
0.822139	µm^3	Surface	1	Class A	23
1.56136	µm^3	Surface	1	Class B	24
3.36537	µm^3	Surface	1	Class B	25
0.486512	µm^3	Surface	1	Class B	26
18.0016	µm^3	Surface	1	Class A	27
1.4141	µm^3	Surface	1	Class B	28
0.356705	µm^3	Surface	1	Class B	29
7.42223	µm^3	Surface	1	Class A	30
20.9359	µm^3	Surface	1	Class A	31
0.801905	µm^3	Surface	1	Class A	32
10.0155	µm^3	Surface	1	Class A	33
0.0483909	µm^3	Surface	1	Class B	34
1.91987	µm^3	Surface	1	Class B	35
0.421032	µm^3	Surface	1	Class B	36
1.45351	µm^3	Surface	1	Class B	37
6.48523	µm^3	Surface	1	Class B	38
17.0495	µm^3	Surface	1	Class A	39
21.2869	µm^3	Surface	1	Class A	40
1.80123	µm^3	Surface	1	Class B	41
2.1094	µm^3	Surface	1	Class B	42
