# Supplementary material for: Programmable artificial RNA condensates in mammalian cells
Source: Nat Nanotechnol. 2026 Apr 29;21(6):821–30. doi: 10.1038/s41565-026-02164-7 (PMC13293865; doi:10.1038/s41565-026-02164-7)
Supplement: Supplementary file 6 — Condensate volume and number quantification, as well as Pearson coefficients, shown in Fig. 4. [file 41565_2026_2164_MOESM6_ESM.zip › Source Data Fig. 4/Condensate volume and number (Figure 4)/Condensate volume/15nt 3A Mango/inside/20250523_JAMango_400nMTO1B_20-20-50_sample3_1_1_inside.xls]

## Sheet: Detailed
Detailed
Volume	Unit	Category	Time	Inside	ID
0.0519873	µm^3	Surface	1	Class B	1
0.130934	µm^3	Surface	1	Class B	2
0.0154778	µm^3	Surface	1	Class B	3
0.0154778	µm^3	Surface	1	Class B	5
0.560413	µm^3	Surface	1	Class B	6
0.0229904	µm^3	Surface	1	Class B	7
0.230834	µm^3	Surface	1	Class B	8
0.0921176	µm^3	Surface	1	Class B	9
0.557697	µm^3	Surface	1	Class B	10
1.25041	µm^3	Surface	1	Class B	11
1.92442	µm^3	Surface	1	Class B	12
0.0112186	µm^3	Surface	1	Class B	13
1.38531	µm^3	Surface	1	Class B	14
0.0567551	µm^3	Surface	1	Class B	15
1.93215	µm^3	Surface	1	Class B	16
0.22763	µm^3	Surface	1	Class B	17
1.69603	µm^3	Surface	1	Class B	18
0.927456	µm^3	Surface	1	Class B	19
0.117943	µm^3	Surface	1	Class B	20
0.0268824	µm^3	Surface	1	Class A	21
0.0726079	µm^3	Surface	1	Class B	23
1.21525	µm^3	Surface	1	Class B	24
0.0154779	µm^3	Surface	1	Class B	28
0.078583	µm^3	Surface	1	Class B	31
0.0444747	µm^3	Surface	1	Class A	33
0.143628	µm^3	Surface	1	Class B	34
0.0757667	µm^3	Surface	1	Class B	35
0.0574411	µm^3	Surface	1	Class B	36
0.070041	µm^3	Surface	1	Class A	37
0.315569	µm^3	Surface	1	Class B	38
0.408963	µm^3	Surface	1	Class A	39
0.0448415	µm^3	Surface	1	Class B	40
0.237318	µm^3	Surface	1	Class A	41
0.0473848	µm^3	Surface	1	Class B	42
0.0147682	µm^3	Surface	1	Class B	43
0.0272259	µm^3	Surface	1	Class A	44
1.30351	µm^3	Surface	1	Class B	45
0.0226235	µm^3	Surface	1	Class A	46
0.129171	µm^3	Surface	1	Class B	47
0.829529	µm^3	Surface	1	Class A	48
0.908793	µm^3	Surface	1	Class B	49
0.307886	µm^3	Surface	1	Class B	50
0.0812686	µm^3	Surface	1	Class B	51
0.799133	µm^3	Surface	1	Class B	52
0.706591	µm^3	Surface	1	Class B	54
0.306257	µm^3	Surface	1	Class B	57
0.109579	µm^3	Surface	1	Class A	58
0.0147914	µm^3	Surface	1	Class A	59
0.366939	µm^3	Surface	1	Class A	61
0.567724	µm^3	Surface	1	Class B	62
1.51381	µm^3	Surface	1	Class B	63
0.143629	µm^3	Surface	1	Class B	64
0.0698283	µm^3	Surface	1	Class A	65
0.229449	µm^3	Surface	1	Class B	67
0.353026	µm^3	Surface	1	Class B	70
0.164521	µm^3	Surface	1	Class A	72
0.190834	µm^3	Surface	1	Class B	75
0.0197368	µm^3	Surface	1	Class B	78
0.0112186	µm^3	Surface	1	Class A	79
0.0147915	µm^3	Surface	1	Class A	80
0.106006	µm^3	Surface	1	Class A	81
0.0226235	µm^3	Surface	1	Class B	82
1.56814	µm^3	Surface	1	Class A	83
0.0147915	µm^3	Surface	1	Class A	85
0.413045	µm^3	Surface	1	Class B	86
0.223818	µm^3	Surface	1	Class B	88
1.01891	µm^3	Surface	1	Class B	89
0.145735	µm^3	Surface	1	Class B	90
0.266777	µm^3	Surface	1	Class B	94
0.0112186	µm^3	Surface	1	Class B	95
0.128343	µm^3	Surface	1	Class A	97
2.74888	µm^3	Surface	1	Class B	98
1.54988	µm^3	Surface	1	Class B	99
0.10312	µm^3	Surface	1	Class B	100
0.741057	µm^3	Surface	1	Class A	101
0.0373289	µm^3	Surface	1	Class A	102
0.038015	µm^3	Surface	1	Class A	103
0.244582	µm^3	Surface	1	Class A	105
0.765024	µm^3	Surface	1	Class B	106
0.045161	µm^3	Surface	1	Class B	107
1.78856	µm^3	Surface	1	Class B	108
0.0370093	µm^3	Surface	1	Class A	109
0.0326327	µm^3	Surface	1	Class A	110
1.1579	µm^3	Surface	1	Class B	111
1.45657	µm^3	Surface	1	Class B	112
0.210024	µm^3	Surface	1	Class B	113
0.0978552	µm^3	Surface	1	Class A	117
0.0630489	µm^3	Surface	1	Class A	121
0.0112185	µm^3	Surface	1	Class A	122
0.0112187	µm^3	Surface	1	Class A	123
0.457542	µm^3	Surface	1	Class A	124
0.919236	µm^3	Surface	1	Class B	125
0.0305028	µm^3	Surface	1	Class A	126
0.14351	µm^3	Surface	1	Class A	127
0.918279	µm^3	Surface	1	Class A	128
0.272731	µm^3	Surface	1	Class A	129
0.0305029	µm^3	Surface	1	Class B	130
0.0197369	µm^3	Surface	1	Class B	133
0.22027	µm^3	Surface	1	Class B	134
0.150136	µm^3	Surface	1	Class A	135
0.0387015	µm^3	Surface	1	Class B	136
0.0265632	µm^3	Surface	1	Class B	138
2.04475	µm^3	Surface	1	Class B	139
0.169752	µm^3	Surface	1	Class A	140
0.184585	µm^3	Surface	1	Class B	141
0.996652	µm^3	Surface	1	Class A	142
0.0112187	µm^3	Surface	1	Class A	143
0.105687	µm^3	Surface	1	Class A	144
4.48158	µm^3	Surface	1	Class B	145
0.337148	µm^3	Surface	1	Class A	146
0.0190507	µm^3	Surface	1	Class A	147
0.219927	µm^3	Surface	1	Class A	148
0.274703	µm^3	Surface	1	Class A	149
0.0669888	µm^3	Surface	1	Class B	150
0.233957	µm^3	Surface	1	Class A	151
0.139061	µm^3	Surface	1	Class A	152
1.53507	µm^3	Surface	1	Class B	153
0.328773	µm^3	Surface	1	Class A	154
1.46765	µm^3	Surface	1	Class A	155
0.0516679	µm^3	Surface	1	Class B	156
0.0513961	µm^3	Surface	1	Class A	157
2.08785	µm^3	Surface	1	Class B	158
0.0112186	µm^3	Surface	1	Class A	159
0.0268825	µm^3	Surface	1	Class A	160
0.0111718	µm^3	Surface	1	Class A	161
0.0764053	µm^3	Surface	1	Class A	162
0.314918	µm^3	Surface	1	Class B	164
0.0305028	µm^3	Surface	1	Class A	165
1.60855	µm^3	Surface	1	Class B	167
0.620897	µm^3	Surface	1	Class B	168
0.135145	µm^3	Surface	1	Class A	170
0.0732471	µm^3	Surface	1	Class A	171
0.107568	µm^3	Surface	1	Class A	172
0.29614	µm^3	Surface	1	Class A	173
0.0380151	µm^3	Surface	1	Class A	174
1.19032	µm^3	Surface	1	Class B	175
0.585446	µm^3	Surface	1	Class A	176
0.617947	µm^3	Surface	1	Class B	177
4.71997	µm^3	Surface	1	Class B	179
0.498913	µm^3	Surface	1	Class B	180
1.54734	µm^3	Surface	1	Class B	181
0.0991325	µm^3	Surface	1	Class A	182
0.591776	µm^3	Surface	1	Class A	183
0.240134	µm^3	Surface	1	Class A	184
0.529274	µm^3	Surface	1	Class A	185
0.0753999	µm^3	Surface	1	Class A	186
0.280914	µm^3	Surface	1	Class A	187
1.50881	µm^3	Surface	1	Class A	189
0.284677	µm^3	Surface	1	Class A	191
1.23001	µm^3	Surface	1	Class A	192
0.109402	µm^3	Surface	1	Class A	193
0.0147916	µm^3	Surface	1	Class A	194
0.0268357	µm^3	Surface	1	Class A	195
0.741563	µm^3	Surface	1	Class A	197
0.412088	µm^3	Surface	1	Class A	198
0.383654	µm^3	Surface	1	Class A	199
1.80356	µm^3	Surface	1	Class A	200
