# Supplementary material for: Programmable artificial RNA condensates in mammalian cells
Source: Nat Nanotechnol. 2026 Apr 29;21(6):821–30. doi: 10.1038/s41565-026-02164-7 (PMC13293865; doi:10.1038/s41565-026-02164-7)
Supplement: Supplementary file 6 — Condensate volume and number quantification, as well as Pearson coefficients, shown in Fig. 4. [file 41565_2026_2164_MOESM6_ESM.zip › Source Data Fig. 4/Condensate volume and number (Figure 4)/Condensate volume/15nt 3A Pepper/inside/20250925_JAPP_10nMHBC620_20-40-50_sample2_2_2_inside.xls]

## Sheet: Detailed
Detailed
Volume	Unit	Category	Time	Inside	ID
32.1701	µm^3	Surface	1	Class A	0
9.85475	µm^3	Surface	1	Class A	1
1.53992	µm^3	Surface	1	Class A	2
32.318	µm^3	Surface	1	Class A	5
4.68433	µm^3	Surface	1	Class A	7
4.70699	µm^3	Surface	1	Class A	8
14.6202	µm^3	Surface	1	Class A	10
13.7689	µm^3	Surface	1	Class A	11
3.59369	µm^3	Surface	1	Class A	15
15.4694	µm^3	Surface	1	Class A	18
3.56388	µm^3	Surface	1	Class A	21
2.06051	µm^3	Surface	1	Class A	24
