# Supplementary material for: Programmable artificial RNA condensates in mammalian cells
Source: Nat Nanotechnol. 2026 Apr 29;21(6):821–30. doi: 10.1038/s41565-026-02164-7 (PMC13293865; doi:10.1038/s41565-026-02164-7)
Supplement: Supplementary file 6 — Condensate volume and number quantification, as well as Pearson coefficients, shown in Fig. 4. [file 41565_2026_2164_MOESM6_ESM.zip › Source Data Fig. 4/Condensate volume and number (Figure 4)/Condensate volume/15nt 3C Mango/inside/20240606_050715ntCMG_400nMTO1B_20-20-80_Sample1_1_1_inside.xls]

## Sheet: Detailed
Detailed
Volume	Unit	Category	Time	Set 1	ID
0.323557	µm^3	Surface	1	Class C	0
1.27911	µm^3	Surface	1	Class C	1
2.35979	µm^3	Surface	1	Class E	2
0.102686	µm^3	Surface	1	Class D	3
0.0483908	µm^3	Surface	1	Class E	4
1.68269	µm^3	Surface	1	Class E	5
0.259556	µm^3	Surface	1	Class C	6
2.18664	µm^3	Surface	1	Class C	7
3.55499	µm^3	Surface	1	Class C	8
0.0191018	µm^3	Surface	1	Class C	9
0.0191016	µm^3	Surface	1	Class C	10
0.598133	µm^3	Surface	1	Class E	11
0.048391	µm^3	Surface	1	Class C	12
0.358927	µm^3	Surface	1	Class D	13
4.40398	µm^3	Surface	1	Class C	14
0.686404	µm^3	Surface	1	Class D	15
3.21262	µm^3	Surface	1	Class C	16
0.400958	µm^3	Surface	1	Class C	17
1.76175	µm^3	Surface	1	Class E	18
1.57888	µm^3	Surface	1	Class C	19
0.543518	µm^3	Surface	1	Class E	20
0.209379	µm^3	Surface	1	Class D	21
0.10762	µm^3	Surface	1	Class D	22
4.59199	µm^3	Surface	1	Class C	23
0.450971	µm^3	Surface	1	Class E	24
2.28411	µm^3	Surface	1	Class C	25
0.704263	µm^3	Surface	1	Class C	26
1.18566	µm^3	Surface	1	Class E	27
1.23256	µm^3	Surface	1	Class C	28
0.289171	µm^3	Surface	1	Class C	29
0.291392	µm^3	Surface	1	Class C	30
1.85479	µm^3	Surface	1	Class C	31
0.259557	µm^3	Surface	1	Class C	32
0.544016	µm^3	Surface	1	Class C	33
0.219411	µm^3	Surface	1	Class C	34
1.00485	µm^3	Surface	1	Class C	35
0.0780054	µm^3	Surface	1	Class D	36
0.393644	µm^3	Surface	1	Class D	37
1.44249	µm^3	Surface	1	Class E	38
0.458794	µm^3	Surface	1	Class C	39
0.212091	µm^3	Surface	1	Class D	40
2.00785	µm^3	Surface	1	Class C	41
1.80855	µm^3	Surface	1	Class C	42
1.61442	µm^3	Surface	1	Class C	43
1.24209	µm^3	Surface	1	Class E	44
0.737082	µm^3	Surface	1	Class C	45
3.39714	µm^3	Surface	1	Class C	46
1.28496	µm^3	Surface	1	Class E	47
0.0483907	µm^3	Surface	1	Class E	48
2.63474	µm^3	Surface	1	Class E	49
0.0483911	µm^3	Surface	1	Class E	50
0.0191017	µm^3	Surface	1	Class C	51
2.4485	µm^3	Surface	1	Class C	52
2.31667	µm^3	Surface	1	Class C	53
0.745069	µm^3	Surface	1	Class E	54
0.19679	µm^3	Surface	1	Class C	55
4.25048	µm^3	Surface	1	Class C	56
0.162077	µm^3	Surface	1	Class D	57
0.646432	µm^3	Surface	1	Class E	58
0.0191016	µm^3	Surface	1		59
0.167175	µm^3	Surface	1	Class B	60
0.386649	µm^3	Surface	1	Class B	61
3.36719	µm^3	Surface	1	Class B	62
0.862289	µm^3	Surface	1	Class B	63
0.656135	µm^3	Surface	1	Class B	64
0.588601	µm^3	Surface	1	Class B	65
5.7996	µm^3	Surface	1	Class B	66
0.244091	µm^3	Surface	1	Class A	67
0.0780055	µm^3	Surface	1	Class A	68
3.75489	µm^3	Surface	1	Class B	69
0.316565	µm^3	Surface	1	Class B	70
0.284399	µm^3	Surface	1	Class B	71
1.0603	µm^3	Surface	1	Class B	72
0.775747	µm^3	Surface	1	Class B	73
0.536694	µm^3	Surface	1	Class B	74
0.0483907	µm^3	Surface	1	Class B	75
2.64633	µm^3	Surface	1	Class A	76
3.11128	µm^3	Surface	1	Class B	77
0.10762	µm^3	Surface	1	Class B	78
0.102848	µm^3	Surface	1	Class B	79
1.09007	µm^3	Surface	1	Class B	80
1.01554	µm^3	Surface	1	Class A	81
0.741851	µm^3	Surface	1	Class B	82
0.261778	µm^3	Surface	1	Class B	83
0.214314	µm^3	Surface	1	Class B	84
0.531264	µm^3	Surface	1	Class B	85
0.863849	µm^3	Surface	1	Class B	86
0.309242	µm^3	Surface	1	Class B	87
0.338857	µm^3	Surface	1	Class B	88
0.137235	µm^3	Surface	1	Class A	89
2.99906	µm^3	Surface	1	Class A	90
0.0191017	µm^3	Surface	1	Class B	91
0.306857	µm^3	Surface	1	Class B	92
0.316398	µm^3	Surface	1	Class B	93
0.558986	µm^3	Surface	1	Class B	94
0.0780051	µm^3	Surface	1	Class A	95
0.541793	µm^3	Surface	1	Class B	96
6.11905	µm^3	Surface	1	Class B	97
1.20251	µm^3	Surface	1	Class B	98
0.166525	µm^3	Surface	1	Class B	99
0.594359	µm^3	Surface	1	Class B	100
0.0780054	µm^3	Surface	1	Class B	101
0.359257	µm^3	Surface	1	Class B	102
0.406558	µm^3	Surface	1	Class B	103
0.284399	µm^3	Surface	1	Class B	104
0.191692	µm^3	Surface	1	Class B	105
1.26217	µm^3	Surface	1	Class B	106
1.12988	µm^3	Surface	1	Class B	107
0.0191017	µm^3	Surface	1	Class B	108
0.132463	µm^3	Surface	1	Class B	109
0.236772	µm^3	Surface	1	Class B	110
0.64848	µm^3	Surface	1	Class A	111
0.749508	µm^3	Surface	1	Class B	112
0.51629	µm^3	Surface	1	Class B	113
1.72882	µm^3	Surface	1	Class A	114
0.777231	µm^3	Surface	1	Class B	115
0.628413	µm^3	Surface	1	Class A	116
0.309241	µm^3	Surface	1	Class B	117
0.0780056	µm^3	Surface	1	Class A	118
1.17834	µm^3	Surface	1	Class B	119
0.0191017	µm^3	Surface	1	Class A	120
0.713476	µm^3	Surface	1	Class B	121
0.433123	µm^3	Surface	1	Class B	122
0.196789	µm^3	Surface	1	Class B	123
0.3677	µm^3	Surface	1	Class B	124
0.137235	µm^3	Surface	1	Class B	125
8.47313	µm^3	Surface	1	Class B	126
1.10249	µm^3	Surface	1	Class A	127
3.55121	µm^3	Surface	1	Class A	128
0.888687	µm^3	Surface	1	Class B	129
1.51989	µm^3	Surface	1	Class B	130
0.676705	µm^3	Surface	1	Class B	131
0.166849	µm^3	Surface	1	Class B	132
0.257006	µm^3	Surface	1	Class B	133
1.10586	µm^3	Surface	1	Class B	134
0.886632	µm^3	Surface	1	Class B	135
0.335645	µm^3	Surface	1	Class B	136
0.048391	µm^3	Surface	1	Class B	137
7.56943	µm^3	Surface	1	Class B	138
0.10762	µm^3	Surface	1	Class B	139
0.794088	µm^3	Surface	1	Class B	140
0.341735	µm^3	Surface	1	Class B	141
0.699157	µm^3	Surface	1	Class B	142
0.16685	µm^3	Surface	1	Class B	143
0.595591	µm^3	Surface	1	Class B	144
0.314342	µm^3	Surface	1	Class B	145
0.216861	µm^3	Surface	1	Class B	146
4.41347	µm^3	Surface	1	Class B	147
0.597313	µm^3	Surface	1	Class A	148
0.52682	µm^3	Surface	1	Class B	149
0.646595	µm^3	Surface	1	Class B	150
