# Supplementary material for: Programmable artificial RNA condensates in mammalian cells
Source: Nat Nanotechnol. 2026 Apr 29;21(6):821–30. doi: 10.1038/s41565-026-02164-7 (PMC13293865; doi:10.1038/s41565-026-02164-7)
Supplement: Supplementary file 6 — Condensate volume and number quantification, as well as Pearson coefficients, shown in Fig. 4. [file 41565_2026_2164_MOESM6_ESM.zip › Source Data Fig. 4/Condensate volume and number (Figure 4)/Condensate volume/15nt 3WT Pepper/20240712_JwtPP_10nMHBC620_20_50_Sample4_1_1_outside.xls]

## Sheet: Detailed
Detailed
Volume	Unit	Category	Time	Set 1	ID
0.2391	µm^3	Surface	1	Class A	1
0.0216785	µm^3	Surface	1	Class A	2
2.34446	µm^3	Surface	1	Class A	3
0.460348	µm^3	Surface	1	Class A	4
0.192556	µm^3	Surface	1	Class A	6
0.0331552	µm^3	Surface	1	Class A	7
0.0446321	µm^3	Surface	1	Class A	8
1.66095	µm^3	Surface	1	Class A	9
0.897107	µm^3	Surface	1	Class A	10
0.918785	µm^3	Surface	1	Class A	12
0.844185	µm^3	Surface	1	Class A	13
1.08265	µm^3	Surface	1	Class A	14
0.259504	µm^3	Surface	1	Class A	17
0.056109	µm^3	Surface	1	Class A	19
1.17957	µm^3	Surface	1	Class A	20
0.557903	µm^3	Surface	1	Class A	22
0.0956403	µm^3	Surface	1	Class A	24
0.0599346	µm^3	Surface	1	Class A	25
0.376185	µm^3	Surface	1	Class A	28
0.310512	µm^3	Surface	1	Class A	29
0.0178528	µm^3	Surface	1	Class A	30
0.0828883	µm^3	Surface	1	Class A	31
1.37021	µm^3	Surface	1	Class A	32
0.0988283	µm^3	Surface	1	Class A	33
0.056109	µm^3	Surface	1	Class A	34
0.293935	µm^3	Surface	1	Class A	35
1.4582	µm^3	Surface	1	Class A	37
0.38575	µm^3	Surface	1	Class A	39
0.779151	µm^3	Surface	1	Class A	41
0.0446323	µm^3	Surface	1	Class A	42
0.121782	µm^3	Surface	1	Class A	43
0.591058	µm^3	Surface	1	Class A	45
0.14091	µm^3	Surface	1	Class A	46
0.842273	µm^3	Surface	1	Class A	47
0.366622	µm^3	Surface	1	Class A	48
0.0331553	µm^3	Surface	1	Class A	49
0.0981909	µm^3	Surface	1	Class A	50
1.28987	µm^3	Surface	1	Class A	51
0.554076	µm^3	Surface	1	Class A	52
0.348769	µm^3	Surface	1	Class A	55
0.32709	µm^3	Surface	1	Class A	56
0.0446322	µm^3	Surface	1	Class A	57
0.777876	µm^3	Surface	1	Class A	58
0.504981	µm^3	Surface	1	Class A	59
0.144098	µm^3	Surface	1	Class A	61
1.41356	µm^3	Surface	1	Class A	65
0.621662	µm^3	Surface	1	Class A	66
0.0969157	µm^3	Surface	1	Class A	68
0.162589	µm^3	Surface	1	Class A	69
0.707739	µm^3	Surface	1	Class A	71
0.578943	µm^3	Surface	1	Class A	74
2.40759	µm^3	Surface	1	Class A	75
3.46416	µm^3	Surface	1	Class A	77
5.74093	µm^3	Surface	1	Class A	78
1.52866	µm^3	Surface	1	Class A	79
16.0096	µm^3	Surface	1	Class A	80
0.0611347	µm^3	Surface	1	Class A	81
0.174218	µm^3	Surface	1	Class A	82
1.2031	µm^3	Surface	1	Class A	85
0.604162	µm^3	Surface	1	Class A	86
0.521241	µm^3	Surface	1	Class A	87
0.861316	µm^3	Surface	1	Class A	88
2.04576	µm^3	Surface	1	Class A	90
0.288335	µm^3	Surface	1	Class A	91
0.114385	µm^3	Surface	1	Class A	92
0.171211	µm^3	Surface	1	Class A	94
0.301772	µm^3	Surface	1	Class A	95
3.09898	µm^3	Surface	1	Class A	96
3.50355	µm^3	Surface	1	Class A	97
0.365779	µm^3	Surface	1	Class A	98
1.13316	µm^3	Surface	1	Class A	99
1.02382	µm^3	Surface	1	Class A	100
0.944787	µm^3	Surface	1	Class A	101
0.0227864	µm^3	Surface	1	Class A	102
0.106666	µm^3	Surface	1	Class A	103
0.637769	µm^3	Surface	1	Class A	104
0.699265	µm^3	Surface	1	Class A	105
0.639563	µm^3	Surface	1	Class A	106
