# Supplementary material for: Programmable artificial RNA condensates in mammalian cells
Source: Nat Nanotechnol. 2026 Apr 29;21(6):821–30. doi: 10.1038/s41565-026-02164-7 (PMC13293865; doi:10.1038/s41565-026-02164-7)
Supplement: Supplementary file 6 — Condensate volume and number quantification, as well as Pearson coefficients, shown in Fig. 4. [file 41565_2026_2164_MOESM6_ESM.zip › Source Data Fig. 4/Condensate volume and number (Figure 4)/Condensate volume/15nt 3A Mango/inside/20250523_JAMango_400nMTO1B_20-20-50_sample2_2_2_inside.xls]

## Sheet: Detailed
Detailed
Volume	Unit	Category	Time	Inside	ID
0.0728802	µm^3	Surface	1	Class A	1
0.0894199	µm^3	Surface	1	Class A	2
0.0391157	µm^3	Surface	1	Class A	4
0.142848	µm^3	Surface	1	Class A	5
0.0376483	µm^3	Surface	1	Class A	6
0.129195	µm^3	Surface	1	Class A	7
0.070384	µm^3	Surface	1	Class A	8
0.116548	µm^3	Surface	1	Class A	9
0.0265629	µm^3	Surface	1	Class A	10
0.41335	µm^3	Surface	1	Class A	11
0.250343	µm^3	Surface	1	Class A	12
0.600308	µm^3	Surface	1	Class A	13
0.0197368	µm^3	Surface	1	Class A	14
0.0499287	µm^3	Surface	1	Class A	15
0.277199	µm^3	Surface	1	Class A	16
0.120902	µm^3	Surface	1	Class A	17
0.287388	µm^3	Surface	1	Class A	18
0.136021	µm^3	Surface	1	Class A	20
0.0729753	µm^3	Surface	1	Class A	21
0.232184	µm^3	Surface	1	Class A	22
0.280667	µm^3	Surface	1	Class A	23
0.0183642	µm^3	Surface	1	Class A	24
0.0880239	µm^3	Surface	1	Class A	26
0.134554	µm^3	Surface	1	Class A	27
0.0581036	µm^3	Surface	1	Class A	28
0.282843	µm^3	Surface	1	Class A	29
0.270232	µm^3	Surface	1	Class A	30
0.0376251	µm^3	Surface	1	Class A	31
0.180056	µm^3	Surface	1	Class A	32
0.299951	µm^3	Surface	1	Class A	34
0.260304	µm^3	Surface	1	Class A	35
0.433902	µm^3	Surface	1	Class A	36
0.0229903	µm^3	Surface	1	Class A	38
0.170734	µm^3	Surface	1	Class A	39
0.356893	µm^3	Surface	1	Class A	40
0.0526732	µm^3	Surface	1	Class A	41
0.0409017	µm^3	Surface	1	Class A	42
0.0535017	µm^3	Surface	1	Class A	43
0.286607	µm^3	Surface	1	Class A	44
0.043398	µm^3	Surface	1	Class A	45
0.0688932	µm^3	Surface	1	Class A	46
0.297325	µm^3	Surface	1	Class A	47
0.0808068	µm^3	Surface	1	Class A	48
0.185605	µm^3	Surface	1	Class A	49
0.0624335	µm^3	Surface	1	Class A	50
0.0517627	µm^3	Surface	1	Class A	51
0.12619	µm^3	Surface	1	Class A	52
0.0154778	µm^3	Surface	1	Class A	53
0.0648829	µm^3	Surface	1	Class A	54
0.0625287	µm^3	Surface	1	Class A	56
0.292923	µm^3	Surface	1	Class A	57
0.169409	µm^3	Surface	1	Class A	58
0.153791	µm^3	Surface	1	Class A	59
0.0624337	µm^3	Surface	1	Class A	60
0.209942	µm^3	Surface	1	Class A	61
0.186658	µm^3	Surface	1	Class A	62
0.142919	µm^3	Surface	1	Class A	65
0.377918	µm^3	Surface	1	Class A	66
0.0308223	µm^3	Surface	1	Class A	69
0.40387	µm^3	Surface	1	Class A	71
0.07178	µm^3	Surface	1	Class A	72
0.296249	µm^3	Surface	1	Class A	73
0.103558	µm^3	Surface	1	Class A	75
0.014768	µm^3	Surface	1	Class A	76
0.0112185	µm^3	Surface	1	Class A	77
0.0343481	µm^3	Surface	1	Class A	78
0.148965	µm^3	Surface	1	Class A	79
0.292356	µm^3	Surface	1	Class A	80
0.418179	µm^3	Surface	1	Class A	81
0.18894	µm^3	Surface	1	Class A	83
0.165987	µm^3	Surface	1	Class A	84
0.196594	µm^3	Surface	1	Class A	85
0.102114	µm^3	Surface	1	Class A	86
0.0183174	µm^3	Surface	1	Class A	87
0.0154777	µm^3	Surface	1	Class A	88
0.31997	µm^3	Surface	1	Class A	89
0.120073	µm^3	Surface	1	Class A	90
0.0190505	µm^3	Surface	1	Class A	91
0.057808	µm^3	Surface	1	Class A	92
0.0226	µm^3	Surface	1	Class A	93
0.18512	µm^3	Surface	1	Class A	94
0.114028	µm^3	Surface	1	Class A	95
0.107935	µm^3	Surface	1	Class A	98
0.117968	µm^3	Surface	1	Class A	99
0.02551	µm^3	Surface	1	Class A	100
2.77068	µm^3	Surface	1	Class A	101
0.150693	µm^3	Surface	1	Class A	102
0.0715556	µm^3	Surface	1	Class A	104
0.0229902	µm^3	Surface	1	Class A	105
0.418426	µm^3	Surface	1	Class A	107
0.0154777	µm^3	Surface	1	Class A	108
0.271364	µm^3	Surface	1	Class A	109
0.0226235	µm^3	Surface	1	Class A	110
0.0233098	µm^3	Surface	1	Class A	111
0.0502955	µm^3	Surface	1	Class A	114
0.154785	µm^3	Surface	1	Class A	115
0.0441551	µm^3	Surface	1	Class A	116
0.0427358	µm^3	Surface	1	Class A	117
0.234395	µm^3	Surface	1	Class A	118
0.330427	µm^3	Surface	1	Class A	119
25.4661	µm^3	Surface	1	Class A	120
0.279246	µm^3	Surface	1	Class A	121
0.0226234	µm^3	Surface	1	Class A	122
0.0387016	µm^3	Surface	1	Class A	123
0.0617472	µm^3	Surface	1	Class A	124
0.0452555	µm^3	Surface	1	Class A	125
0.0190506	µm^3	Surface	1	Class A	126
0.214058	µm^3	Surface	1	Class A	127
0.160654	µm^3	Surface	1	Class A	128
0.0154778	µm^3	Surface	1	Class A	129
0.200867	µm^3	Surface	1	Class A	130
0.0112186	µm^3	Surface	1	Class A	132
0.24495	µm^3	Surface	1	Class A	133
0.100659	µm^3	Surface	1	Class A	134
0.155743	µm^3	Surface	1	Class A	135
0.133869	µm^3	Surface	1	Class A	137
0.366005	µm^3	Surface	1	Class A	138
0.0832792	µm^3	Surface	1	Class A	139
0.0533121	µm^3	Surface	1	Class A	140
0.0183409	µm^3	Surface	1	Class A	142
0.25109	µm^3	Surface	1	Class A	143
0.0154777	µm^3	Surface	1	Class A	144
0.176684	µm^3	Surface	1	Class A	145
0.348742	µm^3	Surface	1	Class A	146
0.163445	µm^3	Surface	1	Class A	147
0.0656868	µm^3	Surface	1	Class A	148
0.105687	µm^3	Surface	1	Class A	149
0.536635	µm^3	Surface	1	Class A	150
0.0301124	µm^3	Surface	1	Class A	151
0.563883	µm^3	Surface	1	Class A	152
0.155685	µm^3	Surface	1	Class A	153
0.0408784	µm^3	Surface	1	Class A	154
0.0112186	µm^3	Surface	1	Class A	156
0.0112186	µm^3	Surface	1	Class A	157
0.0383819	µm^3	Surface	1	Class A	158
0.0914543	µm^3	Surface	1	Class A	160
0.0866279	µm^3	Surface	1	Class A	165
0.0451375	µm^3	Surface	1	Class A	166
0.165207	µm^3	Surface	1	Class A	167
0.130615	µm^3	Surface	1	Class A	168
0.325021	µm^3	Surface	1	Class A	169
0.014768	µm^3	Surface	1	Class A	170
0.293114	µm^3	Surface	1	Class A	171
0.0233097	µm^3	Surface	1	Class A	172
0.0226	µm^3	Surface	1	Class A	174
0.193319	µm^3	Surface	1	Class A	175
0.163397	µm^3	Surface	1	Class A	176
0.0147681	µm^3	Surface	1	Class A	177
0.0758382	µm^3	Surface	1	Class A	178
0.0154778	µm^3	Surface	1	Class A	179
0.376009	µm^3	Surface	1	Class A	180
0.107793	µm^3	Surface	1	Class A	181
0.198772	µm^3	Surface	1	Class A	182
0.0383113	µm^3	Surface	1	Class A	184
0.0695791	µm^3	Surface	1	Class A	185
0.0190506	µm^3	Surface	1	Class A	186
0.216141	µm^3	Surface	1	Class A	187
0.0190505	µm^3	Surface	1	Class A	190
0.0154778	µm^3	Surface	1	Class A	191
0.0595469	µm^3	Surface	1	Class A	192
0.0305027	µm^3	Surface	1	Class A	194
0.362075	µm^3	Surface	1	Class A	196
0.107154	µm^3	Surface	1	Class A	198
0.187072	µm^3	Surface	1	Class A	199
0.290971	µm^3	Surface	1	Class A	201
0.0967075	µm^3	Surface	1	Class A	202
0.483804	µm^3	Surface	1	Class A	203
0.198641	µm^3	Surface	1	Class A	204
0.191154	µm^3	Surface	1	Class A	205
0.360112	µm^3	Surface	1	Class A	206
0.0226234	µm^3	Surface	1	Class A	207
0.0265397	µm^3	Surface	1	Class A	208
0.116382	µm^3	Surface	1	Class A	209
0.493035	µm^3	Surface	1	Class A	210
0.399688	µm^3	Surface	1	Class A	211
0.0112186	µm^3	Surface	1	Class A	212
0.051987	µm^3	Surface	1	Class A	213
0.187711	µm^3	Surface	1	Class A	214
0.160725	µm^3	Surface	1	Class A	215
0.0333894	µm^3	Surface	1	Class A	218
0.569133	µm^3	Surface	1	Class A	219
0.443214	µm^3	Surface	1	Class A	220
0.123422	µm^3	Surface	1	Class A	221
0.231154	µm^3	Surface	1	Class A	223
0.0559035	µm^3	Surface	1	Class A	224
0.0475392	µm^3	Surface	1	Class A	225
187.482	µm^3	Surface	1	Class A	227
0.0776482	µm^3	Surface	1	Class A	228
0.0112186	µm^3	Surface	1	Class A	229
0.0229903	µm^3	Surface	1	Class A	231
0.0154778	µm^3	Surface	1	Class A	232
0.0574412	µm^3	Surface	1	Class A	233
0.200724	µm^3	Surface	1	Class A	236
0.555113	µm^3	Surface	1	Class A	237
0.188301	µm^3	Surface	1	Class A	238
0.0190506	µm^3	Surface	1	Class A	239
0.0733896	µm^3	Surface	1	Class A	240
0.0933831	µm^3	Surface	1	Class A	241
0.0340282	µm^3	Surface	1	Class A	242
0.130614	µm^3	Surface	1	Class A	244
0.139689	µm^3	Surface	1	Class A	245
0.39279	µm^3	Surface	1	Class A	246
0.261308	µm^3	Surface	1	Class A	247
0.184102	µm^3	Surface	1	Class A	248
0.115727	µm^3	Surface	1	Class A	249
0.0112187	µm^3	Surface	1	Class A	250
0.0190506	µm^3	Surface	1	Class A	251
0.184232	µm^3	Surface	1	Class A	252
0.0308695	µm^3	Surface	1	Class A	253
0.216815	µm^3	Surface	1	Class A	254
0.404752	µm^3	Surface	1	Class A	255
0.0930873	µm^3	Surface	1	Class A	256
0.0747616	µm^3	Surface	1	Class A	257
0.285553	µm^3	Surface	1	Class A	258
0.272764	µm^3	Surface	1	Class A	259
0.755762	µm^3	Surface	1	Class A	260
0.0905674	µm^3	Surface	1	Class A	261
8.26821	µm^3	Surface	1	Class A	262
0.0994989	µm^3	Surface	1	Class A	263
0.483983	µm^3	Surface	1	Class A	264
0.0380152	µm^3	Surface	1	Class A	265
0.270562	µm^3	Surface	1	Class A	267
0.582157	µm^3	Surface	1	Class A	268
0.0900582	µm^3	Surface	1	Class A	269
0.0646815	µm^3	Surface	1	Class A	270
0.0686211	µm^3	Surface	1	Class A	271
0.105368	µm^3	Surface	1	Class A	272
0.0721469	µm^3	Surface	1	Class A	274
0.270658	µm^3	Surface	1	Class A	275
0.133135	µm^3	Surface	1	Class A	276
0.0797066	µm^3	Surface	1	Class A	277
0.973645	µm^3	Surface	1	Class A	278
0.326111	µm^3	Surface	1	Class A	279
0.149036	µm^3	Surface	1	Class A	280
0.0430551	µm^3	Surface	1	Class A	281
0.0387014	µm^3	Surface	1	Class A	282
0.0930875	µm^3	Surface	1	Class A	283
0.0844743	µm^3	Surface	1	Class A	284
0.363757	µm^3	Surface	1	Class A	285
0.119387	µm^3	Surface	1	Class A	286
0.0356506	µm^3	Surface	1	Class A	287
0.225239	µm^3	Surface	1	Class A	288
0.505624	µm^3	Surface	1	Class A	289
0.0859417	µm^3	Surface	1	Class A	291
0.0776483	µm^3	Surface	1	Class A	292
38.0445	µm^3	Surface	1	Class A	293
0.11288	µm^3	Surface	1	Class A	294
0.0154309	µm^3	Surface	1	Class A	295
0.604829	µm^3	Surface	1	Class A	296
0.0920344	µm^3	Surface	1	Class A	297
0.224138	µm^3	Surface	1	Class A	298
0.0233571	µm^3	Surface	1	Class A	299
0.218507	µm^3	Surface	1	Class A	300
0.357354	µm^3	Surface	1	Class A	301
0.198809	µm^3	Surface	1	Class A	303
0.0927444	µm^3	Surface	1	Class A	304
0.172543	µm^3	Surface	1	Class A	305
0.107935	µm^3	Surface	1	Class A	306
0.153022	µm^3	Surface	1	Class A	307
0.0226	µm^3	Surface	1	Class A	308
0.0305027	µm^3	Surface	1	Class A	310
0.222957	µm^3	Surface	1	Class A	311
0.099452	µm^3	Surface	1	Class A	312
0.223842	µm^3	Surface	1	Class A	313
0.0269298	µm^3	Surface	1	Class A	315
0.607727	µm^3	Surface	1	Class A	316
0.495977	µm^3	Surface	1	Class A	317
0.283671	µm^3	Surface	1	Class A	318
0.125787	µm^3	Surface	1	Class A	320
0.0451848	µm^3	Surface	1	Class A	321
0.378766	µm^3	Surface	1	Class A	322
0.378463	µm^3	Surface	1	Class A	323
0.0685266	µm^3	Surface	1	Class A	324
0.783044	µm^3	Surface	1	Class A	325
0.0422743	µm^3	Surface	1	Class A	326
0.2332	µm^3	Surface	1	Class A	327
2.11406	µm^3	Surface	1	Class A	328
0.116276	µm^3	Surface	1	Class A	329
0.0455278	µm^3	Surface	1	Class A	330
0.144397	µm^3	Surface	1	Class A	331
0.184162	µm^3	Surface	1	Class A	332
0.121493	µm^3	Surface	1	Class A	333
0.176554	µm^3	Surface	1	Class A	334
0.278951	µm^3	Surface	1	Class A	335
0.0415881	µm^3	Surface	1	Class A	336
0.680513	µm^3	Surface	1	Class A	337
0.821703	µm^3	Surface	1	Class A	338
0.142304	µm^3	Surface	1	Class A	339
0.618411	µm^3	Surface	1	Class A	340
0.197695	µm^3	Surface	1	Class A	341
0.373871	µm^3	Surface	1	Class A	342
0.257749	µm^3	Surface	1	Class A	344
0.193898	µm^3	Surface	1	Class A	345
0.0726083	µm^3	Surface	1	Class A	346
0.185014	µm^3	Surface	1	Class A	348
0.0380152	µm^3	Surface	1	Class A	349
0.474597	µm^3	Surface	1	Class A	350
0.440324	µm^3	Surface	1	Class A	351
0.131892	µm^3	Surface	1	Class A	352
0.0269299	µm^3	Surface	1	Class A	353
0.0269299	µm^3	Surface	1	Class A	354
0.326725	µm^3	Surface	1	Class A	355
0.261771	µm^3	Surface	1	Class A	356
0.0351759	µm^3	Surface	1	Class A	358
0.134602	µm^3	Surface	1	Class A	359
0.070041	µm^3	Surface	1	Class A	360
0.0962461	µm^3	Surface	1	Class A	361
0.164746	µm^3	Surface	1	Class A	362
0.240441	µm^3	Surface	1	Class A	363
0.0513008	µm^3	Surface	1	Class A	364
0.262328	µm^3	Surface	1	Class A	365
0.822026	µm^3	Surface	1	Class A	366
0.139286	µm^3	Surface	1	Class A	367
