# Supplementary material for: Programmable artificial RNA condensates in mammalian cells
Source: Nat Nanotechnol. 2026 Apr 29;21(6):821–30. doi: 10.1038/s41565-026-02164-7 (PMC13293865; doi:10.1038/s41565-026-02164-7)
Supplement: Supplementary file 6 — Condensate volume and number quantification, as well as Pearson coefficients, shown in Fig. 4. [file 41565_2026_2164_MOESM6_ESM.zip › Source Data Fig. 4/Condensate volume and number (Figure 4)/Condensate volume/15nt 3C Mango/inside/20240606_050715ntCMG_400nMTO1B_20-20-80_Sample1_1_2_inside-1.xls]

## Sheet: Detailed
Detailed
Volume	Unit	Category	Time	Set 1	ID
0.0191015	µm^3	Surface	1	Class A	0
3.4406	µm^3	Surface	1	Class C	1
1.71551	µm^3	Surface	1	Class C	2
1.60207	µm^3	Surface	1	Class C	3
0.0191017	µm^3	Surface	1	Class A	4
20.4069	µm^3	Surface	1	Class A	5
0.0483913	µm^3	Surface	1	Class A	6
4.02434	µm^3	Surface	1	Class C	7
6.2972	µm^3	Surface	1	Class A	8
0.0483907	µm^3	Surface	1	Class A	9
5.31477	µm^3	Surface	1	Class C	10
13.5968	µm^3	Surface	1	Class A	11
0.0191019	µm^3	Surface	1	Class A	12
0.0191015	µm^3	Surface	1	Class A	13
0.102686	µm^3	Surface	1	Class A	14
8.41341	µm^3	Surface	1	Class A	15
0.0191016	µm^3	Surface	1	Class A	16
0.0191016	µm^3	Surface	1	Class A	17
2.30921	µm^3	Surface	1	Class C	18
15.6262	µm^3	Surface	1	Class A	19
0.0780054	µm^3	Surface	1	Class A	20
17.2523	µm^3	Surface	1	Class A	21
20.8401	µm^3	Surface	1	Class A	22
6.40598	µm^3	Surface	1	Class A	23
28.7962	µm^3	Surface	1	Class A	24
0.0780055	µm^3	Surface	1	Class A	25
1.30009	µm^3	Surface	1	Class A	26
11.0066	µm^3	Surface	1	Class A	27
32.6256	µm^3	Surface	1	Class A	28
0.534882	µm^3	Surface	1	Class B	29
12.541	µm^3	Surface	1	Class A	30
0.048391	µm^3	Surface	1	Class A	31
10.4498	µm^3	Surface	1	Class A	32
11.8659	µm^3	Surface	1	Class A	33
0.102685	µm^3	Surface	1	Class B	34
0.184374	µm^3	Surface	1	Class B	35
0.166849	µm^3	Surface	1	Class A	36
0.10762	µm^3	Surface	1	Class B	37
0.0483907	µm^3	Surface	1	Class A	38
12.4215	µm^3	Surface	1	Class A	39
0.214642	µm^3	Surface	1	Class B	40
0.734868	µm^3	Surface	1	Class B	41
0.234551	µm^3	Surface	1	Class B	42
0.0191016	µm^3	Surface	1	Class A	43
0.0483907	µm^3	Surface	1	Class B	44
0.291556	µm^3	Surface	1	Class B	45
0.102848	µm^3	Surface	1	Class B	46
0.508647	µm^3	Surface	1	Class B	47
1.66106	µm^3	Surface	1	Class D	48
10.6354	µm^3	Surface	1	Class A	49
0.048391	µm^3	Surface	1	Class A	50
58.5769	µm^3	Surface	1	Class A	51
0.0191016	µm^3	Surface	1	Class D	52
0.206992	µm^3	Surface	1	Class D	53
0.50404	µm^3	Surface	1	Class B	54
0.626034	µm^3	Surface	1	Class A	55
0.0191019	µm^3	Surface	1	Class B	56
0.0191017	µm^3	Surface	1	Class A	57
1.58193	µm^3	Surface	1	Class D	58
0.0191016	µm^3	Surface	1	Class B	59
5.42912	µm^3	Surface	1	Class D	60
0.719891	µm^3	Surface	1	Class A	61
0.259557	µm^3	Surface	1	Class B	62
8.20646	µm^3	Surface	1	Class D	63
0.651203	µm^3	Surface	1	Class B	65
0.314342	µm^3	Surface	1	Class D	66
8.277	µm^3	Surface	1	Class D	67
1.05248	µm^3	Surface	1	Class D	68
8.3445	µm^3	Surface	1	Class D	69
0.10762	µm^3	Surface	1	Class D	70
2.74546	µm^3	Surface	1	Class D	71
5.70137	µm^3	Surface	1	Class D	72
0.66297	µm^3	Surface	1	Class D	74
5.19788	µm^3	Surface	1	Class D	76
0.246474	µm^3	Surface	1	Class D	77
0.0191017	µm^3	Surface	1	Class D	78
6.39022	µm^3	Surface	1	Class D	79
1.51562	µm^3	Surface	1	Class D	80
2.72712	µm^3	Surface	1	Class D	81
0.486349	µm^3	Surface	1	Class D	82
0.38665	µm^3	Surface	1	Class E	83
0.048391	µm^3	Surface	1	Class E	84
8.56784	µm^3	Surface	1	Class D	85
7.96036	µm^3	Surface	1	Class D	86
0.341406	µm^3	Surface	1	Class D	87
0.481578	µm^3	Surface	1	Class D	88
0.937633	µm^3	Surface	1	Class D	89
1.05601	µm^3	Surface	1	Class D	90
0.259556	µm^3	Surface	1	Class D	91
6.38951	µm^3	Surface	1	Class E	92
4.5806	µm^3	Surface	1	Class D	93
1.82772	µm^3	Surface	1	Class E	94
5.58593	µm^3	Surface	1	Class E	95
0.1323	µm^3	Surface	1	Class E	96
0.641659	µm^3	Surface	1	Class E	97
0.716355	µm^3	Surface	1	Class D	98
0.0191016	µm^3	Surface	1	Class E	99
0.341078	µm^3	Surface	1	Class E	100
11.5877	µm^3	Surface	1	Class E	101
3.23872	µm^3	Surface	1	Class D	102
1.01283	µm^3	Surface	1	Class E	103
4.76668	µm^3	Surface	1	Class E	104
0.411821	µm^3	Surface	1	Class D	105
1.17744	µm^3	Surface	1	Class D	106
1.68146	µm^3	Surface	1	Class E	107
2.04119	µm^3	Surface	1	Class E	108
1.03224	µm^3	Surface	1	Class E	109
3.91724	µm^3	Surface	1	Class E	110
0.0483909	µm^3	Surface	1	Class E	111
1.2217	µm^3	Surface	1	Class D	112
0.0191017	µm^3	Surface	1	Class E	113
10.8028	µm^3	Surface	1	Class E	114
15.1862	µm^3	Surface	1	Class E	115
0.0191017	µm^3	Surface	1	Class D	116
7.57697	µm^3	Surface	1	Class E	117
6.15946	µm^3	Surface	1	Class E	118
0.536198	µm^3	Surface	1	Class E	119
10.8808	µm^3	Surface	1	Class E	120
0.0780054	µm^3	Surface	1	Class D	121
11.8594	µm^3	Surface	1	Class E	122
