# Supplementary material for: Programmable artificial RNA condensates in mammalian cells
Source: Nat Nanotechnol. 2026 Apr 29;21(6):821–30. doi: 10.1038/s41565-026-02164-7 (PMC13293865; doi:10.1038/s41565-026-02164-7)
Supplement: Supplementary file 6 — Condensate volume and number quantification, as well as Pearson coefficients, shown in Fig. 4. [file 41565_2026_2164_MOESM6_ESM.zip › Source Data Fig. 4/Condensate volume and number (Figure 4)/Condensate volume/15nt 3A Mango/inside/20250523_JAMango_400nMTO1B_20-20-50_sample2_3_2_inside.xls]

## Sheet: Detailed
Detailed
Volume	Unit	Category	Time	Set 1	ID
1.32832	µm^3	Surface	1	Class E	0
0.755194	µm^3	Surface	1	Class E	1
0.0427357	µm^3	Surface	1	Class E	2
0.15197	µm^3	Surface	1	Class E	3
0.0318276	µm^3	Surface	1	Class E	4
1.54516	µm^3	Surface	1	Class E	5
0.830995	µm^3	Surface	1	Class E	6
0.0807123	µm^3	Surface	1	Class E	7
0.0194173	µm^3	Surface	1	Class E	8
0.488033	µm^3	Surface	1	Class E	9
0.0305026	µm^3	Surface	1	Class E	10
0.0458475	µm^3	Surface	1	Class E	12
0.090201	µm^3	Surface	1	Class E	13
0.0732471	µm^3	Surface	1	Class E	14
0.421305	µm^3	Surface	1	Class E	16
0.680077	µm^3	Surface	1	Class E	17
0.951371	µm^3	Surface	1	Class E	18
0.194312	µm^3	Surface	1	Class E	19
0.0916201	µm^3	Surface	1	Class E	20
0.130438	µm^3	Surface	1	Class E	21
0.162416	µm^3	Surface	1	Class E	22
0.0487814	µm^3	Surface	1	Class E	23
0.146077	µm^3	Surface	1	Class E	24
1.52377	µm^3	Surface	1	Class E	25
0.248615	µm^3	Surface	1	Class E	26
0.530566	µm^3	Surface	1	Class E	27
1.15653	µm^3	Surface	1	Class E	28
0.102529	µm^3	Surface	1	Class E	29
1.16058	µm^3	Surface	1	Class E	30
1.53542	µm^3	Surface	1	Class E	31
0.912865	µm^3	Surface	1	Class E	32
0.322808	µm^3	Surface	1	Class E	33
0.0183174	µm^3	Surface	1	Class E	34
1.49457	µm^3	Surface	1	Class E	35
0.261312	µm^3	Surface	1	Class E	36
0.0876337	µm^3	Surface	1	Class E	38
0.163693	µm^3	Surface	1	Class E	39
0.51127	µm^3	Surface	1	Class E	40
0.263784	µm^3	Surface	1	Class E	41
2.75365	µm^3	Surface	1	Class E	42
0.670626	µm^3	Surface	1	Class E	43
0.307322	µm^3	Surface	1	Class E	44
0.51626	µm^3	Surface	1	Class E	45
0.159388	µm^3	Surface	1	Class E	46
1.23641	µm^3	Surface	1	Class E	47
0.260625	µm^3	Surface	1	Class E	48
0.0294499	µm^3	Surface	1	Class E	49
0.485193	µm^3	Surface	1	Class E	50
0.0466276	µm^3	Surface	1	Class E	51
0.0239962	µm^3	Surface	1	Class E	52
0.150501	µm^3	Surface	1	Class E	53
0.240962	µm^3	Surface	1	Class E	54
1.38034	µm^3	Surface	1	Class E	56
0.229047	µm^3	Surface	1	Class E	57
1.34834	µm^3	Surface	1	Class E	58
0.0685744	µm^3	Surface	1	Class E	59
0.293163	µm^3	Surface	1	Class E	60
0.19417	µm^3	Surface	1	Class E	61
0.0876804	µm^3	Surface	1	Class E	62
0.0610619	µm^3	Surface	1	Class E	63
0.0190507	µm^3	Surface	1	Class E	64
0.213418	µm^3	Surface	1	Class E	65
0.0112187	µm^3	Surface	1	Class E	66
0.0229898	µm^3	Surface	1	Class E	67
2.77098	µm^3	Surface	1	Class E	68
0.50004	µm^3	Surface	1	Class E	69
0.0340755	µm^3	Surface	1	Class E	70
0.264006	µm^3	Surface	1	Class E	71
0.0585888	µm^3	Surface	1	Class E	73
0.119849	µm^3	Surface	1	Class E	74
0.859702	µm^3	Surface	1	Class E	75
0.198453	µm^3	Surface	1	Class E	76
0.274646	µm^3	Surface	1	Class E	77
0.368964	µm^3	Surface	1	Class E	78
1.07539	µm^3	Surface	1	Class E	79
1.03387	µm^3	Surface	1	Class E	80
0.319707	µm^3	Surface	1	Class E	81
0.0298161	µm^3	Surface	1	Class E	82
0.163931	µm^3	Surface	1	Class E	83
0.0516441	µm^3	Surface	1	Class E	84
0.103534	µm^3	Surface	1	Class E	85
0.0739335	µm^3	Surface	1	Class E	86
0.508604	µm^3	Surface	1	Class E	87
0.464203	µm^3	Surface	1	Class E	88
0.36397	µm^3	Surface	1	Class E	90
0.0197836	µm^3	Surface	1	Class E	91
0.0212506	µm^3	Surface	1	Class E	92
0.544713	µm^3	Surface	1	Class E	93
0.0309171	µm^3	Surface	1	Class E	94
1.44378	µm^3	Surface	1	Class E	95
0.654044	µm^3	Surface	1	Class E	97
0.129514	µm^3	Surface	1	Class E	98
1.10549	µm^3	Surface	1	Class E	99
0.552163	µm^3	Surface	1	Class E	100
0.422547	µm^3	Surface	1	Class E	101
0.178827	µm^3	Surface	1	Class E	102
0.281709	µm^3	Surface	1	Class E	103
0.0409017	µm^3	Surface	1	Class E	104
2.40499	µm^3	Surface	1	Class E	105
0.806117	µm^3	Surface	1	Class E	106
0.178611	µm^3	Surface	1	Class E	107
0.0265631	µm^3	Surface	1	Class E	108
0.921508	µm^3	Surface	1	Class E	109
0.0112187	µm^3	Surface	1	Class E	110
0.26285	µm^3	Surface	1	Class E	111
0.797408	µm^3	Surface	1	Class E	112
0.0466757	µm^3	Surface	1	Class E	113
0.535096	µm^3	Surface	1	Class E	114
0.620196	µm^3	Surface	1	Class E	115
0.30911	µm^3	Surface	1	Class E	116
0.811655	µm^3	Surface	1	Class E	117
0.226894	µm^3	Surface	1	Class E	118
0.0829121	µm^3	Surface	1	Class E	119
0.0502486	µm^3	Surface	1	Class E	120
0.157425	µm^3	Surface	1	Class D	121
0.243044	µm^3	Surface	1	Class E	122
0.130391	µm^3	Surface	1	Class E	123
0.360397	µm^3	Surface	1	Class E	124
0.344306	µm^3	Surface	1	Class E	126
0.480506	µm^3	Surface	1	Class D	127
0.0957022	µm^3	Surface	1	Class D	128
0.641483	µm^3	Surface	1	Class E	129
0.0229901	µm^3	Surface	1	Class D	130
0.311676	µm^3	Surface	1	Class E	132
0.215349	µm^3	Surface	1	Class E	133
0.0226236	µm^3	Surface	1	Class E	134
1.08062	µm^3	Surface	1	Class D	135
0.624659	µm^3	Surface	1	Class D	136
0.168685	µm^3	Surface	1	Class C	137
0.629499	µm^3	Surface	1	Class C	138
0.0676155	µm^3	Surface	1	Class D	139
0.0154777	µm^3	Surface	1	Class C	140
0.0408781	µm^3	Surface	1	Class E	141
0.0254867	µm^3	Surface	1	Class D	142
0.0346911	µm^3	Surface	1	Class C	143
0.134306	µm^3	Surface	1	Class C	144
0.572589	µm^3	Surface	1	Class C	145
0.564567	µm^3	Surface	1	Class E	146
0.190965	µm^3	Surface	1	Class E	147
1.22483	µm^3	Surface	1	Class D	148
0.0412687	µm^3	Surface	1	Class C	149
0.207232	µm^3	Surface	1	Class D	150
0.107473	µm^3	Surface	1	Class D	151
0.152289	µm^3	Surface	1	Class D	152
0.0268825	µm^3	Surface	1	Class D	153
0.275116	µm^3	Surface	1	Class C	154
0.062387	µm^3	Surface	1	Class D	155
0.220931	µm^3	Surface	1	Class D	156
0.813309	µm^3	Surface	1	Class C	157
0.182125	µm^3	Surface	1	Class C	158
0.285093	µm^3	Surface	1	Class D	159
0.0910062	µm^3	Surface	1	Class D	160
0.1209	µm^3	Surface	1	Class D	161
0.0112187	µm^3	Surface	1	Class D	162
0.21743	µm^3	Surface	1	Class C	164
0.181665	µm^3	Surface	1	Class C	165
0.165965	µm^3	Surface	1	Class D	166
0.205541	µm^3	Surface	1	Class D	167
0.0294498	µm^3	Surface	1	Class D	168
0.588456	µm^3	Surface	1	Class D	169
0.263857	µm^3	Surface	1	Class D	170
0.901144	µm^3	Surface	1	Class D	171
0.0803685	µm^3	Surface	1	Class C	172
0.866252	µm^3	Surface	1	Class D	174
0.180685	µm^3	Surface	1	Class C	175
0.196394	µm^3	Surface	1	Class C	176
0.0419552	µm^3	Surface	1	Class C	177
0.030503	µm^3	Surface	1	Class C	178
0.0373053	µm^3	Surface	1	Class C	179
0.253753	µm^3	Surface	1	Class D	180
0.854553	µm^3	Surface	1	Class D	181
0.321709	µm^3	Surface	1	Class D	182
0.19055	µm^3	Surface	1	Class C	183
0.852046	µm^3	Surface	1	Class C	184
1.1476	µm^3	Surface	1	Class C	185
0.0535017	µm^3	Surface	1	Class C	186
0.254439	µm^3	Surface	1	Class D	187
1.10214	µm^3	Surface	1	Class D	188
0.3478	µm^3	Surface	1	Class D	189
0.20618	µm^3	Surface	1	Class D	190
0.0487806	µm^3	Surface	1	Class C	191
0.370948	µm^3	Surface	1	Class C	192
0.191106	µm^3	Surface	1	Class D	193
0.0154777	µm^3	Surface	1	Class C	194
0.0737094	µm^3	Surface	1	Class D	195
0.0112187	µm^3	Surface	1	Class C	196
0.156323	µm^3	Surface	1	Class C	197
0.0524016	µm^3	Surface	1	Class C	198
0.733105	µm^3	Surface	1	Class D	199
0.0717796	µm^3	Surface	1	Class C	200
0.579287	µm^3	Surface	1	Class D	201
0.0714129	µm^3	Surface	1	Class D	202
0.0190507	µm^3	Surface	1	Class C	203
0.156052	µm^3	Surface	1	Class C	204
0.26085	µm^3	Surface	1	Class C	205
0.0767718	µm^3	Surface	1	Class C	206
0.418736	µm^3	Surface	1	Class D	207
0.360573	µm^3	Surface	1	Class D	208
0.435575	µm^3	Surface	1	Class D	211
0.124995	µm^3	Surface	1	Class D	212
0.132626	µm^3	Surface	1	Class D	213
0.43327	µm^3	Surface	1	Class D	214
2.38114	µm^3	Surface	1	Class D	216
0.216601	µm^3	Surface	1	Class C	217
0.0305028	µm^3	Surface	1	Class D	219
1.00443	µm^3	Surface	1	Class D	220
0.0226232	µm^3	Surface	1	Class D	221
0.0147682	µm^3	Surface	1	Class C	222
0.155129	µm^3	Surface	1	Class D	223
0.0112186	µm^3	Surface	1	Class C	225
0.478002	µm^3	Surface	1	Class D	226
0.743871	µm^3	Surface	1	Class D	228
0.0311883	µm^3	Surface	1	Class C	229
0.134648	µm^3	Surface	1	Class D	230
0.17988	µm^3	Surface	1	Class D	231
0.801001	µm^3	Surface	1	Class C	233
0.0814934	µm^3	Surface	1	Class C	234
0.401071	µm^3	Surface	1	Class C	235
0.0194175	µm^3	Surface	1	Class C	236
0.142799	µm^3	Surface	1	Class D	237
0.170509	µm^3	Surface	1	Class D	238
1.22299	µm^3	Surface	1	Class D	239
0.515941	µm^3	Surface	1	Class D	240
0.739246	µm^3	Surface	1	Class C	241
0.0154777	µm^3	Surface	1	Class C	242
2.24945	µm^3	Surface	1	Class C	243
0.566592	µm^3	Surface	1	Class C	244
0.420523	µm^3	Surface	1	Class D	245
0.996315	µm^3	Surface	1	Class D	246
0.157328	µm^3	Surface	1	Class D	247
0.210994	µm^3	Surface	1	Class D	248
0.171171	µm^3	Surface	1	Class D	249
0.023996	µm^3	Surface	1	Class C	250
0.0373287	µm^3	Surface	1	Class C	251
0.130686	µm^3	Surface	1	Class D	252
0.385184	µm^3	Surface	1	Class C	253
1.07602	µm^3	Surface	1	Class D	254
0.0305025	µm^3	Surface	1	Class D	255
0.425801	µm^3	Surface	1	Class C	256
0.243165	µm^3	Surface	1	Class D	258
1.01489	µm^3	Surface	1	Class D	259
0.446647	µm^3	Surface	1	Class D	261
0.499732	µm^3	Surface	1	Class C	263
0.0154778	µm^3	Surface	1	Class C	265
0.0301361	µm^3	Surface	1	Class C	266
0.318383	µm^3	Surface	1	Class D	267
0.266329	µm^3	Surface	1	Class C	268
0.272516	µm^3	Surface	1	Class C	269
0.209432	µm^3	Surface	1	Class D	270
0.0154778	µm^3	Surface	1	Class D	271
1.6828	µm^3	Surface	1	Class C	272
0.355168	µm^3	Surface	1	Class D	273
0.44325	µm^3	Surface	1	Class D	274
0.0722177	µm^3	Surface	1	Class D	275
0.220565	µm^3	Surface	1	Class D	276
0.215621	µm^3	Surface	1	Class D	277
0.29089	µm^3	Surface	1	Class C	278
1.3726	µm^3	Surface	1	Class C	279
0.0512544	µm^3	Surface	1	Class D	280
0.0190506	µm^3	Surface	1	Class D	283
0.0642679	µm^3	Surface	1	Class D	284
0.361213	µm^3	Surface	1	Class D	285
1.98245	µm^3	Surface	1	Class C	286
0.446873	µm^3	Surface	1	Class C	287
0.110704	µm^3	Surface	1	Class C	288
0.901949	µm^3	Surface	1	Class D	289
0.0376953	µm^3	Surface	1	Class C	290
1.20482	µm^3	Surface	1	Class D	291
0.400317	µm^3	Surface	1	Class D	292
0.150917	µm^3	Surface	1	Class C	293
0.058861	µm^3	Surface	1	Class D	294
0.776602	µm^3	Surface	1	Class D	295
0.215596	µm^3	Surface	1	Class D	296
0.812066	µm^3	Surface	1	Class D	297
1.96938	µm^3	Surface	1	Class C	298
0.0577609	µm^3	Surface	1	Class D	299
0.146564	µm^3	Surface	1	Class D	300
0.256959	µm^3	Surface	1	Class C	301
0.322679	µm^3	Surface	1	Class D	302
0.436233	µm^3	Surface	1	Class C	303
0.875805	µm^3	Surface	1	Class D	304
2.35239	µm^3	Surface	1	Class C	305
0.628238	µm^3	Surface	1	Class C	306
0.509067	µm^3	Surface	1	Class D	307
0.34898	µm^3	Surface	1	Class D	308
0.0154779	µm^3	Surface	1	Class C	309
0.199672	µm^3	Surface	1	Class C	310
0.365518	µm^3	Surface	1	Class D	312
0.145319	µm^3	Surface	1	Class D	313
0.0112186	µm^3	Surface	1	Class C	314
0.0226232	µm^3	Surface	1	Class C	315
0.375981	µm^3	Surface	1	Class D	316
0.0422745	µm^3	Surface	1	Class C	317
0.129243	µm^3	Surface	1	Class D	318
0.182303	µm^3	Surface	1	Class D	319
0.284726	µm^3	Surface	1	Class C	320
0.0902484	µm^3	Surface	1	Class C	321
0.0736615	µm^3	Surface	1	Class C	322
0.458831	µm^3	Surface	1	Class D	323
0.193117	µm^3	Surface	1	Class D	324
0.0444747	µm^3	Surface	1	Class D	325
0.684336	µm^3	Surface	1	Class D	326
0.0501299	µm^3	Surface	1	Class C	327
0.226115	µm^3	Surface	1	Class C	329
0.274549	µm^3	Surface	1	Class D	330
2.39149	µm^3	Surface	1	Class C	331
1.6249	µm^3	Surface	1	Class C	332
0.0448415	µm^3	Surface	1	Class C	333
0.201554	µm^3	Surface	1	Class C	334
0.388161	µm^3	Surface	1	Class C	335
0.113614	µm^3	Surface	1	Class D	336
1.78355	µm^3	Surface	1	Class D	337
0.876901	µm^3	Surface	1	Class D	338
0.571774	µm^3	Surface	1	Class C	339
0.214887	µm^3	Surface	1	Class D	340
0.639589	µm^3	Surface	1	Class C	341
0.432413	µm^3	Surface	1	Class D	342
0.195828	µm^3	Surface	1	Class C	343
0.203659	µm^3	Surface	1	Class C	344
0.292284	µm^3	Surface	1	Class D	345
0.0962225	µm^3	Surface	1	Class C	347
0.976379	µm^3	Surface	1	Class D	349
0.12535	µm^3	Surface	1	Class D	350
0.0190506	µm^3	Surface	1	Class C	351
0.205493	µm^3	Surface	1	Class D	352
0.173787	µm^3	Surface	1	Class D	353
1.58849	µm^3	Surface	1	Class C	354
0.120854	µm^3	Surface	1	Class D	355
0.359567	µm^3	Surface	1	Class C	356
0.264327	µm^3	Surface	1	Class D	357
0.0652968	µm^3	Surface	1	Class C	359
0.159034	µm^3	Surface	1	Class D	360
0.232526	µm^3	Surface	1	Class C	361
0.475972	µm^3	Surface	1	Class C	362
0.151284	µm^3	Surface	1	Class C	363
1.22878	µm^3	Surface	1	Class C	364
0.562685	µm^3	Surface	1	Class C	365
0.0226236	µm^3	Surface	1	Class C	366
0.107473	µm^3	Surface	1	Class C	367
0.477705	µm^3	Surface	1	Class C	368
0.0682549	µm^3	Surface	1	Class C	369
0.322123	µm^3	Surface	1	Class C	370
0.132105	µm^3	Surface	1	Class B	371
0.0305027	µm^3	Surface	1	Class C	372
0.429065	µm^3	Surface	1	Class B	373
0.0466757	µm^3	Surface	1	Class C	374
0.286263	µm^3	Surface	1	Class D	376
0.0340284	µm^3	Surface	1	Class C	377
3.86803	µm^3	Surface	1	Class C	378
1.36092	µm^3	Surface	1	Class C	379
0.0265629	µm^3	Surface	1	Class C	380
0.0269301	µm^3	Surface	1	Class C	381
0.0154778	µm^3	Surface	1	Class C	382
0.900816	µm^3	Surface	1	Class C	383
0.0930396	µm^3	Surface	1	Class B	384
0.130153	µm^3	Surface	1	Class C	385
0.0559741	µm^3	Surface	1	Class B	386
0.0147681	µm^3	Surface	1	Class B	387
0.0111718	µm^3	Surface	1	Class B	388
0.0455278	µm^3	Surface	1	Class C	389
0.16929	µm^3	Surface	1	Class C	390
0.0693072	µm^3	Surface	1	Class B	391
0.0685263	µm^3	Surface	1	Class C	392
0.34409	µm^3	Surface	1	Class B	393
0.0691421	µm^3	Surface	1	Class C	394
0.341349	µm^3	Surface	1	Class B	397
0.810639	µm^3	Surface	1	Class C	398
0.0755778	µm^3	Surface	1	Class C	399
0.0112187	µm^3	Surface	1	Class C	400
1.3077	µm^3	Surface	1	Class B	401
0.224008	µm^3	Surface	1	Class B	403
0.125917	µm^3	Surface	1	Class C	405
0.195022	µm^3	Surface	1	Class B	406
2.26312	µm^3	Surface	1	Class C	407
0.208356	µm^3	Surface	1	Class B	408
0.109627	µm^3	Surface	1	Class C	409
0.0190506	µm^3	Surface	1	Class C	412
0.158133	µm^3	Surface	1	Class C	413
1.16951	µm^3	Surface	1	Class B	416
0.289494	µm^3	Surface	1	Class C	417
0.0870617	µm^3	Surface	1	Class B	418
0.252286	µm^3	Surface	1	Class B	419
0.17556	µm^3	Surface	1	Class C	421
0.946214	µm^3	Surface	1	Class B	422
1.02575	µm^3	Surface	1	Class B	424
0.0269297	µm^3	Surface	1	Class B	427
0.143605	µm^3	Surface	1	Class B	428
0.0935965	µm^3	Surface	1	Class B	429
0.0351285	µm^3	Surface	1	Class C	430
0.0112186	µm^3	Surface	1	Class B	431
0.162239	µm^3	Surface	1	Class B	432
0.675073	µm^3	Surface	1	Class B	433
0.324394	µm^3	Surface	1	Class B	434
1.73668	µm^3	Surface	1	Class B	437
0.0348565	µm^3	Surface	1	Class B	438
0.830819	µm^3	Surface	1	Class B	439
0.160606	µm^3	Surface	1	Class B	443
0.139412	µm^3	Surface	1	Class B	444
0.168248	µm^3	Surface	1	Class B	447
0.261712	µm^3	Surface	1	Class B	448
0.760348	µm^3	Surface	1	Class B	449
0.657868	µm^3	Surface	1	Class B	450
0.507333	µm^3	Surface	1	Class B	452
0.0821564	µm^3	Surface	1	Class B	453
0.0868756	µm^3	Surface	1	Class B	454
0.299572	µm^3	Surface	1	Class B	455
0.747713	µm^3	Surface	1	Class B	457
2.07406	µm^3	Surface	1	Class B	460
2.28775	µm^3	Surface	1	Class B	461
0.298187	µm^3	Surface	1	Class B	462
0.120202	µm^3	Surface	1	Class B	463
0.59719	µm^3	Surface	1	Class B	465
0.0305028	µm^3	Surface	1	Class B	466
0.366786	µm^3	Surface	1	Class B	467
0.353854	µm^3	Surface	1	Class B	468
0.478958	µm^3	Surface	1	Class B	469
0.0380151	µm^3	Surface	1	Class B	470
0.830966	µm^3	Surface	1	Class B	471
0.197506	µm^3	Surface	1	Class B	472
0.250685	µm^3	Surface	1	Class B	473
0.228162	µm^3	Surface	1	Class B	474
0.43252	µm^3	Surface	1	Class B	476
0.172224	µm^3	Surface	1	Class B	477
1.61736	µm^3	Surface	1	Class B	478
0.014768	µm^3	Surface	1	Class B	480
1.12797	µm^3	Surface	1	Class B	481
0.146835	µm^3	Surface	1	Class B	482
0.811771	µm^3	Surface	1	Class B	483
0.0147915	µm^3	Surface	1	Class B	484
0.0994997	µm^3	Surface	1	Class B	485
1.31254	µm^3	Surface	1	Class B	487
0.259939	µm^3	Surface	1	Class B	488
1.07387	µm^3	Surface	1	Class B	489
0.0190505	µm^3	Surface	1	Class A	490
0.372026	µm^3	Surface	1	Class B	491
0.953773	µm^3	Surface	1	Class B	492
0.258378	µm^3	Surface	1	Class B	494
0.326004	µm^3	Surface	1	Class B	495
0.316811	µm^3	Surface	1	Class A	496
0.202462	µm^3	Surface	1	Class A	497
0.17181	µm^3	Surface	1	Class B	498
1.28933	µm^3	Surface	1	Class A	499
1.27009	µm^3	Surface	1	Class B	500
0.375389	µm^3	Surface	1	Class B	501
0.0229903	µm^3	Surface	1	Class A	502
0.0112187	µm^3	Surface	1	Class A	503
0.0344425	µm^3	Surface	1	Class A	505
0.409317	µm^3	Surface	1	Class A	507
0.104682	µm^3	Surface	1	Class B	510
0.0491004	µm^3	Surface	1	Class B	511
0.26498	µm^3	Surface	1	Class B	512
0.10571	µm^3	Surface	1	Class A	513
0.134897	µm^3	Surface	1	Class B	514
0.0785825	µm^3	Surface	1	Class A	515
0.0311417	µm^3	Surface	1	Class B	517
0.331798	µm^3	Surface	1	Class B	518
0.0721942	µm^3	Surface	1	Class A	519
1.45073	µm^3	Surface	1	Class A	520
0.038796	µm^3	Surface	1	Class A	521
0.0154778	µm^3	Surface	1	Class B	522
0.0112185	µm^3	Surface	1	Class A	523
0.11701	µm^3	Surface	1	Class A	524
0.812103	µm^3	Surface	1	Class B	525
0.135536	µm^3	Surface	1	Class A	526
0.348718	µm^3	Surface	1	Class A	527
0.436295	µm^3	Surface	1	Class B	528
0.100624	µm^3	Surface	1	Class B	529
0.178955	µm^3	Surface	1	Class A	530
0.392813	µm^3	Surface	1	Class B	531
0.0611686	µm^3	Surface	1	Class A	532
0.0707745	µm^3	Surface	1	Class A	533
0.0451608	µm^3	Surface	1	Class A	534
0.0190505	µm^3	Surface	1	Class B	535
0.0294496	µm^3	Surface	1	Class B	537
0.837566	µm^3	Surface	1	Class A	539
0.197199	µm^3	Surface	1	Class B	540
0.0147916	µm^3	Surface	1	Class A	541
0.666777	µm^3	Surface	1	Class A	542
0.122155	µm^3	Surface	1	Class A	543
0.115353	µm^3	Surface	1	Class B	545
0.0825457	µm^3	Surface	1	Class A	546
0.0380151	µm^3	Surface	1	Class A	547
0.131418	µm^3	Surface	1	Class A	548
0.188539	µm^3	Surface	1	Class B	549
0.0112186	µm^3	Surface	1	Class A	550
0.132911	µm^3	Surface	1	Class A	551
0.0606945	µm^3	Surface	1	Class A	553
0.559574	µm^3	Surface	1	Class B	554
0.226067	µm^3	Surface	1	Class B	555
0.133418	µm^3	Surface	1	Class A	556
0.13323	µm^3	Surface	1	Class B	557
0.0112186	µm^3	Surface	1	Class A	559
0.0707268	µm^3	Surface	1	Class A	560
2.05984	µm^3	Surface	1	Class A	561
0.0333894	µm^3	Surface	1	Class A	563
0.0578079	µm^3	Surface	1	Class A	564
0.0415879	µm^3	Surface	1	Class A	565
0.119068	µm^3	Surface	1	Class A	566
0.0409017	µm^3	Surface	1	Class B	567
0.833793	µm^3	Surface	1	Class B	568
0.225013	µm^3	Surface	1	Class A	569
0.0194173	µm^3	Surface	1	Class B	570
0.483168	µm^3	Surface	1	Class A	571
1.43764	µm^3	Surface	1	Class A	572
0.931772	µm^3	Surface	1	Class A	573
0.469893	µm^3	Surface	1	Class B	574
0.0513012	µm^3	Surface	1	Class B	575
0.0719809	µm^3	Surface	1	Class A	576
2.0671	µm^3	Surface	1	Class A	577
1.63161	µm^3	Surface	1	Class B	578
0.313463	µm^3	Surface	1	Class A	579
0.226304	µm^3	Surface	1	Class A	580
0.307642	µm^3	Surface	1	Class A	581
0.0444745	µm^3	Surface	1	Class B	582
0.381253	µm^3	Surface	1	Class B	583
0.510671	µm^3	Surface	1	Class A	584
0.150432	µm^3	Surface	1	Class B	586
0.306018	µm^3	Surface	1	Class A	587
0.20238	µm^3	Surface	1	Class A	588
0.0147681	µm^3	Surface	1	Class A	589
1.38917	µm^3	Surface	1	Class A	590
0.477395	µm^3	Surface	1	Class A	591
1.37184	µm^3	Surface	1	Class A	592
0.291127	µm^3	Surface	1	Class B	593
0.123504	µm^3	Surface	1	Class A	594
0.465516	µm^3	Surface	1	Class A	595
0.148716	µm^3	Surface	1	Class A	596
2.35035	µm^3	Surface	1	Class B	597
0.0112186	µm^3	Surface	1	Class A	598
0.227853	µm^3	Surface	1	Class B	600
0.0750805	µm^3	Surface	1	Class B	601
0.283447	µm^3	Surface	1	Class A	602
0.171219	µm^3	Surface	1	Class A	604
0.705	µm^3	Surface	1	Class A	605
0.0154778	µm^3	Surface	1	Class A	606
0.0530402	µm^3	Surface	1	Class A	607
0.618613	µm^3	Surface	1	Class B	608
0.0333894	µm^3	Surface	1	Class A	609
0.195047	µm^3	Surface	1	Class A	610
0.459742	µm^3	Surface	1	Class A	611
1.83996	µm^3	Surface	1	Class A	612
0.0229902	µm^3	Surface	1	Class A	613
0.345168	µm^3	Surface	1	Class B	614
0.202854	µm^3	Surface	1	Class B	615
0.0670592	µm^3	Surface	1	Class A	616
1.90914	µm^3	Surface	1	Class A	617
0.945249	µm^3	Surface	1	Class A	618
1.39081	µm^3	Surface	1	Class A	619
0.0693075	µm^3	Surface	1	Class A	620
0.254581	µm^3	Surface	1	Class A	621
0.675628	µm^3	Surface	1	Class A	622
0.632458	µm^3	Surface	1	Class A	623
0.023357	µm^3	Surface	1	Class A	624
1.08988	µm^3	Surface	1	Class A	625
0.272196	µm^3	Surface	1	Class A	626
0.115306	µm^3	Surface	1	Class A	627
0.375193	µm^3	Surface	1	Class A	628
0.141842	µm^3	Surface	1	Class A	629
0.136045	µm^3	Surface	1	Class A	630
3.43271	µm^3	Surface	1	Class A	631
0.660031	µm^3	Surface	1	Class A	632
0.173501	µm^3	Surface	1	Class A	634
0.0265631	µm^3	Surface	1	Class A	635
2.27799	µm^3	Surface	1	Class A	636
0.0261962	µm^3	Surface	1	Class A	637
0.0112187	µm^3	Surface	1	Class A	638
1.26035	µm^3	Surface	1	Class A	639
0.14435	µm^3	Surface	1	Class A	640
1.12872	µm^3	Surface	1	Class A	641
1.24596	µm^3	Surface	1	Class A	642
2.08908	µm^3	Surface	1	Class A	643
0.365009	µm^3	Surface	1	Class A	644
0.154287	µm^3	Surface	1	Class A	645
1.03725	µm^3	Surface	1	Class A	647
1.53317	µm^3	Surface	1	Class A	648
0.349404	µm^3	Surface	1	Class A	650
0.0111719	µm^3	Surface	1	Class A	651
0.105545	µm^3	Surface	1	Class A	653
0.124427	µm^3	Surface	1	Class A	655
1.27718	µm^3	Surface	1	Class A	656
0.0444746	µm^3	Surface	1	Class A	657
1.0053	µm^3	Surface	1	Class A	658
1.7276	µm^3	Surface	1	Class A	659
0.137476	µm^3	Surface	1	Class A	660
0.242902	µm^3	Surface	1	Class A	661
0.502662	µm^3	Surface	1	Class A	662
0.0269298	µm^3	Surface	1	Class A	663
0.0484141	µm^3	Surface	1	Class A	664
0.264241	µm^3	Surface	1	Class A	665
0.0147914	µm^3	Surface	1	Class A	667
0.18008	µm^3	Surface	1	Class A	668
0.294533	µm^3	Surface	1	Class A	669
0.121517	µm^3	Surface	1	Class A	670
0.720316	µm^3	Surface	1	Class A	671
1.53262	µm^3	Surface	1	Class A	672
0.145605	µm^3	Surface	1	Class A	673
0.0967074	µm^3	Surface	1	Class A	676
0.0685738	µm^3	Surface	1	Class A	677
0.244773	µm^3	Surface	1	Class A	678
0.124013	µm^3	Surface	1	Class A	679
0.109804	µm^3	Surface	1	Class A	680
2.36095	µm^3	Surface	1	Class A	681
0.0147681	µm^3	Surface	1	Class A	682
0.922699	µm^3	Surface	1	Class A	683
0.0419548	µm^3	Surface	1	Class A	684
0.574649	µm^3	Surface	1	Class A	685
2.04391	µm^3	Surface	1	Class A	687
0.173039	µm^3	Surface	1	Class A	689
1.25664	µm^3	Surface	1	Class A	690
1.09997	µm^3	Surface	1	Class A	691
0.0955124	µm^3	Surface	1	Class A	692
0.418506	µm^3	Surface	1	Class A	693
0.458266	µm^3	Surface	1	Class A	695
0.35182	µm^3	Surface	1	Class A	697
0.287164	µm^3	Surface	1	Class A	698
0.241105	µm^3	Surface	1	Class A	699
1.313	µm^3	Surface	1	Class A	700
0.487469	µm^3	Surface	1	Class A	701
0.833356	µm^3	Surface	1	Class A	702
0.285554	µm^3	Surface	1	Class A	703
0.0333893	µm^3	Surface	1	Class A	704
0.0650484	µm^3	Surface	1	Class A	706
0.395606	µm^3	Surface	1	Class A	707
0.0970743	µm^3	Surface	1	Class A	709
0.242511	µm^3	Surface	1	Class A	710
0.922809	µm^3	Surface	1	Class A	711
1.21913	µm^3	Surface	1	Class A	712
0.0147681	µm^3	Surface	1	Class A	713
0.367681	µm^3	Surface	1	Class A	714
0.0900585	µm^3	Surface	1	Class A	715
0.240004	µm^3	Surface	1	Class A	716
0.0112186	µm^3	Surface	1	Class A	717
0.173229	µm^3	Surface	1	Class A	718
0.180909	µm^3	Surface	1	Class A	719
0.188835	µm^3	Surface	1	Class A	720
0.222576	µm^3	Surface	1	Class A	721
0.388683	µm^3	Surface	1	Class A	722
1.47892	µm^3	Surface	1	Class A	723
0.0229902	µm^3	Surface	1	Class A	724
0.0509347	µm^3	Surface	1	Class A	725
0.305297	µm^3	Surface	1	Class A	726
0.596256	µm^3	Surface	1	Class A	727
0.520696	µm^3	Surface	1	Class A	728
0.299668	µm^3	Surface	1	Class A	729
2.08158	µm^3	Surface	1	Class A	730
0.371562	µm^3	Surface	1	Class A	731
0.215301	µm^3	Surface	1	Class A	732
0.0112186	µm^3	Surface	1	Class A	733
0.274149	µm^3	Surface	1	Class A	735
0.0268825	µm^3	Surface	1	Class A	736
1.40067	µm^3	Surface	1	Class A	737
0.23669	µm^3	Surface	1	Class A	738
0.159672	µm^3	Surface	1	Class A	739
0.0190507	µm^3	Surface	1	Class A	740
2.8818	µm^3	Surface	1	Class A	741
0.0305028	µm^3	Surface	1	Class A	742
0.052768	µm^3	Surface	1	Class A	743
0.122451	µm^3	Surface	1	Class A	745
0.0112186	µm^3	Surface	1	Class A	746
0.233992	µm^3	Surface	1	Class A	747
1.56733	µm^3	Surface	1	Class A	748
0.482779	µm^3	Surface	1	Class A	749
1.83356	µm^3	Surface	1	Class A	750
1.07078	µm^3	Surface	1	Class A	751
0.0688461	µm^3	Surface	1	Class A	753
0.432328	µm^3	Surface	1	Class A	754
0.4795	µm^3	Surface	1	Class A	755
0.0154777	µm^3	Surface	1	Class A	756
0.388804	µm^3	Surface	1	Class A	758
0.245683	µm^3	Surface	1	Class A	759
0.556683	µm^3	Surface	1	Class A	761
1.61438	µm^3	Surface	1	Class A	762
0.0788777	µm^3	Surface	1	Class A	763
0.489132	µm^3	Surface	1	Class A	764
0.811385	µm^3	Surface	1	Class A	765
0.0383818	µm^3	Surface	1	Class A	766
1.15275	µm^3	Surface	1	Class A	767
1.02087	µm^3	Surface	1	Class A	768
0.479644	µm^3	Surface	1	Class A	772
1.71245	µm^3	Surface	1	Class A	773
0.0154777	µm^3	Surface	1	Class A	774
0.227214	µm^3	Surface	1	Class A	779
0.253722	µm^3	Surface	1	Class A	780
0.115117	µm^3	Surface	1	Class A	782
0.285648	µm^3	Surface	1	Class A	783
0.132673	µm^3	Surface	1	Class A	784
0.54307	µm^3	Surface	1	Class A	786
0.0751285	µm^3	Surface	1	Class A	787
0.0373289	µm^3	Surface	1	Class A	788
0.888279	µm^3	Surface	1	Class A	789
0.196514	µm^3	Surface	1	Class A	790
0.0268826	µm^3	Surface	1	Class A	792
0.403495	µm^3	Surface	1	Class A	793
0.107296	µm^3	Surface	1	Class A	794
0.491426	µm^3	Surface	1	Class A	795
0.300198	µm^3	Surface	1	Class A	796
0.0830078	µm^3	Surface	1	Class A	797
0.173963	µm^3	Surface	1	Class A	798
0.161849	µm^3	Surface	1	Class A	799
0.583106	µm^3	Surface	1	Class A	800
0.0305028	µm^3	Surface	1	Class A	802
0.652874	µm^3	Surface	1	Class A	803
0.221122	µm^3	Surface	1	Class A	804
0.268872	µm^3	Surface	1	Class A	805
0.452192	µm^3	Surface	1	Class A	806
0.596635	µm^3	Surface	1	Class A	807
1.38679	µm^3	Surface	1	Class A	808
