# Supplementary material for: Programmable artificial RNA condensates in mammalian cells
Source: Nat Nanotechnol. 2026 Apr 29;21(6):821–30. doi: 10.1038/s41565-026-02164-7 (PMC13293865; doi:10.1038/s41565-026-02164-7)
Supplement: Supplementary file 6 — Condensate volume and number quantification, as well as Pearson coefficients, shown in Fig. 4. [file 41565_2026_2164_MOESM6_ESM.zip › Source Data Fig. 4/Condensate volume and number (Figure 4)/Condensate volume/15nt 3A Mango/inside/20250523_JAMango_400nMTO1B_20-20-50_sample2_3_1_inside.xls]

## Sheet: Detailed
Detailed
Volume	Unit	Category	Time	Inside	ID
0.0891479	µm^3	Surface	1	Class A	0
0.0620432	µm^3	Surface	1	Class A	3
0.0350813	µm^3	Surface	1	Class A	4
0.93529	µm^3	Surface	1	Class A	5
0.395288	µm^3	Surface	1	Class A	6
0.102895	µm^3	Surface	1	Class A	7
3.91837	µm^3	Surface	1	Class A	8
0.362626	µm^3	Surface	1	Class A	9
0.105154	µm^3	Surface	1	Class A	10
0.0197369	µm^3	Surface	1	Class A	12
0.0344425	µm^3	Surface	1	Class A	13
0.098222	µm^3	Surface	1	Class A	14
0.0875858	µm^3	Surface	1	Class A	17
0.348647	µm^3	Surface	1	Class A	18
0.0584469	µm^3	Surface	1	Class A	19
0.142623	µm^3	Surface	1	Class A	20
0.189035	µm^3	Surface	1	Class A	21
0.128178	µm^3	Surface	1	Class A	22
0.0154777	µm^3	Surface	1	Class A	23
0.0154778	µm^3	Surface	1	Class A	24
0.0190272	µm^3	Surface	1	Class A	26
0.0487814	µm^3	Surface	1	Class A	28
1.16632	µm^3	Surface	1	Class A	31
0.0484141	µm^3	Surface	1	Class A	33
0.485796	µm^3	Surface	1	Class A	34
0.108881	µm^3	Surface	1	Class A	35
0.0797065	µm^3	Surface	1	Class A	36
0.0455276	µm^3	Surface	1	Class A	37
0.122617	µm^3	Surface	1	Class A	38
0.0154777	µm^3	Surface	1	Class A	39
0.0272261	µm^3	Surface	1	Class A	40
0.0183642	µm^3	Surface	1	Class A	41
0.247067	µm^3	Surface	1	Class A	43
0.0340755	µm^3	Surface	1	Class A	44
0.0112186	µm^3	Surface	1	Class A	46
0.723437	µm^3	Surface	1	Class A	48
0.0112187	µm^3	Surface	1	Class A	49
0.0433981	µm^3	Surface	1	Class A	53
2.37632	µm^3	Surface	1	Class A	54
0.0603282	µm^3	Surface	1	Class A	56
0.237596	µm^3	Surface	1	Class A	57
0.187804	µm^3	Surface	1	Class A	58
0.646703	µm^3	Surface	1	Class A	60
0.0653208	µm^3	Surface	1	Class A	63
0.0628483	µm^3	Surface	1	Class A	68
0.126367	µm^3	Surface	1	Class A	69
0.138589	µm^3	Surface	1	Class A	70
2.46762	µm^3	Surface	1	Class A	71
0.37721	µm^3	Surface	1	Class A	72
0.0408784	µm^3	Surface	1	Class A	75
0.158015	µm^3	Surface	1	Class A	76
0.0476574	µm^3	Surface	1	Class A	77
0.16347	µm^3	Surface	1	Class A	78
0.0254865	µm^3	Surface	1	Class A	79
0.0112186	µm^3	Surface	1	Class A	80
0.479744	µm^3	Surface	1	Class A	81
0.0678171	µm^3	Surface	1	Class A	82
0.390695	µm^3	Surface	1	Class A	83
0.0981272	µm^3	Surface	1	Class A	84
0.0154776	µm^3	Surface	1	Class A	85
0.0112186	µm^3	Surface	1	Class A	87
0.0640298	µm^3	Surface	1	Class A	91
0.0376251	µm^3	Surface	1	Class A	94
0.0557842	µm^3	Surface	1	Class A	96
0.281683	µm^3	Surface	1	Class A	97
0.0154777	µm^3	Surface	1	Class A	99
0.251966	µm^3	Surface	1	Class A	101
0.494411	µm^3	Surface	1	Class A	102
0.0609434	µm^3	Surface	1	Class A	104
0.0112186	µm^3	Surface	1	Class A	107
7.61553	µm^3	Surface	1	Class A	109
0.0112186	µm^3	Surface	1	Class A	110
0.026563	µm^3	Surface	1	Class A	111
0.117139	µm^3	Surface	1	Class A	112
0.0786533	µm^3	Surface	1	Class A	113
0.144753	µm^3	Surface	1	Class A	114
0.0233569	µm^3	Surface	1	Class A	115
0.014768	µm^3	Surface	1	Class A	117
0.0269066	µm^3	Surface	1	Class A	118
0.0890998	µm^3	Surface	1	Class A	119
0.0591795	µm^3	Surface	1	Class A	120
0.0948263	µm^3	Surface	1	Class A	122
0.160902	µm^3	Surface	1	Class A	123
0.164298	µm^3	Surface	1	Class A	124
0.0585176	µm^3	Surface	1	Class A	125
0.0154777	µm^3	Surface	1	Class A	128
0.123705	µm^3	Surface	1	Class A	129
0.0448414	µm^3	Surface	1	Class A	131
0.0340755	µm^3	Surface	1	Class A	132
0.015431	µm^3	Surface	1	Class A	137
0.0935014	µm^3	Surface	1	Class A	139
0.0688933	µm^3	Surface	1	Class A	141
0.0154778	µm^3	Surface	1	Class A	143
0.0930873	µm^3	Surface	1	Class A	145
1.17541	µm^3	Surface	1	Class A	146
0.0154777	µm^3	Surface	1	Class A	150
0.0777077	µm^3	Surface	1	Class A	152
0.0197368	µm^3	Surface	1	Class A	153
0.131987	µm^3	Surface	1	Class A	156
0.0390209	µm^3	Surface	1	Class A	159
0.0325143	µm^3	Surface	1	Class A	160
0.046628	µm^3	Surface	1	Class A	161
0.0305027	µm^3	Surface	1	Class A	162
0.0383348	µm^3	Surface	1	Class A	165
0.0780746	µm^3	Surface	1	Class A	166
0.0111718	µm^3	Surface	1	Class A	168
0.1291	µm^3	Surface	1	Class A	171
0.37258	µm^3	Surface	1	Class A	173
0.0112186	µm^3	Surface	1	Class A	174
0.0112186	µm^3	Surface	1	Class A	176
0.212944	µm^3	Surface	1	Class A	177
0.132531	µm^3	Surface	1	Class A	178
0.0444745	µm^3	Surface	1	Class A	179
0.141381	µm^3	Surface	1	Class A	180
0.403068	µm^3	Surface	1	Class A	181
0.0494674	µm^3	Surface	1	Class A	186
0.039021	µm^3	Surface	1	Class A	188
0.063948	µm^3	Surface	1	Class A	192
0.122416	µm^3	Surface	1	Class A	196
0.214885	µm^3	Surface	1	Class A	197
0.124652	µm^3	Surface	1	Class A	198
0.0154777	µm^3	Surface	1	Class A	199
0.138589	µm^3	Surface	1	Class A	202
0.0421803	µm^3	Surface	1	Class A	203
0.0422504	µm^3	Surface	1	Class A	204
0.412489	µm^3	Surface	1	Class A	207
0.0154777	µm^3	Surface	1	Class A	208
0.0444511	µm^3	Surface	1	Class A	209
0.0112186	µm^3	Surface	1	Class A	210
0.194904	µm^3	Surface	1	Class A	211
0.0340757	µm^3	Surface	1	Class A	214
0.140327	µm^3	Surface	1	Class A	216
0.0112187	µm^3	Surface	1	Class A	218
0.534491	µm^3	Surface	1	Class A	219
0.0112187	µm^3	Surface	1	Class A	220
0.83719	µm^3	Surface	1	Class A	221
0.132578	µm^3	Surface	1	Class A	225
0.014768	µm^3	Surface	1	Class A	226
0.0154777	µm^3	Surface	1	Class A	228
0.102433	µm^3	Surface	1	Class A	233
0.0154777	µm^3	Surface	1	Class A	234
0.0952169	µm^3	Surface	1	Class A	236
0.0307989	µm^3	Surface	1	Class A	237
0.0304553	µm^3	Surface	1	Class A	238
0.0444746	µm^3	Surface	1	Class A	239
0.0610701	µm^3	Surface	1	Class A	240
1.45758	µm^3	Surface	1	Class A	241
0.0729042	µm^3	Surface	1	Class A	242
0.0556072	µm^3	Surface	1	Class A	243
0.133797	µm^3	Surface	1	Class A	244
0.0757669	µm^3	Surface	1	Class A	245
0.0154777	µm^3	Surface	1	Class A	246
0.519251	µm^3	Surface	1	Class A	247
0.0112186	µm^3	Surface	1	Class A	248
0.563052	µm^3	Surface	1	Class A	249
0.108207	µm^3	Surface	1	Class A	250
0.0265632	µm^3	Surface	1	Class A	251
0.131159	µm^3	Surface	1	Class A	255
0.247563	µm^3	Surface	1	Class A	256
0.0376484	µm^3	Surface	1	Class A	257
0.0190507	µm^3	Surface	1	Class A	258
0.014768	µm^3	Surface	1	Class A	259
0.0487809	µm^3	Surface	1	Class A	260
0.126213	µm^3	Surface	1	Class A	261
0.139876	µm^3	Surface	1	Class A	263
0.0427357	µm^3	Surface	1	Class A	264
0.101191	µm^3	Surface	1	Class A	265
0.037968	µm^3	Surface	1	Class A	266
0.0448413	µm^3	Surface	1	Class A	269
0.77088	µm^3	Surface	1	Class A	270
0.287945	µm^3	Surface	1	Class A	271
0.0154778	µm^3	Surface	1	Class A	273
0.123623	µm^3	Surface	1	Class A	274
0.0112187	µm^3	Surface	1	Class A	275
0.158287	µm^3	Surface	1	Class A	276
0.0183409	µm^3	Surface	1	Class A	277
76.1455	µm^3	Surface	1	Class A	278
1.16583	µm^3	Surface	1	Class A	281
0.105711	µm^3	Surface	1	Class A	283
0.210735	µm^3	Surface	1	Class A	285
0.103805	µm^3	Surface	1	Class A	288
0.0534782	µm^3	Surface	1	Class A	289
0.0147681	µm^3	Surface	1	Class A	291
0.0183408	µm^3	Surface	1	Class A	294
0.106101	µm^3	Surface	1	Class A	295
0.028303	µm^3	Surface	1	Class A	296
0.345455	µm^3	Surface	1	Class A	300
0.257982	µm^3	Surface	1	Class A	301
0.0154777	µm^3	Surface	1	Class A	302
0.0555599	µm^3	Surface	1	Class A	303
0.0154777	µm^3	Surface	1	Class A	304
0.193117	µm^3	Surface	1	Class A	305
0.475161	µm^3	Surface	1	Class A	307
0.238618	µm^3	Surface	1	Class A	308
1.41866	µm^3	Surface	1	Class A	309
0.179737	µm^3	Surface	1	Class A	310
29.1492	µm^3	Surface	1	Class A	311
0.0154309	µm^3	Surface	1	Class A	312
0.0343716	µm^3	Surface	1	Class A	313
29.7908	µm^3	Surface	1	Class A	314
0.0190505	µm^3	Surface	1	Class A	315
0.0254632	µm^3	Surface	1	Class A	316
0.061701	µm^3	Surface	1	Class A	318
0.0154309	µm^3	Surface	1	Class A	319
0.543803	µm^3	Surface	1	Class A	323
0.0269299	µm^3	Surface	1	Class A	325
0.0147915	µm^3	Surface	1	Class A	326
0.0305027	µm^3	Surface	1	Class A	327
0.188537	µm^3	Surface	1	Class A	328
0.0422275	µm^3	Surface	1	Class A	329
1.6177	µm^3	Surface	1	Class A	333
2.25652	µm^3	Surface	1	Class A	336
0.0147681	µm^3	Surface	1	Class A	337
0.035058	µm^3	Surface	1	Class A	338
1.53244	µm^3	Surface	1	Class A	339
1.38149	µm^3	Surface	1	Class A	341
0.689411	µm^3	Surface	1	Class A	342
1.90896	µm^3	Surface	1	Class A	343
