# Supplementary material for: Programmable artificial RNA condensates in mammalian cells
Source: Nat Nanotechnol. 2026 Apr 29;21(6):821–30. doi: 10.1038/s41565-026-02164-7 (PMC13293865; doi:10.1038/s41565-026-02164-7)
Supplement: Supplementary file 6 — Condensate volume and number quantification, as well as Pearson coefficients, shown in Fig. 4. [file 41565_2026_2164_MOESM6_ESM.zip › Source Data Fig. 4/Condensate volume and number (Figure 4)/Condensate volume/15nt 3A Mango/inside/20250523_JAMango_400nMTO1B_20-20-50_sample2_2_4_inside.xls]

## Sheet: Detailed
Detailed
Volume	Unit	Category	Time	Inside	ID
2.28281	µm^3	Surface	1	Class A	0
0.526261	µm^3	Surface	1	Class A	1
1.2334	µm^3	Surface	1	Class A	2
9.47537	µm^3	Surface	1	Class A	3
0.270291	µm^3	Surface	1	Class A	4
0.770839	µm^3	Surface	1	Class A	5
0.844806	µm^3	Surface	1	Class A	6
0.0309168	µm^3	Surface	1	Class A	7
3.70413	µm^3	Surface	1	Class A	8
0.0112186	µm^3	Surface	1	Class A	9
1.47185	µm^3	Surface	1	Class A	10
15.0094	µm^3	Surface	1	Class A	11
0.868314	µm^3	Surface	1	Class A	12
6.81946	µm^3	Surface	1	Class A	13
0.275059	µm^3	Surface	1	Class A	14
0.913096	µm^3	Surface	1	Class A	16
1.84765	µm^3	Surface	1	Class A	17
0.497793	µm^3	Surface	1	Class A	18
0.28359	µm^3	Surface	1	Class A	19
4.51087	µm^3	Surface	1	Class A	20
0.380086	µm^3	Surface	1	Class A	21
0.13575	µm^3	Surface	1	Class A	22
3.72069	µm^3	Surface	1	Class A	23
1.45125	µm^3	Surface	1	Class A	24
1.31205	µm^3	Surface	1	Class A	25
1.80885	µm^3	Surface	1	Class A	26
0.212414	µm^3	Surface	1	Class A	27
28.5705	µm^3	Surface	1	Class A	28
0.0639008	µm^3	Surface	1	Class A	29
1.16381	µm^3	Surface	1	Class A	30
2.11825	µm^3	Surface	1	Class A	31
2.78003	µm^3	Surface	1	Class A	32
0.10422	µm^3	Surface	1	Class A	33
0.2845	µm^3	Surface	1	Class A	34
0.773147	µm^3	Surface	1	Class A	35
1.23794	µm^3	Surface	1	Class A	36
1.00954	µm^3	Surface	1	Class A	37
1.24831	µm^3	Surface	1	Class A	38
62.7031	µm^3	Surface	1	Class A	39
3.03284	µm^3	Surface	1	Class A	40
