# Supplementary material for: Programmable artificial RNA condensates in mammalian cells
Source: Nat Nanotechnol. 2026 Apr 29;21(6):821–30. doi: 10.1038/s41565-026-02164-7 (PMC13293865; doi:10.1038/s41565-026-02164-7)
Supplement: Supplementary file 6 — Condensate volume and number quantification, as well as Pearson coefficients, shown in Fig. 4. [file 41565_2026_2164_MOESM6_ESM.zip › Source Data Fig. 4/Condensate volume and number (Figure 4)/Condensate volume/15nt 3A Pepper/inside/20250925_japp_10nmhbc620_20-40-50_sample2_1_3_inside.xls]

## Sheet: Detailed
Detailed
Volume	Unit	Category	Time	Inside	ID
9.96383	µm^3	Surface	1	Class A	6
11.1396	µm^3	Surface	1	Class A	7
13.4007	µm^3	Surface	1	Class A	9
18.3422	µm^3	Surface	1	Class A	13
19.771	µm^3	Surface	1	Class A	18
18.8866	µm^3	Surface	1	Class A	21
11.4251	µm^3	Surface	1	Class A	22
39.7043	µm^3	Surface	1	Class B	29
13.608	µm^3	Surface	1	Class B	33
10.2745	µm^3	Surface	1	Class B	34
13.0216	µm^3	Surface	1	Class B	35
4.51532	µm^3	Surface	1	Class B	36
5.20841	µm^3	Surface	1	Class B	37
3.48081	µm^3	Surface	1	Class B	48
5.30927	µm^3	Surface	1	Class B	51
