# Supplementary material for: Programmable artificial RNA condensates in mammalian cells
Source: Nat Nanotechnol. 2026 Apr 29;21(6):821–30. doi: 10.1038/s41565-026-02164-7 (PMC13293865; doi:10.1038/s41565-026-02164-7)
Supplement: Supplementary file 6 — Condensate volume and number quantification, as well as Pearson coefficients, shown in Fig. 4. [file 41565_2026_2164_MOESM6_ESM.zip › Source Data Fig. 4/Condensate volume and number (Figure 4)/Condensate volume/15nt 3C Mango/outside/20240606_050715ntCMG_400nMTO1B_20-20-80_Sample1_1_1_outside.xls]

## Sheet: Detailed
Detailed
Volume	Unit	Category	Time	Set 1	ID
0.489049	µm^3	Surface	1	Class C	0
0.0216787	µm^3	Surface	1		1
0.518378	µm^3	Surface	1	Class B	3
1.68712	µm^3	Surface	1	Class C	4
0.215512	µm^3	Surface	1	Class C	5
0.722412	µm^3	Surface	1	Class A	6
1.0935	µm^3	Surface	1	Class B	7
0.0714125	µm^3	Surface	1	Class B	8
0.77661	µm^3	Surface	1	Class C	9
0.595528	µm^3	Surface	1	Class C	10
1.52261	µm^3	Surface	1	Class B	12
