# Supplementary material for: Programmable artificial RNA condensates in mammalian cells
Source: Nat Nanotechnol. 2026 Apr 29;21(6):821–30. doi: 10.1038/s41565-026-02164-7 (PMC13293865; doi:10.1038/s41565-026-02164-7)
Supplement: Supplementary file 6 — Condensate volume and number quantification, as well as Pearson coefficients, shown in Fig. 4. [file 41565_2026_2164_MOESM6_ESM.zip › Source Data Fig. 4/Condensate volume and number (Figure 4)/Condensate volume/15nt 3A Pepper/inside/20250925_japp_10nmhbc620_20-40-50_sample1_3_2_inside.xls]

## Sheet: Detailed
Detailed
Volume	Unit	Category	Time	Set 1	ID
7.48717	µm^3	Surface	1	Class E	0
5.37555	µm^3	Surface	1	Class E	2
7.44888	µm^3	Surface	1	Class E	4
19.9544	µm^3	Surface	1	Class D	5
4.10604	µm^3	Surface	1	Class C	7
9.01785	µm^3	Surface	1	Class E	8
1.97137	µm^3	Surface	1	Class C	9
5.34905	µm^3	Surface	1	Class E	10
58.7309	µm^3	Surface	1	Class D	11
2.86825	µm^3	Surface	1	Class D	25
15.8812	µm^3	Surface	1	Class D	27
3.90412	µm^3	Surface	1	Class D	28
