# Supplementary material for: Programmable artificial RNA condensates in mammalian cells
Source: Nat Nanotechnol. 2026 Apr 29;21(6):821–30. doi: 10.1038/s41565-026-02164-7 (PMC13293865; doi:10.1038/s41565-026-02164-7)
Supplement: Supplementary file 6 — Condensate volume and number quantification, as well as Pearson coefficients, shown in Fig. 4. [file 41565_2026_2164_MOESM6_ESM.zip › Source Data Fig. 4/Condensate volume and number (Figure 4)/Condensate volume/15nt 3A Mango/inside/20250523_JAMango_400nMTO1B_20-20-50_sample2_2_1_inside.xls]

## Sheet: Detailed
Detailed
Volume	Unit	Category	Time	Inside	ID
0.232063	µm^3	Surface	1	Class A	0
0.140104	µm^3	Surface	1	Class A	1
0.0261962	µm^3	Surface	1	Class A	2
0.167185	µm^3	Surface	1	Class A	3
0.0563884	µm^3	Surface	1	Class A	4
0.13355	µm^3	Surface	1	Class A	6
0.0854796	µm^3	Surface	1	Class A	7
0.400222	µm^3	Surface	1	Class A	8
0.569774	µm^3	Surface	1	Class A	9
0.166132	µm^3	Surface	1	Class A	10
0.313142	µm^3	Surface	1	Class A	11
0.0448413	µm^3	Surface	1	Class A	12
0.522639	µm^3	Surface	1	Class A	13
0.172958	µm^3	Surface	1	Class A	14
0.287659	µm^3	Surface	1	Class A	15
0.0297691	µm^3	Surface	1	Class A	18
0.420348	µm^3	Surface	1	Class A	19
0.202558	µm^3	Surface	1	Class A	20
0.413794	µm^3	Surface	1	Class A	21
0.614933	µm^3	Surface	1	Class A	22
0.11307	µm^3	Surface	1	Class A	23
0.266719	µm^3	Surface	1	Class A	24
0.238205	µm^3	Surface	1	Class A	25
0.0448887	µm^3	Surface	1	Class A	26
0.1039	µm^3	Surface	1	Class A	27
0.0610141	µm^3	Surface	1	Class A	28
0.194632	µm^3	Surface	1	Class A	29
0.200773	µm^3	Surface	1	Class A	30
0.108526	µm^3	Surface	1	Class A	31
0.0301335	µm^3	Surface	1	Class A	32
0.0535225	µm^3	Surface	1	Class A	33
0.422676	µm^3	Surface	1	Class A	34
0.291303	µm^3	Surface	1	Class A	35
122.982	µm^3	Surface	1	Class A	36
1.23218	µm^3	Surface	1	Class A	37
0.574519	µm^3	Surface	1	Class A	38
0.103534	µm^3	Surface	1	Class A	39
0.785259	µm^3	Surface	1	Class A	40
0.119778	µm^3	Surface	1	Class A	42
0.751399	µm^3	Surface	1	Class A	43
0.13595	µm^3	Surface	1	Class A	44
0.147711	µm^3	Surface	1	Class A	45
0.450586	µm^3	Surface	1	Class A	46
0.106006	µm^3	Surface	1	Class A	47
60.1034	µm^3	Surface	1	Class A	48
0.163541	µm^3	Surface	1	Class A	49
0.0305027	µm^3	Surface	1	Class A	50
0.0190506	µm^3	Surface	1	Class A	51
0.026563	µm^3	Surface	1	Class A	52
0.0984463	µm^3	Surface	1	Class A	53
0.283863	µm^3	Surface	1	Class A	54
0.0294496	µm^3	Surface	1	Class A	55
0.598679	µm^3	Surface	1	Class A	56
0.133573	µm^3	Surface	1	Class A	57
0.200867	µm^3	Surface	1	Class A	58
0.268753	µm^3	Surface	1	Class A	60
0.140008	µm^3	Surface	1	Class A	61
0.329602	µm^3	Surface	1	Class A	62
0.463647	µm^3	Surface	1	Class A	63
0.975765	µm^3	Surface	1	Class A	64
0.451368	µm^3	Surface	1	Class A	65
0.511045	µm^3	Surface	1	Class A	66
0.476119	µm^3	Surface	1	Class A	67
0.0520345	µm^3	Surface	1	Class A	68
0.563149	µm^3	Surface	1	Class A	69
0.0305027	µm^3	Surface	1	Class A	70
