# Supplementary material for: Programmable artificial RNA condensates in mammalian cells
Source: Nat Nanotechnol. 2026 Apr 29;21(6):821–30. doi: 10.1038/s41565-026-02164-7 (PMC13293865; doi:10.1038/s41565-026-02164-7)
Supplement: Supplementary file 6 — Condensate volume and number quantification, as well as Pearson coefficients, shown in Fig. 4. [file 41565_2026_2164_MOESM6_ESM.zip › Source Data Fig. 4/Condensate volume and number (Figure 4)/Condensate volume/15nt 3A Pepper/inside/20250925_japp_10nmhbc620_20-40-50_sample2_1_2_inside.xls]

## Sheet: Detailed
Detailed
Volume	Unit	Category	Time	Inside	ID
0.356515	µm^3	Surface	1	Class A	0
9.5908	µm^3	Surface	1	Class A	8
27.5046	µm^3	Surface	1	Class A	10
8.46571	µm^3	Surface	1	Class A	16
12.5834	µm^3	Surface	1	Class A	21
34.641	µm^3	Surface	1	Class A	22
4.24587	µm^3	Surface	1	Class A	24
10.8866	µm^3	Surface	1	Class A	26
