# Supplementary material for: Programmable artificial RNA condensates in mammalian cells
Source: Nat Nanotechnol. 2026 Apr 29;21(6):821–30. doi: 10.1038/s41565-026-02164-7 (PMC13293865; doi:10.1038/s41565-026-02164-7)
Supplement: Supplementary file 6 — Condensate volume and number quantification, as well as Pearson coefficients, shown in Fig. 4. [file 41565_2026_2164_MOESM6_ESM.zip › Source Data Fig. 4/Condensate volume and number (Figure 4)/Condensate volume/20nt 3B Pepper/outside/20240411_ABPP_40uMDFHBI_10nMHBC620_20-40-50_Sample1_2_2_outside.xls]

## Sheet: Detailed
Detailed
Volume	Unit	Category	Time	Outside	Set 1	ID
0.219977	µm^3	Surface	1	Class A;Class B	Class A	0
0.19766	µm^3	Surface	1		Class A	1
0.179806	µm^3	Surface	1		Class A	2
0.379378	µm^3	Surface	1		Class A	3
0.312429	µm^3	Surface	1		Class A	4
0.156214	µm^3	Surface	1		Class A	5
0.0331558	µm^3	Surface	1		Class A	6
0.377466	µm^3	Surface	1		Class A	7
6.43413	µm^3	Surface	1		Class A	8
0.863964	µm^3	Surface	1		Class A	9
0.446327	µm^3	Surface	1		Class A	10
0.0828896	µm^3	Surface	1		Class A	11
6.554	µm^3	Surface	1		Class A	12
0.0285385	µm^3	Surface	1		Class A	13
0.2831	µm^3	Surface	1		Class A	14
0.277999	µm^3	Surface	1		Class A	15
0.474383	µm^3	Surface	1		Class A	17
0.285012	µm^3	Surface	1		Class A	18
2.22781	µm^3	Surface	1		Class A	19
0.372365	µm^3	Surface	1		Class A	20
0.0599355	µm^3	Surface	1		Class A	21
0.251856	µm^3	Surface	1		Class A	22
2.29476	µm^3	Surface	1		Class A	24
0.197659	µm^3	Surface	1		Class A	25
0.208499	µm^3	Surface	1		Class A	26
0.0835272	µm^3	Surface	1		Class A	27
0.327095	µm^3	Surface	1		Class A	28
0.0452702	µm^3	Surface	1		Class A	29
0.261421	µm^3	Surface	1		Class A	30
0.156215	µm^3	Surface	1		Class A	31
1.6597	µm^3	Surface	1		Class A	32
0.212325	µm^3	Surface	1		Class A	33
0.385118	µm^3	Surface	1		Class A	34
0.167692	µm^3	Surface	1		Class A	35
0.236553	µm^3	Surface	1		Class A	36
