# Supplementary material for: Programmable artificial RNA condensates in mammalian cells
Source: Nat Nanotechnol. 2026 Apr 29;21(6):821–30. doi: 10.1038/s41565-026-02164-7 (PMC13293865; doi:10.1038/s41565-026-02164-7)
Supplement: Supplementary file 6 — Condensate volume and number quantification, as well as Pearson coefficients, shown in Fig. 4. [file 41565_2026_2164_MOESM6_ESM.zip › Source Data Fig. 4/Condensate volume and number (Figure 4)/Condensate volume/20nt 3B Pepper/inside/20241017_ABPP_NucHBC620_20-50_Sample3_3_2_inside.xls]

## Sheet: Detailed
Detailed
Volume	Unit	Category	Time	Set 1	ID
0.0192427	µm^3	Surface	1	Class B	0
0.212092	µm^3	Surface	1	Class B	1
0.506087	µm^3	Surface	1	Class B	2
0.0191017	µm^3	Surface	1	Class B	3
0.196464	µm^3	Surface	1	Class B	4
0.461343	µm^3	Surface	1	Class B	5
1.26684	µm^3	Surface	1	Class B	6
0.276253	µm^3	Surface	1	Class B	7
7.94274	µm^3	Surface	1	Class B	8
6.14978	µm^3	Surface	1	Class B	9
0.341735	µm^3	Surface	1	Class B	10
0.349055	µm^3	Surface	1	Class B	11
24.2947	µm^3	Surface	1	Class B	12
1.25673	µm^3	Surface	1	Class B	14
0.326101	µm^3	Surface	1	Class B	15
0.0780057	µm^3	Surface	1	Class B	16
1.20696	µm^3	Surface	1	Class B	17
0.745391	µm^3	Surface	1	Class B	18
0.336636	µm^3	Surface	1	Class B	19
1.36475	µm^3	Surface	1	Class B	22
0.0191016	µm^3	Surface	1	Class B	23
0.0483909	µm^3	Surface	1	Class B	24
0.0191016	µm^3	Surface	1	Class B	25
0.137235	µm^3	Surface	1	Class B	26
0.631955	µm^3	Surface	1	Class B	28
1.13564	µm^3	Surface	1	Class B	29
0.568366	µm^3	Surface	1	Class B	30
6.219	µm^3	Surface	1	Class B	31
0.0483908	µm^3	Surface	1	Class A	32
0.905712	µm^3	Surface	1	Class A	33
0.556435	µm^3	Surface	1	Class A	34
0.905309	µm^3	Surface	1	Class A	35
0.612615	µm^3	Surface	1	Class A	36
0.738149	µm^3	Surface	1	Class A	37
1.05025	µm^3	Surface	1	Class A	38
0.740629	µm^3	Surface	1	Class A	39
0.41133	µm^3	Surface	1	Class A	40
0.55734	µm^3	Surface	1	Class A	41
0.992257	µm^3	Surface	1	Class A	42
0.783391	µm^3	Surface	1	Class A	43
0.0483909	µm^3	Surface	1	Class A	44
0.048391	µm^3	Surface	1	Class A	45
0.886466	µm^3	Surface	1	Class A	46
0.375454	µm^3	Surface	1	Class A	47
2.41937	µm^3	Surface	1	Class B	48
4.28686	µm^3	Surface	1	Class B	49
6.80703	µm^3	Surface	1	Class B	50
5.73396	µm^3	Surface	1	Class B	51
5.60067	µm^3	Surface	1	Class B	53
3.72851	µm^3	Surface	1	Class B	54
10.7255	µm^3	Surface	1	Class B	55
2.57964	µm^3	Surface	1	Class B	56
11.1788	µm^3	Surface	1	Class B	57
