# Supplementary material for: Programmable artificial RNA condensates in mammalian cells
Source: Nat Nanotechnol. 2026 Apr 29;21(6):821–30. doi: 10.1038/s41565-026-02164-7 (PMC13293865; doi:10.1038/s41565-026-02164-7)
Supplement: Supplementary file 6 — Condensate volume and number quantification, as well as Pearson coefficients, shown in Fig. 4. [file 41565_2026_2164_MOESM6_ESM.zip › Source Data Fig. 4/Condensate volume and number (Figure 4)/Condensate volume/15nt 3C Mango/outside/20240606_050715ntCMG_400nMTO1B_20-20-80_Sample1_1_2_outside-1.xls]

## Sheet: Detailed
Detailed
Volume	Unit	Category	Time	Set 1	ID
0.292026	µm^3	Surface	1	Class A	0
5.92978	µm^3	Surface	1	Class A	1
0.305417	µm^3	Surface	1	Class A	2
1.59339	µm^3	Surface	1	Class C	3
2.00221	µm^3	Surface	1	Class A	4
0.651299	µm^3	Surface	1	Class A	6
0.656104	µm^3	Surface	1	Class C	7
0.826984	µm^3	Surface	1	Class B	8
0.829533	µm^3	Surface	1	Class B	9
