# Supplementary material for: Programmable artificial RNA condensates in mammalian cells
Source: Nat Nanotechnol. 2026 Apr 29;21(6):821–30. doi: 10.1038/s41565-026-02164-7 (PMC13293865; doi:10.1038/s41565-026-02164-7)
Supplement: Supplementary file 6 — Condensate volume and number quantification, as well as Pearson coefficients, shown in Fig. 4. [file 41565_2026_2164_MOESM6_ESM.zip › Source Data Fig. 4/Condensate volume and number (Figure 4)/Condensate volume/15nt 3A Pepper/inside/20250925_japp_10nmhbc620_20-40-50_sample1_2_3_inside.xls]

## Sheet: Detailed
Detailed
Volume	Unit	Category	Time	Inside	ID
7.30107	µm^3	Surface	1	Class A	0
3.29312	µm^3	Surface	1	Class A	2
4.02032	µm^3	Surface	1	Class A	3
5.04037	µm^3	Surface	1	Class A	4
5.79846	µm^3	Surface	1	Class A	5
1.49013	µm^3	Surface	1	Class A	6
6.55484	µm^3	Surface	1	Class A	15
3.22941	µm^3	Surface	1	Class A	16
6.15188	µm^3	Surface	1	Class A	18
0.903213	µm^3	Surface	1	Class A	25
