# Supplementary material for: Programmable artificial RNA condensates in mammalian cells
Source: Nat Nanotechnol. 2026 Apr 29;21(6):821–30. doi: 10.1038/s41565-026-02164-7 (PMC13293865; doi:10.1038/s41565-026-02164-7)
Supplement: Supplementary file 6 — Condensate volume and number quantification, as well as Pearson coefficients, shown in Fig. 4. [file 41565_2026_2164_MOESM6_ESM.zip › Source Data Fig. 4/Condensate volume and number (Figure 4)/Condensate volume/20nt 3B Pepper/outside/20241017_ABPP_NucHBC620_20-50_Sample3_3_1_outside.xls]

## Sheet: Detailed
Detailed
Volume	Unit	Category	Time	Set 1	ID
0.0688622	µm^3	Surface	1	Class B	0
0.386393	µm^3	Surface	1	Class B	1
0.439315	µm^3	Surface	1	Class B	2
0.473745	µm^3	Surface	1	Class B	3
0.106481	µm^3	Surface	1	Class B	4
2.53259	µm^3	Surface	1	Class B	5
0.0151907	µm^3	Surface	1	Class B	6
0.762583	µm^3	Surface	1	Class B	7
1.2223	µm^3	Surface	1	Class B	8
0.128798	µm^3	Surface	1	Class B	9
0.153027	µm^3	Surface	1	Class B	10
0.221888	µm^3	Surface	1	Class B	11
0.21615	µm^3	Surface	1	Class B	12
1.31986	µm^3	Surface	1	Class B	14
0.29075	µm^3	Surface	1	Class B	15
0.0599353	µm^3	Surface	1	Class B	16
0.0331558	µm^3	Surface	1	Class B	17
0.0216788	µm^3	Surface	1	Class B	18
0.338182	µm^3	Surface	1	Class B	20
0.0331557	µm^3	Surface	1	Class B	21
0.163866	µm^3	Surface	1	Class B	22
0.267796	µm^3	Surface	1	Class B	23
1.25036	µm^3	Surface	1	Class B	24
0.0988298	µm^3	Surface	1	Class B	25
0.0216788	µm^3	Surface	1	Class B	26
0.219975	µm^3	Surface	1	Class B	27
0.96662	µm^3	Surface	1	Class B	29
0.0331558	µm^3	Surface	1	Class B	30
0.729427	µm^3	Surface	1	Class B	31
0.524754	µm^3	Surface	1	Class B	32
0.0930914	µm^3	Surface	1	Class B	34
0.230178	µm^3	Surface	1	Class B	36
0.0561098	µm^3	Surface	1	Class B	38
0.299677	µm^3	Surface	1	Class B	41
0.284375	µm^3	Surface	1	Class B	43
2.04482	µm^3	Surface	1	Class B	47
0.725601	µm^3	Surface	1	Class B	48
0.0828896	µm^3	Surface	1	Class B	49
0.651639	µm^3	Surface	1	Class B	50
0.468007	µm^3	Surface	1	Class B	51
0.438676	µm^3	Surface	1	Class B	53
0.0446327	µm^3	Surface	1	Class B	54
0.321994	µm^3	Surface	1	Class B	56
0.205311	µm^3	Surface	1	Class B	57
1.91092	µm^3	Surface	1	Class B	58
0.372365	µm^3	Surface	1	Class A	59
3.19698	µm^3	Surface	1	Class B	60
2.35725	µm^3	Surface	1	Class B	63
0.645262	µm^3	Surface	1	Class B	64
0.0216788	µm^3	Surface	1	Class B	65
0.927086	µm^3	Surface	1	Class B	66
0.0446328	µm^3	Surface	1	Class B	67
1.1528	µm^3	Surface	1	Class B	68
0.140912	µm^3	Surface	1	Class B	72
3.22631	µm^3	Surface	1	Class B	73
0.626772	µm^3	Surface	1	Class B	74
0.0216788	µm^3	Surface	1	Class B	75
1.33835	µm^3	Surface	1	Class B	76
0.789363	µm^3	Surface	1	Class B	77
0.119871	µm^3	Surface	1	Class B	78
0.219176	µm^3	Surface	1	Class B	81
0.950041	µm^3	Surface	1	Class B	82
2.25141	µm^3	Surface	1	Class B	84
1.76427	µm^3	Surface	1	Class A	85
0.224439	µm^3	Surface	1	Class A	86
2.41559	µm^3	Surface	1	Class A	90
1.75726	µm^3	Surface	1	Class A	91
13.4153	µm^3	Surface	1	Class A	93
1.29453	µm^3	Surface	1	Class B	95
5.10487	µm^3	Surface	1	Class B	96
2.64181	µm^3	Surface	1	Class B	97
0.0268972	µm^3	Surface	1	Class B	98
2.05789	µm^3	Surface	1	Class B	99
0.138079	µm^3	Surface	1	Class B	100
2.37153	µm^3	Surface	1	Class B	101
0.209243	µm^3	Surface	1	Class B	102
2.22576	µm^3	Surface	1	Class B	103
