# Supplementary material for: Programmable artificial RNA condensates in mammalian cells
Source: Nat Nanotechnol. 2026 Apr 29;21(6):821–30. doi: 10.1038/s41565-026-02164-7 (PMC13293865; doi:10.1038/s41565-026-02164-7)
Supplement: Supplementary file 6 — Condensate volume and number quantification, as well as Pearson coefficients, shown in Fig. 4. [file 41565_2026_2164_MOESM6_ESM.zip › Source Data Fig. 4/Condensate volume and number (Figure 4)/Condensate volume/15nt 3A Mango/inside/20250523_JAMango_400nMTO1B_20-20-50_sample2_1_3_inside.xls]

## Sheet: Detailed
Detailed
Volume	Unit	Category	Time	Inside	ID
0.152751	µm^3	Surface	1	Class A	0
0.0229901	µm^3	Surface	1	Class A	2
0.137489	µm^3	Surface	1	Class A	3
0.135394	µm^3	Surface	1	Class A	4
0.0826408	µm^3	Surface	1	Class A	5
0.0408783	µm^3	Surface	1	Class A	6
0.109308	µm^3	Surface	1	Class A	8
0.0261729	µm^3	Surface	1	Class A	9
0.11307	µm^3	Surface	1	Class A	10
0.0818933	µm^3	Surface	1	Class A	11
0.121859	µm^3	Surface	1	Class A	12
0.170364	µm^3	Surface	1	Class A	13
0.0196901	µm^3	Surface	1	Class A	14
0.0448415	µm^3	Surface	1	Class A	15
0.0147916	µm^3	Surface	1	Class A	16
0.0801449	µm^3	Surface	1	Class A	17
1.30949	µm^3	Surface	1	Class A	18
0.0933593	µm^3	Surface	1	Class A	19
0.112241	µm^3	Surface	1	Class A	20
0.219336	µm^3	Surface	1	Class A	22
0.026563	µm^3	Surface	1	Class A	23
0.0419076	µm^3	Surface	1	Class A	24
0.0112185	µm^3	Surface	1	Class A	25
0.0348564	µm^3	Surface	1	Class A	26
0.0380151	µm^3	Surface	1	Class A	27
0.0419549	µm^3	Surface	1	Class A	28
0.0147914	µm^3	Surface	1	Class A	30
0.0567549	µm^3	Surface	1	Class A	31
0.115543	µm^3	Surface	1	Class A	34
0.077601	µm^3	Surface	1	Class A	35
2.96419	µm^3	Surface	1	Class A	37
0.066693	µm^3	Surface	1	Class A	38
0.026563	µm^3	Surface	1	Class A	39
0.0112187	µm^3	Surface	1	Class A	40
0.176898	µm^3	Surface	1	Class A	41
0.174792	µm^3	Surface	1	Class A	43
0.11217	µm^3	Surface	1	Class A	44
0.0112187	µm^3	Surface	1	Class A	45
0.168923	µm^3	Surface	1	Class A	46
0.802326	µm^3	Surface	1	Class A	47
3.36281	µm^3	Surface	1	Class A	48
0.0190506	µm^3	Surface	1	Class A	50
0.132544	µm^3	Surface	1	Class A	51
0.0311419	µm^3	Surface	1	Class A	52
0.0376484	µm^3	Surface	1	Class A	53
0.0630724	µm^3	Surface	1	Class A	54
0.144362	µm^3	Surface	1	Class A	55
0.189735	µm^3	Surface	1	Class A	56
0.0896096	µm^3	Surface	1	Class A	57
1.32369	µm^3	Surface	1	Class A	59
0.487236	µm^3	Surface	1	Class A	60
0.0984466	µm^3	Surface	1	Class A	62
0.0112186	µm^3	Surface	1	Class A	64
0.0571219	µm^3	Surface	1	Class A	66
0.173597	µm^3	Surface	1	Class A	67
0.847522	µm^3	Surface	1	Class A	69
0.158606	µm^3	Surface	1	Class A	70
0.0669179	µm^3	Surface	1	Class A	71
0.0112187	µm^3	Surface	1	Class A	73
0.0373288	µm^3	Surface	1	Class A	74
0.0112187	µm^3	Surface	1	Class A	75
0.213148	µm^3	Surface	1	Class A	76
0.112561	µm^3	Surface	1	Class A	77
0.306861	µm^3	Surface	1	Class A	79
0.0333658	µm^3	Surface	1	Class A	80
0.0190273	µm^3	Surface	1	Class A	81
0.159162	µm^3	Surface	1	Class A	82
0.0725137	µm^3	Surface	1	Class A	84
0.158535	µm^3	Surface	1	Class A	85
0.124865	µm^3	Surface	1	Class A	86
0.626113	µm^3	Surface	1	Class A	87
0.0773766	µm^3	Surface	1	Class A	88
0.0190506	µm^3	Surface	1	Class A	89
0.0190505	µm^3	Surface	1	Class A	90
0.0552876	µm^3	Surface	1	Class A	91
13.4272	µm^3	Surface	1	Class A	92
0.120535	µm^3	Surface	1	Class A	94
1.64318	µm^3	Surface	1	Class A	97
0.0444745	µm^3	Surface	1	Class A	98
0.178222	µm^3	Surface	1	Class A	99
0.102339	µm^3	Surface	1	Class A	100
1.94183	µm^3	Surface	1	Class A	103
0.15669	µm^3	Surface	1	Class A	104
0.115447	µm^3	Surface	1	Class A	105
0.101771	µm^3	Surface	1	Class A	106
0.0112186	µm^3	Surface	1	Class A	107
0.0455276	µm^3	Surface	1	Class A	108
0.0294264	µm^3	Surface	1	Class A	109
0.0190507	µm^3	Surface	1	Class A	110
0.0937017	µm^3	Surface	1	Class A	111
0.107331	µm^3	Surface	1	Class A	112
0.0499289	µm^3	Surface	1	Class A	113
0.0333425	µm^3	Surface	1	Class A	114
0.278002	µm^3	Surface	1	Class A	115
0.0412687	µm^3	Surface	1	Class A	117
0.0574414	µm^3	Surface	1	Class A	118
0.379249	µm^3	Surface	1	Class A	119
0.716682	µm^3	Surface	1	Class A	120
2.36677	µm^3	Surface	1	Class A	121
0.106006	µm^3	Surface	1	Class A	122
0.0305027	µm^3	Surface	1	Class A	123
0.215573	µm^3	Surface	1	Class A	124
0.0455042	µm^3	Surface	1	Class A	125
0.30117	µm^3	Surface	1	Class A	127
0.178684	µm^3	Surface	1	Class A	128
0.0599141	µm^3	Surface	1	Class A	130
0.304899	µm^3	Surface	1	Class A	131
0.0344425	µm^3	Surface	1	Class A	132
0.0112187	µm^3	Surface	1	Class A	133
0.0154778	µm^3	Surface	1	Class A	134
0.124107	µm^3	Surface	1	Class A	135
0.0426412	µm^3	Surface	1	Class A	136
0.278749	µm^3	Surface	1	Class A	137
0.0283497	µm^3	Surface	1	Class A	138
0.13937	µm^3	Surface	1	Class A	139
0.0992271	µm^3	Surface	1	Class A	140
0.127728	µm^3	Surface	1	Class A	141
0.19417	µm^3	Surface	1	Class A	142
0.254922	µm^3	Surface	1	Class A	143
0.334355	µm^3	Surface	1	Class A	145
0.220126	µm^3	Surface	1	Class A	148
0.0229901	µm^3	Surface	1	Class A	150
0.0112186	µm^3	Surface	1	Class A	152
0.0620433	µm^3	Surface	1	Class A	153
0.0738381	µm^3	Surface	1	Class A	154
0.0147914	µm^3	Surface	1	Class A	155
0.0948261	µm^3	Surface	1	Class A	157
0.0112186	µm^3	Surface	1	Class A	158
0.174058	µm^3	Surface	1	Class A	159
1.86347	µm^3	Surface	1	Class A	161
0.061014	µm^3	Surface	1	Class A	162
0.166355	µm^3	Surface	1	Class A	163
0.0948736	µm^3	Surface	1	Class A	164
0.0815882	µm^3	Surface	1	Class A	165
0.032999	µm^3	Surface	1	Class A	166
0.0154778	µm^3	Surface	1	Class A	167
1.98212	µm^3	Surface	1	Class A	168
4.7739	µm^3	Surface	1	Class A	169
0.0147914	µm^3	Surface	1	Class A	170
0.02693	µm^3	Surface	1	Class A	171
10.8814	µm^3	Surface	1	Class A	172
3.77624	µm^3	Surface	1	Class A	173
0.0695797	µm^3	Surface	1	Class A	174
2.43756	µm^3	Surface	1	Class A	176
0.0415882	µm^3	Surface	1	Class A	177
0.0598666	µm^3	Surface	1	Class A	178
0.102209	µm^3	Surface	1	Class A	179
0.0409017	µm^3	Surface	1	Class A	180
0.0154777	µm^3	Surface	1	Class A	182
0.0112186	µm^3	Surface	1	Class A	183
0.156691	µm^3	Surface	1	Class A	184
0.0649538	µm^3	Surface	1	Class A	185
0.0598664	µm^3	Surface	1	Class A	186
0.0376486	µm^3	Surface	1	Class A	187
0.0519869	µm^3	Surface	1	Class A	188
0.0229904	µm^3	Surface	1	Class A	189
0.103167	µm^3	Surface	1	Class A	190
0.423835	µm^3	Surface	1	Class A	191
0.0526733	µm^3	Surface	1	Class A	193
5.52854	µm^3	Surface	1	Class A	194
0.0112187	µm^3	Surface	1	Class A	195
0.0112186	µm^3	Surface	1	Class A	196
0.126994	µm^3	Surface	1	Class A	197
0.0430553	µm^3	Surface	1	Class A	198
0.18712	µm^3	Surface	1	Class A	200
0.83341	µm^3	Surface	1	Class A	201
0.089053	µm^3	Surface	1	Class A	202
40.2352	µm^3	Surface	1	Class A	205
0.0588605	µm^3	Surface	1	Class A	206
0.0444746	µm^3	Surface	1	Class A	207
0.0930405	µm^3	Surface	1	Class A	208
0.0750332	µm^3	Surface	1	Class A	209
0.0190507	µm^3	Surface	1	Class A	210
0.09427	µm^3	Surface	1	Class A	211
0.386555	µm^3	Surface	1	Class A	212
0.0305028	µm^3	Surface	1	Class A	213
0.212024	µm^3	Surface	1	Class A	214
0.0147914	µm^3	Surface	1	Class A	217
0.64723	µm^3	Surface	1	Class A	218
0.0764535	µm^3	Surface	1	Class A	220
0.241105	µm^3	Surface	1	Class A	222
0.0112187	µm^3	Surface	1	Class A	223
0.384745	µm^3	Surface	1	Class A	224
0.317131	µm^3	Surface	1	Class A	225
0.0801209	µm^3	Surface	1	Class A	226
0.0562228	µm^3	Surface	1	Class A	228
1.11129	µm^3	Surface	1	Class A	229
1.63085	µm^3	Surface	1	Class A	230
0.0226235	µm^3	Surface	1	Class A	231
0.0559739	µm^3	Surface	1	Class A	232
0.177583	µm^3	Surface	1	Class A	233
0.130376	µm^3	Surface	1	Class A	234
0.0183176	µm^3	Surface	1	Class A	235
0.0415882	µm^3	Surface	1	Class A	236
0.0631198	µm^3	Surface	1	Class A	237
0.0112187	µm^3	Surface	1	Class A	239
2.19291	µm^3	Surface	1	Class A	240
0.296	µm^3	Surface	1	Class A	241
0.306766	µm^3	Surface	1	Class A	243
0.0369621	µm^3	Surface	1	Class A	244
0.159115	µm^3	Surface	1	Class A	245
0.0452084	µm^3	Surface	1	Class A	246
0.128615	µm^3	Surface	1	Class A	247
0.0154778	µm^3	Surface	1	Class A	249
0.0154777	µm^3	Surface	1	Class A	251
1.2428	µm^3	Surface	1	Class A	252
0.0691889	µm^3	Surface	1	Class A	253
0.0265632	µm^3	Surface	1	Class A	254
0.0190506	µm^3	Surface	1	Class A	255
0.0269298	µm^3	Surface	1	Class A	256
0.0373289	µm^3	Surface	1	Class A	257
0.0265631	µm^3	Surface	1	Class A	258
0.0555607	µm^3	Surface	1	Class A	259
0.014768	µm^3	Surface	1	Class A	260
0.122498	µm^3	Surface	1	Class A	261
6.24044	µm^3	Surface	1	Class A	262
0.0333893	µm^3	Surface	1	Class A	263
0.0190505	µm^3	Surface	1	Class A	264
0.141924	µm^3	Surface	1	Class A	265
0.0190272	µm^3	Surface	1	Class A	267
0.135431	µm^3	Surface	1	Class A	268
0.27112	µm^3	Surface	1	Class A	269
0.277932	µm^3	Surface	1	Class A	270
0.621608	µm^3	Surface	1	Class A	271
0.0491951	µm^3	Surface	1	Class A	272
26.0892	µm^3	Surface	1	Class A	273
0.733992	µm^3	Surface	1	Class A	274
0.0916201	µm^3	Surface	1	Class A	275
0.0412684	µm^3	Surface	1	Class A	276
0.0212508	µm^3	Surface	1	Class A	277
5.5297	µm^3	Surface	1	Class A	278
0.0693547	µm^3	Surface	1	Class A	279
0.0190272	µm^3	Surface	1	Class A	280
0.0892781	µm^3	Surface	1	Class A	281
2.16809	µm^3	Surface	1	Class A	282
0.630434	µm^3	Surface	1	Class A	284
7.15598	µm^3	Surface	1	Class A	286
0.0451608	µm^3	Surface	1	Class A	287
0.0183409	µm^3	Surface	1	Class A	288
0.441784	µm^3	Surface	1	Class A	289
0.0154777	µm^3	Surface	1	Class A	291
0.835927	µm^3	Surface	1	Class A	292
0.840115	µm^3	Surface	1	Class A	294
0.0722414	µm^3	Surface	1	Class A	295
0.0409017	µm^3	Surface	1	Class A	296
0.0147914	µm^3	Surface	1	Class A	297
0.18047	µm^3	Surface	1	Class A	298
0.0707274	µm^3	Surface	1	Class A	299
2.94047	µm^3	Surface	1	Class A	300
0.06564	µm^3	Surface	1	Class A	301
0.0535016	µm^3	Surface	1	Class A	302
4.9748	µm^3	Surface	1	Class A	303
0.051396	µm^3	Surface	1	Class A	304
0.190326	µm^3	Surface	1	Class A	305
0.268824	µm^3	Surface	1	Class A	306
0.0194174	µm^3	Surface	1	Class A	307
0.352281	µm^3	Surface	1	Class A	308
0.111094	µm^3	Surface	1	Class A	309
0.0880001	µm^3	Surface	1	Class A	311
0.0301359	µm^3	Surface	1	Class A	312
0.326572	µm^3	Surface	1	Class A	314
0.0369621	µm^3	Surface	1	Class A	315
0.0197369	µm^3	Surface	1	Class A	316
0.0714369	µm^3	Surface	1	Class A	317
0.0229902	µm^3	Surface	1	Class A	318
0.0897387	µm^3	Surface	1	Class A	319
0.12115	µm^3	Surface	1	Class A	320
2.23256	µm^3	Surface	1	Class A	321
0.0441316	µm^3	Surface	1	Class A	322
0.151283	µm^3	Surface	1	Class A	324
0.0676161	µm^3	Surface	1	Class A	325
0.334997	µm^3	Surface	1	Class A	326
0.188445	µm^3	Surface	1	Class A	327
5.08181	µm^3	Surface	1	Class A	328
0.037625	µm^3	Surface	1	Class A	329
0.108988	µm^3	Surface	1	Class A	330
0.0226234	µm^3	Surface	1	Class A	331
0.0226	µm^3	Surface	1	Class A	332
0.0112186	µm^3	Surface	1	Class A	333
0.0347619	µm^3	Surface	1	Class A	334
0.212413	µm^3	Surface	1	Class A	335
0.129148	µm^3	Surface	1	Class A	336
7.9968	µm^3	Surface	1	Class A	337
0.103119	µm^3	Surface	1	Class A	339
0.0154777	µm^3	Surface	1	Class A	340
0.0644683	µm^3	Surface	1	Class A	341
0.0154777	µm^3	Surface	1	Class A	342
0.0412686	µm^3	Surface	1	Class A	344
0.140967	µm^3	Surface	1	Class A	345
0.0294496	µm^3	Surface	1	Class A	346
0.0425465	µm^3	Surface	1	Class A	348
0.0599138	µm^3	Surface	1	Class A	349
0.0606946	µm^3	Surface	1	Class A	350
0.222884	µm^3	Surface	1	Class A	351
0.0197369	µm^3	Surface	1	Class A	352
3.81014	µm^3	Surface	1	Class A	354
0.0226234	µm^3	Surface	1	Class A	356
0.417126	µm^3	Surface	1	Class A	357
0.234181	µm^3	Surface	1	Class A	358
3.25825	µm^3	Surface	1	Class A	361
0.0430552	µm^3	Surface	1	Class A	364
0.0309169	µm^3	Surface	1	Class A	365
0.0261729	µm^3	Surface	1	Class A	367
0.33954	µm^3	Surface	1	Class A	368
3.37263	µm^3	Surface	1	Class A	369
0.606727	µm^3	Surface	1	Class A	370
0.297606	µm^3	Surface	1	Class A	371
