# Supplementary material for: Programmable artificial RNA condensates in mammalian cells
Source: Nat Nanotechnol. 2026 Apr 29;21(6):821–30. doi: 10.1038/s41565-026-02164-7 (PMC13293865; doi:10.1038/s41565-026-02164-7)
Supplement: Supplementary file 6 — Condensate volume and number quantification, as well as Pearson coefficients, shown in Fig. 4. [file 41565_2026_2164_MOESM6_ESM.zip › Source Data Fig. 4/Condensate volume and number (Figure 4)/Condensate volume/15nt 3A Pepper/inside/20250925_JAPP_10nMHBC620_20-40-50_sample3_1_3_inside.xls]

## Sheet: Detailed
Detailed
Volume	Unit	Category	Time	Inside	ID
10.4292	µm^3	Surface	1	Class A	0
5.85305	µm^3	Surface	1	Class A	1
1.24441	µm^3	Surface	1	Class A	2
2.02613	µm^3	Surface	1	Class A	4
11.3294	µm^3	Surface	1	Class A	5
4.55657	µm^3	Surface	1	Class A	6
17.0923	µm^3	Surface	1	Class A	7
26.4707	µm^3	Surface	1	Class A	10
