# Supplementary material for: Programmable artificial RNA condensates in mammalian cells
Source: Nat Nanotechnol. 2026 Apr 29;21(6):821–30. doi: 10.1038/s41565-026-02164-7 (PMC13293865; doi:10.1038/s41565-026-02164-7)
Supplement: Supplementary file 6 — Condensate volume and number quantification, as well as Pearson coefficients, shown in Fig. 4. [file 41565_2026_2164_MOESM6_ESM.zip › Source Data Fig. 4/Condensate volume and number (Figure 4)/Condensate volume/15nt 3A Mango/inside/20250523_JAMango_400nMTO1B_20-20-50_sample2_1_2_inside.xls]

## Sheet: Detailed
Detailed
Volume	Unit	Category	Time	Inside	ID
3.79126	µm^3	Surface	1	Class A	1
0.0112185	µm^3	Surface	1	Class A	2
0.176993	µm^3	Surface	1	Class A	3
0.0154778	µm^3	Surface	1	Class A	5
0.0112187	µm^3	Surface	1	Class A	7
0.0999607	µm^3	Surface	1	Class A	8
0.0154777	µm^3	Surface	1	Class A	9
0.0379444	µm^3	Surface	1	Class A	10
0.605642	µm^3	Surface	1	Class A	11
0.0340754	µm^3	Surface	1	Class A	13
0.192655	µm^3	Surface	1	Class A	14
0.795133	µm^3	Surface	1	Class A	15
0.0380151	µm^3	Surface	1	Class A	18
0.0567318	µm^3	Surface	1	Class A	20
0.102339	µm^3	Surface	1	Class A	21
0.0836461	µm^3	Surface	1	Class A	22
0.112501	µm^3	Surface	1	Class A	23
0.0297693	µm^3	Surface	1	Class A	24
0.125018	µm^3	Surface	1	Class A	26
0.0549213	µm^3	Surface	1	Class A	27
2.35125	µm^3	Surface	1	Class A	29
0.0891243	µm^3	Surface	1	Class A	30
0.0376249	µm^3	Surface	1	Class A	31
1.10994	µm^3	Surface	1	Class A	32
0.630753	µm^3	Surface	1	Class A	34
7.47412	µm^3	Surface	1	Class A	35
0.128461	µm^3	Surface	1	Class A	36
0.0639009	µm^3	Surface	1	Class A	37
0.041588	µm^3	Surface	1	Class A	39
0.247611	µm^3	Surface	1	Class A	40
0.17891	µm^3	Surface	1	Class A	41
0.0562936	µm^3	Surface	1	Class A	42
0.275012	µm^3	Surface	1	Class A	43
0.737595	µm^3	Surface	1	Class A	44
0.0643742	µm^3	Surface	1	Class A	45
0.0147681	µm^3	Surface	1	Class A	46
0.0661487	µm^3	Surface	1	Class A	47
0.0229901	µm^3	Surface	1	Class A	48
1.32145	µm^3	Surface	1	Class A	49
0.313829	µm^3	Surface	1	Class A	50
0.0154777	µm^3	Surface	1	Class A	52
1.37127	µm^3	Surface	1	Class A	54
7.13024	µm^3	Surface	1	Class A	55
0.48273	µm^3	Surface	1	Class A	56
0.254438	µm^3	Surface	1	Class A	57
0.0112186	µm^3	Surface	1	Class A	58
0.275427	µm^3	Surface	1	Class A	59
0.0886862	µm^3	Surface	1	Class A	60
0.142895	µm^3	Surface	1	Class A	63
0.139051	µm^3	Surface	1	Class A	65
1.15823	µm^3	Surface	1	Class A	66
0.0653205	µm^3	Surface	1	Class A	67
0.868593	µm^3	Surface	1	Class A	68
0.045847	µm^3	Surface	1	Class A	70
0.172449	µm^3	Surface	1	Class A	71
0.108621	µm^3	Surface	1	Class A	72
0.0365955	µm^3	Surface	1	Class A	73
0.0997718	µm^3	Surface	1	Class A	74
0.199672	µm^3	Surface	1	Class A	75
0.551072	µm^3	Surface	1	Class A	76
0.28431	µm^3	Surface	1	Class A	77
0.0563409	µm^3	Surface	1	Class A	79
0.469904	µm^3	Surface	1	Class A	80
0.0599137	µm^3	Surface	1	Class A	81
0.0985179	µm^3	Surface	1	Class A	82
0.271296	µm^3	Surface	1	Class A	83
0.0283732	µm^3	Surface	1	Class A	84
2.03284	µm^3	Surface	1	Class A	85
0.476661	µm^3	Surface	1	Class A	86
10.0705	µm^3	Surface	1	Class A	87
0.0373289	µm^3	Surface	1	Class A	88
0.0848416	µm^3	Surface	1	Class A	89
0.215668	µm^3	Surface	1	Class A	90
0.037968	µm^3	Surface	1	Class A	92
0.0664683	µm^3	Surface	1	Class A	93
0.0537976	µm^3	Surface	1	Class A	94
0.0112186	µm^3	Surface	1	Class A	95
0.0898342	µm^3	Surface	1	Class A	96
0.216931	µm^3	Surface	1	Class A	97
0.0269297	µm^3	Surface	1	Class A	98
1.6677	µm^3	Surface	1	Class A	99
1.41462	µm^3	Surface	1	Class A	100
0.161671	µm^3	Surface	1	Class A	101
0.0612702	µm^3	Surface	1	Class A	103
0.104126	µm^3	Surface	1	Class A	104
1.4938	µm^3	Surface	1	Class A	105
0.0333892	µm^3	Surface	1	Class A	106
0.206688	µm^3	Surface	1	Class A	107
0.0112186	µm^3	Surface	1	Class A	109
0.206913	µm^3	Surface	1	Class A	111
6.36191	µm^3	Surface	1	Class A	112
0.0855748	µm^3	Surface	1	Class A	113
0.0855749	µm^3	Surface	1	Class A	114
0.0305028	µm^3	Surface	1	Class A	115
0.20554	µm^3	Surface	1	Class A	116
0.101062	µm^3	Surface	1	Class A	117
0.0112186	µm^3	Surface	1	Class A	119
0.042369	µm^3	Surface	1	Class A	120
1.15565	µm^3	Surface	1	Class A	121
1.25385	µm^3	Surface	1	Class A	123
0.238857	µm^3	Surface	1	Class A	124
0.0239959	µm^3	Surface	1	Class A	125
0.492253	µm^3	Surface	1	Class A	127
0.0197369	µm^3	Surface	1	Class A	128
0.108717	µm^3	Surface	1	Class A	130
0.154075	µm^3	Surface	1	Class A	132
0.884919	µm^3	Surface	1	Class A	133
1.45554	µm^3	Surface	1	Class A	134
0.12658	µm^3	Surface	1	Class A	136
0.0484143	µm^3	Surface	1	Class A	137
8.58078	µm^3	Surface	1	Class A	138
0.337434	µm^3	Surface	1	Class A	140
0.0190505	µm^3	Surface	1	Class A	141
1.97806	µm^3	Surface	1	Class A	142
2.04584	µm^3	Surface	1	Class A	143
0.0745963	µm^3	Surface	1	Class A	144
0.0226	µm^3	Surface	1	Class A	145
3.14712	µm^3	Surface	1	Class A	146
1.02619	µm^3	Surface	1	Class A	147
0.0661015	µm^3	Surface	1	Class A	149
0.0551697	µm^3	Surface	1	Class A	150
0.18079	µm^3	Surface	1	Class A	151
0.0422738	µm^3	Surface	1	Class A	152
0.0478231	µm^3	Surface	1	Class A	153
0.0154777	µm^3	Surface	1	Class A	154
0.0699937	µm^3	Surface	1	Class A	156
0.122522	µm^3	Surface	1	Class A	158
1.4072	µm^3	Surface	1	Class A	159
0.100399	µm^3	Surface	1	Class A	160
0.0664682	µm^3	Surface	1	Class A	162
1.29644	µm^3	Surface	1	Class A	164
0.015431	µm^3	Surface	1	Class A	165
0.0639008	µm^3	Surface	1	Class A	168
0.0844272	µm^3	Surface	1	Class A	170
0.0190506	µm^3	Surface	1	Class A	171
0.046628	µm^3	Surface	1	Class A	172
0.799808	µm^3	Surface	1	Class A	175
0.0747617	µm^3	Surface	1	Class A	176
0.0984942	µm^3	Surface	1	Class A	177
0.247102	µm^3	Surface	1	Class A	178
0.0646343	µm^3	Surface	1	Class A	179
0.0301359	µm^3	Surface	1	Class A	180
0.0340755	µm^3	Surface	1	Class A	181
0.0455277	µm^3	Surface	1	Class A	182
0.0516207	µm^3	Surface	1	Class A	183
0.977782	µm^3	Surface	1	Class A	184
0.0502957	µm^3	Surface	1	Class A	185
16.8691	µm^3	Surface	1	Class A	186
0.134921	µm^3	Surface	1	Class A	187
0.0369387	µm^3	Surface	1	Class A	188
2.0025	µm^3	Surface	1	Class A	189
0.0112186	µm^3	Surface	1	Class A	192
0.0859416	µm^3	Surface	1	Class A	193
0.136483	µm^3	Surface	1	Class A	194
0.0430554	µm^3	Surface	1	Class A	195
0.0226	µm^3	Surface	1	Class A	196
7.83416	µm^3	Surface	1	Class A	197
0.0305027	µm^3	Surface	1	Class A	198
12.5869	µm^3	Surface	1	Class A	199
0.0112186	µm^3	Surface	1	Class A	200
0.18383	µm^3	Surface	1	Class A	201
0.0305027	µm^3	Surface	1	Class A	202
0.439557	µm^3	Surface	1	Class A	206
0.0112186	µm^3	Surface	1	Class A	207
0.469988	µm^3	Surface	1	Class A	208
0.0823214	µm^3	Surface	1	Class A	209
0.0628003	µm^3	Surface	1	Class A	210
0.698186	µm^3	Surface	1	Class A	211
0.0226234	µm^3	Surface	1	Class A	212
0.180446	µm^3	Surface	1	Class A	213
0.0112186	µm^3	Surface	1	Class A	215
0.270727	µm^3	Surface	1	Class A	216
0.106764	µm^3	Surface	1	Class A	217
0.0333893	µm^3	Surface	1	Class A	218
0.61482	µm^3	Surface	1	Class A	219
0.133869	µm^3	Surface	1	Class A	221
0.0226234	µm^3	Surface	1	Class A	222
2.92475	µm^3	Surface	1	Class A	223
0.087633	µm^3	Surface	1	Class A	224
0.191745	µm^3	Surface	1	Class A	225
0.181818	µm^3	Surface	1	Class A	227
4.29459	µm^3	Surface	1	Class A	228
0.0190506	µm^3	Surface	1	Class A	229
2.52752	µm^3	Surface	1	Class A	230
0.128415	µm^3	Surface	1	Class A	232
0.230302	µm^3	Surface	1	Class A	234
0.183723	µm^3	Surface	1	Class A	235
1.05501	µm^3	Surface	1	Class A	236
0.026563	µm^3	Surface	1	Class A	237
3.9564	µm^3	Surface	1	Class A	238
3.54698	µm^3	Surface	1	Class A	239
0.0340755	µm^3	Surface	1	Class A	240
0.0232862	µm^3	Surface	1	Class A	241
0.240002	µm^3	Surface	1	Class A	242
0.164912	µm^3	Surface	1	Class A	243
0.0305027	µm^3	Surface	1	Class A	244
