# Supplementary material for: Programmable artificial RNA condensates in mammalian cells
Source: Nat Nanotechnol. 2026 Apr 29;21(6):821–30. doi: 10.1038/s41565-026-02164-7 (PMC13293865; doi:10.1038/s41565-026-02164-7)
Supplement: Supplementary file 6 — Condensate volume and number quantification, as well as Pearson coefficients, shown in Fig. 4. [file 41565_2026_2164_MOESM6_ESM.zip › Source Data Fig. 4/Condensate volume and number (Figure 4)/Condensate volume/15nt 3A Mango/inside/20250523_JAMango_400nMTO1B_20-20-50_sample2_1_4_inside.xls]

## Sheet: Detailed
Detailed
Volume	Unit	Category	Time	Inside	ID
1.18916	µm^3	Surface	1	Class A	0
0.731306	µm^3	Surface	1	Class A	1
0.0190506	µm^3	Surface	1	Class A	2
4.63161	µm^3	Surface	1	Class A	5
1.08975	µm^3	Surface	1	Class A	6
0.27758	µm^3	Surface	1	Class A	7
0.106053	µm^3	Surface	1	Class A	8
2.60179	µm^3	Surface	1	Class A	9
0.0147914	µm^3	Surface	1	Class A	10
16.7581	µm^3	Surface	1	Class A	12
0.669809	µm^3	Surface	1	Class A	13
0.0577607	µm^3	Surface	1	Class A	15
0.0112187	µm^3	Surface	1	Class A	16
2.36338	µm^3	Surface	1	Class A	17
0.802082	µm^3	Surface	1	Class A	18
0.141747	µm^3	Surface	1	Class A	19
2.01961	µm^3	Surface	1	Class A	21
24.1794	µm^3	Surface	1	Class A	22
3.20535	µm^3	Surface	1	Class A	23
0.0297456	µm^3	Surface	1	Class A	24
0.501733	µm^3	Surface	1	Class A	25
2.19234	µm^3	Surface	1	Class A	26
11.0588	µm^3	Surface	1	Class A	27
0.0545546	µm^3	Surface	1	Class A	29
2.37994	µm^3	Surface	1	Class A	30
0.0229902	µm^3	Surface	1	Class A	31
0.057808	µm^3	Surface	1	Class A	32
0.379824	µm^3	Surface	1	Class A	33
0.138127	µm^3	Surface	1	Class A	34
0.143724	µm^3	Surface	1	Class A	35
0.0574414	µm^3	Surface	1	Class A	36
3.39174	µm^3	Surface	1	Class A	37
3.50574	µm^3	Surface	1	Class A	38
0.617596	µm^3	Surface	1	Class A	39
0.0305027	µm^3	Surface	1	Class A	40
0.0620433	µm^3	Surface	1	Class A	41
0.0559741	µm^3	Surface	1	Class A	42
11.1109	µm^3	Surface	1	Class A	44
0.0792691	µm^3	Surface	1	Class A	45
0.0190506	µm^3	Surface	1	Class A	46
0.234407	µm^3	Surface	1	Class A	48
8.8659	µm^3	Surface	1	Class A	49
4.17797	µm^3	Surface	1	Class A	50
3.25747	µm^3	Surface	1	Class A	51
0.0373289	µm^3	Surface	1	Class A	52
0.0999373	µm^3	Surface	1	Class A	53
0.0229902	µm^3	Surface	1	Class A	54
0.255383	µm^3	Surface	1	Class A	55
7.20261	µm^3	Surface	1	Class A	56
1.06481	µm^3	Surface	1	Class A	57
12.1732	µm^3	Surface	1	Class A	58
0.689009	µm^3	Surface	1	Class A	59
2.48518	µm^3	Surface	1	Class A	60
9.0014	µm^3	Surface	1	Class A	61
0.0112186	µm^3	Surface	1	Class A	62
3.41522	µm^3	Surface	1	Class A	63
0.0376484	µm^3	Surface	1	Class A	64
4.91207	µm^3	Surface	1	Class A	65
0.131029	µm^3	Surface	1	Class A	66
1.98507	µm^3	Surface	1	Class A	67
24.6434	µm^3	Surface	1	Class A	68
1.64491	µm^3	Surface	1	Class A	69
11.0362	µm^3	Surface	1	Class A	70
9.01802	µm^3	Surface	1	Class A	71
1.78038	µm^3	Surface	1	Class A	72
