# Supplementary material for: Programmable artificial RNA condensates in mammalian cells
Source: Nat Nanotechnol. 2026 Apr 29;21(6):821–30. doi: 10.1038/s41565-026-02164-7 (PMC13293865; doi:10.1038/s41565-026-02164-7)
Supplement: Supplementary file 6 — Condensate volume and number quantification, as well as Pearson coefficients, shown in Fig. 4. [file 41565_2026_2164_MOESM6_ESM.zip › Source Data Fig. 4/Condensate volume and number (Figure 4)/Condensate volume/15nt 3A Pepper/inside/20250925_japp_10nmhbc620_20-40-50_sample1_3_1_inside.xls]

## Sheet: Detailed
Detailed
Volume	Unit	Category	Time	Set 1	ID
0.0168282	µm^3	Surface	1	Class D	1
14.1238	µm^3	Surface	1	Class D	2
9.84954	µm^3	Surface	1	Class D	3
8.49514	µm^3	Surface	1	Class D	4
13.403	µm^3	Surface	1	Class D	5
7.25367	µm^3	Surface	1	Class D	6
5.13615	µm^3	Surface	1	Class D	7
1.29716	µm^3	Surface	1	Class D	8
9.49119	µm^3	Surface	1	Class D	9
6.4901	µm^3	Surface	1	Class D	10
1.06177	µm^3	Surface	1	Class B	11
4.85646	µm^3	Surface	1	Class C	12
1.36098	µm^3	Surface	1	Class C	13
1.53627	µm^3	Surface	1	Class C	14
1.1087	µm^3	Surface	1	Class C	15
1.61704	µm^3	Surface	1	Class C	16
6.03108	µm^3	Surface	1	Class C	18
3.54509	µm^3	Surface	1	Class B	19
2.60316	µm^3	Surface	1	Class C	20
2.04592	µm^3	Surface	1	Class C	23
3.38595	µm^3	Surface	1	Class B	24
21.2841	µm^3	Surface	1	Class B	25
1.21963	µm^3	Surface	1	Class B	30
12.5832	µm^3	Surface	1	Class A	32
17.1972	µm^3	Surface	1	Class A	33
20.2483	µm^3	Surface	1	Class A	34
5.89924	µm^3	Surface	1	Class A	37
10.0303	µm^3	Surface	1	Class A	38
7.58189	µm^3	Surface	1	Class A	39
0.905096	µm^3	Surface	1	Class C	40
1.47707	µm^3	Surface	1	Class C	41
