# Supplementary material for: Programmable artificial RNA condensates in mammalian cells
Source: Nat Nanotechnol. 2026 Apr 29;21(6):821–30. doi: 10.1038/s41565-026-02164-7 (PMC13293865; doi:10.1038/s41565-026-02164-7)
Supplement: Supplementary file 6 — Condensate volume and number quantification, as well as Pearson coefficients, shown in Fig. 4. [file 41565_2026_2164_MOESM6_ESM.zip › Source Data Fig. 4/Condensate volume and number (Figure 4)/Condensate volume/15nt 3A Pepper/inside/20250925_japp_10nmhbc620_20-40-50_sample1_2_2_inside.xls]

## Sheet: Detailed
Detailed
Volume	Unit	Category	Time	Set 1	ID
0.134272	µm^3	Surface	1	Class E	0
6.47908	µm^3	Surface	1	Class E	5
3.63838	µm^3	Surface	1	Class E	6
1.72599	µm^3	Surface	1	Class E	7
0.0952293	µm^3	Surface	1	Class E	8
1.68968	µm^3	Surface	1	Class E	12
0.155709	µm^3	Surface	1	Class E	13
0.995909	µm^3	Surface	1	Class E	14
4.61547	µm^3	Surface	1	Class E	15
4.91468	µm^3	Surface	1	Class D	19
0.30183	µm^3	Surface	1	Class C	22
8.22983	µm^3	Surface	1	Class C	23
14.1676	µm^3	Surface	1	Class D	27
6.81283	µm^3	Surface	1	Class C	28
0.0104391	µm^3	Surface	1	Class C	29
8.59725	µm^3	Surface	1	Class C	32
6.70009	µm^3	Surface	1	Class D	34
4.06379	µm^3	Surface	1	Class C	35
6.11579	µm^3	Surface	1	Class C	36
4.03238	µm^3	Surface	1	Class A	42
0.0104393	µm^3	Surface	1	Class A	52
0.0104392	µm^3	Surface	1	Class A	53
8.86059	µm^3	Surface	1	Class A	54
20.6274	µm^3	Surface	1	Class A	55
6.78153	µm^3	Surface	1	Class A	56
0.196953	µm^3	Surface	1	Class A	60
19.7282	µm^3	Surface	1	Class A	61
0.350135	µm^3	Surface	1	Class A	63
0.0168279	µm^3	Surface	1	Class A	64
6.74398	µm^3	Surface	1	Class A	65
