# Supplementary material for: Programmable artificial RNA condensates in mammalian cells
Source: Nat Nanotechnol. 2026 Apr 29;21(6):821–30. doi: 10.1038/s41565-026-02164-7 (PMC13293865; doi:10.1038/s41565-026-02164-7)
Supplement: Supplementary file 6 — Condensate volume and number quantification, as well as Pearson coefficients, shown in Fig. 4. [file 41565_2026_2164_MOESM6_ESM.zip › Source Data Fig. 4/Condensate volume and number (Figure 4)/Condensate volume/20nt 3B Pepper/inside/20241017_ABPP_NucHBC620_20-50_Sample3_2_2_inside.xls]

## Sheet: Detailed
Detailed
Volume	Unit	Category	Time	Set 1	ID
13.8291	µm^3	Surface	1	Class A	1
28.0846	µm^3	Surface	1	Class A	2
6.60913	µm^3	Surface	1	Class A	4
5.48757	µm^3	Surface	1	Class A	5
4.43179	µm^3	Surface	1	Class A	6
13.1354	µm^3	Surface	1	Class A	7
10.5355	µm^3	Surface	1	Class A	8
7.74729	µm^3	Surface	1	Class A	9
5.95278	µm^3	Surface	1	Class A	10
2.39649	µm^3	Surface	1	Class A	11
