# Supplementary material for: Programmable artificial RNA condensates in mammalian cells
Source: Nat Nanotechnol. 2026 Apr 29;21(6):821–30. doi: 10.1038/s41565-026-02164-7 (PMC13293865; doi:10.1038/s41565-026-02164-7)
Supplement: Supplementary file 6 — Condensate volume and number quantification, as well as Pearson coefficients, shown in Fig. 4. [file 41565_2026_2164_MOESM6_ESM.zip › Source Data Fig. 4/Condensate volume and number (Figure 4)/Condensate volume/15nt 3B Pepper/outside/20240516_15ntBPP_10uMHBC620_20-20_Sample2_4_1_outside.xls]

## Sheet: Detailed
Detailed
Volume	Unit	Category	Time	Outside	Set 1	ID
0.212959	µm^3	Surface	1	Class B	Class A;Class B	0
0.51837	µm^3	Surface	1		Class A	1
0.605721	µm^3	Surface	1		Class A	2
0.109668	µm^3	Surface	1		Class A	3
0.396589	µm^3	Surface	1		Class A	4
0.360246	µm^3	Surface	1		Class A	5
0.264606	µm^3	Surface	1		Class A	6
0.3086	µm^3	Surface	1		Class A	7
1.74958	µm^3	Surface	1		Class A	8
0.15175	µm^3	Surface	1		Class A	9
0.0331552	µm^3	Surface	1		Class A	10
0.03188	µm^3	Surface	1		Class A	11
0.599985	µm^3	Surface	1		Class A	12
0.0714113	µm^3	Surface	1		Class A	13
0.602536	µm^3	Surface	1		Class A	14
0.0331553	µm^3	Surface	1		Class A	15
0.276082	µm^3	Surface	1		Class A	16
0.775326	µm^3	Surface	1		Class A	17
0.108392	µm^3	Surface	1		Class A	18
0.108392	µm^3	Surface	1		Class A	19
0.274807	µm^3	Surface	1		Class A	20
0.182991	µm^3	Surface	1		Class A	22
1.11772	µm^3	Surface	1		Class A	23
0.096915	µm^3	Surface	1		Class A	24
0.21296	µm^3	Surface	1		Class A	25
0.206584	µm^3	Surface	1		Class A	26
0.777876	µm^3	Surface	1		Class A	27
0.131984	µm^3	Surface	1		Class A	30
1.21272	µm^3	Surface	1		Class A	32
0.0331555	µm^3	Surface	1		Class A	33
0.350682	µm^3	Surface	1		Class A	35
1.38041	µm^3	Surface	1		Class A	36
0.0216785	µm^3	Surface	1		Class A	37
0.209134	µm^3	Surface	1		Class A	38
0.499243	µm^3	Surface	1		Class A	39
0.212959	µm^3	Surface	1		Class A	40
0.4731	µm^3	Surface	1		Class A	41
0.500517	µm^3	Surface	1		Class A	42
2.38336	µm^3	Surface	1		Class A	43
0.438033	µm^3	Surface	1		Class A	44
0.0714116	µm^3	Surface	1		Class A	45
0.865228	µm^3	Surface	1		Class A	46
0.367896	µm^3	Surface	1		Class A	47
0.658006	µm^3	Surface	1		Class A	48
0.126245	µm^3	Surface	1		Class A	49
0.177891	µm^3	Surface	1		Class A	50
0.128796	µm^3	Surface	1		Class A	52
1.9262	µm^3	Surface	1		Class A	53
0.0216785	µm^3	Surface	1		Class A	54
0.878619	µm^3	Surface	1		Class A	56
0.0216784	µm^3	Surface	1		Class A	57
9.5162	µm^3	Surface	1		Class A	58
0.0331552	µm^3	Surface	1		Class A	59
0.36471	µm^3	Surface	1		Class A	60
0.0714113	µm^3	Surface	1		Class A	61
0.125607	µm^3	Surface	1		Class A	62
0.549613	µm^3	Surface	1		Class A	63
1.23759	µm^3	Surface	1		Class A	64
0.109668	µm^3	Surface	1		Class A	65
0.0554713	µm^3	Surface	1		Class A	66
1.03865	µm^3	Surface	1		Class A	67
0.285008	µm^3	Surface	1		Class A	68
0.0867137	µm^3	Surface	1		Class A	69
0.176616	µm^3	Surface	1		Class A	70
0.207221	µm^3	Surface	1		Class A	71
1.10114	µm^3	Surface	1		Class A	73
0.0216784	µm^3	Surface	1		Class A	74
0.0446322	µm^3	Surface	1		Class A	75
0.791265	µm^3	Surface	1		Class A	76
0.749819	µm^3	Surface	1		Class A	78
0.0714114	µm^3	Surface	1		Class A	79
0.152387	µm^3	Surface	1		Class A	80
0.248027	µm^3	Surface	1		Class B	81
0.322627	µm^3	Surface	1		Class A	83
0.179804	µm^3	Surface	1		Class B	88
0.453335	µm^3	Surface	1		Class A	89
0.428469	µm^3	Surface	1		Class A	91
0.514545	µm^3	Surface	1		Class A	92
0.139635	µm^3	Surface	1		Class A	93
0.354506	µm^3	Surface	1		Class A	95
0.397225	µm^3	Surface	1		Class A	97
0.0561088	µm^3	Surface	1		Class B	98
0.154938	µm^3	Surface	1		Class B	100
2.14617	µm^3	Surface	1		Class B	101
0.084801	µm^3	Surface	1		Class A	102
1.49964	µm^3	Surface	1		Class A	103
0.0446321	µm^3	Surface	1		Class A	104
0.149836	µm^3	Surface	1		Class A	105
0.0331553	µm^3	Surface	1		Class B	106
0.391488	µm^3	Surface	1		Class B	108
0.874789	µm^3	Surface	1		Class B	110
0.234	µm^3	Surface	1		Class B	112
0.0599347	µm^3	Surface	1		Class B	113
1.11836	µm^3	Surface	1		Class A	114
0.165139	µm^3	Surface	1		Class A	115
4.65131	µm^3	Surface	1		Class B	116
2.34127	µm^3	Surface	1		Class A	117
0.420817	µm^3	Surface	1		Class A	118
0.0446321	µm^3	Surface	1		Class A	119
0.464813	µm^3	Surface	1		Class B	120
0.511995	µm^3	Surface	1		Class B	121
0.483941	µm^3	Surface	1		Class A	123
0.178529	µm^3	Surface	1		Class B	125
3.47238	µm^3	Surface	1		Class A	126
0.0216784	µm^3	Surface	1		Class B	128
5.95074	µm^3	Surface	1		Class B	130
0.0331553	µm^3	Surface	1		Class B	131
0.31115	µm^3	Surface	1		Class B	133
0.927073	µm^3	Surface	1		Class B	136
0.151112	µm^3	Surface	1		Class B	137
0.132621	µm^3	Surface	1		Class B	138
0.193194	µm^3	Surface	1		Class B	139
0.457161	µm^3	Surface	1		Class B	141
5.17861	µm^3	Surface	1		Class B	142
0.0331553	µm^3	Surface	1		Class B	143
0.266518	µm^3	Surface	1		Class B	144
0.321352	µm^3	Surface	1		Class B	147
0.0828882	µm^3	Surface	1		Class B	149
7.04806	µm^3	Surface	1		Class B	152
0.0726865	µm^3	Surface	1		Class B	154
0.162588	µm^3	Surface	1		Class B	155
0.0835259	µm^3	Surface	1		Class B	156
0.0707739	µm^3	Surface	1		Class B	157
0.187455	µm^3	Surface	1		Class B	158
1.30581	µm^3	Surface	1		Class B	159
0.246752	µm^3	Surface	1		Class B	160
0.953852	µm^3	Surface	1		Class B	161
1.67753	µm^3	Surface	1		Class B	162
1.50474	µm^3	Surface	1		Class B	163
3.89703	µm^3	Surface	1		Class B	164
4.44153	µm^3	Surface	1		Class B	165
0.158126	µm^3	Surface	1		Class B	166
0.863313	µm^3	Surface	1		Class B	167
1.12218	µm^3	Surface	1		Class B	168
14.5373	µm^3	Surface	1		Class B	169
0.056109	µm^3	Surface	1		Class B	170
7.393	µm^3	Surface	1		Class B	171
4.78496	µm^3	Surface	1		Class B	172
3.45926	µm^3	Surface	1		Class B	173
0.974121	µm^3	Surface	1		Class A	175
1.14798	µm^3	Surface	1		Class B	176
2.7819	µm^3	Surface	1		Class B	179
27.1921	µm^3	Surface	1		Class B	182
12.8657	µm^3	Surface	1		Class B	186
3.32867	µm^3	Surface	1		Class B	194
2.64823	µm^3	Surface	1		Class B	195
2.39728	µm^3	Surface	1		Class B	196
5.83987	µm^3	Surface	1		Class B	197
3.01865	µm^3	Surface	1		Class B	198
4.6856	µm^3	Surface	1		Class B	199
0.470842	µm^3	Surface	1		Class B	200
2.58079	µm^3	Surface	1		Class A	201
1.19462	µm^3	Surface	1		Class A	202
13.4818	µm^3	Surface	1		Class B	203
0.533697	µm^3	Surface	1		Class B	204
8.18059	µm^3	Surface	1		Class B	205
1.57905	µm^3	Surface	1		Class B	206
0.757778	µm^3	Surface	1		Class B	207
3.04727	µm^3	Surface	1		Class B	209
