# Supplementary material for: Programmable artificial RNA condensates in mammalian cells
Source: Nat Nanotechnol. 2026 Apr 29;21(6):821–30. doi: 10.1038/s41565-026-02164-7 (PMC13293865; doi:10.1038/s41565-026-02164-7)
Supplement: Supplementary file 6 — Condensate volume and number quantification, as well as Pearson coefficients, shown in Fig. 4. [file 41565_2026_2164_MOESM6_ESM.zip › Source Data Fig. 4/Condensate volume and number (Figure 4)/Condensate volume/15nt 3A Pepper/inside/20250925_japp_10nmhbc620_20-40-50_sample1_2_1_inside.xls]

## Sheet: Detailed
Detailed
Volume	Unit	Category	Time	Inside	ID
1.97884	µm^3	Surface	1	Class D	10
1.84137	µm^3	Surface	1	Class D	11
1.73779	µm^3	Surface	1	Class D	13
0.0910658	µm^3	Surface	1	Class D	15
2.5941	µm^3	Surface	1	Class D	17
1.24895	µm^3	Surface	1	Class D	18
5.45454	µm^3	Surface	1	Class D	20
0.832117	µm^3	Surface	1	Class D	21
54.3603	µm^3	Surface	1	Class B	27
6.71147	µm^3	Surface	1	Class B	29
5.40478	µm^3	Surface	1	Class B	30
3.36881	µm^3	Surface	1	Class B	31
6.33028	µm^3	Surface	1	Class B	32
2.75861	µm^3	Surface	1	Class A	34
27.363	µm^3	Surface	1	Class B	35
1.5089	µm^3	Surface	1	Class C	36
4.09581	µm^3	Surface	1	Class C	37
11.4887	µm^3	Surface	1	Class B	38
8.35268	µm^3	Surface	1	Class C	42
12.5686	µm^3	Surface	1	Class A	44
11.303	µm^3	Surface	1	Class A	45
