# Supplementary material for: Programmable artificial RNA condensates in mammalian cells
Source: Nat Nanotechnol. 2026 Apr 29;21(6):821–30. doi: 10.1038/s41565-026-02164-7 (PMC13293865; doi:10.1038/s41565-026-02164-7)
Supplement: Supplementary file 6 — Condensate volume and number quantification, as well as Pearson coefficients, shown in Fig. 4. [file 41565_2026_2164_MOESM6_ESM.zip › Source Data Fig. 4/Condensate volume and number (Figure 4)/Condensate volume/20nt 3B Pepper/inside/20241017_ABPP_NucHBC620_20-50_Sample3_3_1_inside.xls]

## Sheet: Detailed
Detailed
Volume	Unit	Category	Time	Set 1	ID
1.8156	µm^3	Surface	1	Class B	0
5.44767	µm^3	Surface	1	Class B	1
5.84459	µm^3	Surface	1	Class B	2
1.71854	µm^3	Surface	1	Class B	3
0.0780054	µm^3	Surface	1	Class B	5
2.72882	µm^3	Surface	1	Class B	6
0.196789	µm^3	Surface	1	Class B	7
19.1933	µm^3	Surface	1	Class B	8
0.937046	µm^3	Surface	1	Class B	9
3.98381	µm^3	Surface	1	Class B	11
5.80089	µm^3	Surface	1	Class B	13
0.395198	µm^3	Surface	1	Class B	14
6.28692	µm^3	Surface	1	Class B	15
0.740535	µm^3	Surface	1	Class B	16
9.52596	µm^3	Surface	1	Class B	21
3.87219	µm^3	Surface	1	Class B	22
