# Supplementary material for: Programmable artificial RNA condensates in mammalian cells
Source: Nat Nanotechnol. 2026 Apr 29;21(6):821–30. doi: 10.1038/s41565-026-02164-7 (PMC13293865; doi:10.1038/s41565-026-02164-7)
Supplement: Supplementary file 6 — Condensate volume and number quantification, as well as Pearson coefficients, shown in Fig. 4. [file 41565_2026_2164_MOESM6_ESM.zip › Source Data Fig. 4/Condensate volume and number (Figure 4)/Condensate volume/20nt 3B Pepper/outside/20241017_ABPP_NucHBC620_20-50_Sample3_2_2_outside.xls]

## Sheet: Detailed
Detailed
Volume	Unit	Category	Time	Set 1	ID
0.0216788	µm^3	Surface	1	Class A	0
1.65269	µm^3	Surface	1	Class A	1
0.140912	µm^3	Surface	1	Class A	2
2.64162	µm^3	Surface	1	Class A	3
0.163228	µm^3	Surface	1	Class A	5
0.216801	µm^3	Surface	1	Class A	7
0.0331557	µm^3	Surface	1	Class A	8
0.76182	µm^3	Surface	1	Class A	9
0.125609	µm^3	Surface	1	Class A	10
2.42547	µm^3	Surface	1	Class A	11
1.62336	µm^3	Surface	1	Class A	12
0.123059	µm^3	Surface	1	Class A	13
0.732615	µm^3	Surface	1	Class A	14
0.251218	µm^3	Surface	1	Class A	15
0.0216787	µm^3	Surface	1	Class A	17
1.10626	µm^3	Surface	1	Class A	18
0.0988297	µm^3	Surface	1	Class A	19
0.0446328	µm^3	Surface	1	Class A	20
0.246755	µm^3	Surface	1	Class A	21
0.879265	µm^3	Surface	1	Class A	22
0.207861	µm^3	Surface	1	Class A	23
0.522841	µm^3	Surface	1	Class A	24
0.204035	µm^3	Surface	1	Class A	26
1.47543	µm^3	Surface	1	Class A	27
0.746004	µm^3	Surface	1	Class A	28
0.0331557	µm^3	Surface	1	Class A	29
0.136449	µm^3	Surface	1	Class A	30
0.378982	µm^3	Surface	1	Class A	31
1.35237	µm^3	Surface	1	Class A	33
2.55937	µm^3	Surface	1	Class A	34
0.220613	µm^3	Surface	1	Class A	35
1.70051	µm^3	Surface	1	Class A	36
0.0331558	µm^3	Surface	1	Class A	38
1.79105	µm^3	Surface	1	Class A	40
0.0580226	µm^3	Surface	1	Class A	42
0.695634	µm^3	Surface	1	Class A	43
0.482671	µm^3	Surface	1	Class A	44
1.43526	µm^3	Surface	1	Class A	45
0.8002	µm^3	Surface	1	Class A	46
0.98766	µm^3	Surface	1	Class A	47
1.25036	µm^3	Surface	1	Class A	49
0.0216788	µm^3	Surface	1	Class A	50
0.0216788	µm^3	Surface	1	Class A	51
2.37255	µm^3	Surface	1	Class A	52
0.0599354	µm^3	Surface	1	Class A	53
0.589168	µm^3	Surface	1	Class A	54
2.07176	µm^3	Surface	1	Class A	55
2.38503	µm^3	Surface	1	Class A	56
1.86797	µm^3	Surface	1	Class A	57
4.82995	µm^3	Surface	1	Class A	58
1.95189	µm^3	Surface	1	Class A	61
1.45108	µm^3	Surface	1	Class A	62
0.631789	µm^3	Surface	1	Class A	64
5.69793	µm^3	Surface	1	Class A	65
