# Supplementary material for: Programmable artificial RNA condensates in mammalian cells
Source: Nat Nanotechnol. 2026 Apr 29;21(6):821–30. doi: 10.1038/s41565-026-02164-7 (PMC13293865; doi:10.1038/s41565-026-02164-7)
Supplement: Supplementary file 6 — Condensate volume and number quantification, as well as Pearson coefficients, shown in Fig. 4. [file 41565_2026_2164_MOESM6_ESM.zip › Source Data Fig. 4/Condensate volume and number (Figure 4)/Condensate volume/15nt 3B Pepper/outside/20240516_15ntBPP_10uMHBC620_20-20_Sample2_3_6_outside.xls]

## Sheet: Detailed
Detailed
Volume	Unit	Category	Time	Outside	ID
0.647165	µm^3	Surface	1	Class B	0
2.04288	µm^3	Surface	1	Class A	1
0.0216786	µm^3	Surface	1	Class A	2
17.3638	µm^3	Surface	1	Class A	3
0.457161	µm^3	Surface	1	Class A	4
10.8934	µm^3	Surface	1	Class A	5
1.32685	µm^3	Surface	1	Class A	6
3.15868	µm^3	Surface	1	Class A	8
0.0102017	µm^3	Surface	1	Class A	9
3.97609	µm^3	Surface	1	Class A	10
1.1343	µm^3	Surface	1	Class A	11
0.0216785	µm^3	Surface	1	Class A	13
2.89918	µm^3	Surface	1	Class A	14
2.80226	µm^3	Surface	1	Class A	15
0.364071	µm^3	Surface	1	Class A	16
3.77101	µm^3	Surface	1	Class A	18
1.20597	µm^3	Surface	1	Class A	19
2.95823	µm^3	Surface	1	Class A	20
0.190378	µm^3	Surface	1	Class A	21
0.00581966	µm^3	Surface	1	Class A	22
