# Supplementary material for: Programmable artificial RNA condensates in mammalian cells
Source: Nat Nanotechnol. 2026 Apr 29;21(6):821–30. doi: 10.1038/s41565-026-02164-7 (PMC13293865; doi:10.1038/s41565-026-02164-7)
Supplement: Supplementary file 6 — Condensate volume and number quantification, as well as Pearson coefficients, shown in Fig. 4. [file 41565_2026_2164_MOESM6_ESM.zip › Source Data Fig. 4/Condensate volume and number (Figure 4)/Condensate volume/15nt 3A Mango/inside/20250523_JAMango_400nMTO1B_20-20-50_sample2_1_1_inside.xls]

## Sheet: Detailed
Detailed
Volume	Unit	Category	Time	Set 1	ID
0.0112187	µm^3	Surface	1	Class A	0
0.161363	µm^3	Surface	1	Class A	1
0.00274714	µm^3	Surface	1	Class A	2
0.0112186	µm^3	Surface	1	Class A	3
0.306304	µm^3	Surface	1	Class A	4
0.22117	µm^3	Surface	1	Class A	5
0.125681	µm^3	Surface	1	Class A	6
0.109721	µm^3	Surface	1	Class A	7
0.15091	µm^3	Surface	1	Class A	8
0.0197369	µm^3	Surface	1	Class A	9
8.49078	µm^3	Surface	1	Class A	10
0.00274719	µm^3	Surface	1	Class A	12
0.00274717	µm^3	Surface	1	Class A	13
0.00274719	µm^3	Surface	1	Class A	14
0.00274717	µm^3	Surface	1	Class A	15
0.0197369	µm^3	Surface	1	Class A	16
0.0650009	µm^3	Surface	1	Class A	17
0.229687	µm^3	Surface	1	Class A	18
0.0190505	µm^3	Surface	1	Class A	19
0.098399	µm^3	Surface	1	Class A	20
15.8208	µm^3	Surface	1	Class A	21
0.0907571	µm^3	Surface	1	Class A	22
0.121173	µm^3	Surface	1	Class A	23
0.00274718	µm^3	Surface	1	Class A	24
0.388437	µm^3	Surface	1	Class A	25
0.124059	µm^3	Surface	1	Class A	26
3.32333	µm^3	Surface	1	Class A	27
0.00274718	µm^3	Surface	1	Class A	28
0.014768	µm^3	Surface	1	Class A	29
0.0422978	µm^3	Surface	1	Class A	30
6.24154	µm^3	Surface	1	Class A	32
0.06635	µm^3	Surface	1	Class A	33
0.137808	µm^3	Surface	1	Class A	34
0.0735666	µm^3	Surface	1	Class A	35
0.197294	µm^3	Surface	1	Class A	36
0.0760864	µm^3	Surface	1	Class A	37
0.0229902	µm^3	Surface	1	Class A	38
0.186954	µm^3	Surface	1	Class A	39
0.0541405	µm^3	Surface	1	Class A	40
1.36547	µm^3	Surface	1	Class A	41
0.34839	µm^3	Surface	1	Class A	42
0.00274715	µm^3	Surface	1	Class A	43
1.25326	µm^3	Surface	1	Class A	44
0.0229902	µm^3	Surface	1	Class A	45
0.0340755	µm^3	Surface	1	Class A	46
0.200465	µm^3	Surface	1	Class A	47
0.00695945	µm^3	Surface	1	Class A	48
1.6057	µm^3	Surface	1	Class A	50
1.80829	µm^3	Surface	1	Class A	51
0.0738387	µm^3	Surface	1	Class A	52
0.105711	µm^3	Surface	1	Class A	53
28.2042	µm^3	Surface	1	Class A	54
0.408277	µm^3	Surface	1	Class A	55
19.5499	µm^3	Surface	1	Class A	56
0.0805944	µm^3	Surface	1	Class A	57
0.220293	µm^3	Surface	1	Class A	58
0.0297691	µm^3	Surface	1	Class A	59
0.232669	µm^3	Surface	1	Class A	60
0.030136	µm^3	Surface	1	Class A	61
0.0711175	µm^3	Surface	1	Class A	62
0.00274718	µm^3	Surface	1	Class A	63
0.0512774	µm^3	Surface	1	Class A	64
1.74482	µm^3	Surface	1	Class A	66
7.79013	µm^3	Surface	1	Class A	67
0.00274717	µm^3	Surface	1	Class A	68
0.0147914	µm^3	Surface	1	Class A	69
0.148669	µm^3	Surface	1	Class A	70
0.0147915	µm^3	Surface	1	Class A	71
0.028302	µm^3	Surface	1	Class A	72
0.0635812	µm^3	Surface	1	Class A	73
0.573228	µm^3	Surface	1	Class A	75
0.13957	µm^3	Surface	1	Class A	76
0.0265631	µm^3	Surface	1	Class A	77
0.0617477	µm^3	Surface	1	Class A	78
5.45212	µm^3	Surface	1	Class A	79
0.0305027	µm^3	Surface	1	Class A	80
0.174602	µm^3	Surface	1	Class A	81
0.0649303	µm^3	Surface	1	Class A	82
0.00277422	µm^3	Surface	1	Class A	83
1.78994	µm^3	Surface	1	Class A	84
0.228387	µm^3	Surface	1	Class A	85
0.00274716	µm^3	Surface	1	Class A	86
6.08747	µm^3	Surface	1	Class A	87
0.069213	µm^3	Surface	1	Class A	88
0.154075	µm^3	Surface	1	Class A	89
1.54001	µm^3	Surface	1	Class A	90
0.0344423	µm^3	Surface	1	Class A	91
0.142362	µm^3	Surface	1	Class A	92
0.129976	µm^3	Surface	1	Class A	93
0.190788	µm^3	Surface	1	Class A	94
7.773	µm^3	Surface	1	Class A	95
0.030432	µm^3	Surface	1	Class A	96
0.00274717	µm^3	Surface	1	Class A	97
4.24587	µm^3	Surface	1	Class A	98
0.233545	µm^3	Surface	1	Class A	99
1.59722	µm^3	Surface	1	Class A	100
0.0112186	µm^3	Surface	1	Class A	101
0.00695949	µm^3	Surface	1	Class A	102
1.85424	µm^3	Surface	1	Class A	103
0.49079	µm^3	Surface	1	Class A	104
3.7024	µm^3	Surface	1	Class A	105
0.737389	µm^3	Surface	1	Class A	106
0.157791	µm^3	Surface	1	Class A	107
0.0570272	µm^3	Surface	1	Class A	108
15.6304	µm^3	Surface	1	Class A	109
0.197981	µm^3	Surface	1	Class A	110
3.22614	µm^3	Surface	1	Class A	111
1.79624	µm^3	Surface	1	Class A	112
1.37666	µm^3	Surface	1	Class A	113
0.0340755	µm^3	Surface	1	Class A	114
0.0069595	µm^3	Surface	1	Class A	115
0.225747	µm^3	Surface	1	Class A	116
0.00695948	µm^3	Surface	1	Class A	117
0.202654	µm^3	Surface	1	Class A	120
2.2008	µm^3	Surface	1	Class A	121
7.80934	µm^3	Surface	1	Class A	123
8.68668	µm^3	Surface	1	Class A	124
11.5445	µm^3	Surface	1	Class A	126
17.1184	µm^3	Surface	1	Class A	128
0.885655	µm^3	Surface	1	Class A	130
1.6928	µm^3	Surface	1	Class A	131
5.60012	µm^3	Surface	1	Class A	132
5.20206	µm^3	Surface	1	Class A	134
9.66455	µm^3	Surface	1	Class A	135
2.54653	µm^3	Surface	1	Class A	136
2.30279	µm^3	Surface	1	Class A	137
1.85323	µm^3	Surface	1	Class A	138
23.5595	µm^3	Surface	1	Class A	139
0.314772	µm^3	Surface	1	Class A	140
0.641231	µm^3	Surface	1	Class A	141
0.458938	µm^3	Surface	1	Class A	142
2.60165	µm^3	Surface	1	Class A	143
0.580772	µm^3	Surface	1	Class A	145
