# Supplementary material for: Programmable artificial RNA condensates in mammalian cells
Source: Nat Nanotechnol. 2026 Apr 29;21(6):821–30. doi: 10.1038/s41565-026-02164-7 (PMC13293865; doi:10.1038/s41565-026-02164-7)
Supplement: Supplementary file 6 — Condensate volume and number quantification, as well as Pearson coefficients, shown in Fig. 4. [file 41565_2026_2164_MOESM6_ESM.zip › Source Data Fig. 4/Condensate volume and number (Figure 4)/Condensate volume/20nt 3B Pepper/inside/20241017_ABPP_NucHBC620_20-50_Sample3_1_3_inside.xls]

## Sheet: Detailed
Detailed
Volume	Unit	Category	Time	Set 1	ID
23.8333	µm^3	Surface	1	Class A	0
18.8344	µm^3	Surface	1	Class A	2
103.802	µm^3	Surface	1	Class A	3
46.6041	µm^3	Surface	1	Class A	4
117.147	µm^3	Surface	1	Class A	5
8.96465	µm^3	Surface	1	Class A	6
17.1919	µm^3	Surface	1	Class A	7
23.181	µm^3	Surface	1	Class A	8
