# Supplementary material for: Programmable artificial RNA condensates in mammalian cells
Source: Nat Nanotechnol. 2026 Apr 29;21(6):821–30. doi: 10.1038/s41565-026-02164-7 (PMC13293865; doi:10.1038/s41565-026-02164-7)
Supplement: Supplementary file 6 — Condensate volume and number quantification, as well as Pearson coefficients, shown in Fig. 4. [file 41565_2026_2164_MOESM6_ESM.zip › Source Data Fig. 4/Condensate volume and number (Figure 4)/Condensate volume/15nt 3A Pepper/inside/20250925_japp_10nmhbc620_20-40-50_sample1_1_5_inside.xls]

## Sheet: Detailed
Detailed
Volume	Unit	Category	Time	Inside	ID
3.80718	µm^3	Surface	1	Class B	0
0.540261	µm^3	Surface	1	Class B	1
1.11174	µm^3	Surface	1	Class B	2
1.67977	µm^3	Surface	1	Class B	3
12.6027	µm^3	Surface	1	Class B	4
