# Supplementary material for: Programmable artificial RNA condensates in mammalian cells
Source: Nat Nanotechnol. 2026 Apr 29;21(6):821–30. doi: 10.1038/s41565-026-02164-7 (PMC13293865; doi:10.1038/s41565-026-02164-7)
Supplement: Supplementary file 6 — Condensate volume and number quantification, as well as Pearson coefficients, shown in Fig. 4. [file 41565_2026_2164_MOESM6_ESM.zip › Source Data Fig. 4/Condensate volume and number (Figure 4)/Condensate volume/20nt 3B Pepper/outside/20241017_ABPP_NucHBC620_20-50_Sample3_1_3_outside.xls]

## Sheet: Detailed
Detailed
Volume	Unit	Category	Time	Set 1	ID
0.371089	µm^3	Surface	1	Class A	0
0.0216788	µm^3	Surface	1	Class A	1
0.153026	µm^3	Surface	1	Class A	2
0.701372	µm^3	Surface	1	Class A	3
0.0331558	µm^3	Surface	1	Class A	4
2.73726	µm^3	Surface	1	Class A	5
0.377466	µm^3	Surface	1	Class A	6
0.0216788	µm^3	Surface	1	Class A	7
0.194472	µm^3	Surface	1	Class A	8
0.462267	µm^3	Surface	1	Class A	10
0.0943666	µm^3	Surface	1	Class A	11
0.343035	µm^3	Surface	1	Class A	13
1.04249	µm^3	Surface	1	Class A	15
0.0675869	µm^3	Surface	1	Class A	17
0.370453	µm^3	Surface	1	Class A	18
0.409984	µm^3	Surface	1	Class A	19
0.165141	µm^3	Surface	1	Class A	20
0.75238	µm^3	Surface	1	Class A	21
0.497336	µm^3	Surface	1	Class A	22
0.0599356	µm^3	Surface	1	Class A	23
0.0216788	µm^3	Surface	1	Class A	25
1.11582	µm^3	Surface	1	Class A	26
0.388305	µm^3	Surface	1	Class A	28
0.109032	µm^3	Surface	1	Class A	29
0.783622	µm^3	Surface	1	Class A	30
0.428474	µm^3	Surface	1	Class A	31
0.044633	µm^3	Surface	1	Class A	32
1.02783	µm^3	Surface	1	Class A	33
0.950679	µm^3	Surface	1	Class A	34
0.0599353	µm^3	Surface	1	Class A	36
0.14665	µm^3	Surface	1	Class A	37
0.599992	µm^3	Surface	1	Class A	38
0.539419	µm^3	Surface	1	Class A	39
0.621034	µm^3	Surface	1	Class A	40
3.28115	µm^3	Surface	1	Class A	42
0.0331558	µm^3	Surface	1	Class A	43
0.207861	µm^3	Surface	1	Class A	44
1.4308	µm^3	Surface	1	Class A	45
0.538143	µm^3	Surface	1	Class A	46
0.136449	µm^3	Surface	1	Class A	47
0.343035	µm^3	Surface	1	Class A	48
0.43485	µm^3	Surface	1	Class A	49
2.78288	µm^3	Surface	1	Class A	50
0.0975544	µm^3	Surface	1	Class A	51
0.540257	µm^3	Surface	1	Class A	52
0.0216788	µm^3	Surface	1	Class A	53
0.256957	µm^3	Surface	1	Class A	54
0.0446328	µm^3	Surface	1	Class A	56
0.0561097	µm^3	Surface	1	Class A	57
0.163866	µm^3	Surface	1	Class A	59
0.0216788	µm^3	Surface	1	Class A	60
0.512002	µm^3	Surface	1	Class A	61
0.193196	µm^3	Surface	1	Class A	65
0.156214	µm^3	Surface	1	Class A	69
0.233365	µm^3	Surface	1	Class A	70
0.0331558	µm^3	Surface	1	Class A	71
0.116045	µm^3	Surface	1	Class A	72
0.334746	µm^3	Surface	1	Class A	73
0.0331559	µm^3	Surface	1	Class A	74
0.5018	µm^3	Surface	1	Class A	76
0.0216788	µm^3	Surface	1	Class A	77
0.0688619	µm^3	Surface	1	Class A	78
0.133898	µm^3	Surface	1	Class A	81
0.125609	µm^3	Surface	1	Class A	83
0.267159	µm^3	Surface	1	Class A	84
2.01613	µm^3	Surface	1	Class A	85
0.0714125	µm^3	Surface	1	Class A	86
0.142825	µm^3	Surface	1	Class A	88
0.292663	µm^3	Surface	1	Class A	89
0.334746	µm^3	Surface	1	Class A	90
0.207224	µm^3	Surface	1	Class A	91
0.305416	µm^3	Surface	1	Class A	93
0.974269	µm^3	Surface	1	Class A	94
0.21615	µm^3	Surface	1	Class A	99
0.25887	µm^3	Surface	1	Class A	100
0.277998	µm^3	Surface	1	Class A	101
0.0331558	µm^3	Surface	1	Class A	102
0.300952	µm^3	Surface	1	Class A	103
1.02082	µm^3	Surface	1	Class A	105
0.292663	µm^3	Surface	1	Class A	106
0.594253	µm^3	Surface	1	Class A	107
0.671404	µm^3	Surface	1	Class A	108
0.751106	µm^3	Surface	1	Class A	109
0.136449	µm^3	Surface	1	Class A	110
0.201485	µm^3	Surface	1	Class A	111
0.520929	µm^3	Surface	1	Class A	114
0.0714125	µm^3	Surface	1	Class A	115
0.33092	µm^3	Surface	1	Class A	116
0.407433	µm^3	Surface	1	Class A	118
0.165779	µm^3	Surface	1	Class A	120
1.9868	µm^3	Surface	1	Class A	121
0.32837	µm^3	Surface	1	Class A	124
0.0561099	µm^3	Surface	1	Class A	128
0.458442	µm^3	Surface	1	Class A	134
0.565561	µm^3	Surface	1	Class A	135
0.926449	µm^3	Surface	1	Class A	136
0.228902	µm^3	Surface	1	Class A	137
0.654826	µm^3	Surface	1	Class A	139
0.87034	µm^3	Surface	1	Class A	140
0.697547	µm^3	Surface	1	Class A	141
0.841646	µm^3	Surface	1	Class A	142
0.122421	µm^3	Surface	1	Class A	143
1.03293	µm^3	Surface	1	Class A	144
0.738991	µm^3	Surface	1	Class A	145
2.65437	µm^3	Surface	1	Class A	147
0.0561097	µm^3	Surface	1	Class A	148
0.984472	µm^3	Surface	1	Class A	149
0.0446328	µm^3	Surface	1	Class A	150
0.535593	µm^3	Surface	1	Class A	151
0.155577	µm^3	Surface	1	Class A	152
0.360888	µm^3	Surface	1	Class A	153
0.744729	µm^3	Surface	1	Class A	154
1.09159	µm^3	Surface	1	Class A	155
1.2376	µm^3	Surface	1	Class A	157
0.0216788	µm^3	Surface	1	Class A	159
0.350686	µm^3	Surface	1	Class A	160
0.429423	µm^3	Surface	1	Class A	161
0.735436	µm^3	Surface	1	Class A	162
1.73968	µm^3	Surface	1	Class A	164
0.141647	µm^3	Surface	1	Class A	165
0.409944	µm^3	Surface	1	Class A	166
0.208632	µm^3	Surface	1	Class A	169
1.15563	µm^3	Surface	1	Class A	170
0.401912	µm^3	Surface	1	Class A	171
0.455261	µm^3	Surface	1	Class A	172
2.61986	µm^3	Surface	1	Class A	173
0.654369	µm^3	Surface	1	Class A	174
0.501832	µm^3	Surface	1	Class A	175
0.756948	µm^3	Surface	1	Class A	177
1.25953	µm^3	Surface	1	Class A	178
2.13061	µm^3	Surface	1	Class A	179
1.46627	µm^3	Surface	1	Class A	180
0.82191	µm^3	Surface	1	Class A	183
1.47661	µm^3	Surface	1	Class A	184
1.57735	µm^3	Surface	1	Class A	186
2.16082	µm^3	Surface	1	Class A	187
0.479745	µm^3	Surface	1	Class A	189
11.9493	µm^3	Surface	1	Class A	190
0.581089	µm^3	Surface	1	Class A	192
0.717501	µm^3	Surface	1	Class A	193
0.673559	µm^3	Surface	1	Class A	194
0.216555	µm^3	Surface	1	Class A	195
0.837218	µm^3	Surface	1	Class A	196
0.828261	µm^3	Surface	1	Class A	197
0.581924	µm^3	Surface	1	Class A	198
0.922948	µm^3	Surface	1	Class A	199
1.2747	µm^3	Surface	1	Class A	200
0.826023	µm^3	Surface	1	Class A	201
2.07156	µm^3	Surface	1	Class A	202
1.21152	µm^3	Surface	1	Class A	203
0.418646	µm^3	Surface	1	Class A	204
1.78422	µm^3	Surface	1	Class A	206
