# Supplementary material for: Programmable artificial RNA condensates in mammalian cells
Source: Nat Nanotechnol. 2026 Apr 29;21(6):821–30. doi: 10.1038/s41565-026-02164-7 (PMC13293865; doi:10.1038/s41565-026-02164-7)
Supplement: Supplementary file 6 — Condensate volume and number quantification, as well as Pearson coefficients, shown in Fig. 4. [file 41565_2026_2164_MOESM6_ESM.zip › Source Data Fig. 4/Condensate volume and number (Figure 4)/Condensate volume/15nt 3A Pepper/inside/20250925_japp_10nmhbc620_20-40-50_sample1_1_4_inside.xls]

## Sheet: Detailed
Detailed
Volume	Unit	Category	Time	Inside	ID
20.9837	µm^3	Surface	1	Class C	4
7.93632	µm^3	Surface	1	Class B	5
4.27631	µm^3	Surface	1	Class B	6
3.67811	µm^3	Surface	1	Class A	14
9.1936	µm^3	Surface	1	Class B	17
46.7003	µm^3	Surface	1	Class B	18
2.86654	µm^3	Surface	1	Class A	21
3.51402	µm^3	Surface	1	Class A	22
1.97819	µm^3	Surface	1	Class A	25
12.0281	µm^3	Surface	1	Class B	27
2.04622	µm^3	Surface	1	Class A	30
0.762995	µm^3	Surface	1	Class A	32
3.16245	µm^3	Surface	1	Class A	33
18.6575	µm^3	Surface	1	Class A	34
2.42456	µm^3	Surface	1	Class A	38
5.30854	µm^3	Surface	1	Class A	42
3.94764	µm^3	Surface	1	Class A	45
2.15076	µm^3	Surface	1	Class A	46
