# Supplementary material for: Programmable artificial RNA condensates in mammalian cells
Source: Nat Nanotechnol. 2026 Apr 29;21(6):821–30. doi: 10.1038/s41565-026-02164-7 (PMC13293865; doi:10.1038/s41565-026-02164-7)
Supplement: Supplementary file 6 — Condensate volume and number quantification, as well as Pearson coefficients, shown in Fig. 4. [file 41565_2026_2164_MOESM6_ESM.zip › Source Data Fig. 4/Condensate volume and number (Figure 4)/Condensate volume/20nt 3B Pepper/outside/20241017_ABPP_NucHBC620_20-50_Sample3_1_2_outside.xls]

## Sheet: Detailed
Detailed
Volume	Unit	Category	Time	Set 1	ID
1.15153	µm^3	Surface	1	Class A	0
0.0446327	µm^3	Surface	1	Class A	1
0.230816	µm^3	Surface	1	Class A	2
0.0216788	µm^3	Surface	1	Class A	3
0.0216788	µm^3	Surface	1	Class A	4
0.155577	µm^3	Surface	1	Class A	5
0.0216788	µm^3	Surface	1	Class A	6
0.395956	µm^3	Surface	1	Class A	7
0.0714123	µm^3	Surface	1	Class A	8
0.325819	µm^3	Surface	1	Class A	9
0.224439	µm^3	Surface	1	Class A	10
0.43485	µm^3	Surface	1	Class A	11
0.0331558	µm^3	Surface	1	Class A	12
0.533043	µm^3	Surface	1	Class A	13
0.193196	µm^3	Surface	1	Class A	14
0.121146	µm^3	Surface	1	Class A	15
0.343672	µm^3	Surface	1	Class A	16
0.849936	µm^3	Surface	1	Class A	17
0.450791	µm^3	Surface	1	Class A	18
0.0446329	µm^3	Surface	1	Class A	19
0.0522842	µm^3	Surface	1	Class A	21
0.398506	µm^3	Surface	1	Class A	22
0.130073	µm^3	Surface	1	Class A	23
0.211687	µm^3	Surface	1	Class A	24
0.687345	µm^3	Surface	1	Class A	25
0.0688619	µm^3	Surface	1	Class A	27
0.487135	µm^3	Surface	1	Class A	28
0.147926	µm^3	Surface	1	Class A	29
0.583413	µm^3	Surface	1	Class A	30
0.0216788	µm^3	Surface	1	Class A	31
0.643987	µm^3	Surface	1	Class A	32
1.08968	µm^3	Surface	1	Class A	33
0.249944	µm^3	Surface	1	Class A	34
0.352599	µm^3	Surface	1	Class A	36
0.767685	µm^3	Surface	1	Class A	37
0.137724	µm^3	Surface	1	Class A	38
0.0318805	µm^3	Surface	1	Class A	39
0.85376	µm^3	Surface	1	Class A	40
0.712212	µm^3	Surface	1	Class A	41
0.151752	µm^3	Surface	1	Class A	42
0.251857	µm^3	Surface	1	Class A	43
0.392767	µm^3	Surface	1	Class A	44
0.560459	µm^3	Surface	1	Class A	45
0.272261	µm^3	Surface	1	Class A	46
0.527941	µm^3	Surface	1	Class A	47
0.523479	µm^3	Surface	1	Class A	48
0.599355	µm^3	Surface	1	Class A	49
0.170242	µm^3	Surface	1	Class A	50
0.165779	µm^3	Surface	1	Class A	51
0.519652	µm^3	Surface	1	Class A	52
0.932187	µm^3	Surface	1	Class A	53
0.506901	µm^3	Surface	1	Class A	54
0.455892	µm^3	Surface	1	Class A	55
0.527304	µm^3	Surface	1	Class A	56
0.0216788	µm^3	Surface	1	Class A	57
0.174705	µm^3	Surface	1	Class A	58
0.866513	µm^3	Surface	1	Class A	59
0.663753	µm^3	Surface	1	Class A	61
0.244842	µm^3	Surface	1	Class A	62
0.302228	µm^3	Surface	1	Class A	63
4.4365	µm^3	Surface	1	Class A	64
0.967893	µm^3	Surface	1	Class A	65
0.0318805	µm^3	Surface	1	Class A	66
0.327732	µm^3	Surface	1	Class A	67
0.691807	µm^3	Surface	1	Class A	68
0.397869	µm^3	Surface	1	Class A	69
0.0962792	µm^3	Surface	1	Class A	70
0.566198	µm^3	Surface	1	Class A	72
8.34824	µm^3	Surface	1	Class A	73
0.424012	µm^3	Surface	1	Class A	74
0.295852	µm^3	Surface	1	Class A	75
0.598717	µm^3	Surface	1	Class A	76
0.0216787	µm^3	Surface	1	Class A	77
0.207861	µm^3	Surface	1	Class A	78
0.293301	µm^3	Surface	1	Class A	79
0.611469	µm^3	Surface	1	Class A	80
0.923899	µm^3	Surface	1	Class A	82
0.274173	µm^3	Surface	1	Class A	84
0.857586	µm^3	Surface	1	Class A	86
0.188733	µm^3	Surface	1	Class A	87
0.392768	µm^3	Surface	1	Class A	88
0.323268	µm^3	Surface	1	Class A	89
0.137724	µm^3	Surface	1	Class A	90
0.804028	µm^3	Surface	1	Class A	91
2.59571	µm^3	Surface	1	Class A	92
0.135811	µm^3	Surface	1	Class A	94
0.28565	µm^3	Surface	1	Class A	95
2.18191	µm^3	Surface	1	Class A	96
0.484584	µm^3	Surface	1	Class A	97
0.225077	µm^3	Surface	1	Class A	98
0.401695	µm^3	Surface	1	Class A	99
0.0828895	µm^3	Surface	1	Class A	100
0.396594	µm^3	Surface	1	Class A	102
0.487773	µm^3	Surface	1	Class A	103
0.572575	µm^3	Surface	1	Class A	104
0.585964	µm^3	Surface	1	Class A	105
0.567473	µm^3	Surface	1	Class A	106
0.0599354	µm^3	Surface	1	Class A	107
1.53919	µm^3	Surface	1	Class A	108
0.468006	µm^3	Surface	1	Class A	109
0.681606	µm^3	Surface	1	Class A	110
0.238467	µm^3	Surface	1	Class A	111
1.5494	µm^3	Surface	1	Class A	112
0.0943666	µm^3	Surface	1	Class A	113
0.0331557	µm^3	Surface	1	Class A	114
0.910509	µm^3	Surface	1	Class A	115
0.174705	µm^3	Surface	1	Class A	116
0.219975	µm^3	Surface	1	Class A	117
0.252494	µm^3	Surface	1	Class A	119
0.633147	µm^3	Surface	1	Class A	120
0.225077	µm^3	Surface	1	Class A	122
0.865239	µm^3	Surface	1	Class A	124
0.39787	µm^3	Surface	1	Class A	125
0.337296	µm^3	Surface	1	Class A	127
0.0714123	µm^3	Surface	1	Class A	128
0.765134	µm^3	Surface	1	Class A	129
0.251219	µm^3	Surface	1	Class A	130
0.443777	µm^3	Surface	1	Class A	132
0.345585	µm^3	Surface	1	Class A	133
0.999774	µm^3	Surface	1	Class A	134
1.22868	µm^3	Surface	1	Class A	135
0.401057	µm^3	Surface	1	Class A	136
0.125609	µm^3	Surface	1	Class A	137
0.167692	µm^3	Surface	1	Class A	138
0.221889	µm^3	Surface	1	Class A	139
0.415084	µm^3	Surface	1	Class A	140
4.93192	µm^3	Surface	1	Class A	141
0.564924	µm^3	Surface	1	Class A	142
5.94955	µm^3	Surface	1	Class A	143
0.585327	µm^3	Surface	1	Class A	144
2.58743	µm^3	Surface	1	Class A	145
1.44801	µm^3	Surface	1	Class A	148
1.90901	µm^3	Surface	1	Class A	149
1.14132	µm^3	Surface	1	Class A	150
0.195109	µm^3	Surface	1	Class A	151
0.0561098	µm^3	Surface	1	Class A	152
0.289475	µm^3	Surface	1	Class A	153
0.714124	µm^3	Surface	1	Class A	156
0.300315	µm^3	Surface	1	Class A	158
0.41891	µm^3	Surface	1	Class A	159
1.29818	µm^3	Surface	1	Class A	160
0.0452704	µm^3	Surface	1	Class A	161
3.08221	µm^3	Surface	1	Class A	162
0.44824	µm^3	Surface	1	Class A	163
2.53705	µm^3	Surface	1	Class A	164
2.743	µm^3	Surface	1	Class A	165
0.3577	µm^3	Surface	1	Class A	166
0.0746005	µm^3	Surface	1	Class A	167
0.24548	µm^3	Surface	1	Class A	168
0.383842	µm^3	Surface	1	Class A	169
0.221889	µm^3	Surface	1	Class A	172
0.564286	µm^3	Surface	1	Class A	173
1.34655	µm^3	Surface	1	Class A	174
0.917763	µm^3	Surface	1	Class A	175
0.317516	µm^3	Surface	1	Class A	178
0.985368	µm^3	Surface	1	Class A	182
1.677	µm^3	Surface	1	Class A	183
2.28474	µm^3	Surface	1	Class A	184
0.425228	µm^3	Surface	1	Class A	185
1.27049	µm^3	Surface	1	Class A	186
1.67525	µm^3	Surface	1	Class A	188
1.05314	µm^3	Surface	1	Class A	189
0.588966	µm^3	Surface	1	Class A	190
1.12239	µm^3	Surface	1	Class A	191
0.918397	µm^3	Surface	1	Class A	192
1.59995	µm^3	Surface	1	Class A	193
0.212176	µm^3	Surface	1	Class A	195
1.49755	µm^3	Surface	1	Class A	196
0.325776	µm^3	Surface	1	Class A	197
2.44799	µm^3	Surface	1	Class A	198
0.632958	µm^3	Surface	1	Class A	201
1.18829	µm^3	Surface	1	Class A	202
1.76212	µm^3	Surface	1	Class A	204
0.682688	µm^3	Surface	1	Class A	206
2.05217	µm^3	Surface	1	Class A	207
0.318484	µm^3	Surface	1	Class A	208
0.441922	µm^3	Surface	1	Class A	209
1.55454	µm^3	Surface	1	Class A	210
0.454567	µm^3	Surface	1	Class A	211
3.10628	µm^3	Surface	1	Class A	212
0.491598	µm^3	Surface	1	Class A	213
0.449646	µm^3	Surface	1	Class A	214
0.0803326	µm^3	Surface	1	Class A	215
1.22171	µm^3	Surface	1	Class A	216
0.374425	µm^3	Surface	1	Class A	217
1.07209	µm^3	Surface	1	Class A	218
10.6513	µm^3	Surface	1	Class A	219
1.25778	µm^3	Surface	1	Class A	220
0.412181	µm^3	Surface	1	Class A	221
1.64816	µm^3	Surface	1	Class A	222
1.16469	µm^3	Surface	1	Class A	223
0.642789	µm^3	Surface	1	Class A	224
