# Supplementary material for: Programmable artificial RNA condensates in mammalian cells
Source: Nat Nanotechnol. 2026 Apr 29;21(6):821–30. doi: 10.1038/s41565-026-02164-7 (PMC13293865; doi:10.1038/s41565-026-02164-7)
Supplement: Supplementary file 6 — Condensate volume and number quantification, as well as Pearson coefficients, shown in Fig. 4. [file 41565_2026_2164_MOESM6_ESM.zip › Source Data Fig. 4/Condensate volume and number (Figure 4)/Condensate volume/15nt 3A Mango/inside/20250523_JAMango_400nMTO1B_20-20-50_sample1_3_2_inside.xls]

## Sheet: Detailed
Detailed
Volume	Unit	Category	Time	Set 1	ID
0.133087	µm^3	Surface	1	Class A	0
0.0183175	µm^3	Surface	1	Class A	1
0.141795	µm^3	Surface	1	Class A	2
0.0509579	µm^3	Surface	1	Class A	4
0.0269064	µm^3	Surface	1	Class A	5
0.0265631	µm^3	Surface	1	Class A	6
1.20482	µm^3	Surface	1	Class A	8
0.0455277	µm^3	Surface	1	Class A	9
1.43401	µm^3	Surface	1	Class A	11
0.0646815	µm^3	Surface	1	Class A	12
1.99618	µm^3	Surface	1	Class A	14
0.267309	µm^3	Surface	1	Class A	16
0.130662	µm^3	Surface	1	Class A	17
0.0657348	µm^3	Surface	1	Class A	18
0.207965	µm^3	Surface	1	Class A	19
0.117944	µm^3	Surface	1	Class A	20
0.131762	µm^3	Surface	1	Class A	21
0.268634	µm^3	Surface	1	Class A	22
0.566736	µm^3	Surface	1	Class A	23
0.0229902	µm^3	Surface	1	Class A	24
0.128414	µm^3	Surface	1	Class A	26
0.128864	µm^3	Surface	1	Class A	28
0.0452082	µm^3	Surface	1	Class A	30
0.23055	µm^3	Surface	1	Class A	31
1.36463	µm^3	Surface	1	Class A	32
0.0663499	µm^3	Surface	1	Class A	33
0.580859	µm^3	Surface	1	Class A	34
0.018341	µm^3	Surface	1	Class A	38
0.0340755	µm^3	Surface	1	Class A	42
0.10906	µm^3	Surface	1	Class A	43
0.0412212	µm^3	Surface	1	Class A	44
0.0649536	µm^3	Surface	1	Class A	45
0.0484143	µm^3	Surface	1	Class A	46
1.45801	µm^3	Surface	1	Class A	47
0.0994994	µm^3	Surface	1	Class A	48
0.0333892	µm^3	Surface	1	Class A	49
0.0154777	µm^3	Surface	1	Class A	52
0.0962227	µm^3	Surface	1	Class A	53
0.968786	µm^3	Surface	1	Class A	54
0.051987	µm^3	Surface	1	Class A	56
0.042369	µm^3	Surface	1	Class A	58
0.905123	µm^3	Surface	1	Class A	59
0.547487	µm^3	Surface	1	Class A	60
0.0570745	µm^3	Surface	1	Class A	63
9.82089	µm^3	Surface	1	Class A	64
0.143262	µm^3	Surface	1	Class A	65
0.961004	µm^3	Surface	1	Class A	66
0.182209	µm^3	Surface	1	Class A	70
22.0871	µm^3	Surface	1	Class A	71
1.17185	µm^3	Surface	1	Class A	74
0.139146	µm^3	Surface	1	Class A	75
0.0810785	µm^3	Surface	1	Class A	76
0.0183642	µm^3	Surface	1	Class A	80
0.0641328	µm^3	Surface	1	Class A	81
0.177583	µm^3	Surface	1	Class A	83
10.7775	µm^3	Surface	1	Class A	85
0.0190506	µm^3	Surface	1	Class A	86
0.501289	µm^3	Surface	1	Class A	88
0.041588	µm^3	Surface	1	Class A	89
2.40189	µm^3	Surface	1	Class A	90
0.255253	µm^3	Surface	1	Class A	91
1.08321	µm^3	Surface	1	Class A	92
0.171834	µm^3	Surface	1	Class A	93
0.0269065	µm^3	Surface	1	Class A	94
0.701897	µm^3	Surface	1	Class A	95
0.0415881	µm^3	Surface	1	Class A	96
20.5523	µm^3	Surface	1	Class A	97
0.0844038	µm^3	Surface	1	Class A	99
0.0183409	µm^3	Surface	1	Class A	100
0.026563	µm^3	Surface	1	Class A	101
0.495179	µm^3	Surface	1	Class A	102
0.317757	µm^3	Surface	1	Class A	103
9.33571	µm^3	Surface	1	Class A	104
0.135264	µm^3	Surface	1	Class A	105
0.0402155	µm^3	Surface	1	Class A	106
0.0196901	µm^3	Surface	1	Class A	107
0.143629	µm^3	Surface	1	Class A	110
3.05802	µm^3	Surface	1	Class A	112
0.113152	µm^3	Surface	1	Class A	113
0.0305026	µm^3	Surface	1	Class A	114
0.0183409	µm^3	Surface	1	Class A	115
0.882453	µm^3	Surface	1	Class A	118
6.08414	µm^3	Surface	1	Class A	120
0.0254631	µm^3	Surface	1	Class A	121
0.207231	µm^3	Surface	1	Class A	122
0.214175	µm^3	Surface	1	Class A	123
0.0563409	µm^3	Surface	1	Class A	125
0.11462	µm^3	Surface	1	Class A	126
0.0305027	µm^3	Surface	1	Class A	127
0.0212041	µm^3	Surface	1	Class A	129
6.63011	µm^3	Surface	1	Class A	131
0.126947	µm^3	Surface	1	Class A	133
0.106254	µm^3	Surface	1	Class A	134
0.124013	µm^3	Surface	1	Class A	135
0.681946	µm^3	Surface	1	Class A	138
0.114738	µm^3	Surface	1	Class A	139
0.0305027	µm^3	Surface	1	Class A	140
0.545779	µm^3	Surface	1	Class A	145
0.0226	µm^3	Surface	1	Class A	146
0.411246	µm^3	Surface	1	Class A	148
0.125208	µm^3	Surface	1	Class A	149
1.87084	µm^3	Surface	1	Class A	150
0.0701011	µm^3	Surface	1	Class A	151
0.055974	µm^3	Surface	1	Class A	152
0.30499	µm^3	Surface	1	Class A	153
0.468626	µm^3	Surface	1	Class A	154
0.0409017	µm^3	Surface	1	Class A	155
0.0734719	µm^3	Surface	1	Class A	156
0.0707508	µm^3	Surface	1	Class A	157
0.060984	µm^3	Surface	1	Class A	158
0.0322371	µm^3	Surface	1	Class A	159
0.286057	µm^3	Surface	1	Class A	160
0.150915	µm^3	Surface	1	Class A	161
