# Supplementary material for: Programmable artificial RNA condensates in mammalian cells
Source: Nat Nanotechnol. 2026 Apr 29;21(6):821–30. doi: 10.1038/s41565-026-02164-7 (PMC13293865; doi:10.1038/s41565-026-02164-7)
Supplement: Supplementary file 6 — Condensate volume and number quantification, as well as Pearson coefficients, shown in Fig. 4. [file 41565_2026_2164_MOESM6_ESM.zip › Source Data Fig. 4/Condensate volume and number (Figure 4)/Condensate volume/15nt 3A Mango/inside/20250523_JAMango_400nMTO1B_20-20-50_sample1_3_1_inside.xls]

## Sheet: Detailed
Detailed
Volume	Unit	Category	Time	Set 1	ID
0.0344425	µm^3	Surface	1	Class A	0
0.0344425	µm^3	Surface	1	Class A	1
0.261408	µm^3	Surface	1	Class A	2
0.337657	µm^3	Surface	1	Class A	3
0.389099	µm^3	Surface	1	Class A	5
0.25342	µm^3	Surface	1	Class A	6
1.08961	µm^3	Surface	1	Class A	7
0.175478	µm^3	Surface	1	Class A	8
0.122736	µm^3	Surface	1	Class A	9
0.0197368	µm^3	Surface	1	Class A	10
0.110999	µm^3	Surface	1	Class A	11
0.0678875	µm^3	Surface	1	Class A	12
0.0769145	µm^3	Surface	1	Class A	13
0.161363	µm^3	Surface	1	Class A	14
0.0646343	µm^3	Surface	1	Class A	15
0.138127	µm^3	Surface	1	Class A	16
0.154667	µm^3	Surface	1	Class A	17
0.1313	µm^3	Surface	1	Class A	18
0.213562	µm^3	Surface	1	Class A	19
0.0916678	µm^3	Surface	1	Class A	20
0.0574414	µm^3	Surface	1	Class A	21
0.13465	µm^3	Surface	1	Class A	22
0.0373291	µm^3	Surface	1	Class A	23
0.122321	µm^3	Surface	1	Class A	25
0.907009	µm^3	Surface	1	Class A	26
1.41908	µm^3	Surface	1	Class A	27
0.132887	µm^3	Surface	1	Class A	28
0.465768	µm^3	Surface	1	Class A	29
0.0538211	µm^3	Surface	1	Class A	30
0.196975	µm^3	Surface	1	Class A	31
0.175478	µm^3	Surface	1	Class A	32
0.366904	µm^3	Surface	1	Class A	33
0.137121	µm^3	Surface	1	Class A	34
0.160263	µm^3	Surface	1	Class A	35
0.170805	µm^3	Surface	1	Class A	36
0.136116	µm^3	Surface	1	Class A	37
0.0512774	µm^3	Surface	1	Class A	38
0.0606945	µm^3	Surface	1	Class A	39
0.118701	µm^3	Surface	1	Class A	40
0.495688	µm^3	Surface	1	Class A	41
0.100328	µm^3	Surface	1	Class A	42
6.71651	µm^3	Surface	1	Class A	43
0.175797	µm^3	Surface	1	Class A	44
0.0739805	µm^3	Surface	1	Class A	45
1.97001	µm^3	Surface	1	Class A	46
0.0229903	µm^3	Surface	1	Class A	47
0.22699	µm^3	Surface	1	Class A	48
0.246688	µm^3	Surface	1	Class A	49
0.252462	µm^3	Surface	1	Class A	50
1.901	µm^3	Surface	1	Class A	51
0.133087	µm^3	Surface	1	Class A	52
0.189959	µm^3	Surface	1	Class A	53
0.336356	µm^3	Surface	1	Class A	54
0.293209	µm^3	Surface	1	Class A	55
0.0452082	µm^3	Surface	1	Class A	57
0.404208	µm^3	Surface	1	Class A	58
0.283353	µm^3	Surface	1	Class A	59
0.184362	µm^3	Surface	1	Class A	60
0.143085	µm^3	Surface	1	Class A	63
0.0369387	µm^3	Surface	1	Class A	64
0.269239	µm^3	Surface	1	Class A	66
0.309795	µm^3	Surface	1	Class A	67
10.2807	µm^3	Surface	1	Class A	68
0.305985	µm^3	Surface	1	Class A	69
0.135655	µm^3	Surface	1	Class A	70
0.118263	µm^3	Surface	1	Class A	71
1.42557	µm^3	Surface	1	Class A	72
0.316717	µm^3	Surface	1	Class A	73
0.0416354	µm^3	Surface	1	Class A	74
0.155685	µm^3	Surface	1	Class A	75
0.175725	µm^3	Surface	1	Class A	77
0.17232	µm^3	Surface	1	Class A	78
0.0305027	µm^3	Surface	1	Class A	79
0.254072	µm^3	Surface	1	Class A	80
0.660083	µm^3	Surface	1	Class A	81
0.314978	µm^3	Surface	1	Class A	83
0.0538684	µm^3	Surface	1	Class A	84
1.54026	µm^3	Surface	1	Class A	85
1.29324	µm^3	Surface	1	Class A	87
0.0408784	µm^3	Surface	1	Class A	88
0.0183643	µm^3	Surface	1	Class A	89
0.113294	µm^3	Surface	1	Class A	90
0.031189	µm^3	Surface	1	Class A	91
0.0624806	µm^3	Surface	1	Class A	92
0.736408	µm^3	Surface	1	Class A	93
0.0773409	µm^3	Surface	1	Class A	94
0.24069	µm^3	Surface	1	Class A	97
0.102162	µm^3	Surface	1	Class A	99
0.333718	µm^3	Surface	1	Class A	100
10.4796	µm^3	Surface	1	Class A	101
0.084427	µm^3	Surface	1	Class A	102
0.277865	µm^3	Surface	1	Class A	103
12.5803	µm^3	Surface	1	Class A	104
2.13107	µm^3	Surface	1	Class A	105
0.147568	µm^3	Surface	1	Class A	106
4.66799	µm^3	Surface	1	Class A	107
0.183452	µm^3	Surface	1	Class A	108
0.102114	µm^3	Surface	1	Class A	109
0.255586	µm^3	Surface	1	Class A	110
0.0229902	µm^3	Surface	1	Class A	111
0.0620671	µm^3	Surface	1	Class A	112
0.130567	µm^3	Surface	1	Class A	113
0.09918	µm^3	Surface	1	Class A	114
0.139085	µm^3	Surface	1	Class A	115
0.29257	µm^3	Surface	1	Class A	116
0.225133	µm^3	Surface	1	Class A	117
0.421767	µm^3	Surface	1	Class A	118
1.37225	µm^3	Surface	1	Class A	119
1.00771	µm^3	Surface	1	Class A	120
0.0574413	µm^3	Surface	1	Class A	121
0.601376	µm^3	Surface	1	Class A	122
0.28844	µm^3	Surface	1	Class A	123
0.338262	µm^3	Surface	1	Class A	124
0.153118	µm^3	Surface	1	Class A	125
0.0373289	µm^3	Surface	1	Class A	126
0.280609	µm^3	Surface	1	Class A	127
0.186834	µm^3	Surface	1	Class A	128
0.0567077	µm^3	Surface	1	Class A	129
0.0269298	µm^3	Surface	1	Class A	131
0.0765717	µm^3	Surface	1	Class A	132
0.526236	µm^3	Surface	1	Class A	133
0.0790202	µm^3	Surface	1	Class A	134
0.40435	µm^3	Surface	1	Class A	135
0.140518	µm^3	Surface	1	Class A	136
0.480992	µm^3	Surface	1	Class A	137
13.6572	µm^3	Surface	1	Class A	139
0.156643	µm^3	Surface	1	Class A	140
0.0884141	µm^3	Surface	1	Class A	141
0.164985	µm^3	Surface	1	Class A	142
0.680598	µm^3	Surface	1	Class A	143
0.145734	µm^3	Surface	1	Class A	144
0.769246	µm^3	Surface	1	Class A	145
0.230647	µm^3	Surface	1	Class A	150
4.12235	µm^3	Surface	1	Class A	151
0.33796	µm^3	Surface	1	Class A	153
0.485762	µm^3	Surface	1	Class A	154
