# Supplementary material for: Programmable artificial RNA condensates in mammalian cells
Source: Nat Nanotechnol. 2026 Apr 29;21(6):821–30. doi: 10.1038/s41565-026-02164-7 (PMC13293865; doi:10.1038/s41565-026-02164-7)
Supplement: Supplementary file 6 — Condensate volume and number quantification, as well as Pearson coefficients, shown in Fig. 4. [file 41565_2026_2164_MOESM6_ESM.zip › Source Data Fig. 4/Condensate volume and number (Figure 4)/Condensate volume/20nt 3B Pepper/inside/20241017_ABPP_NucHBC620_20-50_Sample3_2_1_inside.xls]

## Sheet: Detailed
Detailed
Volume	Unit	Category	Time	Set 1	ID
2.0199	µm^3	Surface	1	Class B	0
1.10192	µm^3	Surface	1	Class B	1
11.0749	µm^3	Surface	1	Class B	2
7.27868	µm^3	Surface	1	Class B	3
4.51075	µm^3	Surface	1	Class B	4
8.36563	µm^3	Surface	1	Class A	6
3.66906	µm^3	Surface	1	Class A	7
4.78596	µm^3	Surface	1	Class A	8
12.0234	µm^3	Surface	1	Class A	9
9.69287	µm^3	Surface	1	Class A	11
12.0833	µm^3	Surface	1	Class A	12
10.9952	µm^3	Surface	1	Class A	13
6.0237	µm^3	Surface	1	Class A	16
1.76279	µm^3	Surface	1	Class A	17
9.20873	µm^3	Surface	1	Class A	18
23.3756	µm^3	Surface	1	Class B	19
7.45741	µm^3	Surface	1	Class B	20
