# Supplementary material for: Programmable artificial RNA condensates in mammalian cells
Source: Nat Nanotechnol. 2026 Apr 29;21(6):821–30. doi: 10.1038/s41565-026-02164-7 (PMC13293865; doi:10.1038/s41565-026-02164-7)
Supplement: Supplementary file 6 — Condensate volume and number quantification, as well as Pearson coefficients, shown in Fig. 4. [file 41565_2026_2164_MOESM6_ESM.zip › Source Data Fig. 4/Condensate volume and number (Figure 4)/Condensate volume/15nt 3A Mango/inside/20250523_JAMango_400nMTO1B_20-20-50_sample1_3_3_inside.xls]

## Sheet: Detailed
Detailed
Volume	Unit	Category	Time	Set 1	ID
11.0636	µm^3	Surface	1	Class D	0
0.124866	µm^3	Surface	1	Class D	1
0.0703133	µm^3	Surface	1	Class D	2
2.68528	µm^3	Surface	1	Class D	3
0.0154777	µm^3	Surface	1	Class D	4
1.52182	µm^3	Surface	1	Class D	5
0.510407	µm^3	Surface	1	Class D	6
4.66855	µm^3	Surface	1	Class D	7
0.803434	µm^3	Surface	1	Class D	8
1.28617	µm^3	Surface	1	Class D	9
0.1039	µm^3	Surface	1	Class D	10
0.63195	µm^3	Surface	1	Class D	11
0.767913	µm^3	Surface	1	Class D	12
0.0269297	µm^3	Surface	1	Class D	13
0.0333895	µm^3	Surface	1	Class D	14
0.402327	µm^3	Surface	1	Class D	16
0.776264	µm^3	Surface	1	Class D	17
0.164522	µm^3	Surface	1	Class D	18
0.0477518	µm^3	Surface	1	Class C	19
1.56893	µm^3	Surface	1	Class D	20
1.02691	µm^3	Surface	1	Class D	21
0.821259	µm^3	Surface	1	Class D	22
0.556124	µm^3	Surface	1	Class D	26
1.84596	µm^3	Surface	1	Class D	27
2.09825	µm^3	Surface	1	Class C	28
2.67959	µm^3	Surface	1	Class D	29
0.501731	µm^3	Surface	1	Class D	30
0.0183407	µm^3	Surface	1	Class D	31
0.923176	µm^3	Surface	1	Class D	32
0.99669	µm^3	Surface	1	Class D	33
2.65258	µm^3	Surface	1	Class D	34
1.67769	µm^3	Surface	1	Class C	37
1.57673	µm^3	Surface	1	Class D	38
0.571076	µm^3	Surface	1	Class D	39
0.32489	µm^3	Surface	1	Class C	40
3.99874	µm^3	Surface	1	Class D	41
3.27387	µm^3	Surface	1	Class D	42
0.0275685	µm^3	Surface	1	Class D	43
0.189049	µm^3	Surface	1	Class D	45
0.522176	µm^3	Surface	1	Class D	47
0.231662	µm^3	Surface	1	Class C	48
0.272467	µm^3	Surface	1	Class D	49
0.70955	µm^3	Surface	1	Class D	50
0.0982221	µm^3	Surface	1	Class D	51
2.53199	µm^3	Surface	1	Class D	53
0.0567073	µm^3	Surface	1	Class C	54
0.219797	µm^3	Surface	1	Class D	55
0.0154778	µm^3	Surface	1	Class D	58
0.515762	µm^3	Surface	1	Class D	59
2.39413	µm^3	Surface	1	Class C	60
6.60723	µm^3	Surface	1	Class D	61
2.68979	µm^3	Surface	1	Class D	63
1.36616	µm^3	Surface	1	Class C	64
0.225108	µm^3	Surface	1	Class D	65
0.31241	µm^3	Surface	1	Class D	66
0.480202	µm^3	Surface	1	Class D	67
1.40768	µm^3	Surface	1	Class D	68
7.57086	µm^3	Surface	1	Class C	69
0.684608	µm^3	Surface	1	Class D	70
0.596703	µm^3	Surface	1	Class D	71
0.0635814	µm^3	Surface	1	Class C	72
1.15519	µm^3	Surface	1	Class D	73
1.43133	µm^3	Surface	1	Class D	74
0.746298	µm^3	Surface	1	Class C	75
0.624626	µm^3	Surface	1	Class C	77
0.422771	µm^3	Surface	1	Class D	78
1.36958	µm^3	Surface	1	Class C	79
0.846251	µm^3	Surface	1	Class C	80
0.477536	µm^3	Surface	1	Class D	81
1.93249	µm^3	Surface	1	Class D	82
0.882166	µm^3	Surface	1	Class D	83
0.842287	µm^3	Surface	1	Class D	84
0.511163	µm^3	Surface	1	Class C	85
1.82475	µm^3	Surface	1	Class D	86
1.18477	µm^3	Surface	1	Class D	87
2.50179	µm^3	Surface	1	Class C	88
0.179512	µm^3	Surface	1	Class D	89
2.62639	µm^3	Surface	1	Class D	91
0.238584	µm^3	Surface	1	Class D	92
0.101014	µm^3	Surface	1	Class C	95
0.0409015	µm^3	Surface	1	Class C	96
0.485287	µm^3	Surface	1	Class D	97
1.7968	µm^3	Surface	1	Class C	98
0.64276	µm^3	Surface	1	Class D	100
0.0519875	µm^3	Surface	1	Class C	101
0.325201	µm^3	Surface	1	Class D	102
0.150646	µm^3	Surface	1	Class C	103
0.924372	µm^3	Surface	1	Class C	104
0.0347615	µm^3	Surface	1	Class B	106
3.494	µm^3	Surface	1	Class D	108
0.521173	µm^3	Surface	1	Class D	109
0.0502479	µm^3	Surface	1	Class C	110
0.429965	µm^3	Surface	1	Class C	111
0.488176	µm^3	Surface	1	Class C	112
9.06608	µm^3	Surface	1	Class C	113
0.534552	µm^3	Surface	1	Class C	114
0.656478	µm^3	Surface	1	Class C	115
0.0559742	µm^3	Surface	1	Class C	116
4.0579	µm^3	Surface	1	Class C	117
0.678788	µm^3	Surface	1	Class C	118
0.156371	µm^3	Surface	1	Class C	119
4.49502	µm^3	Surface	1	Class C	120
4.86505	µm^3	Surface	1	Class B	121
0.97032	µm^3	Surface	1	Class C	122
4.66092	µm^3	Surface	1	Class C	123
0.0610137	µm^3	Surface	1	Class B	124
15.445	µm^3	Surface	1	Class C	126
0.0484144	µm^3	Surface	1	Class C	128
6.40423	µm^3	Surface	1	Class C	129
4.23189	µm^3	Surface	1	Class C	130
1.00024	µm^3	Surface	1	Class C	131
0.805064	µm^3	Surface	1	Class C	132
0.886562	µm^3	Surface	1	Class C	133
7.01559	µm^3	Surface	1	Class C	134
0.616463	µm^3	Surface	1	Class B	135
1.88264	µm^3	Surface	1	Class B	136
0.0340758	µm^3	Surface	1	Class C	137
1.22322	µm^3	Surface	1	Class B	140
0.556962	µm^3	Surface	1	Class C	141
15.3488	µm^3	Surface	1	Class C	145
0.51251	µm^3	Surface	1	Class C	146
0.0380152	µm^3	Surface	1	Class C	147
14.5655	µm^3	Surface	1	Class C	148
1.34202	µm^3	Surface	1	Class C	149
0.637815	µm^3	Surface	1	Class C	150
0.0665154	µm^3	Surface	1	Class C	151
1.58051	µm^3	Surface	1	Class C	152
0.203707	µm^3	Surface	1	Class C	153
0.574847	µm^3	Surface	1	Class C	154
0.0930868	µm^3	Surface	1	Class B	155
1.16786	µm^3	Surface	1	Class C	156
0.0409019	µm^3	Surface	1	Class C	157
0.170118	µm^3	Surface	1	Class C	159
1.08278	µm^3	Surface	1	Class B	160
6.75276	µm^3	Surface	1	Class B	161
4.50718	µm^3	Surface	1	Class B	164
10.3297	µm^3	Surface	1	Class C	165
0.237947	µm^3	Surface	1	Class B	166
0.167232	µm^3	Surface	1	Class C	167
0.864599	µm^3	Surface	1	Class C	168
0.4997	µm^3	Surface	1	Class B	169
2.58477	µm^3	Surface	1	Class C	170
8.70087	µm^3	Surface	1	Class C	171
0.453201	µm^3	Surface	1	Class C	172
0.0225998	µm^3	Surface	1	Class B	173
0.0816351	µm^3	Surface	1	Class C	174
0.307418	µm^3	Surface	1	Class B	175
14.5313	µm^3	Surface	1	Class C	176
0.347251	µm^3	Surface	1	Class B	177
2.43326	µm^3	Surface	1	Class C	178
0.128237	µm^3	Surface	1	Class C	179
2.62544	µm^3	Surface	1	Class B	180
1.57648	µm^3	Surface	1	Class C	181
22.0093	µm^3	Surface	1	Class B	182
2.24206	µm^3	Surface	1	Class B	183
7.36269	µm^3	Surface	1	Class B	184
0.303064	µm^3	Surface	1	Class C	185
2.44277	µm^3	Surface	1	Class B	186
2.36829	µm^3	Surface	1	Class B	187
3.09424	µm^3	Surface	1	Class C	188
1.21056	µm^3	Surface	1	Class C	189
1.18332	µm^3	Surface	1	Class B	190
0.0793873	µm^3	Surface	1	Class B	191
0.847006	µm^3	Surface	1	Class B	192
3.72857	µm^3	Surface	1	Class B	193
0.0937739	µm^3	Surface	1	Class A	194
1.35188	µm^3	Surface	1	Class B	195
2.12264	µm^3	Surface	1	Class B	196
8.07006	µm^3	Surface	1	Class B	197
0.674082	µm^3	Surface	1	Class B	200
1.16632	µm^3	Surface	1	Class B	206
0.0819785	µm^3	Surface	1	Class A	208
0.0226234	µm^3	Surface	1	Class A	209
0.0350768	µm^3	Surface	1	Class A	210
2.05169	µm^3	Surface	1	Class B	212
1.88921	µm^3	Surface	1	Class B	213
2.91238	µm^3	Surface	1	Class B	214
5.1248	µm^3	Surface	1	Class B	215
2.64721	µm^3	Surface	1	Class B	216
0.166036	µm^3	Surface	1	Class A	217
1.93424	µm^3	Surface	1	Class A	218
0.244582	µm^3	Surface	1	Class A	220
0.319842	µm^3	Surface	1	Class A	221
0.181394	µm^3	Surface	1	Class A	222
3.87606	µm^3	Surface	1	Class B	223
0.289955	µm^3	Surface	1	Class A	224
2.86786	µm^3	Surface	1	Class B	225
0.393714	µm^3	Surface	1	Class A	226
2.97078	µm^3	Surface	1	Class A	227
0.113246	µm^3	Surface	1	Class A	228
0.128828	µm^3	Surface	1	Class A	229
0.18932	µm^3	Surface	1	Class A	230
0.300202	µm^3	Surface	1	Class A	231
3.9338	µm^3	Surface	1	Class A	232
0.107202	µm^3	Surface	1	Class A	233
3.29526	µm^3	Surface	1	Class A	234
116.004	µm^3	Surface	1	Class A	236
0.256887	µm^3	Surface	1	Class A	237
0.108254	µm^3	Surface	1	Class A	239
50.5436	µm^3	Surface	1	Class A	264
49.09	µm^3	Surface	1	Class A	265
4.08738	µm^3	Surface	1	Class C	267
4.86225	µm^3	Surface	1	Class C	268
0.328825	µm^3	Surface	1	Class C	269
0.345064	µm^3	Surface	1	Class C	270
1.45321	µm^3	Surface	1	Class C	271
1.38994	µm^3	Surface	1	Class C	272
11.8309	µm^3	Surface	1	Class C	273
3.36436	µm^3	Surface	1	Class C	275
2.19695	µm^3	Surface	1	Class C	276
2.73895	µm^3	Surface	1	Class C	277
2.75586	µm^3	Surface	1	Class D	278
2.10932	µm^3	Surface	1	Class D	279
5.72592	µm^3	Surface	1	Class D	280
1.6595	µm^3	Surface	1	Class D	281
0.93283	µm^3	Surface	1	Class D	283
4.31111	µm^3	Surface	1	Class D	285
4.14551	µm^3	Surface	1	Class D	286
18.0176	µm^3	Surface	1	Class D	287
0.497305	µm^3	Surface	1	Class D	288
0.459708	µm^3	Surface	1	Class D	289
0.233274	µm^3	Surface	1	Class D	290
1.7328	µm^3	Surface	1	Class B	291
7.43813	µm^3	Surface	1	Class B	292
6.51821	µm^3	Surface	1	Class C	293
1.26905	µm^3	Surface	1	Class C	294
