# Supplementary material for: Programmable artificial RNA condensates in mammalian cells
Source: Nat Nanotechnol. 2026 Apr 29;21(6):821–30. doi: 10.1038/s41565-026-02164-7 (PMC13293865; doi:10.1038/s41565-026-02164-7)
Supplement: Supplementary file 6 — Condensate volume and number quantification, as well as Pearson coefficients, shown in Fig. 4. [file 41565_2026_2164_MOESM6_ESM.zip › Source Data Fig. 4/Condensate volume and number (Figure 4)/Condensate volume/15nt 3B Pepper/outside/20240712_HBC620Nuc_15ntBPP_20-50_Sample3_1_1_outside.xls]

## Sheet: Detailed
Detailed
Volume	Unit	Category	Time	Set 1	ID
0.0216785	µm^3	Surface	1	Class A	0
0.879891	µm^3	Surface	1	Class A	1
2.38145	µm^3	Surface	1	Class A	2
1.5379	µm^3	Surface	1	Class A	3
0.295847	µm^3	Surface	1	Class A	4
0.641428	µm^3	Surface	1	Class A	5
2.00909	µm^3	Surface	1	Class A	6
1.02069	µm^3	Surface	1	Class A	7
0.58787	µm^3	Surface	1	Class A	9
1.12091	µm^3	Surface	1	Class A	10
1.02718	µm^3	Surface	1	Class A	11
0.363434	µm^3	Surface	1	Class A	12
0.625488	µm^3	Surface	1	Class A	13
0.122419	µm^3	Surface	1	Class A	15
0.362158	µm^3	Surface	1	Class A	16
4.68	µm^3	Surface	1	Class A	17
2.01992	µm^3	Surface	1	Class A	19
7.86549	µm^3	Surface	1	Class A	20
0.296485	µm^3	Surface	1	Class A	21
0.266518	µm^3	Surface	1	Class A	22
0.369172	µm^3	Surface	1	Class A	23
29.2711	µm^3	Surface	1	Class A	24
2.46497	µm^3	Surface	1	Class A	25
0.710928	µm^3	Surface	1	Class A	26
0.166414	µm^3	Surface	1	Class A	28
5.54268	µm^3	Surface	1	Class A	29
0.827607	µm^3	Surface	1	Class A	30
1.0903	µm^3	Surface	1	Class A	31
0.501154	µm^3	Surface	1	Class A	32
1.3498	µm^3	Surface	1	Class A	33
0.410615	µm^3	Surface	1	Class A	34
0.40169	µm^3	Surface	1	Class A	35
0.859489	µm^3	Surface	1	Class A	36
0.601896	µm^3	Surface	1	Class A	37
3.63625	µm^3	Surface	1	Class A	38
1.56149	µm^3	Surface	1	Class A	39
0.63824	µm^3	Surface	1	Class A	41
0.807204	µm^3	Surface	1	Class A	43
2.7589	µm^3	Surface	1	Class A	44
0.749182	µm^3	Surface	1	Class A	45
4.21009	µm^3	Surface	1	Class A	46
0.0561092	µm^3	Surface	1	Class A	47
1.1029	µm^3	Surface	1	Class A	48
3.64517	µm^3	Surface	1	Class A	49
1.10114	µm^3	Surface	1	Class A	50
0.902207	µm^3	Surface	1	Class A	51
0.318164	µm^3	Surface	1	Class A	52
2.83414	µm^3	Surface	1	Class A	53
1.59656	µm^3	Surface	1	Class A	54
0.731968	µm^3	Surface	1	Class A	55
1.89177	µm^3	Surface	1	Class A	56
1.75086	µm^3	Surface	1	Class A	57
3.63625	µm^3	Surface	1	Class A	59
0.193831	µm^3	Surface	1	Class A	60
0.820594	µm^3	Surface	1	Class A	61
1.93066	µm^3	Surface	1	Class A	62
0.109668	µm^3	Surface	1	Class A	63
0.294572	µm^3	Surface	1	Class A	64
3.65474	µm^3	Surface	1	Class A	66
2.95465	µm^3	Surface	1	Class A	67
14.8873	µm^3	Surface	1	Class A	68
0.338772	µm^3	Surface	1	Class A	71
9.52481	µm^3	Surface	1	Class A	72
2.18377	µm^3	Surface	1	Class A	75
0.44472	µm^3	Surface	1	Class A	76
3.70318	µm^3	Surface	1	Class A	78
3.99216	µm^3	Surface	1	Class A	79
2.99777	µm^3	Surface	1	Class A	80
1.08808	µm^3	Surface	1	Class A	81
4.688	µm^3	Surface	1	Class A	82
5.52971	µm^3	Surface	1	Class A	83
