# Supplementary material for: Programmable artificial RNA condensates in mammalian cells
Source: Nat Nanotechnol. 2026 Apr 29;21(6):821–30. doi: 10.1038/s41565-026-02164-7 (PMC13293865; doi:10.1038/s41565-026-02164-7)
Supplement: Supplementary file 6 — Condensate volume and number quantification, as well as Pearson coefficients, shown in Fig. 4. [file 41565_2026_2164_MOESM6_ESM.zip › Source Data Fig. 4/Condensate volume and number (Figure 4)/Condensate volume/15nt 3B Pepper/outside/20240516_15ntBPP_10uMHBC620_20-20_Sample2_4_3_outside.xls]

## Sheet: Detailed
Detailed
Volume	Unit	Category	Time	Set 1	ID
0.196381	µm^3	Surface	1	Class A	1
0.143461	µm^3	Surface	1	Class A	2
0.574478	µm^3	Surface	1	Class A	3
0.0216785	µm^3	Surface	1	Class A	5
0.190005	µm^3	Surface	1	Class B	7
0.056109	µm^3	Surface	1	Class B	8
0.0599345	µm^3	Surface	1	Class B	9
0.125608	µm^3	Surface	1	Class B	10
0.0216785	µm^3	Surface	1	Class B	11
0.913683	µm^3	Surface	1	Class B	16
5.94373	µm^3	Surface	1	Class A	17
0.0446321	µm^3	Surface	1	Class B	19
0.0178528	µm^3	Surface	1	Class A	20
0.0714115	µm^3	Surface	1	Class B	22
0.392763	µm^3	Surface	1	Class A	25
0.0446321	µm^3	Surface	1	Class B	26
0.0331554	µm^3	Surface	1	Class A	28
0.90412	µm^3	Surface	1	Class B	30
0.109667	µm^3	Surface	1	Class A	31
0.628038	µm^3	Surface	1	Class B	32
0.151749	µm^3	Surface	1	Class B	33
0.289472	µm^3	Surface	1	Class B	34
0.179166	µm^3	Surface	1	Class B	35
1.38296	µm^3	Surface	1	Class B	36
0.49733	µm^3	Surface	1	Class B	37
1.43377	µm^3	Surface	1	Class A	38
0.544513	µm^3	Surface	1	Class A	39
0.752372	µm^3	Surface	1	Class A	40
1.50857	µm^3	Surface	1	Class B	42
0.208496	µm^3	Surface	1	Class A	43
0.14346	µm^3	Surface	1	Class A	46
0.519009	µm^3	Surface	1	Class B	47
0.0446321	µm^3	Surface	1	Class B	48
0.147286	µm^3	Surface	1	Class B	49
0.0554713	µm^3	Surface	1	Class B	50
0.315613	µm^3	Surface	1	Class B	51
0.290109	µm^3	Surface	1	Class B	53
0.413166	µm^3	Surface	1	Class B	54
0.350044	µm^3	Surface	1	Class B	57
0.751098	µm^3	Surface	1	Class B	58
0.0599346	µm^3	Surface	1	Class B	59
0.0331553	µm^3	Surface	1	Class B	60
0.101379	µm^3	Surface	1	Class B	62
0.826969	µm^3	Surface	1	Class A	63
0.0701363	µm^3	Surface	1	Class B	64
0.0905396	µm^3	Surface	1	Class B	65
0.0331555	µm^3	Surface	1	Class B	66
0.687335	µm^3	Surface	1	Class B	68
0.201482	µm^3	Surface	1	Class B	69
1.53981	µm^3	Surface	1	Class B	70
0.277357	µm^3	Surface	1	Class B	71
0.886269	µm^3	Surface	1	Class B	72
0.221886	µm^3	Surface	1	Class B	74
0.152387	µm^3	Surface	1	Class B	75
0.14091	µm^3	Surface	1	Class B	78
0.137722	µm^3	Surface	1	Class B	79
0.807205	µm^3	Surface	1	Class B	80
0.272894	µm^3	Surface	1	Class B	81
0.302861	µm^3	Surface	1	Class B	82
0.641428	µm^3	Surface	1	Class B	83
2.75381	µm^3	Surface	1	Class A	84
0.0822509	µm^3	Surface	1	Class A	85
0.274169	µm^3	Surface	1	Class B	87
0.0331554	µm^3	Surface	1	Class B	88
0.327728	µm^3	Surface	1	Class B	89
0.105205	µm^3	Surface	1	Class B	90
0.309875	µm^3	Surface	1	Class B	91
10.6779	µm^3	Surface	1	Class B	92
1.45756	µm^3	Surface	1	Class B	93
0.562365	µm^3	Surface	1	Class B	95
0.262632	µm^3	Surface	1	Class B	96
1.17514	µm^3	Surface	1	Class B	98
0.728162	µm^3	Surface	1	Class B	99
0.303979	µm^3	Surface	1	Class B	100
0.586434	µm^3	Surface	1	Class B	101
0.185036	µm^3	Surface	1	Class B	103
83.5174	µm^3	Surface	1	Class A	108
160.739	µm^3	Surface	1	Class A	109
0.0264036	µm^3	Surface	1	Class A	115
0.0731742	µm^3	Surface	1	Class A	116
31.5601	µm^3	Surface	1	Class A	118
0.473347	µm^3	Surface	1	Class A	121
2.16708	µm^3	Surface	1	Class A	122
1.29256	µm^3	Surface	1	Class B	123
0.52565	µm^3	Surface	1	Class B	124
11.5847	µm^3	Surface	1	Class B	125
1.28551	µm^3	Surface	1	Class B	126
0.0318957	µm^3	Surface	1	Class B	129
3.68236	µm^3	Surface	1	Class B	130
12.3127	µm^3	Surface	1	Class B	131
4.42943	µm^3	Surface	1	Class B	132
3.75821	µm^3	Surface	1	Class B	136
0.646282	µm^3	Surface	1	Class B	137
25.4599	µm^3	Surface	1	Class B	138
1.64107	µm^3	Surface	1	Class B	139
