# Supplementary material for: Programmable artificial RNA condensates in mammalian cells
Source: Nat Nanotechnol. 2026 Apr 29;21(6):821–30. doi: 10.1038/s41565-026-02164-7 (PMC13293865; doi:10.1038/s41565-026-02164-7)
Supplement: Supplementary file 6 — Condensate volume and number quantification, as well as Pearson coefficients, shown in Fig. 4. [file 41565_2026_2164_MOESM6_ESM.zip › Source Data Fig. 4/Condensate volume and number (Figure 4)/Condensate volume/20nt 3B Pepper/inside/20241017_ABPP_NucHBC620_20-50_Sample2_3_3_inside.xls]

## Sheet: Detailed
Detailed
Volume	Unit	Category	Time	Set 1	ID
8.70244	µm^3	Surface	1	Class A	0
3.09599	µm^3	Surface	1	Class A	1
2.28798	µm^3	Surface	1	Class A	2
6.20106	µm^3	Surface	1	Class A	4
4.53327	µm^3	Surface	1	Class A	6
3.82964	µm^3	Surface	1	Class A	8
13.5461	µm^3	Surface	1	Class A	9
3.91947	µm^3	Surface	1	Class A	10
2.65675	µm^3	Surface	1	Class A	11
3.77538	µm^3	Surface	1	Class A	13
7.07773	µm^3	Surface	1	Class A	14
2.52105	µm^3	Surface	1	Class A	18
3.44263	µm^3	Surface	1	Class A	19
3.29826	µm^3	Surface	1	Class A	20
3.14939	µm^3	Surface	1	Class A	21
9.90824	µm^3	Surface	1	Class A	22
6.82947	µm^3	Surface	1	Class A	23
6.90564	µm^3	Surface	1	Class A	24
