# Supplementary material for: Programmable artificial RNA condensates in mammalian cells
Source: Nat Nanotechnol. 2026 Apr 29;21(6):821–30. doi: 10.1038/s41565-026-02164-7 (PMC13293865; doi:10.1038/s41565-026-02164-7)
Supplement: Supplementary file 6 — Condensate volume and number quantification, as well as Pearson coefficients, shown in Fig. 4. [file 41565_2026_2164_MOESM6_ESM.zip › Source Data Fig. 4/Condensate volume and number (Figure 4)/Condensate volume/15nt 3B Pepper/outside/20240712_HBC620Nuc_15ntBPP_20-50_Sample3_1_2_outside.xls]

## Sheet: Detailed
Detailed
Volume	Unit	Category	Time	Set 1	ID
1.97593	µm^3	Surface	1	Class B	0
0.320715	µm^3	Surface	1	Class B	1
0.624851	µm^3	Surface	1	Class B	2
0.357695	µm^3	Surface	1	Class B	4
0.416353	µm^3	Surface	1	Class B	6
0.0446319	µm^3	Surface	1	Class B	7
0.43612	µm^3	Surface	1	Class B	8
0.677772	µm^3	Surface	1	Class B	9
0.707099	µm^3	Surface	1	Class B	11
1.48944	µm^3	Surface	1	Class B	13
0.504982	µm^3	Surface	1	Class B	18
0.121145	µm^3	Surface	1	Class B	19
3.90341	µm^3	Surface	1	Class B	20
1.11899	µm^3	Surface	1	Class B	21
0.666296	µm^3	Surface	1	Class B	22
0.280544	µm^3	Surface	1	Class B	23
0.104567	µm^3	Surface	1	Class B	24
0.131984	µm^3	Surface	1	Class B	25
0.894553	µm^3	Surface	1	Class B	26
1.35618	µm^3	Surface	1	Class B	27
0.207221	µm^3	Surface	1	Class B	29
1.49582	µm^3	Surface	1	Class B	30
0.732604	µm^3	Surface	1	Class B	32
1.48498	µm^3	Surface	1	Class B	33
0.450785	µm^3	Surface	1	Class B	34
0.429106	µm^3	Surface	1	Class B	36
0.336015	µm^3	Surface	1	Class B	37
1.06479	µm^3	Surface	1	Class B	38
0.158125	µm^3	Surface	1	Class B	40
1.52514	µm^3	Surface	1	Class B	41
0.0216784	µm^3	Surface	1	Class B	42
1.07053	µm^3	Surface	1	Class B	43
0.0561088	µm^3	Surface	1	Class B	45
2.7487	µm^3	Surface	1	Class B	46
0.951941	µm^3	Surface	1	Class B	47
0.513907	µm^3	Surface	1	Class B	49
0.714751	µm^3	Surface	1	Class B	51
1.33323	µm^3	Surface	1	Class B	52
0.391487	µm^3	Surface	1	Class B	53
0.314975	µm^3	Surface	1	Class B	54
1.16044	µm^3	Surface	1	Class B	56
0.0446321	µm^3	Surface	1	Class B	57
0.534311	µm^3	Surface	1	Class B	60
0.338566	µm^3	Surface	1	Class B	61
0.814219	µm^3	Surface	1	Class B	62
0.146648	µm^3	Surface	1	Class B	63
4.02136	µm^3	Surface	1	Class B	64
0.0331553	µm^3	Surface	1	Class B	65
0.81677	µm^3	Surface	1	Class B	67
0.953851	µm^3	Surface	1	Class B	68
1.20252	µm^3	Surface	1	Class B	69
0.654817	µm^3	Surface	1	Class A	70
0.744082	µm^3	Surface	1	Class B	71
0.182992	µm^3	Surface	1	Class A	72
0.594884	µm^3	Surface	1	Class B	73
0.300948	µm^3	Surface	1	Class B	74
1.69921	µm^3	Surface	1	Class A	75
0.499882	µm^3	Surface	1	Class B	76
5.18626	µm^3	Surface	1	Class B	77
0.223161	µm^3	Surface	1	Class B	79
1.90324	µm^3	Surface	1	Class A	82
0.437395	µm^3	Surface	1	Class A	84
2.10345	µm^3	Surface	1	Class B	85
0.0452698	µm^3	Surface	1	Class A	87
0.0828882	µm^3	Surface	1	Class A	88
1.52387	µm^3	Surface	1	Class A	91
0.628676	µm^3	Surface	1	Class A	92
0.48139	µm^3	Surface	1	Class B	93
0.290746	µm^3	Surface	1	Class B	94
1.19359	µm^3	Surface	1	Class B	97
1.29369	µm^3	Surface	1	Class B	99
0.0331553	µm^3	Surface	1	Class A	100
0.336654	µm^3	Surface	1	Class A	101
0.904757	µm^3	Surface	1	Class A	102
0.0216783	µm^3	Surface	1	Class A	103
0.52666	µm^3	Surface	1	Class B	104
0.151749	µm^3	Surface	1	Class A	105
0.173428	µm^3	Surface	1	Class A	106
0.104567	µm^3	Surface	1	Class B	107
0.616562	µm^3	Surface	1	Class A	108
0.147924	µm^3	Surface	1	Class A	110
2.37698	µm^3	Surface	1	Class B	111
0.110943	µm^3	Surface	1	Class A	112
0.0624853	µm^3	Surface	1	Class B	113
0.88308	µm^3	Surface	1	Class B	114
5.92905	µm^3	Surface	1	Class B	117
0.364709	µm^3	Surface	1	Class A	119
0.414442	µm^3	Surface	1	Class A	120
0.46545	µm^3	Surface	1	Class A	121
0.956405	µm^3	Surface	1	Class A	122
0.336655	µm^3	Surface	1	Class B	123
13.2933	µm^3	Surface	1	Class A	124
0.0714114	µm^3	Surface	1	Class B	125
0.0216786	µm^3	Surface	1	Class A	126
0.589782	µm^3	Surface	1	Class A	127
0.0216785	µm^3	Surface	1	Class A	130
2.17613	µm^3	Surface	1	Class A	131
0.877341	µm^3	Surface	1	Class B	132
2.60397	µm^3	Surface	1	Class A	133
2.31003	µm^3	Surface	1	Class A	136
0.441221	µm^3	Surface	1	Class A	138
0.889454	µm^3	Surface	1	Class B	139
1.40272	µm^3	Surface	1	Class A	140
0.837172	µm^3	Surface	1	Class A	141
0.478202	µm^3	Surface	1	Class A	142
0.400413	µm^3	Surface	1	Class B	143
1.24141	µm^3	Surface	1	Class A	144
0.0331555	µm^3	Surface	1		145
2.25457	µm^3	Surface	1	Class A	146
2.21822	µm^3	Surface	1	Class A	147
3.3302	µm^3	Surface	1	Class A	148
0.187455	µm^3	Surface	1	Class A	149
0.0828882	µm^3	Surface	1	Class B	150
0.385112	µm^3	Surface	1	Class A	152
0.381287	µm^3	Surface	1	Class A	153
5.19327	µm^3	Surface	1	Class A	154
2.20674	µm^3	Surface	1	Class B	155
15.1061	µm^3	Surface	1	Class A	157
3.41554	µm^3	Surface	1	Class B	158
0.0446323	µm^3	Surface	1	Class A	160
1.3938	µm^3	Surface	1	Class B	161
0.0828882	µm^3	Surface	1	Class A	162
4.92995	µm^3	Surface	1	Class A	163
5.5618	µm^3	Surface	1	Class A	164
0.302861	µm^3	Surface	1	Class A	166
0.29521	µm^3	Surface	1	Class A	168
0.616563	µm^3	Surface	1	Class A	169
3.57504	µm^3	Surface	1	Class B	170
0.805293	µm^3	Surface	1	Class A	171
2.01164	µm^3	Surface	1	Class A	172
10.0869	µm^3	Surface	1	Class A	173
4.19542	µm^3	Surface	1	Class A	174
3.54762	µm^3	Surface	1	Class A	175
3.0267	µm^3	Surface	1	Class A	176
1.92492	µm^3	Surface	1	Class A	177
0.206583	µm^3	Surface	1	Class A	178
0.303498	µm^3	Surface	1	Class A	179
0.909221	µm^3	Surface	1	Class A	180
0.179166	µm^3	Surface	1	Class A	181
1.73874	µm^3	Surface	1	Class A	182
2.95273	µm^3	Surface	1	Class A	183
3.75803	µm^3	Surface	1	Class A	185
0.842272	µm^3	Surface	1	Class A	186
0.552164	µm^3	Surface	1	Class A	187
0.226986	µm^3	Surface	1	Class A	188
4.16099	µm^3	Surface	1	Class A	189
3.12616	µm^3	Surface	1	Class A	190
0.327728	µm^3	Surface	1	Class A	191
3.39268	µm^3	Surface	1	Class A	192
2.25775	µm^3	Surface	1	Class A	193
1.73619	µm^3	Surface	1	Class A	194
0.643979	µm^3	Surface	1	Class A	195
6.50992	µm^3	Surface	1	Class A	196
2.245	µm^3	Surface	1	Class A	197
0.380011	µm^3	Surface	1	Class A	198
0.565553	µm^3	Surface	1	Class A	199
1.11262	µm^3	Surface	1	Class A	200
1.43333	µm^3	Surface	1	Class A	201
0.894556	µm^3	Surface	1	Class A	202
0.321352	µm^3	Surface	1	Class A	203
1.448	µm^3	Surface	1	Class A	204
0.0554713	µm^3	Surface	1	Class A	205
0.571929	µm^3	Surface	1	Class A	206
0.617198	µm^3	Surface	1	Class A	207
0.0561091	µm^3	Surface	1	Class A	208
0.149836	µm^3	Surface	1	Class A	210
0.181079	µm^3	Surface	1	Class A	211
1.84523	µm^3	Surface	1	Class A	212
0.593608	µm^3	Surface	1	Class A	213
0.179166	µm^3	Surface	1	Class A	214
1.77572	µm^3	Surface	1	Class A	215
0.434845	µm^3	Surface	1	Class A	216
1.96764	µm^3	Surface	1	Class A	217
1.98741	µm^3	Surface	1	Class A	218
1.75723	µm^3	Surface	1	Class A	219
0.288196	µm^3	Surface	1	Class A	220
5.18881	µm^3	Surface	1	Class A	221
0.487766	µm^3	Surface	1	Class A	222
0.380649	µm^3	Surface	1	Class A	223
0.105842	µm^3	Surface	1	Class A	224
0.255041	µm^3	Surface	1	Class A	225
0.309237	µm^3	Surface	1	Class A	226
0.819957	µm^3	Surface	1	Class A	227
1.47031	µm^3	Surface	1	Class A	228
0.206583	µm^3	Surface	1	Class A	229
0.319439	µm^3	Surface	1	Class A	231
0.182992	µm^3	Surface	1	Class A	232
2.00207	µm^3	Surface	1	Class A	233
0.928348	µm^3	Surface	1	Class A	234
0.378735	µm^3	Surface	1	Class A	235
0.206583	µm^3	Surface	1	Class A	236
0.133897	µm^3	Surface	1	Class A	237
3.03371	µm^3	Surface	1	Class A	240
0.651629	µm^3	Surface	1	Class A	242
0.97043	µm^3	Surface	1	Class A	243
0.162589	µm^3	Surface	1	Class A	244
0.321989	µm^3	Surface	1	Class A	245
0.400414	µm^3	Surface	1	Class A	246
0.40679	µm^3	Surface	1	Class A	247
3.8237	µm^3	Surface	1	Class A	248
1.3785	µm^3	Surface	1	Class A	249
0.346855	µm^3	Surface	1	Class A	251
0.318164	µm^3	Surface	1	Class A	252
0.207221	µm^3	Surface	1	Class A	253
0.422466	µm^3	Surface	1	Class A	254
0.0725518	µm^3	Surface	1	Class A	255
5.10459	µm^3	Surface	1	Class A	256
4.87034	µm^3	Surface	1	Class A	257
1.04574	µm^3	Surface	1	Class A	260
2.45515	µm^3	Surface	1	Class A	262
1.37492	µm^3	Surface	1	Class A	263
2.15678	µm^3	Surface	1	Class A	264
0.879949	µm^3	Surface	1	Class A	265
0.0150783	µm^3	Surface	1	Class A	267
6.17284	µm^3	Surface	1	Class A	268
12.5847	µm^3	Surface	1	Class A	269
4.02181	µm^3	Surface	1	Class A	270
0.278332	µm^3	Surface	1	Class A	273
0.553595	µm^3	Surface	1	Class A	275
6.20525	µm^3	Surface	1	Class A	276
1.51519	µm^3	Surface	1	Class A	277
1.6034	µm^3	Surface	1	Class A	278
1.57722	µm^3	Surface	1	Class A	279
0.485179	µm^3	Surface	1	Class A	280
0.0153334	µm^3	Surface	1	Class A	281
0.794532	µm^3	Surface	1	Class B	283
1.81307	µm^3	Surface	1	Class B	284
0.0497784	µm^3	Surface	1	Class B	286
3.37159	µm^3	Surface	1	Class B	292
0.694776	µm^3	Surface	1	Class B	298
8.15838	µm^3	Surface	1	Class B	300
2.03316	µm^3	Surface	1	Class B	305
1.92551	µm^3	Surface	1	Class B	306
1.57523	µm^3	Surface	1	Class B	307
0.225938	µm^3	Surface	1	Class B	308
3.00331	µm^3	Surface	1	Class B	309
1.86745	µm^3	Surface	1	Class B	311
4.29467	µm^3	Surface	1	Class B	312
0.386821	µm^3	Surface	1	Class B	313
3.54505	µm^3	Surface	1	Class B	314
0.217065	µm^3	Surface	1	Class B	315
1.11016	µm^3	Surface	1	Class B	316
8.58134	µm^3	Surface	1	Class B	317
2.83156	µm^3	Surface	1	Class B	319
0.0215503	µm^3	Surface	1	Class B	323
0.0570175	µm^3	Surface	1	Class B	324
0.985269	µm^3	Surface	1	Class B	328
2.44747	µm^3	Surface	1	Class B	332
8.86883	µm^3	Surface	1	Class B	333
0.80589	µm^3	Surface	1	Class B	337
2.18242	µm^3	Surface	1	Class B	338
0.78748	µm^3	Surface	1	Class B	344
0.0154301	µm^3	Surface	1	Class B	349
2.74286	µm^3	Surface	1	Class B	350
0.199812	µm^3	Surface	1	Class B	354
1.72446	µm^3	Surface	1	Class B	355
7.58694	µm^3	Surface	1	Class B	356
6.60935	µm^3	Surface	1	Class B	361
0.21452	µm^3	Surface	1	Class B	362
7.20926	µm^3	Surface	1	Class B	366
15.9714	µm^3	Surface	1	Class B	367
7.09267	µm^3	Surface	1	Class B	369
4.58649	µm^3	Surface	1	Class B	372
1.56851	µm^3	Surface	1	Class B	375
2.02654	µm^3	Surface	1	Class B	376
4.94721	µm^3	Surface	1	Class B	377
1.63395	µm^3	Surface	1	Class B	378
2.69116	µm^3	Surface	1	Class B	379
