# Supplementary material for: Programmable artificial RNA condensates in mammalian cells
Source: Nat Nanotechnol. 2026 Apr 29;21(6):821–30. doi: 10.1038/s41565-026-02164-7 (PMC13293865; doi:10.1038/s41565-026-02164-7)
Supplement: Supplementary file 6 — Condensate volume and number quantification, as well as Pearson coefficients, shown in Fig. 4. [file 41565_2026_2164_MOESM6_ESM.zip › Source Data Fig. 4/Condensate volume and number (Figure 4)/Condensate volume/15nt 3B Pepper/outside/20240712_HBC620Nuc_15ntBPP_20-50_Sample3_1_3_outside.xls]

## Sheet: Detailed
Detailed
Volume	Unit	Category	Time	Set 1	ID
0.243564	µm^3	Surface	1	Class B	0
2.21694	µm^3	Surface	1	Class B	2
0.724953	µm^3	Surface	1	Class B	3
0.450148	µm^3	Surface	1	Class B	4
0.09564	µm^3	Surface	1	Class A	5
0.207858	µm^3	Surface	1	Class A	6
0.585319	µm^3	Surface	1	Class A	7
0.427193	µm^3	Surface	1	Class B	9
1.44545	µm^3	Surface	1	Class A	10
9.34597	µm^3	Surface	1	Class A	11
0.235913	µm^3	Surface	1	Class A	12
0.971707	µm^3	Surface	1	Class B	13
0.11413	µm^3	Surface	1	Class B	14
1.07372	µm^3	Surface	1	Class B	15
0.315613	µm^3	Surface	1	Class A	16
0.276082	µm^3	Surface	1	Class A	17
0.3137	µm^3	Surface	1	Class A	19
0.744083	µm^3	Surface	1	Class B	20
0.0446322	µm^3	Surface	1	Class A	21
1.07755	µm^3	Surface	1	Class A	22
0.592971	µm^3	Surface	1	Class A	23
0.383836	µm^3	Surface	1	Class B	24
0.121145	µm^3	Surface	1	Class B	25
0.255041	µm^3	Surface	1	Class A	27
0.930263	µm^3	Surface	1	Class A	28
0.325177	µm^3	Surface	1	Class A	30
1.57297	µm^3	Surface	1	Class A	31
0.478202	µm^3	Surface	1	Class A	32
0.645891	µm^3	Surface	1	Class B	33
0.0446322	µm^3	Surface	1	Class B	34
0.105204	µm^3	Surface	1	Class B	35
0.0930901	µm^3	Surface	1	Class B	36
0.3137	µm^3	Surface	1	Class A	37
0.325815	µm^3	Surface	1	Class B	38
0.294573	µm^3	Surface	1	Class B	40
0.173428	µm^3	Surface	1	Class A	41
0.0331552	µm^3	Surface	1	Class A	42
0.149836	µm^3	Surface	1	Class B	43
1.83757	µm^3	Surface	1	Class B	44
0.61401	µm^3	Surface	1	Class A	45
0.0331553	µm^3	Surface	1	Class B	46
1.31282	µm^3	Surface	1	Class A	47
2.14553	µm^3	Surface	1	Class A	48
0.400413	µm^3	Surface	1	Class A	49
0.185542	µm^3	Surface	1	Class B	50
0.920698	µm^3	Surface	1	Class B	51
0.13581	µm^3	Surface	1	Class B	52
0.659281	µm^3	Surface	1	Class A	53
1.68072	µm^3	Surface	1	Class B	54
0.55089	µm^3	Surface	1	Class A	55
0.228899	µm^3	Surface	1	Class B	56
0.279907	µm^3	Surface	1	Class B	57
0.609548	µm^3	Surface	1	Class B	58
0.440485	µm^3	Surface	1	Class B	60
0.711564	µm^3	Surface	1	Class A	61
0.91496	µm^3	Surface	1	Class B	62
0.912409	µm^3	Surface	1	Class B	63
0.182354	µm^3	Surface	1	Class B	64
0.622937	µm^3	Surface	1	Class A	65
0.428469	µm^3	Surface	1	Class B	66
0.209771	µm^3	Surface	1	Class B	68
0.0331552	µm^3	Surface	1	Class B	69
0.750458	µm^3	Surface	1	Class B	71
0.337929	µm^3	Surface	1	Class B	72
1.19423	µm^3	Surface	1	Class B	74
0.137085	µm^3	Surface	1	Class B	75
0.578941	µm^3	Surface	1	Class B	76
0.0714115	µm^3	Surface	1	Class B	77
0.0867137	µm^3	Surface	1	Class B	78
0.655455	µm^3	Surface	1	Class B	79
0.615925	µm^3	Surface	1	Class B	81
0.0216784	µm^3	Surface	1	Class B	82
1.2548	µm^3	Surface	1	Class B	83
0.508805	µm^3	Surface	1	Class B	84
0.297123	µm^3	Surface	1	Class B	85
0.365985	µm^3	Surface	1	Class B	86
0.191918	µm^3	Surface	1	Class B	87
2.80992	µm^3	Surface	1	Class B	88
0.414442	µm^3	Surface	1	Class B	89
0.51072	µm^3	Surface	1	Class B	93
0.827608	µm^3	Surface	1	Class B	94
1.80441	µm^3	Surface	1	Class B	95
1.14577	µm^3	Surface	1	Class B	96
0.690521	µm^3	Surface	1	Class B	97
0.152388	µm^3	Surface	1	Class B	98
0.972982	µm^3	Surface	1	Class B	100
0.218698	µm^3	Surface	1	Class B	101
1.52004	µm^3	Surface	1	Class B	102
0.684786	µm^3	Surface	1	Class B	103
4.01179	µm^3	Surface	1	Class B	104
0.809756	µm^3	Surface	1	Class B	105
2.26795	µm^3	Surface	1	Class B	106
1.3683	µm^3	Surface	1	Class B	107
0.593608	µm^3	Surface	1	Class B	108
0.098191	µm^3	Surface	1	Class B	110
0.0714117	µm^3	Surface	1	Class B	111
1.50793	µm^3	Surface	1	Class B	112
0.878616	µm^3	Surface	1	Class B	113
0.0446321	µm^3	Surface	1	Class B	114
0.503704	µm^3	Surface	1	Class B	115
0.32454	µm^3	Surface	1	Class B	116
0.0720489	µm^3	Surface	1	Class B	117
0.0714116	µm^3	Surface	1	Class A	118
1.24906	µm^3	Surface	1	Class B	119
0.661193	µm^3	Surface	1	Class B	120
0.291384	µm^3	Surface	1	Class A	122
0.364072	µm^3	Surface	1	Class A	123
0.884992	µm^3	Surface	1	Class A	124
4.25153	µm^3	Surface	1	Class B	125
1.01825	µm^3	Surface	1	Class B	126
1.18721	µm^3	Surface	1	Class B	127
1.56532	µm^3	Surface	1	Class B	129
0.610185	µm^3	Surface	1	Class A	130
0.270343	µm^3	Surface	1	Class A	131
0.310513	µm^3	Surface	1	Class B	133
0.0446319	µm^3	Surface	1	Class A	134
2.51024	µm^3	Surface	1	Class A	136
1.12919	µm^3	Surface	1	Class B	137
0.0446323	µm^3	Surface	1	Class A	138
1.7228	µm^3	Surface	1	Class A	140
0.246752	µm^3	Surface	1	Class A	142
1.40528	µm^3	Surface	1	Class A	143
0.0943651	µm^3	Surface	1	Class A	145
0.137085	µm^3	Surface	1	Class A	146
0.588507	µm^3	Surface	1	Class A	147
0.0714118	µm^3	Surface	1	Class A	148
0.0446321	µm^3	Surface	1	Class A	149
0.200207	µm^3	Surface	1	Class A	150
0.151749	µm^3	Surface	1	Class A	152
8.46035	µm^3	Surface	1	Class A	153
0.181717	µm^3	Surface	1	Class A	154
0.529847	µm^3	Surface	1	Class A	155
0.179804	µm^3	Surface	1	Class A	156
0.346218	µm^3	Surface	1	Class A	157
0.466086	µm^3	Surface	1	Class A	158
3.1013	µm^3	Surface	1	Class A	159
0.0828886	µm^3	Surface	1	Class A	160
0.203395	µm^3	Surface	1	Class A	161
0.178529	µm^3	Surface	1	Class A	162
1.02272	µm^3	Surface	1	Class A	163
1.93385	µm^3	Surface	1	Class A	164
0.281183	µm^3	Surface	1	Class A	165
0.0446324	µm^3	Surface	1	Class A	166
0.723041	µm^3	Surface	1	Class A	168
0.561727	µm^3	Surface	1	Class A	170
0.812943	µm^3	Surface	1	Class A	171
3.01969	µm^3	Surface	1	Class A	172
0.387024	µm^3	Surface	1	Class A	173
0.346219	µm^3	Surface	1	Class A	174
0.224436	µm^3	Surface	1	Class A	176
0.0701361	µm^3	Surface	1	Class A	177
0.817406	µm^3	Surface	1	Class A	178
0.109668	µm^3	Surface	1	Class A	179
0.343668	µm^3	Surface	1	Class A	180
0.0216784	µm^3	Surface	1	Class A	181
0.0828886	µm^3	Surface	1	Class A	182
0.0688609	µm^3	Surface	1	Class A	183
0.32709	µm^3	Surface	1	Class A	184
7.01617	µm^3	Surface	1	Class A	185
0.355782	µm^3	Surface	1	Class A	186
0.899658	µm^3	Surface	1	Class A	187
1.95043	µm^3	Surface	1	Class A	188
0.799552	µm^3	Surface	1	Class A	189
0.247389	µm^3	Surface	1	Class A	190
0.0331552	µm^3	Surface	1	Class A	191
1.38232	µm^3	Surface	1	Class A	192
1.1802	µm^3	Surface	1	Class A	193
0.190005	µm^3	Surface	1	Class A	194
1.00295	µm^3	Surface	1	Class A	195
0.195106	µm^3	Surface	1	Class A	196
0.252491	µm^3	Surface	1	Class A	197
0.660557	µm^3	Surface	1	Class A	198
0.939188	µm^3	Surface	1	Class A	200
0.351956	µm^3	Surface	1	Class A	201
0.251215	µm^3	Surface	1	Class A	202
0.10903	µm^3	Surface	1	Class A	203
0.150474	µm^3	Surface	1	Class A	204
0.0994661	µm^3	Surface	1	Class A	205
0.573842	µm^3	Surface	1	Class A	206
1.08902	µm^3	Surface	1	Class A	207
0.509445	µm^3	Surface	1	Class A	208
0.0675863	µm^3	Surface	1	Class A	209
0.291384	µm^3	Surface	1	Class A	210
1.73619	µm^3	Surface	1	Class A	211
0.0331553	µm^3	Surface	1	Class A	212
0.888181	µm^3	Surface	1	Class A	213
0.225711	µm^3	Surface	1	Class A	214
6.1535	µm^3	Surface	1	Class A	215
0.871602	µm^3	Surface	1	Class A	216
0.439307	µm^3	Surface	1	Class A	217
1.48115	µm^3	Surface	1	Class A	218
0.915599	µm^3	Surface	1	Class A	219
0.286283	µm^3	Surface	1	Class A	220
0.797642	µm^3	Surface	1	Class A	221
0.585956	µm^3	Surface	1	Class A	222
0.995298	µm^3	Surface	1	Class A	223
0.320714	µm^3	Surface	1	Class A	224
6.1516	µm^3	Surface	1	Class A	225
11.7555	µm^3	Surface	1	Class A	226
0.0714115	µm^3	Surface	1	Class A	227
0.331553	µm^3	Surface	1	Class A	228
3.18992	µm^3	Surface	1	Class A	229
0.559815	µm^3	Surface	1	Class A	231
0.566828	µm^3	Surface	1	Class A	232
0.479477	µm^3	Surface	1	Class A	233
0.77405	µm^3	Surface	1	Class A	234
0.755561	µm^3	Surface	1	Class A	235
0.14091	µm^3	Surface	1	Class A	237
0.341118	µm^3	Surface	1	Class A	238
0.113494	µm^3	Surface	1	Class A	239
0.977443	µm^3	Surface	1	Class A	240
0.240376	µm^3	Surface	1	Class A	241
0.212322	µm^3	Surface	1	Class A	242
0.793815	µm^3	Surface	1	Class A	243
0.163864	µm^3	Surface	1	Class A	244
0.826334	µm^3	Surface	1	Class A	245
0.225712	µm^3	Surface	1	Class A	246
0.176616	µm^3	Surface	1	Class A	247
3.23519	µm^3	Surface	1	Class A	248
0.455249	µm^3	Surface	1	Class A	249
0.180441	µm^3	Surface	1	Class A	250
0.0331554	µm^3	Surface	1	Class A	251
0.0331553	µm^3	Surface	1	Class A	252
1.19168	µm^3	Surface	1	Class A	254
0.246114	µm^3	Surface	1	Class A	255
0.098191	µm^3	Surface	1	Class A	256
0.348769	µm^3	Surface	1	Class A	257
0.309876	µm^3	Surface	1	Class A	259
0.508808	µm^3	Surface	1	Class A	260
0.364708	µm^3	Surface	1	Class A	261
0.964054	µm^3	Surface	1	Class A	262
0.526658	µm^3	Surface	1	Class A	263
0.922609	µm^3	Surface	1	Class A	264
0.0975532	µm^3	Surface	1	Class A	265
0.0216784	µm^3	Surface	1	Class A	266
0.235275	µm^3	Surface	1	Class A	267
0.49478	µm^3	Surface	1	Class A	269
0.165139	µm^3	Surface	1	Class A	270
0.386387	µm^3	Surface	1	Class A	271
0.0777877	µm^3	Surface	1	Class A	272
0.0981906	µm^3	Surface	1	Class A	273
0.480751	µm^3	Surface	1	Class A	274
0.424006	µm^3	Surface	1	Class A	275
0.200207	µm^3	Surface	1	Class A	276
0.1543	µm^3	Surface	1	Class A	277
0.0969155	µm^3	Surface	1	Class A	278
0.224436	µm^3	Surface	1	Class A	279
0.12497	µm^3	Surface	1	Class A	280
0.687973	µm^3	Surface	1	Class A	281
0.306687	µm^3	Surface	1	Class A	282
0.117956	µm^3	Surface	1	Class A	283
0.0599346	µm^3	Surface	1	Class A	284
0.369171	µm^3	Surface	1	Class A	285
1.33514	µm^3	Surface	1	Class A	286
1.11325	µm^3	Surface	1	Class A	287
0.248027	µm^3	Surface	1	Class A	288
1.76297	µm^3	Surface	1	Class A	289
0.420181	µm^3	Surface	1	Class A	290
0.114131	µm^3	Surface	1	Class A	291
0.276081	µm^3	Surface	1	Class A	292
0.101379	µm^3	Surface	1	Class A	293
0.335379	µm^3	Surface	1	Class A	294
0.0318803	µm^3	Surface	1	Class A	295
1.91153	µm^3	Surface	1	Class A	296
0.143461	µm^3	Surface	1	Class A	297
0.166414	µm^3	Surface	1	Class A	298
0.302224	µm^3	Surface	1	Class A	299
0.909858	µm^3	Surface	1	Class A	300
0.233363	µm^3	Surface	1	Class A	302
0.334742	µm^3	Surface	1	Class A	303
1.49135	µm^3	Surface	1	Class A	304
0.427194	µm^3	Surface	1	Class A	305
0.140272	µm^3	Surface	1	Class A	306
1.3396	µm^3	Surface	1	Class A	307
0.0701362	µm^3	Surface	1	Class A	308
0.237826	µm^3	Surface	1	Class A	309
0.869052	µm^3	Surface	1	Class A	310
0.422093	µm^3	Surface	1	Class A	311
0.0331553	µm^3	Surface	1	Class A	313
0.646529	µm^3	Surface	1	Class A	314
0.0599348	µm^3	Surface	1	Class A	315
0.300948	µm^3	Surface	1	Class A	316
0.0561091	µm^3	Surface	1	Class A	317
0.20467	µm^3	Surface	1	Class A	319
0.315613	µm^3	Surface	1	Class A	320
0.760021	µm^3	Surface	1	Class A	321
0.447597	µm^3	Surface	1	Class A	323
0.394676	µm^3	Surface	1	Class A	325
0.135172	µm^3	Surface	1	Class A	326
1.56532	µm^3	Surface	1	Class A	327
0.469913	µm^3	Surface	1	Class A	328
0.0714113	µm^3	Surface	1	Class A	329
2.85263	µm^3	Surface	1	Class A	332
0.57448	µm^3	Surface	1	Class A	333
0.646529	µm^3	Surface	1	Class A	334
0.362796	µm^3	Surface	1	Class A	335
0.204033	µm^3	Surface	1	Class A	336
0.35897	µm^3	Surface	1	Class A	337
0.0446323	µm^3	Surface	1		339
1.74895	µm^3	Surface	1	Class A	340
0.0924526	µm^3	Surface	1	Class A	341
0.312425	µm^3	Surface	1	Class A	342
0.675222	µm^3	Surface	1	Class A	343
0.0331553	µm^3	Surface	1	Class A	344
0.383837	µm^3	Surface	1	Class A	345
0.197657	µm^3	Surface	1	Class A	346
0.969792	µm^3	Surface	1	Class A	347
0.978081	µm^3	Surface	1	Class A	349
3.02224	µm^3	Surface	1	Class A	353
2.57998	µm^3	Surface	1	Class B	354
7.60601	µm^3	Surface	1	Class B	355
6.7859	µm^3	Surface	1	Class B	356
6.1408	µm^3	Surface	1	Class B	359
3.02288	µm^3	Surface	1	Class B	364
1.25828	µm^3	Surface	1	Class B	365
3.38094	µm^3	Surface	1	Class B	368
1.10066	µm^3	Surface	1	Class B	369
0.477306	µm^3	Surface	1	Class B	370
1.34283	µm^3	Surface	1	Class B	371
1.22567	µm^3	Surface	1	Class B	372
0.0151386	µm^3	Surface	1	Class B	377
1.03646	µm^3	Surface	1	Class B	381
3.63085	µm^3	Surface	1	Class B	385
0.548378	µm^3	Surface	1	Class B	387
0.300036	µm^3	Surface	1	Class B	388
0.158669	µm^3	Surface	1	Class B	389
9.23321	µm^3	Surface	1	Class B	390
1.08235	µm^3	Surface	1	Class B	393
1.9413	µm^3	Surface	1	Class B	394
5.85478	µm^3	Surface	1	Class B	395
0.0395125	µm^3	Surface	1	Class B	396
4.55553	µm^3	Surface	1	Class A	398
1.28202	µm^3	Surface	1	Class A	399
2.81396	µm^3	Surface	1	Class A	400
4.80525	µm^3	Surface	1	Class A	403
0.176081	µm^3	Surface	1	Class A	404
5.47049	µm^3	Surface	1	Class A	405
0.597347	µm^3	Surface	1	Class A	407
3.96957	µm^3	Surface	1	Class A	408
1.13949	µm^3	Surface	1	Class A	411
3.96812	µm^3	Surface	1	Class A	414
4.32397	µm^3	Surface	1	Class A	416
5.97534	µm^3	Surface	1	Class A	417
5.08793	µm^3	Surface	1	Class A	418
0.0543659	µm^3	Surface	1	Class A	419
0.0305564	µm^3	Surface	1	Class A	422
3.12077	µm^3	Surface	1	Class A	428
0.0758687	µm^3	Surface	1	Class A	432
0.102143	µm^3	Surface	1	Class A	433
0.0397959	µm^3	Surface	1	Class A	435
0.0756203	µm^3	Surface	1	Class A	441
10.8964	µm^3	Surface	1	Class A	442
3.47945	µm^3	Surface	1	Class A	444
2.95768	µm^3	Surface	1	Class A	446
3.72387	µm^3	Surface	1	Class A	448
4.58599	µm^3	Surface	1	Class A	452
0.363846	µm^3	Surface	1	Class A	454
3.4484	µm^3	Surface	1	Class A	458
4.01538	µm^3	Surface	1	Class A	462
1.12218	µm^3	Surface	1	Class A	466
1.90858	µm^3	Surface	1	Class A	468
0.0286218	µm^3	Surface	1	Class A	470
2.71841	µm^3	Surface	1	Class A	471
1.27115	µm^3	Surface	1	Class A	472
0.852246	µm^3	Surface	1	Class A	476
4.20629	µm^3	Surface	1	Class A	477
0.545554	µm^3	Surface	1	Class A	482
1.98731	µm^3	Surface	1	Class A	483
0.407438	µm^3	Surface	1	Class A	484
0.717746	µm^3	Surface	1	Class A	486
0.565355	µm^3	Surface	1	Class A	488
0.961079	µm^3	Surface	1	Class A	489
4.1471	µm^3	Surface	1	Class A	492
0.0207725	µm^3	Surface	1	Class A	495
1.45505	µm^3	Surface	1	Class A	497
0.528176	µm^3	Surface	1	Class A	498
3.00032	µm^3	Surface	1	Class A	499
0.14617	µm^3	Surface	1	Class A	501
1.88486	µm^3	Surface	1	Class A	502
0.93503	µm^3	Surface	1	Class A	505
2.87988	µm^3	Surface	1	Class A	506
3.5183	µm^3	Surface	1	Class A	507
2.43153	µm^3	Surface	1	Class A	508
0.742681	µm^3	Surface	1	Class A	511
0.885295	µm^3	Surface	1	Class A	512
2.306	µm^3	Surface	1	Class A	513
3.18879	µm^3	Surface	1	Class A	514
1.5106	µm^3	Surface	1	Class A	515
1.5129	µm^3	Surface	1	Class A	516
6.0274	µm^3	Surface	1	Class A	518
1.31985	µm^3	Surface	1	Class A	520
0.66835	µm^3	Surface	1	Class A	522
3.76163	µm^3	Surface	1	Class A	523
1.3608	µm^3	Surface	1	Class A	525
2.40641	µm^3	Surface	1	Class A	527
4.19962	µm^3	Surface	1	Class A	528
