# Supplementary material for: Programmable artificial RNA condensates in mammalian cells
Source: Nat Nanotechnol. 2026 Apr 29;21(6):821–30. doi: 10.1038/s41565-026-02164-7 (PMC13293865; doi:10.1038/s41565-026-02164-7)
Supplement: Supplementary file 6 — Condensate volume and number quantification, as well as Pearson coefficients, shown in Fig. 4. [file 41565_2026_2164_MOESM6_ESM.zip › Source Data Fig. 4/Condensate volume and number (Figure 4)/Condensate volume/15nt 3A Mango/inside/20250523_JAMango_400nMTO1B_20-20-50_sample1_2_4_inside.xls]

## Sheet: Detailed
Detailed
Volume	Unit	Category	Time	Inside	ID
0.0473462	µm^3	Surface	1	Class A	2
0.0584464	µm^3	Surface	1	Class A	3
0.294629	µm^3	Surface	1	Class A	4
0.480745	µm^3	Surface	1	Class A	5
0.0728329	µm^3	Surface	1	Class A	8
0.326063	µm^3	Surface	1	Class A	10
0.294676	µm^3	Surface	1	Class A	11
0.0745012	µm^3	Surface	1	Class A	13
0.446374	µm^3	Surface	1	Class A	14
0.151236	µm^3	Surface	1	Class A	15
0.0154777	µm^3	Surface	1	Class A	16
0.0775534	µm^3	Surface	1	Class A	17
0.100695	µm^3	Surface	1	Class A	18
0.0570743	µm^3	Surface	1	Class A	19
0.388035	µm^3	Surface	1	Class A	20
0.395132	µm^3	Surface	1	Class A	21
0.0229902	µm^3	Surface	1	Class A	23
0.474732	µm^3	Surface	1	Class A	24
0.253528	µm^3	Surface	1	Class A	25
0.722692	µm^3	Surface	1	Class A	26
0.674383	µm^3	Surface	1	Class A	27
0.591297	µm^3	Surface	1	Class A	29
0.423553	µm^3	Surface	1	Class A	30
0.0819073	µm^3	Surface	1	Class A	31
0.147154	µm^3	Surface	1	Class A	32
0.472308	µm^3	Surface	1	Class A	33
0.170296	µm^3	Surface	1	Class A	34
0.0813506	µm^3	Surface	1	Class A	35
0.806084	µm^3	Surface	1	Class A	36
1.27861	µm^3	Surface	1	Class A	37
0.191379	µm^3	Surface	1	Class A	38
0.0581274	µm^3	Surface	1	Class A	39
0.277379	µm^3	Surface	1	Class A	41
0.0448416	µm^3	Surface	1	Class A	42
0.106421	µm^3	Surface	1	Class A	44
0.152951	µm^3	Surface	1	Class A	45
0.896048	µm^3	Surface	1	Class A	46
0.0380151	µm^3	Surface	1	Class A	47
0.698543	µm^3	Surface	1	Class A	48
0.765013	µm^3	Surface	1	Class A	49
0.140008	µm^3	Surface	1	Class A	50
0.100423	µm^3	Surface	1	Class A	51
0.0484143	µm^3	Surface	1	Class A	52
0.169314	µm^3	Surface	1	Class A	53
0.392566	µm^3	Surface	1	Class A	54
0.841986	µm^3	Surface	1	Class A	55
0.249789	µm^3	Surface	1	Class A	57
12.8039	µm^3	Surface	1	Class A	58
0.0290828	µm^3	Surface	1	Class A	59
1.33024	µm^3	Surface	1	Class A	60
0.28935	µm^3	Surface	1	Class A	62
1.16612	µm^3	Surface	1	Class A	63
0.190989	µm^3	Surface	1	Class A	65
0.403509	µm^3	Surface	1	Class A	68
0.670496	µm^3	Surface	1	Class A	69
0.466025	µm^3	Surface	1	Class A	70
0.309796	µm^3	Surface	1	Class A	71
0.059547	µm^3	Surface	1	Class A	72
1.1682	µm^3	Surface	1	Class A	73
0.516675	µm^3	Surface	1	Class A	74
0.125989	µm^3	Surface	1	Class A	75
1.71756	µm^3	Surface	1	Class A	76
0.526959	µm^3	Surface	1	Class A	77
0.190701	µm^3	Surface	1	Class A	78
0.16471	µm^3	Surface	1	Class A	79
197.033	µm^3	Surface	1	Class A	80
