# Supplementary material for: Programmable artificial RNA condensates in mammalian cells
Source: Nat Nanotechnol. 2026 Apr 29;21(6):821–30. doi: 10.1038/s41565-026-02164-7 (PMC13293865; doi:10.1038/s41565-026-02164-7)
Supplement: Supplementary file 6 — Condensate volume and number quantification, as well as Pearson coefficients, shown in Fig. 4. [file 41565_2026_2164_MOESM6_ESM.zip › Source Data Fig. 4/Condensate volume and number (Figure 4)/Condensate volume/20nt 3B Pepper/outside/20241017_ABPP_NucHBC620_20-50_Sample3_1_1_outside.xls]

## Sheet: Detailed
Detailed
Volume	Unit	Category	Time	Set 1	ID
0.461631	µm^3	Surface	1	Class A	0
0.383841	µm^3	Surface	1	Class A	1
0.534317	µm^3	Surface	1	Class A	2
1.78021	µm^3	Surface	1	Class A	3
1.53473	µm^3	Surface	1	Class A	4
0.453342	µm^3	Surface	1	Class A	5
0.907319	µm^3	Surface	1	Class A	7
0.516466	µm^3	Surface	1	Class A	8
6.93465	µm^3	Surface	1	Class A	9
0.0216788	µm^3	Surface	1	Class A	12
0.351324	µm^3	Surface	1	Class A	13
0.61402	µm^3	Surface	1	Class A	14
0.578951	µm^3	Surface	1	Class A	16
0.506263	µm^3	Surface	1	Class A	17
0.406795	µm^3	Surface	1	Class A	18
1.30519	µm^3	Surface	1	Class A	19
0.721138	µm^3	Surface	1	Class A	20
0.0216789	µm^3	Surface	1	Class A	21
0.498612	µm^3	Surface	1	Class A	22
0.249943	µm^3	Surface	1	Class A	25
0.344948	µm^3	Surface	1	Class A	26
1.28032	µm^3	Surface	1	Class A	27
0.519653	µm^3	Surface	1	Class A	28
0.431024	µm^3	Surface	1	Class A	29
0.642074	µm^3	Surface	1	Class A	30
0.536869	µm^3	Surface	1	Class A	32
0.431025	µm^3	Surface	1	Class A	33
0.636336	µm^3	Surface	1	Class A	34
0.522841	µm^3	Surface	1	Class A	35
0.212324	µm^3	Surface	1	Class A	36
0.455892	µm^3	Surface	1	Class A	37
0.440589	µm^3	Surface	1	Class A	38
2.06586	µm^3	Surface	1	Class A	39
0.401058	µm^3	Surface	1	Class A	40
0.547071	µm^3	Surface	1	Class A	41
1.02719	µm^3	Surface	1	Class A	42
0.894568	µm^3	Surface	1	Class A	43
0.40297	µm^3	Surface	1	Class A	44
1.46204	µm^3	Surface	1	Class A	45
0.190646	µm^3	Surface	1	Class A	47
0.782986	µm^3	Surface	1	Class A	48
0.428474	µm^3	Surface	1	Class A	49
0.143463	µm^3	Surface	1	Class A	50
0.378103	µm^3	Surface	1	Class A	52
1.09733	µm^3	Surface	1	Class A	53
0.684156	µm^3	Surface	1	Class A	54
0.0331556	µm^3	Surface	1	Class A	55
0.300315	µm^3	Surface	1	Class A	56
0.297128	µm^3	Surface	1	Class A	59
0.0663116	µm^3	Surface	1	Class A	60
0.210412	µm^3	Surface	1	Class A	61
0.596165	µm^3	Surface	1	Class A	62
0.345585	µm^3	Surface	1	Class A	63
0.582138	µm^3	Surface	1	Class A	64
0.260145	µm^3	Surface	1	Class A	65
0.166417	µm^3	Surface	1	Class A	67
0.625497	µm^3	Surface	1	Class A	69
0.299677	µm^3	Surface	1	Class A	70
1.70944	µm^3	Surface	1	Class A	72
0.392768	µm^3	Surface	1	Class A	73
0.580864	µm^3	Surface	1	Class A	74
0.547071	µm^3	Surface	1	Class A	75
0.722413	µm^3	Surface	1	Class A	76
1.07246	µm^3	Surface	1	Class A	77
0.900945	µm^3	Surface	1	Class A	78
0.503713	µm^3	Surface	1	Class A	80
0.0714122	µm^3	Surface	1	Class A	82
0.174706	µm^3	Surface	1	Class A	83
1.53473	µm^3	Surface	1	Class A	84
0.307967	µm^3	Surface	1	Class A	85
0.809128	µm^3	Surface	1	Class A	86
0.203398	µm^3	Surface	1	Class A	87
1.37341	µm^3	Surface	1	Class A	88
0.366626	µm^3	Surface	1	Class A	89
0.376827	µm^3	Surface	1	Class A	90
2.83609	µm^3	Surface	1	Class A	91
1.1324	µm^3	Surface	1	Class A	92
0.294576	µm^3	Surface	1	Class A	93
0.0446327	µm^3	Surface	1	Class A	94
0.162591	µm^3	Surface	1	Class A	95
0.48586	µm^3	Surface	1	Class A	97
0.308604	µm^3	Surface	1	Class A	98
0.223802	µm^3	Surface	1	Class A	99
0.334109	µm^3	Surface	1	Class A	100
0.281824	µm^3	Surface	1	Class A	103
0.234003	µm^3	Surface	1	Class A	104
1.25546	µm^3	Surface	1	Class A	105
0.318168	µm^3	Surface	1	Class A	106
0.569387	µm^3	Surface	1	Class A	107
0.388306	µm^3	Surface	1	Class A	109
0.0828896	µm^3	Surface	1	Class A	110
0.123696	µm^3	Surface	1	Class A	111
0.247393	µm^3	Surface	1	Class A	112
0.575125	µm^3	Surface	1	Class A	113
0.252494	µm^3	Surface	1	Class A	114
0.923899	µm^3	Surface	1	Class A	115
0.374915	µm^3	Surface	1	Class A	116
0.512002	µm^3	Surface	1	Class A	117
0.853762	µm^3	Surface	1	Class A	118
1.01316	µm^3	Surface	1	Class A	120
1.01635	µm^3	Surface	1	Class A	121
0.352599	µm^3	Surface	1	Class A	123
0.0216788	µm^3	Surface	1	Class A	125
0.385755	µm^3	Surface	1	Class A	126
0.0975545	µm^3	Surface	1	Class A	127
0.416998	µm^3	Surface	1	Class A	129
0.623583	µm^3	Surface	1	Class A	130
0.694997	µm^3	Surface	1	Class A	132
0.273535	µm^3	Surface	1	Class A	133
0.222526	µm^3	Surface	1	Class A	134
0.37109	µm^3	Surface	1	Class A	135
2.47457	µm^3	Surface	1	Class A	136
2.99422	µm^3	Surface	1	Class A	137
0.727514	µm^3	Surface	1	Class A	138
0.915498	µm^3	Surface	1	Class A	141
0.806969	µm^3	Surface	1	Class A	142
0.693423	µm^3	Surface	1	Class A	143
4.26931	µm^3	Surface	1	Class A	144
10.2035	µm^3	Surface	1	Class A	145
0.108535	µm^3	Surface	1	Class A	147
0.071325	µm^3	Surface	1	Class A	148
0.0508519	µm^3	Surface	1	Class A	149
0.134309	µm^3	Surface	1	Class A	152
0.16389	µm^3	Surface	1	Class A	154
0.180705	µm^3	Surface	1	Class A	155
0.0153026	µm^3	Surface	1	Class A	156
0.0320379	µm^3	Surface	1	Class A	157
0.658225	µm^3	Surface	1	Class A	160
0.73911	µm^3	Surface	1	Class A	163
0.765931	µm^3	Surface	1	Class A	166
0.6362	µm^3	Surface	1	Class A	167
3.73453	µm^3	Surface	1	Class A	168
1.20403	µm^3	Surface	1	Class A	169
2.25847	µm^3	Surface	1	Class A	172
0.686377	µm^3	Surface	1	Class A	176
1.24251	µm^3	Surface	1	Class A	178
7.16592	µm^3	Surface	1	Class A	181
0.476342	µm^3	Surface	1	Class A	184
0.103479	µm^3	Surface	1	Class A	186
0.184778	µm^3	Surface	1	Class A	188
0.0178531	µm^3	Surface	1	Class A	189
0.189633	µm^3	Surface	1	Class A	193
0.0456939	µm^3	Surface	1	Class A	194
0.121112	µm^3	Surface	1	Class A	195
0.366763	µm^3	Surface	1	Class A	198
0.27026	µm^3	Surface	1	Class A	199
1.66997	µm^3	Surface	1	Class A	200
0.238192	µm^3	Surface	1	Class A	201
0.21552	µm^3	Surface	1	Class A	202
1.95652	µm^3	Surface	1	Class A	203
1.97754	µm^3	Surface	1	Class A	204
0.499388	µm^3	Surface	1	Class A	206
0.605781	µm^3	Surface	1	Class A	207
0.527882	µm^3	Surface	1	Class A	209
1.06024	µm^3	Surface	1	Class A	210
1.7451	µm^3	Surface	1	Class A	211
1.15691	µm^3	Surface	1	Class A	214
1.46364	µm^3	Surface	1	Class A	216
0.344059	µm^3	Surface	1	Class A	219
0.223119	µm^3	Surface	1	Class A	221
0.631948	µm^3	Surface	1	Class A	222
1.15045	µm^3	Surface	1	Class A	224
0.731844	µm^3	Surface	1	Class A	225
0.971917	µm^3	Surface	1	Class A	226
0.861098	µm^3	Surface	1	Class A	227
1.36947	µm^3	Surface	1	Class A	228
0.350588	µm^3	Surface	1	Class A	229
2.45453	µm^3	Surface	1	Class A	230
0.789718	µm^3	Surface	1	Class A	231
1.07622	µm^3	Surface	1	Class A	232
1.27507	µm^3	Surface	1	Class A	233
5.88955	µm^3	Surface	1	Class A	235
0.199074	µm^3	Surface	1	Class A	236
1.08619	µm^3	Surface	1	Class A	237
2.84319	µm^3	Surface	1	Class A	238
0.304825	µm^3	Surface	1	Class A	239
0.957312	µm^3	Surface	1	Class A	240
0.857962	µm^3	Surface	1	Class A	241
0.39092	µm^3	Surface	1	Class A	242
0.840936	µm^3	Surface	1	Class A	243
