# Supplementary material for: Programmable artificial RNA condensates in mammalian cells
Source: Nat Nanotechnol. 2026 Apr 29;21(6):821–30. doi: 10.1038/s41565-026-02164-7 (PMC13293865; doi:10.1038/s41565-026-02164-7)
Supplement: Supplementary file 6 — Condensate volume and number quantification, as well as Pearson coefficients, shown in Fig. 4. [file 41565_2026_2164_MOESM6_ESM.zip › Source Data Fig. 4/Condensate volume and number (Figure 4)/Condensate volume/15nt 3A Mango/inside/20250523_JAMango_400nMTO1B_20-20-50_sample1_2_3_inside.xls]

## Sheet: Detailed
Detailed
Volume	Unit	Category	Time	Set 1	ID
0.0789621	µm^3	Surface	1	Class B	0
0.0369622	µm^3	Surface	1	Class B	1
1.81486	µm^3	Surface	1	Class B	2
1.68603	µm^3	Surface	1	Class B	3
0.213325	µm^3	Surface	1	Class B	5
0.506133	µm^3	Surface	1	Class B	6
0.347337	µm^3	Surface	1	Class B	7
0.178222	µm^3	Surface	1	Class B	8
0.185191	µm^3	Surface	1	Class A	12
0.378429	µm^3	Surface	1	Class B	14
0.877759	µm^3	Surface	1	Class B	15
3.35017	µm^3	Surface	1	Class B	16
1.27496	µm^3	Surface	1	Class B	17
1.22644	µm^3	Surface	1	Class B	18
0.42373	µm^3	Surface	1	Class B	19
0.374417	µm^3	Surface	1	Class B	20
0.246735	µm^3	Surface	1	Class B	21
2.59399	µm^3	Surface	1	Class B	22
0.0779206	µm^3	Surface	1	Class B	24
2.79337	µm^3	Surface	1	Class B	25
0.0154309	µm^3	Surface	1	Class B	26
0.113863	µm^3	Surface	1	Class B	27
0.114691	µm^3	Surface	1	Class A	28
0.537415	µm^3	Surface	1	Class B	29
1.18248	µm^3	Surface	1	Class B	30
0.111176	µm^3	Surface	1	Class A	32
2.53494	µm^3	Surface	1	Class B	33
0.367769	µm^3	Surface	1	Class B	37
0.918585	µm^3	Surface	1	Class A	38
0.0552643	µm^3	Surface	1	Class A	39
1.47342	µm^3	Surface	1	Class B	40
0.586948	µm^3	Surface	1	Class B	41
0.0455278	µm^3	Surface	1	Class B	43
0.149353	µm^3	Surface	1	Class A	45
0.309985	µm^3	Surface	1	Class B	47
0.421991	µm^3	Surface	1	Class B	48
1.12609	µm^3	Surface	1	Class B	49
0.109804	µm^3	Surface	1	Class A	50
0.918698	µm^3	Surface	1	Class A	51
0.0272258	µm^3	Surface	1	Class A	52
0.0190507	µm^3	Surface	1	Class A	53
0.121859	µm^3	Surface	1	Class B	54
2.01784	µm^3	Surface	1	Class B	55
0.0340756	µm^3	Surface	1	Class A	56
0.146929	µm^3	Surface	1	Class B	59
0.555637	µm^3	Surface	1	Class B	60
0.152207	µm^3	Surface	1	Class B	61
0.046628	µm^3	Surface	1	Class A	62
0.356222	µm^3	Surface	1	Class A	63
1.40464	µm^3	Surface	1	Class B	64
0.326397	µm^3	Surface	1	Class B	65
0.192194	µm^3	Surface	1	Class A	66
1.54443	µm^3	Surface	1	Class B	67
0.0628005	µm^3	Surface	1	Class A	68
0.115425	µm^3	Surface	1	Class B	69
0.165765	µm^3	Surface	1	Class B	70
0.0545307	µm^3	Surface	1	Class A	71
0.0154778	µm^3	Surface	1	Class B	72
0.415341	µm^3	Surface	1	Class B	73
0.0229902	µm^3	Surface	1	Class B	74
0.0347617	µm^3	Surface	1	Class B	75
0.429361	µm^3	Surface	1	Class B	77
1.02489	µm^3	Surface	1	Class B	80
0.961804	µm^3	Surface	1	Class A	81
1.01446	µm^3	Surface	1	Class A	82
0.0578079	µm^3	Surface	1	Class A	83
2.03186	µm^3	Surface	1	Class B	84
0.525974	µm^3	Surface	1	Class A	86
0.0549209	µm^3	Surface	1	Class A	87
0.903911	µm^3	Surface	1	Class A	88
0.0229903	µm^3	Surface	1	Class A	89
0.764689	µm^3	Surface	1	Class B	90
2.54969	µm^3	Surface	1	Class B	93
1.32479	µm^3	Surface	1	Class B	94
0.880414	µm^3	Surface	1	Class A	95
0.0344422	µm^3	Surface	1	Class A	96
0.145511	µm^3	Surface	1	Class A	98
0.580589	µm^3	Surface	1	Class B	99
0.0866753	µm^3	Surface	1	Class A	100
0.300272	µm^3	Surface	1	Class A	101
0.0714608	µm^3	Surface	1	Class A	103
1.48578	µm^3	Surface	1	Class A	104
0.0448181	µm^3	Surface	1	Class A	105
0.0523539	µm^3	Surface	1	Class A	107
0.292571	µm^3	Surface	1	Class B	108
0.168995	µm^3	Surface	1	Class B	109
0.0524013	µm^3	Surface	1	Class B	110
0.120535	µm^3	Surface	1	Class B	111
0.43633	µm^3	Surface	1	Class A	112
0.0968028	µm^3	Surface	1	Class B	113
0.632685	µm^3	Surface	1	Class A	114
2.67456	µm^3	Surface	1	Class B	116
0.273368	µm^3	Surface	1	Class B	117
0.424287	µm^3	Surface	1	Class B	120
1.06522	µm^3	Surface	1	Class B	121
0.19882	µm^3	Surface	1	Class A	122
0.172639	µm^3	Surface	1	Class B	123
0.0661013	µm^3	Surface	1	Class A	124
0.0337094	µm^3	Surface	1	Class B	125
0.192703	µm^3	Surface	1	Class A	126
0.0783344	µm^3	Surface	1	Class A	127
0.69327	µm^3	Surface	1	Class A	128
0.312458	µm^3	Surface	1	Class A	130
0.539245	µm^3	Surface	1	Class A	131
0.319794	µm^3	Surface	1	Class A	132
0.0412685	µm^3	Surface	1	Class B	133
0.125208	µm^3	Surface	1	Class A	134
0.0229902	µm^3	Surface	1	Class B	135
0.94163	µm^3	Surface	1	Class A	136
0.713441	µm^3	Surface	1	Class B	137
0.0261963	µm^3	Surface	1	Class A	138
0.305951	µm^3	Surface	1	Class B	139
2.83714	µm^3	Surface	1	Class B	140
0.0484614	µm^3	Surface	1	Class A	141
0.669809	µm^3	Surface	1	Class A	142
0.162392	µm^3	Surface	1	Class A	143
0.1143	µm^3	Surface	1	Class A	144
0.252543	µm^3	Surface	1	Class A	145
0.0513483	µm^3	Surface	1	Class A	146
0.360809	µm^3	Surface	1	Class A	147
0.792362	µm^3	Surface	1	Class B	148
0.916744	µm^3	Surface	1	Class A	149
0.153533	µm^3	Surface	1	Class A	150
0.524873	µm^3	Surface	1	Class B	151
0.0321479	µm^3	Surface	1	Class B	152
0.280569	µm^3	Surface	1	Class A	153
0.0268825	µm^3	Surface	1	Class A	154
0.235971	µm^3	Surface	1	Class A	156
0.539905	µm^3	Surface	1	Class A	158
0.276574	µm^3	Surface	1	Class A	159
0.104267	µm^3	Surface	1	Class A	160
1.50157	µm^3	Surface	1	Class B	161
0.188006	µm^3	Surface	1	Class B	163
0.14079	µm^3	Surface	1	Class A	164
0.997969	µm^3	Surface	1	Class B	165
2.70301	µm^3	Surface	1	Class B	167
0.702297	µm^3	Surface	1	Class B	171
0.0949213	µm^3	Surface	1	Class A	172
0.519277	µm^3	Surface	1	Class A	173
0.0616769	µm^3	Surface	1	Class B	174
0.456697	µm^3	Surface	1	Class A	175
0.921353	µm^3	Surface	1	Class A	176
1.80061	µm^3	Surface	1	Class B	177
0.351723	µm^3	Surface	1	Class A	178
0.108988	µm^3	Surface	1	Class A	179
0.0800025	µm^3	Surface	1	Class A	180
0.141156	µm^3	Surface	1	Class A	181
0.0211572	µm^3	Surface	1	Class A	182
0.0154777	µm^3	Surface	1	Class A	183
0.508828	µm^3	Surface	1	Class A	184
0.275107	µm^3	Surface	1	Class A	186
1.49796	µm^3	Surface	1	Class A	187
2.28914	µm^3	Surface	1	Class B	188
0.284228	µm^3	Surface	1	Class A	189
0.312362	µm^3	Surface	1	Class B	190
0.0920342	µm^3	Surface	1	Class A	191
1.06956	µm^3	Surface	1	Class A	192
0.101652	µm^3	Surface	1	Class B	193
0.026563	µm^3	Surface	1	Class A	196
0.0305027	µm^3	Surface	1	Class A	197
0.280276	µm^3	Surface	1	Class B	198
1.6166	µm^3	Surface	1	Class B	200
0.161978	µm^3	Surface	1	Class A	201
3.17597	µm^3	Surface	1	Class B	202
1.55722	µm^3	Surface	1	Class B	203
0.220412	µm^3	Surface	1	Class A	205
0.233722	µm^3	Surface	1	Class A	206
0.874934	µm^3	Surface	1	Class B	207
1.20782	µm^3	Surface	1	Class B	208
2.64181	µm^3	Surface	1	Class B	209
0.271806	µm^3	Surface	1	Class A	210
1.12259	µm^3	Surface	1	Class B	211
0.0608489	µm^3	Surface	1	Class A	212
0.0409017	µm^3	Surface	1	Class B	213
1.07758	µm^3	Surface	1	Class A	214
0.143948	µm^3	Surface	1	Class A	215
1.24029	µm^3	Surface	1	Class A	217
0.132353	µm^3	Surface	1	Class A	220
0.0268825	µm^3	Surface	1	Class A	221
0.911782	µm^3	Surface	1	Class A	222
0.0183643	µm^3	Surface	1	Class B	224
1.25034	µm^3	Surface	1	Class A	227
0.0229903	µm^3	Surface	1	Class B	228
0.234135	µm^3	Surface	1	Class A	229
0.361271	µm^3	Surface	1	Class A	230
0.988009	µm^3	Surface	1	Class B	231
1.22389	µm^3	Surface	1	Class A	232
1.09379	µm^3	Surface	1	Class A	234
0.218778	µm^3	Surface	1	Class A	236
0.0434215	µm^3	Surface	1	Class A	237
0.0154778	µm^3	Surface	1	Class A	238
0.355902	µm^3	Surface	1	Class A	239
1.14809	µm^3	Surface	1	Class A	240
0.679651	µm^3	Surface	1	Class A	242
0.116915	µm^3	Surface	1	Class A	243
0.0736612	µm^3	Surface	1	Class A	244
1.51741	µm^3	Surface	1	Class A	245
0.517681	µm^3	Surface	1	Class A	246
0.359851	µm^3	Surface	1	Class A	247
1.34481	µm^3	Surface	1	Class A	248
0.742947	µm^3	Surface	1	Class A	249
0.769563	µm^3	Surface	1	Class A	250
0.407312	µm^3	Surface	1	Class A	251
0.000787846	µm^3	Surface	1	Class A	252
0.177747	µm^3	Surface	1	Class A	255
1.50094	µm^3	Surface	1	Class A	256
0.295045	µm^3	Surface	1	Class A	258
0.144868	µm^3	Surface	1	Class A	259
0.294295	µm^3	Surface	1	Class A	260
0.144732	µm^3	Surface	1	Class A	261
0.948025	µm^3	Surface	1	Class A	262
0.591995	µm^3	Surface	1	Class A	263
1.14719	µm^3	Surface	1	Class A	264
0.119563	µm^3	Surface	1	Class A	265
0.432257	µm^3	Surface	1	Class A	266
0.573398	µm^3	Surface	1	Class A	267
0.140413	µm^3	Surface	1	Class A	268
0.13233	µm^3	Surface	1	Class A	269
-0.000384104	µm^3	Surface	1	Class A	270
1.0521	µm^3	Surface	1	Class A	271
0.119062	µm^3	Surface	1	Class A	272
1.01672	µm^3	Surface	1	Class A	273
0.1418	µm^3	Surface	1	Class A	274
0.436224	µm^3	Surface	1	Class A	275
0.571209	µm^3	Surface	1	Class A	276
0.637085	µm^3	Surface	1	Class A	277
1.81624	µm^3	Surface	1	Class B	278
2.33091	µm^3	Surface	1	Class B	279
0.276618	µm^3	Surface	1	Class B	280
0.259597	µm^3	Surface	1	Class B	281
0.895853	µm^3	Surface	1	Class B	282
1.36455	µm^3	Surface	1	Class B	283
0.139666	µm^3	Surface	1	Class B	284
1.14515	µm^3	Surface	1	Class B	285
