# Supplementary material for: Programmable artificial RNA condensates in mammalian cells
Source: Nat Nanotechnol. 2026 Apr 29;21(6):821–30. doi: 10.1038/s41565-026-02164-7 (PMC13293865; doi:10.1038/s41565-026-02164-7)
Supplement: Supplementary file 6 — Condensate volume and number quantification, as well as Pearson coefficients, shown in Fig. 4. [file 41565_2026_2164_MOESM6_ESM.zip › Source Data Fig. 4/Condensate volume and number (Figure 4)/Condensate volume/20nt 3B Pepper/inside/20241017_ABPP_NucHBC620_20-50_Sample2_3_1_inside.xls]

## Sheet: Detailed
Detailed
Volume	Unit	Category	Time	Set 1	ID
3.28674	µm^3	Surface	1	Class A	0
1.10126	µm^3	Surface	1	Class A	1
0.561207	µm^3	Surface	1	Class A	2
0.510375	µm^3	Surface	1	Class A	4
1.76324	µm^3	Surface	1	Class A	5
5.31521	µm^3	Surface	1	Class A	6
8.24639	µm^3	Surface	1	Class A	10
13.4892	µm^3	Surface	1	Class A	12
17.6597	µm^3	Surface	1	Class A	13
47.0605	µm^3	Surface	1	Class A	14
2.41507	µm^3	Surface	1	Class A	15
6.03703	µm^3	Surface	1	Class A	16
8.68604	µm^3	Surface	1	Class A	17
19.3936	µm^3	Surface	1	Class A	18
11.9619	µm^3	Surface	1	Class A	19
4.97611	µm^3	Surface	1	Class A	20
2.19362	µm^3	Surface	1	Class A	21
