# Supplementary material for: Programmable artificial RNA condensates in mammalian cells
Source: Nat Nanotechnol. 2026 Apr 29;21(6):821–30. doi: 10.1038/s41565-026-02164-7 (PMC13293865; doi:10.1038/s41565-026-02164-7)
Supplement: Supplementary file 6 — Condensate volume and number quantification, as well as Pearson coefficients, shown in Fig. 4. [file 41565_2026_2164_MOESM6_ESM.zip › Source Data Fig. 4/Condensate volume and number (Figure 4)/Condensate volume/15nt 3B Pepper/outside/20240516_15ntBPP_10uMHBC620_20-20_Sample2_3_4_outside.xls]

## Sheet: Detailed
Detailed
Volume	Unit	Category	Time	Set 1	ID
0.939189	µm^3	Surface	1	Class A	1
0.0293298	µm^3	Surface	1	Class A	2
0.0867142	µm^3	Surface	1	Class A	4
0.0318802	µm^3	Surface	1	Class A	5
0.131984	µm^3	Surface	1	Class A	6
0.277995	µm^3	Surface	1	Class A	7
2.78951	µm^3	Surface	1	Class A	8
7.90691	µm^3	Surface	1	Class A	9
7.51351	µm^3	Surface	1	Class A	10
1.031	µm^3	Surface	1	Class A	11
1.71515	µm^3	Surface	1	Class A	12
1.72153	µm^3	Surface	1	Class A	13
0.0216785	µm^3	Surface	1	Class A	14
0.654818	µm^3	Surface	1	Class A	15
3.72276	µm^3	Surface	1	Class A	16
0.29955	µm^3	Surface	1	Class A	17
