# Supplementary material for: Programmable artificial RNA condensates in mammalian cells
Source: Nat Nanotechnol. 2026 Apr 29;21(6):821–30. doi: 10.1038/s41565-026-02164-7 (PMC13293865; doi:10.1038/s41565-026-02164-7)
Supplement: Supplementary file 6 — Condensate volume and number quantification, as well as Pearson coefficients, shown in Fig. 4. [file 41565_2026_2164_MOESM6_ESM.zip › Source Data Fig. 4/Condensate volume and number (Figure 4)/Condensate volume/15nt 3A Mango/inside/20250523_JAMango_400nMTO1B_20-20-50_sample1_2_2_inside.xls]

## Sheet: Detailed
Detailed
Volume	Unit	Category	Time	Set 1	ID
0.0268356	µm^3	Surface	1	Class A	1
0.0190505	µm^3	Surface	1	Class A	2
0.0305027	µm^3	Surface	1	Class A	3
0.0786062	µm^3	Surface	1	Class A	4
0.0990859	µm^3	Surface	1	Class A	6
0.116914	µm^3	Surface	1	Class A	8
0.135525	µm^3	Surface	1	Class A	9
0.0190505	µm^3	Surface	1	Class A	11
0.0844743	µm^3	Surface	1	Class A	12
0.0154777	µm^3	Surface	1	Class A	13
0.222222	µm^3	Surface	1	Class A	15
0.0183409	µm^3	Surface	1	Class A	17
0.0336854	µm^3	Surface	1	Class A	18
0.0190507	µm^3	Surface	1	Class A	21
0.141286	µm^3	Surface	1	Class A	23
0.0801446	µm^3	Surface	1	Class A	24
0.333599	µm^3	Surface	1	Class A	28
0.11591	µm^3	Surface	1	Class A	29
0.0513959	µm^3	Surface	1	Class A	31
0.257206	µm^3	Surface	1	Class A	32
0.0409017	µm^3	Surface	1	Class A	33
0.137807	µm^3	Surface	1	Class A	34
0.241919	µm^3	Surface	1	Class A	36
0.0625285	µm^3	Surface	1	Class A	37
0.20948	µm^3	Surface	1	Class A	40
0.132815	µm^3	Surface	1	Class A	41
0.0919395	µm^3	Surface	1	Class A	42
0.173548	µm^3	Surface	1	Class A	43
0.0527209	µm^3	Surface	1	Class A	44
0.0495619	µm^3	Surface	1	Class A	45
0.0856811	µm^3	Surface	1	Class A	46
0.0833267	µm^3	Surface	1	Class A	48
0.0269299	µm^3	Surface	1	Class A	53
0.147522	µm^3	Surface	1	Class A	54
10.3439	µm^3	Surface	1	Class A	55
0.0190506	µm^3	Surface	1	Class A	56
0.121707	µm^3	Surface	1	Class A	58
0.0402528	µm^3	Surface	1	Class A	62
0.0226234	µm^3	Surface	1	Class A	63
0.117967	µm^3	Surface	1	Class A	64
0.02693	µm^3	Surface	1	Class A	66
0.0591567	µm^3	Surface	1	Class A	67
0.447729	µm^3	Surface	1	Class A	68
0.20548	µm^3	Surface	1	Class A	69
0.179736	µm^3	Surface	1	Class A	70
0.0197368	µm^3	Surface	1	Class A	71
0.0792923	µm^3	Surface	1	Class A	72
0.0448415	µm^3	Surface	1	Class A	73
0.139867	µm^3	Surface	1	Class A	75
0.0283732	µm^3	Surface	1	Class A	76
0.173869	µm^3	Surface	1	Class A	77
0.169052	µm^3	Surface	1	Class A	78
0.0463088	µm^3	Surface	1	Class A	79
0.394739	µm^3	Surface	1	Class A	80
0.0347618	µm^3	Surface	1	Class A	82
0.0502483	µm^3	Surface	1	Class A	83
0.0663024	µm^3	Surface	1	Class A	84
0.114442	µm^3	Surface	1	Class A	85
0.0183642	µm^3	Surface	1	Class A	86
0.102268	µm^3	Surface	1	Class A	87
0.0409017	µm^3	Surface	1	Class A	88
0.0890524	µm^3	Surface	1	Class A	89
0.0943647	µm^3	Surface	1	Class A	91
0.0463085	µm^3	Surface	1	Class A	92
0.111141	µm^3	Surface	1	Class A	94
0.0154778	µm^3	Surface	1	Class A	96
0.0441319	µm^3	Surface	1	Class A	98
0.0229902	µm^3	Surface	1	Class A	101
0.0190037	µm^3	Surface	1	Class A	104
0.124451	µm^3	Surface	1	Class A	106
0.0848891	µm^3	Surface	1	Class A	108
0.0190507	µm^3	Surface	1	Class A	109
0.0340757	µm^3	Surface	1	Class A	111
0.0190507	µm^3	Surface	1	Class A	112
0.0424162	µm^3	Surface	1	Class A	114
0.111508	µm^3	Surface	1	Class A	115
0.02551	µm^3	Surface	1	Class A	117
0.176636	µm^3	Surface	1	Class A	121
0.105226	µm^3	Surface	1	Class A	122
0.128414	µm^3	Surface	1	Class A	126
7.37824	µm^3	Surface	1	Class A	127
0.0746905	µm^3	Surface	1	Class A	128
0.111236	µm^3	Surface	1	Class A	129
0.0678404	µm^3	Surface	1	Class A	131
0.0233097	µm^3	Surface	1	Class A	132
0.0593226	µm^3	Surface	1	Class A	133
0.064741	µm^3	Surface	1	Class A	134
0.524388	µm^3	Surface	1	Class A	135
0.0337562	µm^3	Surface	1	Class A	136
0.0344424	µm^3	Surface	1	Class A	137
0.0261729	µm^3	Surface	1	Class A	138
0.0451848	µm^3	Surface	1	Class A	139
0.0578553	µm^3	Surface	1	Class A	140
1.73548	µm^3	Surface	1	Class A	141
9.39021	µm^3	Surface	1	Class A	142
0.417446	µm^3	Surface	1	Class A	144
0.0736612	µm^3	Surface	1	Class A	145
0.392152	µm^3	Surface	1	Class A	147
0.0326088	µm^3	Surface	1	Class A	149
0.0305028	µm^3	Surface	1	Class A	150
0.0574413	µm^3	Surface	1	Class A	151
0.263465	µm^3	Surface	1	Class A	152
0.135702	µm^3	Surface	1	Class A	153
0.131206	µm^3	Surface	1	Class A	154
4.95713	µm^3	Surface	1	Class A	156
0.159648	µm^3	Surface	1	Class A	157
9.70064	µm^3	Surface	1	Class A	159
2.69936	µm^3	Surface	1	Class A	160
0.0190507	µm^3	Surface	1	Class A	163
0.143758	µm^3	Surface	1	Class A	164
0.0729044	µm^3	Surface	1	Class A	165
0.088095	µm^3	Surface	1	Class A	166
0.144019	µm^3	Surface	1	Class A	167
0.121659	µm^3	Surface	1	Class A	168
0.0387014	µm^3	Surface	1	Class A	169
0.369044	µm^3	Surface	1	Class A	172
0.0269299	µm^3	Surface	1	Class A	173
0.0297457	µm^3	Surface	1	Class A	174
0.0925781	µm^3	Surface	1	Class A	175
0.124522	µm^3	Surface	1	Class A	176
0.171443	µm^3	Surface	1	Class A	177
0.139465	µm^3	Surface	1	Class A	178
0.17685	µm^3	Surface	1	Class A	179
0.518719	µm^3	Surface	1	Class A	180
1.43667	µm^3	Surface	1	Class A	181
0.0797066	µm^3	Surface	1	Class A	182
0.33134	µm^3	Surface	1	Class A	190
0.0988376	µm^3	Surface	1	Class A	191
7.4688	µm^3	Surface	1	Class A	194
0.135821	µm^3	Surface	1	Class A	195
0.112832	µm^3	Surface	1	Class A	198
0.198748	µm^3	Surface	1	Class A	199
0.0268826	µm^3	Surface	1	Class A	202
0.0236765	µm^3	Surface	1	Class A	203
0.123741	µm^3	Surface	1	Class A	205
0.0311417	µm^3	Surface	1	Class A	206
0.275603	µm^3	Surface	1	Class A	207
16.8469	µm^3	Surface	1	Class A	208
0.23184	µm^3	Surface	1	Class A	209
0.0769146	µm^3	Surface	1	Class A	211
0.191059	µm^3	Surface	1	Class A	212
0.0376484	µm^3	Surface	1	Class A	213
0.0154777	µm^3	Surface	1	Class A	214
0.223914	µm^3	Surface	1	Class A	215
0.100056	µm^3	Surface	1	Class A	216
0.194122	µm^3	Surface	1	Class A	217
0.104587	µm^3	Surface	1	Class A	218
0.105225	µm^3	Surface	1	Class A	219
0.0524014	µm^3	Surface	1	Class A	220
0.0529695	µm^3	Surface	1	Class A	221
0.115767	µm^3	Surface	1	Class A	223
0.0427357	µm^3	Surface	1	Class A	224
0.120216	µm^3	Surface	1	Class A	225
0.109307	µm^3	Surface	1	Class A	229
0.0415881	µm^3	Surface	1	Class A	230
0.319413	µm^3	Surface	1	Class A	231
0.128742	µm^3	Surface	1	Class A	233
0.460654	µm^3	Surface	1	Class A	234
0.142905	µm^3	Surface	1	Class A	236
0.328832	µm^3	Surface	1	Class A	237
0.164389	µm^3	Surface	1	Class A	238
0.354604	µm^3	Surface	1	Class A	239
3.26726	µm^3	Surface	1	Class A	240
1.46866	µm^3	Surface	1	Class A	241
12.64	µm^3	Surface	1	Class A	242
9.47863	µm^3	Surface	1	Class A	243
0.202687	µm^3	Surface	1	Class A	244
0.146658	µm^3	Surface	1	Class A	245
0.176139	µm^3	Surface	1	Class A	246
0.496829	µm^3	Surface	1	Class A	247
0.190116	µm^3	Surface	1	Class A	248
0.347741	µm^3	Surface	1	Class A	249
