# Supplementary material for: Programmable artificial RNA condensates in mammalian cells
Source: Nat Nanotechnol. 2026 Apr 29;21(6):821–30. doi: 10.1038/s41565-026-02164-7 (PMC13293865; doi:10.1038/s41565-026-02164-7)
Supplement: Supplementary file 6 — Condensate volume and number quantification, as well as Pearson coefficients, shown in Fig. 4. [file 41565_2026_2164_MOESM6_ESM.zip › Source Data Fig. 4/Condensate volume and number (Figure 4)/Condensate volume/15nt 3A Mango/inside/20250523_JAMango_400nMTO1B_20-20-50_sample1_2_1_inside.xls]

## Sheet: Detailed
Detailed
Volume	Unit	Category	Time	Set 1	ID
0.71065	µm^3	Surface	1	Class A	0
0.239863	µm^3	Surface	1	Class A	1
2.90674	µm^3	Surface	1	Class A	2
0.553674	µm^3	Surface	1	Class A	3
2.12924	µm^3	Surface	1	Class A	4
0.228091	µm^3	Surface	1	Class A	5
1.4588	µm^3	Surface	1	Class A	7
1.02213	µm^3	Surface	1	Class A	8
2.2951	µm^3	Surface	1	Class A	9
2.33434	µm^3	Surface	1	Class A	10
0.778257	µm^3	Surface	1	Class A	11
0.509116	µm^3	Surface	1	Class A	12
2.80864	µm^3	Surface	1	Class A	13
1.04866	µm^3	Surface	1	Class A	14
1.73118	µm^3	Surface	1	Class A	15
0.137536	µm^3	Surface	1	Class A	16
1.14205	µm^3	Surface	1	Class A	17
0.907867	µm^3	Surface	1	Class A	18
0.663987	µm^3	Surface	1	Class A	19
0.75328	µm^3	Surface	1	Class A	20
5.39842	µm^3	Surface	1	Class A	21
2.93206	µm^3	Surface	1	Class A	22
0.890785	µm^3	Surface	1	Class A	23
2.34877	µm^3	Surface	1	Class A	24
3.11986	µm^3	Surface	1	Class A	25
1.78406	µm^3	Surface	1	Class A	26
1.38598	µm^3	Surface	1	Class A	27
4.63551	µm^3	Surface	1	Class A	28
0.181523	µm^3	Surface	1	Class A	29
6.56341	µm^3	Surface	1	Class A	30
3.09212	µm^3	Surface	1	Class A	31
0.709089	µm^3	Surface	1	Class A	33
1.0706	µm^3	Surface	1	Class A	34
0.0311891	µm^3	Surface	1	Class A	35
0.705149	µm^3	Surface	1	Class A	36
2.60625	µm^3	Surface	1	Class A	37
1.99876	µm^3	Surface	1	Class A	38
7.95209	µm^3	Surface	1	Class A	39
1.04859	µm^3	Surface	1	Class A	40
2.09328	µm^3	Surface	1	Class A	41
1.8502	µm^3	Surface	1	Class A	42
0.722408	µm^3	Surface	1	Class A	43
4.99316	µm^3	Surface	1	Class A	44
1.33481	µm^3	Surface	1	Class A	45
2.83062	µm^3	Surface	1	Class A	47
1.59609	µm^3	Surface	1	Class A	48
0.00174737	µm^3	Surface	1	Class A	49
