# Supplementary material for: Programmable artificial RNA condensates in mammalian cells
Source: Nat Nanotechnol. 2026 Apr 29;21(6):821–30. doi: 10.1038/s41565-026-02164-7 (PMC13293865; doi:10.1038/s41565-026-02164-7)
Supplement: Supplementary file 6 — Condensate volume and number quantification, as well as Pearson coefficients, shown in Fig. 4. [file 41565_2026_2164_MOESM6_ESM.zip › Source Data Fig. 4/Condensate volume and number (Figure 4)/Condensate volume/15nt 3B Pepper/outside/20240516_15ntBPP_10uMHBC620_20-20_Sample2_3_5_outside.xls]

## Sheet: Detailed
Detailed
Volume	Unit	Category	Time	Set 1	ID
0.49988	µm^3	Surface	1	Class A	1
2.66518	µm^3	Surface	1	Class A	2
0.195744	µm^3	Surface	1	Class A	4
0.190005	µm^3	Surface	1	Class A	5
0.233363	µm^3	Surface	1	Class A	6
0.445684	µm^3	Surface	1	Class A	7
0.0331553	µm^3	Surface	1	Class A	8
1.85797	µm^3	Surface	1	Class A	9
0.0599347	µm^3	Surface	1	Class A	10
0.086714	µm^3	Surface	1	Class A	11
0.0331553	µm^3	Surface	1	Class A	12
0.459711	µm^3	Surface	1	Class A	14
0.656093	µm^3	Surface	1	Class A	15
0.191918	µm^3	Surface	1	Class A	17
0.170878	µm^3	Surface	1	Class A	18
0.0331554	µm^3	Surface	1	Class A	20
12.2146	µm^3	Surface	1	Class A	21
0.310513	µm^3	Surface	1	Class A	22
0.0216785	µm^3	Surface	1	Class A	24
0.0867141	µm^3	Surface	1	Class A	25
0.0446322	µm^3	Surface	1	Class A	26
0.208496	µm^3	Surface	1	Class A	27
0.0331553	µm^3	Surface	1	Class A	28
0.0331554	µm^3	Surface	1	Class A	30
0.0624851	µm^3	Surface	1	Class A	31
0.189368	µm^3	Surface	1	Class A	32
0.0599345	µm^3	Surface	1	Class A	33
0.0331553	µm^3	Surface	1	Class A	35
4.19606	µm^3	Surface	1	Class A	37
6.66167	µm^3	Surface	1	Class A	38
0.116044	µm^3	Surface	1	Class A	40
0.958954	µm^3	Surface	1	Class A	41
0.140273	µm^3	Surface	1	Class A	42
0.0981907	µm^3	Surface	1	Class A	43
0.0331553	µm^3	Surface	1	Class A	45
0.525385	µm^3	Surface	1	Class A	47
0.0331554	µm^3	Surface	1	Class A	48
3.73444	µm^3	Surface	1	Class A	50
0.214235	µm^3	Surface	1	Class A	51
7.14752	µm^3	Surface	1	Class A	52
1.96318	µm^3	Surface	1	Class A	54
8.24612	µm^3	Surface	1	Class A	55
3.17654	µm^3	Surface	1	Class A	56
8.27927	µm^3	Surface	1	Class A	57
0.348768	µm^3	Surface	1	Class A	60
2.35098	µm^3	Surface	1	Class A	61
5.03643	µm^3	Surface	1	Class A	62
8.43983	µm^3	Surface	1	Class A	63
4.31021	µm^3	Surface	1	Class A	66
6.33976	µm^3	Surface	1	Class A	67
0.767754	µm^3	Surface	1	Class A	69
0.0182096	µm^3	Surface	1	Class A	73
2.91616	µm^3	Surface	1	Class A	74
17.0983	µm^3	Surface	1	Class A	76
4.3116	µm^3	Surface	1	Class A	77
0.0192709	µm^3	Surface	1	Class A	78
0.244843	µm^3	Surface	1	Class A	79
0.362427	µm^3	Surface	1	Class A	80
2.0018	µm^3	Surface	1	Class A	81
2.58521	µm^3	Surface	1	Class A	83
0.26332	µm^3	Surface	1	Class A	84
0.0381742	µm^3	Surface	1	Class A	85
0.824293	µm^3	Surface	1	Class A	86
0.0262549	µm^3	Surface	1	Class A	89
