# Supplementary material for: Programmable artificial RNA condensates in mammalian cells
Source: Nat Nanotechnol. 2026 Apr 29;21(6):821–30. doi: 10.1038/s41565-026-02164-7 (PMC13293865; doi:10.1038/s41565-026-02164-7)
Supplement: Supplementary file 6 — Condensate volume and number quantification, as well as Pearson coefficients, shown in Fig. 4. [file 41565_2026_2164_MOESM6_ESM.zip › Source Data Fig. 4/Condensate volume and number (Figure 4)/Condensate volume/15nt 3A Mango/inside/20250523_JAMango_400nMTO1B_20-20-50_sample1_1_4_inside.xls]

## Sheet: Detailed
Detailed
Volume	Unit	Category	Time	Set 1	ID
0.512346	µm^3	Surface	1	Class A	0
0.0333892	µm^3	Surface	1	Class A	1
0.0538211	µm^3	Surface	1	Class A	2
0.0229902	µm^3	Surface	1	Class A	3
0.0411978	µm^3	Surface	1	Class A	4
0.751455	µm^3	Surface	1	Class A	6
0.888155	µm^3	Surface	1	Class A	7
5.51475	µm^3	Surface	1	Class A	9
0.026563	µm^3	Surface	1	Class A	13
0.782809	µm^3	Surface	1	Class A	15
0.0825932	µm^3	Surface	1	Class A	16
0.0197369	µm^3	Surface	1	Class A	18
0.0229903	µm^3	Surface	1	Class A	19
0.619405	µm^3	Surface	1	Class A	20
0.0855514	µm^3	Surface	1	Class A	23
0.0154777	µm^3	Surface	1	Class A	24
1.30623	µm^3	Surface	1	Class A	25
0.277329	µm^3	Surface	1	Class A	26
0.939206	µm^3	Surface	1	Class A	27
0.0772813	µm^3	Surface	1	Class A	28
0.0445325	µm^3	Surface	1	Class A	29
0.674813	µm^3	Surface	1	Class A	30
0.367224	µm^3	Surface	1	Class A	31
0.0255099	µm^3	Surface	1	Class A	32
0.0920348	µm^3	Surface	1	Class A	33
0.0305027	µm^3	Surface	1	Class A	35
0.0757669	µm^3	Surface	1	Class A	36
0.0229903	µm^3	Surface	1	Class A	37
0.131443	µm^3	Surface	1	Class A	38
0.0369621	µm^3	Surface	1	Class A	39
0.313782	µm^3	Surface	1	Class A	40
0.10028	µm^3	Surface	1	Class A	41
0.0255099	µm^3	Surface	1	Class A	42
0.223204	µm^3	Surface	1	Class A	43
0.39815	µm^3	Surface	1	Class A	44
0.0265632	µm^3	Surface	1	Class A	45
0.549673	µm^3	Surface	1	Class A	46
1.17355	µm^3	Surface	1	Class A	47
1.3906	µm^3	Surface	1	Class A	48
0.0868993	µm^3	Surface	1	Class A	50
3.97398	µm^3	Surface	1	Class A	51
0.22337	µm^3	Surface	1	Class A	52
0.0758141	µm^3	Surface	1	Class A	53
8.85436	µm^3	Surface	1	Class A	55
0.040535	µm^3	Surface	1	Class A	56
8.10744	µm^3	Surface	1	Class A	57
0.093502	µm^3	Surface	1	Class A	58
0.0581277	µm^3	Surface	1	Class A	59
0.752791	µm^3	Surface	1	Class A	60
0.02551	µm^3	Surface	1	Class A	61
0.0340754	µm^3	Surface	1	Class A	64
0.1479	µm^3	Surface	1	Class A	67
7.45357	µm^3	Surface	1	Class A	68
0.0868996	µm^3	Surface	1	Class A	69
4.61802	µm^3	Surface	1	Class A	71
0.360623	µm^3	Surface	1	Class A	72
1.47687	µm^3	Surface	1	Class A	73
3.33669	µm^3	Surface	1	Class A	75
0.144777	µm^3	Surface	1	Class A	76
2.20257	µm^3	Surface	1	Class A	77
0.100423	µm^3	Surface	1	Class A	79
0.887477	µm^3	Surface	1	Class A	80
4.10426	µm^3	Surface	1	Class A	81
1.67393	µm^3	Surface	1	Class A	82
0.0721943	µm^3	Surface	1	Class A	83
6.54723	µm^3	Surface	1	Class A	85
0.206689	µm^3	Surface	1	Class A	86
1.74325	µm^3	Surface	1	Class A	87
0.944661	µm^3	Surface	1	Class A	88
3.85226	µm^3	Surface	1	Class A	89
0.0634392	µm^3	Surface	1	Class A	90
0.0727858	µm^3	Surface	1	Class A	91
0.204026	µm^3	Surface	1	Class A	92
0.731076	µm^3	Surface	1	Class A	93
0.0762167	µm^3	Surface	1	Class A	94
0.0912533	µm^3	Surface	1	Class A	95
0.822133	µm^3	Surface	1	Class A	96
0.0484142	µm^3	Surface	1	Class A	97
0.0545548	µm^3	Surface	1	Class A	98
1.32218	µm^3	Surface	1	Class A	99
0.0707036	µm^3	Surface	1	Class A	100
0.0862612	µm^3	Surface	1	Class A	101
0.0591801	µm^3	Surface	1	Class A	102
0.061381	µm^3	Surface	1	Class A	103
0.539841	µm^3	Surface	1	Class A	104
0.0183175	µm^3	Surface	1	Class A	105
3.18152	µm^3	Surface	1	Class A	106
0.0261495	µm^3	Surface	1	Class A	108
0.211538	µm^3	Surface	1	Class A	110
16.8994	µm^3	Surface	1	Class A	112
0.146882	µm^3	Surface	1	Class A	113
0.370335	µm^3	Surface	1	Class A	114
0.0614282	µm^3	Surface	1	Class A	116
5.33638	µm^3	Surface	1	Class A	117
2.73395	µm^3	Surface	1	Class A	118
0.367211	µm^3	Surface	1	Class A	119
8.06921	µm^3	Surface	1	Class A	120
4.79927	µm^3	Surface	1	Class A	121
0.325281	µm^3	Surface	1	Class A	122
0.104297	µm^3	Surface	1	Class A	123
8.57207	µm^3	Surface	1	Class A	124
1.32679	µm^3	Surface	1	Class A	127
0.288073	µm^3	Surface	1	Class A	128
4.33971	µm^3	Surface	1	Class A	129
0.0437884	µm^3	Surface	1	Class A	130
3.09914	µm^3	Surface	1	Class A	132
0.0254866	µm^3	Surface	1	Class A	133
0.0448413	µm^3	Surface	1	Class A	134
1.26493	µm^3	Surface	1	Class A	136
0.72203	µm^3	Surface	1	Class A	137
0.173596	µm^3	Surface	1	Class A	138
