# Supplementary material for: Programmable artificial RNA condensates in mammalian cells
Source: Nat Nanotechnol. 2026 Apr 29;21(6):821–30. doi: 10.1038/s41565-026-02164-7 (PMC13293865; doi:10.1038/s41565-026-02164-7)
Supplement: Supplementary file 6 — Condensate volume and number quantification, as well as Pearson coefficients, shown in Fig. 4. [file 41565_2026_2164_MOESM6_ESM.zip › Source Data Fig. 4/Condensate volume and number (Figure 4)/Condensate volume/20nt 3B Pepper/outside/20241017_ABPP_NucHBC620_20-50_Sample2_3_3_outside.xls]

## Sheet: Detailed
Detailed
Volume	Unit	Category	Time	Outside	ID
3.66754	µm^3	Surface	1	Class B	0
0.942872	µm^3	Surface	1	Class B	1
3.09943	µm^3	Surface	1	Class B	2
2.73025	µm^3	Surface	1	Class B	3
2.61102	µm^3	Surface	1	Class B	4
9.42835	µm^3	Surface	1	Class B	5
2.19529	µm^3	Surface	1	Class B	6
