# Supplementary material for: Programmable artificial RNA condensates in mammalian cells
Source: Nat Nanotechnol. 2026 Apr 29;21(6):821–30. doi: 10.1038/s41565-026-02164-7 (PMC13293865; doi:10.1038/s41565-026-02164-7)
Supplement: Supplementary file 6 — Condensate volume and number quantification, as well as Pearson coefficients, shown in Fig. 4. [file 41565_2026_2164_MOESM6_ESM.zip › Source Data Fig. 4/Condensate volume and number (Figure 4)/Condensate volume/20nt 3B Pepper/inside/20241017_ABPP_NucHBC620_20-50_Sample2_2_1_inside.xls]

## Sheet: Detailed
Detailed
Volume	Unit	Category	Time	Set 1	ID
7.6962	µm^3	Surface	1	Class A	0
11.5566	µm^3	Surface	1	Class A	1
2.23879	µm^3	Surface	1	Class A	2
33.9717	µm^3	Surface	1	Class A	3
12.0692	µm^3	Surface	1	Class A	4
17.1607	µm^3	Surface	1	Class A	5
