# Supplementary material for: Programmable artificial RNA condensates in mammalian cells
Source: Nat Nanotechnol. 2026 Apr 29;21(6):821–30. doi: 10.1038/s41565-026-02164-7 (PMC13293865; doi:10.1038/s41565-026-02164-7)
Supplement: Supplementary file 6 — Condensate volume and number quantification, as well as Pearson coefficients, shown in Fig. 4. [file 41565_2026_2164_MOESM6_ESM.zip › Source Data Fig. 4/Condensate volume and number (Figure 4)/Condensate volume/15nt 3B Pepper/outside/20240516_15ntBPP_10uMHBC620_20-20_Sample2_3_3_outside.xls]

## Sheet: Detailed
Detailed
Volume	Unit	Category	Time	Set 1	ID
0.0331554	µm^3	Surface	1	Class B	0
0.633775	µm^3	Surface	1	Class B	7
0.0331553	µm^3	Surface	1	Class B	8
0.184905	µm^3	Surface	1	Class B	9
1.13812	µm^3	Surface	1	Class B	19
0.0216786	µm^3	Surface	1	Class B	20
0.0216785	µm^3	Surface	1	Class A	21
0.225074	µm^3	Surface	1	Class B	22
0.136447	µm^3	Surface	1	Class B	23
0.121145	µm^3	Surface	1	Class B	24
0.163226	µm^3	Surface	1	Class B	25
0.205308	µm^3	Surface	1	Class A	26
3.64326	µm^3	Surface	1	Class C	28
0.121144	µm^3	Surface	1	Class B	29
0.0599346	µm^3	Surface	1	Class B	31
0.432931	µm^3	Surface	1	Class B	32
0.121145	µm^3	Surface	1	Class B	33
0.536224	µm^3	Surface	1	Class B	34
0.078425	µm^3	Surface	1	Class B	35
0.479477	µm^3	Surface	1	Class B	38
0.493504	µm^3	Surface	1	Class B	39
0.0459074	µm^3	Surface	1	Class A	40
4.47979	µm^3	Surface	1	Class A	41
1.04822	µm^3	Surface	1	Class A	43
0.304774	µm^3	Surface	1	Class B	44
0.34303	µm^3	Surface	1	Class B	45
0.600622	µm^3	Surface	1	Class C	46
0.339204	µm^3	Surface	1	Class A	47
0.666294	µm^3	Surface	1	Class B	48
0.0293298	µm^3	Surface	1	Class A	50
0.0828883	µm^3	Surface	1	Class A	51
0.0255041	µm^3	Surface	1	Class A	52
0.816767	µm^3	Surface	1	Class A	53
0.514545	µm^3	Surface	1	Class A	55
0.788076	µm^3	Surface	1	Class B	56
0.346856	µm^3	Surface	1	Class B	57
0.255041	µm^3	Surface	1	Class C	60
0.722404	µm^3	Surface	1	Class A	62
1.15151	µm^3	Surface	1	Class C	63
0.297124	µm^3	Surface	1	Class C	64
0.300948	µm^3	Surface	1	Class C	66
0.0599346	µm^3	Surface	1	Class A	67
0.0216786	µm^3	Surface	1	Class C	68
0.569379	µm^3	Surface	1	Class B	69
0.044632	µm^3	Surface	1	Class C	70
0.378736	µm^3	Surface	1	Class C	73
0.438032	µm^3	Surface	1	Class C	74
0.481388	µm^3	Surface	1	Class C	75
0.174703	µm^3	Surface	1	Class C	76
0.285009	µm^3	Surface	1	Class C	78
0.532398	µm^3	Surface	1	Class C	79
0.779786	µm^3	Surface	1	Class C	81
0.418267	µm^3	Surface	1	Class C	82
0.0446321	µm^3	Surface	1	Class C	83
0.983181	µm^3	Surface	1	Class C	85
0.734518	µm^3	Surface	1	Class C	86
0.720491	µm^3	Surface	1	Class C	87
0.0828879	µm^3	Surface	1	Class C	89
0.126245	µm^3	Surface	1	Class C	91
4.4562	µm^3	Surface	1	Class C	92
1.20124	µm^3	Surface	1	Class C	93
0.0599344	µm^3	Surface	1	Class C	94
1.42759	µm^3	Surface	1	Class C	95
2.37443	µm^3	Surface	1	Class C	96
0.361521	µm^3	Surface	1	Class C	98
0.334741	µm^3	Surface	1	Class C	99
1.47159	µm^3	Surface	1	Class C	101
0.182992	µm^3	Surface	1	Class C	103
2.07221	µm^3	Surface	1	Class C	104
0.149199	µm^3	Surface	1	Class C	105
0.137722	µm^3	Surface	1	Class B	108
0.167052	µm^3	Surface	1	Class B	109
0.869689	µm^3	Surface	1	Class B	111
0.114131	µm^3	Surface	1	Class B	112
6.07061	µm^3	Surface	1	Class B	115
0.0216785	µm^3	Surface	1	Class B	116
0.175978	µm^3	Surface	1	Class B	117
0.28182	µm^3	Surface	1	Class B	118
0.443772	µm^3	Surface	1	Class B	119
0.279907	µm^3	Surface	1	Class A	120
0.744718	µm^3	Surface	1	Class A	121
0.455886	µm^3	Surface	1	Class B	122
0.306687	µm^3	Surface	1	Class B	125
0.874152	µm^3	Surface	1	Class B	127
0.306687	µm^3	Surface	1	Class A	128
0.378735	µm^3	Surface	1	Class B	129
1.58062	µm^3	Surface	1	Class B	130
0.0561092	µm^3	Surface	1	Class A	131
0.587869	µm^3	Surface	1	Class B	132
0.1543	µm^3	Surface	1	Class A	133
0.286283	µm^3	Surface	1	Class B	135
0.0331553	µm^3	Surface	1	Class B	136
0.0446321	µm^3	Surface	1	Class B	137
0.176616	µm^3	Surface	1	Class B	139
0.812305	µm^3	Surface	1	Class B	141
0.0331553	µm^3	Surface	1	Class A	142
0.223799	µm^3	Surface	1	Class B	143
1.52724	µm^3	Surface	1	Class A	144
2.53638	µm^3	Surface	1	Class B	145
0.316251	µm^3	Surface	1	Class A	146
0.333466	µm^3	Surface	1	Class B	147
0.478202	µm^3	Surface	1	Class B	149
1.83438	µm^3	Surface	1	Class B	150
0.889456	µm^3	Surface	1	Class B	151
0.293297	µm^3	Surface	1	Class A	152
0.190643	µm^3	Surface	1	Class A	154
2.91257	µm^3	Surface	1	Class A	155
0.506256	µm^3	Surface	1	Class A	156
1.19997	µm^3	Surface	1	Class B	157
0.0714113	µm^3	Surface	1	Class A	159
0.0567465	µm^3	Surface	1	Class A	160
0.0216785	µm^3	Surface	1	Class A	161
0.583407	µm^3	Surface	1	Class A	162
0.510082	µm^3	Surface	1	Class A	163
0.524109	µm^3	Surface	1	Class B	164
0.43102	µm^3	Surface	1	Class A	167
0.636327	µm^3	Surface	1	Class A	169
0.935363	µm^3	Surface	1	Class A	170
0.0714114	µm^3	Surface	1	Class A	171
0.671397	µm^3	Surface	1	Class A	172
0.0682234	µm^3	Surface	1	Class A	173
0.71284	µm^3	Surface	1	Class A	174
0.621024	µm^3	Surface	1	Class A	177
0.828883	µm^3	Surface	1	Class A	178
0.113493	µm^3	Surface	1	Class A	179
0.0867139	µm^3	Surface	1	Class A	180
0.804655	µm^3	Surface	1	Class A	181
1.3734	µm^3	Surface	1	Class A	182
0.0446321	µm^3	Surface	1	Class A	183
0.168965	µm^3	Surface	1	Class A	184
0.978081	µm^3	Surface	1	Class A	185
0.21551	µm^3	Surface	1	Class A	186
0.0561089	µm^3	Surface	1	Class A	187
1.02208	µm^3	Surface	1	Class A	189
0.0892645	µm^3	Surface	1	Class A	193
0.116681	µm^3	Surface	1	Class A	194
0.3883	µm^3	Surface	1	Class A	195
4.08065	µm^3	Surface	1	Class A	196
0.0828883	µm^3	Surface	1	Class A	197
0.094365	µm^3	Surface	1	Class A	198
0.084801	µm^3	Surface	1	Class A	199
1.93703	µm^3	Surface	1	Class A	203
0.0216784	µm^3	Surface	1	Class A	204
0.0216785	µm^3	Surface	1	Class A	205
0.140273	µm^3	Surface	1	Class A	206
0.232087	µm^3	Surface	1	Class A	207
0.0599346	µm^3	Surface	1	Class A	208
0.0216785	µm^3	Surface	1	Class A	209
0.339842	µm^3	Surface	1	Class A	210
0.083526	µm^3	Surface	1	Class A	211
0.306687	µm^3	Surface	1	Class A	212
0.811667	µm^3	Surface	1	Class A	213
0.176616	µm^3	Surface	1	Class A	215
1.41803	µm^3	Surface	1	Class A	217
0.0216785	µm^3	Surface	1	Class A	218
0.625488	µm^3	Surface	1	Class A	219
0.618474	µm^3	Surface	1	Class A	220
0.124332	µm^3	Surface	1	Class A	221
0.374272	µm^3	Surface	1	Class A	223
1.03228	µm^3	Surface	1	Class A	224
0.126245	µm^3	Surface	1	Class A	225
17.4915	µm^3	Surface	1	Class A	226
2.0881	µm^3	Surface	1	Class A	227
2.27697	µm^3	Surface	1	Class A	228
10.1805	µm^3	Surface	1	Class A	229
0.159612	µm^3	Surface	1	Class A	230
0.769255	µm^3	Surface	1	Class A	232
15.4433	µm^3	Surface	1	Class A	233
1.96585	µm^3	Surface	1	Class A	235
1.07957	µm^3	Surface	1	Class A	236
0.372584	µm^3	Surface	1	Class A	237
0.0872877	µm^3	Surface	1	Class A	238
0.992172	µm^3	Surface	1	Class A	240
1.06517	µm^3	Surface	1	Class A	241
1.36788	µm^3	Surface	1	Class A	242
0.156508	µm^3	Surface	1	Class A	243
0.441867	µm^3	Surface	1	Class A	244
0.0480027	µm^3	Surface	1	Class A	245
0.473598	µm^3	Surface	1	Class A	246
1.51057	µm^3	Surface	1	Class A	248
0.277283	µm^3	Surface	1	Class B	249
0.125643	µm^3	Surface	1	Class B	253
0.0163055	µm^3	Surface	1	Class B	255
1.33884	µm^3	Surface	1	Class B	259
13.3477	µm^3	Surface	1	Class B	262
0.258829	µm^3	Surface	1	Class B	265
1.05877	µm^3	Surface	1	Class B	266
1.12701	µm^3	Surface	1	Class B	267
8.63748	µm^3	Surface	1	Class B	268
6.04645	µm^3	Surface	1	Class B	269
0.0348833	µm^3	Surface	1	Class B	270
0.911067	µm^3	Surface	1	Class B	271
4.98737	µm^3	Surface	1	Class B	273
4.37516	µm^3	Surface	1	Class B	279
1.71377	µm^3	Surface	1	Class B	282
0.669612	µm^3	Surface	1	Class B	283
1.42744	µm^3	Surface	1	Class B	284
0.0228773	µm^3	Surface	1	Class B	286
0.0171317	µm^3	Surface	1	Class B	293
4.0375	µm^3	Surface	1	Class B	300
3.03954	µm^3	Surface	1	Class B	301
48.5752	µm^3	Surface	1	Class B	302
2.10362	µm^3	Surface	1	Class B	305
2.58896	µm^3	Surface	1	Class B	306
23.0814	µm^3	Surface	1	Class B	309
0.0157723	µm^3	Surface	1	Class B	311
0.386553	µm^3	Surface	1	Class B	312
6.80593	µm^3	Surface	1	Class B	314
47.1224	µm^3	Surface	1	Class B	315
1.07111	µm^3	Surface	1	Class B	316
1.67859	µm^3	Surface	1	Class C	317
4.06764	µm^3	Surface	1	Class C	319
3.46616	µm^3	Surface	1	Class C	320
0.595714	µm^3	Surface	1	Class C	321
0.981532	µm^3	Surface	1	Class C	322
1.36027	µm^3	Surface	1	Class C	323
0.392713	µm^3	Surface	1	Class C	324
0.82604	µm^3	Surface	1	Class C	325
