# Supplementary material for: Programmable artificial RNA condensates in mammalian cells
Source: Nat Nanotechnol. 2026 Apr 29;21(6):821–30. doi: 10.1038/s41565-026-02164-7 (PMC13293865; doi:10.1038/s41565-026-02164-7)
Supplement: Supplementary file 6 — Condensate volume and number quantification, as well as Pearson coefficients, shown in Fig. 4. [file 41565_2026_2164_MOESM6_ESM.zip › Source Data Fig. 4/Condensate volume and number (Figure 4)/Condensate volume/15nt 3B Pepper/inside/20240516_15ntBPP_10uMHBC620_20-20_Sample2_3_4_inside.xls]

## Sheet: Detailed
Detailed
Volume	Unit	Category	Time	Set 1	ID
1.79012	µm^3	Surface	1	Class A	0
0.0776791	µm^3	Surface	1	Class A	1
0.137233	µm^3	Surface	1	Class A	2
0.34742	µm^3	Surface	1	Class A	3
2.14918	µm^3	Surface	1	Class A	4
1.00772	µm^3	Surface	1	Class A	5
0.23677	µm^3	Surface	1	Class A	6
2.03113	µm^3	Surface	1	Class A	7
6.57158	µm^3	Surface	1	Class A	8
1.10824	µm^3	Surface	1	Class A	9
7.20807	µm^3	Surface	1	Class A	10
15.3793	µm^3	Surface	1	Class A	11
