# Supplementary material for: Programmable artificial RNA condensates in mammalian cells
Source: Nat Nanotechnol. 2026 Apr 29;21(6):821–30. doi: 10.1038/s41565-026-02164-7 (PMC13293865; doi:10.1038/s41565-026-02164-7)
Supplement: Supplementary file 6 — Condensate volume and number quantification, as well as Pearson coefficients, shown in Fig. 4. [file 41565_2026_2164_MOESM6_ESM.zip › Source Data Fig. 4/Condensate volume and number (Figure 4)/Condensate volume/20nt 3B Pepper/inside/20241017_ABPP_NucHBC620_20-50_Sample2_1_1_inside.xls]

## Sheet: Detailed
Detailed
Volume	Unit	Category	Time	Set 1	ID
3.13093	µm^3	Surface	1	Class B	0
5.85707	µm^3	Surface	1	Class B	2
2.65898	µm^3	Surface	1	Class B	4
5.02923	µm^3	Surface	1	Class B	5
4.33808	µm^3	Surface	1	Class B	6
2.03199	µm^3	Surface	1	Class A	9
0.0191017	µm^3	Surface	1	Class A	10
0.685749	µm^3	Surface	1	Class A	11
5.76116	µm^3	Surface	1	Class A	12
0.947418	µm^3	Surface	1	Class A	13
5.49058	µm^3	Surface	1	Class A	14
0.879109	µm^3	Surface	1	Class A	15
0.768751	µm^3	Surface	1	Class A	16
2.16473	µm^3	Surface	1	Class A	18
2.08962	µm^3	Surface	1	Class A	19
0.0191016	µm^3	Surface	1	Class A	20
0.0191016	µm^3	Surface	1	Class A	21
0.0483909	µm^3	Surface	1	Class A	22
0.164628	µm^3	Surface	1	Class A	25
3.6646	µm^3	Surface	1	Class A	26
1.94912	µm^3	Surface	1	Class A	27
2.95494	µm^3	Surface	1	Class A	28
0.315899	µm^3	Surface	1	Class A	30
0.10762	µm^3	Surface	1	Class A	31
1.96386	µm^3	Surface	1	Class A	32
0.281849	µm^3	Surface	1	Class A	34
3.55524	µm^3	Surface	1	Class A	35
2.25954	µm^3	Surface	1	Class A	36
5.74447	µm^3	Surface	1	Class A	37
7.04021	µm^3	Surface	1	Class A	38
2.827	µm^3	Surface	1	Class A	39
4.60962	µm^3	Surface	1	Class A	40
3.59616	µm^3	Surface	1	Class A	42
1.94288	µm^3	Surface	1	Class A	43
6.28396	µm^3	Surface	1	Class A	44
0.732041	µm^3	Surface	1	Class A	45
22.6485	µm^3	Surface	1	Class B	46
7.24873	µm^3	Surface	1	Class B	48
3.98425	µm^3	Surface	1	Class B	49
9.41413	µm^3	Surface	1	Class B	53
12.8016	µm^3	Surface	1	Class B	55
15.7823	µm^3	Surface	1	Class B	56
6.28116	µm^3	Surface	1	Class B	57
5.14257	µm^3	Surface	1	Class B	58
10.1483	µm^3	Surface	1	Class B	59
10.3063	µm^3	Surface	1	Class B	61
6.03692	µm^3	Surface	1	Class B	66
7.63501	µm^3	Surface	1	Class B	67
