# Supplementary material for: Programmable artificial RNA condensates in mammalian cells
Source: Nat Nanotechnol. 2026 Apr 29;21(6):821–30. doi: 10.1038/s41565-026-02164-7 (PMC13293865; doi:10.1038/s41565-026-02164-7)
Supplement: Supplementary file 6 — Condensate volume and number quantification, as well as Pearson coefficients, shown in Fig. 4. [file 41565_2026_2164_MOESM6_ESM.zip › Source Data Fig. 4/Condensate volume and number (Figure 4)/Condensate volume/15nt 3B Pepper/inside/20240712_HBC620Nuc_15ntBPP_20-50_Sample3_1_3_inside.xls]

## Sheet: Detailed
Detailed
Volume	Unit	Category	Time	Set 1	ID
1.85588	µm^3	Surface	1	Class B	0
1.30219	µm^3	Surface	1	Class B	1
3.55859	µm^3	Surface	1	Class B	2
0.136967	µm^3	Surface	1	Class B	3
31.1803	µm^3	Surface	1	Class B	4
6.35646	µm^3	Surface	1	Class A	5
55.5426	µm^3	Surface	1	Class A	6
