# Supplementary material for: Programmable artificial RNA condensates in mammalian cells
Source: Nat Nanotechnol. 2026 Apr 29;21(6):821–30. doi: 10.1038/s41565-026-02164-7 (PMC13293865; doi:10.1038/s41565-026-02164-7)
Supplement: Supplementary file 6 — Condensate volume and number quantification, as well as Pearson coefficients, shown in Fig. 4. [file 41565_2026_2164_MOESM6_ESM.zip › Source Data Fig. 4/Condensate volume and number (Figure 4)/Condensate volume/15nt 3B Pepper/outside/20240516_15ntBPP_10uMHBC620_20-20_Sample2_3_2_outside.xls]

## Sheet: Detailed
Detailed
Volume	Unit	Category	Time	Set 1	ID
0.251216	µm^3	Surface	1	Class A	1
0.0331552	µm^3	Surface	1	Class A	5
1.09285	µm^3	Surface	1	Class A	6
1.10752	µm^3	Surface	1	Class A	7
0.464812	µm^3	Surface	1	Class A	10
0.0216787	µm^3	Surface	1	Class A	11
0.0828882	µm^3	Surface	1	Class A	12
0.106479	µm^3	Surface	1	Class A	14
0.171515	µm^3	Surface	1	Class A	15
1.84714	µm^3	Surface	1	Class A	17
0.03188	µm^3	Surface	1	Class A	18
1.04312	µm^3	Surface	1	Class A	19
0.314975	µm^3	Surface	1	Class A	21
0.273532	µm^3	Surface	1	Class A	23
2.55551	µm^3	Surface	1	Class A	24
0.695626	µm^3	Surface	1	Class A	25
0.137085	µm^3	Surface	1	Class A	26
45.9195	µm^3	Surface	1	Class A	27
1.77891	µm^3	Surface	1	Class A	29
0.957041	µm^3	Surface	1	Class A	32
0.108393	µm^3	Surface	1	Class A	35
0.3137	µm^3	Surface	1	Class A	36
0.153025	µm^3	Surface	1	Class A	37
0.121145	µm^3	Surface	1	Class A	40
0.662468	µm^3	Surface	1	Class A	43
1.55957	µm^3	Surface	1	Class A	44
0.0331552	µm^3	Surface	1	Class A	45
0.0331553	µm^3	Surface	1	Class A	47
0.858851	µm^3	Surface	1	Class A	48
0.166414	µm^3	Surface	1	Class A	49
0.086714	µm^3	Surface	1	Class A	50
1.45756	µm^3	Surface	1	Class A	51
0.874791	µm^3	Surface	1	Class A	52
0.962781	µm^3	Surface	1	Class A	53
0.407428	µm^3	Surface	1	Class A	54
2.04096	µm^3	Surface	1	Class A	55
0.552164	µm^3	Surface	1	Class A	56
1.5328	µm^3	Surface	1	Class A	57
0.446323	µm^3	Surface	1	Class A	58
0.124332	µm^3	Surface	1	Class A	59
1.94979	µm^3	Surface	1	Class A	60
0.657367	µm^3	Surface	1	Class A	62
0.448872	µm^3	Surface	1	Class A	64
0.0554713	µm^3	Surface	1	Class A	65
0.929625	µm^3	Surface	1	Class A	66
1.82864	µm^3	Surface	1	Class A	67
0.209771	µm^3	Surface	1	Class A	68
1.07245	µm^3	Surface	1	Class A	70
0.0216785	µm^3	Surface	1	Class A	71
0.200207	µm^3	Surface	1	Class A	72
0.173428	µm^3	Surface	1	Class A	73
0.629951	µm^3	Surface	1	Class A	74
0.366621	µm^3	Surface	1	Class A	75
0.339842	µm^3	Surface	1	Class A	76
1.62525	µm^3	Surface	1	Class A	77
0.121144	µm^3	Surface	1	Class A	78
2.83223	µm^3	Surface	1	Class A	79
0.402965	µm^3	Surface	1	Class A	80
3.07261	µm^3	Surface	1	Class A	82
0.0599344	µm^3	Surface	1	Class A	84
0.481391	µm^3	Surface	1	Class A	85
0.368534	µm^3	Surface	1	Class A	86
0.126245	µm^3	Surface	1	Class A	88
0.167689	µm^3	Surface	1	Class A	89
0.354507	µm^3	Surface	1	Class A	91
0.185543	µm^3	Surface	1	Class A	92
1.32813	µm^3	Surface	1	Class A	93
0.439308	µm^3	Surface	1	Class A	94
5.54778	µm^3	Surface	1	Class A	97
0.177253	µm^3	Surface	1	Class A	98
0.0216784	µm^3	Surface	1	Class A	99
0.332828	µm^3	Surface	1	Class A	100
2.64924	µm^3	Surface	1	Class A	101
0.0828883	µm^3	Surface	1	Class A	103
0.0331552	µm^3	Surface	1	Class A	104
0.20467	µm^3	Surface	1	Class A	105
5.54523	µm^3	Surface	1	Class A	106
1.90515	µm^3	Surface	1	Class A	107
0.138168	µm^3	Surface	1	Class A	112
1.28965	µm^3	Surface	1	Class A	113
1.00473	µm^3	Surface	1	Class A	114
0.56733	µm^3	Surface	1	Class A	115
1.45944	µm^3	Surface	1	Class A	116
1.54597	µm^3	Surface	1	Class A	117
2.01439	µm^3	Surface	1	Class A	118
2.48522	µm^3	Surface	1	Class A	119
3.7736	µm^3	Surface	1	Class A	120
1.99052	µm^3	Surface	1	Class A	121
0.628283	µm^3	Surface	1	Class A	122
2.36976	µm^3	Surface	1	Class A	124
0.993366	µm^3	Surface	1	Class A	125
0.591832	µm^3	Surface	1	Class A	127
0.897191	µm^3	Surface	1	Class A	129
1.32556	µm^3	Surface	1	Class A	130
1.1004	µm^3	Surface	1	Class A	132
1.61564	µm^3	Surface	1	Class A	136
0.208752	µm^3	Surface	1	Class A	145
2.15611	µm^3	Surface	1	Class A	147
3.34692	µm^3	Surface	1	Class A	151
2.82653	µm^3	Surface	1	Class A	152
0.177621	µm^3	Surface	1	Class A	153
3.98504	µm^3	Surface	1	Class A	154
0.878646	µm^3	Surface	1	Class A	155
2.85239	µm^3	Surface	1	Class A	157
2.05117	µm^3	Surface	1	Class A	158
1.97402	µm^3	Surface	1	Class A	159
1.61702	µm^3	Surface	1	Class A	160
0.734039	µm^3	Surface	1	Class A	161
1.54896	µm^3	Surface	1	Class A	164
2.1665	µm^3	Surface	1	Class A	166
0.260718	µm^3	Surface	1	Class A	169
0.896257	µm^3	Surface	1	Class A	170
3.37644	µm^3	Surface	1	Class A	172
0.502073	µm^3	Surface	1	Class A	173
1.09941	µm^3	Surface	1	Class A	174
1.82158	µm^3	Surface	1	Class A	176
0.867351	µm^3	Surface	1	Class A	177
1.20963	µm^3	Surface	1	Class A	178
0.534167	µm^3	Surface	1	Class A	179
6.22323	µm^3	Surface	1	Class A	180
0.553942	µm^3	Surface	1	Class A	181
0.444837	µm^3	Surface	1	Class A	182
4.21446	µm^3	Surface	1	Class A	183
1.27788	µm^3	Surface	1	Class A	185
0.0169779	µm^3	Surface	1	Class A	187
11.2501	µm^3	Surface	1	Class A	188
