# Supplementary material for: Programmable artificial RNA condensates in mammalian cells
Source: Nat Nanotechnol. 2026 Apr 29;21(6):821–30. doi: 10.1038/s41565-026-02164-7 (PMC13293865; doi:10.1038/s41565-026-02164-7)
Supplement: Supplementary file 6 — Condensate volume and number quantification, as well as Pearson coefficients, shown in Fig. 4. [file 41565_2026_2164_MOESM6_ESM.zip › Source Data Fig. 4/Condensate volume and number (Figure 4)/Condensate volume/15nt 3A Mango/inside/20250523_JAMango_400nMTO1B_20-20-50_sample1_1_2_inside.xls]

## Sheet: Detailed
Detailed
Volume	Unit	Category	Time	Set 1	ID
0.522364	µm^3	Surface	1	Class A	0
0.0628482	µm^3	Surface	1	Class A	1
0.0226235	µm^3	Surface	1	Class A	2
0.0524013	µm^3	Surface	1	Class B	3
0.36338	µm^3	Surface	1	Class A	4
0.0599378	µm^3	Surface	1	Class B	5
0.665997	µm^3	Surface	1	Class A	6
0.246025	µm^3	Surface	1	Class A	7
0.599687	µm^3	Surface	1	Class A	8
0.309475	µm^3	Surface	1	Class A	10
0.0555601	µm^3	Surface	1	Class A	11
1.31063	µm^3	Surface	1	Class A	12
0.900044	µm^3	Surface	1	Class A	13
0.621487	µm^3	Surface	1	Class B	14
0.0559265	µm^3	Surface	1	Class B	15
0.770931	µm^3	Surface	1	Class B	16
0.292334	µm^3	Surface	1	Class A	17
0.284677	µm^3	Surface	1	Class A	18
1.81317	µm^3	Surface	1	Class A	20
0.0190504	µm^3	Surface	1	Class B	21
0.0883664	µm^3	Surface	1	Class A	23
2.70697	µm^3	Surface	1	Class B	25
0.799406	µm^3	Surface	1	Class A	26
0.0770451	µm^3	Surface	1	Class B	27
0.0430553	µm^3	Surface	1	Class A	28
0.418179	µm^3	Surface	1	Class B	29
0.0218903	µm^3	Surface	1	Class A	31
0.594949	µm^3	Surface	1	Class B	32
0.0437649	µm^3	Surface	1	Class A	33
1.51156	µm^3	Surface	1	Class A	34
0.412964	µm^3	Surface	1	Class A	35
0.0154778	µm^3	Surface	1	Class B	36
1.02232	µm^3	Surface	1	Class A	37
0.040902	µm^3	Surface	1	Class A	38
0.518318	µm^3	Surface	1	Class A	39
0.409792	µm^3	Surface	1	Class A	40
0.0190505	µm^3	Surface	1	Class B	41
0.100232	µm^3	Surface	1	Class A	43
0.987752	µm^3	Surface	1	Class B	44
0.924327	µm^3	Surface	1	Class A	45
0.0154777	µm^3	Surface	1	Class A	46
0.525593	µm^3	Surface	1	Class A	47
1.47447	µm^3	Surface	1	Class B	48
0.41708	µm^3	Surface	1	Class A	49
0.0821789	µm^3	Surface	1	Class A	50
0.0963646	µm^3	Surface	1	Class A	52
0.0229903	µm^3	Surface	1	Class A	53
1.39649	µm^3	Surface	1	Class A	55
0.130177	µm^3	Surface	1	Class A	57
0.378357	µm^3	Surface	1	Class B	58
0.11618	µm^3	Surface	1	Class B	60
0.934769	µm^3	Surface	1	Class B	61
0.0959034	µm^3	Surface	1	Class A	62
0.779174	µm^3	Surface	1	Class B	63
0.658964	µm^3	Surface	1	Class A	65
0.78399	µm^3	Surface	1	Class A	66
0.708341	µm^3	Surface	1	Class A	67
1.1671	µm^3	Surface	1	Class A	69
0.176163	µm^3	Surface	1	Class A	70
0.772324	µm^3	Surface	1	Class A	71
0.402502	µm^3	Surface	1	Class B	72
0.0567315	µm^3	Surface	1	Class B	73
1.62875	µm^3	Surface	1	Class B	74
0.634374	µm^3	Surface	1	Class B	75
0.0376483	µm^3	Surface	1	Class B	77
0.0559743	µm^3	Surface	1	Class A	78
0.673683	µm^3	Surface	1	Class A	80
0.0617004	µm^3	Surface	1	Class A	81
0.287861	µm^3	Surface	1	Class B	82
0.0787484	µm^3	Surface	1	Class B	83
0.261488	µm^3	Surface	1	Class A	84
0.60878	µm^3	Surface	1	Class B	85
0.0614284	µm^3	Surface	1	Class A	86
1.22704	µm^3	Surface	1	Class A	87
1.32828	µm^3	Surface	1	Class B	88
0.888034	µm^3	Surface	1	Class B	89
0.676762	µm^3	Surface	1	Class A	91
0.215134	µm^3	Surface	1	Class A	92
0.656262	µm^3	Surface	1	Class A	93
0.0305028	µm^3	Surface	1	Class A	94
0.889252	µm^3	Surface	1	Class A	95
0.186101	µm^3	Surface	1	Class A	96
0.47052	µm^3	Surface	1	Class B	98
0.409756	µm^3	Surface	1	Class A	99
0.237828	µm^3	Surface	1	Class B	101
0.337163	µm^3	Surface	1	Class B	102
1.5535	µm^3	Surface	1	Class A	103
0.114714	µm^3	Surface	1	Class B	104
0.347617	µm^3	Surface	1	Class B	105
0.150869	µm^3	Surface	1	Class B	106
0.30615	µm^3	Surface	1	Class A	107
0.107473	µm^3	Surface	1	Class B	108
0.134968	µm^3	Surface	1	Class B	109
0.246926	µm^3	Surface	1	Class B	110
0.442374	µm^3	Surface	1	Class A	112
0.0519637	µm^3	Surface	1	Class A	113
0.900917	µm^3	Surface	1	Class A	114
0.45553	µm^3	Surface	1	Class B	116
0.574838	µm^3	Surface	1	Class B	118
0.0512775	µm^3	Surface	1	Class B	119
0.18661	µm^3	Surface	1	Class A	121
1.21014	µm^3	Surface	1	Class B	122
0.581489	µm^3	Surface	1	Class B	123
0.0343718	µm^3	Surface	1	Class A	125
1.6857	µm^3	Surface	1	Class A	126
0.375391	µm^3	Surface	1	Class B	127
0.0562813	µm^3	Surface	1	Class B	128
0.265997	µm^3	Surface	1	Class B	130
0.160342	µm^3	Surface	1	Class B	131
0.777769	µm^3	Surface	1	Class B	132
0.0702322	µm^3	Surface	1	Class B	133
0.225339	µm^3	Surface	1	Class A	134
1.07757	µm^3	Surface	1	Class A	135
0.164115	µm^3	Surface	1	Class A	136
0.586916	µm^3	Surface	1	Class A	137
0.116563	µm^3	Surface	1	Class A	138
0.909773	µm^3	Surface	1	Class A	140
0.999961	µm^3	Surface	1	Class A	141
0.124338	µm^3	Surface	1	Class A	142
1.08639	µm^3	Surface	1	Class A	145
0.201172	µm^3	Surface	1	Class A	146
0.151289	µm^3	Surface	1	Class A	147
0.88887	µm^3	Surface	1	Class A	148
0.399547	µm^3	Surface	1	Class A	149
0.471271	µm^3	Surface	1	Class A	150
1.66927	µm^3	Surface	1	Class A	151
