# Supplementary material for: Programmable artificial RNA condensates in mammalian cells
Source: Nat Nanotechnol. 2026 Apr 29;21(6):821–30. doi: 10.1038/s41565-026-02164-7 (PMC13293865; doi:10.1038/s41565-026-02164-7)
Supplement: Supplementary file 6 — Condensate volume and number quantification, as well as Pearson coefficients, shown in Fig. 4. [file 41565_2026_2164_MOESM6_ESM.zip › Source Data Fig. 4/Condensate volume and number (Figure 4)/Condensate volume/15nt 3A Mango/inside/20250523_JAMango_400nMTO1B_20-20-50_sample1_1_3_inside.xls]

## Sheet: Detailed
Detailed
Volume	Unit	Category	Time	Set 1	ID
0.399393	µm^3	Surface	1	Class B	0
0.0798019	µm^3	Surface	1	Class B	1
0.0792693	µm^3	Surface	1	Class B	3
0.57249	µm^3	Surface	1	Class B	5
0.239177	µm^3	Surface	1	Class B	6
0.0268823	µm^3	Surface	1	Class B	7
0.167219	µm^3	Surface	1	Class B	10
0.0496694	µm^3	Surface	1	Class B	11
0.400442	µm^3	Surface	1	Class B	12
0.0948737	µm^3	Surface	1	Class B	13
0.147426	µm^3	Surface	1	Class B	14
0.034512	µm^3	Surface	1	Class B	17
0.84199	µm^3	Surface	1	Class B	19
0.169657	µm^3	Surface	1	Class B	20
0.192798	µm^3	Surface	1	Class B	22
1.09224	µm^3	Surface	1	Class B	23
1.59239	µm^3	Surface	1	Class B	24
0.0194175	µm^3	Surface	1	Class B	25
0.066373	µm^3	Surface	1	Class B	26
0.171953	µm^3	Surface	1	Class B	27
0.12638	µm^3	Surface	1	Class B	28
0.137098	µm^3	Surface	1	Class B	29
0.428085	µm^3	Surface	1	Class B	30
0.0516677	µm^3	Surface	1	Class B	32
0.0458239	µm^3	Surface	1	Class B	33
0.522825	µm^3	Surface	1	Class B	34
0.0913248	µm^3	Surface	1	Class B	35
0.071827	µm^3	Surface	1	Class B	38
0.634694	µm^3	Surface	1	Class B	40
0.0559036	µm^3	Surface	1	Class B	42
4.50953	µm^3	Surface	1	Class B	43
0.191356	µm^3	Surface	1	Class B	44
0.303512	µm^3	Surface	1	Class B	45
0.635839	µm^3	Surface	1	Class B	46
0.118358	µm^3	Surface	1	Class B	47
0.37469	µm^3	Surface	1	Class B	48
2.56376	µm^3	Surface	1	Class B	49
0.480952	µm^3	Surface	1	Class B	50
0.464873	µm^3	Surface	1	Class B	51
0.14138	µm^3	Surface	1	Class B	53
0.224919	µm^3	Surface	1	Class B	54
0.148894	µm^3	Surface	1	Class B	55
0.140055	µm^3	Surface	1	Class B	56
0.0459419	µm^3	Surface	1	Class B	57
0.0956072	µm^3	Surface	1	Class B	58
0.0860955	µm^3	Surface	1	Class B	59
0.578439	µm^3	Surface	1	Class B	60
0.0268357	µm^3	Surface	1	Class B	62
0.25162	µm^3	Surface	1	Class B	63
0.113613	µm^3	Surface	1	Class B	64
0.0347621	µm^3	Surface	1	Class B	65
0.0617006	µm^3	Surface	1	Class B	66
0.806565	µm^3	Surface	1	Class B	67
0.0409015	µm^3	Surface	1	Class B	68
0.976937	µm^3	Surface	1	Class B	70
0.060328	µm^3	Surface	1	Class B	74
0.0190505	µm^3	Surface	1	Class B	75
0.0340756	µm^3	Surface	1	Class B	76
0.232445	µm^3	Surface	1	Class B	77
0.178588	µm^3	Surface	1	Class B	78
2.15648	µm^3	Surface	1	Class B	81
0.476483	µm^3	Surface	1	Class B	83
0.0501778	µm^3	Surface	1	Class B	85
0.635744	µm^3	Surface	1	Class B	89
0.0559738	µm^3	Surface	1	Class B	90
0.53454	µm^3	Surface	1	Class B	91
3.55951	µm^3	Surface	1	Class B	92
1.56376	µm^3	Surface	1	Class B	93
0.0344425	µm^3	Surface	1	Class B	94
0.264566	µm^3	Surface	1	Class B	97
0.200997	µm^3	Surface	1	Class B	98
0.209018	µm^3	Surface	1	Class B	101
0.149059	µm^3	Surface	1	Class B	102
0.102244	µm^3	Surface	1	Class B	105
0.053821	µm^3	Surface	1	Class B	106
0.259998	µm^3	Surface	1	Class B	107
0.176163	µm^3	Surface	1	Class B	108
0.156276	µm^3	Surface	1	Class B	110
0.389538	µm^3	Surface	1	Class B	111
0.997573	µm^3	Surface	1	Class B	113
0.648868	µm^3	Surface	1	Class B	114
0.122546	µm^3	Surface	1	Class B	115
0.587628	µm^3	Surface	1	Class B	116
0.0369388	µm^3	Surface	1	Class B	117
0.0581277	µm^3	Surface	1	Class B	118
0.0154777	µm^3	Surface	1	Class B	119
0.0529227	µm^3	Surface	1	Class B	120
0.0725136	µm^3	Surface	1	Class B	121
0.0265632	µm^3	Surface	1	Class B	122
0.157696	µm^3	Surface	1	Class B	123
0.511732	µm^3	Surface	1	Class B	125
0.0760154	µm^3	Surface	1	Class B	126
0.0707746	µm^3	Surface	1	Class B	127
0.147107	µm^3	Surface	1	Class B	128
0.0617476	µm^3	Surface	1	Class B	130
0.393572	µm^3	Surface	1	Class B	132
0.268539	µm^3	Surface	1	Class B	133
0.0305028	µm^3	Surface	1	Class B	135
0.12477	µm^3	Surface	1	Class B	137
0.064492	µm^3	Surface	1	Class B	139
0.0229903	µm^3	Surface	1	Class B	140
0.380462	µm^3	Surface	1	Class B	141
0.0265632	µm^3	Surface	1	Class B	142
0.476376	µm^3	Surface	1	Class B	143
0.548049	µm^3	Surface	1	Class B	144
0.330522	µm^3	Surface	1	Class B	145
4.13632	µm^3	Surface	1	Class B	146
0.636132	µm^3	Surface	1	Class B	148
1.6597	µm^3	Surface	1	Class B	149
0.190774	µm^3	Surface	1	Class B	150
0.0548975	µm^3	Surface	1	Class B	151
0.286073	µm^3	Surface	1	Class B	152
0.766759	µm^3	Surface	1	Class B	154
0.347879	µm^3	Surface	1	Class B	155
0.189131	µm^3	Surface	1	Class B	156
0.30388	µm^3	Surface	1	Class B	157
0.370831	µm^3	Surface	1	Class B	158
0.105639	µm^3	Surface	1	Class B	159
0.511987	µm^3	Surface	1	Class B	161
0.0405116	µm^3	Surface	1	Class A	163
0.0472912	µm^3	Surface	1	Class A	169
0.258328	µm^3	Surface	1	Class A	172
0.0275219	µm^3	Surface	1	Class B	174
0.27474	µm^3	Surface	1	Class B	175
0.263571	µm^3	Surface	1	Class A	178
0.044818	µm^3	Surface	1	Class A	179
0.114714	µm^3	Surface	1	Class A	180
0.132235	µm^3	Surface	1	Class A	181
0.137771	µm^3	Surface	1	Class A	183
0.0391156	µm^3	Surface	1	Class A	185
0.265618	µm^3	Surface	1	Class B	186
0.0455277	µm^3	Surface	1	Class B	188
0.0183644	µm^3	Surface	1	Class A	189
0.041588	µm^3	Surface	1	Class A	190
1.81075	µm^3	Surface	1	Class B	191
0.111046	µm^3	Surface	1	Class A	192
0.0308222	µm^3	Surface	1	Class A	195
0.16425	µm^3	Surface	1	Class A	197
0.0556073	µm^3	Surface	1	Class A	198
0.0448414	µm^3	Surface	1	Class A	199
0.416557	µm^3	Surface	1	Class B	201
0.123931	µm^3	Surface	1	Class A	205
0.507505	µm^3	Surface	1	Class B	206
0.159801	µm^3	Surface	1	Class A	207
0.0190505	µm^3	Surface	1	Class A	208
0.0455279	µm^3	Surface	1	Class A	209
0.206342	µm^3	Surface	1	Class A	211
0.21841	µm^3	Surface	1	Class A	212
0.157139	µm^3	Surface	1	Class A	213
0.0154777	µm^3	Surface	1	Class A	214
0.0389035	µm^3	Surface	1	Class A	217
0.369601	µm^3	Surface	1	Class B	218
1.69043	µm^3	Surface	1	Class B	220
0.144764	µm^3	Surface	1	Class A	221
0.116915	µm^3	Surface	1	Class B	222
1.14458	µm^3	Surface	1	Class B	223
0.0578079	µm^3	Surface	1	Class B	224
0.0332952	µm^3	Surface	1	Class B	226
0.483862	µm^3	Surface	1	Class B	227
0.0786538	µm^3	Surface	1	Class B	228
0.732189	µm^3	Surface	1	Class B	229
0.484493	µm^3	Surface	1	Class B	230
0.0194174	µm^3	Surface	1	Class A	231
0.0604585	µm^3	Surface	1	Class A	232
0.156596	µm^3	Surface	1	Class B	233
0.0818361	µm^3	Surface	1	Class A	234
0.0848892	µm^3	Surface	1	Class A	237
0.0294497	µm^3	Surface	1	Class B	238
0.0480947	µm^3	Surface	1	Class B	239
0.0451375	µm^3	Surface	1	Class B	240
0.031095	µm^3	Surface	1	Class B	242
0.0574412	µm^3	Surface	1	Class A	243
0.114845	µm^3	Surface	1	Class A	244
0.0261962	µm^3	Surface	1	Class A	245
0.159801	µm^3	Surface	1	Class B	246
0.0548502	µm^3	Surface	1	Class A	249
0.118973	µm^3	Surface	1	Class A	250
0.0183643	µm^3	Surface	1	Class A	254
0.052768	µm^3	Surface	1	Class A	255
0.237058	µm^3	Surface	1	Class B	256
0.347663	µm^3	Surface	1	Class A	258
0.0523304	µm^3	Surface	1	Class A	259
0.0487809	µm^3	Surface	1	Class A	260
0.318952	µm^3	Surface	1	Class B	262
0.0197368	µm^3	Surface	1	Class A	266
0.0797064	µm^3	Surface	1	Class A	267
0.0781925	µm^3	Surface	1	Class B	268
0.25401	µm^3	Surface	1	Class B	269
0.734426	µm^3	Surface	1	Class B	270
0.364112	µm^3	Surface	1	Class B	272
0.041588	µm^3	Surface	1	Class A	273
0.126675	µm^3	Surface	1	Class A	274
0.310849	µm^3	Surface	1	Class A	275
0.0190506	µm^3	Surface	1	Class A	276
0.0743476	µm^3	Surface	1	Class A	277
0.0154777	µm^3	Surface	1	Class A	278
0.02551	µm^3	Surface	1	Class A	279
0.438482	µm^3	Surface	1	Class B	280
0.109769	µm^3	Surface	1	Class A	281
0.037743	µm^3	Surface	1	Class B	282
0.074182	µm^3	Surface	1	Class A	283
0.255491	µm^3	Surface	1	Class A	284
0.149035	µm^3	Surface	1	Class A	285
0.100611	µm^3	Surface	1	Class A	287
0.0613335	µm^3	Surface	1	Class A	288
0.0391156	µm^3	Surface	1	Class A	289
0.0858943	µm^3	Surface	1	Class A	290
0.62961	µm^3	Surface	1	Class B	291
0.882101	µm^3	Surface	1	Class A	292
0.0552541	µm^3	Surface	1	Class A	294
0.0695797	µm^3	Surface	1	Class A	295
2.07573	µm^3	Surface	1	Class A	296
0.0868521	µm^3	Surface	1	Class A	297
0.0229902	µm^3	Surface	1	Class B	299
0.0154777	µm^3	Surface	1	Class A	300
0.143581	µm^3	Surface	1	Class A	302
0.0261028	µm^3	Surface	1	Class B	303
0.0261494	µm^3	Surface	1	Class A	304
0.157234	µm^3	Surface	1	Class A	305
0.0724663	µm^3	Surface	1	Class A	307
0.0455276	µm^3	Surface	1	Class A	309
0.126071	µm^3	Surface	1	Class A	310
0.0340755	µm^3	Surface	1	Class A	311
0.0305028	µm^3	Surface	1	Class A	312
0.0226235	µm^3	Surface	1	Class A	313
0.349205	µm^3	Surface	1	Class B	314
0.125089	µm^3	Surface	1	Class A	315
0.0415881	µm^3	Surface	1	Class A	318
0.124013	µm^3	Surface	1	Class A	321
0.352621	µm^3	Surface	1	Class A	322
0.516435	µm^3	Surface	1	Class B	323
0.299892	µm^3	Surface	1	Class B	324
0.0294497	µm^3	Surface	1	Class A	327
0.20334	µm^3	Surface	1	Class B	328
0.0229902	µm^3	Surface	1	Class A	329
0.178341	µm^3	Surface	1	Class B	331
0.0333892	µm^3	Surface	1	Class A	333
0.036087	µm^3	Surface	1	Class A	334
0.531995	µm^3	Surface	1	Class B	335
0.0305027	µm^3	Surface	1	Class A	339
0.115672	µm^3	Surface	1	Class A	340
0.12768	µm^3	Surface	1	Class A	341
0.0575007	µm^3	Surface	1	Class A	342
1.61839	µm^3	Surface	1	Class B	343
0.96901	µm^3	Surface	1	Class B	344
3.82428	µm^3	Surface	1	Class B	345
1.3319	µm^3	Surface	1	Class B	346
0.01969	µm^3	Surface	1	Class A	348
0.380283	µm^3	Surface	1	Class A	350
0.557791	µm^3	Surface	1	Class A	351
0.126214	µm^3	Surface	1	Class A	352
0.0379443	µm^3	Surface	1	Class A	353
0.417693	µm^3	Surface	1	Class A	354
0.0530401	µm^3	Surface	1	Class A	356
0.333586	µm^3	Surface	1	Class B	357
0.0859416	µm^3	Surface	1	Class A	358
0.082002	µm^3	Surface	1	Class A	359
0.0865089	µm^3	Surface	1	Class A	360
0.0229902	µm^3	Surface	1	Class A	361
0.338344	µm^3	Surface	1	Class A	362
2.65137	µm^3	Surface	1	Class A	363
0.0190506	µm^3	Surface	1	Class A	365
0.226067	µm^3	Surface	1	Class A	366
0.286097	µm^3	Surface	1	Class A	367
1.24202	µm^3	Surface	1	Class A	368
0.120369	µm^3	Surface	1	Class A	369
0.0268591	µm^3	Surface	1	Class A	370
0.702058	µm^3	Surface	1	Class A	371
0.0685265	µm^3	Surface	1	Class A	373
0.140694	µm^3	Surface	1	Class A	374
0.0895268	µm^3	Surface	1	Class A	375
0.317366	µm^3	Surface	1	Class A	376
0.0269299	µm^3	Surface	1	Class A	378
0.0339814	µm^3	Surface	1	Class A	379
0.0498814	µm^3	Surface	1	Class A	380
0.0448414	µm^3	Surface	1	Class A	382
0.0750805	µm^3	Surface	1	Class A	383
0.112147	µm^3	Surface	1	Class A	384
0.116086	µm^3	Surface	1	Class A	385
0.691366	µm^3	Surface	1	Class A	386
0.0447471	µm^3	Surface	1	Class A	387
0.415858	µm^3	Surface	1	Class A	388
0.02693	µm^3	Surface	1	Class A	389
0.323271	µm^3	Surface	1	Class A	391
0.442517	µm^3	Surface	1	Class A	392
0.0721233	µm^3	Surface	1	Class A	393
0.407957	µm^3	Surface	1	Class A	394
0.29601	µm^3	Surface	1	Class A	395
0.0901295	µm^3	Surface	1	Class A	396
0.0750806	µm^3	Surface	1	Class A	397
0.0154777	µm^3	Surface	1	Class A	401
0.0269298	µm^3	Surface	1	Class A	402
0.0535015	µm^3	Surface	1	Class A	404
0.0412212	µm^3	Surface	1	Class A	405
0.0229902	µm^3	Surface	1	Class A	406
0.0409017	µm^3	Surface	1	Class A	407
2.03747	µm^3	Surface	1	Class A	408
0.0602469	µm^3	Surface	1	Class A	409
0.134602	µm^3	Surface	1	Class A	410
0.131633	µm^3	Surface	1	Class A	411
0.0279356	µm^3	Surface	1	Class A	412
0.115767	µm^3	Surface	1	Class A	413
0.237661	µm^3	Surface	1	Class A	416
0.0269298	µm^3	Surface	1	Class A	420
0.0919157	µm^3	Surface	1	Class A	421
0.0896096	µm^3	Surface	1	Class A	424
0.0751284	µm^3	Surface	1	Class A	427
0.0559269	µm^3	Surface	1	Class A	428
0.055607	µm^3	Surface	1	Class A	429
0.110431	µm^3	Surface	1	Class A	431
0.0448416	µm^3	Surface	1	Class A	432
0.0940931	µm^3	Surface	1	Class A	433
0.317424	µm^3	Surface	1	Class A	434
0.103487	µm^3	Surface	1	Class A	435
0.0255101	µm^3	Surface	1	Class A	436
0.0301359	µm^3	Surface	1	Class A	437
0.0559741	µm^3	Surface	1	Class A	438
0.0423456	µm^3	Surface	1	Class A	439
0.111141	µm^3	Surface	1	Class A	440
0.0154778	µm^3	Surface	1	Class A	441
0.132377	µm^3	Surface	1	Class A	442
0.086261	µm^3	Surface	1	Class A	443
0.377272	µm^3	Surface	1	Class A	444
0.0847939	µm^3	Surface	1	Class A	445
0.142943	µm^3	Surface	1	Class A	446
0.0552403	µm^3	Surface	1	Class A	447
0.0190506	µm^3	Surface	1	Class A	449
0.300555	µm^3	Surface	1	Class A	452
0.0512539	µm^3	Surface	1	Class A	453
0.0391157	µm^3	Surface	1	Class A	456
0.0958793	µm^3	Surface	1	Class A	458
0.0491951	µm^3	Surface	1	Class A	459
0.0229902	µm^3	Surface	1	Class A	460
0.0183642	µm^3	Surface	1	Class A	462
0.0190505	µm^3	Surface	1	Class A	463
0.0154778	µm^3	Surface	1	Class A	464
0.103119	µm^3	Surface	1	Class A	465
0.0490064	µm^3	Surface	1	Class A	466
0.0726907	µm^3	Surface	1	Class A	467
0.150182	µm^3	Surface	1	Class A	470
0.22137	µm^3	Surface	1	Class A	472
0.0154777	µm^3	Surface	1	Class A	473
0.0154777	µm^3	Surface	1	Class A	474
0.146255	µm^3	Surface	1	Class A	475
0.070041	µm^3	Surface	1	Class A	476
0.0239959	µm^3	Surface	1	Class A	477
0.073472	µm^3	Surface	1	Class A	478
0.0236765	µm^3	Surface	1	Class A	479
0.0509344	µm^3	Surface	1	Class A	480
0.0587665	µm^3	Surface	1	Class A	482
0.0455041	µm^3	Surface	1	Class A	483
0.147887	µm^3	Surface	1	Class A	484
0.0376484	µm^3	Surface	1	Class A	485
0.436754	µm^3	Surface	1	Class A	486
0.0971694	µm^3	Surface	1	Class A	487
0.690141	µm^3	Surface	1	Class A	488
0.0190505	µm^3	Surface	1	Class A	489
0.444771	µm^3	Surface	1	Class A	492
0.206545	µm^3	Surface	1	Class A	493
0.18752	µm^3	Surface	1	Class A	494
0.0723955	µm^3	Surface	1	Class A	495
0.0581277	µm^3	Surface	1	Class A	496
0.150975	µm^3	Surface	1	Class A	497
0.0347619	µm^3	Surface	1	Class A	498
0.0747143	µm^3	Surface	1	Class A	500
1.27114	µm^3	Surface	1	Class A	502
0.120026	µm^3	Surface	1	Class A	503
0.134874	µm^3	Surface	1	Class A	504
0.118654	µm^3	Surface	1	Class A	505
0.234041	µm^3	Surface	1	Class A	506
0.278652	µm^3	Surface	1	Class A	507
0.0905675	µm^3	Surface	1	Class A	508
0.795636	µm^3	Surface	1	Class A	509
0.28025	µm^3	Surface	1	Class A	510
0.166628	µm^3	Surface	1	Class A	511
0.217974	µm^3	Surface	1	Class A	512
0.144729	µm^3	Surface	1	Class A	513
