# Supplementary material for: Programmable artificial RNA condensates in mammalian cells
Source: Nat Nanotechnol. 2026 Apr 29;21(6):821–30. doi: 10.1038/s41565-026-02164-7 (PMC13293865; doi:10.1038/s41565-026-02164-7)
Supplement: Supplementary file 6 — Condensate volume and number quantification, as well as Pearson coefficients, shown in Fig. 4. [file 41565_2026_2164_MOESM6_ESM.zip › Source Data Fig. 4/Condensate volume and number (Figure 4)/Condensate volume/20nt 3B Pepper/outside/20241017_ABPP_NucHBC620_20-50_Sample2_2_2_outside.xls]

## Sheet: Detailed
Detailed
Volume	Unit	Category	Time	Set 1	ID
0.497337	µm^3	Surface	1	Class A	0
0.355149	µm^3	Surface	1	Class A	1
0.489685	µm^3	Surface	1	Class A	3
0.170242	µm^3	Surface	1	Class A	4
0.223164	µm^3	Surface	1	Class A	5
0.239741	µm^3	Surface	1	Class A	6
0.0784263	µm^3	Surface	1	Class A	7
0.0331557	µm^3	Surface	1	Class A	9
0.0331558	µm^3	Surface	1	Class A	10
0.140274	µm^3	Surface	1	Class A	11
0.0599354	µm^3	Surface	1	Class A	13
0.0216788	µm^3	Surface	1	Class A	14
0.161316	µm^3	Surface	1	Class A	15
2.18254	µm^3	Surface	1	Class A	17
0.0331558	µm^3	Surface	1	Class A	19
0.184907	µm^3	Surface	1	Class A	22
0.311792	µm^3	Surface	1	Class A	23
0.0828895	µm^3	Surface	1	Class A	24
0.0484585	µm^3	Surface	1	Class A	25
0.875439	µm^3	Surface	1	Class A	27
1.03994	µm^3	Surface	1	Class A	28
0.350049	µm^3	Surface	1	Class A	30
0.131986	µm^3	Surface	1	Class A	32
0.220614	µm^3	Surface	1	Class A	33
0.0331558	µm^3	Surface	1	Class A	34
0.0816142	µm^3	Surface	1	Class A	37
0.0867153	µm^3	Surface	1	Class A	38
0.07205	µm^3	Surface	1	Class A	39
0.239741	µm^3	Surface	1	Class A	41
2.90878	µm^3	Surface	1	Class A	43
0.27481	µm^3	Surface	1	Class A	44
1.19552	µm^3	Surface	1	Class A	45
0.214238	µm^3	Surface	1	Class A	46
0.620396	µm^3	Surface	1	Class A	47
0.106481	µm^3	Surface	1	Class A	48
0.260145	µm^3	Surface	1	Class A	49
0.175343	µm^3	Surface	1	Class A	51
0.308604	µm^3	Surface	1	Class A	53
0.697546	µm^3	Surface	1	Class A	54
0.942389	µm^3	Surface	1	Class A	55
0.205948	µm^3	Surface	1	Class A	56
0.123697	µm^3	Surface	1	Class A	57
0.12268	µm^3	Surface	1	Class A	59
0.269834	µm^3	Surface	1	Class A	61
0.552816	µm^3	Surface	1	Class A	62
1.51289	µm^3	Surface	1	Class A	63
0.457309	µm^3	Surface	1	Class A	65
0.224849	µm^3	Surface	1	Class A	67
0.210366	µm^3	Surface	1	Class A	68
6.81723	µm^3	Surface	1	Class A	70
0.362006	µm^3	Surface	1	Class A	71
0.740414	µm^3	Surface	1	Class A	73
0.166004	µm^3	Surface	1	Class A	74
0.217567	µm^3	Surface	1	Class A	76
0.543575	µm^3	Surface	1	Class A	77
0.471051	µm^3	Surface	1	Class A	78
3.23812	µm^3	Surface	1	Class A	79
2.29131	µm^3	Surface	1	Class A	80
1.20174	µm^3	Surface	1	Class A	81
1.78668	µm^3	Surface	1	Class A	82
0.204042	µm^3	Surface	1	Class A	83
0.598611	µm^3	Surface	1	Class A	84
1.53106	µm^3	Surface	1	Class A	85
0.103611	µm^3	Surface	1	Class A	86
1.79818	µm^3	Surface	1	Class A	87
1.10448	µm^3	Surface	1	Class A	88
