# Supplementary material for: Programmable artificial RNA condensates in mammalian cells
Source: Nat Nanotechnol. 2026 Apr 29;21(6):821–30. doi: 10.1038/s41565-026-02164-7 (PMC13293865; doi:10.1038/s41565-026-02164-7)
Supplement: Supplementary file 6 — Condensate volume and number quantification, as well as Pearson coefficients, shown in Fig. 4. [file 41565_2026_2164_MOESM6_ESM.zip › Source Data Fig. 4/Condensate volume and number (Figure 4)/Condensate volume/20nt 3B Pepper/outside/20241017_ABPP_NucHBC620_20-50_Sample2_3_2_outside.xls]

## Sheet: Detailed
Detailed
Volume	Unit	Category	Time	Set 1	ID
0.153026	µm^3	Surface	1	Class A	0
0.0599354	µm^3	Surface	1	Class A	1
2.19593	µm^3	Surface	1	Class B	3
0.0216788	µm^3	Surface	1		4
0.080339	µm^3	Surface	1	Class A	6
0.827618	µm^3	Surface	1	Class B	8
0.25887	µm^3	Surface	1	Class B	9
0.573212	µm^3	Surface	1	Class B	10
8.07279	µm^3	Surface	1	Class B	11
0.0446328	µm^3	Surface	1	Class B	12
0.702647	µm^3	Surface	1	Class B	13
0.0331558	µm^3	Surface	1	Class B	14
0.161316	µm^3	Surface	1	Class B	15
0.88309	µm^3	Surface	1	Class B	16
0.223802	µm^3	Surface	1	Class A	17
0.137086	µm^3	Surface	1	Class B	18
0.178531	µm^3	Surface	1	Class B	19
0.125609	µm^3	Surface	1	Class A	21
0.178531	µm^3	Surface	1	Class B	22
0.354511	µm^3	Surface	1	Class B	23
0.248031	µm^3	Surface	1	Class B	25
0.161953	µm^3	Surface	1	Class B	26
0.110307	µm^3	Surface	1	Class B	28
0.701372	µm^3	Surface	1	Class B	29
0.316256	µm^3	Surface	1	Class B	30
0.0446328	µm^3	Surface	1	Class B	31
0.368539	µm^3	Surface	1	Class B	32
0.387667	µm^3	Surface	1	Class B	33
0.0216788	µm^3	Surface	1	Class B	35
0.203398	µm^3	Surface	1	Class B	36
0.0446327	µm^3	Surface	1	Class B	38
0.121146	µm^3	Surface	1	Class B	42
0.307328	µm^3	Surface	1	Class B	43
0.0446327	µm^3	Surface	1	Class B	44
0.179169	µm^3	Surface	1	Class B	46
1.26629	µm^3	Surface	1	Class B	50
0.0828893	µm^3	Surface	1	Class B	51
0.548345	µm^3	Surface	1	Class B	52
0.411897	µm^3	Surface	1	Class A	54
0.166417	µm^3	Surface	1	Class A	55
0.378103	µm^3	Surface	1	Class B	56
0.254407	µm^3	Surface	1	Class B	57
0.128797	µm^3	Surface	1	Class B	58
0.104568	µm^3	Surface	1	Class B	60
0.0216788	µm^3	Surface	1	Class B	61
1.11391	µm^3	Surface	1	Class B	62
0.0331558	µm^3	Surface	1	Class A	63
0.0446329	µm^3	Surface	1	Class B	64
0.0484585	µm^3	Surface	1	Class B	65
0.177256	µm^3	Surface	1	Class B	66
1.30391	µm^3	Surface	1	Class B	67
1.66735	µm^3	Surface	1	Class B	68
1.46714	µm^3	Surface	1	Class B	69
1.56597	µm^3	Surface	1	Class B	70
0.121784	µm^3	Surface	1	Class B	71
0.0561098	µm^3	Surface	1	Class B	72
0.916885	µm^3	Surface	1	Class B	73
1.35046	µm^3	Surface	1	Class B	74
1.10753	µm^3	Surface	1	Class B	76
0.990848	µm^3	Surface	1	Class B	77
1.27012	µm^3	Surface	1	Class B	78
2.18254	µm^3	Surface	1	Class B	79
1.68712	µm^3	Surface	1	Class B	81
1.12857	µm^3	Surface	1	Class B	83
0.816141	µm^3	Surface	1	Class B	84
1.26757	µm^3	Surface	1	Class B	85
0.685431	µm^3	Surface	1	Class B	86
0.197659	µm^3	Surface	1	Class B	87
0.50134	µm^3	Surface	1	Class B	89
0.082252	µm^3	Surface	1	Class A	90
0.0216788	µm^3	Surface	1	Class A	91
1.9377	µm^3	Surface	1	Class B	93
0.0599355	µm^3	Surface	1	Class A	94
0.0216788	µm^3	Surface	1	Class B	96
0.246118	µm^3	Surface	1	Class B	97
0.478846	µm^3	Surface	1	Class B	98
0.351324	µm^3	Surface	1	Class A	99
0.380016	µm^3	Surface	1	Class A	100
0.159402	µm^3	Surface	1	Class A	102
0.5713	µm^3	Surface	1	Class A	103
0.161953	µm^3	Surface	1	Class B	104
0.454617	µm^3	Surface	1	Class A	106
0.350686	µm^3	Surface	1	Class A	107
1.0833	µm^3	Surface	1	Class A	108
0.732616	µm^3	Surface	1	Class A	109
0.25632	µm^3	Surface	1	Class A	110
0.0331558	µm^3	Surface	1	Class A	111
0.69117	µm^3	Surface	1	Class A	112
0.808491	µm^3	Surface	1	Class A	113
0.463544	µm^3	Surface	1	Class A	114
0.627408	µm^3	Surface	1	Class A	115
0.336021	µm^3	Surface	1	Class A	116
0.0420824	µm^3	Surface	1	Class A	120
0.62996	µm^3	Surface	1	Class A	121
0.0331558	µm^3	Surface	1	Class A	122
0.227628	µm^3	Surface	1	Class A	123
0.113495	µm^3	Surface	1	Class A	124
0.91816	µm^3	Surface	1	Class A	125
0.0178531	µm^3	Surface	1	Class A	126
0.111582	µm^3	Surface	1	Class A	127
0.308604	µm^3	Surface	1	Class A	129
4.69473	µm^3	Surface	1	Class B	130
0.098192	µm^3	Surface	1	Class A	131
0.332833	µm^3	Surface	1	Class A	132
0.0828894	µm^3	Surface	1	Class A	133
0.543244	µm^3	Surface	1	Class A	135
0.0216788	µm^3	Surface	1	Class A	136
0.307329	µm^3	Surface	1	Class A	137
0.0561097	µm^3	Surface	1	Class A	138
0.613382	µm^3	Surface	1	Class A	139
0.20021	µm^3	Surface	1	Class A	141
0.24293	µm^3	Surface	1	Class A	142
0.536231	µm^3	Surface	1	Class A	143
0.374915	µm^3	Surface	1	Class A	144
0.432938	µm^3	Surface	1	Class A	145
0.335384	µm^3	Surface	1	Class A	146
0.0746007	µm^3	Surface	1	Class A	147
0.0714125	µm^3	Surface	1	Class A	149
0.367264	µm^3	Surface	1	Class A	151
0.0714124	µm^3	Surface	1	Class A	152
0.305415	µm^3	Surface	1	Class A	155
0.0331557	µm^3	Surface	1	Class A	156
0.18937	µm^3	Surface	1	Class A	157
0.0331557	µm^3	Surface	1	Class A	158
0.295851	µm^3	Surface	1	Class A	160
0.342397	µm^3	Surface	1	Class A	161
0.109669	µm^3	Surface	1	Class A	163
0.0561096	µm^3	Surface	1	Class A	164
0.0599354	µm^3	Surface	1	Class A	165
0.242292	µm^3	Surface	1	Class A	166
0.0962791	µm^3	Surface	1	Class A	167
0.535593	µm^3	Surface	1	Class A	168
0.0714125	µm^3	Surface	1	Class A	169
0.308604	µm^3	Surface	1	Class A	171
0.0216788	µm^3	Surface	1	Class A	172
0.165141	µm^3	Surface	1	Class A	173
0.0420823	µm^3	Surface	1	Class A	175
0.0714124	µm^3	Surface	1	Class A	176
0.0701371	µm^3	Surface	1	Class A	177
0.213599	µm^3	Surface	1	Class A	179
0.337934	µm^3	Surface	1	Class A	180
0.220613	µm^3	Surface	1	Class A	181
0.126247	µm^3	Surface	1	Class A	182
0.275448	µm^3	Surface	1	Class A	183
0.219976	µm^3	Surface	1	Class A	184
0.113495	µm^3	Surface	1	Class A	185
0.290113	µm^3	Surface	1	Class A	186
1.88095	µm^3	Surface	1	Class A	187
0.422098	µm^3	Surface	1	Class A	188
0.300314	µm^3	Surface	1	Class A	189
0.356424	µm^3	Surface	1	Class A	190
1.22613	µm^3	Surface	1	Class A	191
0.206586	µm^3	Surface	1	Class A	193
0.456529	µm^3	Surface	1	Class A	194
0.0151906	µm^3	Surface	1	Class A	195
1.85927	µm^3	Surface	1	Class A	198
0.0216788	µm^3	Surface	1	Class A	199
0.943487	µm^3	Surface	1	Class A	200
0.353874	µm^3	Surface	1	Class A	201
0.34431	µm^3	Surface	1	Class A	202
0.150476	µm^3	Surface	1	Class A	203
0.308604	µm^3	Surface	1	Class A	204
5.64153	µm^3	Surface	1	Class A	206
0.869846	µm^3	Surface	1	Class B	207
0.538438	µm^3	Surface	1	Class A	208
5.88076	µm^3	Surface	1	Class B	209
7.63908	µm^3	Surface	1	Class B	214
0.52587	µm^3	Surface	1	Class B	217
1.8985	µm^3	Surface	1	Class B	218
3.54772	µm^3	Surface	1	Class B	219
23.4546	µm^3	Surface	1	Class B	226
0.427614	µm^3	Surface	1	Class B	228
1.5151	µm^3	Surface	1	Class B	230
2.01442	µm^3	Surface	1	Class B	231
0.568755	µm^3	Surface	1	Class B	232
28.546	µm^3	Surface	1	Class B	235
0.0190682	µm^3	Surface	1	Class B	236
20.4925	µm^3	Surface	1	Class B	238
6.94813	µm^3	Surface	1	Class B	240
5.1496	µm^3	Surface	1	Class B	241
0.855643	µm^3	Surface	1	Class B	244
3.36156	µm^3	Surface	1	Class B	245
0.884995	µm^3	Surface	1	Class B	248
4.66887	µm^3	Surface	1	Class B	249
0.285793	µm^3	Surface	1	Class B	250
