# Supplementary material for: Programmable artificial RNA condensates in mammalian cells
Source: Nat Nanotechnol. 2026 Apr 29;21(6):821–30. doi: 10.1038/s41565-026-02164-7 (PMC13293865; doi:10.1038/s41565-026-02164-7)
Supplement: Supplementary file 6 — Condensate volume and number quantification, as well as Pearson coefficients, shown in Fig. 4. [file 41565_2026_2164_MOESM6_ESM.zip › Source Data Fig. 4/Condensate volume and number (Figure 4)/Condensate volume/15nt 3B Pepper/outside/20240516_15ntBPP_10uMHBC620_20-20_Sample2_3_1_outside.xls]

## Sheet: Detailed
Detailed
Volume	Unit	Category	Time	Set 1	ID
0.554077	µm^3	Surface	1	Class C	0
16.8608	µm^3	Surface	1	Class B	1
0.642065	µm^3	Surface	1	Class A	2
0.248027	µm^3	Surface	1	Class A	3
0.76321	µm^3	Surface	1	Class A	4
0.450784	µm^3	Surface	1	Class A	6
4.91591	µm^3	Surface	1	Class A	7
0.26078	µm^3	Surface	1	Class A	8
0.58213	µm^3	Surface	1	Class A	9
3.2658	µm^3	Surface	1	Class A	10
0.0714115	µm^3	Surface	1	Class A	11
0.32454	µm^3	Surface	1	Class A	12
0.0561091	µm^3	Surface	1	Class A	13
1.18785	µm^3	Surface	1	Class A	14
1.8025	µm^3	Surface	1	Class A	16
0.270343	µm^3	Surface	1	Class A	17
0.733881	µm^3	Surface	1	Class A	18
1.44353	µm^3	Surface	1	Class A	19
1.22993	µm^3	Surface	1	Class A	20
1.94086	µm^3	Surface	1	Class A	21
0.716665	µm^3	Surface	1	Class A	22
0.851838	µm^3	Surface	1	Class A	23
1.19551	µm^3	Surface	1	Class A	24
0.86969	µm^3	Surface	1	Class A	25
1.57424	µm^3	Surface	1	Class A	26
0.730693	µm^3	Surface	1	Class A	27
2.19591	µm^3	Surface	1	Class A	28
0.898383	µm^3	Surface	1	Class A	29
1.28222	µm^3	Surface	1	Class A	30
0.152387	µm^3	Surface	1	Class A	31
2.99291	µm^3	Surface	1	Class A	32
0.245477	µm^3	Surface	1	Class A	33
0.165139	µm^3	Surface	1	Class A	34
1.3039	µm^3	Surface	1	Class A	35
0.302223	µm^3	Surface	1	Class A	37
0.89902	µm^3	Surface	1	Class A	38
1.75978	µm^3	Surface	1	Class A	39
0.424006	µm^3	Surface	1	Class A	40
0.91496	µm^3	Surface	1	Class A	41
0.0331554	µm^3	Surface	1	Class A	42
1.09476	µm^3	Surface	1	Class A	43
2.5944	µm^3	Surface	1	Class A	44
1.73938	µm^3	Surface	1	Class A	45
4.91847	µm^3	Surface	1	Class A	46
0.23145	µm^3	Surface	1	Class A	47
1.44226	µm^3	Surface	1	Class A	48
2.05117	µm^3	Surface	1	Class A	49
0.0216785	µm^3	Surface	1	Class A	50
0.179804	µm^3	Surface	1	Class A	51
0.397864	µm^3	Surface	1	Class A	53
1.75149	µm^3	Surface	1	Class A	54
1.87264	µm^3	Surface	1	Class A	56
0.544513	µm^3	Surface	1	Class A	57
0.737069	µm^3	Surface	1	Class A	58
1.47796	µm^3	Surface	1	Class A	60
0.801467	µm^3	Surface	1	Class A	64
0.424006	µm^3	Surface	1	Class A	68
1.22165	µm^3	Surface	1	Class A	72
0.854387	µm^3	Surface	1	Class A	73
4.32103	µm^3	Surface	1	Class A	74
2.74743	µm^3	Surface	1	Class A	75
0.235275	µm^3	Surface	1	Class A	76
0.740894	µm^3	Surface	1	Class A	77
0.46545	µm^3	Surface	1	Class A	78
1.46776	µm^3	Surface	1	Class A	79
0.453335	µm^3	Surface	1	Class A	80
0.216147	µm^3	Surface	1	Class A	82
1.11644	µm^3	Surface	1	Class A	83
2.56125	µm^3	Surface	1	Class A	84
0.736431	µm^3	Surface	1	Class A	85
1.59975	µm^3	Surface	1	Class A	86
0.0714115	µm^3	Surface	1	Class A	87
1.27074	µm^3	Surface	1	Class A	88
0.863314	µm^3	Surface	1	Class A	90
1.21145	µm^3	Surface	1	Class A	91
0.635052	µm^3	Surface	1	Class A	92
1.64374	µm^3	Surface	1	Class A	93
1.78764	µm^3	Surface	1	Class A	94
0.828245	µm^3	Surface	1	Class A	95
1.72089	µm^3	Surface	1	Class A	96
2.16657	µm^3	Surface	1	Class A	97
1.2293	µm^3	Surface	1	Class A	98
0.955766	µm^3	Surface	1	Class A	99
0.770223	µm^3	Surface	1	Class A	100
2.1551	µm^3	Surface	1	Class A	102
1.33578	µm^3	Surface	1	Class A	103
1.53088	µm^3	Surface	1	Class A	105
1.43843	µm^3	Surface	1	Class A	106
18.71	µm^3	Surface	1	Class A	107
2.07212	µm^3	Surface	1	Class A	110
12.0709	µm^3	Surface	1	Class A	112
2.62047	µm^3	Surface	1	Class A	113
0.637246	µm^3	Surface	1	Class A	114
1.70941	µm^3	Surface	1	Class A	115
5.91137	µm^3	Surface	1	Class A	117
2.73952	µm^3	Surface	1	Class A	118
2.98294	µm^3	Surface	1	Class A	119
0.433114	µm^3	Surface	1	Class A	123
0.464799	µm^3	Surface	1	Class A	125
0.834017	µm^3	Surface	1	Class A	126
2.31234	µm^3	Surface	1	Class A	127
2.3227	µm^3	Surface	1	Class A	129
3.61942	µm^3	Surface	1	Class A	133
2.54941	µm^3	Surface	1	Class A	136
0.950409	µm^3	Surface	1	Class A	137
0.918581	µm^3	Surface	1	Class A	138
10.7073	µm^3	Surface	1	Class A	139
2.65004	µm^3	Surface	1	Class A	140
0.0154423	µm^3	Surface	1	Class A	141
3.18942	µm^3	Surface	1	Class A	142
2.80025	µm^3	Surface	1	Class A	143
2.25875	µm^3	Surface	1	Class A	144
1.20772	µm^3	Surface	1	Class A	145
0.953925	µm^3	Surface	1	Class A	146
0.721948	µm^3	Surface	1	Class A	147
0.247404	µm^3	Surface	1	Class A	148
