# Supplementary material for: Programmable artificial RNA condensates in mammalian cells
Source: Nat Nanotechnol. 2026 Apr 29;21(6):821–30. doi: 10.1038/s41565-026-02164-7 (PMC13293865; doi:10.1038/s41565-026-02164-7)
Supplement: Supplementary file 7 — Mixing index shown in Fig. 5. [file 41565_2026_2164_MOESM7_ESM.zip]

Archive with 953 entries (953 files):
- Source Data Fig. 5/Mixing index (Figure 5)/1to1to1_4arm/raw/20240801_4arm_1to1to1_NucDFHBIHBC_20-40-50_Sample2_2_cell1_cond1.tif
- Source Data Fig. 5/Mixing index (Figure 5)/1to1to1_4arm/raw/20240801_4arm_1to1to1_NucDFHBIHBC_20-40-50_Sample1_4_cell2_cond1.tif
- Source Data Fig. 5/Mixing index (Figure 5)/1to1to1_4arm/raw/20240801_4arm_1to1to1_NucDFHBIHBC_20-40-50_Sample3_1_cell1_cond2.tif
- Source Data Fig. 5/Mixing index (Figure 5)/1to1to1_4arm/raw/20240801_4arm_1to1to1_NucDFHBIHBC_20-40-50_Sample3_3_cell2_cond2.tif
- Source Data Fig. 5/Mixing index (Figure 5)/1to1to1_4arm/raw/20240801_4arm_1to1to1_NucDFHBIHBC_20-40-50_Sample1_4_cell1_cond2.tif
- Source Data Fig. 5/Mixing index (Figure 5)/1to1to1_4arm/raw/20240801_4arm_1to1to1_NucDFHBIHBC_20-40-50_Sample3_3_cell1_cond1.tif
- Source Data Fig. 5/Mixing index (Figure 5)/1to1to1_4arm/raw/20240801_4arm_1to1to1_NucDFHBIHBC_20-40-50_Sample2_1_cell1_cond1.tif
- Source Data Fig. 5/Mixing index (Figure 5)/1to1to1_4arm/raw/20240801_4arm_1to1to1_NucDFHBIHBC_20-40-50_Sample3_2_cell1_cond3.tif
- Source Data Fig. 5/Mixing index (Figure 5)/1to1to1_4arm/raw/20240801_4arm_1to1to1_NucDFHBIHBC_20-40-50_Sample2_1_cell1_cond3.tif
- Source Data Fig. 5/Mixing index (Figure 5)/1to1to1_4arm/raw/20240801_4arm_1to1to1_NucDFHBIHBC_20-40-50_Sample2_2_cell1_cond2.tif
- Source Data Fig. 5/Mixing index (Figure 5)/1to2to1_2arm/1to2to1_2arm.csv
- Source Data Fig. 5/Mixing index (Figure 5)/1to1to1_4arm/raw/20240801_4arm_1to1to1_NucDFHBIHBC_20-40-50_Sample2_3_cell1_cond2.tif
- Source Data Fig. 5/Mixing index (Figure 5)/1to1to1_4arm/raw/20240801_4arm_1to1to1_NucDFHBIHBC_20-40-50_Sample2_1_cell1_cond2.tif
- Source Data Fig. 5/Mixing index (Figure 5)/1to1to1_4arm/raw/20240801_4arm_1to1to1_NucDFHBIHBC_20-40-50_Sample3_3_cell1_cond2.tif
- Source Data Fig. 5/Mixing index (Figure 5)/1to1to1_4arm/raw/20240801_4arm_1to1to1_NucDFHBIHBC_20-40-50_Sample3_3_cell2_cond3.tif
- Source Data Fig. 5/Mixing index (Figure 5)/2to1to2_2arm/2to1to2_2arm.csv
- Source Data Fig. 5/Mixing index (Figure 5)/1to1to1_4arm/raw/20240801_4arm_1to1to1_NucDFHBIHBC_20-40-50_Sample2_1_cell1_cond4.tif
- Source Data Fig. 5/Mixing index (Figure 5)/1to1to1_4arm/raw/20240801_4arm_1to1to1_NucDFHBIHBC_20-40-50_Sample3_2_cell1_cond2.tif
- Source Data Fig. 5/Mixing index (Figure 5)/1to1to1_4arm/raw/20240801_4arm_1to1to1_NucDFHBIHBC_20-40-50_Sample1_5_cell1_cond1.tif
- Source Data Fig. 5/Mixing index (Figure 5)/1to1to1_4arm/raw/20240801_4arm_1to1to1_NucDFHBIHBC_20-40-50_Sample3_1_cell1_cond3.tif
- Source Data Fig. 5/Mixing index (Figure 5)/1to3to1_2arm/1to3to1_2arm.csv
- Source Data Fig. 5/Mixing index (Figure 5)/1to1to1_4arm/raw/20240801_4arm_1to1to1_NucDFHBIHBC_20-40-50_Sample2_3_cell1_cond1.tif
- Source Data Fig. 5/Mixing index (Figure 5)/1to1to1_4arm/raw/20240801_4arm_1to1to1_NucDFHBIHBC_20-40-50_Sample3_3_cell2_cond1.tif
- Source Data Fig. 5/Mixing index (Figure 5)/1to1to1_4arm/raw/20240801_4arm_1to1to1_NucDFHBIHBC_20-40-50_Sample2_2_cell1_cond3.tif
- Source Data Fig. 5/Mixing index (Figure 5)/1to1to1_4arm/raw/20240801_4arm_1to1to1_NucDFHBIHBC_20-40-50_Sample3_3_cell1_cond3.tif
- Source Data Fig. 5/Mixing index (Figure 5)/1to1to1_2arm/1to1to1_2arm.csv
- Source Data Fig. 5/Mixing index (Figure 5)/1to1to1_4arm/raw/20240801_4arm_1to1to1_NucDFHBIHBC_20-40-50_Sample2_3_cell1_cond3.tif
- Source Data Fig. 5/Mixing index (Figure 5)/1to1to1_4arm/raw/20240801_4arm_1to1to1_NucDFHBIHBC_20-40-50_Sample3_2_cell1_cond1.tif
- Source Data Fig. 5/Mixing index (Figure 5)/1to1to1_4arm/raw/20240801_4arm_1to1to1_NucDFHBIHBC_20-40-50_Sample3_1_cell1_cond1.tif
- Source Data Fig. 5/Mixing index (Figure 5)/1to1to1_4arm/raw/20240801_4arm_1to1to1_NucDFHBIHBC_20-40-50_Sample2_1_cell1_cond5.tif
- Source Data Fig. 5/Mixing index (Figure 5)/1to1to1_4arm/raw/20240801_4arm_1to1to1_NucDFHBIHBC_20-40-50_Sample1_4_cell1_cond1.tif
- Source Data Fig. 5/Mixing index (Figure 5)/1to1to1_4arm/raw/20240801_4arm_1to1to1_NucDFHBIHBC_20-40-50_Sample1_3_cell3_cond3.tif
- Source Data Fig. 5/Mixing index (Figure 5)/1to1to1_4arm/raw/20240801_4arm_1to1to1_NucDFHBIHBC_20-40-50_Sample1_3_cell3_cond1.tif
- Source Data Fig. 5/Mixing index (Figure 5)/2to1to2_2arm/raw/20240411_Astem_2armlinker_212_40uMDFHBI_10nMHBC620_20-40-50_Sample1_1_cell1_cond3.tif
- Source Data Fig. 5/Mixing index (Figure 5)/2to1to2_2arm/raw/20240411_Astem_2armlinker_212_40uMDFHBI_10nMHBC620_20-40-50_Sample2_3_cell3_cond1.tif
- Source Data Fig. 5/Mixing index (Figure 5)/1to3to1_2arm/raw/20240425_1to3to1_linker_2arm_sample3_40uMDFHBI_10nMHBC620_20_40_50_3_cell1_cond4.tif
- Source Data Fig. 5/Mixing index (Figure 5)/2to1to2_2arm/raw/20240411_Astem_2armlinker_212_40uMDFHBI_10nMHBC620_20-40-50_Sample2_3_cell2_cond5.tif
- Source Data Fig. 5/Mixing index (Figure 5)/1to1to1_4arm/raw/20240801_4arm_1to1to1_NucDFHBIHBC_20-40-50_Sample1_3_cell2_cond1.tif
- Source Data Fig. 5/Mixing index (Figure 5)/1to3to1_2arm/raw/20240425_1to3to1_linker_2arm_sample2_40uMDFHBI_10nMHBC620_20_40_50_2_cell3_cond1.tif
- Source Data Fig. 5/Mixing index (Figure 5)/1to3to1_2arm/raw/20240425_1to3to1_linker_2arm_sample3_40uMDFHBI_10nMHBC620_20_40_50_3_cell1_cond1.tif
- Source Data Fig. 5/Mixing index (Figure 5)/2to1to2_2arm/raw/20240411_Astem_2armlinker_212_40uMDFHBI_10nMHBC620_20-40-50_Sample2_1_cell1_cond2.tif
- Source Data Fig. 5/Mixing index (Figure 5)/1to3to1_2arm/raw/20240425_1to3to1_linker_2arm_sample2_40uMDFHBI_10nMHBC620_20_40_50_3_cell2_cond2.tif
- Source Data Fig. 5/Mixing index (Figure 5)/2to1to2_4arm/raw/20240411_Astem_4armlinker_212_40uMDFHBI_10nMHBC620_20-40-50_Sample1_2_cell1_cond3.tif
- Source Data Fig. 5/Mixing index (Figure 5)/2to1to2_2arm/raw/20240411_Astem_2armlinker_212_40uMDFHBI_10nMHBC620_20-40-50_Sample2_3_cell2_cond4.tif
- Source Data Fig. 5/Mixing index (Figure 5)/1to1to1_4arm/raw/20240801_4arm_1to1to1_NucDFHBIHBC_20-40-50_Sample1_3_cell1_cond1.tif
- Source Data Fig. 5/Mixing index (Figure 5)/1to3to1_2arm/raw/20240425_1to3to1_linker_2arm_sample2_40uMDFHBI_10nMHBC620_20_40_50_2_cell3_cond2.tif
- Source Data Fig. 5/Mixing index (Figure 5)/2to1to2_2arm/raw/20240411_Astem_2armlinker_212_40uMDFHBI_10nMHBC620_20-40-50_Sample1_1_cell1_cond1.tif
- Source Data Fig. 5/Mixing index (Figure 5)/2to1to2_2arm/raw/20240411_Astem_2armlinker_212_40uMDFHBI_10nMHBC620_20-40-50_Sample1_4_cell1_cond3.tif
- Source Data Fig. 5/Mixing index (Figure 5)/2to1to2_2arm/raw/20240411_Astem_2armlinker_212_40uMDFHBI_10nMHBC620_20-40-50_Sample1_1_cell1_cond2.tif
- Source Data Fig. 5/Mixing index (Figure 5)/2to1to2_4arm/raw/20240411_Astem_4armlinker_212_40uMDFHBI_10nMHBC620_20-40-50_Sample1_2_cell1_cond1.tif
- Source Data Fig. 5/Mixing index (Figure 5)/2to1to2_2arm/raw/20240411_Astem_2armlinker_212_40uMDFHBI_10nMHBC620_20-40-50_Sample1_1_cell1_cond4.tif
- Source Data Fig. 5/Mixing index (Figure 5)/1to3to1_2arm/raw/20240425_1to3to1_linker_2arm_sample3_40uMDFHBI_10nMHBC620_20_40_50_3_cell1_cond3.tif
- Source Data Fig. 5/Mixing index (Figure 5)/2to1to2_2arm/raw/20240411_Astem_2armlinker_212_40uMDFHBI_10nMHBC620_20-40-50_Sample2_3_cell1_cond4.tif
- Source Data Fig. 5/Mixing index (Figure 5)/1to3to1_2arm/raw/20240425_1to3to1_linker_2arm_sample2_40uMDFHBI_10nMHBC620_20_40_50_3_cell2_cond1.tif
- Source Data Fig. 5/Mixing index (Figure 5)/1to3to1_2arm/raw/20240425_1to3to1_linker_2arm_sample2_40uMDFHBI_10nMHBC620_20_40_50_3_cell1_cond3.tif
- Source Data Fig. 5/Mixing index (Figure 5)/2to1to2_4arm/raw/20240411_Astem_4armlinker_212_40uMDFHBI_10nMHBC620_20-40-50_Sample1_2_cell1_cond2.tif
- Source Data Fig. 5/Mixing index (Figure 5)/1to3to1_2arm/raw/20240425_1to3to1_linker_2arm_sample2_40uMDFHBI_10nMHBC620_20_40_50_3_cell1_cond2.tif
- Source Data Fig. 5/Mixing index (Figure 5)/2to1to2_4arm/raw/20240411_Astem_4armlinker_212_40uMDFHBI_10nMHBC620_20-40-50_Sample1_1_cell1_cond1.tif
- Source Data Fig. 5/Mixing index (Figure 5)/1to3to1_2arm/raw/20240425_1to3to1_linker_2arm_sample3_40uMDFHBI_10nMHBC620_20_40_50_3_cell1_cond2.tif
- Source Data Fig. 5/Mixing index (Figure 5)/2to1to2_2arm/raw/20240411_Astem_2armlinker_212_40uMDFHBI_10nMHBC620_20-40-50_Sample2_1_cell1_cond1.tif
- Source Data Fig. 5/Mixing index (Figure 5)/1to1to1_4arm/raw/20240801_4arm_1to1to1_NucDFHBIHBC_20-40-50_Sample1_3_cell1_cond2.tif
- Source Data Fig. 5/Mixing index (Figure 5)/1to3to1_2arm/raw/20240425_1to3to1_linker_2arm_sample2_40uMDFHBI_10nMHBC620_20_40_50_2_cell2_cond2.tif
- Source Data Fig. 5/Mixing index (Figure 5)/2to1to2_4arm/raw/20240411_Astem_4armlinker_212_40uMDFHBI_10nMHBC620_20-40-50_Sample1_3_cell1_cond2.tif
- Source Data Fig. 5/Mixing index (Figure 5)/1to3to1_2arm/raw/20240425_1to3to1_linker_2arm_sample2_40uMDFHBI_10nMHBC620_20_40_50_3_cell1_cond1.tif
- Source Data Fig. 5/Mixing index (Figure 5)/2to1to2_4arm/raw/20240411_Astem_4armlinker_212_40uMDFHBI_10nMHBC620_20-40-50_Sample1_3_cell1_cond1.tif
- Source Data Fig. 5/Mixing index (Figure 5)/1to1to1_4arm/raw/20240801_4arm_1to1to1_NucDFHBIHBC_20-40-50_Sample1_3_cell3_cond2.tif
- Source Data Fig. 5/Mixing index (Figure 5)/1to3to1_2arm/raw/20240425_1to3to1_linker_2arm_sample2_40uMDFHBI_10nMHBC620_20_40_50_2_cell2_cond3.tif
- Source Data Fig. 5/Mixing index (Figure 5)/2to1to2_2arm/raw/20240411_Astem_2armlinker_212_40uMDFHBI_10nMHBC620_20-40-50_Sample1_4_cell1_cond1.tif
- Source Data Fig. 5/Mixing index (Figure 5)/2to1to2_2arm/raw/20240411_Astem_2armlinker_212_40uMDFHBI_10nMHBC620_20-40-50_Sample1_4_cell1_cond2.tif
- Source Data Fig. 5/Mixing index (Figure 5)/2to1to2_4arm/raw/20240411_Astem_4armlinker_212_40uMDFHBI_10nMHBC620_20-40-50_Sample3_2_cell1_cond2.tif
- Source Data Fig. 5/Mixing index (Figure 5)/1to3to1_2arm/raw/20240425_1to3to1_linker_2arm_sample2_40uMDFHBI_10nMHBC620_20_40_50_2_cell1_cond2.tif
- Source Data Fig. 5/Mixing index (Figure 5)/2to1to2_2arm/raw/20240411_Astem_2armlinker_212_40uMDFHBI_10nMHBC620_20-40-50_Sample3_1_cell1_cond2.tif
- Source Data Fig. 5/Mixing index (Figure 5)/2to1to2_4arm/raw/20240411_Astem_4armlinker_212_40uMDFHBI_10nMHBC620_20-40-50_Sample2_1_cell1_cond1.tif
- Source Data Fig. 5/Mixing index (Figure 5)/1to3to1_2arm/raw/20240425_1to3to1_linker_2arm_sample3_40uMDFHBI_10nMHBC620_20_40_50_2_cell1_cond3.tif
- Source Data Fig. 5/Mixing index (Figure 5)/2to1to2_2arm/raw/20240411_Astem_2armlinker_212_40uMDFHBI_10nMHBC620_20-40-50_Sample1_4_cell1_cond6.tif
- Source Data Fig. 5/Mixing index (Figure 5)/2to1to2_2arm/raw/20240411_Astem_2armlinker_212_40uMDFHBI_10nMHBC620_20-40-50_Sample1_4_cell1_cond4.tif
- Source Data Fig. 5/Mixing index (Figure 5)/1to2to1_2arm/raw/20240411_Astem_2armlinker_121_40uMDFHBI_10nMHBC620_20-40-50_Sample3_4_cell1_cond3.tif
- Source Data Fig. 5/Mixing index (Figure 5)/1to2to1_2arm/raw/20240411_Astem_2armlinker_121_40uMDFHBI_10nMHBC620_20-40-50_Sample3_4_cell2_cond1.tif
- Source Data Fig. 5/Mixing index (Figure 5)/2to1to2_4arm/raw/20240411_Astem_4armlinker_212_40uMDFHBI_10nMHBC620_20-40-50_Sample1_3_cell1_cond3.tif
- Source Data Fig. 5/Mixing index (Figure 5)/2to1to2_2arm/raw/20240411_Astem_2armlinker_212_40uMDFHBI_10nMHBC620_20-40-50_Sample1_4_cell1_cond5.tif
- Source Data Fig. 5/Mixing index (Figure 5)/2to1to2_4arm/raw/20240411_Astem_4armlinker_212_40uMDFHBI_10nMHBC620_20-40-50_Sample2_2_cell2_cond2.tif
- Source Data Fig. 5/Mixing index (Figure 5)/2to1to2_4arm/raw/20240411_Astem_4armlinker_212_40uMDFHBI_10nMHBC620_20-40-50_Sample2_2_cell2_cond1.tif
- Source Data Fig. 5/Mixing index (Figure 5)/2to1to2_2arm/raw/20240411_Astem_2armlinker_212_40uMDFHBI_10nMHBC620_20-40-50_Sample3_1_cell1_cond1.tif
- Source Data Fig. 5/Mixing index (Figure 5)/1to3to1_2arm/raw/20240425_1to3to1_linker_2arm_sample3_40uMDFHBI_10nMHBC620_20_40_50_2_cell1_cond4.tif
- Source Data Fig. 5/Mixing index (Figure 5)/2to1to2_2arm/raw/20240411_Astem_2armlinker_212_40uMDFHBI_10nMHBC620_20-40-50_Sample3_3_cell2_cond2.tif
- Source Data Fig. 5/Mixing index (Figure 5)/2to1to2_4arm/raw/20240411_Astem_4armlinker_212_40uMDFHBI_10nMHBC620_20-40-50_Sample2_1_cell1_cond2.tif
- Source Data Fig. 5/Mixing index (Figure 5)/1to2to1_2arm/raw/20240411_Astem_2armlinker_121_40uMDFHBI_10nMHBC620_20-40-50_Sample3_4_cell1_cond1.tif
- Source Data Fig. 5/Mixing index (Figure 5)/1to2to1_2arm/raw/20240411_Astem_2armlinker_121_40uMDFHBI_10nMHBC620_20-40-50_Sample2_4_cell1_cond2.tif
- Source Data Fig. 5/Mixing index (Figure 5)/2to1to2_2arm/raw/20240411_Astem_2armlinker_212_40uMDFHBI_10nMHBC620_20-40-50_Sample3_3_cell1_cond1.tif
- Source Data Fig. 5/Mixing index (Figure 5)/2to1to2_2arm/raw/20240411_Astem_2armlinker_212_40uMDFHBI_10nMHBC620_20-40-50_Sample3_1_cell1_cond3.tif
- Source Data Fig. 5/Mixing index (Figure 5)/1to2to1_2arm/raw/20240411_Astem_2armlinker_121_40uMDFHBI_10nMHBC620_20-40-50_Sample3_4_cell1_cond2.tif
- Source Data Fig. 5/Mixing index (Figure 5)/2to1to2_2arm/raw/20240411_Astem_2armlinker_212_40uMDFHBI_10nMHBC620_20-40-50_Sample3_1_cell1_cond4.tif
- Source Data Fig. 5/Mixing index (Figure 5)/2to1to2_4arm/raw/20240411_Astem_4armlinker_212_40uMDFHBI_10nMHBC620_20-40-50_Sample2_2_cell2_cond4.tif
- Source Data Fig. 5/Mixing index (Figure 5)/2to1to2_4arm/raw/20240411_Astem_4armlinker_212_40uMDFHBI_10nMHBC620_20-40-50_Sample2_2_cell2_cond3.tif
- Source Data Fig. 5/Mixing index (Figure 5)/1to3to1_2arm/raw/20240425_1to3to1_linker_2arm_sample2_40uMDFHBI_10nMHBC620_20_40_50_2_cell2_cond1.tif
- Source Data Fig. 5/Mixing index (Figure 5)/2to1to2_4arm/raw/20240411_Astem_4armlinker_212_40uMDFHBI_10nMHBC620_20-40-50_Sample2_2_cell1_cond4.tif
- Source Data Fig. 5/Mixing index (Figure 5)/2to1to2_4arm/raw/20240411_Astem_4armlinker_212_40uMDFHBI_10nMHBC620_20-40-50_Sample2_2_cell1_cond6.tif
- Source Data Fig. 5/Mixing index (Figure 5)/1to3to1_2arm/raw/20240425_1to3to1_linker_2arm_sample3_40uMDFHBI_10nMHBC620_20_40_50_1_cell2_cond1.tif
- Source Data Fig. 5/Mixing index (Figure 5)/1to3to1_2arm/raw/20240425_1to3to1_linker_2arm_sample2_40uMDFHBI_10nMHBC620_20_40_50_2_cell1_cond1.tif
- Source Data Fig. 5/Mixing index (Figure 5)/1to2to1_2arm/raw/20240411_Astem_2armlinker_121_40uMDFHBI_10nMHBC620_20-40-50_Sample2_4_cell1_cond1.tif
- Source Data Fig. 5/Mixing index (Figure 5)/2to1to2_2arm/raw/20240411_Astem_2armlinker_212_40uMDFHBI_10nMHBC620_20-40-50_Sample2_3_cell2_cond3.tif
- Source Data Fig. 5/Mixing index (Figure 5)/2to1to2_4arm/raw/20240411_Astem_4armlinker_212_40uMDFHBI_10nMHBC620_20-40-50_Sample2_2_cell1_cond5.tif
- Source Data Fig. 5/Mixing index (Figure 5)/2to1to2_2arm/raw/20240411_Astem_2armlinker_212_40uMDFHBI_10nMHBC620_20-40-50_Sample2_3_cell2_cond2.tif
- Source Data Fig. 5/Mixing index (Figure 5)/1to2to1_2arm/raw/20240411_Astem_2armlinker_121_40uMDFHBI_10nMHBC620_20-40-50_Sample2_3_cell1_cond5.tif
- Source Data Fig. 5/Mixing index (Figure 5)/2to1to2_4arm/raw/20240411_Astem_4armlinker_212_40uMDFHBI_10nMHBC620_20-40-50_Sample2_2_cell1_cond7.tif
- Source Data Fig. 5/Mixing index (Figure 5)/1to3to1_2arm/raw/20240425_1to3to1_linker_2arm_sample3_40uMDFHBI_10nMHBC620_20_40_50_2_cell1_cond2.tif
- Source Data Fig. 5/Mixing index (Figure 5)/1to2to1_2arm/raw/20240411_Astem_2armlinker_121_40uMDFHBI_10nMHBC620_20-40-50_Sample2_3_cell1_cond3.tif
- Source Data Fig. 5/Mixing index (Figure 5)/1to3to1_2arm/raw/20240425_1to3to1_linker_2arm_sample3_40uMDFHBI_10nMHBC620_20_40_50_1_cell1_cond1.tif
- Source Data Fig. 5/Mixing index (Figure 5)/1to3to1_2arm/raw/20240425_1to3to1_linker_2arm_sample3_40uMDFHBI_10nMHBC620_20_40_50_2_cell1_cond1.tif
- Source Data Fig. 5/Mixing index (Figure 5)/2to1to2_2arm/raw/20240411_Astem_2armlinker_212_40uMDFHBI_10nMHBC620_20-40-50_Sample2_3_cell2_cond1.tif
- Source Data Fig. 5/Mixing index (Figure 5)/1to2to1_2arm/raw/20240411_Astem_2armlinker_121_40uMDFHBI_10nMHBC620_20-40-50_Sample2_3_cell1_cond4.tif
- Source Data Fig. 5/Mixing index (Figure 5)/1to3to1_2arm/raw/20240425_1to3to1_linker_2arm_sample3_40uMDFHBI_10nMHBC620_20_40_50_1_cell1_cond2.tif
- Source Data Fig. 5/Mixing index (Figure 5)/2to1to2_2arm/raw/20240411_Astem_2armlinker_212_40uMDFHBI_10nMHBC620_20-40-50_Sample3_3_cell2_cond1.tif
- Source Data Fig. 5/Mixing index (Figure 5)/2to1to2_4arm/raw/20240411_Astem_4armlinker_212_40uMDFHBI_10nMHBC620_20-40-50_Sample2_2_cell1_cond2.tif
- Source Data Fig. 5/Mixing index (Figure 5)/1to3to1_2arm/raw/20240425_1to3to1_linker_2arm_sample1_40uMDFHBI_10nMHBC620_20_40_50_3_cell1_cond5.tif
- Source Data Fig. 5/Mixing index (Figure 5)/1to3to1_2arm/raw/20240425_1to3to1_linker_2arm_sample2_40uMDFHBI_10nMHBC620_20_40_50_3_cell2_cond3.tif
- Source Data Fig. 5/Mixing index (Figure 5)/1to3to1_2arm/raw/20240425_1to3to1_linker_2arm_sample1_40uMDFHBI_10nMHBC620_20_40_50_3_cell1_cond6.tif
- Source Data Fig. 5/Mixing index (Figure 5)/2to1to2_4arm/raw/20240411_Astem_4armlinker_212_40uMDFHBI_10nMHBC620_20-40-50_Sample2_2_cell1_cond3.tif
- Source Data Fig. 5/Mixing index (Figure 5)/2to1to2_2arm/raw/20240411_Astem_2armlinker_212_40uMDFHBI_10nMHBC620_20-40-50_Sample2_3_cell1_cond3.tif
- Source Data Fig. 5/Mixing index (Figure 5)/1to3to1_2arm/raw/20240425_1to3to1_linker_2arm_sample1_40uMDFHBI_10nMHBC620_20_40_50_3_cell1_cond3.tif
- Source Data Fig. 5/Mixing index (Figure 5)/2to1to2_2arm/raw/20240411_Astem_2armlinker_212_40uMDFHBI_10nMHBC620_20-40-50_Sample3_3_cell1_cond2.tif
- Source Data Fig. 5/Mixing index (Figure 5)/1to3to1_2arm/raw/20240425_1to3to1_linker_2arm_sample1_40uMDFHBI_10nMHBC620_20_40_50_3_cell1_cond4.tif
- Source Data Fig. 5/Mixing index (Figure 5)/1to3to1_2arm/raw/20240425_1to3to1_linker_2arm_sample1_40uMDFHBI_10nMHBC620_20_40_50_3_cell1_cond1.tif
- Source Data Fig. 5/Mixing index (Figure 5)/2to1to2_4arm/raw/20240411_Astem_4armlinker_212_40uMDFHBI_10nMHBC620_20-40-50_Sample2_2_cell1_cond8.tif
- Source Data Fig. 5/Mixing index (Figure 5)/2to1to2_4arm/raw/20240411_Astem_4armlinker_212_40uMDFHBI_10nMHBC620_20-40-50_Sample1_4_cell1_cond5.tif
- Source Data Fig. 5/Mixing index (Figure 5)/2to1to2_4arm/raw/20240411_Astem_4armlinker_212_40uMDFHBI_10nMHBC620_20-40-50_Sample1_4_cell1_cond2.tif
- Source Data Fig. 5/Mixing index (Figure 5)/1to2to1_2arm/raw/20240411_Astem_2armlinker_121_40uMDFHBI_10nMHBC620_20-40-50_Sample2_1_cell1_cond3.tif
- Source Data Fig. 5/Mixing index (Figure 5)/2to1to2_2arm/raw/20240411_Astem_2armlinker_212_40uMDFHBI_10nMHBC620_20-40-50_Sample2_3_cell1_cond1.tif
- Source Data Fig. 5/Mixing index (Figure 5)/1to3to1_2arm/raw/20240425_1to3to1_linker_2arm_sample1_40uMDFHBI_10nMHBC620_20_40_50_3_cell1_cond2.tif
- Source Data Fig. 5/Mixing index (Figure 5)/2to1to2_2arm/raw/20240411_Astem_2armlinker_212_40uMDFHBI_10nMHBC620_20-40-50_Sample2_3_cell1_cond2.tif
- Source Data Fig. 5/Mixing index (Figure 5)/1to2to1_2arm/raw/20240411_Astem_2armlinker_121_40uMDFHBI_10nMHBC620_20-40-50_Sample2_3_cell1_cond1.tif
- Source Data Fig. 5/Mixing index (Figure 5)/2to1to2_4arm/raw/20240411_Astem_4armlinker_212_40uMDFHBI_10nMHBC620_20-40-50_Sample1_4_cell1_cond4.tif
- Source Data Fig. 5/Mixing index (Figure 5)/2to1to2_4arm/raw/20240411_Astem_4armlinker_212_40uMDFHBI_10nMHBC620_20-40-50_Sample2_2_cell1_cond1.tif
- Source Data Fig. 5/Mixing index (Figure 5)/1to2to1_2arm/raw/20240411_Astem_2armlinker_121_40uMDFHBI_10nMHBC620_20-40-50_Sample1_3_cell1_cond4.tif
- Source Data Fig. 5/Mixing index (Figure 5)/1to2to1_4arm/raw/20240801_4arm_1to2to1_NucDFHBIHBC_20-40-50_Sample2_2_cell2_cond1.tif
- Source Data Fig. 5/Mixing index (Figure 5)/1to2to1_2arm/raw/20240411_Astem_2armlinker_121_40uMDFHBI_10nMHBC620_20-40-50_Sample2_3_cell1_cond2.tif
- Source Data Fig. 5/Mixing index (Figure 5)/2to1to2_4arm/raw/20240411_Astem_4armlinker_212_40uMDFHBI_10nMHBC620_20-40-50_Sample2_3_cell1_cond2.tif
- Source Data Fig. 5/Mixing index (Figure 5)/2to1to2_4arm/raw/20240411_Astem_4armlinker_212_40uMDFHBI_10nMHBC620_20-40-50_Sample1_4_cell1_cond1.tif
- Source Data Fig. 5/Mixing index (Figure 5)/2to1to2_4arm/raw/20240411_Astem_4armlinker_212_40uMDFHBI_10nMHBC620_20-40-50_Sample2_3_cell1_cond1.tif
- Source Data Fig. 5/Mixing index (Figure 5)/2to1to2_4arm/raw/20240411_Astem_4armlinker_212_40uMDFHBI_10nMHBC620_20-40-50_Sample3_2_cell1_cond1.tif
- Source Data Fig. 5/Mixing index (Figure 5)/1to2to1_4arm/raw/20240801_4arm_1to2to1_NucDFHBIHBC_20-40-50_Sample2_2_cell2_cond2.tif
- Source Data Fig. 5/Mixing index (Figure 5)/1to2to1_2arm/raw/20240411_Astem_2armlinker_121_40uMDFHBI_10nMHBC620_20-40-50_Sample1_2_cell1_cond5.tif
- Source Data Fig. 5/Mixing index (Figure 5)/1to2to1_4arm/raw/20240801_4arm_1to2to1_NucDFHBIHBC_20-40-50_Sample3_3_cell2_cond2.tif
- Source Data Fig. 5/Mixing index (Figure 5)/1to2to1_2arm/raw/20240411_Astem_2armlinker_121_40uMDFHBI_10nMHBC620_20-40-50_Sample1_3_cell1_cond2.tif
- Source Data Fig. 5/Mixing index (Figure 5)/2to1to2_4arm/raw/20240411_Astem_4armlinker_212_40uMDFHBI_10nMHBC620_20-40-50_Sample1_4_cell1_cond3.tif
- Source Data Fig. 5/Mixing index (Figure 5)/1to2to1_4arm/raw/20240801_4arm_1to2to1_NucDFHBIHBC_20-40-50_Sample3_3_cell2_cond1.tif
- Source Data Fig. 5/Mixing index (Figure 5)/1to2to1_4arm/raw/20240801_4arm_1to2to1_NucDFHBIHBC_20-40-50_Sample3_2_cell3_cond1.tif
- Source Data Fig. 5/Mixing index (Figure 5)/1to2to1_4arm/raw/20240801_4arm_1to2to1_NucDFHBIHBC_20-40-50_Sample2_2_cell3_cond1.tif
- Source Data Fig. 5/Mixing index (Figure 5)/1to2to1_2arm/raw/20240411_Astem_2armlinker_121_40uMDFHBI_10nMHBC620_20-40-50_Sample1_2_cell1_cond9.tif
- Source Data Fig. 5/Mixing index (Figure 5)/1to2to1_2arm/raw/20240411_Astem_2armlinker_121_40uMDFHBI_10nMHBC620_20-40-50_Sample1_3_cell1_cond3.tif
- Source Data Fig. 5/Mixing index (Figure 5)/1to2to1_2arm/raw/20240411_Astem_2armlinker_121_40uMDFHBI_10nMHBC620_20-40-50_Sample1_2_cell1_cond8.tif
- Source Data Fig. 5/Mixing index (Figure 5)/1to2to1_2arm/raw/20240411_Astem_2armlinker_121_40uMDFHBI_10nMHBC620_20-40-50_Sample2_1_cell1_cond2.tif
- Source Data Fig. 5/Mixing index (Figure 5)/1to2to1_2arm/raw/20240411_Astem_2armlinker_121_40uMDFHBI_10nMHBC620_20-40-50_Sample1_2_cell1_cond4.tif
- Source Data Fig. 5/Mixing index (Figure 5)/1to2to1_2arm/raw/20240411_Astem_2armlinker_121_40uMDFHBI_10nMHBC620_20-40-50_Sample1_3_cell1_cond1.tif
- Source Data Fig. 5/Mixing index (Figure 5)/1to2to1_2arm/raw/20240411_Astem_2armlinker_121_40uMDFHBI_10nMHBC620_20-40-50_Sample2_1_cell1_cond1.tif
- Source Data Fig. 5/Mixing index (Figure 5)/1to2to1_4arm/raw/20240801_4arm_1to2to1_NucDFHBIHBC_20-40-50_Sample3_1_cell1_cond2.tif
- Source Data Fig. 5/Mixing index (Figure 5)/1to2to1_2arm/raw/20240411_Astem_2armlinker_121_40uMDFHBI_10nMHBC620_20-40-50_Sample1_2_cell1_cond6.tif
- Source Data Fig. 5/Mixing index (Figure 5)/1to2to1_2arm/raw/20240411_Astem_2armlinker_121_40uMDFHBI_10nMHBC620_20-40-50_Sample1_2_cell1_cond2.tif
- Source Data Fig. 5/Mixing index (Figure 5)/1to2to1_2arm/raw/20240411_Astem_2armlinker_121_40uMDFHBI_10nMHBC620_20-40-50_Sample1_2_cell1_cond7.tif
- Source Data Fig. 5/Mixing index (Figure 5)/1to2to1_4arm/raw/20240801_4arm_1to2to1_NucDFHBIHBC_20-40-50_Sample3_3_cell1_cond1.tif
- Source Data Fig. 5/Mixing index (Figure 5)/1to2to1_2arm/raw/20240411_Astem_2armlinker_121_40uMDFHBI_10nMHBC620_20-40-50_Sample1_1_cell1_cond3.tif
- Source Data Fig. 5/Mixing index (Figure 5)/1to2to1_2arm/raw/20240411_Astem_2armlinker_121_40uMDFHBI_10nMHBC620_20-40-50_Sample1_1_cell1_cond2.tif
- Source Data Fig. 5/Mixing index (Figure 5)/1to2to1_4arm/raw/20240801_4arm_1to2to1_NucDFHBIHBC_20-40-50_Sample1_4_cell1_cond1.tif
- Source Data Fig. 5/Mixing index (Figure 5)/1to2to1_2arm/raw/20240411_Astem_2armlinker_121_40uMDFHBI_10nMHBC620_20-40-50_Sample1_1_cell1_cond4.tif
- Source Data Fig. 5/Mixing index (Figure 5)/1to2to1_2arm/raw/20240411_Astem_2armlinker_121_40uMDFHBI_10nMHBC620_20-40-50_Sample1_1_cell1_cond7.tif
- Source Data Fig. 5/Mixing index (Figure 5)/1to2to1_2arm/raw/20240411_Astem_2armlinker_121_40uMDFHBI_10nMHBC620_20-40-50_Sample1_1_cell1_cond6.tif
- Source Data Fig. 5/Mixing index (Figure 5)/1to2to1_4arm/raw/20240801_4arm_1to2to1_NucDFHBIHBC_20-40-50_Sample3_2_cell1_cond2.tif
- Source Data Fig. 5/Mixing index (Figure 5)/1to2to1_4arm/raw/20240801_4arm_1to2to1_NucDFHBIHBC_20-40-50_Sample1_4_cell2_cond2.tif
- Source Data Fig. 5/Mixing index (Figure 5)/1to2to1_4arm/raw/20240801_4arm_1to2to1_NucDFHBIHBC_20-40-50_Sample3_2_cell2_cond3.tif
- Source Data Fig. 5/Mixing index (Figure 5)/1to2to1_2arm/raw/20240411_Astem_2armlinker_121_40uMDFHBI_10nMHBC620_20-40-50_Sample1_2_cell1_cond1.tif
- Source Data Fig. 5/Mixing index (Figure 5)/1to2to1_4arm/raw/20240801_4arm_1to2to1_NucDFHBIHBC_20-40-50_Sample3_2_cell2_cond1.tif
- Source Data Fig. 5/Mixing index (Figure 5)/1to2to1_4arm/raw/20240801_4arm_1to2to1_NucDFHBIHBC_20-40-50_Sample1_3_cell2_cond3.tif
- Source Data Fig. 5/Mixing index (Figure 5)/1to2to1_4arm/raw/20240801_4arm_1to2to1_NucDFHBIHBC_20-40-50_Sample1_3_cell2_cond2.tif
- Source Data Fig. 5/Mixing index (Figure 5)/1to2to1_4arm/raw/20240801_4arm_1to2to1_NucDFHBIHBC_20-40-50_Sample2_2_cell1_cond1.tif
- Source Data Fig. 5/Mixing index (Figure 5)/1to2to1_4arm/raw/20240801_4arm_1to2to1_NucDFHBIHBC_20-40-50_Sample3_2_cell1_cond1.tif
- Source Data Fig. 5/Mixing index (Figure 5)/1to2to1_2arm/raw/20240411_Astem_2armlinker_121_40uMDFHBI_10nMHBC620_20-40-50_Sample1_1_cell1_cond8.tif
- Source Data Fig. 5/Mixing index (Figure 5)/1to2to1_4arm/raw/20240801_4arm_1to2to1_NucDFHBIHBC_20-40-50_Sample2_1_cell2_cond1.tif
- Source Data Fig. 5/Mixing index (Figure 5)/1to2to1_4arm/raw/20240801_4arm_1to2to1_NucDFHBIHBC_20-40-50_Sample1_1_cell1_cond2.tif
- Source Data Fig. 5/Mixing index (Figure 5)/1to2to1_4arm/raw/20240801_4arm_1to2to1_NucDFHBIHBC_20-40-50_Sample1_3_cell2_cond1.tif
- Source Data Fig. 5/Mixing index (Figure 5)/1to2to1_4arm/raw/20240801_4arm_1to2to1_NucDFHBIHBC_20-40-50_Sample3_2_cell2_cond2.tif
- Source Data Fig. 5/Mixing index (Figure 5)/1to2to1_2arm/raw/20240411_Astem_2armlinker_121_40uMDFHBI_10nMHBC620_20-40-50_Sample1_1_cell1_cond5.tif
- Source Data Fig. 5/Mixing index (Figure 5)/1to2to1_4arm/raw/20240801_4arm_1to2to1_NucDFHBIHBC_20-40-50_Sample1_3_cell1_cond1.tif
- Source Data Fig. 5/Mixing index (Figure 5)/1to2to1_4arm/raw/20240801_4arm_1to2to1_NucDFHBIHBC_20-40-50_Sample1_3_cell1_cond4.tif
- Source Data Fig. 5/Mixing index (Figure 5)/1to2to1_4arm/raw/20240801_4arm_1to2to1_NucDFHBIHBC_20-40-50_Sample1_3_cell1_cond5.tif
- Source Data Fig. 5/Mixing index (Figure 5)/1to2to1_4arm/raw/20240801_4arm_1to2to1_NucDFHBIHBC_20-40-50_Sample1_4_cell2_cond1.tif
- Source Data Fig. 5/Mixing index (Figure 5)/1to2to1_4arm/raw/20240801_4arm_1to2to1_NucDFHBIHBC_20-40-50_Sample1_3_cell1_cond3.tif
- Source Data Fig. 5/Mixing index (Figure 5)/1to2to1_4arm/raw/20240801_4arm_1to2to1_NucDFHBIHBC_20-40-50_Sample1_3_cell1_cond2.tif
- Source Data Fig. 5/Mixing index (Figure 5)/1to4to1_2arm/raw/20240531_1to4to1_linker_2arm_Sample2_40uMDFHBI_10nMHBC620_20_40_50_3_cell1_cond2.tif
- Source Data Fig. 5/Mixing index (Figure 5)/1to2to1_4arm/raw/20240801_4arm_1to2to1_NucDFHBIHBC_20-40-50_Sample3_1_cell1_cond1.tif
- Source Data Fig. 5/Mixing index (Figure 5)/1to2to1_2arm/raw/20240411_Astem_2armlinker_121_40uMDFHBI_10nMHBC620_20-40-50_Sample1_1_cell1_cond1.tif
- Source Data Fig. 5/Mixing index (Figure 5)/1to2to1_4arm/raw/20240801_4arm_1to2to1_NucDFHBIHBC_20-40-50_Sample2_1_cell1_cond1.tif
- Source Data Fig. 5/Mixing index (Figure 5)/1to2to1_2arm/raw/20240411_Astem_2armlinker_121_40uMDFHBI_10nMHBC620_20-40-50_Sample1_2_cell1_cond3.tif
- Source Data Fig. 5/Mixing index (Figure 5)/1to2to1_4arm/raw/20240801_4arm_1to2to1_NucDFHBIHBC_20-40-50_Sample1_1_cell2_cond1.tif
- Source Data Fig. 5/Mixing index (Figure 5)/1to4to1_2arm/raw/20240531_1to4to1_linker_2arm_Sample3_40uMDFHBI_10nMHBC620_20_40_50_3_cell1_cond3.tif
- Source Data Fig. 5/Mixing index (Figure 5)/1to1to1_4arm/masks/Li/20240801_4arm_1to1to1_NucDFHBIHBC_20-40-50_Sample3_3_cell2_cond3.tif_mask_Li.tif
- Source Data Fig. 5/Mixing index (Figure 5)/1to4to1_2arm/raw/20240531_1to4to1_linker_2arm_Sample3_40uMDFHBI_10nMHBC620_20_40_50_2_cell2_cond1.tif
- Source Data Fig. 5/Mixing index (Figure 5)/1to4to1_2arm/raw/20240531_1to4to1_linker_2arm_Sample3_40uMDFHBI_10nMHBC620_20_40_50_2_cell1_cond2.tif
- Source Data Fig. 5/Mixing index (Figure 5)/1to4to1_2arm/raw/20240531_1to4to1_linker_2arm_Sample3_40uMDFHBI_10nMHBC620_20_40_50_3_cell1_cond4.tif
- Source Data Fig. 5/Mixing index (Figure 5)/1to4to1_2arm/raw/20240531_1to4to1_linker_2arm_Sample2_40uMDFHBI_10nMHBC620_20_40_50_3_cell1_cond1.tif
- Source Data Fig. 5/Mixing index (Figure 5)/1to4to1_2arm/raw/20240531_1to4to1_linker_2arm_Sample3_40uMDFHBI_10nMHBC620_20_40_50_2_cell2_cond2.tif
- Source Data Fig. 5/Mixing index (Figure 5)/1to4to1_2arm/raw/20240531_1to4to1_linker_2arm_Sample3_40uMDFHBI_10nMHBC620_20_40_50_2_cell1_cond5.tif
- Source Data Fig. 5/Mixing index (Figure 5)/1to4to1_2arm/raw/20240531_1to4to1_linker_2arm_Sample3_40uMDFHBI_10nMHBC620_20_40_50_3_cell1_cond5.tif
- Source Data Fig. 5/Mixing index (Figure 5)/1to2to1_4arm/raw/20240801_4arm_1to2to1_NucDFHBIHBC_20-40-50_Sample1_1_cell1_cond1.tif
- Source Data Fig. 5/Mixing index (Figure 5)/1to4to1_2arm/raw/20240531_1to4to1_linker_2arm_Sample3_40uMDFHBI_10nMHBC620_20_40_50_2_cell1_cond6.tif
- Source Data Fig. 5/Mixing index (Figure 5)/1to4to1_2arm/raw/20240531_1to4to1_linker_2arm_Sample3_40uMDFHBI_10nMHBC620_20_40_50_2_cell1_cond3.tif
- Source Data Fig. 5/Mixing index (Figure 5)/1to4to1_2arm/raw/20240531_1to4to1_linker_2arm_Sample3_40uMDFHBI_10nMHBC620_20_40_50_2_cell2_cond3.tif
- Source Data Fig. 5/Mixing index (Figure 5)/1to4to1_2arm/raw/20240531_1to4to1_linker_2arm_Sample2_40uMDFHBI_10nMHBC620_20_40_50_3_cell1_cond3.tif
- Source Data Fig. 5/Mixing index (Figure 5)/1to4to1_2arm/raw/20240531_1to4to1_linker_2arm_Sample3_40uMDFHBI_10nMHBC620_20_40_50_2_cell1_cond4.tif
- Source Data Fig. 5/Mixing index (Figure 5)/1to1to1_4arm/masks/Li/20240801_4arm_1to1to1_NucDFHBIHBC_20-40-50_Sample3_3_cell1_cond2.tif_mask_Li.tif
- Source Data Fig. 5/Mixing index (Figure 5)/1to4to1_2arm/raw/20240531_1to4to1_linker_2arm_Sample3_40uMDFHBI_10nMHBC620_20_40_50_3_cell1_cond2.tif
- Source Data Fig. 5/Mixing index (Figure 5)/1to4to1_2arm/raw/20240531_1to4to1_linker_2arm_Sample2_40uMDFHBI_10nMHBC620_20_40_50_1_cell1_cond2.tif
- Source Data Fig. 5/Mixing index (Figure 5)/1to2to1_2arm/masks/Li/20240411_Astem_2armlinker_121_40uMDFHBI_10nMHBC620_20-40-50_Sample3_4_cell1_cond2.tif_mask_Li.tif
- Source Data Fig. 5/Mixing index (Figure 5)/1to4to1_2arm/raw/20240531_1to4to1_linker_2arm_Sample2_40uMDFHBI_10nMHBC620_20_40_50_1_cell1_cond3tif.tif
- Source Data Fig. 5/Mixing index (Figure 5)/2to1to2_4arm/masks/Li/20240411_Astem_4armlinker_212_40uMDFHBI_10nMHBC620_20-40-50_Sample3_2_cell1_cond2.tif_mask_Li.tif
- Source Data Fig. 5/Mixing index (Figure 5)/1to2to1_2arm/masks/Li/20240411_Astem_2armlinker_121_40uMDFHBI_10nMHBC620_20-40-50_Sample2_4_cell1_cond2.tif_mask_Li.tif
- Source Data Fig. 5/Mixing index (Figure 5)/1to2to1_2arm/masks/Li/20240411_Astem_2armlinker_121_40uMDFHBI_10nMHBC620_20-40-50_Sample3_4_cell2_cond1.tif_mask_Li.tif
- Source Data Fig. 5/Mixing index (Figure 5)/1to2to1_2arm/masks/Li/20240411_Astem_2armlinker_121_40uMDFHBI_10nMHBC620_20-40-50_Sample3_4_cell1_cond3.tif_mask_Li.tif
- Source Data Fig. 5/Mixing index (Figure 5)/1to1to1_4arm/masks/Li/20240801_4arm_1to1to1_NucDFHBIHBC_20-40-50_Sample3_3_cell2_cond2.tif_mask_Li.tif
- Source Data Fig. 5/Mixing index (Figure 5)/1to4to1_2arm/raw/20240531_1to4to1_linker_2arm_Sample3_40uMDFHBI_10nMHBC620_20_40_50_2_cell1_cond7.tif
- Source Data Fig. 5/Mixing index (Figure 5)/1to4to1_2arm/raw/20240531_1to4to1_linker_2arm_Sample3_40uMDFHBI_10nMHBC620_20_40_50_3_cell1_cond1.tif
- Source Data Fig. 5/Mixing index (Figure 5)/1to1to1_4arm/masks/Li/20240801_4arm_1to1to1_NucDFHBIHBC_20-40-50_Sample3_3_cell2_cond1.tif_mask_Li.tif
- Source Data Fig. 5/Mixing index (Figure 5)/1to1to1_2arm/raw/20240801_2arm_1to1to1_NucDFHBIHBC_20-40-50_Sample2_1_cell2_cond1.tif
- Source Data Fig. 5/Mixing index (Figure 5)/2to1to2_4arm/masks/Li/20240411_Astem_4armlinker_212_40uMDFHBI_10nMHBC620_20-40-50_Sample3_2_cell1_cond1.tif_mask_Li.tif
- Source Data Fig. 5/Mixing index (Figure 5)/1to1to1_4arm/masks/Li/20240801_4arm_1to1to1_NucDFHBIHBC_20-40-50_Sample3_3_cell1_cond1.tif_mask_Li.tif
- Source Data Fig. 5/Mixing index (Figure 5)/1to1to1_4arm/masks/Li/20240801_4arm_1to1to1_NucDFHBIHBC_20-40-50_Sample3_2_cell1_cond3.tif_mask_Li.tif
- Source Data Fig. 5/Mixing index (Figure 5)/1to2to1_2arm/masks/Li/20240411_Astem_2armlinker_121_40uMDFHBI_10nMHBC620_20-40-50_Sample2_4_cell1_cond1.tif_mask_Li.tif
- Source Data Fig. 5/Mixing index (Figure 5)/2to1to2_4arm/masks/Li/20240411_Astem_4armlinker_212_40uMDFHBI_10nMHBC620_20-40-50_Sample2_2_cell2_cond4.tif_mask_Li.tif
- Source Data Fig. 5/Mixing index (Figure 5)/1to3to1_2arm/masks/Otsu/20240425_1to3to1_linker_2arm_sample3_40uMDFHBI_10nMHBC620_20_40_50_3_cell1_cond4.tif_mask_Otsu.tif
- Source Data Fig. 5/Mixing index (Figure 5)/2to1to2_4arm/masks/Li/20240411_Astem_4armlinker_212_40uMDFHBI_10nMHBC620_20-40-50_Sample2_3_cell1_cond2.tif_mask_Li.tif
- Source Data Fig. 5/Mixing index (Figure 5)/1to4to1_2arm/raw/20240531_1to4to1_linker_2arm_Sample3_40uMDFHBI_10nMHBC620_20_40_50_1_cell1_cond3.tif
- Source Data Fig. 5/Mixing index (Figure 5)/1to1to1_4arm/masks/Li/20240801_4arm_1to1to1_NucDFHBIHBC_20-40-50_Sample3_3_cell1_cond3.tif_mask_Li.tif
- Source Data Fig. 5/Mixing index (Figure 5)/1to2to1_2arm/masks/Li/20240411_Astem_2armlinker_121_40uMDFHBI_10nMHBC620_20-40-50_Sample3_4_cell1_cond1.tif_mask_Li.tif
- Source Data Fig. 5/Mixing index (Figure 5)/1to1to1_4arm/masks/Li/20240801_4arm_1to1to1_NucDFHBIHBC_20-40-50_Sample3_2_cell1_cond2.tif_mask_Li.tif
- Source Data Fig. 5/Mixing index (Figure 5)/1to2to1_2arm/masks/Li/20240411_Astem_2armlinker_121_40uMDFHBI_10nMHBC620_20-40-50_Sample2_3_cell1_cond4.tif_mask_Li.tif
- Source Data Fig. 5/Mixing index (Figure 5)/1to4to1_2arm/raw/20240531_1to4to1_linker_2arm_Sample3_40uMDFHBI_10nMHBC620_20_40_50_2_cell1_cond1.tif
- Source Data Fig. 5/Mixing index (Figure 5)/1to4to1_2arm/raw/20240531_1to4to1_linker_2arm_Sample2_40uMDFHBI_10nMHBC620_20_40_50_1_cell1_cond1.tif
- Source Data Fig. 5/Mixing index (Figure 5)/1to1to1_4arm/masks/Li/20240801_4arm_1to1to1_NucDFHBIHBC_20-40-50_Sample3_2_cell1_cond1.tif_mask_Li.tif
- Source Data Fig. 5/Mixing index (Figure 5)/1to3to1_2arm/masks/Otsu/20240425_1to3to1_linker_2arm_sample3_40uMDFHBI_10nMHBC620_20_40_50_3_cell1_cond1.tif_mask_Otsu.tif
- Source Data Fig. 5/Mixing index (Figure 5)/1to1to1_2arm/raw/20240801_2arm_1to1to1_NucDFHBIHBC_20-40-50_Sample1_3_cell1_cond2.tif
- Source Data Fig. 5/Mixing index (Figure 5)/1to2to1_2arm/masks/Li/20240411_Astem_2armlinker_121_40uMDFHBI_10nMHBC620_20-40-50_Sample2_3_cell1_cond5.tif_mask_Li.tif
- Source Data Fig. 5/Mixing index (Figure 5)/2to1to2_4arm/masks/Li/20240411_Astem_4armlinker_212_40uMDFHBI_10nMHBC620_20-40-50_Sample2_2_cell2_cond2.tif_mask_Li.tif
- Source Data Fig. 5/Mixing index (Figure 5)/2to1to2_4arm/masks/Otsu/20240411_Astem_4armlinker_212_40uMDFHBI_10nMHBC620_20-40-50_Sample3_2_cell1_cond2.tif_mask_Otsu.tif
- Source Data Fig. 5/Mixing index (Figure 5)/2to1to2_4arm/masks/Li/20240411_Astem_4armlinker_212_40uMDFHBI_10nMHBC620_20-40-50_Sample2_3_cell1_cond1.tif_mask_Li.tif
- Source Data Fig. 5/Mixing index (Figure 5)/1to1to1_2arm/raw/20240801_2arm_1to1to1_NucDFHBIHBC_20-40-50_Sample1_3_cell1_cond1.tif
- Source Data Fig. 5/Mixing index (Figure 5)/1to1to1_4arm/masks/Li/20240801_4arm_1to1to1_NucDFHBIHBC_20-40-50_Sample3_1_cell1_cond3.tif_mask_Li.tif
- Source Data Fig. 5/Mixing index (Figure 5)/1to1to1_2arm/raw/20240801_2arm_1to1to1_NucDFHBIHBC_20-40-50_Sample2_1_cell1_cond1.tif
- Source Data Fig. 5/Mixing index (Figure 5)/1to2to1_2arm/masks/Li/20240411_Astem_2armlinker_121_40uMDFHBI_10nMHBC620_20-40-50_Sample2_3_cell1_cond1.tif_mask_Li.tif
- Source Data Fig. 5/Mixing index (Figure 5)/1to1to1_2arm/raw/20240801_2arm_1to1to1_NucDFHBIHBC_20-40-50_Sample1_2_cell6_cond1.tif
- Source Data Fig. 5/Mixing index (Figure 5)/2to1to2_4arm/masks/Otsu/20240411_Astem_4armlinker_212_40uMDFHBI_10nMHBC620_20-40-50_Sample2_3_cell1_cond1.tif_mask_Otsu.tif
- Source Data Fig. 5/Mixing index (Figure 5)/1to1to1_2arm/raw/20240801_2arm_1to1to1_NucDFHBIHBC_20-40-50_Sample2_1_cell1_cond2.tif
- Source Data Fig. 5/Mixing index (Figure 5)/1to3to1_2arm/masks/Otsu/20240425_1to3to1_linker_2arm_sample3_40uMDFHBI_10nMHBC620_20_40_50_3_cell1_cond3.tif_mask_Otsu.tif
- Source Data Fig. 5/Mixing index (Figure 5)/1to3to1_2arm/masks/Otsu/20240425_1to3to1_linker_2arm_sample3_40uMDFHBI_10nMHBC620_20_40_50_2_cell1_cond3.tif_mask_Otsu.tif
- Source Data Fig. 5/Mixing index (Figure 5)/1to4to1_2arm/raw/20240531_1to4to1_linker_2arm_Sample1_40uMDFHBI_10nMHBC620_20_40_50_3_cell1_cond6.tif
- Source Data Fig. 5/Mixing index (Figure 5)/1to1to1_4arm/masks/Li/20240801_4arm_1to1to1_NucDFHBIHBC_20-40-50_Sample3_1_cell1_cond1.tif_mask_Li.tif
- Source Data Fig. 5/Mixing index (Figure 5)/1to4to1_2arm/raw/20240531_1to4to1_linker_2arm_Sample1_40uMDFHBI_10nMHBC620_20_40_50_3_cell1_cond5.tif
- Source Data Fig. 5/Mixing index (Figure 5)/1to2to1_2arm/masks/Li/20240411_Astem_2armlinker_121_40uMDFHBI_10nMHBC620_20-40-50_Sample2_3_cell1_cond3.tif_mask_Li.tif
- Source Data Fig. 5/Mixing index (Figure 5)/1to4to1_2arm/raw/20240531_1to4to1_linker_2arm_Sample3_40uMDFHBI_10nMHBC620_20_40_50_1_cell1_cond1.tif
- Source Data Fig. 5/Mixing index (Figure 5)/1to3to1_2arm/masks/Otsu/20240425_1to3to1_linker_2arm_sample3_40uMDFHBI_10nMHBC620_20_40_50_3_cell1_cond2.tif_mask_Otsu.tif
- Source Data Fig. 5/Mixing index (Figure 5)/1to4to1_2arm/raw/20240531_1to4to1_linker_2arm_Sample3_40uMDFHBI_10nMHBC620_20_40_50_1_cell1_cond2.tif
- Source Data Fig. 5/Mixing index (Figure 5)/2to1to2_4arm/masks/Li/20240411_Astem_4armlinker_212_40uMDFHBI_10nMHBC620_20-40-50_Sample2_2_cell2_cond3.tif_mask_Li.tif
- Source Data Fig. 5/Mixing index (Figure 5)/1to1to1_4arm/masks/Li/20240801_4arm_1to1to1_NucDFHBIHBC_20-40-50_Sample3_1_cell1_cond2.tif_mask_Li.tif
- Source Data Fig. 5/Mixing index (Figure 5)/2to1to2_4arm/masks/Li/20240411_Astem_4armlinker_212_40uMDFHBI_10nMHBC620_20-40-50_Sample2_2_cell1_cond8.tif_mask_Li.tif
- Source Data Fig. 5/Mixing index (Figure 5)/1to1to1_2arm/raw/20240801_2arm_1to1to1_NucDFHBIHBC_20-40-50_Sample1_2_cell6_cond2.tif
- Source Data Fig. 5/Mixing index (Figure 5)/1to2to1_2arm/masks/Li/20240411_Astem_2armlinker_121_40uMDFHBI_10nMHBC620_20-40-50_Sample2_1_cell1_cond3.tif_mask_Li.tif
- Source Data Fig. 5/Mixing index (Figure 5)/2to1to2_4arm/masks/Otsu/20240411_Astem_4armlinker_212_40uMDFHBI_10nMHBC620_20-40-50_Sample2_3_cell1_cond2.tif_mask_Otsu.tif
- Source Data Fig. 5/Mixing index (Figure 5)/2to1to2_4arm/masks/Li/20240411_Astem_4armlinker_212_40uMDFHBI_10nMHBC620_20-40-50_Sample2_2_cell2_cond1.tif_mask_Li.tif
- Source Data Fig. 5/Mixing index (Figure 5)/1to2to1_2arm/masks/Li/20240411_Astem_2armlinker_121_40uMDFHBI_10nMHBC620_20-40-50_Sample2_3_cell1_cond2.tif_mask_Li.tif
- Source Data Fig. 5/Mixing index (Figure 5)/1to3to1_2arm/masks/Otsu/20240425_1to3to1_linker_2arm_sample3_40uMDFHBI_10nMHBC620_20_40_50_2_cell1_cond2.tif_mask_Otsu.tif
- Source Data Fig. 5/Mixing index (Figure 5)/1to4to1_2arm/raw/20240531_1to4to1_linker_2arm_Sample1_40uMDFHBI_10nMHBC620_20_40_50_3_cell2_cond1.tif
- Source Data Fig. 5/Mixing index (Figure 5)/1to1to1_4arm/masks/Li/20240801_4arm_1to1to1_NucDFHBIHBC_20-40-50_Sample2_3_cell1_cond3.tif_mask_Li.tif
- Source Data Fig. 5/Mixing index (Figure 5)/1to3to1_2arm/masks/Otsu/20240425_1to3to1_linker_2arm_sample3_40uMDFHBI_10nMHBC620_20_40_50_2_cell1_cond4.tif_mask_Otsu.tif
- Source Data Fig. 5/Mixing index (Figure 5)/2to1to2_4arm/masks/Otsu/20240411_Astem_4armlinker_212_40uMDFHBI_10nMHBC620_20-40-50_Sample3_2_cell1_cond1.tif_mask_Otsu.tif
- Source Data Fig. 5/Mixing index (Figure 5)/1to2to1_2arm/masks/Li/20240411_Astem_2armlinker_121_40uMDFHBI_10nMHBC620_20-40-50_Sample2_1_cell1_cond1.tif_mask_Li.tif
- Source Data Fig. 5/Mixing index (Figure 5)/2to1to2_4arm/masks/Li/20240411_Astem_4armlinker_212_40uMDFHBI_10nMHBC620_20-40-50_Sample2_2_cell1_cond5.tif_mask_Li.tif
- Source Data Fig. 5/Mixing index (Figure 5)/1to4to1_2arm/raw/20240531_1to4to1_linker_2arm_Sample1_40uMDFHBI_10nMHBC620_20_40_50_3_cell1_cond4.tif
- Source Data Fig. 5/Mixing index (Figure 5)/1to3to1_2arm/masks/Li/20240425_1to3to1_linker_2arm_sample3_40uMDFHBI_10nMHBC620_20_40_50_3_cell1_cond4.tif_mask_Li.tif
- Source Data Fig. 5/Mixing index (Figure 5)/1to1to1_4arm/masks/Li/20240801_4arm_1to1to1_NucDFHBIHBC_20-40-50_Sample2_2_cell1_cond2.tif_mask_Li.tif
- Source Data Fig. 5/Mixing index (Figure 5)/1to2to1_2arm/masks/Li/20240411_Astem_2armlinker_121_40uMDFHBI_10nMHBC620_20-40-50_Sample2_1_cell1_cond2.tif_mask_Li.tif
- Source Data Fig. 5/Mixing index (Figure 5)/2to1to2_4arm/masks/Otsu/20240411_Astem_4armlinker_212_40uMDFHBI_10nMHBC620_20-40-50_Sample2_2_cell2_cond3.tif_mask_Otsu.tif
- Source Data Fig. 5/Mixing index (Figure 5)/1to1to1_4arm/masks/Otsu/20240801_4arm_1to1to1_NucDFHBIHBC_20-40-50_Sample3_3_cell2_cond1.tif_mask_Otsu.tif
- Source Data Fig. 5/Mixing index (Figure 5)/1to1to1_4arm/masks/Otsu/20240801_4arm_1to1to1_NucDFHBIHBC_20-40-50_Sample3_3_cell2_cond3.tif_mask_Otsu.tif
- Source Data Fig. 5/Mixing index (Figure 5)/1to3to1_2arm/masks/Otsu/20240425_1to3to1_linker_2arm_sample3_40uMDFHBI_10nMHBC620_20_40_50_1_cell1_cond2.tif_mask_Otsu.tif
- Source Data Fig. 5/Mixing index (Figure 5)/1to3to1_2arm/masks/Li/20240425_1to3to1_linker_2arm_sample3_40uMDFHBI_10nMHBC620_20_40_50_3_cell1_cond3.tif_mask_Li.tif
- Source Data Fig. 5/Mixing index (Figure 5)/2to1to2_2arm/masks/Li/20240411_Astem_2armlinker_212_40uMDFHBI_10nMHBC620_20-40-50_Sample3_3_cell1_cond2.tif_mask_Li.tif
- Source Data Fig. 5/Mixing index (Figure 5)/1to1to1_4arm/masks/Li/20240801_4arm_1to1to1_NucDFHBIHBC_20-40-50_Sample2_3_cell1_cond2.tif_mask_Li.tif
- Source Data Fig. 5/Mixing index (Figure 5)/1to1to1_2arm/raw/20240801_2arm_1to1to1_NucDFHBIHBC_20-40-50_Sample1_2_cell5_cond1.tif
- Source Data Fig. 5/Mixing index (Figure 5)/1to1to1_2arm/raw/20240801_2arm_1to1to1_NucDFHBIHBC_20-40-50_Sample1_2_cell4_cond1.tif
- Source Data Fig. 5/Mixing index (Figure 5)/1to3to1_2arm/masks/Otsu/20240425_1to3to1_linker_2arm_sample3_40uMDFHBI_10nMHBC620_20_40_50_2_cell1_cond1.tif_mask_Otsu.tif
- Source Data Fig. 5/Mixing index (Figure 5)/1to4to1_2arm/raw/20240531_1to4to1_linker_2arm_Sample1_40uMDFHBI_10nMHBC620_20_40_50_3_cell1_cond2.tif
- Source Data Fig. 5/Mixing index (Figure 5)/1to3to1_2arm/masks/Otsu/20240425_1to3to1_linker_2arm_sample3_40uMDFHBI_10nMHBC620_20_40_50_1_cell2_cond1.tif_mask_Otsu.tif
- Source Data Fig. 5/Mixing index (Figure 5)/2to1to2_2arm/masks/Li/20240411_Astem_2armlinker_212_40uMDFHBI_10nMHBC620_20-40-50_Sample3_3_cell2_cond1.tif_mask_Li.tif
- Source Data Fig. 5/Mixing index (Figure 5)/2to1to2_4arm/masks/Li/20240411_Astem_4armlinker_212_40uMDFHBI_10nMHBC620_20-40-50_Sample2_2_cell1_cond6.tif_mask_Li.tif
- Source Data Fig. 5/Mixing index (Figure 5)/1to1to1_4arm/masks/Li/20240801_4arm_1to1to1_NucDFHBIHBC_20-40-50_Sample2_3_cell1_cond1.tif_mask_Li.tif
- Source Data Fig. 5/Mixing index (Figure 5)/1to1to1_2arm/raw/20240801_2arm_1to1to1_NucDFHBIHBC_20-40-50_Sample1_2_cell3_cond1.tif
- Source Data Fig. 5/Mixing index (Figure 5)/1to4to1_2arm/masks/Li/20240531_1to4to1_linker_2arm_Sample3_40uMDFHBI_10nMHBC620_20_40_50_3_cell1_cond3.tif_mask_Li.tif
- Source Data Fig. 5/Mixing index (Figure 5)/1to2to1_2arm/masks/Li/20240411_Astem_2armlinker_121_40uMDFHBI_10nMHBC620_20-40-50_Sample1_3_cell1_cond4.tif_mask_Li.tif
- Source Data Fig. 5/Mixing index (Figure 5)/2to1to2_4arm/masks/Li/20240411_Astem_4armlinker_212_40uMDFHBI_10nMHBC620_20-40-50_Sample2_2_cell1_cond7.tif_mask_Li.tif
- Source Data Fig. 5/Mixing index (Figure 5)/2to1to2_2arm/masks/Li/20240411_Astem_2armlinker_212_40uMDFHBI_10nMHBC620_20-40-50_Sample3_3_cell1_cond1.tif_mask_Li.tif
- Source Data Fig. 5/Mixing index (Figure 5)/2to1to2_2arm/masks/Li/20240411_Astem_2armlinker_212_40uMDFHBI_10nMHBC620_20-40-50_Sample3_3_cell2_cond2.tif_mask_Li.tif
- Source Data Fig. 5/Mixing index (Figure 5)/1to4to1_2arm/raw/20240531_1to4to1_linker_2arm_Sample1_40uMDFHBI_10nMHBC620_20_40_50_3_cell1_cond3.tif
[truncated: 653 more entries]
