# Supplementary material for: Programmable artificial RNA condensates in mammalian cells
Source: Nat Nanotechnol. 2026 Apr 29;21(6):821–30. doi: 10.1038/s41565-026-02164-7 (PMC13293865; doi:10.1038/s41565-026-02164-7)
Supplement: Supplementary file 7 — Mixing index shown in Fig. 5. [file 41565_2026_2164_MOESM7_ESM.zip › Source Data Fig. 5/Mixing index (Figure 5)/1to2to1_2arm/1to2to1_2arm.csv]

Image	J_G_Li	J_G_Otsu	J_G	J_R_Li	J_R_Otsu	J_R
20240411_Astem_2armlinker_121_40uMDFHBI_10nMHBC620_20-40-50_Sample1_1_cell1_cond1.tif	0.7812931782150859	0.686173405188031	0.7337332917015584	0.9398074356100788	0.7933683385590231	0.8665878870845509
20240411_Astem_2armlinker_121_40uMDFHBI_10nMHBC620_20-40-50_Sample1_1_cell1_cond2.tif	0.9611702278958468	0.519154239747344	0.7401622338215954	0.6454541239235863	0.5814345667692773	0.6134443453464318
20240411_Astem_2armlinker_121_40uMDFHBI_10nMHBC620_20-40-50_Sample1_1_cell1_cond3.tif	0.8001535032883508	0.6880309060407829	0.7440922046645668	0.8486096275806667	0.6890955281624033	0.7688525778715349
20240411_Astem_2armlinker_121_40uMDFHBI_10nMHBC620_20-40-50_Sample1_1_cell1_cond4.tif	0.7482264054752805	0.6035535528148901	0.6758899791450853	0.7491089834290897	0.6179726822699781	0.6835408328495339
20240411_Astem_2armlinker_121_40uMDFHBI_10nMHBC620_20-40-50_Sample1_1_cell1_cond5.tif	0.9115551563885499	0.7445580135966856	0.8280565849926178	0.8191383317677869	0.7071571653795367	0.7631477485736617
20240411_Astem_2armlinker_121_40uMDFHBI_10nMHBC620_20-40-50_Sample1_1_cell1_cond6.tif	0.7706626700341724	0.7241973488110163	0.7474300094225943	0.9712387486465888	0.8305092599074624	0.9008740042770256
20240411_Astem_2armlinker_121_40uMDFHBI_10nMHBC620_20-40-50_Sample1_1_cell1_cond7.tif	0.8176648874148654	0.6661672959632805	0.741916091689073	0.9540913712028415	0.7977605266718677	0.8759259489373545
20240411_Astem_2armlinker_121_40uMDFHBI_10nMHBC620_20-40-50_Sample1_1_cell1_cond8.tif	0.6905665622278926	0.538892117801098	0.6147293400144953	0.7176384472127249	0.6309364111400045	0.6742874291763647
20240411_Astem_2armlinker_121_40uMDFHBI_10nMHBC620_20-40-50_Sample1_2_cell1_cond1.tif	0.7976145398143812	0.7529195410532755	0.7752670404338284	0.8390484153262352	0.6913148785441278	0.7651816469351815
20240411_Astem_2armlinker_121_40uMDFHBI_10nMHBC620_20-40-50_Sample1_2_cell1_cond2.tif	1.1296018258351894	0.969256945342915	1.0494293855890522	0.6047574005532841	0.5540229456780682	0.5793901731156761
20240411_Astem_2armlinker_121_40uMDFHBI_10nMHBC620_20-40-50_Sample1_2_cell1_cond3.tif	0.552512168761712	0.4264259288828316	0.4894690488222718	0.6096274659977057	0.5595659224557534	0.5845966942267296
20240411_Astem_2armlinker_121_40uMDFHBI_10nMHBC620_20-40-50_Sample1_2_cell1_cond4.tif	1.101227573154334	0.8378317402952015	0.9695296567247678	0.643630634468766	0.5330112059718934	0.5883209202203297
20240411_Astem_2armlinker_121_40uMDFHBI_10nMHBC620_20-40-50_Sample1_2_cell1_cond5.tif	0.6709893855772396	0.5135435210414194	0.5922664533093296	0.65468786329382	0.5493442495310891	0.6020160564124546
20240411_Astem_2armlinker_121_40uMDFHBI_10nMHBC620_20-40-50_Sample1_2_cell1_cond6.tif	1.0015954549062414	0.9717014935230734	0.9866484742146574	0.8885370574811803	0.7855877540437585	0.8370624057624694
20240411_Astem_2armlinker_121_40uMDFHBI_10nMHBC620_20-40-50_Sample1_2_cell1_cond7.tif	0.9819791330395669	0.8452427120775527	0.9136109225585598	0.8383368267630018	0.7183487992657611	0.7783428130143815
20240411_Astem_2armlinker_121_40uMDFHBI_10nMHBC620_20-40-50_Sample1_2_cell1_cond8.tif	0.875842656318947	0.7857749747292088	0.8308088155240778	0.8346317558312318	0.7030288813899412	0.7688303186105865
20240411_Astem_2armlinker_121_40uMDFHBI_10nMHBC620_20-40-50_Sample1_2_cell1_cond9.tif	1.315193590384814	1.160665177689087	1.2379293840369505	0.6427325208934687	0.5459758801957748	0.5943542005446217
20240411_Astem_2armlinker_121_40uMDFHBI_10nMHBC620_20-40-50_Sample1_3_cell1_cond1.tif	0.7389057055609893	0.440089805010749	0.5894977552858691	0.7254993499387794	0.5720666447392919	0.6487829973390357
20240411_Astem_2armlinker_121_40uMDFHBI_10nMHBC620_20-40-50_Sample1_3_cell1_cond2.tif	0.9976833523805185	0.9432115903507304	0.9704474713656245	0.8080818432977603	0.6854802313102178	0.7467810373039891
20240411_Astem_2armlinker_121_40uMDFHBI_10nMHBC620_20-40-50_Sample1_3_cell1_cond3.tif	0.6037145726162485	0.4139087555010626	0.5088116640586555	0.6156170395580715	0.4770840586328707	0.5463505490954711
20240411_Astem_2armlinker_121_40uMDFHBI_10nMHBC620_20-40-50_Sample1_3_cell1_cond4.tif	0.8920360560032431	0.8484368956895272	0.8702364758463852	0.8631269182134924	0.7907051358338466	0.8269160270236695
20240411_Astem_2armlinker_121_40uMDFHBI_10nMHBC620_20-40-50_Sample2_1_cell1_cond1.tif	1.265853988562022	1.1491143940580895	1.2074841913100558	0.7177092887108977	0.6433634979177918	0.6805363933143447
20240411_Astem_2armlinker_121_40uMDFHBI_10nMHBC620_20-40-50_Sample2_1_cell1_cond2.tif	1.217027375962291	1.1635082131355705	1.1902677945489306	0.7037599590178881	0.5967932088088214	0.6502765839133547
20240411_Astem_2armlinker_121_40uMDFHBI_10nMHBC620_20-40-50_Sample2_1_cell1_cond3.tif	1.1222164373087675	0.9867656308844894	1.0544910340966285	0.7736660260834798	0.6969584690849324	0.7353122475842061
20240411_Astem_2armlinker_121_40uMDFHBI_10nMHBC620_20-40-50_Sample2_3_cell1_cond1.tif	1.2049665264824392	0.9368000035656036	1.0708832650240214	0.48073068258448143	0.42260452923881875	0.4516676059116501
20240411_Astem_2armlinker_121_40uMDFHBI_10nMHBC620_20-40-50_Sample2_3_cell1_cond2.tif	1.2441468648514684	1.0918155663126778	1.1679812155820732	0.5602217032007092	0.5204535985743625	0.5403376508875358
20240411_Astem_2armlinker_121_40uMDFHBI_10nMHBC620_20-40-50_Sample2_3_cell1_cond3.tif	0.8167977776274635	0.4080063841817375	0.6124020809046005	0.3554608827607834	0.2566172338950146	0.306039058327899
20240411_Astem_2armlinker_121_40uMDFHBI_10nMHBC620_20-40-50_Sample2_3_cell1_cond4.tif	1.1542216300387387	0.9250378726019419	1.0396297513203403	0.6102159312099683	0.5735927905741299	0.5919043608920491
20240411_Astem_2armlinker_121_40uMDFHBI_10nMHBC620_20-40-50_Sample2_3_cell1_cond5.tif	1.0838763282968444	0.9167666952449229	1.0003215117708837	0.605685463490947	0.5087718953745689	0.5572286794327579
20240411_Astem_2armlinker_121_40uMDFHBI_10nMHBC620_20-40-50_Sample2_4_cell1_cond1.tif	0.3916507361811233	0.288776724778462	0.34021373047979264	0.4507229751377426	0.32047398485422735	0.38559847999598496
20240411_Astem_2armlinker_121_40uMDFHBI_10nMHBC620_20-40-50_Sample2_4_cell1_cond2.tif	0.6073731971069558	0.4380101769753882	0.522691687041172	0.4818725885233127	0.3602611520284244	0.42106687027586853
20240411_Astem_2armlinker_121_40uMDFHBI_10nMHBC620_20-40-50_Sample3_4_cell1_cond1.tif	1.2182337056093593	1.0967296445598482	1.1574816750846038	0.6076278756243023	0.5260423304882027	0.5668351030562525
20240411_Astem_2armlinker_121_40uMDFHBI_10nMHBC620_20-40-50_Sample3_4_cell1_cond2.tif	0.9866408078759037	0.9882806636716145	0.987460735773759	0.8672658507547186	0.7608034709901911	0.8140346608724549
20240411_Astem_2armlinker_121_40uMDFHBI_10nMHBC620_20-40-50_Sample3_4_cell1_cond3.tif	0.9021578510959312	0.6924235707800328	0.797290710937982	0.673554570267784	0.5584396011550404	0.6159970857114122
20240411_Astem_2armlinker_121_40uMDFHBI_10nMHBC620_20-40-50_Sample3_4_cell2_cond1.tif	0.7581762560244754	0.6417448971640942	0.6999605765942848	1.0531087154977854	0.9154444200219762	0.9842765677598808
