# Supplementary material for: Programmable artificial RNA condensates in mammalian cells
Source: Nat Nanotechnol. 2026 Apr 29;21(6):821–30. doi: 10.1038/s41565-026-02164-7 (PMC13293865; doi:10.1038/s41565-026-02164-7)
Supplement: Supplementary file 7 — Mixing index shown in Fig. 5. [file 41565_2026_2164_MOESM7_ESM.zip › Source Data Fig. 5/Mixing index (Figure 5)/2to1to2_2arm/2to1to2_2arm.csv]

Image	J_G_Li	J_G_Otsu	J_G	J_R_Li	J_R_Otsu	J_R
20240411_Astem_2armlinker_212_40uMDFHBI_10nMHBC620_20-40-50_Sample1_1_cell1_cond1.tif	0.996436043	0.878419994	0.937428018	0.642646274	0.526115192	0.584380733
20240411_Astem_2armlinker_212_40uMDFHBI_10nMHBC620_20-40-50_Sample1_1_cell1_cond2.tif	0.826878866	0.569878599	0.698378732	0.763956957	0.635205035	0.699580996
20240411_Astem_2armlinker_212_40uMDFHBI_10nMHBC620_20-40-50_Sample1_1_cell1_cond3.tif	0.893115527	0.812793416	0.852954472	0.944883198	0.780166013	0.862524606
20240411_Astem_2armlinker_212_40uMDFHBI_10nMHBC620_20-40-50_Sample1_1_cell1_cond4.tif	0.682297635	0.536784983	0.609541309	0.985300981	0.766977936	0.876139458
20240411_Astem_2armlinker_212_40uMDFHBI_10nMHBC620_20-40-50_Sample1_4_cell1_cond1.tif	0.620410373	0.423822095	0.522116234	0.289864675	0.226603535	0.258234105
20240411_Astem_2armlinker_212_40uMDFHBI_10nMHBC620_20-40-50_Sample1_4_cell1_cond2.tif	0.696727671	0.589792429	0.64326005	0.6720387	0.513725434	0.592882067
20240411_Astem_2armlinker_212_40uMDFHBI_10nMHBC620_20-40-50_Sample1_4_cell1_cond3.tif	0.784666609	0.552026685	0.668346647	0.683818618	0.453196412	0.568507515
20240411_Astem_2armlinker_212_40uMDFHBI_10nMHBC620_20-40-50_Sample1_4_cell1_cond4.tif	0.701752839	0.515589548	0.608671194	0.470654541	0.373239292	0.421946916
20240411_Astem_2armlinker_212_40uMDFHBI_10nMHBC620_20-40-50_Sample1_4_cell1_cond5.tif	0.957947034	0.765939114	0.861943074	0.366737778	0.310513696	0.338625737
20240411_Astem_2armlinker_212_40uMDFHBI_10nMHBC620_20-40-50_Sample1_4_cell1_cond6.tif	0.70925662	0.421301499	0.565279059	0.516735953	0.369673052	0.443204502
20240411_Astem_2armlinker_212_40uMDFHBI_10nMHBC620_20-40-50_Sample2_1_cell1_cond1.tif	0.83990076	0.621165705	0.730533232	0.57489504	0.445888514	0.510391777
20240411_Astem_2armlinker_212_40uMDFHBI_10nMHBC620_20-40-50_Sample2_1_cell1_cond2.tif	0.542902779	0.398441226	0.470672002	0.464406885	0.32789037	0.396148627
20240411_Astem_2armlinker_212_40uMDFHBI_10nMHBC620_20-40-50_Sample2_3_cell1_cond1.tif	0.677923363	0.46145291	0.569688137	0.447912012	0.314576534	0.381244273
20240411_Astem_2armlinker_212_40uMDFHBI_10nMHBC620_20-40-50_Sample2_3_cell1_cond2.tif	0.733918405	0.516753271	0.625335838	0.605151451	0.383072826	0.494112138
20240411_Astem_2armlinker_212_40uMDFHBI_10nMHBC620_20-40-50_Sample2_3_cell1_cond3.tif	0.846413232	0.638599388	0.74250631	0.350691845	0.254083228	0.302387536
20240411_Astem_2armlinker_212_40uMDFHBI_10nMHBC620_20-40-50_Sample2_3_cell1_cond4.tif	0.692146931	0.539444077	0.615795504	0.574967297	0.428327304	0.501647301
20240411_Astem_2armlinker_212_40uMDFHBI_10nMHBC620_20-40-50_Sample2_3_cell2_cond1.tif	0.721488893	0.52552868	0.623508786	0.60503348	0.366857488	0.485945484
20240411_Astem_2armlinker_212_40uMDFHBI_10nMHBC620_20-40-50_Sample2_3_cell2_cond2.tif	0.570163194	0.392467609	0.481315401	0.393522288	0.289177513	0.3413499
20240411_Astem_2armlinker_212_40uMDFHBI_10nMHBC620_20-40-50_Sample2_3_cell2_cond3.tif	0.75106524	0.562331014	0.656698127	0.386952615	0.30601503	0.346483822
20240411_Astem_2armlinker_212_40uMDFHBI_10nMHBC620_20-40-50_Sample2_3_cell2_cond4.tif	0.850889666	0.602018712	0.726454189	0.319551659	0.229062477	0.274307068
20240411_Astem_2armlinker_212_40uMDFHBI_10nMHBC620_20-40-50_Sample2_3_cell2_cond5.tif	0.974740964	0.734395441	0.854568203	0.318368871	0.246133635	0.282251253
20240411_Astem_2armlinker_212_40uMDFHBI_10nMHBC620_20-40-50_Sample2_3_cell3_cond1.tif	0.818665686	0.634081387	0.726373537	0.53326987	0.420898707	0.477084288
20240411_Astem_2armlinker_212_40uMDFHBI_10nMHBC620_20-40-50_Sample3_1_cell1_cond1.tif	0.422344131	0.300819383	0.361581757	0.324997862	0.231521111	0.278259487
20240411_Astem_2armlinker_212_40uMDFHBI_10nMHBC620_20-40-50_Sample3_1_cell1_cond2.tif	0.77757583	0.645930098	0.711752964	0.714177674	0.579305553	0.646741613
20240411_Astem_2armlinker_212_40uMDFHBI_10nMHBC620_20-40-50_Sample3_1_cell1_cond3.tif	0.343422921	0.247349038	0.295385979	0.222742683	0.15167013	0.187206406
20240411_Astem_2armlinker_212_40uMDFHBI_10nMHBC620_20-40-50_Sample3_1_cell1_cond4.tif	0.463004508	0.331975327	0.397489917	0.394046451	0.288606299	0.341326375
20240411_Astem_2armlinker_212_40uMDFHBI_10nMHBC620_20-40-50_Sample3_3_cell1_cond1.tif	0.7199807	0.51594994	0.61796532	0.452320796	0.32907379	0.390697293
20240411_Astem_2armlinker_212_40uMDFHBI_10nMHBC620_20-40-50_Sample3_3_cell1_cond2.tif	0.543291017	0.367762886	0.455526951	0.738396164	0.492529204	0.615462684
20240411_Astem_2armlinker_212_40uMDFHBI_10nMHBC620_20-40-50_Sample3_3_cell2_cond1.tif	0.866154714	0.654395998	0.760275356	0.645839257	0.519752026	0.582795642
20240411_Astem_2armlinker_212_40uMDFHBI_10nMHBC620_20-40-50_Sample3_3_cell2_cond2.tif	0.79077306	0.562926541	0.676849801	0.577139237	0.420247644	0.498693441
