# Supplementary material for: Programmable artificial RNA condensates in mammalian cells
Source: Nat Nanotechnol. 2026 Apr 29;21(6):821–30. doi: 10.1038/s41565-026-02164-7 (PMC13293865; doi:10.1038/s41565-026-02164-7)
Supplement: Supplementary file 7 — Mixing index shown in Fig. 5. [file 41565_2026_2164_MOESM7_ESM.zip › Source Data Fig. 5/Mixing index (Figure 5)/1to3to1_2arm/1to3to1_2arm.csv]

Image	J_G_Li	J_G_Otsu	J_G	J_R_Li	J_R_Otsu	J_R
20240425_1to3to1_linker_2arm_sample1_40uMDFHBI_10nMHBC620_20_40_50_3_cell1_cond1.tif	0.942530186992353	0.7603766432730271	0.85145341513269	0.6911018690655675	0.5864876525553534	0.6387947608104605
20240425_1to3to1_linker_2arm_sample1_40uMDFHBI_10nMHBC620_20_40_50_3_cell1_cond2.tif	0.8761727432904911	0.7616484587793695	0.8189106010349303	0.7369555388141517	0.6412766750937068	0.6891161069539292
20240425_1to3to1_linker_2arm_sample1_40uMDFHBI_10nMHBC620_20_40_50_3_cell1_cond3.tif	0.9088191702087635	0.695176616193522	0.8019978932011427	0.5417765092301152	0.45205879988010966	0.49691765455511244
20240425_1to3to1_linker_2arm_sample1_40uMDFHBI_10nMHBC620_20_40_50_3_cell1_cond4.tif	1.1969575953855418	0.9019135903244436	1.0494355928549928	0.5770990223396859	0.5023228317155174	0.5397109270276017
20240425_1to3to1_linker_2arm_sample1_40uMDFHBI_10nMHBC620_20_40_50_3_cell1_cond5.tif	1.007662151089048	0.829147944064566	0.9184050475768071	0.6396847077820245	0.5697617091654015	0.604723208473713
20240425_1to3to1_linker_2arm_sample1_40uMDFHBI_10nMHBC620_20_40_50_3_cell1_cond6.tif	1.1227249425068293	0.8364899093889554	0.9796074259478924	0.598678766685014	0.5316590991459975	0.5651689329155057
20240425_1to3to1_linker_2arm_sample2_40uMDFHBI_10nMHBC620_20_40_50_2_cell1_cond1.tif	0.828182133762507	0.7937691452316935	0.8109756394971003	1.1013257156515377	1.021636616833539	1.0614811662425383
20240425_1to3to1_linker_2arm_sample2_40uMDFHBI_10nMHBC620_20_40_50_2_cell1_cond2.tif	0.7482032035314271	0.7636113396713246	0.7559072716013758	1.2064500524579822	1.1480055302485226	1.1772277913532525
20240425_1to3to1_linker_2arm_sample2_40uMDFHBI_10nMHBC620_20_40_50_2_cell2_cond1.tif	0.8068587581361897	0.7653776964872009	0.7861182273116953	0.9997018019273913	0.9188176358429627	0.959259718885177
20240425_1to3to1_linker_2arm_sample2_40uMDFHBI_10nMHBC620_20_40_50_2_cell2_cond2.tif	0.8143259888800882	0.7984579496645313	0.8063919692723098	1.0243725389933798	0.9452412238592677	0.9848068814263238
20240425_1to3to1_linker_2arm_sample2_40uMDFHBI_10nMHBC620_20_40_50_2_cell2_cond3.tif	0.7558328330476768	0.7741708818045079	0.7650018574260924	1.2739192414220908	1.1883890367638157	1.2311541390929532
20240425_1to3to1_linker_2arm_sample2_40uMDFHBI_10nMHBC620_20_40_50_2_cell3_cond1.tif	0.8816001828679446	0.8502074045287995	0.865903793698372	0.9027703402234838	0.8380922550279143	0.870431297625699
20240425_1to3to1_linker_2arm_sample2_40uMDFHBI_10nMHBC620_20_40_50_2_cell3_cond2.tif	0.838260840616557	0.8302832997436442	0.8342720701801006	1.021529938004036	0.9709092775178032	0.9962196077609196
20240425_1to3to1_linker_2arm_sample2_40uMDFHBI_10nMHBC620_20_40_50_3_cell1_cond1.tif	0.8111965778750176	0.8252104421383415	0.8182035100066796	1.1038998212110394	0.9940840272338259	1.0489919242224326
20240425_1to3to1_linker_2arm_sample2_40uMDFHBI_10nMHBC620_20_40_50_3_cell1_cond2.tif	0.8215017153451059	0.832543757269087	0.8270227363070964	1.0251475869790656	0.9143238510116525	0.969735718995359
20240425_1to3to1_linker_2arm_sample2_40uMDFHBI_10nMHBC620_20_40_50_3_cell1_cond3.tif	0.8151839300190837	0.7920315317377825	0.8036077308784331	1.0028288422562952	0.8988444672201596	0.9508366547382274
20240425_1to3to1_linker_2arm_sample2_40uMDFHBI_10nMHBC620_20_40_50_3_cell2_cond1.tif	0.7927635061992513	0.7416935173776861	0.7672285117884687	1.041538238033296	0.9343387749913087	0.9879385065123023
20240425_1to3to1_linker_2arm_sample2_40uMDFHBI_10nMHBC620_20_40_50_3_cell2_cond2.tif	0.6772956027785464	0.6179039816151242	0.6475997921968353	0.946051152577177	0.844621601888976	0.8953363772330765
20240425_1to3to1_linker_2arm_sample2_40uMDFHBI_10nMHBC620_20_40_50_3_cell2_cond3.tif	0.926718995868481	0.8660390250289687	0.8963790104487248	0.8879031988646536	0.8150399591152024	0.8514715789899281
20240425_1to3to1_linker_2arm_sample3_40uMDFHBI_10nMHBC620_20_40_50_1_cell1_cond1.tif	0.797448983021988	0.6368757070489668	0.7171623450354774	0.5507059139712057	0.4354162479136436	0.4930610809424246
20240425_1to3to1_linker_2arm_sample3_40uMDFHBI_10nMHBC620_20_40_50_1_cell1_cond2.tif	0.4796282698131662	0.39639393221286656	0.4380111010130164	0.8315196481071512	0.613407397269925	0.7224635226885381
20240425_1to3to1_linker_2arm_sample3_40uMDFHBI_10nMHBC620_20_40_50_1_cell2_cond1.tif	0.8934615802039002	0.7777534206887746	0.8356075004463375	0.8207641599268766	0.7376919389349602	0.7792280494309184
20240425_1to3to1_linker_2arm_sample3_40uMDFHBI_10nMHBC620_20_40_50_2_cell1_cond1.tif	0.7977907180136725	0.6388031663772801	0.7182969421954764	0.7595288167723223	0.6416585357376894	0.7005936762550058
20240425_1to3to1_linker_2arm_sample3_40uMDFHBI_10nMHBC620_20_40_50_2_cell1_cond2.tif	0.692822966643244	0.6239763527968323	0.6583996597200381	0.9150900584988991	0.7541556524510601	0.8346228554749796
20240425_1to3to1_linker_2arm_sample3_40uMDFHBI_10nMHBC620_20_40_50_2_cell1_cond3.tif	0.7454891122938555	0.645861986041457	0.6956755491676563	0.8059726006442298	0.6744825555561382	0.740227578100184
20240425_1to3to1_linker_2arm_sample3_40uMDFHBI_10nMHBC620_20_40_50_2_cell1_cond4.tif	0.7541004867926859	0.6038962527869675	0.6789983697898268	0.6838850772268883	0.5541038320004686	0.6189944546136785
20240425_1to3to1_linker_2arm_sample3_40uMDFHBI_10nMHBC620_20_40_50_3_cell1_cond1.tif	0.9584098222745443	0.9594969340382139	0.958953378156379	0.9117519429897767	0.8574337042312724	0.8845928236105245
20240425_1to3to1_linker_2arm_sample3_40uMDFHBI_10nMHBC620_20_40_50_3_cell1_cond2.tif	0.9998805333775586	1.0061409987827303	1.0030107660801444	0.9279171664650455	0.8629978461670642	0.8954575063160548
20240425_1to3to1_linker_2arm_sample3_40uMDFHBI_10nMHBC620_20_40_50_3_cell1_cond3.tif	0.7871649701531495	0.74218896515158	0.7646769676523647	1.0732951906142025	1.00942011191416	1.0413576512641813
20240425_1to3to1_linker_2arm_sample3_40uMDFHBI_10nMHBC620_20_40_50_3_cell1_cond4.tif	0.8348617130515799	0.8103333354438588	0.8225975242477193	0.9948556987075189	0.8491548159624601	0.9220052573349895
