# Supplementary material for: Programmable artificial RNA condensates in mammalian cells
Source: Nat Nanotechnol. 2026 Apr 29;21(6):821–30. doi: 10.1038/s41565-026-02164-7 (PMC13293865; doi:10.1038/s41565-026-02164-7)
Supplement: Supplementary file 7 — Mixing index shown in Fig. 5. [file 41565_2026_2164_MOESM7_ESM.zip › Source Data Fig. 5/Mixing index (Figure 5)/1to1to1_2arm/1to1to1_2arm.csv]

Image	J_G_Li	J_G_Otsu	J_G	J_R_Li	J_R_Otsu	J_R
20240801_2arm_1to1to1_NucDFHBIHBC_20-40-50_Sample1_1_cell1_cond1.tif	0.3909614233429303	0.30155218655379534	0.34625680494836286	0.7090023318916334	0.4785848367641308	0.5937935843278821
20240801_2arm_1to1to1_NucDFHBIHBC_20-40-50_Sample1_1_cell2_cond1.tif	0.170290511876637	0.12745118352566903	0.148870847701153	0.28275539713677394	0.1674505041480083	0.2251029506423911
20240801_2arm_1to1to1_NucDFHBIHBC_20-40-50_Sample1_1_cell3_cond1.tif	0.2731048384219934	0.20362703890561748	0.23836593866380545	0.37490389049597234	0.245247561438792	0.3100757259673822
20240801_2arm_1to1to1_NucDFHBIHBC_20-40-50_Sample1_2_cell1_cond1.tif	0.35089934027358877	0.2705475307610954	0.31072343551734205	0.31143985855973255	0.22354823603225416	0.26749404729599335
20240801_2arm_1to1to1_NucDFHBIHBC_20-40-50_Sample1_2_cell2_cond1.tif	0.2924452086820926	0.21527890433170052	0.2538620565068966	0.3566081563548934	0.2585121699635972	0.3075601631592453
20240801_2arm_1to1to1_NucDFHBIHBC_20-40-50_Sample1_2_cell3_cond1.tif	0.38371118598261317	0.2614033035517077	0.3225572447671604	0.35878605110763434	0.27674073088200013	0.3177633909948172
20240801_2arm_1to1to1_NucDFHBIHBC_20-40-50_Sample1_2_cell4_cond1.tif	0.3008438192394696	0.23766143054661362	0.26925262489304164	0.518607594095485	0.3584084322268774	0.43850801316118115
20240801_2arm_1to1to1_NucDFHBIHBC_20-40-50_Sample1_2_cell5_cond1.tif	0.3371854842694894	0.2598018905770143	0.2984936874232519	0.5831851561574383	0.4240820325616392	0.5036335943595387
20240801_2arm_1to1to1_NucDFHBIHBC_20-40-50_Sample1_2_cell6_cond1.tif	0.23384275749978214	0.18027685788114894	0.20705980769046556	0.30778335744654234	0.2285820539331082	0.2681827056898253
20240801_2arm_1to1to1_NucDFHBIHBC_20-40-50_Sample1_2_cell6_cond2.tif	0.33632731559086776	0.22391146504822484	0.2801193903195463	0.18507038898970102	0.1466779523553936	0.1658741706725473
20240801_2arm_1to1to1_NucDFHBIHBC_20-40-50_Sample1_3_cell1_cond1.tif	0.4117965270786194	0.3162032793156301	0.3639999031971247	0.5400172489152751	0.3781698547822944	0.45909355184878475
20240801_2arm_1to1to1_NucDFHBIHBC_20-40-50_Sample1_3_cell1_cond2.tif	0.38819896060458475	0.29697920142048323	0.342589081012534	0.693554060861521	0.48165362035591514	0.5876038406087181
20240801_2arm_1to1to1_NucDFHBIHBC_20-40-50_Sample2_1_cell1_cond1.tif	0.3803137450671684	0.28765923705955637	0.3339864910633624	0.38603711093078596	0.29072145781762715	0.33837928437420656
20240801_2arm_1to1to1_NucDFHBIHBC_20-40-50_Sample2_1_cell1_cond2.tif	0.5434952833290756	0.4341568503315956	0.4888260668303356	0.5759145369973252	0.45324381671799086	0.514579176857658
20240801_2arm_1to1to1_NucDFHBIHBC_20-40-50_Sample2_1_cell2_cond1.tif	0.23870231376273904	0.19152878520908592	0.2151155494859125	0.3952426839861742	0.2807400780133336	0.3379913809997539
20240801_2arm_1to1to1_NucDFHBIHBC_20-40-50_Sample2_2_cell1_cond1.tif	0.48107444755772927	0.3129951640241749	0.3970348057909521	0.38985834745615955	0.28528426376039856	0.3375713056082791
20240801_2arm_1to1to1_NucDFHBIHBC_20-40-50_Sample2_2_cell1_cond2.tif	0.9646302465949671	0.7835865893350533	0.8741084179650103	0.6446541180911416	0.5469684194612164	0.595811268776179
20240801_2arm_1to1to1_NucDFHBIHBC_20-40-50_Sample2_2_cell1_cond3.tif	0.5114553418212191	0.41081572537862143	0.46113553359992027	0.5480213487684691	0.4155328770783149	0.481777112923392
20240801_2arm_1to1to1_NucDFHBIHBC_20-40-50_Sample2_2_cell1_cond4.tif	0.44384278303831015	0.3766998005896626	0.41027129181398636	0.8811338456973894	0.6509557335880889	0.7660447896427391
20240801_2arm_1to1to1_NucDFHBIHBC_20-40-50_Sample2_2_cell2_cond1.tif	0.26743650110639866	0.22120413363717875	0.24432031737178872	0.7871585415497516	0.5389709699946195	0.6630647557721856
20240801_2arm_1to1to1_NucDFHBIHBC_20-40-50_Sample2_2_cell2_cond2.tif	0.3076281494851298	0.23870997152975135	0.27316906050744055	0.34972624004189384	0.25430638806042954	0.3020163140511617
20240801_2arm_1to1to1_NucDFHBIHBC_20-40-50_Sample2_2_cell3_cond1.tif	0.35386740312252485	0.3115605520503068	0.33271397758641585	0.7948303065132003	0.5318914064469572	0.6633608564800788
20240801_2arm_1to1to1_NucDFHBIHBC_20-40-50_Sample2_2_cell3_cond2.tif	0.3539457549756911	0.26283595516521624	0.30839085507045366	0.5214454404206841	0.3655718985325585	0.44350866947662126
20240801_2arm_1to1to1_NucDFHBIHBC_20-40-50_Sample2_2_cell3_cond3.tif	0.9341528785676452	0.7280198249104298	0.8310863517390374	0.4904111907089484	0.3876654549588893	0.43903832283391886
20240801_2arm_1to1to1_NucDFHBIHBC_20-40-50_Sample2_2_cell3_cond4.tif	0.3240164323665555	0.25376440509074605	0.28889041872865073	0.4518597293274397	0.32303166406773626	0.387445696697588
20240801_2arm_1to1to1_NucDFHBIHBC_20-40-50_Sample3_2_cell1_cond1.tif	0.5960526919944926	0.4325481357658869	0.5143004138801898	0.47451571059641506	0.3703296838884947	0.42242269724245485
20240801_2arm_1to1to1_NucDFHBIHBC_20-40-50_Sample3_2_cell1_cond2.tif	0.9413363701787593	0.7281797412010537	0.8347580556899065	0.5235497811631732	0.38522910894234386	0.4543894450527585
20240801_2arm_1to1to1_NucDFHBIHBC_20-40-50_Sample3_2_cell1_cond3.tif	0.8598162702615312	0.7348400940303107	0.7973281821459209	0.5452484069723843	0.45011110150839184	0.4976797542403881
20240801_2arm_1to1to1_NucDFHBIHBC_20-40-50_Sample3_2_cell1_cond4.tif	0.5158202590275688	0.3771954863019414	0.4465078726647551	0.32487386620344916	0.2466382654340253	0.28575606581873725
20240801_2arm_1to1to1_NucDFHBIHBC_20-40-50_Sample3_2_cell2_cond1.tif	0.3055501764765534	0.23041911206753482	0.2679846442720441	0.49222307296828605	0.35313211519759513	0.4226775940829406
20240801_2arm_1to1to1_NucDFHBIHBC_20-40-50_Sample3_2_cell2_cond2.tif	0.7741616605735087	0.631319963047204	0.7027408118103563	0.5041780816556004	0.3981671532776357	0.4511726174666181
20240801_2arm_1to1to1_NucDFHBIHBC_20-40-50_Sample3_2_cell2_cond3.tif	0.9209901492583606	0.693275625106882	0.8071328871826213	0.5083712219355011	0.43139215093771915	0.4698816864366101
20240801_2arm_1to1to1_NucDFHBIHBC_20-40-50_Sample3_2_cell2_cond4.tif	0.4868973048250054	0.34021535356865096	0.41355632919682817	0.3164868745674483	0.24980791539473352	0.28314739498109087
20240801_2arm_1to1to1_NucDFHBIHBC_20-40-50_Sample3_2_cell2_cond5.tif	0.3417579510599694	0.2584218484503693	0.30008989975516936	0.377564597492292	0.2677543751121714	0.32265948630223173
20240801_2arm_1to1to1_NucDFHBIHBC_20-40-50_Sample3_2_cell3_cond1.tif	0.35424530469448035	0.2921855915117092	0.32321544810309477	0.6250264359571189	0.41596076159177936	0.5204935987744491
