# Supplementary material for: Programmable artificial RNA condensates in mammalian cells
Source: Nat Nanotechnol. 2026 Apr 29;21(6):821–30. doi: 10.1038/s41565-026-02164-7 (PMC13293865; doi:10.1038/s41565-026-02164-7)
Supplement: Supplementary file 8 — Pearson coefficients shown in Fig. 6. [file 41565_2026_2164_MOESM8_ESM.zip]

Archive with 2 entries (2 files):
- Source Data Fig. 6/Pearson correlation coefficient and Manders overlap coefficient (Figure 6)/PCC (Fig. 6C and  F).xlsx
- Source Data Fig. 6/Pearson correlation coefficient and Manders overlap coefficient (Figure 6)/PCC (SI Fig. 46).xlsx
