# Supplementary material for: Programmable artificial RNA condensates in mammalian cells
Source: Nat Nanotechnol. 2026 Apr 29;21(6):821–30. doi: 10.1038/s41565-026-02164-7 (PMC13293865; doi:10.1038/s41565-026-02164-7)
Supplement: Supplementary file 8 — Pearson coefficients shown in Fig. 6. [file 41565_2026_2164_MOESM8_ESM.zip › Source Data Fig. 6/Pearson correlation coefficient and Manders overlap coefficient (Figure 6)/PCC (Fig. 6C and F).xlsx]

## Sheet: panel C
cell 1			cell 2
green	red		green	red
306	514		288	485
284	498		277	437
274	446		281	452
301	515		272	463
286	478		309	463
291	464		285	451
307	504		291	435
295	491		288	421
306	455		251	426
294	450		270	501
297	442		279	463
299	415		316	462
317	461		290	453
294	505		301	536
306	505		301	456
320	482		278	459
330	534		296	472
324	565		259	417
289	584		282	478
349	562		266	456
370	515		288	428
329	550		296	522
315	490		312	503
333	525		335	529
273	430		288	490
290	560		285	531
297	519		295	461
303	558		305	448
336	547		241	458
347	687		302	523
371	594		347	527
382	649		283	498
353	635		291	530
394	549		326	551
356	573		308	501
313	532		281	550
324	482		302	507
332	486		298	476
316	462		300	488
286	515		256	472
286	510		254	465
328	610		253	473
360	573		290	490
359	626		268	477
327	698		275	527
371	679		289	548
373	630		298	528
353	711		324	528
352	633		289	547
354	706		392	546
398	600		292	453
338	617		281	490
362	517		309	509
343	500		245	447
288	433		252	480
287	495		270	484
328	531		279	563
363	627		335	503
377	648		296	519
341	630		367	529
350	658		303	557
365	675		314	560
340	745		305	544
401	687		298	539
382	686		284	509
380	661		269	466
349	633		319	438
375	679		267	418
377	591		288	498
336	540		280	504
325	510		283	473
292	516		295	515
291	673		299	543
348	618		304	519
362	701		283	535
400	726		324	502
351	732		293	528
369	770		317	537
380	744		340	521
379	805		283	490
413	693		303	439
373	724		272	495
367	689		259	523
359	673		276	475
353	588		304	487
322	550		282	574
298	491		265	490
335	473		304	572
292	522		318	539
329	569		293	523
356	669		304	531
339	703		333	537
377	700		304	470
367	748		279	440
370	712		279	431
385	854		241	499
355	732		271	513
368	732		244	488
393	781		278	514
367	770		295	499
385	776		316	506
360	656		272	497
383	594		372	526
357	606		322	528
316	542		296	500
322	511		296	451
313	514		261	504
303	599		284	399
288	655		266	431
358	651		300	477
320	716		272	469
311	772		278	537
356	758		286	526
363	695		294	491
388	784		301	532
373	841		287	492
354	844		294	542
369	792		260	489
379	772		266	490
361	748		265	446
390	729		236	448
376	690		254	510
342	654		243	506
337	569		253	468
318	498		256	477
278	434		276	551
257	454		294	535
275	396		279	437
300	432		274	451
283	460		265	424
295	561		255	451
291	539		240	421
335	713		256	455
298	691		253	499
326	749		284	521
352	696		273	476
363	771		270	469
387	789		261	488
344	750		287	476
368	807		268	433
371	854		238	427
385	754		280	434
416	820		278	379
389	752		265	404
383	707		274	434
355	714		270	442
359	622		245	451
355	564		265	420
328	511		294	450
329	474		275	416
251	422		304	375
276	500		247	397
288	514		274	422
358	564		300	419
309	503		270	432
289	524		278	487
290	415		269	395
343	575		296	425
293	566		282	435
314	703		257	414
382	726		270	419
340	793		294	438
361	791		276	413
362	772		287	485
381	869		301	403
377	848		322	483
428	764		321	469
391	767		293	469
381	840		317	455
395	766		277	380
383	752		229	429
357	688		297	440
398	724		251	464
365	695		282	461
328	626		280	494
314	566		292	474
327	456		272	476
304	462		252	462
297	416		298	478
268	419		332	482
318	572		284	431
288	588		298	450
301	572		317	449
337	565		258	511
262	462		296	563
296	399		326	545
292	472		346	508
314	638		299	561
315	731		362	552
348	781		292	563
343	734		315	577
375	830		314	495
388	899		304	543
412	830		289	532
386	822		271	413
382	811		291	461
368	857		279	471
367	798		292	509
387	775		322	476
407	743		285	494
348	741		280	493
378	739		314	499
341	724		322	497
350	705		313	446
319	583		288	457
321	498		279	480
322	436		282	393
259	407		259	427
284	500		267	534
304	564		296	578
318	575		340	617
293	599		317	603
323	555		361	627
293	457		368	668
284	529		336	695
282	472		356	640
288	538		342	629
299	582		336	665
303	617		328	669
340	704		344	592
346	770		332	581
377	720		302	544
355	839		325	511
360	858		247	416
369	906		248	503
390	816		257	447
380	779		278	477
404	784		327	468
410	764		279	472
362	796		286	516
416	780		309	489
370	726		337	486
340	720		296	504
340	631		344	472
321	609		299	478
313	533		286	456
285	434		289	469
239	423		284	463
259	441		261	502
268	548		268	580
336	553		301	541
271	583		355	657
301	507		332	705
283	483		349	701
306	557		422	743
258	470		371	792
261	394		386	688
289	531		444	789
310	579		384	750
299	734		353	765
312	688		378	716
339	718		342	672
369	817		373	663
418	842		337	630
361	864		341	628
391	753		322	504
413	780		232	402
369	807		240	478
346	828		261	481
372	826		294	473
378	735		341	494
355	783		306	471
367	734		298	490
363	660		296	479
347	630		295	518
339	612		307	489
298	544		310	461
287	419		267	452
273	442		294	428
266	477		320	494
268	554		283	428
298	623		260	499
301	558		272	568
294	502		336	605
263	516		323	685
256	432		353	669
267	560		405	729
289	615		355	795
326	716		399	756
333	779		407	770
327	783		376	736
341	776		378	774
338	886		355	845
397	770		381	867
384	763		365	807
362	782		363	721
413	801		376	671
392	739		364	725
370	800		366	666
376	751		333	526
350	801		340	467
356	655		261	423
317	638		245	416
297	606		283	524
334	535		290	518
291	410		289	511
249	442		322	560
267	495		285	486
316	554		293	523
302	507		301	491
277	549		330	502
257	495		280	538
278	472		290	456
259	428		302	442
302	558		294	450
296	711		284	445
315	645		270	431
333	719		275	632
359	807		322	669
336	837		358	683
372	827		341	696
343	837		361	866
362	815		405	862
361	812		415	811
378	781		431	818
408	796		404	811
338	848		379	830
365	813		404	828
340	639		392	736
344	704		395	826
328	602		390	793
332	602		396	794
299	525		376	739
297	438		379	738
245	440		367	658
266	458		374	654
232	453		313	557
256	452		339	511
233	473		245	448
241	434		235	479
247	471		258	451
291	518		287	520
283	595		268	457
292	613		280	499
313	690		313	569
339	820		301	525
381	805		286	493
344	734		298	507
365	788		300	473
354	770		306	513
371	774		348	446
376	774		271	420
435	767		264	444
369	736		279	538
370	757		291	587
328	783		323	744
342	627		375	789
325	598		387	827
270	526		358	955
292	469		344	821
264	388		404	858
240	412		368	909
243	437		377	848
245	462		374	889
232	425		382	881
279	519		418	844
283	659		420	861
306	680		416	821
335	678		386	815
345	763		411	773
372	741		366	761
349	738		413	747
356	790		365	653
338	752		368	671
383	723		365	517
349	722		297	495
354	794		261	430
327	718		243	489
303	659		262	537
316	577		292	461
318	569		271	495
266	539		282	503
272	595		302	459
275	668		287	508
311	711		277	470
300	693		292	485
339	739		306	466
328	772		295	473
322	732		280	430
345	784		275	401
346	804		260	510
346	718		307	563
374	736		344	702
351	752		340	698
349	619		357	710
297	613		405	831
306	515		398	864
281	459		387	942
263	511		403	900
283	613		478	913
268	603		420	931
281	711		409	902
286	684		380	863
302	699		387	880
303	714		402	870
320	744		429	809
340	686		364	881
305	640		404	814
338	674		412	842
311	629		391	811
285	641		387	746
276	512		342	705
252	520		342	643
279	432		315	595
309	482		299	486
302	433		251	425
302	487		264	467
321	518		277	504
274	544		265	502
302	602		274	470
289	678		290	517
279	691		296	539
299	679		323	509
316	659		274	473
286	645		286	464
290	693		301	475
296	578		271	454
287	656		278	482
288	562		286	414
263	517		245	498
294	459		281	626
309	475		342	815
293	522		368	854
321	515		420	828
327	486		397	829
315	503		375	838
291	527		456	941
289	505		410	1005
277	494		409	987
271	595		405	935
263	589		421	943
268	592		430	904
282	642		445	932
264	676		439	814
259	563		419	864
293	579		394	894
278	556		415	917
246	501		445	818
268	453		394	849
285	449		400	742
286	495		363	740
318	467		358	666
305	517		371	603
320	476		397	482
308	522		248	531
325	512		263	456
355	524		243	506
301	559		278	494
271	506		309	466
267	574		275	454
278	508		302	449
281	481		308	482
265	492		291	499
255	498		278	463
246	426		281	433
281	473		271	407
272	524		256	480
316	515		258	536
303	538		314	694
305	531		398	773
325	602		379	810
326	560		401	885
345	534		404	892
307	518		414	860
302	488		391	933
285	472		430	1030
275	536		435	889
327	496		389	935
285	540		408	883
330	534		451	918
305	561		426	881
319	622		427	977
316	577		409	965
274	557		376	846
307	515		392	911
285	568		385	917
289	447		368	797
268	497		408	786
297	508		391	776
329	572		371	704
325	605		345	642
306	563		355	565
281	608		317	528
291	567		237	433
270	608		263	506
291	530		298	503
292	515		259	459
297	454		283	487
249	317		269	458
349	335		304	458
292	317		313	487
253	335		273	463
276	329		257	448
284	326		267	479
289	468		286	631
312	490		355	700
294	517		374	817
291	490		364	810
353	513		382	908
285	545		409	987
274	583		395	926
296	547		441	985
285	534		399	910
290	497		459	937
301	471		388	889
276	442		382	879
272	342		444	932
306	362		438	884
325	339		439	895
326	366		396	980
296	361		421	929
287	361		408	942
280	322		390	846
285	392		407	850
295	327		376	796
292	353		384	694
285	354		358	758
290	454		361	658
305	489		367	612
299	494		343	467
271	509		254	482
302	523		261	475
305	525		273	487
274	540		287	440
270	570		273	469
273	575		293	483
342	519		283	404
313	493		251	409
260	459		245	518
278	464		291	648
275	361		330	756
268	376		358	823
306	406		362	871
308	369		412	951
280	333		431	943
330	347		441	1004
300	409		409	923
301	337		415	910
273	352		441	971
292	341		408	909
275	347		414	939
276	348		445	974
317	336		408	969
261	326		472	958
259	346		410	901
277	479		459	945
271	430		441	876
308	539		486	914
306	528		435	836
293	542		387	782
291	535		382	828
305	553		427	780
309	567		372	657
286	482		311	595
302	476		292	494
285	509		250	417
275	472		260	446
281	462		271	444
306	361		282	436
301	364		242	405
320	371		262	574
300	375		281	649
324	382		322	814
313	359		337	896
323	375		412	949
283	367		381	924
306	372		409	979
287	355		397	936
308	352		412	939
262	358		418	1016
265	363		399	930
273	365		403	1063
265	328		409	951
293	429		401	1025
316	486		440	891
271	461		400	925
281	533		445	916
291	502		429	947
275	476		442	941
259	443		417	900
268	468		406	891
247	502		385	822
253	477		375	821
246	450		348	735
257	420		342	675
305	425		315	613
263	358		326	520
283	374		249	448
314	393		281	544
303	373		288	668
301	380		333	743
300	350		394	827
323	363		357	945
287	347		406	979
275	349		443	909
278	343		449	909
331	348		404	973
274	372		396	945
245	340		434	981
278	333		402	1007
277	433		452	925
295	475		429	916
256	477		439	977
276	479		434	968
297	478		415	915
266	475		391	908
252	481		426	896
262	469		477	901
258	468		402	921
289	463		416	905
262	462		374	853
286	352		371	729
326	355		323	741
291	369		370	597
308	349		303	532
316	357		272	441
291	346		272	599
299	375		307	793
267	354		353	793
283	371		376	860
296	349		365	981
299	339		419	944
300	337		431	968
273	317		423	890
238	320		399	993
261	414		402	1041
271	447		432	1021
263	464		412	971
263	513		420	893
283	508		433	930
278	451		404	905
270	407		413	904
289	351		400	926
306	331		413	939
312	378		416	931
318	364		427	883
346	381		396	874
294	329		437	841
277	356		383	890
278	330		398	755
309	329		350	679
297	340		392	652
300	344		348	529
249	343		258	482
272	325		264	600
270	450		279	706
267	436		329	807
262	432		353	867
286	429		394	925
255	471		416	939
322	361		415	927
320	364		407	958
306	357		443	952
308	353		378	966
289	370		386	1038
297	348		411	925
279	338		405	954
262	344		434	879
275	351		405	940
275	347		426	869
292	339		408	940
271	346		405	927
243	331		474	909
278	398		407	868
281	381		424	1024
353	405		413	790
327	364		378	872
261	337		362	764
283	361		372	658
295	308		369	667
266	331		319	522
265	324		243	331
308	379		229	357
301	404		240	356
321	379		255	351
301	379		245	319
266	343		236	320
264	328		246	338
303	339		241	333
263	329		248	348
291	396		275	474
310	406		261	566
320	362		308	653
328	371		318	927
279	390		412	951
291	338		388	988
270	328		402	934
276	337		406	856
245	337		406	902
248	426		427	920
308	414		429	939
325	441		400	931
306	386		427	973
322	377		426	941
331	393		425	877
343	373		412	856
278	344		425	929
288	389		416	880
246	307		431	882
247	324		399	864
247	405		467	910
318	393		401	925
278	391		396	959
364	417		399	871
328	379		364	756
299	402		348	710
278	350		343	611
261	321		282	550
271	330		244	347
257	382		254	358
270	374		226	344
306	407		252	325
289	408		243	361
348	376		262	340
336	411		253	334
272	306		290	360
289	309		236	332
251	348		256	340
295	400		225	324
342	388		269	344
321	357		236	337
343	401		259	405
323	375		284	416
302	386		292	422
260	326		297	473
271	342		275	532
242	363		298	678
267	386		292	736
294	398		372	889
310	399		366	873
316	405		376	886
307	351		387	929
276	350		399	915
308	344		378	919
254	352		411	1001
280	411		408	998
307	445		421	939
315	426		452	898
304	400		407	849
333	372		393	887
280	339		402	928
261	348		392	910
250	340		436	907
280	336		415	981
281	398		437	898
281	423		435	857
300	443		364	829
320	408		360	805
333	393		362	763
283	346		333	711
264	382		329	575
249	331		277	501
243	318		246	358
306	374		225	355
289	401		244	342
293	378		232	355
361	395		262	371
354	439		266	352
281	338		263	385
279	311		248	335
256	351		259	342
263	325		241	373
308	423		261	333
331	390		250	352
326	400		272	398
321	414		246	339
281	368		274	331
272	331		247	329
268	336		279	401
253	331		242	416
299	417		287	376
298	444		275	378
308	411		259	411
307	411		261	420
335	372		275	454
292	363		286	550
257	352		281	619
246	320		341	672
249	337		344	831
295	422		370	889
307	427		366	914
335	391		381	910
314	411		421	913
328	410		417	947
268	340		419	931
270	345		411	904
272	367		419	999
262	344		383	921
301	338		398	959
286	383		400	945
322	430		457	986
317	444		392	961
325	383		399	936
342	378		391	929
267	378		392	948
291	353		405	881
288	341		427	856
280	331		384	770
291	344		356	767
316	369		341	726
316	443		316	647
321	413		307	467
304	432		244	344
359	373		239	344
282	351		255	371
282	350		233	326
278	377		231	365
298	341		237	325
293	342		250	340
276	388		275	398
369	425		297	372
302	431		269	347
305	357		252	344
356	362		258	355
290	346		240	329
265	355		249	398
351	417		264	388
260	365		269	385
268	323		261	370
306	453		265	435
291	409		268	477
294	371		285	557
298	417		268	727
308	396		318	836
300	424		367	857
296	357		401	934
269	366		362	876
302	356		397	899
281	349		420	931
271	349		393	936
287	386		415	957
338	388		379	992
312	387		442	954
325	403		416	842
302	376		419	902
276	427		433	919
305	391		415	888
296	395		412	888
309	364		395	895
281	389		399	834
314	335		433	836
263	336		367	756
295	373		373	818
321	389		369	779
336	409		362	634
320	408		275	543
318	416		260	348
298	358		246	338
306	427		240	359
312	385		229	330
315	372		260	390
300	364		258	314
336	354		258	358
324	386		251	367
352	356		245	343
272	351		242	337
303	358		232	360
287	380		231	331
308	449		233	366
297	358		284	359
340	370		271	393
314	406		278	470
278	417		259	467
312	407		269	544
303	378		285	632
333	399		324	787
362	383		305	875
277	400		326	842
328	395		387	888
287	398		352	922
332	374		401	1056
283	375		408	970
301	363		454	989
333	355		412	1016
291	377		402	983
319	377		500	940
325	371		406	976
279	405		421	922
327	385		435	949
294	391		409	943
308	410		355	924
320	351		380	864
309	406		391	873
316	399		392	729
299	408		338	766
300	391		312	676
312	395		296	540
294	384		284	476
325	388		241	343
345	377		222	324
290	357		237	354
263	448		259	354
283	510		249	336
276	583		267	326
288	505		265	346
309	573		289	320
301	568		249	342
278	526		240	347
281	500		276	369
319	533		247	510
267	457		261	673
335	370		287	826
296	401		302	747
334	409		354	916
314	386		347	881
313	400		386	893
345	381		424	852
292	365		458	1036
292	378		429	905
300	406		388	928
342	381		390	917
298	359		422	927
299	397		423	920
294	437		370	944
297	403		400	959
292	372		372	850
315	368		375	906
275	363		354	777
282	505		393	724
266	512		340	724
278	549		347	695
317	580		304	654
335	657		290	529
327	667		256	396
318	706		216	328
309	679		229	337
310	643		232	372
335	653		257	331
326	616		259	373
350	603		286	343
343	539		306	333
278	524		257	334
271	399		259	386
292	402		279	345
283	400		258	365
305	365		307	494
304	463		262	549
302	409		284	643
273	383		293	750
278	377		328	829
297	414		402	988
319	449		348	937
301	376		357	948
286	382		420	863
278	376		386	938
253	519		363	879
262	553		379	881
329	659		371	947
301	704		374	934
368	707		391	847
350	716		392	838
336	783		360	866
322	771		374	869
369	808		344	747
332	765		347	756
382	751		343	704
349	657		329	640
357	706		339	543
366	621		233	374
355	644		245	353
327	556		251	339
282	505		236	352
299	429		289	362
280	363		268	345
272	373		284	359
295	381		248	344
277	356		273	318
302	376		231	397
284	386		251	354
262	492		266	389
264	510		269	467
274	573		269	529
315	605		287	687
349	734		317	909
353	718		307	812
316	807		335	820
375	864		362	924
370	806		364	837
369	882		369	922
435	876		322	865
371	858		388	1019
384	833		360	905
349	734		349	826
366	831		369	862
380	681		372	897
353	636		374	938
379	581		365	755
314	616		321	744
289	471		325	640
233	509		309	693
294	559		306	638
276	650		260	490
311	624		236	337
341	756		232	355
363	772		241	346
376	809		262	333
451	872		283	367
363	853		259	378
411	924		259	350
342	861		251	379
366	924		243	349
389	837		268	400
408	867		297	356
378	794		260	538
376	820		236	535
362	840		277	693
369	744		287	695
325	721		283	749
376	627		302	849
312	600		337	744
314	524		332	843
262	452		327	827
249	523		337	878
330	670		399	786
319	736		390	761
336	778		351	817
366	800		336	745
363	855		323	748
407	914		343	686
392	884		331	707
394	856		301	564
378	880		291	568
412	953		257	454
488	939		277	358
404	926		280	376
390	908		286	343
405	846		321	354
374	900		256	356
389	904		262	431
374	794		275	377
337	739		287	354
351	640		251	430
366	584		252	502
358	554		255	651
318	466		270	662
264	476		260	659
269	615		285	698
314	686		281	797
322	848		295	807
348	917		317	769
373	916		324	816
372	881		350	733
386	971		333	762
418	966		308	747
413	891		332	666
397	1014		315	658
419	951		292	607
391	957		287	598
393	927		242	526
382	924		243	373
418	970		273	345
405	903		250	378
363	863		257	370
366	882		267	333
368	791		273	330
351	756		232	383
374	743		269	367
380	632		238	376
317	572		258	465
253	579		271	484
273	670		243	564
316	721		260	562
369	834		251	602
344	859		281	664
390	1044		276	688
396	1076		266	626
392	1048		260	732
415	1025		317	660
399	933		304	718
383	1060		286	596
412	965		265	608
415	940		271	549
412	974		268	469
402	890		253	546
419	1038		256	350
448	960		267	364
387	906		306	357
403	855		265	396
420	875		278	369
397	804		271	350
377	717		260	357
328	695		271	346
343	582		267	380
283	480		252	338
251	492		242	362
326	553		278	372
324	734		261	353
336	790		268	473
382	885		255	494
369	974		257	500
398	1012		263	518
405	976		279	576
393	982		276	635
410	1042		260	583
397	961		287	544
414	982		277	589
400	974		282	514
416	999		283	508
396	1017		268	354
425	942		275	349
404	987		269	353
375	984		281	360
442	1000		276	378
375	985		310	344
380	869		253	336
387	810		282	393
358	814		263	349
329	737		245	369
387	633		250	411
295	524		259	367
284	511		296	362
281	635		274	460
301	695		258	480
338	823		272	438
379	910		264	516
369	1019		273	477
393	1047		294	456
410	1040		267	430
376	1045		250	328
447	1047		276	341
441	1081		267	331
467	1015		256	365
432	1063		276	359
394	1010		269	366
407	961		253	350
413	957		253	336
426	985		264	371
391	1080		274	363
424	972		262	331
391	915		249	351
380	995		275	338
399	827		254	380
386	867		270	427
390	730		272	417
388	677		286	429
318	588		263	355
282	497		311	353
257	623		259	328
312	744		286	358
305	808		256	350
364	912		292	318
383	918		254	377
389	994		253	372
439	1003		265	354
408	1084		255	364
377	1030		283	401
421	1085		268	411
412	1042		282	392
447	1108		264	357
403	1049		306	333
447	1062		255	364
403	1026		241	367
428	1027		288	396
433	1078		265	402
433	1007		261	397
388	986		296	383
416	963		252	371
390	960		288	377
367	811		269	381
400	761		268	376
374	740		284	376
360	680		236	380
319	612		258	361
303	527		265	355
257	470		271	363
267	549		283	364
325	677		310	354
295	858		265	410
388	986		260	374
384	996		249	385
412	974		301	374
393	1049		246	387
486	1195		260	372
407	1022		254	328
436	1045		283	341
448	1029		242	335
442	1131		280	351
418	1040		252	378
419	1125		263	344
412	1035		323	366
406	1044		292	385
402	1063		252	367
443	1022		276	366
420	1071		302	363
417	968		306	385
419	901		279	330
388	878		266	350
366	871		235	353
406	811		247	377
374	728		245	337
348	610		285	351
280	582		253	350
278	590		269	356
319	784		254	340
312	851		255	392
406	958		249	402
403	911		276	379
400	954		267	389
400	1035		278	392
439	1072		236	372
388	1085		255	382
420	980		241	349
455	1046		260	335
401	1081		234	311
410	1125		235	388
448	1060		294	365
417	1037		258	349
434	1079		280	344
450	1079		312	369
419	1006		293	356
436	1032		246	371
389	1002		281	357
437	943		260	373
406	937		269	381
398	910		309	371
407	758		267	395
372	696		264	350
358	585		270	363
296	529		260	329
254	500		248	389
233	656		275	345
317	763		297	338
345	905		285	336
363	896		284	357
388	986		273	362
406	978		290	396
377	1053		311	352
375	1082		273	372
419	1075		242	383
419	1016		307	400
445	993		285	391
446	1101		299	362
403	1096		263	414
419	1032		234	373
384	1113		265	337
441	1073		282	341
417	1043		265	340
465	1007		256	362
446	1059		252	344
400	1048		271	342
382	890		267	338
418	1000		321	390
422	859		282	430
363	871		272	390
370	790		278	365
320	651		258	360
309	537		272	397
238	503		259	398
329	643		291	407
315	775		228	337
359	824		301	362
384	885		238	350
375	940		277	370
374	1017		270	380
441	1070		251	336
411	1126		287	349
430	1133		324	386
441	1089		294	396
435	1110		313	372
457	1106		301	370
402	1055		273	339
376	1146		239	373
412	1088		252	424
425	1087		281	384
423	995		272	396
473	1129		282	358
456	1020		289	365
460	1011		265	342
397	986		259	345
413	1075		252	336
417	901		294	353
384	789		257	362
359	741		248	329
306	693		282	349
340	509		256	344
228	482		269	347
268	614		268	346
302	780		278	385
349	791		287	404
361	910		260	390
402	953		266	410
372	999		273	457
414	1075		267	399
400	1037		300	417
411	1045		281	377
427	1043		317	391
435	1040		269	346
430	1115		292	319
442	1128		285	336
421	1163		275	382
456	1069		264	341
388	1005		268	371
454	1111		280	353
485	1095		230	352
427	981		252	377
430	1016		294	381
384	959		288	363
395	898		282	389
392	865		308	366
370	888		266	346
358	745		285	443
346	626		284	472
285	534		278	371
255	490		282	375
266	653		251	382
274	752		249	353
317	784		272	360
371	943		270	394
360	975		300	353
422	1013		269	358
427	1079		256	329
400	1030		263	365
471	1094		292	364
445	1090		248	355
415	1035		285	384
439	1100		280	348
427	1105		251	398
430	1089		284	381
426	997		302	347
458	1053		292	459
432	1031		318	549
424	1019		333	590
421	969		355	568
431	1039		359	546
390	895		357	629
400	923		324	559
360	929		314	550
399	797		358	476
380	779		270	380
311	626		310	383
327	535		319	390
237	468		274	392
255	646		236	370
250	668		285	344
281	785		268	364
357	875		281	376
368	965		260	385
399	1058		256	344
401	1108		276	371
444	1084		263	351
398	1083		270	368
392	1109		239	333
434	1062		259	368
474	1102		265	368
443	1116		297	390
424	1060		255	383
404	1065		254	387
416	1067		286	505
411	1082		298	543
410	1003		360	575
424	1053		381	600
413	1101		329	640
412	887		362	681
387	856		375	625
340	844		349	644
351	803		383	629
366	751		350	616
322	586		317	601
263	513		343	585
241	502		318	444
255	563		290	383
287	691		249	369
283	782		260	392
315	919		270	388
375	952		260	379
362	982		274	375
355	1034		266	344
399	1017		250	381
453	1114		270	370
444	1072		249	358
398	1096		243	403
378	1077		264	378
414	1089		262	355
434	1006		275	383
402	993		266	353
422	1042		330	358
423	1029		248	368
411	992		267	359
411	978		274	523
376	945		306	543
362	918		322	616
408	933		369	699
396	918		365	711
378	849		396	698
357	622		384	844
324	524		368	783
260	452		360	808
246	521		354	706
266	713		398	774
298	872		397	719
323	835		363	626
342	862		378	554
366	954		297	492
393	962		274	432
364	1141		314	387
420	1050		283	414
424	1041		264	366
359	1020		272	388
399	974		239	401
382	1032		268	372
415	985		272	384
387	1062		295	520
378	1013		299	550
390	1004		312	680
403	992		339	681
406	1085		326	711
381	1002		387	789
380	852		429	765
400	894		360	864
363	853		360	811
371	733		391	828
290	616		362	819
303	556		389	762
245	497		387	765
245	696		337	835
282	799		364	670
285	866		308	671
290	850		321	536
362	939		334	503
381	976		299	445
349	964		269	445
396	1053		270	386
378	956		265	399
395	1061		298	388
402	1064		267	477
388	960		275	423
395	1003		290	511
373	948		306	508
406	1091		292	534
387	1006		327	524
458	937		287	504
427	972		262	518
404	913		336	526
421	969		289	518
406	855		313	631
377	776		349	696
306	659		385	759
319	656		387	790
300	471		392	846
269	496		386	869
238	522		397	893
265	645		370	868
263	748		372	861
300	920		361	887
334	932		393	891
353	932		403	842
386	988		398	787
352	1010		349	783
398	951		333	674
366	941		344	644
395	940		332	580
443	999		318	520
385	995		266	491
389	1044		295	491
393	963		306	485
387	1024		301	557
393	948		309	548
377	903		355	544
371	853		330	567
378	871		327	577
380	841		328	532
332	773		291	565
330	649		288	607
292	543		329	625
254	437		358	729
245	485		328	754
231	598		388	826
237	755		352	798
265	816		402	922
346	869		415	839
359	927		368	858
343	937		410	931
360	956		444	880
376	941		399	926
362	947		388	835
373	958		390	781
365	987		439	768
401	965		377	766
388	1000		380	760
441	985		390	693
374	913		337	621
396	883		371	558
366	884		310	492
366	812		255	448
359	738		237	554
345	764		325	546
304	607		293	535
286	537		321	608
285	464		330	558
251	497		362	546
246	499		313	626
288	495		320	602
271	468		314	603
275	467		305	602
250	559		331	613
245	581		330	525
266	652		323	547
265	734		315	553
309	784		331	675
332	969		363	735
354	893		373	820
384	913		395	817
352	880		399	878
349	887		380	830
373	922		398	868
344	979		401	871
333	897		421	857
363	888		451	961
363	855		427	989
351	901		456	917
345	843		435	932
347	811		375	805
358	789		390	829
306	713		406	720
300	637		393	698
275	555		355	682
247	489		345	544
267	505		293	597
289	501		239	487
272	612		290	496
281	513		299	513
301	581		308	646
303	569		353	590
330	534		329	661
304	571		333	705
308	559		364	668
265	479		345	620
250	473		339	612
263	454		375	605
244	558		342	617
250	561		340	633
253	660		353	550
270	770		331	659
279	779		327	757
325	856		365	761
373	1033		374	837
357	847		407	867
320	961		379	900
397	817		432	835
365	829		382	868
331	869		454	897
327	841		378	898
353	874		386	920
318	787		428	941
340	720		417	956
316	678		369	938
331	676		403	817
289	541		394	877
251	544		393	785
269	517		385	732
266	521		357	675
271	620		345	591
288	630		300	502
308	708		314	460
337	627		255	444
293	690		253	475
369	654		296	433
326	697		234	430
356	708		254	471
364	571		266	479
334	611		281	467
340	592		309	515
295	539		325	617
318	511		312	609
309	533		344	607
322	429		351	673
241	563		314	682
260	589		337	682
257	669		344	670
255	709		379	633
297	735		338	698
293	750		311	646
345	752		324	590
345	811		329	671
311	835		305	523
331	759		337	635
327	820		311	600
303	765		362	731
309	721		357	836
324	703		384	889
302	747		500	884
295	713		407	881
272	637		384	863
259	508		404	935
243	518		380	866
288	655		419	940
304	579		403	887
312	628		408	903
338	757		396	918
362	793		396	870
362	714		431	880
372	852		385	857
389	932		387	850
378	872		372	797
408	787		339	673
419	740		342	612
378	700		314	558
369	701		313	460
363	753		280	445
389	647		295	468
357	559		291	539
327	504		289	517
303	446		280	427
243	516		301	441
233	535		296	465
245	581		258	405
270	637		238	464
251	798		299	511
296	733		302	525
282	739		308	561
290	718		301	573
311	764		358	648
306	699		315	656
300	719		346	653
281	742		345	690
244	695		343	679
302	560		352	651
257	530		333	634
243	498		396	675
257	547		352	649
255	661		353	621
325	627		348	635
309	692		353	615
364	737		342	604
363	838		342	657
406	877		341	790
368	829		383	832
454	833		369	910
418	877		390	889
403	854		455	935
397	827		408	865
438	897		436	882
425	820		408	886
375	800		393	854
387	765		432	870
413	703		398	906
346	696		411	888
360	596		384	867
343	539		387	868
277	473		408	876
254	503		381	830
244	486		341	766
238	531		367	744
239	578		385	644
251	627		346	542
260	630		264	462
298	630		270	542
253	642		265	477
261	620		290	587
271	637		294	529
271	515		304	555
264	509		319	570
242	513		323	526
252	506		301	473
241	547		278	486
300	700		289	476
328	756		244	501
327	834		251	454
350	860		287	506
383	919		297	512
485	892		311	590
420	908		333	706
437	873		334	658
440	999		358	715
414	944		400	707
408	975		323	729
460	912		357	691
427	937		341	685
397	938		372	686
419	862		387	687
389	816		318	603
380	769		360	651
408	602		392	591
356	569		341	588
340	514		338	630
287	453		332	707
240	464		365	790
269	509		409	807
255	548		404	853
230	520		443	896
242	540		434	872
226	553		413	882
234	531		392	922
238	556		405	908
298	526		395	885
303	628		396	876
360	808		414	859
356	823		398	821
369	869		432	865
395	927		409	856
449	966		424	858
447	937		377	817
471	1168		401	759
448	1061		401	741
443	963		348	655
476	949		335	595
440	1002		332	436
418	1011		244	486
431	962		278	493
436	914		320	513
405	848		305	541
434	927		317	539
379	808		341	559
380	735		313	561
361	680		285	632
355	590		335	548
313	512		299	567
259	508		289	509
248	592		272	477
296	618		256	432
321	715		255	435
376	782		271	404
410	870		266	453
417	919		267	545
426	920		321	586
441	1029		323	647
428	1020		327	635
409	1037		360	752
429	1032		348	702
477	1054		364	685
514	1017		380	767
433	980		367	658
545	1063		363	710
451	1036		386	736
437	981		376	669
410	962		393	679
413	895		350	639
407	832		341	599
437	866		338	573
443	782		347	678
350	657		350	779
374	600		359	770
325	488		367	907
264	518		406	950
286	627		425	897
272	729		385	930
321	772		381	878
435	917		426	952
350	885		407	897
460	936		415	902
434	1012		427	909
421	1125		421	891
458	1077		403	867
469	1146		389	863
464	1070		399	872
420	1018		378	907
452	1078		403	946
503	1060		407	847
450	1136		357	756
453	977		368	723
464	1047		335	643
406	943		339	545
478	942		270	550
471	890		295	507
488	941		296	534
384	832		298	552
389	826		285	555
365	680		275	537
352	532		319	665
288	477		340	616
249	547		327	663
282	573		293	556
256	695		339	572
337	880		291	478
339	859		311	451
414	1042		357	422
397	1000		256	403
482	898		242	454
508	1039		295	503
460	1081		304	600
471	1202		328	572
490	1131		380	658
467	1062		355	697
501	1048		344	709
469	1259		330	715
463	1082		339	684
483	1079		351	765
439	1126		352	717
415	1022		399	709
444	1055		374	707
450	911		354	711
400	1015		375	650
415	918		343	593
468	845		331	626
365	889		317	636
382	684		330	805
354	644		353	806
346	526		393	877
246	531		381	856
264	620		392	871
314	724		427	874
324	838		393	962
354	884		390	890
407	1001		416	939
477	1056		435	1046
430	1055		449	922
430	1047		382	905
494	1092		404	897
500	1081		434	776
473	1126		393	829
503	1099		411	871
503	1100		355	772
474	1105		367	756
444	1201		329	817
541	1122		336	707
480	1008		359	609
457	1072		295	576
481	991		250	465
487	964		277	551
433	932		319	586
425	878		307	621
431	889		328	597
380	809		289	551
412	676		329	599
379	652		343	575
325	543		337	682
270	517		279	649
318	614		388	645
298	784		293	545
354	856		296	545
424	901		310	537
405	1027		292	473
440	1080		267	447
428	1028		254	403
487	1221		257	566
453	1182		278	572
429	1107		292	610
439	1190		355	601
459	1156		328	667
547	1146		327	641
440	1150		381	666
474	1124		408	716
498	1103		383	739
456	1080		320	720
463	1110		370	719
539	1083		362	688
458	1047		390	692
465	966		342	660
455	940		352	632
446	960		357	642
421	888		348	649
385	797		321	646
401	665		357	807
398	509		382	826
257	583		350	860
279	701		433	893
310	783		404	891
332	913		475	932
440	1003		436	962
493	986		411	882
490	1046		402	873
448	1089		449	930
450	1146		409	897
450	1127		379	933
520	1108		426	869
483	1161		373	902
480	1135		406	777
471	1159		394	893
490	1136		372	788
489	1158		359	778
475	1160		368	775
459	1095		351	715
456	1113		302	559
462	1072		260	488
417	1073		265	490
496	1060		336	565
479	931		325	561
450	875		303	558
412	890		329	624
394	832		304	574
373	658		345	613
359	615		316	656
308	470		320	606
245	541		292	604
271	683		315	615
319	850		325	627
372	898		299	565
394	1110		289	514
482	978		298	485
499	1052		299	539
505	1158		284	419
514	1035		266	436
476	1131		254	475
458	1135		279	535
479	1140		263	616
468	1202		314	620
547	1134		402	742
474	1151		347	694
467	1137		343	674
496	1112		354	671
468	1159		369	766
469	1090		358	780
481	1098		375	697
460	1079		402	713
439	1007		386	678
436	926		358	686
447	875		365	664
414	905		339	659
428	875		323	661
439	733		327	656
398	626		294	752
324	551		376	765
264	541		359	776
276	731		412	918
321	856		397	846
337	900		391	895
371	1049		416	912
418	994		399	936
419	1132		394	945
497	1158		403	933
438	1075		397	885
484	1189		369	866
444	1239		407	846
478	1170		416	844
523	1100		357	884
487	1312		405	859
486	1223		341	791
538	1102		369	764
462	1159		324	697
472	1060		324	635
534	1186		270	565
480	1112		271	530
466	1058		286	546
476	1128		326	612
455	981		345	637
427	890		317	665
379	847		344	566
449	812		333	610
394	795		342	619
358	626		323	662
326	521		316	614
234	540		321	676
253	600		319	588
309	790		289	604
356	897		284	531
386	934		289	515
387	971		300	479
436	1022		265	452
456	1110		244	445
439	1139		248	521
445	1106		317	520
460	1175		312	718
501	1128		338	649
481	1115		402	644
544	1197		398	671
426	1180		342	711
482	1131		352	775
487	1105		403	777
523	1126		382	751
478	1083		348	699
465	1110		406	611
496	1114		430	672
480	1032		329	667
498	1056		307	606
436	979		344	614
431	1007		320	714
442	797		310	714
419	829		347	820
400	716		389	896
393	637		394	871
323	591		383	866
270	563		388	840
269	742		404	1013
316	861		417	931
360	930		392	909
381	1010		421	900
451	1065		364	943
461	1006		411	944
440	1147		377	888
468	1232		412	853
463	1194		359	843
473	1181		369	840
466	1114		344	789
521	1113		328	724
484	1116		371	639
450	1126		310	573
528	1185		283	605
566	1150		303	502
483	1118		308	552
506	1138		313	584
439	985		358	548
536	1065		355	588
497	1085		325	635
481	964		307	606
445	940		313	694
436	937		351	609
397	823		309	598
367	854		365	620
368	693		313	560
321	526		311	530
261	487		302	572
267	560		280	511
326	766		255	561
359	847		270	455
380	873		235	467
403	1058		276	492
450	1062		288	610
427	1106		274	577
[truncated: 339 more rows]

## Sheet: panel F
cell 1			cell 2
488nm_intensity	561nm_intensity		488nm_intensity	561nm_intensity
183	397		214	586
197	440		186	540
188	424		186	488
207	436		200	588
200	453		205	535
203	413		197	590
196	436		216	546
217	410		201	550
210	425		205	569
213	440		194	544
211	415		204	576
207	437		194	549
198	458		208	566
205	395		193	513
189	417		205	481
196	419		210	485
207	423		205	544
202	467		203	534
224	479		188	575
210	432		204	593
190	454		202	578
217	479		201	584
229	459		201	550
241	452		213	556
223	476		189	536
243	432		190	576
224	472		188	581
209	455		193	578
204	431		208	574
215	485		195	525
206	461		202	537
200	417		218	514
207	418		200	507
204	432		201	564
213	435		206	550
222	454		199	582
222	465		206	559
207	427		199	508
224	450		198	575
220	461		206	551
206	509		204	588
228	509		202	561
235	522		202	593
239	528		222	540
228	492		224	627
246	431		229	561
210	534		208	547
230	488		200	553
234	442		201	512
224	462		210	561
214	423		219	557
199	425		188	486
194	443		190	544
213	454		205	557
208	461		203	587
213	464		220	585
228	438		212	576
261	479		207	537
202	513		191	551
236	481		215	568
218	469		208	573
242	499		207	613
239	495		219	629
245	509		182	572
210	481		201	580
246	485		194	566
232	514		216	637
247	474		222	595
226	557		216	560
231	492		214	576
254	475		206	522
225	469		200	517
232	477		205	486
203	449		190	536
218	454		193	523
207	412		220	555
180	406		197	593
227	453		190	644
224	475		200	533
224	447		226	533
221	436		198	553
231	528		200	546
222	478		207	577
250	501		196	616
241	492		208	582
252	550		221	567
223	476		201	642
248	495		204	589
270	531		209	548
252	523		202	592
230	510		214	545
249	506		233	577
248	505		202	602
229	497		201	590
253	517		184	532
251	492		194	509
243	543		209	536
224	483		191	544
246	494		204	534
230	439		204	513
220	458		196	516
191	478		201	597
186	457		214	649
200	464		231	601
236	481		190	542
222	469		199	614
223	454		222	619
229	481		214	558
245	507		198	574
225	512		196	554
270	546		187	560
259	559		192	563
251	560		201	559
258	559		205	558
231	527		217	571
274	550		207	673
287	568		211	641
242	611		213	597
269	546		207	560
264	523		213	596
243	506		206	576
230	525		215	615
244	491		209	581
249	534		222	550
249	528		212	598
231	448		205	604
240	511		211	617
241	453		212	598
234	472		236	576
231	432		202	559
185	434		237	596
216	482		203	550
201	478		202	545
227	492		209	502
250	512		212	609
225	530		201	593
236	535		197	564
240	516		201	586
254	522		199	542
261	547		205	604
261	521		236	600
296	565		192	598
253	545		205	590
223	510		217	554
251	564		209	619
241	509		201	538
258	556		209	546
253	549		199	538
242	517		209	569
245	528		208	584
257	532		232	584
282	576		209	557
242	538		228	625
263	539		214	605
236	511		213	615
225	472		202	639
224	481		204	641
225	457		217	598
236	437		206	605
212	451		213	611
175	465		214	601
204	451		231	582
205	510		210	586
205	486		206	546
217	474		203	574
231	566		206	624
242	549		218	591
218	459		210	528
245	504		207	527
253	520		192	489
244	516		194	503
268	550		205	582
248	558		199	622
280	512		222	610
276	573		202	630
271	530		211	609
284	551		227	620
266	607		220	688
251	612		195	721
262	571		215	628
256	549		236	586
282	554		199	571
258	501		214	608
247	546		200	570
230	543		210	600
245	512		196	515
229	482		192	542
250	527		198	539
246	464		198	566
242	455		212	593
224	452		210	627
209	447		205	586
186	487		213	632
196	508		218	685
213	462		218	647
243	524		212	584
246	501		229	596
230	523		201	637
239	472		223	566
275	533		215	642
244	504		221	666
269	565		245	622
249	564		202	603
266	592		226	564
245	579		223	548
269	574		211	597
277	567		213	513
270	587		209	512
272	589		212	538
285	570		237	494
263	595		199	550
270	581		196	634
247	553		211	656
287	534		219	646
275	551		204	688
267	562		200	583
281	530		204	662
264	481		212	635
258	523		242	677
247	510		217	658
239	488		218	707
249	470		199	629
228	526		215	593
212	446		222	617
225	409		206	628
203	491		218	593
195	455		215	586
198	524		196	521
239	478		196	568
227	541		215	598
245	501		198	575
262	485		208	660
238	549		199	592
278	572		192	587
283	557		190	615
271	527		199	557
254	536		195	587
269	601		207	587
264	543		214	614
269	569		209	606
279	582		227	603
267	611		196	619
257	593		236	650
257	576		200	577
273	541		204	597
300	577		229	588
271	575		200	589
252	553		229	620
266	597		206	568
283	590		229	659
300	551		209	659
268	583		221	660
270	526		211	603
278	538		218	565
248	526		229	595
234	538		209	580
269	512		253	540
235	433		213	510
247	467		203	458
185	439		189	539
216	536		189	591
237	511		208	622
240	503		216	591
224	500		203	661
236	521		225	653
254	574		239	632
238	531		201	625
263	561		210	717
257	530		212	627
276	542		243	653
276	531		212	664
283	548		223	632
262	587		249	688
278	631		226	680
270	598		211	589
265	569		208	595
276	585		212	589
282	573		180	527
273	610		216	618
266	592		209	664
269	606		195	594
261	583		222	689
258	561		225	606
300	558		193	604
241	605		229	629
302	547		214	657
268	551		215	601
261	518		205	583
239	524		210	548
227	550		202	605
219	448		197	617
240	502		204	612
248	441		208	608
250	429		212	595
197	453		241	585
209	517		211	632
222	480		203	625
217	513		215	580
229	573		204	603
246	527		242	615
273	548		231	669
256	649		217	578
248	563		217	586
253	536		226	652
258	524		213	617
277	585		246	582
265	582		212	590
268	576		210	556
281	596		204	563
291	537		210	539
272	643		185	506
274	561		213	508
252	606		209	583
263	572		205	582
258	560		218	623
280	584		216	637
294	589		205	620
268	577		213	610
264	602		205	649
286	546		211	663
266	576		230	632
275	541		226	709
259	539		198	676
268	495		224	752
231	515		235	633
238	481		210	604
219	532		209	679
222	448		233	626
235	514		214	618
189	450		246	639
221	471		195	609
246	524		209	551
210	512		195	564
227	532		199	615
225	607		201	594
246	576		188	630
276	563		214	613
280	575		215	647
260	571		208	608
256	544		201	659
283	571		222	679
269	609		212	625
301	601		228	622
247	557		204	597
276	593		197	613
284	622		220	584
271	612		187	525
268	571		208	553
273	585		211	601
264	597		212	603
284	631		217	599
282	604		204	605
263	565		212	612
264	585		213	604
262	586		215	575
286	562		207	655
266	559		230	654
255	582		219	577
268	549		206	639
277	564		218	603
272	507		210	640
252	513		208	608
249	504		209	637
276	486		225	581
205	519		213	573
187	482		226	618
240	513		200	593
219	532		218	610
235	559		207	546
215	519		224	532
238	548		204	500
246	535		192	526
288	577		197	575
250	593		211	610
269	575		213	662
271	552		230	578
279	535		206	674
264	568		227	636
304	580		198	651
288	548		230	604
256	613		238	724
281	604		215	645
245	576		238	650
290	626		236	651
281	642		235	730
289	598		229	666
273	620		216	668
258	568		195	635
272	556		230	622
263	559		208	622
268	576		223	605
277	512		216	582
267	570		183	531
277	607		194	644
256	550		190	664
250	542		192	636
258	524		212	704
262	518		227	641
234	516		219	621
243	493		211	653
238	485		208	624
189	447		234	676
219	473		213	670
214	562		196	706
224	548		209	655
239	537		243	628
263	532		224	667
276	556		216	546
241	550		213	583
244	531		205	574
278	631		212	576
254	588		210	652
293	576		213	605
288	552		203	595
267	634		205	639
267	578		205	567
290	562		243	627
282	616		224	631
285	580		214	660
278	567		224	640
283	607		223	552
260	600		224	642
288	653		217	653
261	559		210	614
301	630		195	629
270	595		214	604
291	566		243	569
288	653		228	591
268	631		235	556
278	601		219	568
266	559		206	563
249	607		215	605
278	549		182	531
276	522		220	515
267	530		198	566
254	501		189	631
246	517		231	664
239	501		214	695
187	479		208	682
243	505		206	686
217	516		222	619
221	525		206	713
251	539		231	747
244	537		228	655
261	550		285	702
301	550		222	685
261	562		220	693
249	551		228	659
283	561		231	649
255	571		213	673
264	553		218	648
310	600		219	598
286	593		247	601
283	584		240	598
291	561		204	573
250	635		209	567
281	588		189	641
287	583		200	649
268	566		200	642
282	610		226	688
277	617		229	696
272	559		211	698
287	609		230	735
266	562		205	711
283	545		225	692
262	617		214	681
272	610		243	690
249	625		226	653
249	600		220	604
317	563		209	649
259	542		190	598
233	485		191	597
242	566		218	591
243	504		198	582
256	490		208	568
216	468		204	670
201	478		220	586
232	517		209	650
205	492		205	598
227	507		222	570
255	541		200	618
273	549		217	594
250	564		237	670
265	583		203	603
272	617		218	656
283	547		223	589
287	594		216	565
260	552		218	581
297	645		215	605
267	631		207	592
272	593		236	640
291	654		232	588
248	584		197	537
286	579		204	570
269	607		200	599
276	571		174	540
274	593		192	585
270	636		226	653
264	595		236	628
277	625		219	656
295	599		222	651
288	626		215	761
274	562		221	642
277	550		229	643
286	601		231	705
261	573		225	689
255	556		217	672
260	555		225	661
254	563		229	715
240	512		236	655
245	524		219	672
248	523		236	663
219	451		226	663
187	466		212	614
202	519		242	622
236	499		210	586
237	592		206	600
217	521		173	547
256	554		199	639
247	571		205	718
251	615		201	676
255	615		219	687
305	586		234	718
281	648		210	704
274	571		248	723
269	608		192	714
255	606		208	678
293	587		224	667
285	581		230	664
303	606		229	689
272	568		234	607
271	649		242	727
279	575		243	599
286	586		243	719
305	607		202	634
295	567		208	622
322	593		216	597
268	556		201	555
302	592		196	585
262	584		227	630
277	605		194	561
277	586		214	623
285	634		231	590
272	544		223	647
270	558		217	615
257	566		225	605
256	574		214	599
245	509		207	665
269	568		223	652
247	507		221	642
237	482		207	636
192	522		201	602
241	507		230	556
219	525		251	581
237	575		206	552
246	575		215	572
253	528		206	581
263	571		256	521
274	555		208	547
239	567		186	494
283	560		184	558
269	592		222	634
266	591		203	648
271	616		210	635
278	641		215	712
260	572		255	643
290	618		229	698
292	574		235	698
287	640		265	682
265	588		235	718
296	619		228	748
288	592		211	680
300	624		211	647
270	627		219	688
286	611		249	686
282	623		252	629
272	542		230	643
303	609		216	708
262	609		219	669
275	622		220	642
281	605		197	577
292	621		222	579
282	560		186	635
261	544		218	567
262	527		185	608
236	504		210	643
250	519		209	709
237	517		224	720
235	476		234	662
208	526		236	678
201	470		225	728
234	534		207	637
254	534		226	732
233	562		210	689
248	585		255	674
256	591		201	667
248	535		233	654
273	570		219	631
321	577		219	626
298	571		213	632
282	583		232	648
261	558		203	638
300	586		199	570
300	633		213	627
278	587		216	575
281	612		208	592
271	630		191	610
279	602		206	571
311	582		218	576
271	599		220	626
257	553		224	637
277	591		222	618
309	587		206	568
272	595		235	600
309	568		216	639
270	597		225	629
292	599		219	640
263	624		216	560
249	547		227	595
269	571		202	599
272	613		198	553
274	564		195	554
250	546		228	515
260	512		202	493
249	533		220	507
233	495		203	517
232	458		181	547
199	468		193	613
192	448		204	564
217	483		192	651
211	496		217	619
231	600		211	687
259	555		214	648
259	550		218	672
269	575		221	676
241	550		217	650
265	560		241	656
267	606		226	662
281	565		230	683
268	640		208	637
266	592		211	697
258	629		212	652
286	589		230	639
290	565		248	636
292	656		224	667
269	609		195	602
276	596		231	619
274	570		191	547
286	588		204	502
263	603		202	667
276	616		196	638
266	640		216	671
296	590		218	649
278	563		243	698
297	619		246	705
271	578		223	710
301	601		243	649
288	585		213	697
256	565		249	720
282	579		261	724
283	544		260	730
247	515		233	756
262	513		210	629
258	533		216	650
240	494		215	656
210	487		207	645
204	463		209	672
206	482		223	635
207	489		201	555
247	514		201	553
215	537		228	623
230	570		194	639
253	585		219	583
257	583		228	604
290	554		223	534
263	587		200	593
274	648		214	632
273	621		222	588
261	562		204	631
271	623		201	561
277	560		214	558
324	623		219	631
295	634		212	614
264	575		222	601
304	603		217	613
265	611		240	502
315	594		213	560
280	599		210	520
273	611		185	507
285	599		209	553
274	659		192	493
267	588		198	590
279	614		186	653
271	561		214	631
285	634		238	663
294	626		205	650
284	579		216	640
263	556		236	618
269	505		215	697
284	533		238	696
230	628		236	634
263	522		241	735
258	524		223	738
235	448		238	673
226	526		222	666
200	477		234	724
204	458		213	701
215	545		215	680
235	527		221	657
268	563		233	643
240	575		251	656
238	572		217	592
261	548		201	535
269	644		184	517
252	575		188	586
297	644		215	601
274	549		211	692
261	600		228	670
257	609		207	632
270	580		213	676
307	622		217	763
275	594		247	753
270	668		251	736
280	609		215	738
288	610		202	742
281	593		232	704
285	620		248	723
283	680		257	774
282	597		215	692
265	626		217	674
309	602		212	632
306	574		243	694
281	555		214	655
282	602		232	674
268	568		190	627
300	581		208	556
264	536		208	598
254	569		197	578
235	510		220	554
243	506		198	535
262	534		213	624
246	522		203	612
215	479		233	595
188	411		207	608
208	536		215	628
203	460		210	599
218	493		220	574
279	560		211	586
238	508		206	545
257	578		214	618
253	537		214	494
250	596		209	565
268	560		225	554
296	630		191	547
294	580		195	513
280	605		199	491
267	579		195	561
275	650		204	592
278	581		195	629
263	591		193	606
274	619		205	633
260	645		212	615
294	603		206	660
264	584		245	673
275	598		237	691
296	665		225	660
282	615		260	682
290	614		213	704
283	577		224	732
271	599		216	669
292	594		203	711
281	619		232	692
276	609		228	736
267	567		222	661
257	565		206	602
252	600		198	639
264	572		213	615
243	572		227	548
246	546		217	561
259	546		202	582
226	508		201	623
233	474		221	731
202	438		210	757
186	444		226	773
203	507		209	777
218	556		255	702
213	512		251	685
272	567		220	724
262	528		225	686
259	587		227	662
274	591		217	702
271	554		254	701
265	564		223	695
287	647		222	696
267	611		239	655
283	584		225	707
281	615		212	620
305	580		259	595
283	591		218	618
273	599		212	582
279	627		192	593
264	616		209	608
258	612		216	546
329	621		209	528
294	600		204	576
292	642		207	568
295	603		238	573
275	603		207	579
272	607		214	590
252	564		216	571
287	629		219	596
279	600		207	583
245	564		215	546
286	564		193	555
252	520		196	551
249	566		196	513
288	549		235	544
242	534		214	493
248	503		194	565
213	522		223	577
223	462		195	653
185	472		220	662
205	544		203	657
248	517		237	651
225	549		211	623
230	487		213	632
250	531		220	775
260	558		262	719
255	539		201	722
261	626		231	648
266	595		212	676
267	576		234	694
258	572		214	669
255	604		239	699
251	609		212	662
260	555		213	598
247	586		210	576
284	637		211	543
277	628		208	522
281	614		189	637
304	621		198	647
283	615		203	641
294	618		218	699
273	675		212	726
285	621		191	724
270	618		233	779
278	591		233	685
272	569		223	727
294	579		247	718
268	579		240	719
282	575		233	675
279	584		223	697
258	577		233	786
274	586		223	775
245	529		202	695
230	490		211	726
238	514		207	668
262	475		217	652
220	458		201	609
223	462		214	715
198	461		210	670
194	499		189	617
199	543		201	546
227	480		196	591
239	558		228	597
223	543		228	588
260	568		224	639
274	528		213	616
283	576		199	582
262	580		212	569
281	568		216	586
262	625		226	602
273	575		207	577
301	579		224	569
290	581		196	548
283	625		207	518
273	631		249	592
276	587		202	494
296	619		184	552
300	618		200	619
275	584		207	620
289	615		224	658
264	637		217	609
263	579		222	665
267	605		215	641
300	631		227	690
287	594		219	731
276	565		224	705
262	588		231	677
242	567		212	703
273	569		243	673
296	542		235	671
256	560		235	683
265	546		230	654
252	512		218	621
235	485		234	604
215	487		204	658
190	485		195	532
226	444		218	545
212	480		186	577
205	517		209	587
239	512		223	653
252	547		217	691
243	499		209	751
249	516		224	657
279	546		223	730
286	596		231	739
252	589		230	723
289	565		228	724
273	574		249	742
273	554		234	720
280	557		237	784
285	595		240	753
258	608		231	724
282	600		238	734
284	602		228	733
275	554		199	674
279	585		220	611
285	604		224	648
295	627		198	609
284	617		201	573
294	604		203	599
288	622		206	633
289	581		204	539
283	581		219	536
272	578		212	547
258	600		196	537
245	650		205	587
268	531		203	586
259	566		224	546
245	595		211	569
255	507		209	626
246	498		211	622
242	496		223	539
197	486		180	541
195	492		192	499
213	433		192	542
184	454		182	562
201	503		220	646
222	485		244	693
221	518		229	692
220	525		210	654
237	508		231	676
242	518		219	616
229	539		222	656
261	568		213	743
261	614		213	692
279	542		225	677
254	544		246	678
282	556		218	655
287	573		215	616
270	609		232	601
285	609		201	618
284	642		206	551
281	576		197	528
277	605		174	611
277	593		198	677
277	607		218	663
273	577		214	663
301	583		229	785
293	596		210	658
273	543		242	697
275	618		213	693
257	542		231	666
260	537		218	770
258	539		230	684
272	570		234	762
252	619		210	732
260	517		235	723
250	549		222	657
225	488		214	742
231	449		218	655
204	484		228	688
199	451		207	646
203	506		222	637
198	522		207	617
238	496		187	548
241	518		207	643
251	561		198	624
263	604		206	587
248	551		214	597
276	556		202	548
257	581		221	533
268	540		193	558
263	585		182	518
260	532		195	640
274	584		218	534
260	602		194	533
259	591		211	604
281	621		198	492
277	550		181	579
265	568		199	554
283	552		203	638
271	582		204	677
291	564		201	634
257	618		215	670
276	561		211	690
279	553		200	684
296	592		203	653
273	554		221	676
280	529		223	637
259	596		222	669
244	541		250	660
246	575		232	659
247	545		218	591
245	479		215	639
211	481		194	574
223	477		200	531
209	433		205	520
199	440		203	618
200	453		217	587
232	481		227	627
223	486		215	645
206	497		207	707
245	535		229	662
242	567		208	698
251	561		213	706
264	551		228	757
277	554		219	710
270	625		244	682
286	559		243	735
281	597		222	705
273	646		213	693
306	611		228	765
255	594		264	703
264	587		236	696
300	588		211	672
260	547		222	668
245	580		203	604
267	595		216	557
271	573		202	575
255	560		189	610
294	552		195	534
251	571		222	563
294	563		212	573
274	622		213	592
259	548		182	569
265	568		195	538
240	550		205	565
233	519		212	574
231	479		187	537
224	445		201	520
198	502		206	505
183	468		206	573
208	512		217	612
224	533		209	619
222	490		233	687
219	496		229	639
238	529		208	656
249	594		220	694
265	532		229	649
246	531		247	660
267	563		243	677
276	565		217	615
269	594		247	680
271	564		222	578
262	600		222	630
295	616		191	555
255	559		223	555
270	593		207	644
268	565		196	607
254	539		210	681
274	597		212	686
247	605		217	715
255	565		223	703
274	541		224	666
262	598		214	708
271	603		231	666
288	627		220	697
246	531		232	671
247	517		212	714
227	523		223	742
211	485		218	696
198	447		221	740
206	441		220	707
202	452		219	647
213	537		198	696
227	485		214	590
224	537		193	545
232	551		212	542
240	527		205	636
260	539		201	550
238	519		200	528
263	553		207	497
246	526		190	580
286	580		189	532
276	594		186	515
271	590		208	499
269	543		178	542
263	568		210	647
271	547		215	610
254	623		192	642
248	623		217	635
276	577		218	595
241	571		209	627
294	593		219	630
251	592		200	607
274	584		239	644
255	562		192	583
245	552		196	651
256	557		193	581
239	566		203	566
243	513		202	589
213	519		194	631
188	499		216	617
202	429		209	692
205	491		210	649
199	491		251	630
222	489		227	687
251	534		204	656
227	545		218	705
232	579		227	667
239	568		231	698
238	620		238	718
267	543		212	689
266	562		209	769
246	526		219	697
301	556		232	634
265	576		220	679
266	591		194	636
300	561		202	670
272	584		225	512
271	615		196	522
245	562		193	540
283	568		199	539
246	607		223	501
256	531		200	582
266	533		199	577
264	540		206	579
239	534		241	576
251	580		203	613
224	519		231	630
213	498		196	621
241	448		213	602
176	475		200	633
209	511		197	577
207	457		210	576
215	516		185	534
221	485		199	506
242	604		211	543
252	498		218	639
261	552		212	698
242	605		206	634
228	565		212	610
258	565		217	657
241	579		222	681
269	579		209	688
243	565		238	680
258	546		217	759
249	605		216	681
250	534		219	761
241	513		223	689
266	539		217	668
244	521		222	715
270	508		235	671
293	517		237	625
242	512		223	647
250	503		197	531
217	498		188	535
210	495		220	558
214	450		215	554
196	456		183	579
177	427		215	544
197	469		204	576
217	498		218	548
205	522		188	558
224	495		195	510
218	519		212	598
216	509		193	591
215	519		216	638
228	524		230	643
255	520		225	634
295	596		207	659
234	514		237	678
240	551		222	735
258	538		222	670
257	511		220	671
245	549		218	705
279	538		225	662
247	541		217	626
252	532		217	686
226	557		208	689
243	521		195	635
229	560		228	585
224	499		198	567
200	452		203	601
230	468		194	625
204	445		218	664
215	442		203	618
216	458		214	637
213	471		230	600
199	496		207	766
220	509		232	649
208	543		207	674
227	518		231	617
249	537		200	641
254	506		237	669
246	512		210	630
225	568		215	687
233	515		202	581
278	553		191	571
239	521		203	620
225	513		245	589
255	505		230	639
222	478		214	618
246	527		217	662
247	521		216	674
239	490		206	633
208	453		211	646
204	461		192	598
199	424		216	611
211	492		215	599
216	498		201	557
212	472		192	574
220	499		200	560
221	484		227	572
218	496		192	612
216	517		183	605
231	490		200	589
234	519		219	683
229	511		214	569
228	564		201	567
238	505		193	570
212	496		207	569
208	546		218	518
211	489		220	614
219	463		186	564
195	447		183	557
196	419		200	590
188	490		186	573
208	454		202	571
207	438		183	518
198	429		209	534
208	501		182	508
220	470		191	536
206	510		191	542
199	499		226	495
222	465		192	554
216	469		209	509
220	487		194	540
215	459		202	514
199	470		226	539
214	467		225	557
192	453		202	538
231	443		205	606
186	467		204	574
207	469		195	530
218	452		202	555
195	453		232	533
201	464		196	532
209	467		193	606
203	441		198	569
208	475		217	566
201	445		210	614
206	450		183	592
184	457		215	540
221	597		192	597
207	507		221	572
253	525		214	571
205	533		210	542
232	562		189	568
210	544		188	560
232	545		202	505
202	554		207	520
223	510		210	544
241	571		222	540
207	491		200	547
230	541		189	574
228	589		198	544
232	521		211	567
233	487		203	632
217	528		187	574
231	488		199	588
235	504		208	663
214	548		213	567
205	525		203	602
216	537		196	558
219	499		199	517
239	503		183	550
233	529		214	549
228	549		214	548
225	530		214	657
240	607		194	571
216	503		200	591
221	505		213	580
217	513		247	591
224	539		222	574
225	566		222	595
262	573		228	566
232	593		222	582
223	540		202	601
220	541		235	606
259	502		210	590
227	542		210	643
248	527		234	579
241	582		208	554
264	527		219	587
230	516		206	575
234	536		238	510
224	547		190	588
224	538		209	545
223	583		217	538
226	536		188	627
269	556		223	553
220	554		192	589
235	562		200	597
250	529		195	603
232	537		226	561
245	551		209	561
223	543		236	606
234	525		245	632
217	529		241	601
220	530		222	609
220	542		194	593
202	588		225	584
227	517		204	518
241	591		209	543
222	528		227	494
242	524		201	554
215	545		215	586
238	562		208	535
250	528		190	544
238	575		211	559
244	577		213	555
245	588		206	569
235	548		220	562
232	553		231	557
263	580		232	597
250	568		233	585
232	551		216	582
242	506		227	595
240	538		216	602
236	503		235	593
237	540		214	545
224	495		215	582
224	594		229	604
221	547		193	593
230	546		201	581
223	539		212	558
234	543		195	610
245	574		195	564
241	581		224	594
243	513		194	579
272	520		208	573
247	554		205	537
244	541		228	576
243	547		216	589
252	544		221	633
254	545		210	615
250	575		227	611
264	568		213	564
259	552		203	604
253	545		221	618
233	557		203	586
245	552		206	560
246	567		213	619
247	542		211	544
218	550		196	607
213	546		197	552
234	517		197	601
224	528		213	551
226	558		201	591
219	531		205	618
251	549		199	669
242	545		210	584
251	602		225	604
236	560		216	636
244	606		210	593
258	562		223	573
223	582		202	573
234	539		235	605
245	572		228	608
251	572		219	662
260	715		213	609
244	565		205	573
248	560		216	580
252	561		219	558
248	540		218	481
232	514		220	575
234	550		198	641
244	526		215	645
217	519		208	577
240	510		208	568
257	519		220	608
219	516		203	602
231	529		225	606
234	593		234	570
239	561		210	607
254	545		228	583
225	592		215	600
250	572		220	624
259	534		235	602
259	577		194	556
235	599		215	614
249	571		203	562
243	564		219	644
261	563		233	579
228	540		216	591
262	581		234	509
226	544		244	541
246	537		204	545
246	523		213	589
228	575		214	586
262	504		202	575
230	555		216	581
243	526		217	574
225	547		204	563
216	533		224	629
214	525		201	613
221	526		254	578
242	565		211	650
213	559		204	654
245	562		212	606
234	578		235	588
247	578		249	627
278	542		225	627
235	595		239	607
238	543		235	609
256	535		229	589
253	589		209	630
251	551		207	573
237	613		186	633
251	611		221	565
250	544		206	538
249	616		218	577
240	544		216	555
260	567		198	566
248	649		206	579
252	523		209	591
250	518		209	666
248	550		208	606
220	587		219	588
217	550		229	652
223	531		196	576
209	550		209	589
211	590		214	627
236	545		202	585
240	558		205	620
231	519		221	578
224	532		203	586
251	536		228	598
240	578		203	573
214	588		190	567
250	594		237	578
232	580		220	584
263	577		187	596
236	616		211	599
239	522		226	604
239	533		220	582
279	631		193	579
243	609		214	612
264	566		206	634
244	543		201	658
241	563		240	628
229	506		212	591
239	539		212	622
238	575		215	658
251	582		223	589
268	564		216	560
282	555		199	523
245	531		211	574
233	554		223	634
200	641		201	552
225	650		197	546
221	678		217	533
248	610		192	560
240	512		218	544
272	579		219	587
231	548		230	580
239	563		196	572
252	567		212	645
225	584		215	592
258	573		224	596
230	566		210	594
249	580		202	641
262	624		237	606
264	594		225	655
267	586		243	636
241	563		246	593
229	609		211	568
257	542		199	607
266	562		213	584
239	585		221	539
272	546		195	540
264	569		205	557
251	515		201	507
229	513		182	512
254	599		208	589
244	576		207	563
220	535		209	610
235	502		224	586
217	647		237	562
235	659		218	595
227	550		199	611
225	573		222	555
258	580		246	595
227	563		208	592
238	597		239	589
246	568		228	594
249	532		208	605
243	558		215	578
241	589		211	577
236	583		196	566
274	564		195	530
243	537		197	576
260	561		194	510
235	549		228	457
261	554		197	532
225	559		213	560
243	555		194	589
275	560		229	599
239	539		195	598
247	544		212	592
241	508		217	622
238	546		216	562
235	540		222	598
224	584		205	598
235	510		235	607
250	537		208	590
233	656		224	589
210	568		210	571
218	581		221	530
229	517		191	598
221	533		202	574
216	588		196	578
247	560		219	540
240	561		204	532
224	483		213	571
265	551		226	565
238	516		211	636
235	579		225	521
233	592		225	583
221	571		198	627
248	614		227	578
257	585		230	632
250	587		215	568
236	500		216	605
225	560		221	589
234	549		210	541
245	562		205	640
260	562		199	576
238	530		232	531
263	601		204	542
233	507		199	536
255	567		211	511
255	525		191	520
220	540		197	565
224	641		194	586
211	555		196	566
222	556		214	576
241	565		206	571
235	584		203	587
238	547		198	567
235	567		201	573
246	509		223	535
250	535		191	552
251	532		206	506
247	565		224	558
282	574		219	557
220	649		205	530
228	569		202	506
240	608		200	527
254	560		224	519
236	548		191	528
243	511		197	513
246	564		192	539
262	544		197	516
248	549		213	509
252	546		216	585
237	529		208	592
231	534		226	586
218	562		214	522
246	546		178	544
218	565		196	572
222	564		205	579
200	537		220	501
227	557		180	527
263	605		197	525
240	564		207	556
266	568		211	528
223	554		215	628
223	541		191	594
244	534		229	579
246	524		213	525
242	587		224	557
231	533		236	538
240	572		205	593
259	565		196	534
258	586		212	532
243	546		206	497
237	576		209	562
250	590		211	561
246	521		187	515
235	514		187	533
242	570		204	519
227	541		186	555
248	543		224	523
237	541		203	516
229	560		192	552
214	556		189	490
232	571		195	511
209	571		204	756
241	520		203	736
234	555		212	689
216	518		195	678
229	521		196	758
230	516		184	715
222	530		213	759
234	564		189	734
242	522		205	718
239	610		207	770
251	582		218	826
236	574		197	739
256	547		200	759
238	570		207	724
250	573		184	700
244	569		188	756
226	526		198	717
245	554		194	770
262	549		206	799
238	591		214	875
239	523		219	784
246	607		210	763
240	550		205	792
241	524		202	757
238	544		195	778
228	574		198	824
254	523		189	718
239	551		193	747
262	580		196	689
231	535		191	779
246	536		210	808
236	564		192	762
235	532		201	800
257	540		203	831
257	513		189	802
225	551		208	841
238	526		201	845
259	552		223	855
250	575		205	785
234	564		201	781
244	525		206	794
226	526		197	819
249	600		198	755
246	579		208	785
239	576		195	741
243	577		190	785
242	568		193	824
246	549		198	766
232	574		190	769
223	560		202	711
245	540		217	748
251	518		186	777
242	564		221	785
246	548		197	853
225	502		203	831
235	518		199	833
231	606		210	789
206	531		194	770
247	539		223	812
244	544		205	832
241	681		216	813
237	565		206	763
257	535		229	805
221	563		184	791
244	546		182	747
225	564		210	769
256	580		197	784
269	565		194	777
248	633		210	760
239	610		218	768
258	568		205	821
246	517		217	790
226	542		196	827
261	564		214	871
247	582		195	839
226	576		220	839
244	592		207	859
233	536		185	829
240	550		243	854
213	519		203	810
239	575		210	844
217	541		202	868
227	551		199	777
224	566		217	765
234	539		224	757
245	508		205	822
261	521		208	764
225	531		209	794
232	557		202	792
241	528		204	826
247	591		190	781
237	624		200	774
228	530		199	847
225	586		200	804
240	572		217	920
254	558		200	810
221	575		213	795
228	517		189	842
219	555		203	829
237	523		196	844
209	527		201	815
238	561		204	817
233	521		198	763
221	580		200	843
241	537		195	829
232	562		197	802
222	566		180	813
223	590		202	766
239	542		188	759
203	567		210	781
243	535		200	729
242	525		197	799
247	550		193	720
238	522		213	840
239	537		222	829
246	636		226	867
234	664		212	885
226	547		213	865
245	584		201	863
242	534		212	873
234	575		193	847
233	584		203	895
248	580		204	874
234	516		192	803
228	521		196	766
217	605		213	745
224	525		197	792
212	585		196	779
234	541		209	798
239	515		207	780
259	533		210	716
234	549		206	817
248	531		210	794
248	553		210	776
269	554		196	784
244	506		202	817
217	536		228	778
241	541		209	847
246	552		228	889
251	542		200	893
237	549		218	884
238	520		202	862
249	580		203	778
239	546		238	846
256	582		198	768
239	589		229	782
264	589		209	752
236	546		212	819
226	594		196	747
247	541		200	778
227	538		196	784
230	549		205	766
229	497		195	745
231	601		191	790
258	575		215	797
220	530		205	810
224	525		199	884
224	547		194	830
238	519		212	993
230	566		203	815
246	590		195	915
229	539		185	855
222	533		189	903
243	544		199	919
238	544		208	854
232	523		208	791
227	530		234	840
244	560		197	816
256	542		214	771
244	584		214	756
241	584		197	722
238	548		209	759
258	582		199	795
225	572		212	833
227	529		212	806
241	549		232	816
219	569		186	824
236	525		208	849
253	552		196	898
203	533		204	902
224	533		211	879
211	564		207	889
218	541		209	913
242	592		208	848
241	588		201	842
231	618		205	824
222	566		213	772
237	555		202	815
238	570		208	812
231	598		200	720
227	579		197	811
231	574		200	825
235	515		187	893
246	584		185	816
236	626		225	899
256	612		195	855
235	587		199	809
229	597		203	758
239	593		221	755
252	579		210	727
212	547		188	803
259	541		209	823
244	580		199	828
236	518		214	786
225	533		192	842
223	528		205	917
228	539		203	937
244	574		222	900
229	599		213	866
230	609		229	862
235	532		198	881
242	566		212	812
220	566		191	806
228	546		225	797
218	529		191	774
243	562		206	805
248	567		219	845
226	571		200	757
246	585		214	814
233	552		201	847
251	594		203	1031
279	616		205	806
246	585		212	873
234	553		195	878
243	556		179	821
223	537		183	779
225	572		187	909
236	573		205	797
241	577		211	784
216	518		192	747
251	552		217	770
231	532		235	903
230	556		192	791
237	562		196	804
241	592		213	838
233	549		218	877
247	536		209	903
226	532		216	862
240	551		223	853
233	616		197	856
233	588		216	878
244	628		216	825
233	603		194	755
240	580		206	865
254	532		209	847
232	550		209	750
255	548		187	766
268	552		191	845
238	499		193	792
205	538		221	806
261	522		185	846
229	533		197	798
220	563		225	840
211	606		198	858
250	600		195	889
226	589		208	901
234	563		199	886
249	616		206	887
252	531		196	921
250	540		203	827
248	606		187	773
236	559		189	774
253	565		189	805
214	604		203	838
240	581		222	792
236	566		200	817
225	558		185	790
249	553		204	879
244	583		205	828
244	559		203	787
235	518		201	816
231	536		214	800
232	536		198	863
232	526		202	869
235	540		217	958
226	591		206	899
233	587		222	861
219	600		216	824
230	552		208	807
231	542		213	795
225	577		212	884
242	515		203	855
236	586		221	849
221	507		205	750
247	595		200	786
238	593		219	770
248	581		203	805
249	556		195	810
252	579		194	868
232	535		187	981
232	570		183	855
232	526		215	892
233	519		204	982
222	555		188	946
243	554		193	1006
244	536		192	930
237	533		184	856
247	569		193	903
234	601		197	900
224	517		181	877
224	571		200	888
241	588		233	807
235	553		205	798
242	540		185	888
259	530		193	802
220	538		209	826
254	583		195	888
256	518		192	824
239	555		204	813
245	600		244	769
277	552		196	748
253	530		210	855
249	538		219	910
218	527		202	841
230	505		206	867
215	536		190	881
232	564		207	940
223	529		204	897
219	539		203	842
222	552		208	882
224	550		201	859
226	544		184	863
211	547		245	852
236	558		205	804
263	541		218	895
261	560		207	870
207	578		209	828
249	549		212	811
246	530		212	918
249	574		207	912
222	546		224	888
230	514		215	852
214	530		198	856
237	510		201	933
223	511		197	924
212	531		191	946
206	533		201	956
239	508		201	896
210	555		244	953
234	540		212	886
223	544		198	837
227	509		204	850
223	584		183	799
234	560		210	859
243	557		204	825
239	527		202	906
212	546		202	808
215	537		202	816
233	549		212	837
250	517		209	839
213	534		235	828
236	568		196	798
219	586		200	859
216	527		207	916
237	562		225	857
208	535		224	907
204	538		202	956
220	539		213	1050
217	528		207	986
235	545		210	946
244	530		215	962
224	547		245	927
237	535		216	887
222	529		195	894
228	532		200	939
217	550		215	922
238	536		213	962
207	526		221	966
219	545		211	864
229	504		205	863
204	555		204	964
216	513		192	958
242	851		187	868
278	874		191	854
233	919		201	848
241	814		203	836
239	963		199	931
243	1004		186	859
249	1000		189	920
257	1057		202	820
271	1013		197	832
274	989		208	860
261	946		204	870
282	1020		200	920
245	927		206	919
247	934		179	832
262	902		187	806
250	873		205	863
243	802		198	877
250	975		192	874
237	991		200	845
264	1077		216	912
269	1152		203	822
272	1066		207	872
259	1187		205	854
245	1085		202	862
261	1122		206	877
[truncated: 5,874 more rows]
